# Supplementary material for: Principles of operation of a cerebellar learning circuit
Source: eLife. 2020 Apr 30;9:e55217. doi: 10.7554/eLife.55217 (PMC7255800; doi:10.7554/eLife.55217)
Supplement: Figure 1—source data 1. [file elife-55217-fig1-data1.zip]

Archive with 1 entries (1 files):
- F01.fyp
