# Supplementary material for: Principles of operation of a cerebellar learning circuit
Source: eLife. 2020 Apr 30;9:e55217. doi: 10.7554/eLife.55217 (PMC7255800; doi:10.7554/eLife.55217)
Supplement: Figure 1—source data 1. [file elife-55217-fig1-data1.zip › F01.fyp]

<?xml version="1.0" encoding="us-ascii" standalone="yes"?>
<?fyp appVersion="5.1.2" schemaVersion="22"?>
<figure strokeWidth="0.01in" strokeJoin="miter" loc="0.5in 1in" strokePat="solid" psFont="Helvetica" fontStyle="plain" title="Figure Title" fillColor="000000" altFont="serif" strokeCap="butt" width="3in" fontSize="8" strokeColor="000000" font="Arial" height="5in"
     xmlns="http://www.keck.ucsf.edu/datanav/namespace/schema22">
   <graph loc="0.6in 0.2in" width="2.5in" height="4.3in">
      <axis hide="true" lineHt="0.8" start="0" spacer="0in" end="100" title="H AXIS">
         <ticks intv="10"></ticks>
      </axis>
      <axis hide="true" lineHt="0.8" start="0" spacer="0.1in" end="100" title="V AXIS">
         <ticks intv="10"></ticks>
      </axis>
      <zaxis cmapnan="ffffff" lineHt="0.8" gap="0.2in" start="0" spacer="0.1in" end="100" title="Z AXIS">
         <ticks intv="10"></ticks>
      </zaxis>
      <gridline />
      <gridline />
      <legend loc="0in 0in" size="0.1in" mid="true" />
      <shape loc="50% 90%" width="0.5in" strokeColor="d3d3d3" type="oval21" height="0.5in" bkg="d3d3d3" />
      <line p0="15% 91%" p1="48% 91%">
         <shape loc="100% 100%" type="lefttriangle" />
         <label loc="50% 105%" align="center" title="PF" />
      </line>
      <line p0="23% 89%" p1="53% 89%">
         <shape loc="100% 100%" type="lefttriangle" />
      </line>
      <line p0="30% 89%" p1="30% 60%" />
      <line p0="20% 91%" p1="20% 65%" />
      <line p0="45% 80%" p1="55% 80%" />
      <line p0="45% 80%" p1="45% 100%" />
      <line p0="55% 80%" p1="55% 100%" />
      <line p0="50% 75%" p1="50% 100%" />
      <shape loc="50% 70%" width="0.5in" type="circle" height="0.5in" bkg="ffffff">
         <label loc="50% 50%" fontSize="10" valign="center" align="center" title="PC" />
      </shape>
      <shape loc="40% 40%" width="0.5in" strokeColor="d3d3d3" type="oval12" height="0.5in" bkg="d3d3d3" />
      <line p0="50% 64%" p1="50% 46.5%">
         <shape loc="100% 100%" type="circle" />
      </line>
      <line p0="50% 20%" p1="71% 20%" strokeColor="ff0000">
         <shape loc="100% 100%" type="circle" bkg="ff0000" />
      </line>
      <line p0="50% 35%" p1="50% 10%">
         <shape loc="100% 100%" type="righttriangle" />
         <label rotate="90" loc="120% 100%" align="center" title="Learned eye velocity" />
      </line>
      <shape loc="50% 40%" width="0.4in" type="circle" height="0.4in" bkg="ffffff">
         <label loc="50% 50%" fontSize="10" valign="center" align="center" title="FTN" />
      </shape>
      <line p0="15% 42%" p1="38% 42%">
         <shape loc="100% 100%" type="lefttriangle" />
         <label loc="50% 105%" align="center" title="IN" />
      </line>
      <line p0="15% 38%" p1="38% 38%">
         <shape loc="100% 100%" type="lefttriangle" />
      </line>
      <line p0="80% 23.5%" p1="80% 70%" strokeColor="ff00ff" />
      <line p0="80% 70%" p1="59% 88%" strokeColor="ff00ff">
         <shape loc="100% 100%" type="righttriangle" bkg="ff00ff" />
      </line>
      <shape loc="80% 20%" width="0.3in" type="circle" height="0.3in" bkg="ffffff">
         <label loc="55% 50%" fontSize="10" valign="center" align="center" title="IO" />
      </shape>
      <label fillColor="ff00ff" loc="66% 85%" title="Climbing" />
      <label fillColor="ff00ff" loc="70% 84%" valign="top" title="fiber" />
      <shape loc="30% 60%" width="0.2in" type="circle" height="0.2in" bkg="ffffff" />
      <shape loc="20% 65%" width="0.2in" type="circle" height="0.2in" bkg="ffffff">
         <label loc="50% 50%" valign="center" align="center" title="GC" />
      </shape>
      <line p0="-10% 65%" p1="13% 65%">
         <shape loc="100% 100%" type="lefttriangle" />
         <label loc="50% 75%" align="center" title="MF" />
      </line>
      <line p0="-10% 60%" p1="23% 60%">
         <shape loc="100% 100%" type="lefttriangle" />
      </line>
   </graph>
   <ref />
</figure>
