# Supplementary material for: Principles of operation of a cerebellar learning circuit
Source: eLife. 2020 Apr 30;9:e55217. doi: 10.7554/eLife.55217 (PMC7255800; doi:10.7554/eLife.55217)
Supplement: Figure 2—source data 1. [file elife-55217-fig2-data1.zip › F02.fyp]

<?xml version="1.0" encoding="us-ascii" standalone="yes"?>
<?fyp appVersion="5.0.2" schemaVersion="22"?>
<figure strokeWidth="0.01in" strokeJoin="miter" loc="0.5in 1in" strokePat="solid" psFont="Helvetica" fontStyle="plain" title="Dual-trial Paradigm" fillColor="000000" altFont="serif" strokeCap="butt" width="3.5in" fontSize="8" strokeColor="000000" font="Arial" height="5.3in"
     xmlns="http://www.keck.ucsf.edu/datanav/namespace/schema22">
   <graph loc="1.378in 4.019in" width="1.2in" height="1.2in">
      <axis labelOffset="0.22in" lineHt="1" start="-1" spacer="0in" end="15" title="Pursuit direction (deg)">
         <ticks strokeWidth="1pt" intv="5" start="0" end="15"></ticks>
      </axis>
      <axis labelOffset="0.25in" lineHt="1" start="-1" spacer="0.1in" end="15" title="Learning direction (deg)">
         <ticks intv="5" start="0" end="15" dir="thru"></ticks>
      </axis>
      <zaxis cmapnan="ffffff" lineHt="0.8" gap="0.2in" start="0" spacer="0.1in" end="100" title="Z AXIS">
         <ticks intv="10"></ticks>
      </zaxis>
      <gridline strokeWidth="0.25pt" strokeColor="c8c8c8" />
      <gridline strokeWidth="0.25pt" strokeColor="c8c8c8" />
      <legend loc="-1.1311u 9.5742u" labelOffset="0.05in" hide="false" size="0.1in" len="0.22in" spacer="0.14in" mid="true" />
      <shape rotate="-90" loc="13u -0.1u" width="0.075in" type="upisotriangle" height="0.075in" />
      <shape rotate="-33" loc="13u 12u" width="0.075in" type="upisotriangle" height="0.075in" />
      <trace strokeWidth="1pt" strokePat="dashed" src="#set1" title="Learning trial" yoff="0.1">
         <symbol size="0in" type="circle" />
         <ebar hide="true" />
      </trace>
      <trace strokeWidth="1pt" src="#set" title="Probe trial" yoff="-0.1">
         <symbol size="0in" type="circle" />
         <ebar hide="true" />
      </trace>
      <label loc="3% 100%" fontSize="13" valign="top" title="A" />
   </graph>
   <graph loc="0.6in 2.9in" width="1.2in" title="Horizontal Velocity (n)" clip="true" height="0.6in">
      <axis hide="true" labelOffset="0.25in" lineHt="1.1" start="-100" spacer="0in" end="400" title="Time (ms)">
         <ticks intv="250" perLogIntv="1" start="-750" end="1000"></ticks>
      </axis>
      <axis labelOffset="0.3in" lineHt="1.1" start="-3" end="23">
         <ticks intv="10" perLogIntv="1" start="0" end="20"></ticks>
      </axis>
      <zaxis cmapnan="ffffff" lineHt="0.8" gap="0.2in" start="0" spacer="0.1in" end="500" title="Z AXIS">
         <ticks intv="10"></ticks>
      </zaxis>
      <gridline />
      <gridline />
      <legend loc="0.732in 0.1in" labelOffset="0.05in" hide="false" len="0.165in" spacer="0.1in" mid="true" />
      <trace strokeWidth="0.75pt" strokePat="dashed" src="#src_04" strokeColor="0000ff" title="Target">
         <symbol strokeWidth="1pt" size="0pt" type="circle" />
         <ebar hide="true" />
      </trace>
      <label loc="50% 110%" valign="center" fontStyle="bold" align="center" title="Learning trial" />
      <label fillColor="0000ff" loc="15.3% -13.2%" title="Pursuit direction" />
      <trace strokeWidth="1pt" src="#src_14" strokeColor="0000ff" title="Eye">
         <symbol fillColor="0000ff" size="0pt" type="circle" />
         <ebar hide="true" />
      </trace>
      <label loc="0% 100%" fontSize="13" valign="top" title="B" />
   </graph>
   <graph loc="0.6in 2.6in" width="1.2in" title="Vert. Velocity (n)" clip="true" height="0.2in">
      <axis hide="true" labelOffset="0.25in" lineHt="1.1" start="-100" spacer="0in" end="400" title="Time (ms)">
         <ticks intv="250" perLogIntv="1" start="-750" end="1000"></ticks>
      </axis>
      <axis labelOffset="0.3in" lineHt="1.1" start="15" end="31">
         <ticks intv="15" perLogIntv="1" start="15" end="30"></ticks>
      </axis>
      <zaxis cmapnan="ffffff" lineHt="0.8" gap="0.2in" start="0" spacer="0.1in" end="500" title="Z AXIS">
         <ticks intv="10"></ticks>
      </zaxis>
      <gridline />
      <gridline />
      <legend loc="1in 0.1in" size="0.1in" len="0.4in" spacer="0.15in" mid="true" />
      <line strokeWidth="0.1in" p0="250u 1%" p1="250u 100%" strokeColor="d3d3d3" />
      <trace strokeWidth="0.75pt" strokePat="dashed" src="#src_011" strokeColor="ff0000" title="_line0">
         <symbol strokeWidth="1pt" size="0pt" type="circle" />
         <ebar hide="true" />
      </trace>
      <trace strokeWidth="0.5pt" src="#src_111" strokeColor="ff0000" title="_line1">
         <symbol fillColor="0000ff" size="0pt" type="circle" />
         <ebar hide="true" />
      </trace>
      <trace strokeWidth="0.5pt" src="#src_111" strokeColor="ff0000" title="_line1">
         <symbol fillColor="0000ff" size="0pt" type="circle" />
         <ebar hide="true" />
      </trace>
   </graph>
   <graph loc="0.6in 1.9in" width="1.2in" title="Vert. Velocity (n)" clip="true" height="0.6in">
      <axis hide="true" labelOffset="0.25in" lineHt="1.1" start="-100" spacer="0in" end="400" title="Time (ms)">
         <ticks intv="250" perLogIntv="1" start="-750" end="1000"></ticks>
      </axis>
      <axis labelOffset="0.3in" lineHt="1.1" start="-2" end="10">
         <ticks intv="5" perLogIntv="1" start="0" end="30"></ticks>
      </axis>
      <zaxis cmapnan="ffffff" lineHt="0.8" gap="0.2in" start="0" spacer="0.1in" end="500" title="Z AXIS">
         <ticks intv="10"></ticks>
      </zaxis>
      <gridline />
      <gridline />
      <legend loc="1in 0.1in" size="0.1in" len="0.4in" spacer="0.15in" mid="true" />
      <line strokeWidth="0.1in" p0="250u 1%" p1="250u 100%" strokeColor="d3d3d3" />
      <trace strokeWidth="0.75pt" strokePat="dashed" src="#src_011" strokeColor="ff0000" title="_line0">
         <symbol strokeWidth="1pt" size="0pt" type="circle" />
         <ebar hide="true" />
      </trace>
      <trace strokeWidth="0.5pt" src="#src_111" strokeColor="ff0000" title="_line1">
         <symbol fillColor="0000ff" size="0pt" type="circle" />
         <ebar hide="true" />
      </trace>
      <label fillColor="ff0000" loc="15.3% -13.2%" title="Learning direction" />
      <label rotate="90" loc="201.9758u 40%" valign="top" title="Instruction" />
      <label rotate="90" loc="-0.4in 0.8in" valign="center" align="center" title="Velocity (deg/s)" />
      <shape rotate="-45" loc="300u 5u" type="rightisotriangle" />
   </graph>
   <graph loc="0.6in 1.1in" width="1.2in" title="Horizontal position (n)" clip="true" height="0.6in">
      <axis hide="true" labelOffset="0.25in" lineHt="1.1" start="-100" spacer="0in" end="400" title="Time (ms)">
         <ticks intv="100" perLogIntv="1" start="-750" end="1000"></ticks>
      </axis>
      <axis labelOffset="0.3in" lineHt="1.1" start="-5" end="5">
         <ticks intv="5" perLogIntv="1" start="-15" end="15"></ticks>
      </axis>
      <zaxis cmapnan="ffffff" lineHt="0.8" gap="0.2in" start="0" spacer="0.1in" end="500" title="Z AXIS">
         <ticks intv="10"></ticks>
      </zaxis>
      <gridline />
      <gridline />
      <legend loc="1in 0.1in" size="0.1in" len="0.4in" spacer="0.15in" mid="true" />
      <label fillColor="0000ff" loc="15.3% 0%" title="Pursuit direction" />
      <trace strokeWidth="0.75pt" strokePat="dashed" src="#src_031" strokeColor="0000ff" title="_line0">
         <symbol strokeWidth="1pt" size="0pt" type="circle" />
         <ebar hide="true" />
      </trace>
      <trace strokeWidth="1pt" src="#src_131" strokeColor="0000ff" title="_line1">
         <symbol fillColor="0000ff" size="0pt" type="circle" />
         <ebar hide="true" />
      </trace>
      <label loc="0% 100%" fontSize="13" valign="top" title="D" />
   </graph>
   <graph loc="0.6in 0.4in" width="1.2in" title="Vertical position (n)" clip="true" height="0.6in">
      <axis labelOffset="0.25in" lineHt="1.1" start="-100" spacer="0in" end="400">
         <ticks intv="100" perLogIntv="1" start="-750" end="1000"></ticks>
      </axis>
      <axis labelOffset="0.3in" lineHt="1.1" start="-5" end="5">
         <ticks intv="5" perLogIntv="1" start="-5" end="5"></ticks>
      </axis>
      <zaxis cmapnan="ffffff" lineHt="0.8" gap="0.2in" start="0" spacer="0.1in" end="500" title="Z AXIS">
         <ticks intv="10"></ticks>
      </zaxis>
      <gridline />
      <gridline />
      <legend loc="1in 0.1in" size="0.1in" len="0.4in" spacer="0.15in" mid="true" />
      <line strokeWidth="0.1in" p0="250u 1%" p1="250u 100%" strokeColor="d3d3d3" />
      <label fillColor="ff0000" loc="15.3% 6.8%" title="Learning direction" />
      <trace strokeWidth="0.75pt" strokePat="dashed" src="#src_021" strokeColor="ff0000" title="_line0">
         <symbol strokeWidth="1pt" size="0pt" type="circle" />
         <ebar hide="true" />
      </trace>
      <trace strokeWidth="1pt" src="#src_121" strokeColor="ff0000" title="_line1" yoff="0.3">
         <symbol fillColor="0000ff" size="0pt" type="circle" />
         <ebar hide="true" />
      </trace>
      <label loc="1.4in -0.3in" valign="top" align="center" title="Time relative to target motion onset (ms)" />
      <label rotate="90" loc="-0.4in 0.65in" valign="center" align="center" title="Position (deg)" />
   </graph>
   <graph loc="2.2in 2.9in" width="1.2in" title="Horizontal velocity (n+1)" clip="true" height="0.6in">
      <axis hide="true" labelOffset="0.25in" lineHt="1.1" start="-100" spacer="0in" end="400" title="Time (ms)">
         <ticks intv="200" perLogIntv="1" start="-400" end="1000"></ticks>
      </axis>
      <axis labelOffset="0.3in" lineHt="1.1" start="-3" end="23">
         <ticks intv="10" perLogIntv="1" start="0" end="23" fmt="none"></ticks>
      </axis>
      <zaxis cmapnan="ffffff" lineHt="0.8" gap="0.2in" start="0" spacer="0.1in" end="500" title="Z AXIS">
         <ticks intv="10"></ticks>
      </zaxis>
      <gridline />
      <gridline />
      <legend loc="1in 0.1in" size="0.1in" len="0.4in" spacer="0.15in" mid="true" />
      <trace strokeWidth="0.75pt" strokePat="dashed" src="#src_01" strokeColor="0000ff" title="_line0">
         <symbol strokeWidth="1pt" size="0pt" type="circle" />
         <ebar hide="true" />
      </trace>
      <trace strokeWidth="1pt" src="#src_11" strokeColor="0000ff" title="_line1">
         <symbol fillColor="0000ff" size="0pt" type="circle" />
         <ebar hide="true" />
      </trace>
      <label loc="50% 110%" valign="center" fontStyle="bold" align="center" title="Probe trial" />
      <label loc="0% 100%" fontSize="13" valign="top" title="C" />
   </graph>
   <graph loc="2.2in 1.9in" width="1.2in" title="Vertical velocity (n+1)" clip="true" height="0.6in">
      <axis hide="true" labelOffset="0.25in" lineHt="1.1" start="-100" spacer="0in" end="400" title="Time (ms)">
         <ticks intv="200" perLogIntv="1" start="-400" end="1000"></ticks>
      </axis>
      <axis labelOffset="0.3in" lineHt="1.1" start="-2" end="10">
         <ticks intv="5" perLogIntv="1" start="0" end="10" fmt="none"></ticks>
      </axis>
      <zaxis cmapnan="ffffff" lineHt="0.8" gap="0.2in" start="0" spacer="0.1in" end="500" title="Z AXIS">
         <ticks intv="10"></ticks>
      </zaxis>
      <gridline />
      <gridline />
      <legend loc="1in 0.1in" size="0.1in" len="0.4in" spacer="0.15in" mid="true" />
      <line strokeWidth="0.1in" p0="250u 1%" p1="250u 100%" strokeColor="d3d3d3" />
      <trace strokeWidth="0.75pt" strokePat="dashed" src="#src_0" title="_line0">
         <symbol strokeWidth="1pt" size="0pt" type="circle" />
         <ebar hide="true" />
      </trace>
      <shape rotate="-45" loc="200u 5u" type="rightisotriangle" />
      <trace strokeWidth="0.5pt" src="#src_1" strokeColor="ff0000" title="_line1">
         <symbol fillColor="0000ff" size="0pt" type="circle" />
         <ebar hide="true" />
      </trace>
   </graph>
   <graph loc="2.2in 1.1in" width="1.2in" title="Horizontal Position (n+1)" clip="true" height="0.6in">
      <axis hide="true" labelOffset="0.25in" lineHt="1.1" start="-100" spacer="0in" end="400" title="Time (ms)">
         <ticks intv="100" perLogIntv="1"></ticks>
      </axis>
      <axis labelOffset="0.3in" lineHt="1.1" start="-5" end="5">
         <ticks intv="5" perLogIntv="1" fmt="none"></ticks>
      </axis>
      <zaxis cmapnan="ffffff" lineHt="0.8" gap="0.2in" start="0" spacer="0.1in" end="500" title="Z AXIS">
         <ticks intv="10"></ticks>
      </zaxis>
      <gridline />
      <gridline />
      <legend loc="1in 0.1in" size="0.1in" len="0.4in" spacer="0.15in" mid="true" />
      <trace strokeWidth="0.75pt" strokePat="dashed" src="#src_03" strokeColor="0000ff" title="_line0">
         <symbol strokeWidth="1pt" size="0pt" type="circle" />
         <ebar hide="true" />
      </trace>
      <label loc="0% 100%" fontSize="13" valign="top" title="E" />
      <trace strokeWidth="1pt" src="#src_13" strokeColor="0000ff" title="_line1">
         <symbol fillColor="0000ff" size="0pt" type="circle" />
         <ebar hide="true" />
      </trace>
   </graph>
   <graph loc="2.2in 0.4in" width="1.2in" title="Vertical position (n+1)" clip="true" height="0.6in">
      <axis labelOffset="0.25in" lineHt="1.1" start="-100" spacer="0in" end="400">
         <ticks intv="100" perLogIntv="1" start="-400" end="1000"></ticks>
      </axis>
      <axis labelOffset="0.3in" lineHt="1.1" start="-5" end="5">
         <ticks intv="5" perLogIntv="1" fmt="none"></ticks>
      </axis>
      <zaxis cmapnan="ffffff" lineHt="0.8" gap="0.2in" start="0" spacer="0.1in" end="500" title="Z AXIS">
         <ticks intv="10"></ticks>
      </zaxis>
      <gridline />
      <gridline />
      <legend loc="1in 0.1in" size="0.1in" len="0.4in" spacer="0.15in" mid="true" />
      <line strokeWidth="0.1in" p0="250u 1%" p1="250u 100%" strokeColor="d3d3d3" />
      <trace strokeWidth="0.75pt" strokePat="dashed" src="#src_02" strokeColor="ff0000" title="_line0">
         <symbol strokeWidth="1pt" size="0pt" type="circle" />
         <ebar hide="true" />
      </trace>
      <trace strokeWidth="1pt" src="#src_12" strokeColor="ff0000" title="_line1" yoff="0.3">
         <symbol fillColor="0000ff" size="0pt" type="circle" />
         <ebar hide="true" />
      </trace>
   </graph>
   <ref>
      <set id="src_12" fmt="ptset">AAAABnNyY18xMgAAAAAAAAACAAAGUsQPQAA/QAAAxA8AAD8mZmbEDsAAPwzMzcQOgAA+5mZmxA5A
AD7AAADEDgAAPqZmZsQNwAA+jMzNxA2AAD5mZmbEDUAAPmZmZsQNAAA+ZmZmxAzAAD6AAADEDIAA
PoAAAMQMQAA+jMzNxAwAAD6MzM3EC8AAPozMzcQLgAA+jMzNxAtAAD6ZmZrECwAAPpmZmsQKwAA+
mZmaxAqAAD6ZmZrECkAAPqZmZsQKAAA+pmZmxAnAAD6mZmbECYAAPqZmZsQJQAA+pmZmxAkAAD6m
ZmbECMAAPqZmZsQIgAA+pmZmxAhAAD6mZmbECAAAPqZmZsQHwAA+pmZmxAeAAD6mZmbEB0AAPqZm
ZsQHAAA+pmZmxAbAAD6mZmbEBoAAPqZmZsQGQAA+pmZmxAYAAD6mZmbEBcAAPqZmZsQFgAA+pmZm
xAVAAD6ZmZrEBQAAPpmZmsQEwAA+mZmaxASAAD6ZmZrEBEAAPpmZmsQEAAA+mZmaxAPAAD6ZmZrE
A4AAPpmZmsQDQAA+mZmaxAMAAD6ZmZrEAsAAPpmZmsQCgAA+mZmaxAJAAD6MzM3EAgAAPozMzcQB
wAA+jMzNxAGAAD6MzM3EAUAAPozMzcQBAAA+jMzNxADAAD6MzM3EAIAAPozMzcQAQAA+jMzNxAAA
AD6MzM3D/4AAPozMzcP/AAA+gAAAw/6AAD6AAADD/gAAPoAAAMP9gAA+gAAAw/0AAD6AAADD/IAA
PoAAAMP8AAA+gAAAw/uAAD6AAADD+wAAPoAAAMP6gAA+gAAAw/oAAD6AAADD+YAAPmZmZsP5AAA+
ZmZmw/iAAD5mZmbD+AAAPoAAAMP3gAA+ZmZmw/cAAD5mZmbD9oAAPmZmZsP2AAA+ZmZmw/WAAD5m
ZmbD9QAAPmZmZsP0gAA+ZmZmw/QAAD5mZmbD84AAPmZmZsPzAAA+ZmZmw/KAAD5mZmbD8gAAPmZm
ZsPxgAA+ZmZmw/EAAD5mZmbD8IAAPmZmZsPwAAA+TMzNw++AAD5MzM3D7wAAPmZmZsPugAA+TMzN
w+4AAD5MzM3D7YAAPkzMzcPtAAA+TMzNw+yAAD5MzM3D7AAAPkzMzcPrgAA+TMzNw+sAAD5MzM3D
6oAAPkzMzcPqAAA+TMzNw+mAAD5MzM3D6QAAPkzMzcPogAA+TMzNw+gAAD5MzM3D54AAPkzMzcPn
AAA+MzMzw+aAAD5MzM3D5gAAPkzMzcPlgAA+MzMzw+UAAD5MzM3D5IAAPjMzM8PkAAA+TMzNw+OA
AD4zMzPD4wAAPjMzM8PigAA+MzMzw+IAAD4zMzPD4YAAPkzMzcPhAAA+MzMzw+CAAD4zMzPD4AAA
PjMzM8PfgAA+TMzNw98AAD4zMzPD3oAAPjMzM8PeAAA+MzMzw92AAD4zMzPD3QAAPjMzM8PcgAA+
MzMzw9wAAD4zMzPD24AAPjMzM8PbAAA+MzMzw9qAAD4zMzPD2gAAPjMzM8PZgAA+GZmaw9kAAD4z
MzPD2IAAPjMzM8PYAAA+GZmaw9eAAD4ZmZrD1wAAPhmZmsPWgAA+GZmaw9YAAD4zMzPD1YAAPjMz
M8PVAAA+GZmaw9SAAD4ZmZrD1AAAPhmZmsPTgAA+GZmaw9MAAD4ZmZrD0oAAPhmZmsPSAAA+GZma
w9GAAD4ZmZrD0QAAPhmZmsPQgAA+GZmaw9AAAD4ZmZrDz4AAPhmZmsPPAAA+GZmaw86AAD4ZmZrD
zgAAPhmZmsPNgAA+AAAAw80AAD4AAADDzIAAPgAAAMPMAAA+AAAAw8uAAD4ZmZrDywAAPgAAAMPK
gAA+AAAAw8oAAD4AAADDyYAAPgAAAMPJAAA+AAAAw8iAAD4AAADDyAAAPgAAAMPHgAA+AAAAw8cA
AD4AAADDxoAAPgAAAMPGAAA+AAAAw8WAAD4AAADDxQAAPgAAAMPEgAA9zMzNw8QAAD4AAADDw4AA
PczMzcPDAAA9zMzNw8KAAD3MzM3DwgAAPczMzcPBgAA9zMzNw8EAAD3MzM3DwIAAPczMzcPAAAA9
zMzNw7+AAD3MzM3DvwAAPczMzcO+gAA9zMzNw74AAD3MzM3DvYAAPczMzcO9AAA9zMzNw7yAAD3M
zM3DvAAAPczMzcO7gAA9zMzNw7sAAD3MzM3DuoAAPczMzcO6AAA9zMzNw7mAAD2ZmZrDuQAAPZmZ
msO4gAA9zMzNw7gAAD3MzM3Dt4AAPczMzcO3AAA9mZmaw7aAAD2ZmZrDtgAAPZmZmsO1gAA9zMzN
w7UAAD3MzM3DtIAAPZmZmsO0AAA9zMzNw7OAAD3MzM3DswAAPczMzcOygAA9zMzNw7IAAD2ZmZrD
sYAAPZmZmsOxAAA9mZmaw7CAAD2ZmZrDsAAAPZmZmsOvgAA9mZmaw68AAD2ZmZrDroAAPZmZmsOu
AAA9mZmaw62AAD2ZmZrDrQAAPZmZmsOsgAA9mZmaw6wAAD2ZmZrDq4AAPUzMzcOrAAA9mZmaw6qA
AD2ZmZrDqgAAPUzMzcOpgAA9TMzNw6kAAD1MzM3DqIAAPZmZmsOoAAA9mZmaw6eAAD2ZmZrDpwAA
PZmZmsOmgAA9mZmaw6YAAD1MzM3DpYAAPUzMzcOlAAA9mZmaw6SAAD1MzM3DpAAAPUzMzcOjgAA9
mZmaw6MAAD1MzM3DooAAPUzMzcOiAAA9mZmaw6GAAD1MzM3DoQAAPUzMzcOggAA9TMzNw6AAAD1M
zM3Dn4AAPUzMzcOfAAA9TMzNw56AAD1MzM3DngAAPUzMzcOdgAA9mZmaw50AAD2ZmZrDnIAAPUzM
zcOcAAA9TMzNw5uAAD1MzM3DmwAAPUzMzcOagAA9TMzNw5oAAD1MzM3DmYAAPUzMzcOZAAA9TMzN
w5iAAD1MzM3DmAAAPUzMzcOXgAA9TMzNw5cAAD1MzM3DloAAPUzMzcOWAAA9TMzNw5WAAD1MzM3D
lQAAPUzMzcOUgAA9TMzNw5QAAD1MzM3Dk4AAPUzMzcOTAAA9TMzNw5KAAD1MzM3DkgAAPUzMzcOR
gAA9TMzNw5EAAD1MzM3DkIAAPUzMzcOQAAA9TMzNw4+AAD1MzM3DjwAAPUzMzcOOgAA9TMzNw44A
AD1MzM3DjYAAPUzMzcONAAA9TMzNw4yAAD1MzM3DjAAAPMzMzcOLgAA9TMzNw4sAADzMzM3DioAA
PUzMzcOKAAA9TMzNw4mAADzMzM3DiQAAPUzMzcOIgAA8zMzNw4gAADzMzM3Dh4AAPUzMzcOHAAA8
zMzNw4aAAD1MzM3DhgAAPUzMzcOFgAA9TMzNw4UAAD1MzM3DhIAAPMzMzcOEAAA9TMzNw4OAAD1M
zM3DgwAAPUzMzcOCgAA9TMzNw4IAAD1MzM3DgYAAPMzMzcOBAAA8zMzNw4CAADzMzM3DgAAAPUzM
zcN/AAA9TMzNw34AADzMzM3DfQAAPMzMzcN8AAA9TMzNw3sAADzMzM3DegAAPMzMzcN5AAA9TMzN
w3gAAD1MzM3DdwAAPUzMzcN2AAA9TMzNw3UAAD1MzM3DdAAAPUzMzcNzAAA9TMzNw3IAAD1MzM3D
cQAAPUzMzcNwAAA9TMzNw28AAD1MzM3DbgAAPUzMzcNtAAA9TMzNw2wAAD1MzM3DawAAPUzMzcNq
AAA9TMzNw2kAADzMzM3DaAAAPMzMzcNnAAA9TMzNw2YAADzMzM3DZQAAPUzMzcNkAAA9TMzNw2MA
AD1MzM3DYgAAPUzMzcNhAAA8zMzNw2AAAD1MzM3DXwAAPUzMzcNeAAA9TMzNw10AAD1MzM3DXAAA
PUzMzcNbAAA9TMzNw1oAAD1MzM3DWQAAPUzMzcNYAAA9TMzNw1cAADzMzM3DVgAAPUzMzcNVAAA9
TMzNw1QAAD1MzM3DUwAAPUzMzcNSAAA9TMzNw1EAAD1MzM3DUAAAPMzMzcNPAAA8zMzNw04AADzM
zM3DTQAAgAAAAMNMAACAAAAAw0sAAL1MzM3DSgAAvZmZmsNJAAC+AAAAw0gAAL4ZmZrDRwAAvjMz
M8NGAAC+TMzNw0UAAL5mZmbDRAAAvoAAAMNDAAC+jMzNw0IAAL6ZmZrDQQAAvqZmZsNAAAC+szMz
wz8AAL6zMzPDPgAAvsAAAMM9AAC+wAAAwzwAAL7AAADDOwAAvsAAAMM6AAC+wAAAwzkAAL7AAADD
OAAAvrMzM8M3AAC+szMzwzYAAL6zMzPDNQAAvrMzM8M0AAC+szMzwzMAAL6zMzPDMgAAvqZmZsMx
AAC+szMzwzAAAL6zMzPDLwAAvrMzM8MuAAC+szMzwy0AAL6zMzPDLAAAvrMzM8MrAAC+szMzwyoA
AL6zMzPDKQAAvrMzM8MoAAC+szMzwycAAL6zMzPDJgAAvrMzM8MlAAC+szMzwyQAAL6zMzPDIwAA
vrMzM8MiAAC+szMzwyEAAL6zMzPDIAAAvrMzM8MfAAC+szMzwx4AAL6zMzPDHQAAvrMzM8McAAC+
szMzwxsAAL7AAADDGgAAvrMzM8MZAAC+wAAAwxgAAL6zMzPDFwAAvrMzM8MWAAC+szMzwxUAAL6z
MzPDFAAAvrMzM8MTAAC+szMzwxIAAL6zMzPDEQAAvrMzM8MQAAC+szMzww8AAL6zMzPDDgAAvsAA
AMMNAAC+szMzwwwAAL6zMzPDCwAAvrMzM8MKAAC+szMzwwkAAL6zMzPDCAAAvrMzM8MHAAC+szMz
wwYAAL6zMzPDBQAAvrMzM8MEAAC+szMzwwMAAL6zMzPDAgAAvrMzM8MBAAC+szMzwwAAAL6zMzPC
/gAAvrMzM8L8AAC+szMzwvoAAL6zMzPC+AAAvrMzM8L2AAC+szMzwvQAAL6zMzPC8gAAvrMzM8Lw
AAC+szMzwu4AAL6zMzPC7AAAvrMzM8LqAAC+szMzwugAAL7AAADC5gAAvrMzM8LkAAC+wAAAwuIA
AL6zMzPC4AAAvsAAAMLeAAC+szMzwtwAAL6zMzPC2gAAvrMzM8LYAAC+szMzwtYAAL6zMzPC1AAA
vrMzM8LSAAC+szMzwtAAAL6zMzPCzgAAvrMzM8LMAAC+szMzwsoAAL6zMzPCyAAAvrMzM8LGAAC+
szMzwsQAAL6zMzPCwgAAvrMzM8LAAAC+szMzwr4AAL6zMzPCvAAAvrMzM8K6AAC+szMzwrgAAL6z
MzPCtgAAvrMzM8K0AAC+szMzwrIAAL6zMzPCsAAAvsAAAMKuAAC+szMzwqwAAL6zMzPCqgAAvrMz
M8KoAAC+szMzwqYAAL6zMzPCpAAAvrMzM8KiAAC+szMzwqAAAL6zMzPCngAAvrMzM8KcAAC+szMz
wpoAAL6zMzPCmAAAvrMzM8KWAAC+szMzwpQAAL6zMzPCkgAAvsAAAMKQAAC+wAAAwo4AAL6zMzPC
jAAAvrMzM8KKAAC+wAAAwogAAL6zMzPChgAAvrMzM8KEAAC+wAAAwoIAAL6zMzPCgAAAvrMzM8J8
AAC+szMzwngAAL6zMzPCdAAAvrMzM8JwAAC+szMzwmwAAL6zMzPCaAAAvrMzM8JkAAC+wAAAwmAA
AL6zMzPCXAAAvrMzM8JYAAC+wAAAwlQAAL6zMzPCUAAAvsAAAMJMAAC+wAAAwkgAAL6zMzPCRAAA
vrMzM8JAAAC+wAAAwjwAAL7AAADCOAAAvsAAAMI0AAC+wAAAwjAAAL7AAADCLAAAvsAAAMIoAAC+
wAAAwiQAAL7AAADCIAAAvsAAAMIcAAC+wAAAwhgAAL7AAADCFAAAvsAAAMIQAAC+wAAAwgwAAL7A
AADCCAAAvsAAAMIEAAC+wAAAwgAAAL7AAADB+AAAvsAAAMHwAAC+wAAAwegAAL7AAADB4AAAvsAA
AMHYAAC+wAAAwdAAAL7AAADByAAAvsAAAMHAAAC+wAAAwbgAAL7AAADBsAAAvsAAAMGoAAC+wAAA
waAAAL7AAADBmAAAvsAAAMGQAAC+wAAAwYgAAL7AAADBgAAAvsAAAMFwAAC+wAAAwWAAAL7AAADB
UAAAvsAAAMFAAAC+wAAAwTAAAL7AAADBIAAAvsAAAMEQAAC+wAAAwQAAAL7AAADA4AAAvsAAAMDA
AAC+wAAAwKAAAL7AAADAgAAAvsAAAMBAAAC+wAAAwAAAAL7AAAC/gAAAvsAAAKluSAC+wAAAP4AA
AL7AAABAAAAAvsAAAEBAAAC+wAAAQIAAAL7AAABAoAAAvsAAAEDAAAC+wAAAQOAAAL7AAABBAAAA
vsAAAEEQAAC+wAAAQSAAAL7AAABBMAAAvsAAAEFAAAC+zMzNQVAAAL7AAABBYAAAvsAAAEFwAAC+
wAAAQYAAAL7AAABBiAAAvsAAAEGQAAC+wAAAQZgAAL7AAABBoAAAvsAAAEGoAAC+wAAAQbAAAL7A
AABBuAAAvsAAAEHAAAC+wAAAQcgAAL7AAABB0AAAvsAAAEHYAAC+wAAAQeAAAL7AAABB6AAAvsAA
AEHwAAC+wAAAQfgAAL7AAABCAAAAvsAAAEIEAAC+wAAAQggAAL7AAABCDAAAvsAAAEIQAAC+wAAA
QhQAAL7AAABCGAAAvsAAAEIcAAC+wAAAQiAAAL7AAABCJAAAvsAAAEIoAAC+wAAAQiwAAL7AAABC
MAAAvsAAAEI0AAC+wAAAQjgAAL7AAABCPAAAvsAAAEJAAAC+wAAAQkQAAL7AAABCSAAAvsAAAEJM
AAC+zMzNQlAAAL7AAABCVAAAvszMzUJYAAC+wAAAQlwAAL7AAABCYAAAvsAAAEJkAAC+wAAAQmgA
AL7MzM1CbAAAvsAAAEJwAAC+zMzNQnQAAL7MzM1CeAAAvszMzUJ8AAC+wAAAQoAAAL7AAABCggAA
vszMzUKEAAC+zMzNQoYAAL7MzM1CiAAAvsAAAEKKAAC+zMzNQowAAL7AAABCjgAAvszMzUKQAAC+
zMzNQpIAAL7MzM1ClAAAvszMzUKWAAC+zMzNQpgAAL7AAABCmgAAvszMzUKcAAC+wAAAQp4AAL7M
zM1CoAAAvszMzUKiAAC+zMzNQqQAAL7AAABCpgAAvsAAAEKoAAC+wAAAQqoAAL7AAABCrAAAvszM
zUKuAAC+wAAAQrAAAL7AAABCsgAAvsAAAEK0AAC+zMzNQrYAAL7AAABCuAAAvszMzUK6AAC+wAAA
QrwAAL7MzM1CvgAAvszMzULAAAC+wAAAQsIAAL7AAABCxAAAvsAAAELGAAC+wAAAQsgAAL7AAABC
ygAAvsAAAELMAAC+wAAAQs4AAL7AAABC0AAAvsAAAELSAAC+wAAAQtQAAL7AAABC1gAAvsAAAELY
AAC+wAAAQtoAAL7AAABC3AAAvsAAAELeAAC+wAAAQuAAAL7AAABC4gAAvsAAAELkAAC+wAAAQuYA
AL7AAABC6AAAvsAAAELqAAC+wAAAQuwAAL7AAABC7gAAvsAAAELwAAC+wAAAQvIAAL7AAABC9AAA
vsAAAEL2AAC+wAAAQvgAAL7AAABC+gAAvsAAAEL8AAC+szMzQv4AAL7AAABDAAAAvrMzM0MBAAC+
szMzQwIAAL6zMzNDAwAAvrMzM0MEAAC+szMzQwUAAL6zMzNDBgAAvrMzM0MHAAC+szMzQwgAAL6z
MzNDCQAAvrMzM0MKAAC+szMzQwsAAL6mZmZDDAAAvrMzM0MNAAC+pmZmQw4AAL6zMzNDDwAAvqZm
ZkMQAAC+pmZmQxEAAL6mZmZDEgAAvqZmZkMTAAC+pmZmQxQAAL6mZmZDFQAAvqZmZkMWAAC+pmZm
QxcAAL6mZmZDGAAAvqZmZkMZAAC+pmZmQxoAAL6mZmZDGwAAvqZmZkMcAAC+pmZmQx0AAL6mZmZD
HgAAvqZmZkMfAAC+pmZmQyAAAL6mZmZDIQAAvqZmZkMiAAC+pmZmQyMAAL6mZmZDJAAAvqZmZkMl
AAC+pmZmQyYAAL6mZmZDJwAAvqZmZkMoAAC+pmZmQykAAL6mZmZDKgAAvqZmZkMrAAC+pmZmQywA
AL6mZmZDLQAAvqZmZkMuAAC+pmZmQy8AAL6mZmZDMAAAvpmZmkMxAAC+pmZmQzIAAL6mZmZDMwAA
vpmZmkM0AAC+pmZmQzUAAL6mZmZDNgAAvpmZmkM3AAC+mZmaQzgAAL6ZmZpDOQAAvpmZmkM6AAC+
mZmaQzsAAL6ZmZpDPAAAvpmZmkM9AAC+mZmaQz4AAL6ZmZpDPwAAvpmZmkNAAAC+mZmaQ0EAAL6Z
mZpDQgAAvpmZmkNDAAC+mZmaQ0QAAL6ZmZpDRQAAvozMzUNGAAC+mZmaQ0cAAL6ZmZpDSAAAvozM
zUNJAAC+mZmaQ0oAAL6MzM1DSwAAvozMzUNMAAC+jMzNQ00AAL6MzM1DTgAAvozMzUNPAAC+jMzN
Q1AAAL6MzM1DUQAAvozMzUNSAAC+jMzNQ1MAAL6MzM1DVAAAvozMzUNVAAC+gAAAQ1YAAL6MzM1D
VwAAvoAAAENYAAC+gAAAQ1kAAL6AAABDWgAAvoAAAENbAAC+gAAAQ1wAAL6AAABDXQAAvmZmZkNe
AAC+gAAAQ18AAL5mZmZDYAAAvoAAAENhAAC+gAAAQ2IAAL5mZmZDYwAAvmZmZkNkAAC+ZmZmQ2UA
AL5mZmZDZgAAvmZmZkNnAAC+ZmZmQ2gAAL5mZmZDaQAAvkzMzUNqAAC+ZmZmQ2sAAL5mZmZDbAAA
vmZmZkNtAAC+ZmZmQ24AAL5mZmZDbwAAvkzMzUNwAAC+TMzNQ3EAAL5MzM1DcgAAvkzMzUNzAAC+
TMzNQ3QAAL5MzM1DdQAAvkzMzUN2AAC+MzMzQ3cAAL4zMzNDeAAAvjMzM0N5AAC+MzMzQ3oAAL4z
MzNDewAAvjMzM0N8AAC+MzMzQ30AAL4zMzNDfgAAvjMzM0N/AAC+GZmaQ4AAAL4ZmZpDgIAAvhmZ
mkOBAAC+GZmaQ4GAAL4ZmZpDggAAvhmZmkOCgAC+GZmaQ4MAAL4ZmZpDg4AAvhmZmkOEAAC+GZma
Q4SAAL4ZmZpDhQAAvhmZmkOFgAC+GZmaQ4YAAL4ZmZpDhoAAvgAAAEOHAAC+AAAAQ4eAAL4AAABD
iAAAvgAAAEOIgAC+AAAAQ4kAAL4AAABDiYAAvgAAAEOKAAC+AAAAQ4qAAL4AAABDiwAAvczMzUOL
gAC9zMzNQ4wAAL3MzM1DjIAAvczMzUONAAC9zMzNQ42AAL3MzM1DjgAAvZmZmkOOgAC9zMzNQ48A
AL2ZmZpDj4AAvZmZmkOQAAC9mZmaQ5CAAL2ZmZpDkQAAvZmZmkORgAC9mZmaQ5IAAL2ZmZpDkoAA
vZmZmkOTAAC9mZmaQ5OAAL2ZmZpDlAAAvZmZmkOUgAC9mZmaQ5UAAL1MzM1DlYAAvZmZmkOWAAC9
TMzNQ5aAAL1MzM1DlwAAvUzMzUOXgAC9TMzNQ5gAAL1MzM1DmIAAvUzMzUOZAAC9TMzNQ5mAAL1M
zM1DmgAAvUzMzUOagAC9TMzNQ5sAALzMzM1Dm4AAvMzMzUOcAAC9TMzNQ5yAALzMzM1DnQAAvUzM
zUOdgAC9TMzNQ54AALzMzM1DnoAAvUzMzUOfAAC8zMzNQ5+AALzMzM1DoAAAvMzMzUOggAC8zMzN
Q6EAALzMzM1DoYAAvMzMzUOiAAC8zMzNQ6KAALzMzM1DowAAvMzMzUOjgAC8zMzNQ6QAALzMzM1D
pIAAvMzMzUOlAAC8zMzNQ6WAALzMzM1DpgAAvMzMzUOmgAC8zMzNQ6cAALzMzM1Dp4AAvMzMzUOo
AAC8zMzNQ6iAAIAAAABDqQAAvMzMzUOpgACAAAAAQ6oAAIAAAABDqoAAvMzMzUOrAAC8zMzNQ6uA
AIAAAABDrAAAgAAAAEOsgACAAAAAQ60AAIAAAABDrYAAgAAAAEOuAACAAAAAQ66AAIAAAABDrwAA
gAAAAEOvgACAAAAAQ7AAAIAAAABDsIAAgAAAAEOxAACAAAAAQ7GAAIAAAABDsgAAgAAAAEOygAC8
zMzNQ7MAALzMzM1Ds4AAvMzMzUO0AAC8zMzNQ7SAALzMzM1DtQAAvMzMzUO1gAC8zMzNQ7YAAIAA
AABDtoAAvMzMzUO3AAC8zMzNQ7eAALzMzM1DuAAAvMzMzUO4gACAAAAAQ7kAALzMzM1DuYAAvMzM
zUO6AAC8zMzNQ7qAALzMzM1DuwAAvMzMzUO7gAC8zMzNQ7wAALzMzM1DvIAAvMzMzUO9AAC8zMzN
Q72AALzMzM1DvgAAvMzMzUO+gAC8zMzNQ78AALzMzM1Dv4AAvMzMzUPAAAC8zMzNQ8CAALzMzM1D
wQAAvMzMzUPBgAC8zMzNQ8IAALzMzM1DwoAAvUzMzUPDAAC8zMzNQ8OAALzMzM1DxAAAvMzMzUPE
gAC8zMzNQ8UAALzMzM1DxYAAvMzMzUPGAAC8zMzNQ8aAALzMzM1DxwAAvUzMzUPHgAC8zMzNQ8gA
ALzMzM1DyIAAvMzMzUPJAAC8zMzNQ8mAALzMzM1DygAAvUzMzUPKgAC8zMzNQ8sAALzMzM1Dy4AA
vMzMzUPMAAC8zMzNQ8yAALzMzM1DzQAAvMzMzUPNgAC8zMzNQ84AALzMzM1DzoAAvMzMzUPPAAC8
zMzNQ8+AALzMzM1D0AAAvMzMzUPQgAC8zMzNQ9EAALzMzM1D0YAAvMzMzUPSAAC8zMzNQ9KAALzM
zM1D0wAAvMzMzUPTgAC8zMzNQ9QAALzMzM1D1IAAvMzMzUPVAAC8zMzNQ9WAALzMzM1D1gAAvMzM
zUPWgAC8zMzNQ9cAALzMzM1D14AAvMzMzUPYAAC8zMzNQ9iAALzMzM1D2QAAvMzMzUPZgAC8zMzN
Q9oAALzMzM1D2oAAgAAAAEPbAACAAAAAQ9uAALzMzM1D3AAAgAAAAEPcgACAAAAAQ90AALzMzM1D
3YAAvMzMzUPeAACAAAAAQ96AAIAAAABD3wAAvMzMzUPfgACAAAAAQ+AAALzMzM1D4IAAvMzMzUPh
AACAAAAAQ+GAALzMzM1D4gAAvMzMzUPigAC8zMzNQ+MAALzMzM1D44AAvMzMzUPkAAC8zMzNQ+SA
ALzMzM1D5QAAvMzMzUPlgAC8zMzNQ+YAALzMzM1D5oAAvMzMzUPnAAC8zMzNQ+eAALzMzM1D6AAA
vMzMzUPogACAAAAAQ+kAAIAAAABD6YAAgAAAAEPqAACAAAAAQ+qAAIAAAABD6wAAgAAAAEPrgACA
AAAAQ+wAAIAAAABD7IAAgAAAAEPtAACAAAAAQ+2AAIAAAABD7gAAgAAAAEPugACAAAAAQ+8AAIAA
AABD74AAgAAAAEPwAACAAAAAQ/CAAIAAAABD8QAAgAAAAEPxgACAAAAAQ/IAAIAAAABD8oAAgAAA
AEPzAACAAAAAQ/OAAIAAAABD9AAAgAAAAEP0gACAAAAAQ/UAAIAAAABD9YAAgAAAAEP2AACAAAAA
Q/aAAIAAAABD9wAAgAAAAEP3gACAAAAAQ/gAAIAAAABD+IAAgAAAAEP5AACAAAAAQ/mAAIAAAABD
+gAAgAAAAEP6gACAAAAAQ/sAAIAAAABD+4AAgAAAAEP8AACAAAAAQ/yAAIAAAABD/QAAgAAAAEP9
gACAAAAAQ/4AAIAAAABD/oAAgAAAAEP/AACAAAAAQ/+AAIAAAABEAAAAgAAAAEQAQACAAAAARACA
AIAAAABEAMAAgAAAAEQBAACAAAAARAFAAIAAAABEAYAAgAAAAEQBwAC8zMzNRAIAAL1MzM1EAkAA
vZmZmkQCgAC9mZmaRALAAL3MzM1EAwAAvgAAAEQDQAC+AAAARAOAAL4ZmZpEA8AAvhmZmkQEAAC+
GZmaRARAAL4zMzNEBIAAvhmZmkQEwAC+GZmaRAUAAL4ZmZpEBUAAvhmZmkQFgAC+GZmaRAXAAL4Z
mZpEBgAAvhmZmkQGQAC+GZmaRAaAAL4ZmZpEBsAAvhmZmkQHAAC+GZmaRAdAAL4ZmZpEB4AAvhmZ
mkQHwAC+GZmaRAgAAL4AAABECEAAvgAAAEQIgAC+AAAARAjAAL4AAABECQAAvgAAAEQJQAC+AAAA
RAmAAL4AAABECcAAvgAAAEQKAAC+AAAARApAAL4AAABECoAAvczMzUQKwAC+AAAARAsAAL3MzM1E
C0AAvczMzUQLgAC+AAAARAvAAL4AAABEDAAAvgAAAEQMQAC+AAAARAyAAL4AAABEDMAAvgAAAEQN
AAC+AAAARA1AAL4AAABEDYAAvgAAAEQNwAC+AAAARA4AAL4AAABEDkAAvgAAAEQOgAC+AAAARA7A
AL4AAABEDwAAvgAAAEQPQAC+AAAARA+AAL4AAABED8AAvgAAAEQQAAC+AAAARBBAAL4AAABEEIAA
vgAAAEQQwAC+AAAARBEAAL4AAABEEUAAvczMzUQRgAC+AAAARBHAAL4AAABEEgAAvczMzUQSQAC+
AAAARBKAAL4AAABEEsAAvgAAAEQTAAC+AAAARBNAAL4AAABEE4AAvgAAAEQTwAC+AAAARBQAAL4A
AABEFEAAvgAAAEQUgAC+AAAARBTAAL4AAABEFQAAvgAAAEQVQAC+AAAARBWAAL4AAABEFcAAvgAA
AEQWAAC+AAAARBZAAL4AAABEFoAAvczMzUQWwAC+AAAARBcAAL3MzM1EF0AAvczMzUQXgAC+AAAA
RBfAAL3MzM1EGAAAvgAAAEQYQAC9zMzNRBiAAL3MzM1EGMAAvczMzUQZAAC9zMzNRBlAAL3MzM1E
GYAAvczMzUQZwAC9zMzNRBoAAL3MzM1EGkAAvczMzUQagAC9zMzNRBrAAL3MzM1EGwAAvczMzUQb
QAC+AAAARBuAAL4AAABEG8AAvczMzUQcAAC+AAAARBxAAL4AAABEHIAAvgAAAEQcwAC+AAAARB0A
AL4AAABEHUAAvgAAAEQdgAC+AAAARB3AAL4AAABEHgAAvgAAAEQeQAC+AAAARB6AAL4AAABEHsAA
vgAAAEQfAAC+AAAARB9AAL4AAABEH4AAvgAAAEQfwAC+AAAARCAAAL4AAABEIEAAvgAAAEQggAC+
GZmaRCDAAL4ZmZpEIQAAvhmZmkQhQAC+GZmaRCGAAL4ZmZpEIcAAvhmZmkQiAAC+GZmaRCJAAL4Z
mZpEIoAAvhmZmkQiwAC+MzMzRCMAAL4ZmZpEI0AAvhmZmkQjgAC+GZmaRCPAAL4ZmZpEJAAAvhmZ
mkQkQAC+GZmaRCSAAL4ZmZpEJMAAvhmZmkQlAAC+GZmaRCVAAL4ZmZpEJYAAvgAAAEQlwAC+GZma
RCYAAL4ZmZpEJkAAvgAAAEQmgAC+GZmaRCbAAL4AAABEJwAAvhmZmkQnQAC+AAAARCeAAL4AAABE
J8AAvgAAAEQoAAC+AAAARChAAL4AAABEKIAAvgAAAEQowAC+AAAARCkAAL4AAABEKUAAvgAAAEQp
gAC+AAAARCnAAL4AAABEKgAAvgAAAEQqQAC+AAAARCqAAL4AAABEKsAAvgAAAEQrAAC+AAAARCtA
AL4AAABEK4AAvgAAAEQrwAC+AAAARCwAAL4AAABELEAAvgAAAEQsgAC9zMzNRCzAAL4AAABELQAA
vgAAAEQtQAC+AAAARC2AAL4AAABELcAAvgAAAEQuAAC9zMzNRC5AAL3MzM1ELoAAvczMzUQuwAC9
zMzNRC8AAL3MzM1EL0AAvczMzUQvgAC9zMzNRC/AAL2ZmZpEMAAAvczMzUQwQAC9mZmaRDCAAL2Z
mZpEMMAAvZmZmkQxAAC9zMzNRDFAAL3MzM1EMYAAvZmZmkQxwAC9mZmaRDIAAL3MzM1EMkAAvczM
zUQygAC+AAAARDLAAL4AAABEMwAAvhmZmkQzQAC+GZmaRDOAAL4ZmZpEM8AAvhmZmkQ0AAC+GZma
RDRAAL4ZmZpENIAAvhmZmkQ0wAC+GZmaRDUAAL4zMzNENUAAvjMzM0Q1gAC+MzMzRDXAAL5MzM1E
NgAAvkzMzUQ2QAC+TMzNRDaAAL5MzM1ENsAAvkzMzUQ3AAC+TMzNRDdAAL5MzM1EN4AAvkzMzUQ3
wAC+MzMzRDgAAL5MzM1EOEAAvkzMzUQ4gAC+TMzNRDjAAL4zMzNEOQAAvkzMzUQ5QAC+MzMzRDmA
AL5MzM1EOcAAvjMzM0Q6AAC+MzMzRDpAAL4zMzNEOoAAvjMzM0Q6wAC+MzMzRDsAAL4zMzNEO0AA
vjMzM0Q7gAC+MzMzRDvAAL4zMzNEPAAAvjMzM0Q8QAC+MzMzRDyAAL4zMzNEPMAAvjMzM0Q9AAC+
MzMzRD1AAL4zMzNEPYAAvjMzM0Q9wAC+MzMzRD4AAL4zMzNEPkAAvjMzM0Q+gAC+MzMzRD7AAL4z
MzNEPwAAvjMzM0Q/QAC+MzMzRD+AAL4zMzNEP8AAvjMzM0RAAAC+MzMzREBAAL4zMzNEQIAAvhmZ
mkRAwAC+GZmaREEAAL4ZmZpEQUAAvhmZmkRBgAC+GZmaREHAAL4zMzNEQgAAvhmZmkRCQAC+GZma
REKAAL4ZmZpEQsAAvhmZmkRDAAC+GZmaRENAAL4ZmZpEQ4AAvhmZmkRDwAC+GZmaREQAAL4ZmZpE
REAAvhmZmkREgAC+GZmaRETAAL4ZmZpERQAAvhmZmkRFQAC+GZmaREWAAL4ZmZpERcAAvhmZmkRG
AAC+GZmaREZAAL4ZmZpERoAAvhmZmkRGwAC+GZmaREcAAL4ZmZpER0AAvhmZmkRHgAC+GZmaREfA
AL4ZmZpESAAAvhmZmkRIQAC+AAAAREiAAL4AAABESMAAvgAAAERJAAC+AAAARElAAL4AAABESYAA
vgAAAERJwAC+AAAAREoAAL4AAABESkAAvgAAAERKgAC+AAAARErAAL4ZmZpESwAAvhmZmkRLQAC+
MzMzREuAAL5MzM1ES8AAvkzMzURMAAC+TMzNRExAAL5mZmZETIAAvoAAAERMwAC+gAAARE0AAL6A
AABETUAAvoAAAERNgAC+jMzNRE3AAL6MzM1ETgAAvozMzUROQAC+jMzNRE6AAL6MzM1ETsAAvozM
zURPAAC+jMzNRE9AAL6ZmZpET4AAvozMzURPwAC+jMzNRFAAAL6MzM1EUEAAvozMzURQgAC+mZma
RFDAAL6ZmZpEUQAAvozMzURRQAC+mZmaRFGAAL6ZmZpEUcAAvozMzURSAAC+mZmaRFJAAL6ZmZpE
UoAAvpmZmkRSwAC+mZmaRFMAAL6ZmZpEU0AAvpmZmkRTgAC+jMzNRFPAAL6MzM1EVAAAvpmZmkRU
QAC+mZmaRFSAAL6ZmZpEVMAAvpmZmkRVAAC+jMzNRFVAAL6MzM1EVYAAvozMzURVwAC+jMzNRFYA
AL6ZmZpEVkAAvozMzURWgAC+mZmaRFbAAL6ZmZpEVwAAvozMzURXQAC+jMzNRFeAAL6ZmZpEV8AA
vozMzURYAAC+jMzNRFhAAL6ZmZpEWIAAvozMzURYwAC+jMzNRFkAAL6MzM1EWUAAvozMzURZgAC+
jMzNRFnAAL6MzM1EWgAAvozMzURaQAC+jMzNRFqAAL6ZmZpEWsAAvozMzURbAAC+jMzNRFtAAL6M
zM1EW4AAvozMzURbwAC+jMzNRFwAAL6MzM1EXEAAvozMzURcgAC+jMzNRFzAAL6ZmZpEXQAAvozM
zURdQAC+jMzNRF2AAL6MzM1EXcAAvozMzUReAAC+jMzNRF5AAL6MzM1EXoAAvozMzURewAC+jMzN
RF8AAL6MzM1EX0AAvozMzURfgAC+jMzNRF/AAL6MzM1EYAAAvozMzURgQAC+jMzNRGCAAL6MzM1E
YMAAvozMzURhAAC+jMzNRGFAAL6MzM1EYYAAvozMzURhwAC+jMzNRGIAAL6MzM1EYkAAvoAAAERi
gAC+jMzNRGLAAL6MzM1EYwAAvozMzURjQAC+jMzNRGOAAL6MzM1EY8AAvozMzURkAAC+jMzNRGRA
AL6MzM1EZIAAvozMzURkwAC+jMzNRGUAAL6MzM1EZUAAvozMzURlgAC+jMzNRGXAAL6MzM1EZgAA
vozMzURmQAC+jMzNRGaAAL6MzM1EZsAAvozMzURnAAC+jMzNRGdAAL6MzM1EZ4AAvozMzURnwAC+
jMzNRGgAAL6MzM1EaEAAvozMzURogAC+jMzNRGjAAL6AAABEaQAAvoAAAERpQAC+gAAARGmAAL6A
AABEacAAvoAAAERqAAC+gAAARGpAAL6AAABEaoAAvoAAAERqwAC+gAAARGsAAL6AAABEa0AAvoAA
AERrgAC+jMzNRGvAAL6AAABEbAAAvoAAAERsQAC+gAAARGyAAL6AAABEbMAAvozMzURtAAC+gAAA
RG1AAL6AAABEbYAAvoAAAERtwAC+jMzNRG4AAL6AAABEbkAAvoAAAERugAC+gAAARG7AAL6MzM1E
bwAAvoAAAERvQAC+gAAARG+AAL6AAABEb8AAvoAAAERwAAC+gAAARHBAAL6AAABEcIAAvoAAAERw
wAC+gAAARHEAAL6AAABEcUAAvoAAAERxgAC+gAAARHHAAL6AAABEcgAAvoAAAERyQAC+gAAARHKA
AL6AAABEcsAAvoAAAERzAAC+gAAARHNAAL6AAABEc4AAvoAAAERzwAC+gAAARHQAAL6AAABEdEAA
voAAAER0gAC+gAAARHTAAL6AAABEdQAAvoAAAER1QAC+gAAARHWAAL6AAABEdcAAvoAAAER2AAC+
gAAARHZAAL6AAABEdoAAvoAAAER2wAC+gAAARHcAAL6AAABEd0AAvoAAAER3gAC+gAAARHfAAL6A
AABEeAAAvoAAAER4QAC+gAAARHiAAL6AAABEeMAAvoAAAER5AAC+gAAARHlAAL6AAABEeYAAvoAA
AER5wAC+gAAARHoAAL6AAABEekAAvoAAAER6gAC+gAAARHrAAL6AAABEewAAvoAAAER7QAC+gAAA
RHuAAL5mZmZEe8AAvoAAAER8AAC+gAAARHxAAL6AAABEfIAAvoAAAER8wAC+gAAARH0AAL6AAABE
fUAAvoAAAER9gAC+gAAARH3AAL6AAABEfgAAvoAAAER+QAC+gAAARH6AAL5mZmZEfsAAvoAAAER/
AAC+gAAARH9AAL5mZmZEf4AAvoAAAER/wAC+gAAARIAAAL6AAABEgCAAvoAAAESAQAC+gAAARIBg
AL6AAABEgIAAvoAAAESAoAC+gAAARIDAAL6AAABEgOAAvoAAAESBAAC+gAAARIEgAL6AAABEgUAA
voAAAESBYAC+gAAARIGAAL6AAABEgaAAvoAAAESBwAC+gAAARIHgAL6AAABEggAAvoAAAESCIAC+
gAAARIJAAL6AAABEgmAAvmZmZkSCgAC+ZmZm</set>
      <set id="src_02" fmt="ptset">AAAABnNyY18wMgAAAAAAAAACAAAGUsQPQAB/wAAAxA8AAH/AAADEDsAAf8AAAMQOgAB/wAAAxA5A
AH/AAADEDgAAf8AAAMQNwAB/wAAAxA2AAH/AAADEDUAAf8AAAMQNAAB/wAAAxAzAAH/AAADEDIAA
f8AAAMQMQAB/wAAAxAwAAH/AAADEC8AAf8AAAMQLgAB/wAAAxAtAAH/AAADECwAAf8AAAMQKwAB/
wAAAxAqAAH/AAADECkAAf8AAAMQKAAB/wAAAxAnAAH/AAADECYAAf8AAAMQJQAB/wAAAxAkAAH/A
AADECMAAf8AAAMQIgAB/wAAAxAhAAH/AAADECAAAf8AAAMQHwAB/wAAAxAeAAH/AAADEB0AAf8AA
AMQHAAB/wAAAxAbAAH/AAADEBoAAf8AAAMQGQAB/wAAAxAYAAH/AAADEBcAAf8AAAMQFgAB/wAAA
xAVAAH/AAADEBQAAf8AAAMQEwAB/wAAAxASAAH/AAADEBEAAf8AAAMQEAAB/wAAAxAPAAH/AAADE
A4AAf8AAAMQDQAB/wAAAxAMAAH/AAADEAsAAf8AAAMQCgAB/wAAAxAJAAH/AAADEAgAAf8AAAMQB
wAB/wAAAxAGAAH/AAADEAUAAf8AAAMQBAAB/wAAAxADAAH/AAADEAIAAf8AAAMQAQAB/wAAAxAAA
AH/AAADD/4AAf8AAAMP/AAB/wAAAw/6AAH/AAADD/gAAf8AAAMP9gAB/wAAAw/0AAH/AAADD/IAA
f8AAAMP8AAB/wAAAw/uAAH/AAADD+wAAf8AAAMP6gAB/wAAAw/oAAH/AAADD+YAAf8AAAMP5AAB/
wAAAw/iAAH/AAADD+AAAf8AAAMP3gAB/wAAAw/cAAH/AAADD9oAAf8AAAMP2AAB/wAAAw/WAAH/A
AADD9QAAf8AAAMP0gAB/wAAAw/QAAH/AAADD84AAf8AAAMPzAAB/wAAAw/KAAH/AAADD8gAAf8AA
AMPxgAB/wAAAw/EAAH/AAADD8IAAf8AAAMPwAAB/wAAAw++AAH/AAADD7wAAf8AAAMPugAB/wAAA
w+4AAH/AAADD7YAAf8AAAMPtAAB/wAAAw+yAAH/AAADD7AAAf8AAAMPrgAB/wAAAw+sAAH/AAADD
6oAAf8AAAMPqAAB/wAAAw+mAAH/AAADD6QAAf8AAAMPogAB/wAAAw+gAAH/AAADD54AAf8AAAMPn
AAB/wAAAw+aAAH/AAADD5gAAf8AAAMPlgAB/wAAAw+UAAH/AAADD5IAAf8AAAMPkAAB/wAAAw+OA
AH/AAADD4wAAf8AAAMPigAB/wAAAw+IAAH/AAADD4YAAf8AAAMPhAAB/wAAAw+CAAH/AAADD4AAA
f8AAAMPfgAB/wAAAw98AAH/AAADD3oAAf8AAAMPeAAB/wAAAw92AAH/AAADD3QAAf8AAAMPcgAB/
wAAAw9wAAH/AAADD24AAf8AAAMPbAAB/wAAAw9qAAH/AAADD2gAAf8AAAMPZgAB/wAAAw9kAAH/A
AADD2IAAf8AAAMPYAAB/wAAAw9eAAH/AAADD1wAAf8AAAMPWgAB/wAAAw9YAAH/AAADD1YAAf8AA
AMPVAAB/wAAAw9SAAH/AAADD1AAAf8AAAMPTgAB/wAAAw9MAAH/AAADD0oAAf8AAAMPSAAB/wAAA
w9GAAH/AAADD0QAAf8AAAMPQgAB/wAAAw9AAAH/AAADDz4AAf8AAAMPPAAB/wAAAw86AAH/AAADD
zgAAf8AAAMPNgAB/wAAAw80AAH/AAADDzIAAf8AAAMPMAAB/wAAAw8uAAH/AAADDywAAf8AAAMPK
gAB/wAAAw8oAAH/AAADDyYAAf8AAAMPJAAB/wAAAw8iAAH/AAADDyAAAf8AAAMPHgAB/wAAAw8cA
AH/AAADDxoAAf8AAAMPGAAB/wAAAw8WAAH/AAADDxQAAf8AAAMPEgAB/wAAAw8QAAH/AAADDw4AA
f8AAAMPDAAB/wAAAw8KAAH/AAADDwgAAf8AAAMPBgAB/wAAAw8EAAH/AAADDwIAAf8AAAMPAAAB/
wAAAw7+AAH/AAADDvwAAf8AAAMO+gAB/wAAAw74AAH/AAADDvYAAf8AAAMO9AAB/wAAAw7yAAH/A
AADDvAAAf8AAAMO7gAB/wAAAw7sAAH/AAADDuoAAf8AAAMO6AAB/wAAAw7mAAH/AAADDuQAAf8AA
AMO4gAB/wAAAw7gAAH/AAADDt4AAf8AAAMO3AAB/wAAAw7aAAH/AAADDtgAAf8AAAMO1gAB/wAAA
w7UAAH/AAADDtIAAf8AAAMO0AAB/wAAAw7OAAH/AAADDswAAf8AAAMOygAB/wAAAw7IAAH/AAADD
sYAAf8AAAMOxAAB/wAAAw7CAAH/AAADDsAAAf8AAAMOvgAB/wAAAw68AAH/AAADDroAAf8AAAMOu
AAB/wAAAw62AAH/AAADDrQAAf8AAAMOsgAB/wAAAw6wAAH/AAADDq4AAf8AAAMOrAAB/wAAAw6qA
AH/AAADDqgAAf8AAAMOpgAB/wAAAw6kAAH/AAADDqIAAf8AAAMOoAAB/wAAAw6eAAH/AAADDpwAA
f8AAAMOmgAB/wAAAw6YAAH/AAADDpYAAf8AAAMOlAAB/wAAAw6SAAH/AAADDpAAAf8AAAMOjgAB/
wAAAw6MAAH/AAADDooAAf8AAAMOiAAB/wAAAw6GAAH/AAADDoQAAf8AAAMOggAB/wAAAw6AAAH/A
AADDn4AAf8AAAMOfAAB/wAAAw56AAH/AAADDngAAf8AAAMOdgAB/wAAAw50AAH/AAADDnIAAf8AA
AMOcAAB/wAAAw5uAAH/AAADDmwAAf8AAAMOagAB/wAAAw5oAAH/AAADDmYAAf8AAAMOZAAB/wAAA
w5iAAH/AAADDmAAAf8AAAMOXgAB/wAAAw5cAAH/AAADDloAAf8AAAMOWAAB/wAAAw5WAAH/AAADD
lQAAf8AAAMOUgAB/wAAAw5QAAH/AAADDk4AAf8AAAMOTAAB/wAAAw5KAAH/AAADDkgAAf8AAAMOR
gAB/wAAAw5EAAH/AAADDkIAAf8AAAMOQAAB/wAAAw4+AAH/AAADDjwAAf8AAAMOOgAB/wAAAw44A
AH/AAADDjYAAf8AAAMONAAB/wAAAw4yAAH/AAADDjAAAf8AAAMOLgAB/wAAAw4sAAH/AAADDioAA
f8AAAMOKAAB/wAAAw4mAAH/AAADDiQAAf8AAAMOIgAB/wAAAw4gAAH/AAADDh4AAf8AAAMOHAAB/
wAAAw4aAAH/AAADDhgAAf8AAAMOFgAB/wAAAw4UAAH/AAADDhIAAf8AAAMOEAAB/wAAAw4OAAH/A
AADDgwAAf8AAAMOCgAB/wAAAw4IAAH/AAADDgYAAf8AAAMOBAAB/wAAAw4CAAH/AAADDgAAAf8AA
AMN/AAB/wAAAw34AAH/AAADDfQAAf8AAAMN8AAB/wAAAw3sAAH/AAADDegAAf8AAAMN5AAB/wAAA
w3gAAH/AAADDdwAAf8AAAMN2AAB/wAAAw3UAAH/AAADDdAAAf8AAAMNzAAB/wAAAw3IAAH/AAADD
cQAAf8AAAMNwAAB/wAAAw28AAH/AAADDbgAAf8AAAMNtAAB/wAAAw2wAAH/AAADDawAAf8AAAMNq
AAB/wAAAw2kAAH/AAADDaAAAf8AAAMNnAAB/wAAAw2YAAH/AAADDZQAAf8AAAMNkAAB/wAAAw2MA
AH/AAADDYgAAf8AAAMNhAAB/wAAAw2AAAH/AAADDXwAAf8AAAMNeAAB/wAAAw10AAH/AAADDXAAA
f8AAAMNbAAB/wAAAw1oAAH/AAADDWQAAf8AAAMNYAAB/wAAAw1cAAH/AAADDVgAAf8AAAMNVAAB/
wAAAw1QAAH/AAADDUwAAf8AAAMNSAAB/wAAAw1EAAH/AAADDUAAAf8AAAMNPAAB/wAAAw04AAH/A
AADDTQAAf8AAAMNMAAB/wAAAw0sAAH/AAADDSgAAf8AAAMNJAAB/wAAAw0gAAH/AAADDRwAAf8AA
AMNGAAB/wAAAw0UAAH/AAADDRAAAf8AAAMNDAAB/wAAAw0IAAH/AAADDQQAAf8AAAMNAAAB/wAAA
wz8AAH/AAADDPgAAf8AAAMM9AAB/wAAAwzwAAH/AAADDOwAAf8AAAMM6AAB/wAAAwzkAAH/AAADD
OAAAf8AAAMM3AAB/wAAAwzYAAH/AAADDNQAAf8AAAMM0AAB/wAAAwzMAAH/AAADDMgAAf8AAAMMx
AAB/wAAAwzAAAH/AAADDLwAAf8AAAMMuAAB/wAAAwy0AAH/AAADDLAAAf8AAAMMrAAB/wAAAwyoA
AH/AAADDKQAAf8AAAMMoAAB/wAAAwycAAH/AAADDJgAAf8AAAMMlAAB/wAAAwyQAAH/AAADDIwAA
f8AAAMMiAAB/wAAAwyEAAH/AAADDIAAAf8AAAMMfAAB/wAAAwx4AAH/AAADDHQAAf8AAAMMcAAB/
wAAAwxsAAH/AAADDGgAAf8AAAMMZAAB/wAAAwxgAAH/AAADDFwAAf8AAAMMWAAB/wAAAwxUAAH/A
AADDFAAAf8AAAMMTAAB/wAAAwxIAAH/AAADDEQAAf8AAAMMQAAB/wAAAww8AAH/AAADDDgAAf8AA
AMMNAAB/wAAAwwwAAH/AAADDCwAAf8AAAMMKAAB/wAAAwwkAAH/AAADDCAAAf8AAAMMHAAB/wAAA
wwYAAH/AAADDBQAAf8AAAMMEAAB/wAAAwwMAAH/AAADDAgAAf8AAAMMBAAB/wAAAwwAAAH/AAADC
/gAAf8AAAML8AAB/wAAAwvoAAH/AAADC+AAAf8AAAML2AAB/wAAAwvQAAH/AAADC8gAAf8AAAMLw
AAB/wAAAwu4AAH/AAADC7AAAf8AAAMLqAAB/wAAAwugAAH/AAADC5gAAf8AAAMLkAAB/wAAAwuIA
AH/AAADC4AAAf8AAAMLeAAB/wAAAwtwAAH/AAADC2gAAf8AAAMLYAAB/wAAAwtYAAH/AAADC1AAA
f8AAAMLSAAB/wAAAwtAAAH/AAADCzgAAf8AAAMLMAAB/wAAAwsoAAH/AAADCyAAAf8AAAMLGAAB/
wAAAwsQAAH/AAADCwgAAf8AAAMLAAAB/wAAAwr4AAH/AAADCvAAAf8AAAMK6AAB/wAAAwrgAAH/A
AADCtgAAf8AAAMK0AAB/wAAAwrIAAH/AAADCsAAAf8AAAMKuAAB/wAAAwqwAAH/AAADCqgAAf8AA
AMKoAAB/wAAAwqYAAH/AAADCpAAAf8AAAMKiAAB/wAAAwqAAAH/AAADCngAAf8AAAMKcAAB/wAAA
wpoAAH/AAADCmAAAf8AAAMKWAAB/wAAAwpQAAH/AAADCkgAAf8AAAMKQAAB/wAAAwo4AAH/AAADC
jAAAf8AAAMKKAAB/wAAAwogAAH/AAADChgAAf8AAAMKEAAB/wAAAwoIAAH/AAADCgAAAf8AAAMJ8
AAB/wAAAwngAAH/AAADCdAAAf8AAAMJwAAB/wAAAwmwAAH/AAADCaAAAf8AAAMJkAAB/wAAAwmAA
AH/AAADCXAAAf8AAAMJYAAB/wAAAwlQAAH/AAADCUAAAf8AAAMJMAAB/wAAAwkgAAH/AAADCRAAA
f8AAAMJAAAB/wAAAwjwAAH/AAADCOAAAf8AAAMI0AAB/wAAAwjAAAH/AAADCLAAAf8AAAMIoAAB/
wAAAwiQAAH/AAADCIAAAf8AAAMIcAAB/wAAAwhgAAH/AAADCFAAAf8AAAMIQAAB/wAAAwgwAAH/A
AADCCAAAf8AAAMIEAAB/wAAAwgAAAH/AAADB+AAAf8AAAMHwAAB/wAAAwegAAH/AAADB4AAAf8AA
AMHYAAB/wAAAwdAAAH/AAADByAAAf8AAAMHAAAB/wAAAwbgAAH/AAADBsAAAf8AAAMGoAAB/wAAA
waAAAH/AAADBmAAAf8AAAMGQAAB/wAAAwYgAAH/AAADBgAAAf8AAAMFwAAB/wAAAwWAAAH/AAADB
UAAAf8AAAMFAAAB/wAAAwTAAAH/AAADBIAAAf8AAAMEQAAB/wAAAwQAAAH/AAADA4AAAf8AAAMDA
AAB/wAAAwKAAAH/AAADAgAAAf8AAAMBAAAB/wAAAwAAAAH/AAAC/gAAAf8AAAKluSACAAAAAP4AA
AIAAAABAAAAAgAAAAEBAAACAAAAAQIAAAIAAAABAoAAAgAAAAEDAAACAAAAAQOAAAIAAAABBAAAA
gAAAAEEQAACAAAAAQSAAAIAAAABBMAAAgAAAAEFAAACAAAAAQVAAAIAAAABBYAAAgAAAAEFwAACA
AAAAQYAAAIAAAABBiAAAgAAAAEGQAACAAAAAQZgAAIAAAABBoAAAgAAAAEGoAACAAAAAQbAAAIAA
AABBuAAAgAAAAEHAAACAAAAAQcgAAIAAAABB0AAAgAAAAEHYAACAAAAAQeAAAIAAAABB6AAAgAAA
AEHwAACAAAAAQfgAAIAAAABCAAAAgAAAAEIEAACAAAAAQggAAIAAAABCDAAAgAAAAEIQAACAAAAA
QhQAAIAAAABCGAAAgAAAAEIcAACAAAAAQiAAAIAAAABCJAAAgAAAAEIoAACAAAAAQiwAAIAAAABC
MAAAgAAAAEI0AACAAAAAQjgAAIAAAABCPAAAgAAAAEJAAACAAAAAQkQAAIAAAABCSAAAgAAAAEJM
AACAAAAAQlAAAIAAAABCVAAAgAAAAEJYAACAAAAAQlwAAIAAAABCYAAAgAAAAEJkAACAAAAAQmgA
AIAAAABCbAAAgAAAAEJwAACAAAAAQnQAAIAAAABCeAAAgAAAAEJ8AACAAAAAQoAAAIAAAABCggAA
gAAAAEKEAACAAAAAQoYAAIAAAABCiAAAgAAAAEKKAACAAAAAQowAAIAAAABCjgAAgAAAAEKQAACA
AAAAQpIAAIAAAABClAAAgAAAAEKWAACAAAAAQpgAAIAAAABCmgAAgAAAAEKcAACAAAAAQp4AAIAA
AABCoAAAgAAAAEKiAACAAAAAQqQAAIAAAABCpgAAgAAAAEKoAACAAAAAQqoAAIAAAABCrAAAgAAA
AEKuAACAAAAAQrAAAIAAAABCsgAAgAAAAEK0AACAAAAAQrYAAIAAAABCuAAAgAAAAEK6AACAAAAA
QrwAAIAAAABCvgAAgAAAAELAAACAAAAAQsIAAIAAAABCxAAAgAAAAELGAACAAAAAQsgAAIAAAABC
ygAAgAAAAELMAACAAAAAQs4AAIAAAABC0AAAgAAAAELSAACAAAAAQtQAAIAAAABC1gAAgAAAAELY
AACAAAAAQtoAAIAAAABC3AAAgAAAAELeAACAAAAAQuAAAIAAAABC4gAAgAAAAELkAACAAAAAQuYA
AIAAAABC6AAAgAAAAELqAACAAAAAQuwAAIAAAABC7gAAgAAAAELwAACAAAAAQvIAAIAAAABC9AAA
gAAAAEL2AACAAAAAQvgAAIAAAABC+gAAgAAAAEL8AACAAAAAQv4AAIAAAABDAAAAgAAAAEMBAACA
AAAAQwIAAIAAAABDAwAAgAAAAEMEAACAAAAAQwUAAIAAAABDBgAAgAAAAEMHAACAAAAAQwgAAIAA
AABDCQAAgAAAAEMKAACAAAAAQwsAAIAAAABDDAAAgAAAAEMNAACAAAAAQw4AAIAAAABDDwAAgAAA
AEMQAACAAAAAQxEAAIAAAABDEgAAgAAAAEMTAACAAAAAQxQAAIAAAABDFQAAgAAAAEMWAACAAAAA
QxcAAIAAAABDGAAAgAAAAEMZAACAAAAAQxoAAIAAAABDGwAAgAAAAEMcAACAAAAAQx0AAIAAAABD
HgAAgAAAAEMfAACAAAAAQyAAAIAAAABDIQAAgAAAAEMiAACAAAAAQyMAAIAAAABDJAAAgAAAAEMl
AACAAAAAQyYAAIAAAABDJwAAgAAAAEMoAACAAAAAQykAAIAAAABDKgAAgAAAAEMrAACAAAAAQywA
AIAAAABDLQAAgAAAAEMuAACAAAAAQy8AAIAAAABDMAAAgAAAAEMxAACAAAAAQzIAAIAAAABDMwAA
gAAAAEM0AACAAAAAQzUAAIAAAABDNgAAgAAAAEM3AACAAAAAQzgAAIAAAABDOQAAgAAAAEM6AACA
AAAAQzsAAIAAAABDPAAAgAAAAEM9AACAAAAAQz4AAIAAAABDPwAAgAAAAENAAACAAAAAQ0EAAIAA
AABDQgAAgAAAAENDAACAAAAAQ0QAAIAAAABDRQAAgAAAAENGAACAAAAAQ0cAAIAAAABDSAAAgAAA
AENJAACAAAAAQ0oAAIAAAABDSwAAgAAAAENMAACAAAAAQ00AAIAAAABDTgAAgAAAAENPAACAAAAA
Q1AAAIAAAABDUQAAgAAAAENSAACAAAAAQ1MAAIAAAABDVAAAgAAAAENVAACAAAAAQ1YAAIAAAABD
VwAAgAAAAENYAACAAAAAQ1kAAIAAAABDWgAAgAAAAENbAACAAAAAQ1wAAIAAAABDXQAAgAAAAENe
AACAAAAAQ18AAIAAAABDYAAAgAAAAENhAACAAAAAQ2IAAIAAAABDYwAAgAAAAENkAACAAAAAQ2UA
AIAAAABDZgAAgAAAAENnAACAAAAAQ2gAAIAAAABDaQAAgAAAAENqAACAAAAAQ2sAAIAAAABDbAAA
gAAAAENtAACAAAAAQ24AAIAAAABDbwAAgAAAAENwAACAAAAAQ3EAAIAAAABDcgAAgAAAAENzAACA
AAAAQ3QAAIAAAABDdQAAgAAAAEN2AACAAAAAQ3cAAIAAAABDeAAAgAAAAEN5AACAAAAAQ3oAAIAA
AABDewAAgAAAAEN8AACAAAAAQ30AAIAAAABDfgAAgAAAAEN/AACAAAAAQ4AAAIAAAABDgIAAgAAA
AEOBAACAAAAAQ4GAAIAAAABDggAAgAAAAEOCgACAAAAAQ4MAAIAAAABDg4AAgAAAAEOEAACAAAAA
Q4SAAIAAAABDhQAAgAAAAEOFgACAAAAAQ4YAAIAAAABDhoAAgAAAAEOHAACAAAAAQ4eAAIAAAABD
iAAAgAAAAEOIgACAAAAAQ4kAAIAAAABDiYAAgAAAAEOKAACAAAAAQ4qAAIAAAABDiwAAgAAAAEOL
gACAAAAAQ4wAAIAAAABDjIAAgAAAAEONAACAAAAAQ42AAIAAAABDjgAAgAAAAEOOgACAAAAAQ48A
AIAAAABDj4AAgAAAAEOQAACAAAAAQ5CAAIAAAABDkQAAgAAAAEORgACAAAAAQ5IAAIAAAABDkoAA
gAAAAEOTAACAAAAAQ5OAAIAAAABDlAAAgAAAAEOUgACAAAAAQ5UAAIAAAABDlYAAgAAAAEOWAACA
AAAAQ5aAAIAAAABDlwAAgAAAAEOXgACAAAAAQ5gAAIAAAABDmIAAgAAAAEOZAACAAAAAQ5mAAIAA
AABDmgAAgAAAAEOagACAAAAAQ5sAAIAAAABDm4AAgAAAAEOcAACAAAAAQ5yAAIAAAABDnQAAgAAA
AEOdgACAAAAAQ54AAIAAAABDnoAAgAAAAEOfAACAAAAAQ5+AAIAAAABDoAAAgAAAAEOggACAAAAA
Q6EAAIAAAABDoYAAgAAAAEOiAACAAAAAQ6KAAIAAAABDowAAgAAAAEOjgACAAAAAQ6QAAIAAAABD
pIAAgAAAAEOlAACAAAAAQ6WAAIAAAABDpgAAgAAAAEOmgACAAAAAQ6cAAIAAAABDp4AAgAAAAEOo
AACAAAAAQ6iAAIAAAABDqQAAgAAAAEOpgACAAAAAQ6oAAIAAAABDqoAAgAAAAEOrAACAAAAAQ6uA
AIAAAABDrAAAgAAAAEOsgACAAAAAQ60AAIAAAABDrYAAgAAAAEOuAACAAAAAQ66AAIAAAABDrwAA
gAAAAEOvgACAAAAAQ7AAAIAAAABDsIAAgAAAAEOxAACAAAAAQ7GAAIAAAABDsgAAgAAAAEOygACA
AAAAQ7MAAIAAAABDs4AAgAAAAEO0AACAAAAAQ7SAAIAAAABDtQAAgAAAAEO1gACAAAAAQ7YAAIAA
AABDtoAAgAAAAEO3AACAAAAAQ7eAAIAAAABDuAAAgAAAAEO4gACAAAAAQ7kAAIAAAABDuYAAgAAA
AEO6AACAAAAAQ7qAAIAAAABDuwAAgAAAAEO7gACAAAAAQ7wAAIAAAABDvIAAgAAAAEO9AACAAAAA
Q72AAIAAAABDvgAAgAAAAEO+gACAAAAAQ78AAIAAAABDv4AAgAAAAEPAAACAAAAAQ8CAAIAAAABD
wQAAgAAAAEPBgACAAAAAQ8IAAIAAAABDwoAAgAAAAEPDAACAAAAAQ8OAAIAAAABDxAAAgAAAAEPE
gACAAAAAQ8UAAIAAAABDxYAAgAAAAEPGAACAAAAAQ8aAAIAAAABDxwAAgAAAAEPHgACAAAAAQ8gA
AIAAAABDyIAAgAAAAEPJAACAAAAAQ8mAAIAAAABDygAAgAAAAEPKgACAAAAAQ8sAAIAAAABDy4AA
gAAAAEPMAACAAAAAQ8yAAIAAAABDzQAAgAAAAEPNgACAAAAAQ84AAIAAAABDzoAAgAAAAEPPAACA
AAAAQ8+AAIAAAABD0AAAgAAAAEPQgACAAAAAQ9EAAIAAAABD0YAAgAAAAEPSAACAAAAAQ9KAAIAA
AABD0wAAgAAAAEPTgACAAAAAQ9QAAIAAAABD1IAAgAAAAEPVAACAAAAAQ9WAAIAAAABD1gAAgAAA
AEPWgACAAAAAQ9cAAIAAAABD14AAgAAAAEPYAACAAAAAQ9iAAIAAAABD2QAAgAAAAEPZgACAAAAA
Q9oAAIAAAABD2oAAgAAAAEPbAACAAAAAQ9uAAIAAAABD3AAAgAAAAEPcgACAAAAAQ90AAIAAAABD
3YAAgAAAAEPeAACAAAAAQ96AAIAAAABD3wAAgAAAAEPfgACAAAAAQ+AAAIAAAABD4IAAgAAAAEPh
AACAAAAAQ+GAAIAAAABD4gAAgAAAAEPigACAAAAAQ+MAAIAAAABD44AAgAAAAEPkAACAAAAAQ+SA
AIAAAABD5QAAgAAAAEPlgACAAAAAQ+YAAIAAAABD5oAAgAAAAEPnAACAAAAAQ+eAAIAAAABD6AAA
gAAAAEPogACAAAAAQ+kAAIAAAABD6YAAgAAAAEPqAACAAAAAQ+qAAIAAAABD6wAAgAAAAEPrgACA
AAAAQ+wAAIAAAABD7IAAgAAAAEPtAACAAAAAQ+2AAIAAAABD7gAAgAAAAEPugACAAAAAQ+8AAIAA
AABD74AAgAAAAEPwAACAAAAAQ/CAAIAAAABD8QAAgAAAAEPxgACAAAAAQ/IAAIAAAABD8oAAgAAA
AEPzAACAAAAAQ/OAAIAAAABD9AAAgAAAAEP0gACAAAAAQ/UAAIAAAABD9YAAgAAAAEP2AACAAAAA
Q/aAAIAAAABD9wAAgAAAAEP3gACAAAAAQ/gAAIAAAABD+IAAgAAAAEP5AACAAAAAQ/mAAIAAAABD
+gAAgAAAAEP6gACAAAAAQ/sAAIAAAABD+4AAgAAAAEP8AACAAAAAQ/yAAIAAAABD/QAAgAAAAEP9
gACAAAAAQ/4AAIAAAABD/oAAgAAAAEP/AACAAAAAQ/+AAIAAAABEAAAAgAAAAEQAQACAAAAARACA
AIAAAABEAMAAgAAAAEQBAACAAAAARAFAAIAAAABEAYAAgAAAAEQBwACAAAAARAIAAIAAAABEAkAA
gAAAAEQCgACAAAAARALAAIAAAABEAwAAgAAAAEQDQACAAAAARAOAAIAAAABEA8AAgAAAAEQEAACA
AAAARARAAIAAAABEBIAAgAAAAEQEwACAAAAARAUAAIAAAABEBUAAgAAAAEQFgACAAAAARAXAAIAA
AABEBgAAgAAAAEQGQACAAAAARAaAAIAAAABEBsAAgAAAAEQHAACAAAAARAdAAIAAAABEB4AAgAAA
AEQHwACAAAAARAgAAIAAAABECEAAgAAAAEQIgACAAAAARAjAAIAAAABECQAAgAAAAEQJQACAAAAA
RAmAAIAAAABECcAAgAAAAEQKAACAAAAARApAAIAAAABECoAAgAAAAEQKwACAAAAARAsAAIAAAABE
C0AAgAAAAEQLgACAAAAARAvAAIAAAABEDAAAgAAAAEQMQACAAAAARAyAAIAAAABEDMAAgAAAAEQN
AACAAAAARA1AAIAAAABEDYAAgAAAAEQNwACAAAAARA4AAIAAAABEDkAAgAAAAEQOgACAAAAARA7A
AIAAAABEDwAAgAAAAEQPQACAAAAARA+AAIAAAABED8AAgAAAAEQQAACAAAAARBBAAIAAAABEEIAA
gAAAAEQQwACAAAAARBEAAIAAAABEEUAAgAAAAEQRgACAAAAARBHAAIAAAABEEgAAgAAAAEQSQACA
AAAARBKAAIAAAABEEsAAgAAAAEQTAACAAAAARBNAAIAAAABEE4AAgAAAAEQTwACAAAAARBQAAIAA
AABEFEAAgAAAAEQUgACAAAAARBTAAIAAAABEFQAAgAAAAEQVQACAAAAARBWAAIAAAABEFcAAgAAA
AEQWAACAAAAARBZAAIAAAABEFoAAgAAAAEQWwACAAAAARBcAAIAAAABEF0AAgAAAAEQXgACAAAAA
RBfAAIAAAABEGAAAgAAAAEQYQACAAAAARBiAAIAAAABEGMAAgAAAAEQZAACAAAAARBlAAIAAAABE
GYAAgAAAAEQZwACAAAAARBoAAIAAAABEGkAAgAAAAEQagACAAAAARBrAAIAAAABEGwAAgAAAAEQb
QACAAAAARBuAAIAAAABEG8AAgAAAAEQcAACAAAAARBxAAIAAAABEHIAAgAAAAEQcwACAAAAARB0A
AIAAAABEHUAAgAAAAEQdgACAAAAARB3AAIAAAABEHgAAgAAAAEQeQACAAAAARB6AAIAAAABEHsAA
gAAAAEQfAACAAAAARB9AAIAAAABEH4AAgAAAAEQfwACAAAAARCAAAIAAAABEIEAAgAAAAEQggACA
AAAARCDAAIAAAABEIQAAgAAAAEQhQACAAAAARCGAAIAAAABEIcAAgAAAAEQiAACAAAAARCJAAIAA
AABEIoAAgAAAAEQiwACAAAAARCMAAIAAAABEI0AAgAAAAEQjgACAAAAARCPAAIAAAABEJAAAgAAA
AEQkQACAAAAARCSAAIAAAABEJMAAgAAAAEQlAACAAAAARCVAAIAAAABEJYAAgAAAAEQlwACAAAAA
RCYAAIAAAABEJkAAgAAAAEQmgACAAAAARCbAAIAAAABEJwAAgAAAAEQnQACAAAAARCeAAIAAAABE
J8AAgAAAAEQoAACAAAAARChAAIAAAABEKIAAgAAAAEQowACAAAAARCkAAIAAAABEKUAAgAAAAEQp
gACAAAAARCnAAIAAAABEKgAAgAAAAEQqQACAAAAARCqAAIAAAABEKsAAgAAAAEQrAACAAAAARCtA
AIAAAABEK4AAgAAAAEQrwACAAAAARCwAAIAAAABELEAAgAAAAEQsgACAAAAARCzAAIAAAABELQAA
gAAAAEQtQACAAAAARC2AAIAAAABELcAAgAAAAEQuAACAAAAARC5AAIAAAABELoAAgAAAAEQuwACA
AAAARC8AAIAAAABEL0AAgAAAAEQvgACAAAAARC/AAIAAAABEMAAAgAAAAEQwQACAAAAARDCAAIAA
AABEMMAAgAAAAEQxAACAAAAARDFAAIAAAABEMYAAgAAAAEQxwACAAAAARDIAAIAAAABEMkAAgAAA
AEQygACAAAAARDLAAIAAAABEMwAAgAAAAEQzQACAAAAARDOAAIAAAABEM8AAgAAAAEQ0AACAAAAA
RDRAAIAAAABENIAAgAAAAEQ0wACAAAAARDUAAIAAAABENUAAgAAAAEQ1gACAAAAARDXAAIAAAABE
NgAAgAAAAEQ2QACAAAAARDaAAIAAAABENsAAgAAAAEQ3AACAAAAARDdAAIAAAABEN4AAgAAAAEQ3
wACAAAAARDgAAIAAAABEOEAAgAAAAEQ4gACAAAAARDjAAIAAAABEOQAAgAAAAEQ5QACAAAAARDmA
AIAAAABEOcAAgAAAAEQ6AACAAAAARDpAAIAAAABEOoAAgAAAAEQ6wACAAAAARDsAAIAAAABEO0AA
gAAAAEQ7gACAAAAARDvAAIAAAABEPAAAgAAAAEQ8QACAAAAARDyAAIAAAABEPMAAgAAAAEQ9AACA
AAAARD1AAIAAAABEPYAAgAAAAEQ9wACAAAAARD4AAIAAAABEPkAAgAAAAEQ+gACAAAAARD7AAIAA
AABEPwAAgAAAAEQ/QACAAAAARD+AAIAAAABEP8AAgAAAAERAAACAAAAAREBAAIAAAABEQIAAgAAA
AERAwACAAAAAREEAAIAAAABEQUAAgAAAAERBgACAAAAAREHAAIAAAABEQgAAgAAAAERCQACAAAAA
REKAAIAAAABEQsAAgAAAAERDAACAAAAARENAAIAAAABEQ4AAgAAAAERDwACAAAAAREQAAIAAAABE
REAAgAAAAEREgACAAAAARETAAIAAAABERQAAgAAAAERFQACAAAAAREWAAIAAAABERcAAgAAAAERG
AACAAAAAREZAAIAAAABERoAAgAAAAERGwACAAAAAREcAAIAAAABER0AAgAAAAERHgACAAAAAREfA
AIAAAABESAAAgAAAAERIQACAAAAAREiAAIAAAABESMAAgAAAAERJAACAAAAARElAAIAAAABESYAA
gAAAAERJwACAAAAAREoAAIAAAABESkAAgAAAAERKgACAAAAARErAAIAAAABESwAAgAAAAERLQACA
AAAAREuAAIAAAABES8AAgAAAAERMAACAAAAARExAAIAAAABETIAAgAAAAERMwACAAAAARE0AAIAA
AABETUAAgAAAAERNgACAAAAARE3AAIAAAABETgAAgAAAAEROQACAAAAARE6AAIAAAABETsAAgAAA
AERPAACAAAAARE9AAIAAAABET4AAgAAAAERPwACAAAAARFAAAIAAAABEUEAAgAAAAERQgACAAAAA
RFDAAIAAAABEUQAAgAAAAERRQACAAAAARFGAAIAAAABEUcAAgAAAAERSAACAAAAARFJAAIAAAABE
UoAAgAAAAERSwACAAAAARFMAAIAAAABEU0AAgAAAAERTgACAAAAARFPAAIAAAABEVAAAgAAAAERU
QACAAAAARFSAAIAAAABEVMAAgAAAAERVAACAAAAARFVAAIAAAABEVYAAgAAAAERVwACAAAAARFYA
AIAAAABEVkAAgAAAAERWgACAAAAARFbAAIAAAABEVwAAgAAAAERXQACAAAAARFeAAIAAAABEV8AA
gAAAAERYAACAAAAARFhAAIAAAABEWIAAgAAAAERYwACAAAAARFkAAIAAAABEWUAAgAAAAERZgACA
AAAARFnAAIAAAABEWgAAgAAAAERaQACAAAAARFqAAIAAAABEWsAAgAAAAERbAACAAAAARFtAAIAA
AABEW4AAgAAAAERbwACAAAAARFwAAIAAAABEXEAAgAAAAERcgACAAAAARFzAAIAAAABEXQAAgAAA
AERdQACAAAAARF2AAIAAAABEXcAAgAAAAEReAACAAAAARF5AAIAAAABEXoAAgAAAAERewACAAAAA
RF8AAIAAAABEX0AAgAAAAERfgACAAAAARF/AAIAAAABEYAAAgAAAAERgQACAAAAARGCAAIAAAABE
YMAAgAAAAERhAACAAAAARGFAAIAAAABEYYAAgAAAAERhwACAAAAARGIAAIAAAABEYkAAgAAAAERi
gACAAAAARGLAAIAAAABEYwAAgAAAAERjQACAAAAARGOAAIAAAABEY8AAgAAAAERkAACAAAAARGRA
AIAAAABEZIAAgAAAAERkwACAAAAARGUAAIAAAABEZUAAgAAAAERlgACAAAAARGXAAIAAAABEZgAA
gAAAAERmQACAAAAARGaAAIAAAABEZsAAgAAAAERnAACAAAAARGdAAIAAAABEZ4AAgAAAAERnwACA
AAAARGgAAIAAAABEaEAAgAAAAERogACAAAAARGjAAIAAAABEaQAAgAAAAERpQACAAAAARGmAAIAA
AABEacAAgAAAAERqAACAAAAARGpAAIAAAABEaoAAgAAAAERqwACAAAAARGsAAIAAAABEa0AAgAAA
AERrgACAAAAARGvAAIAAAABEbAAAgAAAAERsQACAAAAARGyAAIAAAABEbMAAgAAAAERtAACAAAAA
RG1AAIAAAABEbYAAgAAAAERtwACAAAAARG4AAIAAAABEbkAAgAAAAERugACAAAAARG7AAIAAAABE
bwAAgAAAAERvQACAAAAARG+AAIAAAABEb8AAgAAAAERwAACAAAAARHBAAIAAAABEcIAAgAAAAERw
wACAAAAARHEAAIAAAABEcUAAgAAAAERxgACAAAAARHHAAIAAAABEcgAAgAAAAERyQACAAAAARHKA
AIAAAABEcsAAgAAAAERzAACAAAAARHNAAIAAAABEc4AAgAAAAERzwACAAAAARHQAAIAAAABEdEAA
gAAAAER0gACAAAAARHTAAIAAAABEdQAAgAAAAER1QACAAAAARHWAAIAAAABEdcAAgAAAAER2AACA
AAAARHZAAIAAAABEdoAAgAAAAER2wACAAAAARHcAAIAAAABEd0AAgAAAAER3gACAAAAARHfAAIAA
AABEeAAAgAAAAER4QACAAAAARHiAAIAAAABEeMAAgAAAAER5AACAAAAARHlAAIAAAABEeYAAgAAA
AER5wACAAAAARHoAAIAAAABEekAAgAAAAER6gACAAAAARHrAAIAAAABEewAAgAAAAER7QACAAAAA
RHuAAIAAAABEe8AAgAAAAER8AACAAAAARHxAAIAAAABEfIAAgAAAAER8wACAAAAARH0AAIAAAABE
fUAAgAAAAER9gACAAAAARH3AAIAAAABEfgAAgAAAAER+QACAAAAARH6AAIAAAABEfsAAgAAAAER/
AACAAAAARH9AAIAAAABEf4AAgAAAAER/wACAAAAARIAAAIAAAABEgCAAgAAAAESAQACAAAAARIBg
AIAAAABEgIAAgAAAAESAoACAAAAARIDAAIAAAABEgOAAgAAAAESBAACAAAAARIEgAIAAAABEgUAA
gAAAAESBYACAAAAARIGAAIAAAABEgaAAgAAAAESBwACAAAAARIHgAIAAAABEggAAgAAAAESCIACA
AAAARIJAAIAAAABEgmAAgAAAAESCgACAAAAA</set>
      <set id="src_13" fmt="ptset">AAAABnNyY18xMwAAAAAAAAACAAAGUsQPQAA/JmZmxA8AAD8AAADEDsAAPsAAAMQOgAA+jMzNxA5A
AD4ZmZrEDgAAPZmZmsQNwACAAAAAxA2AAL2ZmZrEDUAAvgAAAMQNAAC+TMzNxAzAAL6AAADEDIAA
vozMzcQMQAC+mZmaxAwAAL6zMzPEC8AAvsAAAMQLgAC+zMzNxAtAAL7MzM3ECwAAvtmZmsQKwAC+
2ZmaxAqAAL7mZmbECkAAvuZmZsQKAAC+8zMzxAnAAL7zMzPECYAAvvMzM8QJQAC/AAAAxAkAAL8A
AADECMAAvwAAAMQIgAC/AAAAxAhAAL8AAADECAAAvwZmZsQHwAC/BmZmxAeAAL8GZmbEB0AAvwZm
ZsQHAAC/BmZmxAbAAL8GZmbEBoAAvwZmZsQGQAC/BmZmxAYAAL8MzM3EBcAAvwZmZsQFgAC/BmZm
xAVAAL8MzM3EBQAAvwzMzcQEwAC/DMzNxASAAL8MzM3EBEAAvwzMzcQEAAC/DMzNxAPAAL8MzM3E
A4AAvwzMzcQDQAC/DMzNxAMAAL8MzM3EAsAAvwzMzcQCgAC/DMzNxAJAAL8MzM3EAgAAvwzMzcQB
wAC/DMzNxAGAAL8MzM3EAUAAvwzMzcQBAAC/DMzNxADAAL8TMzPEAIAAvxMzM8QAQAC/EzMzxAAA
AL8TMzPD/4AAvxMzM8P/AAC/EzMzw/6AAL8TMzPD/gAAvxMzM8P9gAC/EzMzw/0AAL8TMzPD/IAA
vxMzM8P8AAC/EzMzw/uAAL8TMzPD+wAAvxMzM8P6gAC/EzMzw/oAAL8TMzPD+YAAvxMzM8P5AAC/
EzMzw/iAAL8TMzPD+AAAvxMzM8P3gAC/EzMzw/cAAL8TMzPD9oAAvxMzM8P2AAC/EzMzw/WAAL8Z
mZrD9QAAvxmZmsP0gAC/GZmaw/QAAL8ZmZrD84AAvxmZmsPzAAC/GZmaw/KAAL8ZmZrD8gAAvxMz
M8PxgAC/GZmaw/EAAL8ZmZrD8IAAvxmZmsPwAAC/GZmaw++AAL8ZmZrD7wAAvxmZmsPugAC/GZma
w+4AAL8ZmZrD7YAAvxmZmsPtAAC/GZmaw+yAAL8ZmZrD7AAAvxmZmsPrgAC/GZmaw+sAAL8ZmZrD
6oAAvxmZmsPqAAC/GZmaw+mAAL8ZmZrD6QAAvxmZmsPogAC/GZmaw+gAAL8ZmZrD54AAvxmZmsPn
AAC/GZmaw+aAAL8ZmZrD5gAAvxmZmsPlgAC/GZmaw+UAAL8ZmZrD5IAAvxmZmsPkAAC/GZmaw+OA
AL8ZmZrD4wAAvxmZmsPigAC/GZmaw+IAAL8ZmZrD4YAAvxmZmsPhAAC/GZmaw+CAAL8ZmZrD4AAA
vxMzM8PfgAC/GZmaw98AAL8ZmZrD3oAAvxmZmsPeAAC/EzMzw92AAL8TMzPD3QAAvxmZmsPcgAC/
GZmaw9wAAL8ZmZrD24AAvxmZmsPbAAC/GZmaw9qAAL8ZmZrD2gAAvxMzM8PZgAC/EzMzw9kAAL8T
MzPD2IAAvxMzM8PYAAC/GZmaw9eAAL8TMzPD1wAAvxMzM8PWgAC/EzMzw9YAAL8TMzPD1YAAvxMz
M8PVAAC/EzMzw9SAAL8ZmZrD1AAAvxmZmsPTgAC/EzMzw9MAAL8TMzPD0oAAvxMzM8PSAAC/EzMz
w9GAAL8TMzPD0QAAvxMzM8PQgAC/EzMzw9AAAL8TMzPDz4AAvxMzM8PPAAC/EzMzw86AAL8TMzPD
zgAAvxmZmsPNgAC/EzMzw80AAL8TMzPDzIAAvxMzM8PMAAC/EzMzw8uAAL8TMzPDywAAvxMzM8PK
gAC/GZmaw8oAAL8TMzPDyYAAvxMzM8PJAAC/EzMzw8iAAL8ZmZrDyAAAvxmZmsPHgAC/GZmaw8cA
AL8TMzPDxoAAvxmZmsPGAAC/GZmaw8WAAL8TMzPDxQAAvxmZmsPEgAC/GZmaw8QAAL8ZmZrDw4AA
vxmZmsPDAAC/GZmaw8KAAL8ZmZrDwgAAvxmZmsPBgAC/GZmaw8EAAL8ZmZrDwIAAvxmZmsPAAAC/
GZmaw7+AAL8ZmZrDvwAAvxmZmsO+gAC/GZmaw74AAL8ZmZrDvYAAvxmZmsO9AAC/GZmaw7yAAL8Z
mZrDvAAAvxmZmsO7gAC/GZmaw7sAAL8ZmZrDuoAAvxmZmsO6AAC/GZmaw7mAAL8ZmZrDuQAAvxmZ
msO4gAC/GZmaw7gAAL8ZmZrDt4AAvxmZmsO3AAC/GZmaw7aAAL8ZmZrDtgAAvxmZmsO1gAC/GZma
w7UAAL8ZmZrDtIAAvxmZmsO0AAC/GZmaw7OAAL8ZmZrDswAAvxmZmsOygAC/GZmaw7IAAL8ZmZrD
sYAAvxmZmsOxAAC/GZmaw7CAAL8ZmZrDsAAAvxmZmsOvgAC/GZmaw68AAL8ZmZrDroAAvxmZmsOu
AAC/GZmaw62AAL8ZmZrDrQAAvxmZmsOsgAC/GZmaw6wAAL8ZmZrDq4AAvxmZmsOrAAC/GZmaw6qA
AL8ZmZrDqgAAvxmZmsOpgAC/GZmaw6kAAL8ZmZrDqIAAvxmZmsOoAAC/GZmaw6eAAL8ZmZrDpwAA
vxmZmsOmgAC/GZmaw6YAAL8ZmZrDpYAAvxmZmsOlAAC/GZmaw6SAAL8ZmZrDpAAAvxmZmsOjgAC/
GZmaw6MAAL8ZmZrDooAAvxmZmsOiAAC/GZmaw6GAAL8ZmZrDoQAAvxmZmsOggAC/GZmaw6AAAL8Z
mZrDn4AAvxmZmsOfAAC/GZmaw56AAL8ZmZrDngAAvxMzM8OdgAC/GZmaw50AAL8TMzPDnIAAvxMz
M8OcAAC/EzMzw5uAAL8TMzPDmwAAvxMzM8OagAC/GZmaw5oAAL8ZmZrDmYAAvxmZmsOZAAC/GZma
w5iAAL8ZmZrDmAAAvxmZmsOXgAC/EzMzw5cAAL8ZmZrDloAAvxmZmsOWAAC/EzMzw5WAAL8TMzPD
lQAAvxmZmsOUgAC/EzMzw5QAAL8TMzPDk4AAvxMzM8OTAAC/EzMzw5KAAL8TMzPDkgAAvxMzM8OR
gAC/GZmaw5EAAL8TMzPDkIAAvxMzM8OQAAC/GZmaw4+AAL8TMzPDjwAAvxMzM8OOgAC/EzMzw44A
AL8TMzPDjYAAvxMzM8ONAAC/EzMzw4yAAL8TMzPDjAAAvxMzM8OLgAC/EzMzw4sAAL8TMzPDioAA
vxMzM8OKAAC/EzMzw4mAAL8TMzPDiQAAvxMzM8OIgAC/EzMzw4gAAL8TMzPDh4AAvxMzM8OHAAC/
EzMzw4aAAL8TMzPDhgAAvxMzM8OFgAC/EzMzw4UAAL8TMzPDhIAAvxMzM8OEAAC/EzMzw4OAAL8T
MzPDgwAAvxMzM8OCgAC/EzMzw4IAAL8TMzPDgYAAvxMzM8OBAAC/EzMzw4CAAL8TMzPDgAAAvxMz
M8N/AAC/EzMzw34AAL8TMzPDfQAAvxMzM8N8AAC/EzMzw3sAAL8TMzPDegAAvxMzM8N5AAC/EzMz
w3gAAL8TMzPDdwAAvxMzM8N2AAC/EzMzw3UAAL8TMzPDdAAAvxMzM8NzAAC/EzMzw3IAAL8TMzPD
cQAAvxMzM8NwAAC/EzMzw28AAL8TMzPDbgAAvxMzM8NtAAC/EzMzw2wAAL8TMzPDawAAvxMzM8Nq
AAC/EzMzw2kAAL8TMzPDaAAAvxMzM8NnAAC/EzMzw2YAAL8TMzPDZQAAvxMzM8NkAAC/EzMzw2MA
AL8TMzPDYgAAvxMzM8NhAAC/EzMzw2AAAL8TMzPDXwAAvxMzM8NeAAC/EzMzw10AAL8TMzPDXAAA
vxMzM8NbAAC/EzMzw1oAAL8TMzPDWQAAvxMzM8NYAAC/EzMzw1cAAL8TMzPDVgAAvxMzM8NVAAC/
EzMzw1QAAL8TMzPDUwAAvxMzM8NSAAC/EzMzw1EAAL8TMzPDUAAAvxMzM8NPAAC/DMzNw04AAL8G
ZmbDTQAAvvMzM8NMAAC+2Zmaw0sAAL7MzM3DSgAAvrMzM8NJAAC+pmZmw0gAAL6ZmZrDRwAAvoAA
AMNGAAC+ZmZmw0UAAL5mZmbDRAAAvkzMzcNDAAC+MzMzw0IAAL4zMzPDQQAAvhmZmsNAAAC+AAAA
wz8AAL4AAADDPgAAvczMzcM9AAC9mZmawzwAAL1MzM3DOwAAvUzMzcM6AAC8zMzNwzkAAIAAAADD
OAAAgAAAAMM3AACAAAAAwzYAAIAAAADDNQAAgAAAAMM0AACAAAAAwzMAAIAAAADDMgAAgAAAAMMx
AACAAAAAwzAAAIAAAADDLwAAgAAAAMMuAACAAAAAwy0AAIAAAADDLAAAgAAAAMMrAACAAAAAwyoA
AIAAAADDKQAAgAAAAMMoAACAAAAAwycAAIAAAADDJgAAgAAAAMMlAACAAAAAwyQAAIAAAADDIwAA
gAAAAMMiAACAAAAAwyEAAIAAAADDIAAAgAAAAMMfAACAAAAAwx4AAIAAAADDHQAAgAAAAMMcAACA
AAAAwxsAAIAAAADDGgAAgAAAAMMZAACAAAAAwxgAAIAAAADDFwAAgAAAAMMWAACAAAAAwxUAAIAA
AADDFAAAgAAAAMMTAACAAAAAwxIAAIAAAADDEQAAgAAAAMMQAACAAAAAww8AAIAAAADDDgAAgAAA
AMMNAACAAAAAwwwAAIAAAADDCwAAgAAAAMMKAACAAAAAwwkAAIAAAADDCAAAgAAAAMMHAACAAAAA
wwYAAIAAAADDBQAAgAAAAMMEAACAAAAAwwMAAIAAAADDAgAAgAAAAMMBAACAAAAAwwAAAIAAAADC
/gAAgAAAAML8AACAAAAAwvoAAIAAAADC+AAAgAAAAML2AACAAAAAwvQAAIAAAADC8gAAgAAAAMLw
AACAAAAAwu4AAIAAAADC7AAAgAAAAMLqAACAAAAAwugAAIAAAADC5gAAgAAAAMLkAACAAAAAwuIA
AIAAAADC4AAAgAAAAMLeAACAAAAAwtwAAIAAAADC2gAAgAAAAMLYAACAAAAAwtYAAIAAAADC1AAA
gAAAAMLSAACAAAAAwtAAAIAAAADCzgAAgAAAAMLMAACAAAAAwsoAAIAAAADCyAAAgAAAAMLGAACA
AAAAwsQAAIAAAADCwgAAgAAAAMLAAACAAAAAwr4AAIAAAADCvAAAgAAAAMK6AACAAAAAwrgAAIAA
AADCtgAAgAAAAMK0AACAAAAAwrIAAIAAAADCsAAAgAAAAMKuAACAAAAAwqwAAIAAAADCqgAAgAAA
AMKoAACAAAAAwqYAAIAAAADCpAAAgAAAAMKiAACAAAAAwqAAAIAAAADCngAAgAAAAMKcAACAAAAA
wpoAAIAAAADCmAAAgAAAAMKWAACAAAAAwpQAAIAAAADCkgAAgAAAAMKQAACAAAAAwo4AAIAAAADC
jAAAgAAAAMKKAACAAAAAwogAAIAAAADChgAAgAAAAMKEAACAAAAAwoIAAIAAAADCgAAAgAAAAMJ8
AACAAAAAwngAAIAAAADCdAAAgAAAAMJwAACAAAAAwmwAAIAAAADCaAAAgAAAAMJkAACAAAAAwmAA
AIAAAADCXAAAgAAAAMJYAAC8zMzNwlQAAIAAAADCUAAAgAAAAMJMAACAAAAAwkgAAIAAAADCRAAA
gAAAAMJAAAC8zMzNwjwAALzMzM3COAAAvMzMzcI0AACAAAAAwjAAAIAAAADCLAAAvMzMzcIoAAC8
zMzNwiQAALzMzM3CIAAAvMzMzcIcAAC8zMzNwhgAALzMzM3CFAAAvMzMzcIQAAC8zMzNwgwAALzM
zM3CCAAAvMzMzcIEAAC8zMzNwgAAALzMzM3B+AAAvMzMzcHwAAC8zMzNwegAALzMzM3B4AAAvMzM
zcHYAAC8zMzNwdAAALzMzM3ByAAAvMzMzcHAAAC8zMzNwbgAALzMzM3BsAAAvMzMzcGoAAC8zMzN
waAAALzMzM3BmAAAvMzMzcGQAAC8zMzNwYgAALzMzM3BgAAAvMzMzcFwAAC8zMzNwWAAAL1MzM3B
UAAAvMzMzcFAAAC8zMzNwTAAALzMzM3BIAAAvMzMzcEQAAC9TMzNwQAAALzMzM3A4AAAvUzMzcDA
AAC8zMzNwKAAAL1MzM3AgAAAvUzMzcBAAAC8zMzNwAAAAL1MzM2/gAAAvUzMzaluSAC9TMzNP4AA
AL1MzM1AAAAAvUzMzUBAAAC9TMzNQIAAALzMzM1AoAAAvMzMzUDAAAC9TMzNQOAAAL1MzM1BAAAA
vUzMzUEQAAC9TMzNQSAAAL1MzM1BMAAAvUzMzUFAAAC9TMzNQVAAAL1MzM1BYAAAvUzMzUFwAAC9
TMzNQYAAAL1MzM1BiAAAvUzMzUGQAAC9TMzNQZgAAL1MzM1BoAAAvUzMzUGoAAC9TMzNQbAAAL1M
zM1BuAAAvUzMzUHAAAC9TMzNQcgAAL1MzM1B0AAAvUzMzUHYAAC9TMzNQeAAAL1MzM1B6AAAvUzM
zUHwAAC9TMzNQfgAAL1MzM1CAAAAvUzMzUIEAAC9TMzNQggAAL1MzM1CDAAAvUzMzUIQAAC9TMzN
QhQAAL1MzM1CGAAAvUzMzUIcAAC9TMzNQiAAAL1MzM1CJAAAvUzMzUIoAAC9TMzNQiwAAL1MzM1C
MAAAvUzMzUI0AAC9TMzNQjgAAL1MzM1CPAAAvUzMzUJAAAC9TMzNQkQAAL1MzM1CSAAAvUzMzUJM
AAC9TMzNQlAAAL1MzM1CVAAAvUzMzUJYAAC9TMzNQlwAAL1MzM1CYAAAvUzMzUJkAAC9TMzNQmgA
AL1MzM1CbAAAvUzMzUJwAAC9TMzNQnQAAL1MzM1CeAAAvUzMzUJ8AAC9TMzNQoAAAL1MzM1CggAA
vUzMzUKEAAC9TMzNQoYAAL1MzM1CiAAAvUzMzUKKAAC9TMzNQowAAL1MzM1CjgAAvUzMzUKQAAC9
TMzNQpIAAL1MzM1ClAAAvUzMzUKWAAC9TMzNQpgAAL1MzM1CmgAAvUzMzUKcAAC9TMzNQp4AAL1M
zM1CoAAAvUzMzUKiAAC9TMzNQqQAAL1MzM1CpgAAvUzMzUKoAAC9TMzNQqoAALzMzM1CrAAAvUzM
zUKuAAC8zMzNQrAAALzMzM1CsgAAvMzMzUK0AAC8zMzNQrYAALzMzM1CuAAAvMzMzUK6AAC8zMzN
QrwAALzMzM1CvgAAvMzMzULAAAC8zMzNQsIAALzMzM1CxAAAvMzMzULGAAC8zMzNQsgAALzMzM1C
ygAAvMzMzULMAACAAAAAQs4AAIAAAABC0AAAgAAAAELSAACAAAAAQtQAAIAAAABC1gAAgAAAAELY
AACAAAAAQtoAAIAAAABC3AAAgAAAAELeAACAAAAAQuAAADzMzM1C4gAAPMzMzULkAAA8zMzNQuYA
ADzMzM1C6AAAPMzMzULqAAA9TMzNQuwAAD1MzM1C7gAAPZmZmkLwAAA9mZmaQvIAAD2ZmZpC9AAA
PZmZmkL2AAA9zMzNQvgAAD3MzM1C+gAAPgAAAEL8AAA+AAAAQv4AAD4AAABDAAAAPhmZmkMBAAA+
GZmaQwIAAD4zMzNDAwAAPjMzM0MEAAA+TMzNQwUAAD5MzM1DBgAAPmZmZkMHAAA+ZmZmQwgAAD6A
AABDCQAAPoAAAEMKAAA+jMzNQwsAAD6ZmZpDDAAAPpmZmkMNAAA+mZmaQw4AAD6mZmZDDwAAPqZm
ZkMQAAA+szMzQxEAAD7AAABDEgAAPsAAAEMTAAA+zMzNQxQAAD7MzM1DFQAAPtmZmkMWAAA+5mZm
QxcAAD7mZmZDGAAAPvMzM0MZAAA+8zMzQxoAAD8AAABDGwAAPwZmZkMcAAA/BmZmQx0AAD8MzM1D
HgAAPwzMzUMfAAA/EzMzQyAAAD8ZmZpDIQAAPxmZmkMiAAA/IAAAQyMAAD8mZmZDJAAAPyZmZkMl
AAA/LMzNQyYAAD8szM1DJwAAPzMzM0MoAAA/OZmaQykAAD85mZpDKgAAP0AAAEMrAAA/RmZmQywA
AD9MzM1DLQAAP0zMzUMuAAA/UzMzQy8AAD9TMzNDMAAAP1mZmkMxAAA/YAAAQzIAAD9gAABDMwAA
P2ZmZkM0AAA/bMzNQzUAAD9szM1DNgAAP3MzM0M3AAA/eZmaQzgAAD+AAABDOQAAP4AAAEM6AAA/
gzMzQzsAAD+GZmZDPAAAP4ZmZkM9AAA/iZmaQz4AAD+MzM1DPwAAP4zMzUNAAAA/kAAAQ0EAAD+T
MzNDQgAAP5ZmZkNDAAA/lmZmQ0QAAD+ZmZpDRQAAP5zMzUNGAAA/nMzNQ0cAAD+gAABDSAAAP6Mz
M0NJAAA/ozMzQ0oAAD+mZmZDSwAAP6ZmZkNMAAA/qZmaQ00AAD+szM1DTgAAP7AAAENPAAA/szMz
Q1AAAD+zMzNDUQAAP7mZmkNSAAA/uZmaQ1MAAD+8zM1DVAAAP8AAAENVAAA/wAAAQ1YAAD/DMzND
VwAAP8ZmZkNYAAA/yZmaQ1kAAD/MzM1DWgAAP9AAAENbAAA/0zMzQ1wAAD/TMzNDXQAAP9ZmZkNe
AAA/2ZmaQ18AAD/ZmZpDYAAAP9zMzUNhAAA/4AAAQ2IAAD/jMzNDYwAAP+ZmZkNkAAA/6ZmaQ2UA
AD/pmZpDZgAAP+zMzUNnAAA/8AAAQ2gAAD/wAABDaQAAP/MzM0NqAAA/9mZmQ2sAAD/5mZpDbAAA
P/zMzUNtAABAAAAAQ24AAEAAAABDbwAAQAGZmkNwAABAAzMzQ3EAAEADMzNDcgAAQATMzUNzAABA
BmZmQ3QAAEAIAABDdQAAQAgAAEN2AABACZmaQ3cAAEALMzNDeAAAQAzMzUN5AABADmZmQ3oAAEAO
ZmZDewAAQBAAAEN8AABAEZmaQ30AAEATMzNDfgAAQBMzM0N/AABAFMzNQ4AAAEAWZmZDgIAAQBgA
AEOBAABAGAAAQ4GAAEAZmZpDggAAQBszM0OCgABAHMzNQ4MAAEAczM1Dg4AAQB5mZkOEAABAIAAA
Q4SAAEAhmZpDhQAAQCGZmkOFgABAIzMzQ4YAAEAkzM1DhoAAQCZmZkOHAABAJmZmQ4eAAEAoAABD
iAAAQCmZmkOIgABAKzMzQ4kAAEArMzNDiYAAQCzMzUOKAABALmZmQ4qAAEAwAABDiwAAQDAAAEOL
gABAMZmaQ4wAAEAzMzNDjIAAQDTMzUONAABANMzNQ42AAEA2ZmZDjgAAQDgAAEOOgABAOAAAQ48A
AEA5mZpDj4AAQDszM0OQAABAOzMzQ5CAAEA8zM1DkQAAQD5mZkORgABAPmZmQ5IAAEBAAABDkoAA
QEGZmkOTAABAQZmaQ5OAAEBDMzNDlAAAQEMzM0OUgABARMzNQ5UAAEBGZmZDlYAAQEgAAEOWAABA
SAAAQ5aAAEBJmZpDlwAAQEszM0OXgABASzMzQ5gAAEBMzM1DmIAAQE5mZkOZAABATmZmQ5mAAEBQ
AABDmgAAQFGZmkOagABAUZmaQ5sAAEBTMzNDm4AAQFTMzUOcAABAVMzNQ5yAAEBWZmZDnQAAQFgA
AEOdgABAWAAAQ54AAEBZmZpDnoAAQFszM0OfAABAWzMzQ5+AAEBczM1DoAAAQFzMzUOggABAXmZm
Q6EAAEBgAABDoYAAQGAAAEOiAABAYZmaQ6KAAEBhmZpDowAAQGMzM0OjgABAYzMzQ6QAAEBkzM1D
pIAAQGTMzUOlAABAZmZmQ6WAAEBoAABDpgAAQGgAAEOmgABAaZmaQ6cAAEBrMzNDp4AAQGszM0Oo
AABAbMzNQ6iAAEBszM1DqQAAQG5mZkOpgABAcAAAQ6oAAEBxmZpDqoAAQHGZmkOrAABAczMzQ6uA
AEB0zM1DrAAAQHTMzUOsgABAdmZmQ60AAEB2ZmZDrYAAQHgAAEOuAABAeZmaQ66AAEB5mZpDrwAA
QHszM0OvgABAfMzNQ7AAAEB8zM1DsIAAQH5mZkOxAABAfmZmQ7GAAECAAABDsgAAQIDMzUOygABA
gMzNQ7MAAECBmZpDs4AAQIJmZkO0AABAgmZmQ7SAAECCZmZDtQAAQIMzM0O1gABAhAAAQ7YAAECE
AABDtoAAQITMzUO3AABAhZmaQ7eAAECFmZpDuAAAQIZmZkO4gABAhzMzQ7kAAECHMzNDuYAAQIgA
AEO6AABAiAAAQ7qAAECIzM1DuwAAQImZmkO7gABAiZmaQ7wAAECKZmZDvIAAQIszM0O9AABAizMz
Q72AAECMAABDvgAAQIzMzUO+gABAjZmaQ78AAECNmZpDv4AAQI5mZkPAAABAjzMzQ8CAAECQAABD
wQAAQJDMzUPBgABAkZmaQ8IAAECRmZpDwoAAQJJmZkPDAABAkzMzQ8OAAECUAABDxAAAQJQAAEPE
gABAlMzNQ8UAAECVmZpDxYAAQJWZmkPGAABAlmZmQ8aAAECXMzNDxwAAQJczM0PHgABAmAAAQ8gA
AECYAABDyIAAQJjMzUPJAABAmZmaQ8mAAECaZmZDygAAQJszM0PKgABAmzMzQ8sAAECcAABDy4AA
QJzMzUPMAABAnMzNQ8yAAECdmZpDzQAAQJ5mZkPNgABAnzMzQ84AAECfMzNDzoAAQKAAAEPPAABA
oAAAQ8+AAECgzM1D0AAAQKGZmkPQgABAomZmQ9EAAECiZmZD0YAAQKMzM0PSAABApAAAQ9KAAECk
AABD0wAAQKTMzUPTgABApZmaQ9QAAEClmZpD1IAAQKZmZkPVAABApmZmQ9WAAECnMzND1gAAQKgA
AEPWgABAqAAAQ9cAAECozM1D14AAQKmZmkPYAABAqmZmQ9iAAECqZmZD2QAAQKszM0PZgABAqzMz
Q9oAAECsAABD2oAAQKzMzUPbAABArMzNQ9uAAECtmZpD3AAAQK5mZkPcgABArzMzQ90AAECvMzND
3YAAQLAAAEPeAABAsMzNQ96AAECwzM1D3wAAQLGZmkPfgABAsZmaQ+AAAECyZmZD4IAAQLMzM0Ph
AABAtAAAQ+GAAEC0AABD4gAAQLTMzUPigABAtZmaQ+MAAEC1mZpD44AAQLZmZkPkAABAtzMzQ+SA
AEC4AABD5QAAQLgAAEPlgABAuMzNQ+YAAEC4zM1D5oAAQLmZmkPnAABAuZmaQ+eAAEC6ZmZD6AAA
QLszM0PogABAvAAAQ+kAAEC8AABD6YAAQLzMzUPqAABAvMzNQ+qAAEC9mZpD6wAAQL5mZkPrgABA
vmZmQ+wAAEC/MzND7IAAQMAAAEPtAABAwAAAQ+2AAEDAzM1D7gAAQMGZmkPugABAwZmaQ+8AAEDC
ZmZD74AAQMMzM0PwAABAwzMzQ/CAAEDEAABD8QAAQMQAAEPxgABAxMzNQ/IAAEDFmZpD8oAAQMZm
ZkPzAABAxmZmQ/OAAEDHMzND9AAAQMgAAEP0gABAyAAAQ/UAAEDIzM1D9YAAQMmZmkP2AABAymZm
Q/aAAEDLMzND9wAAQMszM0P3gABAzAAAQ/gAAEDMzM1D+IAAQMzMzUP5AABAzZmaQ/mAAEDNmZpD
+gAAQM5mZkP6gABAzmZmQ/sAAEDPMzND+4AAQNAAAEP8AABA0AAAQ/yAAEDQzM1D/QAAQNGZmkP9
gABA0mZmQ/4AAEDSZmZD/oAAQNMzM0P/AABA1AAAQ/+AAEDUzM1EAAAAQNWZmkQAQABA1mZmRACA
AEDXMzNEAMAAQNjMzUQBAABA2mZmRAFAAEDcAABEAYAAQN2ZmkQBwABA3zMzRAIAAEDgzM1EAkAA
QOJmZkQCgABA5MzNRALAAEDmZmZEAwAAQOgAAEQDQABA6mZmRAOAAEDrMzNEA8AAQOzMzUQEAABA
7mZmRARAAEDvMzNEBIAAQPAAAEQEwABA8MzNRAUAAEDxmZpEBUAAQPJmZkQFgABA8mZmRAXAAEDz
MzNEBgAAQPQAAEQGQABA9AAARAaAAED0zM1EBsAAQPTMzUQHAABA9ZmaRAdAAED1mZpEB4AAQPZm
ZkQHwABA9zMzRAgAAED3MzNECEAAQPgAAEQIgABA+MzNRAjAAED5mZpECQAAQPmZmkQJQABA+mZm
RAmAAED6ZmZECcAAQPszM0QKAABA/AAARApAAED8zM1ECoAAQPzMzUQKwABA/ZmaRAsAAED+ZmZE
C0AAQP5mZkQLgABA/zMzRAvAAEEAAABEDAAAQQBmZkQMQABBAGZmRAyAAEEAzM1EDMAAQQEzM0QN
AABBAZmaRA1AAEECAABEDYAAQQIAAEQNwABBAmZmRA4AAEECzM1EDkAAQQLMzUQOgABBAzMzRA7A
AEEDmZpEDwAAQQQAAEQPQABBBAAARA+AAEEEZmZED8AAQQTMzUQQAABBBMzNRBBAAEEFMzNEEIAA
QQUzM0QQwABBBZmaRBEAAEEGAABEEUAAQQYAAEQRgABBBmZmRBHAAEEGZmZEEgAAQQbMzUQSQABB
BzMzRBKAAEEHMzNEEsAAQQeZmkQTAABBB5maRBNAAEEIAABEE4AAQQgAAEQTwABBCGZmRBQAAEEI
ZmZEFEAAQQjMzUQUgABBCMzNRBTAAEEJMzNEFQAAQQkzM0QVQABBCZmaRBWAAEEJmZpEFcAAQQoA
AEQWAABBCgAARBZAAEEKZmZEFoAAQQpmZkQWwABBCszNRBcAAEEKzM1EF0AAQQszM0QXgABBCzMz
RBfAAEELmZpEGAAAQQuZmkQYQABBDAAARBiAAEEMAABEGMAAQQxmZkQZAABBDGZmRBlAAEEMzM1E
GYAAQQzMzUQZwABBDMzNRBoAAEENMzNEGkAAQQ2ZmkQagABBDZmaRBrAAEENmZpEGwAAQQ4AAEQb
QABBDmZmRBuAAEEOZmZEG8AAQQ7MzUQcAABBDszNRBxAAEEPMzNEHIAAQQ8zM0QcwABBD5maRB0A
AEEPmZpEHUAAQRAAAEQdgABBEAAARB3AAEEQAABEHgAAQRBmZkQeQABBEGZmRB6AAEEQzM1EHsAA
QRDMzUQfAABBETMzRB9AAEERmZpEH4AAQRGZmkQfwABBEZmaRCAAAEESAABEIEAAQRIAAEQggABB
EmZmRCDAAEESzM1EIQAAQRLMzUQhQABBEzMzRCGAAEETMzNEIcAAQROZmkQiAABBFAAARCJAAEEU
AABEIoAAQRQAAEQiwABBFGZmRCMAAEEUzM1EI0AAQRTMzUQjgABBFTMzRCPAAEEVMzNEJAAAQRWZ
mkQkQABBFZmaRCSAAEEWAABEJMAAQRZmZkQlAABBFmZmRCVAAEEWZmZEJYAAQRbMzUQlwABBFzMz
RCYAAEEXMzNEJkAAQRczM0QmgABBF5maRCbAAEEXmZpEJwAAQRgAAEQnQABBGGZmRCeAAEEYZmZE
J8AAQRhmZkQoAABBGMzNRChAAEEYzM1EKIAAQRkzM0QowABBGTMzRCkAAEEZMzNEKUAAQRmZmkQp
gABBGgAARCnAAEEaAABEKgAAQRoAAEQqQABBGmZmRCqAAEEaZmZEKsAAQRrMzUQrAABBGszNRCtA
AEEbMzNEK4AAQRszM0QrwABBG5maRCwAAEEbmZpELEAAQRuZmkQsgABBHAAARCzAAEEcAABELQAA
QRxmZkQtQABBHGZmRC2AAEEcZmZELcAAQRzMzUQuAABBHMzNRC5AAEEczM1ELoAAQR0zM0QuwABB
HTMzRC8AAEEdmZpEL0AAQR2ZmkQvgABBHZmaRC/AAEEeAABEMAAAQR5mZkQwQABBHmZmRDCAAEEe
ZmZEMMAAQR8zM0QxAABBH5maRDFAAEEgZmZEMYAAQSGZmkQxwABBImZmRDIAAEEjmZpEMkAAQSRm
ZkQygABBJTMzRDLAAEEmAABEMwAAQSbMzUQzQABBJzMzRDOAAEEoAABEM8AAQShmZkQ0AABBKMzN
RDRAAEEozM1ENIAAQSkzM0Q0wABBKZmaRDUAAEEqAABENUAAQSpmZkQ1gABBKszNRDXAAEEqzM1E
NgAAQSszM0Q2QABBKzMzRDaAAEErMzNENsAAQSuZmkQ3AABBK5maRDdAAEErmZpEN4AAQSwAAEQ3
wABBLAAARDgAAEEsAABEOEAAQSwAAEQ4gABBLAAARDjAAEEsAABEOQAAQSxmZkQ5QABBLGZmRDmA
AEEsZmZEOcAAQSxmZkQ6AABBLGZmRDpAAEEsZmZEOoAAQSxmZkQ6wABBLGZmRDsAAEEsZmZEO0AA
QSxmZkQ7gABBLGZmRDvAAEEszM1EPAAAQSxmZkQ8QABBLMzNRDyAAEEszM1EPMAAQSzMzUQ9AABB
LMzNRD1AAEEszM1EPYAAQSzMzUQ9wABBLMzNRD4AAEEszM1EPkAAQSzMzUQ+gABBLGZmRD7AAEEs
zM1EPwAAQSzMzUQ/QABBLMzNRD+AAEEszM1EP8AAQSzMzURAAABBLMzNREBAAEEsZmZEQIAAQSzM
zURAwABBLGZmREEAAEEszM1EQUAAQSxmZkRBgABBLMzNREHAAEEszM1EQgAAQSzMzURCQABBLMzN
REKAAEEszM1EQsAAQSzMzURDAABBLMzNRENAAEEszM1EQ4AAQSzMzURDwABBLGZmREQAAEEsZmZE
REAAQSxmZkREgABBLMzNRETAAEEsZmZERQAAQSxmZkRFQABBLGZmREWAAEEsZmZERcAAQSxmZkRG
AABBLGZmREZAAEEsZmZERoAAQSxmZkRGwABBLGZmREcAAEEsZmZER0AAQSxmZkRHgABBLGZmREfA
AEEsZmZESAAAQSxmZkRIQABBLAAAREiAAEErmZpESMAAQSszM0RJAABBKszNRElAAEEqAABESYAA
QSkzM0RJwABBKGZmREoAAEEnmZpESkAAQSZmZkRKgABBJTMzRErAAEEkZmZESwAAQSOZmkRLQABB
ImZmREuAAEEiAABES8AAQSEzM0RMAABBIMzNRExAAEEgZmZETIAAQSAAAERMwABBH5maRE0AAEEf
MzNETUAAQR8zM0RNgABBHszNRE3AAEEezM1ETgAAQR7MzUROQABBHszNRE6AAEEeZmZETsAAQR5m
ZkRPAABBHmZmRE9AAEEeZmZET4AAQR5mZkRPwABBHmZmRFAAAEEeZmZEUEAAQR5mZkRQgABBHmZm
RFDAAEEeAABEUQAAQR4AAERRQABBHgAARFGAAEEeAABEUcAAQR4AAERSAABBHgAARFJAAEEeAABE
UoAAQR2ZmkRSwABBHgAARFMAAEEdmZpEU0AAQR2ZmkRTgABBHZmaRFPAAEEdmZpEVAAAQR2ZmkRU
QABBHZmaRFSAAEEdmZpEVMAAQR2ZmkRVAABBHZmaRFVAAEEdmZpEVYAAQR2ZmkRVwABBHZmaRFYA
AEEdmZpEVkAAQR2ZmkRWgABBHZmaRFbAAEEdmZpEVwAAQR2ZmkRXQABBHTMzRFeAAEEdmZpEV8AA
QR0zM0RYAABBHTMzRFhAAEEdMzNEWIAAQR2ZmkRYwABBHZmaRFkAAEEdmZpEWUAAQR0zM0RZgABB
HTMzRFnAAEEdmZpEWgAAQR0zM0RaQABBHZmaRFqAAEEdMzNEWsAAQR2ZmkRbAABBHTMzRFtAAEEd
MzNEW4AAQR0zM0RbwABBHTMzRFwAAEEdMzNEXEAAQR0zM0RcgABBHTMzRFzAAEEdMzNEXQAAQR0z
M0RdQABBHTMzRF2AAEEdMzNEXcAAQR0zM0ReAABBHTMzRF5AAEEdMzNEXoAAQR0zM0RewABBHTMz
RF8AAEEdMzNEX0AAQR0zM0RfgABBHTMzRF/AAEEdMzNEYAAAQR0zM0RgQABBHTMzRGCAAEEdMzNE
YMAAQR0zM0RhAABBHTMzRGFAAEEdMzNEYYAAQR0zM0RhwABBHTMzRGIAAEEdMzNEYkAAQR0zM0Ri
gABBHTMzRGLAAEEdMzNEYwAAQR0zM0RjQABBHTMzRGOAAEEdMzNEY8AAQR0zM0RkAABBHTMzRGRA
AEEdMzNEZIAAQRzMzURkwABBHMzNRGUAAEEczM1EZUAAQR0zM0RlgABBHTMzRGXAAEEdMzNEZgAA
QR0zM0RmQABBHMzNRGaAAEEdMzNEZsAAQR0zM0RnAABBHTMzRGdAAEEdMzNEZ4AAQR0zM0RnwABB
HTMzRGgAAEEdMzNEaEAAQR0zM0RogABBHTMzRGjAAEEdMzNEaQAAQR0zM0RpQABBHTMzRGmAAEEd
MzNEacAAQR0zM0RqAABBHTMzRGpAAEEdMzNEaoAAQR0zM0RqwABBHTMzRGsAAEEdMzNEa0AAQR0z
M0RrgABBHMzNRGvAAEEdMzNEbAAAQR0zM0RsQABBHTMzRGyAAEEdMzNEbMAAQR0zM0RtAABBHTMz
RG1AAEEczM1EbYAAQRzMzURtwABBHMzNRG4AAEEdMzNEbkAAQR0zM0RugABBHMzNRG7AAEEczM1E
bwAAQR0zM0RvQABBHTMzRG+AAEEdMzNEb8AAQRzMzURwAABBHTMzRHBAAEEdMzNEcIAAQR0zM0Rw
wABBHTMzRHEAAEEdMzNEcUAAQR0zM0RxgABBHTMzRHHAAEEdMzNEcgAAQR0zM0RyQABBHTMzRHKA
AEEdMzNEcsAAQR0zM0RzAABBHTMzRHNAAEEdMzNEc4AAQR0zM0RzwABBHTMzRHQAAEEdMzNEdEAA
QR0zM0R0gABBHTMzRHTAAEEdMzNEdQAAQR0zM0R1QABBHTMzRHWAAEEdMzNEdcAAQR0zM0R2AABB
HTMzRHZAAEEdMzNEdoAAQR0zM0R2wABBHTMzRHcAAEEdMzNEd0AAQR0zM0R3gABBHTMzRHfAAEEd
MzNEeAAAQR0zM0R4QABBHTMzRHiAAEEdMzNEeMAAQR0zM0R5AABBHTMzRHlAAEEdMzNEeYAAQR0z
M0R5wABBHTMzRHoAAEEdMzNEekAAQR0zM0R6gABBHTMzRHrAAEEdMzNEewAAQRzMzUR7QABBHTMz
RHuAAEEdMzNEe8AAQRzMzUR8AABBHMzNRHxAAEEczM1EfIAAQRzMzUR8wABBHTMzRH0AAEEdMzNE
fUAAQRzMzUR9gABBHMzNRH3AAEEczM1EfgAAQRzMzUR+QABBHMzNRH6AAEEczM1EfsAAQRzMzUR/
AABBHMzNRH9AAEEczM1Ef4AAQRzMzUR/wABBHMzNRIAAAEEczM1EgCAAQRzMzUSAQABBHMzNRIBg
AEEczM1EgIAAQRzMzUSAoABBHTMzRIDAAEEczM1EgOAAQRzMzUSBAABBHMzNRIEgAEEczM1EgUAA
QRzMzUSBYABBHMzNRIGAAEEdMzNEgaAAQRzMzUSBwABBHMzNRIHgAEEczM1EggAAQRzMzUSCIABB
HMzNRIJAAEEczM1EgmAAQRzMzUSCgABBHMzN</set>
      <set id="src_03" fmt="ptset">AAAABnNyY18wMwAAAAAAAAACAAAGDMP6AAB/wAAAw/mAAH/AAADD+QAAf8AAAMP4gAB/wAAAw/gA
AH/AAADD94AAf8AAAMP3AAB/wAAAw/aAAH/AAADD9gAAf8AAAMP1gAB/wAAAw/UAAH/AAADD9IAA
f8AAAMP0AAB/wAAAw/OAAH/AAADD8wAAf8AAAMPygAB/wAAAw/IAAH/AAADD8YAAf8AAAMPxAAB/
wAAAw/CAAH/AAADD8AAAf8AAAMPvgAB/wAAAw+8AAH/AAADD7oAAf8AAAMPuAAB/wAAAw+2AAH/A
AADD7QAAf8AAAMPsgAB/wAAAw+wAAH/AAADD64AAf8AAAMPrAAB/wAAAw+qAAH/AAADD6gAAf8AA
AMPpgAB/wAAAw+kAAH/AAADD6IAAf8AAAMPoAAB/wAAAw+eAAH/AAADD5wAAf8AAAMPmgAB/wAAA
w+YAAH/AAADD5YAAf8AAAMPlAAB/wAAAw+SAAH/AAADD5AAAf8AAAMPjgAB/wAAAw+MAAH/AAADD
4oAAf8AAAMPiAAB/wAAAw+GAAH/AAADD4QAAf8AAAMPggAB/wAAAw+AAAH/AAADD34AAf8AAAMPf
AAB/wAAAw96AAH/AAADD3gAAf8AAAMPdgAB/wAAAw90AAH/AAADD3IAAf8AAAMPcAAB/wAAAw9uA
AH/AAADD2wAAf8AAAMPagAB/wAAAw9oAAH/AAADD2YAAf8AAAMPZAAB/wAAAw9iAAH/AAADD2AAA
f8AAAMPXgAB/wAAAw9cAAH/AAADD1oAAf8AAAMPWAAB/wAAAw9WAAH/AAADD1QAAf8AAAMPUgAB/
wAAAw9QAAH/AAADD04AAf8AAAMPTAAB/wAAAw9KAAH/AAADD0gAAf8AAAMPRgAB/wAAAw9EAAH/A
AADD0IAAf8AAAMPQAAB/wAAAw8+AAH/AAADDzwAAf8AAAMPOgAB/wAAAw84AAH/AAADDzYAAf8AA
AMPNAAB/wAAAw8yAAH/AAADDzAAAf8AAAMPLgAB/wAAAw8sAAH/AAADDyoAAf8AAAMPKAAB/wAAA
w8mAAH/AAADDyQAAf8AAAMPIgAB/wAAAw8gAAH/AAADDx4AAf8AAAMPHAAB/wAAAw8aAAH/AAADD
xgAAf8AAAMPFgAB/wAAAw8UAAH/AAADDxIAAf8AAAMPEAAB/wAAAw8OAAH/AAADDwwAAf8AAAMPC
gAB/wAAAw8IAAH/AAADDwYAAf8AAAMPBAAB/wAAAw8CAAH/AAADDwAAAf8AAAMO/gAB/wAAAw78A
AH/AAADDvoAAf8AAAMO+AAB/wAAAw72AAH/AAADDvQAAf8AAAMO8gAB/wAAAw7wAAH/AAADDu4AA
f8AAAMO7AAB/wAAAw7qAAH/AAADDugAAf8AAAMO5gAB/wAAAw7kAAH/AAADDuIAAf8AAAMO4AAB/
wAAAw7eAAH/AAADDtwAAf8AAAMO2gAB/wAAAw7YAAH/AAADDtYAAf8AAAMO1AAB/wAAAw7SAAH/A
AADDtAAAf8AAAMOzgAB/wAAAw7MAAH/AAADDsoAAf8AAAMOyAAB/wAAAw7GAAH/AAADDsQAAf8AA
AMOwgAB/wAAAw7AAAH/AAADDr4AAf8AAAMOvAAB/wAAAw66AAH/AAADDrgAAf8AAAMOtgAB/wAAA
w60AAH/AAADDrIAAf8AAAMOsAAB/wAAAw6uAAH/AAADDqwAAf8AAAMOqgAB/wAAAw6oAAH/AAADD
qYAAf8AAAMOpAAB/wAAAw6iAAH/AAADDqAAAf8AAAMOngAB/wAAAw6cAAH/AAADDpoAAf8AAAMOm
AAB/wAAAw6WAAH/AAADDpQAAf8AAAMOkgAB/wAAAw6QAAH/AAADDo4AAf8AAAMOjAAB/wAAAw6KA
AH/AAADDogAAf8AAAMOhgAB/wAAAw6EAAH/AAADDoIAAf8AAAMOgAAB/wAAAw5+AAH/AAADDnwAA
f8AAAMOegAB/wAAAw54AAH/AAADDnYAAf8AAAMOdAAB/wAAAw5yAAH/AAADDnAAAf8AAAMObgAB/
wAAAw5sAAH/AAADDmoAAf8AAAMOaAAB/wAAAw5mAAH/AAADDmQAAf8AAAMOYgAB/wAAAw5gAAH/A
AADDl4AAf8AAAMOXAAB/wAAAw5aAAH/AAADDlgAAf8AAAMOVgAB/wAAAw5UAAH/AAADDlIAAf8AA
AMOUAAB/wAAAw5OAAH/AAADDkwAAf8AAAMOSgAB/wAAAw5IAAH/AAADDkYAAf8AAAMORAAB/wAAA
w5CAAH/AAADDkAAAf8AAAMOPgAB/wAAAw48AAH/AAADDjoAAf8AAAMOOAAB/wAAAw42AAH/AAADD
jQAAf8AAAMOMgAB/wAAAw4wAAH/AAADDi4AAf8AAAMOLAAB/wAAAw4qAAH/AAADDigAAf8AAAMOJ
gAB/wAAAw4kAAH/AAADDiIAAf8AAAMOIAAB/wAAAw4eAAH/AAADDhwAAf8AAAMOGgAB/wAAAw4YA
AH/AAADDhYAAf8AAAMOFAAB/wAAAw4SAAH/AAADDhAAAf8AAAMODgAB/wAAAw4MAAH/AAADDgoAA
f8AAAMOCAAB/wAAAw4GAAH/AAADDgQAAf8AAAMOAgAB/wAAAw4AAAH/AAADDfwAAf8AAAMN+AAB/
wAAAw30AAH/AAADDfAAAf8AAAMN7AAB/wAAAw3oAAH/AAADDeQAAf8AAAMN4AAB/wAAAw3cAAH/A
AADDdgAAf8AAAMN1AAB/wAAAw3QAAH/AAADDcwAAf8AAAMNyAAB/wAAAw3EAAH/AAADDcAAAf8AA
AMNvAAB/wAAAw24AAH/AAADDbQAAf8AAAMNsAAB/wAAAw2sAAH/AAADDagAAf8AAAMNpAAB/wAAA
w2gAAH/AAADDZwAAf8AAAMNmAAB/wAAAw2UAAH/AAADDZAAAf8AAAMNjAAB/wAAAw2IAAH/AAADD
YQAAf8AAAMNgAAB/wAAAw18AAH/AAADDXgAAf8AAAMNdAAB/wAAAw1wAAH/AAADDWwAAf8AAAMNa
AAB/wAAAw1kAAH/AAADDWAAAf8AAAMNXAAB/wAAAw1YAAH/AAADDVQAAf8AAAMNUAAB/wAAAw1MA
AH/AAADDUgAAf8AAAMNRAAB/wAAAw1AAAH/AAADDTwAAf8AAAMNOAAB/wAAAw00AAH/AAADDTAAA
f8AAAMNLAAB/wAAAw0oAAH/AAADDSQAAf8AAAMNIAAB/wAAAw0cAAH/AAADDRgAAf8AAAMNFAAB/
wAAAw0QAAH/AAADDQwAAf8AAAMNCAAB/wAAAw0EAAH/AAADDQAAAf8AAAMM/AAB/wAAAwz4AAH/A
AADDPQAAf8AAAMM8AAB/wAAAwzsAAH/AAADDOgAAf8AAAMM5AAB/wAAAwzgAAH/AAADDNwAAf8AA
AMM2AAB/wAAAwzUAAH/AAADDNAAAf8AAAMMzAAB/wAAAwzIAAH/AAADDMQAAf8AAAMMwAAB/wAAA
wy8AAH/AAADDLgAAf8AAAMMtAAB/wAAAwywAAH/AAADDKwAAf8AAAMMqAAB/wAAAwykAAH/AAADD
KAAAf8AAAMMnAAB/wAAAwyYAAH/AAADDJQAAf8AAAMMkAAB/wAAAwyMAAH/AAADDIgAAf8AAAMMh
AAB/wAAAwyAAAH/AAADDHwAAf8AAAMMeAAB/wAAAwx0AAH/AAADDHAAAf8AAAMMbAAB/wAAAwxoA
AH/AAADDGQAAf8AAAMMYAAB/wAAAwxcAAH/AAADDFgAAf8AAAMMVAAB/wAAAwxQAAH/AAADDEwAA
f8AAAMMSAAB/wAAAwxEAAH/AAADDEAAAf8AAAMMPAAB/wAAAww4AAH/AAADDDQAAf8AAAMMMAAB/
wAAAwwsAAH/AAADDCgAAf8AAAMMJAAB/wAAAwwgAAH/AAADDBwAAf8AAAMMGAAB/wAAAwwUAAH/A
AADDBAAAf8AAAMMDAAB/wAAAwwIAAH/AAADDAQAAf8AAAMMAAAB/wAAAwv4AAH/AAADC/AAAf8AA
AML6AAB/wAAAwvgAAH/AAADC9gAAf8AAAML0AAB/wAAAwvIAAH/AAADC8AAAf8AAAMLuAAB/wAAA
wuwAAH/AAADC6gAAf8AAAMLoAAB/wAAAwuYAAH/AAADC5AAAf8AAAMLiAAB/wAAAwuAAAH/AAADC
3gAAf8AAAMLcAAB/wAAAwtoAAH/AAADC2AAAf8AAAMLWAAB/wAAAwtQAAH/AAADC0gAAf8AAAMLQ
AAB/wAAAws4AAH/AAADCzAAAf8AAAMLKAAB/wAAAwsgAAAAAAADCxgAAAAAAAMLEAAAAAAAAwsIA
AAAAAADCwAAAAAAAAMK+AAAAAAAAwrwAAAAAAADCugAAAAAAAMK4AAAAAAAAwrYAAAAAAADCtAAA
AAAAAMKyAAAAAAAAwrAAAAAAAADCrgAAAAAAAMKsAAAAAAAAwqoAAAAAAADCqAAAAAAAAMKmAAAA
AAAAwqQAAAAAAADCogAAAAAAAMKgAAAAAAAAwp4AAAAAAADCnAAAAAAAAMKaAAAAAAAAwpgAAAAA
AADClgAAAAAAAMKUAAAAAAAAwpIAAAAAAADCkAAAAAAAAMKOAAAAAAAAwowAAAAAAADCigAAAAAA
AMKIAAAAAAAAwoYAAAAAAADChAAAAAAAAMKCAAAAAAAAwoAAAAAAAADCfAAAAAAAAMJ4AAAAAAAA
wnQAAAAAAADCcAAAAAAAAMJsAAAAAAAAwmgAAAAAAADCZAAAAAAAAMJgAAAAAAAAwlwAAAAAAADC
WAAAAAAAAMJUAAAAAAAAwlAAAAAAAADCTAAAAAAAAMJIAAAAAAAAwkQAAAAAAADCQAAAAAAAAMI8
AAAAAAAAwjgAAAAAAADCNAAAAAAAAMIwAAAAAAAAwiwAAAAAAADCKAAAAAAAAMIkAAAAAAAAwiAA
AAAAAADCHAAAAAAAAMIYAAAAAAAAwhQAAAAAAADCEAAAAAAAAMIMAAAAAAAAwggAAAAAAADCBAAA
AAAAAMIAAAAAAAAAwfgAAAAAAADB8AAAAAAAAMHoAAAAAAAAweAAAAAAAADB2AAAAAAAAMHQAAAA
AAAAwcgAAAAAAADBwAAAAAAAAMG4AAAAAAAAwbAAAAAAAADBqAAAAAAAAMGgAAAAAAAAwZgAAAAA
AADBkAAAAAAAAMGIAAAAAAAAwYAAAAAAAADBcAAAAAAAAMFgAAAAAAAAwVAAAAAAAADBQAAAAAAA
AMEwAAAAAAAAwSAAAAAAAADBEAAAAAAAAMEAAAAAAAAAwOAAAAAAAADAwAAAAAAAAMCgAAAAAAAA
wIAAAAAAAADAQAAAAAAAAMAAAAAAAAAAv4AAAAAAAAAAAAAAwDzMzT+AAADAOzMzQAAAAMA5mZpA
QAAAwDgAAECAAADANmZmQKAAAMA2ZmZAwAAAwDTMzUDgAADAMzMzQQAAAMAxmZpBEAAAwDAAAEEg
AADAMAAAQTAAAMAuZmZBQAAAwCzMzUFQAADAKzMzQWAAAMApmZpBcAAAwCmZmkGAAADAKAAAQYgA
AMAmZmZBkAAAwCTMzUGYAADAIzMzQaAAAMAjMzNBqAAAwCGZmkGwAADAIAAAQbgAAMAeZmZBwAAA
wBzMzUHIAADAHMzNQdAAAMAbMzNB2AAAwBmZmkHgAADAGAAAQegAAMAWZmZB8AAAwBZmZkH4AADA
FMzNQgAAAMATMzNCBAAAwBGZmkIIAADAEAAAQgwAAMAQAABCEAAAwA5mZkIUAADADMzNQhgAAMAL
MzNCHAAAwAmZmkIgAADACZmaQiQAAMAIAABCKAAAwAZmZkIsAADABMzNQjAAAMADMzNCNAAAwAMz
M0I4AADAAZmaQjwAAMAAAABCQAAAv/zMzUJEAAC/+ZmaQkgAAL/5mZpCTAAAv/ZmZkJQAAC/8zMz
QlQAAL/wAABCWAAAv+zMzUJcAAC/7MzNQmAAAL/pmZpCZAAAv+ZmZkJoAAC/4zMzQmwAAL/gAABC
cAAAv+AAAEJ0AAC/3MzNQngAAL/ZmZpCfAAAv9ZmZkKAAAC/0zMzQoIAAL/TMzNChAAAv9AAAEKG
AAC/zMzNQogAAL/JmZpCigAAv8ZmZkKMAAC/xmZmQo4AAL/DMzNCkAAAv8AAAEKSAAC/vMzNQpQA
AL+5mZpClgAAv7mZmkKYAAC/tmZmQpoAAL+zMzNCnAAAv7AAAEKeAAC/rMzNQqAAAL+szM1CogAA
v6mZmkKkAAC/pmZmQqYAAL+jMzNCqAAAv6AAAEKqAAC/oAAAQqwAAL+czM1CrgAAv5mZmkKwAAC/
lmZmQrIAAL+TMzNCtAAAv5MzM0K2AAC/kAAAQrgAAL+MzM1CugAAv4mZmkK8AAC/hmZmQr4AAL+G
ZmZCwAAAv4MzM0LCAAC/gAAAQsQAAL95mZpCxgAAv3MzM0LIAAC/czMzQsoAAL9szM1CzAAAv2Zm
ZkLOAAC/YAAAQtAAAL9ZmZpC0gAAv1mZmkLUAAC/UzMzQtYAAL9MzM1C2AAAv0ZmZkLaAAC/QAAA
QtwAAL9AAABC3gAAvzmZmkLgAAC/MzMzQuIAAL8szM1C5AAAvyZmZkLmAAC/JmZmQugAAL8gAABC
6gAAvxmZmkLsAAC/EzMzQu4AAL8MzM1C8AAAvwzMzULyAAC/BmZmQvQAAL8AAABC9gAAvvMzM0L4
AAC+5mZmQvoAAL7mZmZC/AAAvtmZmkL+AAC+zMzNQwAAAL7AAABDAQAAvrMzM0MCAAC+szMzQwMA
AL6mZmZDBAAAvpmZmkMFAAC+jMzNQwYAAL6AAABDBwAAvoAAAEMIAAC+ZmZmQwkAAL5MzM1DCgAA
vjMzM0MLAAC+GZmaQwwAAL4ZmZpDDQAAvgAAAEMOAAC9zMzNQw8AAL2ZmZpDEAAAvUzMzUMRAAC9
TMzNQxIAALzMzM1DEwAAAAAAAEMUAAA8zMzNQxUAAD1MzM1DFgAAPUzMzUMXAAA9mZmaQxgAAD3M
zM1DGQAAPgAAAEMaAAA+GZmaQxsAAD4ZmZpDHAAAPjMzM0MdAAA+TMzNQx4AAD5mZmZDHwAAPoAA
AEMgAAA+gAAAQyEAAD6MzM1DIgAAPpmZmkMjAAA+pmZmQyQAAD6zMzNDJQAAPrMzM0MmAAA+wAAA
QycAAD7MzM1DKAAAPtmZmkMpAAA+5mZmQyoAAD7mZmZDKwAAPvMzM0MsAAA/AAAAQy0AAD8GZmZD
LgAAPwzMzUMvAAA/DMzNQzAAAD8TMzNDMQAAPxmZmkMyAAA/IAAAQzMAAD8mZmZDNAAAPyZmZkM1
AAA/LMzNQzYAAD8zMzNDNwAAPzmZmkM4AAA/QAAAQzkAAD9AAABDOgAAP0ZmZkM7AAA/TMzNQzwA
AD9TMzNDPQAAP1mZmkM+AAA/WZmaQz8AAD9gAABDQAAAP2ZmZkNBAAA/bMzNQ0IAAD9zMzNDQwAA
P3MzM0NEAAA/eZmaQ0UAAD+AAABDRgAAP4MzM0NHAAA/hmZmQ0gAAD+GZmZDSQAAP4mZmkNKAAA/
jMzNQ0sAAD+QAABDTAAAP5MzM0NNAAA/kzMzQ04AAD+WZmZDTwAAP5mZmkNQAAA/nMzNQ1EAAD+g
AABDUgAAP6AAAENTAAA/ozMzQ1QAAD+mZmZDVQAAP6mZmkNWAAA/rMzNQ1cAAD+szM1DWAAAP7AA
AENZAAA/szMzQ1oAAD+2ZmZDWwAAP7mZmkNcAAA/uZmaQ10AAD+8zM1DXgAAP8AAAENfAAA/wzMz
Q2AAAD/GZmZDYQAAP8ZmZkNiAAA/yZmaQ2MAAD/MzM1DZAAAP9AAAENlAAA/0zMzQ2YAAD/TMzND
ZwAAP9ZmZkNoAAA/2ZmaQ2kAAD/czM1DagAAP+AAAENrAAA/4AAAQ2wAAD/jMzNDbQAAP+ZmZkNu
AAA/6ZmaQ28AAD/szM1DcAAAP+zMzUNxAAA/8AAAQ3IAAD/zMzNDcwAAP/ZmZkN0AAA/+ZmaQ3UA
AD/5mZpDdgAAP/zMzUN3AABAAAAAQ3gAAEABmZpDeQAAQAMzM0N6AABAAzMzQ3sAAEAEzM1DfAAA
QAZmZkN9AABACAAAQ34AAEAJmZpDfwAAQAmZmkOAAABACzMzQ4CAAEAMzM1DgQAAQA5mZkOBgABA
EAAAQ4IAAEAQAABDgoAAQBGZmkODAABAEzMzQ4OAAEAUzM1DhAAAQBZmZkOEgABAFmZmQ4UAAEAY
AABDhYAAQBmZmkOGAABAGzMzQ4aAAEAczM1DhwAAQBzMzUOHgABAHmZmQ4gAAEAgAABDiIAAQCGZ
mkOJAABAIzMzQ4mAAEAjMzNDigAAQCTMzUOKgABAJmZmQ4sAAEAoAABDi4AAQCmZmkOMAABAKZma
Q4yAAEArMzNDjQAAQCzMzUONgABALmZmQ44AAEAwAABDjoAAQDAAAEOPAABAMZmaQ4+AAEAzMzND
kAAAQDTMzUOQgABANmZmQ5EAAEA2ZmZDkYAAQDgAAEOSAABAOZmaQ5KAAEA7MzNDkwAAQDzMzUOT
gABAPMzNQ5QAAEA+ZmZDlIAAQEAAAEOVAABAQZmaQ5WAAEBDMzNDlgAAQEMzM0OWgABARMzNQ5cA
AEBGZmZDl4AAQEgAAEOYAABASZmaQ5iAAEBJmZpDmQAAQEszM0OZgABATMzNQ5oAAEBOZmZDmoAA
QFAAAEObAABAUAAAQ5uAAEBRmZpDnAAAQFMzM0OcgABAVMzNQ50AAEBWZmZDnYAAQFZmZkOeAABA
WAAAQ56AAEBZmZpDnwAAQFszM0OfgABAXMzNQ6AAAEBczM1DoIAAQF5mZkOhAABAYAAAQ6GAAEBh
mZpDogAAQGMzM0OigABAYzMzQ6MAAEBkzM1Do4AAQGZmZkOkAABAaAAAQ6SAAEBpmZpDpQAAQGmZ
mkOlgABAazMzQ6YAAEBszM1DpoAAQG5mZkOnAABAcAAAQ6eAAEBwAABDqAAAQHGZmkOogABAczMz
Q6kAAEB0zM1DqYAAQHZmZkOqAABAdmZmQ6qAAEB4AABDqwAAQHmZmkOrgABAezMzQ6wAAEB8zM1D
rIAAQHzMzUOtAABAfmZmQ62AAECAAABDrgAAQIDMzUOugABAgZmaQ68AAECBmZpDr4AAQIJmZkOw
AABAgzMzQ7CAAECEAABDsQAAQITMzUOxgABAhMzNQ7IAAECFmZpDsoAAQIZmZkOzAABAhzMzQ7OA
AECIAABDtAAAQIgAAEO0gABAiMzNQ7UAAECJmZpDtYAAQIpmZkO2AABAizMzQ7aAAECLMzNDtwAA
QIwAAEO3gABAjMzNQ7gAAECNmZpDuIAAQI5mZkO5AABAjmZmQ7mAAECPMzNDugAAQJAAAEO6gABA
kMzNQ7sAAECRmZpDu4AAQJGZmkO8AABAkmZmQ7yAAECTMzNDvQAAQJQAAEO9gABAlMzNQ74AAECU
zM1DvoAAQJWZmkO/AABAlmZmQ7+AAECXMzNDwAAAQJgAAEPAgABAmAAAQ8EAAECYzM1DwYAAQJmZ
mkPCAABAmmZmQ8KAAECbMzNDwwAAQJszM0PDgABAnAAAQ8QAAECczM1DxIAAQJ2ZmkPFAABAnmZm
Q8WAAECeZmZDxgAAQJ8zM0PGgABAoAAAQ8cAAECgzM1Dx4AAQKGZmkPIAABAoZmaQ8iAAECiZmZD
yQAAQKMzM0PJgABApAAAQ8oAAECkzM1DyoAAQKTMzUPLAABApZmaQ8uAAECmZmZDzAAAQKczM0PM
gABAqAAAQ80AAECoAABDzYAAQKjMzUPOAABAqZmaQ86AAECqZmZDzwAAQKszM0PPgABAqzMzQ9AA
AECsAABD0IAAQKzMzUPRAABArZmaQ9GAAECuZmZD0gAAQK5mZkPSgABArzMzQ9MAAECwAABD04AA
QLDMzUPUAABAsZmaQ9SAAECxmZpD1QAAQLJmZkPVgABAszMzQ9YAAEC0AABD1oAAQLTMzUPXAABA
tMzNQ9eAAEC1mZpD2AAAQLZmZkPYgABAtzMzQ9kAAEC4AABD2YAAQLgAAEPaAABAuMzNQ9qAAEC5
mZpD2wAAQLpmZkPbgABAuzMzQ9wAAEC7MzND3IAAQLwAAEPdAABAvMzNQ92AAEC9mZpD3gAAQL5m
ZkPegABAvmZmQ98AAEC/MzND34AAQMAAAEPgAABAwMzNQ+CAAEDBmZpD4QAAQMGZmkPhgABAwmZm
Q+IAAEDDMzND4oAAQMQAAEPjAABAxMzNQ+OAAEDEzM1D5AAAQMWZmkPkgABAxmZmQ+UAAEDHMzND
5YAAQMgAAEPmAABAyAAAQ+aAAEDIzM1D5wAAQMmZmkPngABAymZmQ+gAAEDLMzND6IAAQMszM0Pp
AABAzAAAQ+mAAEDMzM1D6gAAQM2ZmkPqgABAzmZmQ+sAAEDOZmZD64AAQM8zM0PsAABA0AAAQ+yA
AEDQzM1D7QAAQNGZmkPtgABA0ZmaQ+4AAEDSZmZD7oAAQNMzM0PvAABA1AAAQ++AAEDUzM1D8AAA
QNTMzUPwgABA1ZmaQ/EAAEDWZmZD8YAAQNczM0PyAABA2AAAQ/KAAEDYAABD8wAAQNjMzUPzgABA
2ZmaQ/QAAEDaZmZD9IAAQNszM0P1AABA2zMzQ/WAAEDcAABD9gAAQNzMzUP2gABA3ZmaQ/cAAEDe
ZmZD94AAQN5mZkP4AABA3zMzQ/iAAEDgAABD+QAAQODMzUP5gABA4ZmaQ/oAAEDhmZpD+oAAQOJm
ZkP7AABA4zMzQ/uAAEDkAABD/AAAQOTMzUP8gABA5MzNQ/0AAEDlmZpD/YAAQOZmZkP+AABA5zMz
Q/6AAEDoAABD/wAAQOgAAEP/gABA6MzNRAAAAEDpmZpEAEAAQOpmZkQAgABA6zMzRADAAEDrMzNE
AQAAQOwAAEQBQABA7MzNRAGAAEDtmZpEAcAAQO5mZkQCAABA7mZmRAJAAEDvMzNEAoAAQPAAAEQC
wABA8MzNRAMAAEDxmZpEA0AAQPGZmkQDgABA8mZmRAPAAEDzMzNEBAAAQPQAAEQEQABA9MzNRASA
AED0zM1EBMAAQPWZmkQFAABA9mZmRAVAAED3MzNEBYAAQPgAAEQFwABA+AAARAYAAED4zM1EBkAA
QPmZmkQGgABA+mZmRAbAAED7MzNEBwAAQPszM0QHQABA/AAARAeAAED8zM1EB8AAQP2ZmkQIAABA
/mZmRAhAAED+ZmZECIAAQP8zM0QIwABBAAAARAkAAEEAZmZECUAAQQDMzUQJgABBAMzNRAnAAEEB
MzNECgAAQQGZmkQKQABBAgAARAqAAEECZmZECsAAQQJmZkQLAABBAszNRAtAAEEDMzNEC4AAQQOZ
mkQLwABBBAAARAwAAEEEAABEDEAAQQRmZkQMgABBBMzNRAzAAEEFMzNEDQAAQQWZmkQNQABBBZma
RA2AAEEGAABEDcAAQQZmZkQOAABBBszNRA5AAEEHMzNEDoAAQQczM0QOwABBB5maRA8AAEEIAABE
D0AAQQhmZkQPgABBCMzNRA/AAEEIzM1EEAAAQQkzM0QQQABBCZmaRBCAAEEKAABEEMAAQQpmZkQR
AABBCmZmRBFAAEEKzM1EEYAAQQszM0QRwABBC5maRBIAAEEMAABEEkAAQQwAAEQSgABBDGZmRBLA
AEEMzM1EEwAAQQ0zM0QTQABBDZmaRBOAAEENmZpEE8AAQQ4AAEQUAABBDmZmRBRAAEEOzM1EFIAA
QQ8zM0QUwABBDzMzRBUAAEEPmZpEFUAAQRAAAEQVgABBEGZmRBXAAEEQzM1EFgAAQRDMzUQWQABB
ETMzRBaAAEERmZpEFsAAQRIAAEQXAABBEmZmRBdAAEESZmZEF4AAQRLMzUQXwABBEzMzRBgAAEET
mZpEGEAAQRQAAEQYgABBFAAARBjAAEEUZmZEGQAAQRTMzUQZQABBFTMzRBmAAEEVmZpEGcAAQRWZ
mkQaAABBFgAARBpAAEEWZmZEGoAAQRbMzUQawABBFzMzRBsAAEEXMzNEG0AAQReZmkQbgABBGAAA
RBvAAEEYZmZEHAAAQRjMzUQcQABBGMzNRByAAEEZMzNEHMAAQRmZmkQdAABBGgAARB1AAEEaZmZE
HYAAQRpmZkQdwABBGszNRB4AAEEbMzNEHkAAQRuZmkQegABBHAAARB7AAEEcAABEHwAAQRxmZkQf
QABBHMzNRB+AAEEdMzNEH8AAQR2ZmkQgAABBHZmaRCBAAEEeAABEIIAAQR5mZkQgwABBHszNRCEA
AEEfMzNEIUAAQR8zM0QhgABBH5maRCHAAEEgAABEIgAAQSBmZkQiQABBIMzNRCKAAEEgzM1EIsAA
QSEzM0QjAABBIZmaRCNAAEEiAABEI4AAQSJmZkQjwABBImZmRCQAAEEizM1EJEAAQSMzM0QkgABB
I5maRCTAAEEkAABEJQAAQSQAAEQlQABBJGZmRCWAAEEkzM1EJcAAQSUzM0QmAABBJZmaRCZAAEEl
mZpEJoAAQSYAAEQmwABBJmZmRCcAAEEmzM1EJ0AAQSczM0QngABBJzMzRCfAAEEnmZpEKAAAQSgA
AEQoQABBKGZmRCiAAEEozM1EKMAAQSjMzUQpAABBKTMzRClAAEEpmZpEKYAAQSoAAEQpwABBKmZm
RCoAAEEqZmZEKkAAQSrMzUQqgABBKzMzRCrAAEErmZpEKwAAQSwAAEQrQABBLAAARCuAAEEsZmZE
K8AAQSzMzUQsAABBLTMzRCxAAEEtmZpELIAAQS2ZmkQswABBLgAARC0AAEEuZmZELUAAQS7MzUQt
gABBLzMzRC3AAEEvMzNELgAAQS+ZmkQuQABBMAAARC6AAEEwZmZELsAAQTDMzUQvAABBMMzNRC9A
AEExMzNEL4AAQTGZmkQvwABBMgAARDAAAEEyZmZEMEAAQTJmZkQwgABBMszNRDDAAEEzMzNEMQAA
QTOZmkQxQABBNAAARDGAAEE0AABEMcAAQTRmZkQyAABBNMzNRDJAAEE1MzNEMoAAQTWZmkQywABB
NZmaRDMAAEE2AABEM0AAQTZmZkQzgABBNszNRDPAAEE3MzNENAAAQTczM0Q0QABBN5maRDSAAEE4
AABENMAAQThmZkQ1AABBOMzNRDVAAEE4zM1ENYAAQTkzM0Q1wABBOZmaRDYAAEE6AABENkAAQTpm
ZkQ2gABBOmZmRDbAAEE6zM1ENwAAQTszM0Q3QABBO5maRDeAAEE8AABEN8AAQTwAAEQ4AABBPGZm
RDhAAEE8zM1EOIAAQT0zM0Q4wABBPZmaRDkAAEE9mZpEOUAAQT4AAEQ5gABBPmZmRDnAAEE+zM1E
OgAAQT8zM0Q6QABBPzMzRDqAAEE/mZpEOsAAQUAAAEQ7AABBQGZmRDtAAEFAzM1EO4AAQUDMzUQ7
wABBQTMzRDwAAEFBmZpEPEAAQUIAAEQ8gABBQmZmRDzAAEFCZmZEPQAAQULMzUQ9QABBQzMzRD2A
AEFDmZpEPcAAQUQAAEQ+AABBRAAARD5AAEFEZmZEPoAAQUTMzUQ+wABBRTMzRD8AAEFFmZpEP0AA
QUWZmkQ/gABBRgAARD/AAEFGZmZEQAAAQUbMzURAQABBRzMzRECAAEFHMzNEQMAAQUeZmkRBAABB
SAAAREFAAEFIZmZEQYAAQUjMzURBwABBSMzNREIAAEFJMzNEQkAAQUmZmkRCgABBSgAARELAAEFK
ZmZEQwAAQUpmZkRDQABBSszNREOAAEFLMzNEQ8AAQUuZmkREAABBTAAARERAAEFMAABERIAAQUxm
ZkREwABBTMzNREUAAEFNMzNERUAAQU2ZmkRFgABBTZmaREXAAEFOAABERgAAQU5mZkRGQABBTszN
REaAAEFPMzNERsAAQU8zM0RHAABBT5maREdAAEFQAABER4AAQVBmZkRHwABBUMzNREgAAEFQzM1E
SEAAQVEzM0RIgABBUZmaREjAAEFSAABESQAAQVJmZkRJQABBUmZmREmAAEFSzM1EScAAQVMzM0RK
AABBU5maREpAAEFUAABESoAAQVQAAERKwABBVGZmREsAAEFUzM1ES0AAQVUzM0RLgABBVZmaREvA
AEFVmZpETAAAQVYAAERMQABBVmZmREyAAEFWzM1ETMAAQVczM0RNAABBVzMzRE1AAEFXmZpETYAA
QVgAAERNwABBWGZmRE4AAEFYzM1ETkAAQVjMzUROgABBWTMzRE7AAEFZmZpETwAAQVoAAERPQABB
WmZmRE+AAEFaZmZET8AAQVrMzURQAABBWzMzRFBAAEFbmZpEUIAAQVwAAERQwABBXAAARFEAAEFc
ZmZEUUAAQVzMzURRgABBXTMzRFHAAEFdmZpEUgAAQV2ZmkRSQABBXgAARFKAAEFeZmZEUsAAQV7M
zURTAABBXzMzRFNAAEFfMzNEU4AAQV+ZmkRTwABBYAAARFQAAEFgZmZEVEAAQWAAAERUgABBYAAA
RFTAAEFgAABEVQAAQWAAAERVQABBYAAARFWAAEFgAABEVcAAQWAAAERWAABBYAAARFZAAEFgAABE
VoAAQWAAAERWwABBYAAARFcAAEFgAABEV0AAQWAAAERXgABBYAAARFfAAEFgAABEWAAAQWAAAERY
QABBYAAARFiAAEFgAABEWMAAQWAAAERZAABBYAAARFlAAEFgAABEWYAAQWAAAERZwABBYAAARFoA
AEFgAABEWkAAQWAAAERagABBYAAARFrAAEFgAABEWwAAQWAAAERbQABBYAAARFuAAEFgAABEW8AA
QWAAAERcAABBYAAARFxAAEFgAABEXIAAQWAAAERcwABBYAAARF0AAEFgAABEXUAAQWAAAERdgABB
YAAARF3AAEFgAABEXgAAQWAAAEReQABBYAAARF6AAEFgAABEXsAAQWAAAERfAABBYAAARF9AAEFg
AABEX4AAQWAAAERfwABBYAAARGAAAEFgAABEYEAAQWAAAERggABBYAAARGDAAEFgAABEYQAAQWAA
AERhQABBYAAARGGAAEFgAABEYcAAQWAAAERiAABBYAAARGJAAEFgAABEYoAAQWAAAERiwABBYAAA
RGMAAEFgAABEY0AAQWAAAERjgABBYAAARGPAAEFgAABEZAAAQWAAAERkQABBYAAARGSAAEFgAABE
ZMAAQWAAAERlAABBYAAARGVAAEFgAABEZYAAQWAAAERlwABBYAAARGYAAEFgAABEZkAAQWAAAERm
gABBYAAARGbAAEFgAABEZwAAQWAAAERnQABBYAAARGeAAEFgAABEZ8AAQWAAAERoAABBYAAARGhA
AEFgAABEaIAAQWAAAERowABBYAAARGkAAEFgAABEaUAAQWAAAERpgABBYAAARGnAAEFgAABEagAA
QWAAAERqQABBYAAARGqAAEFgAABEasAAQWAAAERrAABBYAAARGtAAEFgAABEa4AAQWAAAERrwABB
YAAARGwAAEFgAABEbEAAQWAAAERsgABBYAAARGzAAEFgAABEbQAAQWAAAERtQABBYAAARG2AAEFg
AABEbcAAQWAAAERuAABBYAAARG5AAEFgAABEboAAQWAAAERuwABBYAAARG8AAEFgAABEb0AAQWAA
AERvgABBYAAARG/AAEFgAABEcAAAQWAAAERwQABBYAAARHCAAEFgAABEcMAAQWAAAERxAABBYAAA
RHFAAEFgAABEcYAAQWAAAERxwABBYAAARHIAAEFgAABEckAAQWAAAERygABBYAAARHLAAEFgAABE
cwAAQWAAAERzQABBYAAARHOAAEFgAABEc8AAQWAAAER0AABBYAAARHRAAEFgAABEdIAAQWAAAER0
wABBYAAARHUAAEFgAABEdUAAQWAAAER1gABBYAAARHXAAEFgAABEdgAAQWAAAER2QABBYAAARHaA
AEFgAABEdsAAQWAAAER3AABBYAAARHdAAEFgAABEd4AAQWAAAER3wABBYAAARHgAAEFgAABEeEAA
QWAAAER4gABBYAAARHjAAEFgAABEeQAAQWAAAER5QABBYAAARHmAAEFgAABEecAAQWAAAER6AABB
YAAARHpAAEFgAABEeoAAQWAAAER6wABBYAAARHsAAEFgAABEe0AAQWAAAER7gABBYAAARHvAAEFg
AABEfAAAQWAAAER8QABBYAAARHyAAEFgAABEfMAAQWAAAER9AABBYAAARH1AAEFgAABEfYAAQWAA
AER9wABBYAAARH4AAEFgAABEfkAAQWAAAER+gABBYAAARH7AAEFgAABEfwAAQWAAAER/QABBYAAA
RH+AAEFgAABEf8AAQWAAAESAAABBYAAARIAgAEFgAABEgEAAQWAAAESAYABBYAAARICAAEFgAABE
gKAAQWAAAESAwABBYAAARIDgAEFgAABEgQAAQWAAAESBIABBYAAARIFAAEFgAABEgWAAQWAAAESB
gABBYAAARIGgAEFgAABEgcAAQWAAAESB4ABBYAAARIIAAEFgAABEgiAAQWAAAESCQABBYAAARIJg
AEFgAABEgoAAQWAAAESCoABBYAAARILAAEFgAABEguAAQWAAAA==</set>
      <set id="src_1" fmt="ptset">AAAABXNyY18xAAAAAAAAAAIAAAZSxA9AAMMrMOrEDwAAwyq7S8QOwADDKi4nxA6AAMMpoQLEDkAA
wyjk0cQOAADDJ+IOxA3AAMMJ7UnEDYAAwvrcFcQNQADC33n7xA0AAMLDirvEDMAAwqgoocQMgADC
jYK3xAxAAMJrPQjEDAAAwkJwcsQLwADCIEGUxAuAAMIEsG3EC0AAwdmYdMQLAADBr7GVxArAAMGN
4M/ECoAAwWJqvsQKQADBMeYnxAoAAMEIu3nECcAAwNmYdMQJgADAm9hvxAlAAMBlW4HECQAAwDZP
TMQIwADADSSexAiAAL/rPQjECEAAv/cAFcQIAAC/vDDTxAfAAL+Y56vEB4AAv6SqucQHQAC/mOer
xAcAAL+BYZHEBsAAv7ww08QGgAC/07btxAZAAL/rPQjEBgAAwAdDGMQFwAC/9wAVxAWAAL/3ABXE
BUAAwAdDGMQFAADAAWGRxATAAL/3ABXEBIAAwAdDGMQEQADAAWGRxAQAAMAHQxjEA8AAwA0knsQD
gAC/33n7xANAAL/3ABXEAwAAv/cAFcQCwAC/6z0IxAKAAMABYZHEAkAAwBMGJcQCAADAEwYlxAHA
AMAY56vEAYAAwB7JMsQBQADAAWGRxAEAAMANJJ7EAMAAwBjnq8QAgADAAWGRxABAAMABYZHEAAAA
v995+8P/gAC/33n7w/8AAMABYZHD/oAAwCSqucP+AADAQhJaw/2AAMBCElrD/QAAwE3VZ8P8gADA
Nk9Mw/wAAMAqjD/D+4AAwB7JMsP7AADADSSew/qAAMANJJ7D+gAAwBMGJcP5gADAB0MYw/kAAMAk
qrnD+IAAwCSqucP4AADAAWGRw/eAAL/rPQjD9wAAv/cAFcP2gAC/07btw/YAAMAHQxjD9YAAwBjn
q8P1AADAAWGRw/SAAMABYZHD9AAAwAdDGMPzgAC/33n7w/MAAL+8MNPD8oAAv6SqucPyAAC/U7bt
w/GAAL9rPQjD8QAAv2s9CMPwgAC/gWGRw/AAAL+wbcbD74AAv5jnq8PvAAC/mOerw+6AAL+kqrnD
7gAAv8fz4MPtgAC/6z0Iw+0AAL/3ABXD7IAAv995+8PsAAC/vDDTw+uAAL+wbcbD6wAAv6SqucPq
gAC/mOerw+oAAL+kqrnD6YAAv5jnq8PpAAC/gWGRw+iAAL+kqrnD6AAAv7BtxsPngAC/mOerw+cA
AL+wbcbD5oAAv6SqucPmAAC/jSSew+WAAL+NJJ7D5QAAv6SqucPkgAC/gWGRw+QAAL+Y56vD44AA
v4FhkcPjAAC/gWGRw+KAAL+kqrnD4gAAv5jnq8PhgAC/PDDTw+EAAL7rPQjD4IAAvrww08PgAAC+
6z0Iw9+AAL68MNPD3wAAvzww08PegAC/JKq5w94AAL+NJJ7D3YAAv5jnq8PdAAC/pKq5w9yAAL/f
efvD3AAAv9O27cPbgAC/vDDTw9sAAL/Ttu3D2oAAv995+8PaAAC/x/Pgw9mAAL/H8+DD2QAAv6Sq
ucPYgAC/U7btw9gAAL+Y56vD14AAv40knsPXAAC/U7btw9aAAL9rPQjD1gAAvw0knsPVgAC+vDDT
w9UAAL9rPQjD1IAAv6SqucPUAAC/mOerw9OAAL+NJJ7D0wAAv4FhkcPSgAC/jSSew9IAAL+8MNPD
0YAAv40knsPRAAC/pKq5w9CAAL/H8+DD0AAAv9O27cPPgAC/07btw88AAL/Ttu3DzoAAv9O27cPO
AAC/pKq5w82AAL/Ttu3DzQAAv8fz4MPMgAC/vDDTw8wAAL/fefvDy4AAv40knsPLAAC/gWGRw8qA
AL+Y56vDygAAv995+8PJgAC/07btw8kAAL/3ABXDyIAAv8fz4MPIAAC/jSSew8eAAL+Y56vDxwAA
v7BtxsPGgAC/jSSew8YAAL+wbcbDxYAAv40knsPFAAC/gWGRw8SAAL+Y56vDxAAAv5jnq8PDgAC/
x/Pgw8MAAL/Ttu3DwoAAv995+8PCAAC/6z0Iw8GAAMATBiXDwQAAv/cAFcPAgAC/6z0Iw8AAAL+8
MNPDv4AAv6SqucO/AAC/pKq5w76AAL/H8+DDvgAAv5jnq8O9gAC/gWGRw70AAL+kqrnDvIAAvzww
08O8AAC+6z0Iw7uAAL9rPQjDuwAAv4FhkcO6gAC/gWGRw7oAAL+wbcbDuYAAv6SqucO5AAC/mOer
w7iAAL9Ttu3DuAAAvw0knsO3gAC+vDDTw7cAAL8kqrnDtoAAvw0knsO2AAC+6z0Iw7WAAL88MNPD
tQAAvus9CMO0gAC+vDDTw7QAAL68MNPDs4AAvbww08OzAAC+jSSew7KAAL48MNPDsgAAvjww08Ox
gAC/PDDTw7EAAL9rPQjDsIAAv1O27cOwAAC/mOerw6+AAL/H8+DDrwAAv6SqucOugAC/gWGRw64A
AL+BYZHDrYAAv1O27cOtAAC/U7btw6yAAL+BYZHDrAAAv1O27cOrgAC/jSSew6sAAL+8MNPDqoAA
v6SqucOqAAC/mOerw6mAAL+kqrnDqQAAv40knsOogAC/jSSew6gAAL+Y56vDp4AAvySqucOnAAC+
vDDTw6aAAL68MNPDpgAAvus9CMOlgAC/JKq5w6UAAL8kqrnDpIAAvo0knsOkAAC+jSSew6OAAL6N
JJ7DowAAvbww08OigAC/JKq5w6IAAL88MNPDoYAAvrww08OhAAC+6z0Iw6CAAL9Ttu3DoAAAvw0k
nsOfgAC/DSSew58AAL88MNPDnoAAvrww08OeAAC+jSSew52AAL28MNPDnQAAPjww08OcgAC+PDDT
w5wAAL28MNPDm4AAgAAAAMObAAC+PDDTw5qAAL68MNPDmgAAvw0knsOZgAC/U7btw5kAAL88MNPD
mIAAvySqucOYAAC/PDDTw5eAAL9Ttu3DlwAAvzww08OWgAC/U7btw5YAAL88MNPDlYAAvySqucOV
AAC/az0Iw5SAAL9rPQjDlAAAvzww08OTgAC/DSSew5MAAL88MNPDkoAAvus9CMOSAAC/PDDTw5GA
AL9Ttu3DkQAAvw0knsOQgAC+vDDTw5AAAL68MNPDj4AAvrww08OPAAC/DSSew46AAL8kqrnDjgAA
vrww08ONgAC+vDDTw40AAL9Ttu3DjIAAvw0knsOMAAC/gWGRw4uAAL9rPQjDiwAAvySqucOKgAC/
PDDTw4oAAL8kqrnDiYAAvzww08OJAAC/U7btw4iAAL7rPQjDiAAAvo0knsOHgAC+vDDTw4cAAL8N
JJ7DhoAAvbww08OGAACAAAAAw4WAAD6NJJ7DhQAAPw0knsOEgAA+PDDTw4QAAD48MNPDg4AAPo0k
nsODAAA+vDDTw4KAAD68MNPDggAAPrww08OBgACAAAAAw4EAAL68MNPDgIAAvus9CMOAAAC+6z0I
w38AAL28MNPDfgAAgAAAAMN9AACAAAAAw3wAAL48MNPDewAAvjww08N6AAC+6z0Iw3kAAL68MNPD
eAAAvo0knsN3AAC9vDDTw3YAAD28MNPDdQAAPySqucN0AAA/JKq5w3MAAD8NJJ7DcgAAPrww08Nx
AACAAAAAw3AAAIAAAADDbwAAgAAAAMNuAAA9vDDTw20AAD6NJJ7DbAAAPbww08NrAAC+PDDTw2oA
AIAAAADDaQAAvbww08NoAAC/DSSew2cAAL7rPQjDZgAAvjww08NlAACAAAAAw2QAAD7rPQjDYwAA
Pw0knsNiAAA+PDDTw2EAAL28MNPDYAAAvo0knsNfAAC/DSSew14AAL6NJJ7DXQAAvbww08NcAAC+
jSSew1sAAIAAAADDWgAAgAAAAMNZAAC9vDDTw1gAAL28MNPDVwAAvbww08NWAAC+vDDTw1UAAL28
MNPDVAAAvbww08NTAAA9vDDTw1IAAD28MNPDUQAAgAAAAMNQAAC/JKq5w08AAL88MNPDTgAAv+s9
CMNNAADAU7btw0wAAMDFAx3DSwAAwRpgDcNKAADBUj6Mw0kAAMGApWDDSAAAwZR+h8NHAADBpKq5
w0YAAMGp0A7DRQAAwa45M8NEAADBseYnw0MAAMGx5ifDQgAAwbWTHMNBAADBurhxw0AAAMG7dKLD
PwAAwbztBMM+AADBtNbrwz0AAMGm30vDPAAAwZdvSsM7AADBgh3CwzoAAMFZmHTDOQAAwTTW68M4
AADBEBViwzcAAMDWp7HDNgAAwLNeicM1AADAijPbwzQAAMBCElrDMwAAwAFhkcMyAAC/vDDTwzEA
AL+NJJ7DMAAAv7ww08MvAAC/33n7wy4AAL/Ttu3DLQAAv7ww08MsAAC/jSSewysAAL9rPQjDKgAA
v6SqucMpAAC/pKq5wygAAL+BYZHDJwAAv1O27cMmAAC/U7btwyUAAL88MNPDJAAAv2s9CMMjAAC/
PDDTwyIAAL8NJJ7DIQAAvySqucMgAAC/DSSewx8AAL7rPQjDHgAAvzww08MdAAC+6z0IwxwAAL68
MNPDGwAAv2s9CMMaAAC/gWGRwxkAAL9rPQjDGAAAv1O27cMXAAC+6z0IwxYAAIAAAADDFQAAvo0k
nsMUAAC+vDDTwxMAAL48MNPDEgAAvjww08MRAACAAAAAwxAAAIAAAADDDwAAvbww08MOAAC+vDDT
ww0AAL68MNPDDAAAvo0knsMLAACAAAAAwwoAAIAAAADDCQAAgAAAAMMIAAC+PDDTwwcAAIAAAADD
BgAAvbww08MFAAA9vDDTwwQAAD28MNPDAwAAgAAAAMMCAACAAAAAwwEAAIAAAADDAAAAgAAAAML+
AAA9vDDTwvwAAD48MNPC+gAAvus9CML4AAC+jSSewvYAAL28MNPC9AAAvw0knsLyAAC+jSSewvAA
AL48MNPC7gAAvus9CMLsAAC+jSSewuoAAL48MNPC6AAAvzww08LmAAC/PDDTwuQAAL8kqrnC4gAA
vzww08LgAAC+vDDTwt4AAL28MNPC3AAAgAAAAMLaAAA+PDDTwtgAAIAAAADC1gAAPo0knsLUAAA+
vDDTwtIAAD68MNPC0AAAPjww08LOAAA+vDDTwswAAD48MNPCygAAPjww08LIAAA+PDDTwsYAAD28
MNPCxAAAPjww08LCAAA+vDDTwsAAAD48MNPCvgAAPjww08K8AAA+jSSewroAAD6NJJ7CuAAAgAAA
AMK2AACAAAAAwrQAAL48MNPCsgAAvySqucKwAAC/PDDTwq4AAL7rPQjCrAAAvrww08KqAAC+6z0I
wqgAAL68MNPCpgAAgAAAAMKkAAC9vDDTwqIAAIAAAADCoAAAgAAAAMKeAAA+jSSewpwAAD6NJJ7C
mgAAgAAAAMKYAACAAAAAwpYAAL6NJJ7ClAAAvjww08KSAAC+vDDTwpAAAL8kqrnCjgAAvw0knsKM
AAC/JKq5wooAAL8NJJ7CiAAAvw0knsKGAAC9vDDTwoQAAL6NJJ7CggAAvrww08KAAAC9vDDTwnwA
AL6NJJ7CeAAAvjww08J0AAA+PDDTwnAAAD28MNPCbAAAgAAAAMJoAACAAAAAwmQAAIAAAADCYAAA
gAAAAMJcAAA+PDDTwlgAAIAAAADCVAAAvrww08JQAAC+jSSewkwAAL8NJJ7CSAAAvus9CMJEAAC+
6z0IwkAAAL8kqrnCPAAAv1O27cI4AAC/JKq5wjQAAL9Ttu3CMAAAv1O27cIsAAC/PDDTwigAAL+B
YZHCJAAAv40knsIgAAC/PDDTwhwAAL9rPQjCGAAAvzww08IUAAC/U7btwhAAAL9Ttu3CDAAAv1O2
7cIIAAC/PDDTwgQAAL8kqrnCAAAAvySqucH4AAC9vDDTwfAAAL48MNPB6AAAPbww08HgAAA+6z0I
wdgAAD28MNPB0AAAgAAAAMHIAAC+PDDTwcAAAL7rPQjBuAAAvus9CMGwAAC/PDDTwagAAL9rPQjB
oAAAvus9CMGYAAC+jSSewZAAAL48MNPBiAAAPbww08GAAAA+6z0IwXAAAD48MNPBYAAAPus9CMFQ
AAA+jSSewUAAAD6NJJ7BMAAAPrww08EgAAA+vDDTwRAAAIAAAADBAAAAvrww08DgAAC+6z0IwMAA
AL8kqrnAoAAAvus9CMCAAAC/U7btwEAAAL8kqrnAAAAAvo0knr+AAAC+PDDTqW5IAL48MNM/gAAA
vo0knkAAAAC+6z0IQEAAAL88MNNAgAAAvySquUCgAAC+vDDTQMAAAL7rPQhA4AAAvo0knkEAAAC+
vDDTQRAAAL7rPQhBIAAAvo0knkEwAAC+6z0IQUAAAL9rPQhBUAAAvw0knkFgAAC/DSSeQXAAAL68
MNNBgAAAPbww00GIAAA+vDDTQZAAAL28MNNBmAAAvjww00GgAAC+vDDTQagAAL6NJJ5BsAAAvbww
00G4AAA9vDDTQcAAAIAAAABByAAAPbww00HQAAA9vDDTQdgAAIAAAABB4AAAPjww00HoAACAAAAA
QfAAAL48MNNB+AAAvjww00IAAAC+PDDTQgQAAD28MNNCCAAAPus9CEIMAAA+PDDTQhAAAL28MNNC
FAAAgAAAAEIYAAC9vDDTQhwAAL28MNNCIAAAgAAAAEIkAAC+PDDTQigAAL7rPQhCLAAAgAAAAEIw
AAC9vDDTQjQAAL48MNNCOAAAgAAAAEI8AAC+PDDTQkAAAL8NJJ5CRAAAvrww00JIAAC/DSSeQkwA
AL9Ttu1CUAAAvySquUJUAAC/U7btQlgAAL7rPQhCXAAAgAAAAEJgAACAAAAAQmQAAL28MNNCaAAA
vjww00JsAAC/DSSeQnAAAL7rPQhCdAAAvzww00J4AAC/PDDTQnwAAL8NJJ5CgAAAvjww00KCAAC+
vDDTQoQAAL28MNNChgAAgAAAAEKIAAC+PDDTQooAAL28MNNCjAAAvo0knkKOAAC+jSSeQpAAAL68
MNNCkgAAvrww00KUAAC/JKq5QpYAAL88MNNCmAAAvrww00KaAAC+vDDTQpwAAIAAAABCngAAPjww
00KgAAC9vDDTQqIAAIAAAABCpAAAPjww00KmAAA+PDDTQqgAAD6NJJ5CqgAAPrww00KsAAA9vDDT
Qq4AAIAAAABCsAAAgAAAAEKyAAC+PDDTQrQAAL48MNNCtgAAvbww00K4AAC+6z0IQroAAL28MNNC
vAAAvbww00K+AAC+vDDTQsAAAIAAAABCwgAAgAAAAELEAAC9vDDTQsYAAD6NJJ5CyAAAPzww00LK
AAA+vDDTQswAAD68MNNCzgAAPus9CELQAACAAAAAQtIAAD28MNNC1AAAPus9CELWAAA+vDDTQtgA
AD68MNNC2gAAPrww00LcAAA+vDDTQt4AAD7rPQhC4AAAPus9CELiAAA+PDDTQuQAAD68MNNC5gAA
Prww00LoAAA+6z0IQuoAAD+BYZFC7AAAP40knkLuAAA/az0IQvAAAD9rPQhC8gAAPzww00L0AAA/
PDDTQvYAAD8kqrlC+AAAPySquUL6AAA+vDDTQvwAAD8NJJ5C/gAAPySquUMAAAA/PDDTQwEAAD+k
qrlDAgAAP7BtxkMDAAA/jSSeQwQAAD+8MNNDBQAAP9O27UMGAAA/07btQwcAAD/Ttu1DCAAAP+s9
CEMJAAA/x/PgQwoAAD/feftDCwAAP995+0MMAAA/vDDTQw0AAD/H8+BDDgAAP5jnq0MPAAA/pKq5
QxAAAD/H8+BDEQAAP7ww00MSAAA/mOerQxMAAD9Ttu1DFAAAPus9CEMVAAA+vDDTQxYAAD8NJJ5D
FwAAPjww00MYAAA+jSSeQxkAAD7rPQhDGgAAPrww00MbAAA/JKq5QxwAAD9Ttu1DHQAAPySquUMe
AAA+jSSeQx8AAD68MNNDIAAAPjww00MhAACAAAAAQyIAAIAAAABDIwAAvo0knkMkAAC/DSSeQyUA
AL7rPQhDJgAAvjww00MnAACAAAAAQygAAD28MNNDKQAAgAAAAEMqAAC9vDDTQysAAD28MNNDLAAA
Pjww00MtAAA+6z0IQy4AAD9Ttu1DLwAAPzww00MwAAA/az0IQzEAAD+kqrlDMgAAP4FhkUMzAAA/
jSSeQzQAAD+NJJ5DNQAAP2s9CEM2AAA/mOerQzcAAD/feftDOAAAP995+0M5AAA/07btQzoAAD/r
PQhDOwAAP7BtxkM8AAA/sG3GQz0AAD/H8+BDPgAAP7BtxkM/AAA/jSSeQ0AAAD8kqrlDQQAAPw0k
nkNCAAA/JKq5Q0MAAD9Ttu1DRAAAPus9CENFAAA/DSSeQ0YAAD9rPQhDRwAAPzww00NIAAA/gWGR
Q0kAAD+Y56tDSgAAP2s9CENLAAA/U7btQ0wAAD+BYZFDTQAAP6SquUNOAAA/07btQ08AAD/rPQhD
UAAAP/cAFUNRAAA/9wAVQ1IAAD/3ABVDUwAAP995+0NUAABAAWGRQ1UAAD/rPQhDVgAAP8fz4ENX
AAA/9wAVQ1gAAEABYZFDWQAAP/cAFUNaAAA/6z0IQ1sAAD/3ABVDXAAAP995+0NdAABAAWGRQ14A
AEATBiVDXwAAQB7JMkNgAABAEwYlQ2EAAD/rPQhDYgAAP8fz4ENjAAA/x/PgQ2QAAD/Ttu1DZQAA
P+s9CENmAABAB0MYQ2cAAEAwbcZDaAAAQCqMP0NpAABANk9MQ2oAAEAkqrlDawAAP/cAFUNsAAA/
6z0IQ20AAD/H8+BDbgAAP7ww00NvAAA/07btQ3AAAD/3ABVDcQAAP995+0NyAAA/6z0IQ3MAAEAH
QxhDdAAAQAdDGEN1AABAEwYlQ3YAAEAeyTJDdwAAQCqMP0N4AABAPDDTQ3kAAEAwbcZDegAAQDZP
TEN7AABAMG3GQ3wAAEAkqrlDfQAAQBjnq0N+AABAKow/Q38AAEAkqrlDgAAAQCqMP0OAgABANk9M
Q4EAAEAkqrlDgYAAQAdDGEOCAABAGOerQ4KAAEANJJ5DgwAAP+s9CEODgAA/33n7Q4QAAD/feftD
hIAAP9O27UOFAAA/33n7Q4WAAD/feftDhgAAP8fz4EOGgAA/6z0IQ4cAAD/feftDh4AAP9O27UOI
AABAAWGRQ4iAAEAHQxhDiQAAQA0knkOJgABAAWGRQ4oAAEANJJ5DioAAQBMGJUOLAABANk9MQ4uA
AEAwbcZDjAAAQB7JMkOMgABAJKq5Q40AAEAY56tDjYAAQDZPTEOOAABAWZh0Q46AAEBH8+BDjwAA
QDBtxkOPgABAWZh0Q5AAAEBN1WdDkIAAQEfz4EORAABAR/PgQ5GAAEAqjD9DkgAAQA0knkOSgABA
EwYlQ5MAAD/feftDk4AAP7ww00OUAAA/vDDTQ5SAAD+wbcZDlQAAP8fz4EOVgAA/9wAVQ5YAAEAB
YZFDloAAQAdDGEOXAABADSSeQ5eAAEAY56tDmAAAQBMGJUOYgABAAWGRQ5kAAD/H8+BDmYAAP7ww
00OaAAA/jSSeQ5qAAD9Ttu1DmwAAP7BtxkObgAA/6z0IQ5wAAD/feftDnIAAP9O27UOdAAA/vDDT
Q52AAD9rPQhDngAAP4FhkUOegAA/jSSeQ58AAD88MNNDn4AAP2s9CEOgAAA/jSSeQ6CAAD+Y56tD
oQAAP7BtxkOhgAA/pKq5Q6IAAD9rPQhDooAAPw0knkOjAAA+6z0IQ6OAAD8kqrlDpAAAP2s9CEOk
gAA/U7btQ6UAAD88MNNDpYAAP1O27UOmAAA/gWGRQ6aAAD+BYZFDpwAAP1O27UOngAA/JKq5Q6gA
AD7rPQhDqIAAPySquUOpAAA/gWGRQ6mAAD+Y56tDqgAAP6SquUOqgAA/jSSeQ6sAAD8NJJ5Dq4AA
Pus9CEOsAAA+vDDTQ6yAAD48MNNDrQAAPw0knkOtgAA/U7btQ64AAD+Y56tDroAAP4FhkUOvAAA/
U7btQ6+AAD6NJJ5DsAAAPrww00OwgAA+PDDTQ7EAAIAAAABDsYAAPjww00OyAAA9vDDTQ7KAAIAA
AABDswAAvus9CEOzgAC/gWGRQ7QAAL9rPQhDtIAAvySquUO1AAC/DSSeQ7WAAL88MNNDtgAAvw0k
nkO2gAC/PDDTQ7cAAL9Ttu1Dt4AAvw0knkO4AAC/PDDTQ7iAAL8kqrlDuQAAvo0knkO5gAC+vDDT
Q7oAAL68MNNDuoAAvbww00O7AAC+jSSeQ7uAAL+BYZFDvAAAv2s9CEO8gAC/U7btQ70AAL8kqrlD
vYAAvySquUO+AAC/mOerQ76AAL9rPQhDvwAAvySquUO/gAC/JKq5Q8AAAL9Ttu1DwIAAvzww00PB
AAC/pKq5Q8GAAL+kqrlDwgAAv5jnq0PCgAC/jSSeQ8MAAL88MNNDw4AAvo0knkPEAAC/DSSeQ8SA
AL28MNNDxQAAPbww00PFgAC9vDDTQ8YAAIAAAABDxoAAgAAAAEPHAAC+vDDTQ8eAAL8NJJ5DyAAA
vo0knkPIgAC+vDDTQ8kAAL48MNNDyYAAgAAAAEPKAAC+jSSeQ8qAAL48MNNDywAAPo0knkPLgAA+
vDDTQ8wAAIAAAABDzIAAgAAAAEPNAACAAAAAQ82AAIAAAABDzgAAPrww00POgAA+jSSeQ88AAD6N
JJ5Dz4AAPrww00PQAAA9vDDTQ9CAAD68MNND0QAAPo0knkPRgACAAAAAQ9IAAIAAAABD0oAAvbww
00PTAAC9vDDTQ9OAAL48MNND1AAAvo0knkPUgAC+6z0IQ9UAAIAAAABD1YAAPbww00PWAAA9vDDT
Q9aAAD68MNND1wAAPw0knkPXgAA+vDDTQ9gAAD8kqrlD2IAAPzww00PZAAA/DSSeQ9mAAD7rPQhD
2gAAPzww00PagAA/U7btQ9sAAD+NJJ5D24AAP2s9CEPcAAA/JKq5Q9yAAD9Ttu1D3QAAPo0knkPd
gAA+vDDTQ94AAD8NJJ5D3oAAPus9CEPfAAA9vDDTQ9+AAD6NJJ5D4AAAgAAAAEPggAC+PDDTQ+EA
AIAAAABD4YAAvbww00PiAAC+PDDTQ+KAAL48MNND4wAAvrww00PjgAC+jSSeQ+QAAL28MNND5IAA
gAAAAEPlAAC+vDDTQ+WAAL7rPQhD5gAAvbww00PmgAC9vDDTQ+cAAIAAAABD54AAvo0knkPoAACA
AAAAQ+iAAD7rPQhD6QAAPw0knkPpgAA/DSSeQ+oAAD8NJJ5D6oAAPzww00PrAAA/mOerQ+uAAD/T
tu1D7AAAP995+0PsgAA/x/PgQ+0AAD/feftD7YAAP4FhkUPuAAA/JKq5Q+6AAD9Ttu1D7wAAPw0k
nkPvgAA+jSSeQ/AAAD48MNND8IAAvbww00PxAACAAAAAQ/GAAD8NJJ5D8gAAPrww00PygACAAAAA
Q/MAAD48MNND84AAPbww00P0AAA+PDDTQ/SAAD48MNND9QAAPbww00P1gAC+jSSeQ/YAAL7rPQhD
9oAAvw0knkP3AAC+PDDTQ/eAAIAAAABD+AAAvo0knkP4gAC+jSSeQ/kAAL6NJJ5D+YAAvrww00P6
AACAAAAAQ/qAAD6NJJ5D+wAAPjww00P7gAA/DSSeQ/wAAD68MNND/IAAPrww00P9AACAAAAAQ/2A
AD28MNND/gAAgAAAAEP+gACAAAAAQ/8AAD8NJJ5D/4AAPzww00QAAAA/jSSeRABAAD+Y56tEAIAA
P2s9CEQAwAA/U7btRAEAAD8kqrlEAUAAvo0knkQBgAC/07btRAHAAMBN1WdEAgAAwKebfEQCQADA
3Ik3RAKAAMEEUlREAsAAwRR+h0QDAADBIbn1RANAAMEwbcZEA4AAwTww00QDwADBPak1RAQAAME6
uHFEBEAAwTZPTEQEgADBIEGURATAAMELrD1EBQAAwPEejkQFQADAwhJaRAWAAMCeyTJEBcAAwI0k
nkQGAADAcR6ORAZAAMA8MNNEBoAAwAdDGEQGwAC/pKq5RAcAAL9Ttu1EB0AAvw0knkQHgAC+jSSe
RAfAAD6NJJ5ECAAAPySquUQIQAA/gWGRRAiAAD+NJJ5ECMAAP40knkQJAAA/pKq5RAlAAD+kqrlE
CYAAP4FhkUQJwAA/pKq5RAoAAD+wbcZECkAAP7ww00QKgAA/07btRArAAD/Ttu1ECwAAP7ww00QL
QAA/sG3GRAuAAD9rPQhEC8AAPus9CEQMAAA+vDDTRAxAAL6NJJ5EDIAAv1O27UQMwAC/az0IRA0A
AL9rPQhEDUAAv2s9CEQNgAC+PDDTRA3AAD6NJJ5EDgAAPrww00QOQAA/DSSeRA6AAD6NJJ5EDsAA
gAAAAEQPAAA+jSSeRA9AAIAAAABED4AAvbww00QPwAC+PDDTRBAAAD28MNNEEEAAPjww00QQgAA+
vDDTRBDAAD7rPQhEEQAAPw0knkQRQAA/DSSeRBGAAD6NJJ5EEcAAPrww00QSAAA/JKq5RBJAAD8N
JJ5EEoAAPjww00QSwAA+jSSeRBMAAD6NJJ5EE0AAPjww00QTgACAAAAARBPAAL48MNNEFAAAvrww
00QUQAC+PDDTRBSAAL6NJJ5EFMAAvo0knkQVAAC+vDDTRBVAAL7rPQhEFYAAvrww00QVwAC+PDDT
RBYAAL6NJJ5EFkAAvjww00QWgAA+jSSeRBbAAD8NJJ5EFwAAPw0knkQXQAA/az0IRBeAAD8NJJ5E
F8AAPus9CEQYAAA/DSSeRBhAAD48MNNEGIAAPus9CEQYwAA/U7btRBkAAD7rPQhEGUAAPrww00QZ
gAA+6z0IRBnAAD48MNNEGgAAPbww00QaQAA+jSSeRBqAAIAAAABEGsAAgAAAAEQbAACAAAAARBtA
AL68MNNEG4AAvrww00QbwAC+jSSeRBwAAL8kqrlEHEAAv1O27UQcgAC/PDDTRBzAAL9Ttu1EHQAA
v4FhkUQdQAC/pKq5RB2AAL/H8+BEHcAAv5jnq0QeAAC/az0IRB5AAL+NJJ5EHoAAv40knkQewAC/
pKq5RB8AAL/H8+BEH0AAv8fz4EQfgAC/jSSeRB/AAL+BYZFEIAAAv2s9CEQgQAC/jSSeRCCAAL/f
eftEIMAAv8fz4EQhAAC/33n7RCFAAMAHQxhEIYAAv995+0QhwAC/x/PgRCIAAL/Ttu1EIkAAv7ww
00QigAC/sG3GRCLAAL/feftEIwAAv8fz4EQjQAC/07btRCOAAL+wbcZEI8AAvySquUQkAAC+vDDT
RCRAAL28MNNEJIAAgAAAAEQkwACAAAAARCUAAD68MNNEJUAAPySquUQlgAA/az0IRCXAAD8kqrlE
JgAAPySquUQmQAA/DSSeRCaAAD7rPQhEJsAAP2s9CEQnAAA/PDDTRCdAAD8NJJ5EJ4AAPzww00Qn
wAA/az0IRCgAAD9rPQhEKEAAP4FhkUQogAA/az0IRCjAAD68MNNEKQAAPw0knkQpQAA/JKq5RCmA
AD8kqrlEKcAAP4FhkUQqAAA/U7btRCpAAD68MNNEKoAAPjww00QqwAA/DSSeRCsAAD68MNNEK0AA
Pw0knkQrgAA+6z0IRCvAAD88MNNELAAAP7ww00QsQAA/sG3GRCyAAD+Y56tELMAAP1O27UQtAACA
AAAARC1AAIAAAABELYAAPo0knkQtwAA/DSSeRC4AAD9Ttu1ELkAAP40knkQugAA/jSSeRC7AAD+N
JJ5ELwAAP9O27UQvQAA/33n7RC+AAD+8MNNEL8AAP+s9CEQwAAA/9wAVRDBAAEAHQxhEMIAAQBjn
q0QwwAA/9wAVRDEAAD/feftEMUAAP8fz4EQxgAA/07btRDHAAD/Ttu1EMgAAP7BtxkQyQACAAAAA
RDKAAL/3ABVEMsAAwGVbgUQzAADArX0DRDNAAMDFAx1EM4AAwM3VZ0QzwADAxQMdRDQAAMC2T0xE
NEAAwJjnq0Q0gADAijPbRDTAAMB84ZxENQAAwHEejkQ1QADAgWGRRDWAAMCHQxhENcAAwIoz20Q2
AADAmOerRDZAAMCeyTJENoAAwJvYb0Q2wADAjSSeRDcAAMBrPQhEN0AAwCqMP0Q3gADADSSeRDfA
AL/feftEOAAAv5jnq0Q4QAC/PDDTRDiAAL7rPQhEOMAAvo0knkQ5AAC/JKq5RDlAAL8NJJ5EOYAA
vus9CEQ5wAC+vDDTRDoAAIAAAABEOkAAPw0knkQ6gACAAAAARDrAAD7rPQhEOwAAPw0knkQ7QAA9
vDDTRDuAAD6NJJ5EO8AAPw0knkQ8AAA+vDDTRDxAAD9rPQhEPIAAP2s9CEQ8wAA/gWGRRD0AAD+Y
56tEPUAAP5jnq0Q9gAA/U7btRD3AAD8kqrlEPgAAPw0knkQ+QAA9vDDTRD6AAD48MNNEPsAAPus9
CEQ/AAA+vDDTRD9AAD6NJJ5EP4AAPrww00Q/wAA+vDDTREAAAIAAAABEQEAAgAAAAERAgAA+PDDT
REDAAD88MNNEQQAAP1O27URBQAA/PDDTREGAAD88MNNEQcAAPrww00RCAAA/DSSeREJAAD88MNNE
QoAAPw0knkRCwAA+vDDTREMAAD68MNNEQ0AAPw0knkRDgAA/JKq5REPAAD9Ttu1ERAAAP40knkRE
QAA/jSSeRESAAD+Y56tERMAAP40knkRFAAA/PDDTREVAAD8NJJ5ERYAAPjww00RFwACAAAAAREYA
AL28MNNERkAAPjww00RGgACAAAAAREbAAD48MNNERwAAPrww00RHQAA9vDDTREeAAD8NJJ5ER8AA
Pzww00RIAAA/az0IREhAAD+BYZFESIAAP40knkRIwAA/az0IREkAAD+kqrlESUAAP995+0RJgABA
JKq5REnAAEA2T0xESgAAQCSquURKQAA/9wAVREqAAD8kqrlESsAAv7BtxkRLAADAWZh0REtAAMCT
BiVES4AAwLlAEERLwADA07btREwAAMDlW4FETEAAwPEejkRMgADBBFJUREzAAMEHQxhETQAAwQus
PURNQADBC6w9RE2AAMEIu3lETcAAwQRSVEROAADA/9JfRE5AAMD58NhEToAAwOVbgUROwADA0MYq
RE8AAMC/IZZET0AAwLNeiURPgADAmOerRE/AAMB3ABVEUAAAwFO27URQQADAMG3GRFCAAMATBiVE
UMAAwBMGJURRAADAAWGRRFFAAL+8MNNEUYAAv7BtxkRRwAC/pKq5RFIAAL9Ttu1EUkAAv5jnq0RS
gAC/vDDTRFLAAL9Ttu1EUwAAv1O27URTQAC/JKq5RFOAAL28MNNEU8AAvjww00RUAAC+jSSeRFRA
AL68MNNEVIAAvjww00RUwAC/DSSeRFUAAL6NJJ5EVUAAvo0knkRVgAA9vDDTRFXAAD6NJJ5EVgAA
Pbww00RWQACAAAAARFaAAL6NJJ5EVsAAv1O27URXAAC/DSSeRFdAAL48MNNEV4AAvo0knkRXwAC9
vDDTRFgAAD48MNNEWEAAvbww00RYgAC+PDDTRFjAAD28MNNEWQAAPbww00RZQAA+jSSeRFmAAD88
MNNEWcAAP4FhkURaAAA/mOerRFpAAD+Y56tEWoAAPzww00RawAA9vDDTRFsAAL28MNNEW0AAvbww
00RbgACAAAAARFvAAD48MNNEXAAAPjww00RcQAA+jSSeRFyAAD28MNNEXMAAgAAAAERdAAC+jSSe
RF1AAL6NJJ5EXYAAvjww00RdwAA+PDDTRF4AAD8NJJ5EXkAAPus9CERegAA/PDDTRF7AAD88MNNE
XwAAPo0knkRfQAA+jSSeRF+AAL6NJJ5EX8AAvzww00RgAAC/JKq5RGBAAL8kqrlEYIAAvjww00Rg
wAA9vDDTRGEAAD68MNNEYUAAPo0knkRhgAA+PDDTRGHAAD8NJJ5EYgAAPzww00RiQAA/pKq5RGKA
AD+kqrlEYsAAP2s9CERjAAA/DSSeRGNAAIAAAABEY4AAvjww00RjwAC+jSSeRGQAAL68MNNEZEAA
v4FhkURkgAC/JKq5RGTAAL6NJJ5EZQAAvbww00RlQAA+jSSeRGWAAD28MNNEZcAAgAAAAERmAAA+
jSSeRGZAAD8NJJ5EZoAAP1O27URmwAA/U7btRGcAAD8NJJ5EZ0AAPjww00RngAA+vDDTRGfAAD6N
JJ5EaAAAPjww00RoQAA+jSSeRGiAAD8NJJ5EaMAAPus9CERpAAA/PDDTRGlAAD9rPQhEaYAAP2s9
CERpwAA/az0IRGoAAD9rPQhEakAAPus9CERqgAA/JKq5RGrAAD8NJJ5EawAAPus9CERrQAA+6z0I
RGuAAIAAAABEa8AAvbww00RsAACAAAAARGxAAL28MNNEbIAAvbww00RswACAAAAARG0AAL28MNNE
bUAAvrww00RtgACAAAAARG3AAL48MNNEbgAAvbww00RuQAA+PDDTRG6AAD28MNNEbsAAgAAAAERv
AAA+PDDTRG9AAIAAAABEb4AAvjww00RvwAC+PDDTRHAAAIAAAABEcEAAPbww00RwgAA+jSSeRHDA
AD6NJJ5EcQAAPrww00RxQAA+jSSeRHGAAD48MNNEccAAPo0knkRyAAA+vDDTRHJAAD6NJJ5EcoAA
Prww00RywAA/JKq5RHMAAD7rPQhEc0AAPjww00RzgAA+vDDTRHPAAIAAAABEdAAAgAAAAER0QAA+
PDDTRHSAAL28MNNEdMAAgAAAAER1AAA+PDDTRHVAAIAAAABEdYAAvbww00R1wAA+PDDTRHYAAIAA
AABEdkAAvbww00R2gACAAAAARHbAAIAAAABEdwAAPo0knkR3QAA+vDDTRHeAAL48MNNEd8AAvo0k
nkR4AAC+PDDTRHhAAL48MNNEeIAAvbww00R4wAC+PDDTRHkAAL7rPQhEeUAAvjww00R5gAC+PDDT
RHnAAL48MNNEegAAPjww00R6QAA+PDDTRHqAAIAAAABEesAAPjww00R7AAA+vDDTRHtAAD8NJJ5E
e4AAPzww00R7wAA/U7btRHwAAD28MNNEfEAAgAAAAER8gACAAAAARHzAAL48MNNEfQAAgAAAAER9
QAA9vDDTRH2AAD28MNNEfcAAgAAAAER+AAA+vDDTRH5AAD88MNNEfoAAPw0knkR+wAA/JKq5RH8A
AD8NJJ5Ef0AAP1O27UR/gAA/DSSeRH/AAD48MNNEgAAAPjww00SAIAC+PDDTRIBAAL8NJJ5EgGAA
vrww00SAgAC+6z0IRICgAL8kqrlEgMAAvo0knkSA4AC9vDDTRIEAAL6NJJ5EgSAAPjww00SBQAA9
vDDTRIFgAL68MNNEgYAAvrww00SBoAC/DSSeRIHAAL8NJJ5EgeAAgAAAAESCAAA9vDDTRIIgAD28
MNNEgkAAPbww00SCYAA9vDDTRIKAAD28MNM=</set>
      <set id="src_0" fmt="ptset">AAAABXNyY18wAAAAAAAAAAIAAAYMw/oAAH/AAADD+YAAf8AAAMP5AAB/wAAAw/iAAH/AAADD+AAA
f8AAAMP3gAB/wAAAw/cAAH/AAADD9oAAf8AAAMP2AAB/wAAAw/WAAH/AAADD9QAAf8AAAMP0gAB/
wAAAw/QAAH/AAADD84AAf8AAAMPzAAB/wAAAw/KAAH/AAADD8gAAf8AAAMPxgAB/wAAAw/EAAH/A
AADD8IAAf8AAAMPwAAB/wAAAw++AAH/AAADD7wAAf8AAAMPugAB/wAAAw+4AAH/AAADD7YAAf8AA
AMPtAAB/wAAAw+yAAH/AAADD7AAAf8AAAMPrgAB/wAAAw+sAAH/AAADD6oAAf8AAAMPqAAB/wAAA
w+mAAH/AAADD6QAAf8AAAMPogAB/wAAAw+gAAH/AAADD54AAf8AAAMPnAAB/wAAAw+aAAH/AAADD
5gAAf8AAAMPlgAB/wAAAw+UAAH/AAADD5IAAf8AAAMPkAAB/wAAAw+OAAH/AAADD4wAAf8AAAMPi
gAB/wAAAw+IAAH/AAADD4YAAf8AAAMPhAAB/wAAAw+CAAH/AAADD4AAAf8AAAMPfgAB/wAAAw98A
AH/AAADD3oAAf8AAAMPeAAB/wAAAw92AAH/AAADD3QAAf8AAAMPcgAB/wAAAw9wAAH/AAADD24AA
f8AAAMPbAAB/wAAAw9qAAH/AAADD2gAAf8AAAMPZgAB/wAAAw9kAAH/AAADD2IAAf8AAAMPYAAB/
wAAAw9eAAH/AAADD1wAAf8AAAMPWgAB/wAAAw9YAAH/AAADD1YAAf8AAAMPVAAB/wAAAw9SAAH/A
AADD1AAAf8AAAMPTgAB/wAAAw9MAAH/AAADD0oAAf8AAAMPSAAB/wAAAw9GAAH/AAADD0QAAf8AA
AMPQgAB/wAAAw9AAAH/AAADDz4AAf8AAAMPPAAB/wAAAw86AAH/AAADDzgAAf8AAAMPNgAB/wAAA
w80AAH/AAADDzIAAf8AAAMPMAAB/wAAAw8uAAH/AAADDywAAf8AAAMPKgAB/wAAAw8oAAH/AAADD
yYAAf8AAAMPJAAB/wAAAw8iAAH/AAADDyAAAf8AAAMPHgAB/wAAAw8cAAH/AAADDxoAAf8AAAMPG
AAB/wAAAw8WAAH/AAADDxQAAf8AAAMPEgAB/wAAAw8QAAH/AAADDw4AAf8AAAMPDAAB/wAAAw8KA
AH/AAADDwgAAf8AAAMPBgAB/wAAAw8EAAH/AAADDwIAAf8AAAMPAAAB/wAAAw7+AAH/AAADDvwAA
f8AAAMO+gAB/wAAAw74AAH/AAADDvYAAf8AAAMO9AAB/wAAAw7yAAH/AAADDvAAAf8AAAMO7gAB/
wAAAw7sAAH/AAADDuoAAf8AAAMO6AAB/wAAAw7mAAH/AAADDuQAAf8AAAMO4gAB/wAAAw7gAAH/A
AADDt4AAf8AAAMO3AAB/wAAAw7aAAH/AAADDtgAAf8AAAMO1gAB/wAAAw7UAAH/AAADDtIAAf8AA
AMO0AAB/wAAAw7OAAH/AAADDswAAf8AAAMOygAB/wAAAw7IAAH/AAADDsYAAf8AAAMOxAAB/wAAA
w7CAAH/AAADDsAAAf8AAAMOvgAB/wAAAw68AAH/AAADDroAAf8AAAMOuAAB/wAAAw62AAH/AAADD
rQAAf8AAAMOsgAB/wAAAw6wAAH/AAADDq4AAf8AAAMOrAAB/wAAAw6qAAH/AAADDqgAAf8AAAMOp
gAB/wAAAw6kAAH/AAADDqIAAf8AAAMOoAAB/wAAAw6eAAH/AAADDpwAAf8AAAMOmgAB/wAAAw6YA
AH/AAADDpYAAf8AAAMOlAAB/wAAAw6SAAH/AAADDpAAAf8AAAMOjgAB/wAAAw6MAAH/AAADDooAA
f8AAAMOiAAB/wAAAw6GAAH/AAADDoQAAf8AAAMOggAB/wAAAw6AAAH/AAADDn4AAf8AAAMOfAAB/
wAAAw56AAH/AAADDngAAf8AAAMOdgAB/wAAAw50AAH/AAADDnIAAf8AAAMOcAAB/wAAAw5uAAH/A
AADDmwAAf8AAAMOagAB/wAAAw5oAAH/AAADDmYAAf8AAAMOZAAB/wAAAw5iAAH/AAADDmAAAf8AA
AMOXgAB/wAAAw5cAAH/AAADDloAAf8AAAMOWAAB/wAAAw5WAAH/AAADDlQAAf8AAAMOUgAB/wAAA
w5QAAH/AAADDk4AAf8AAAMOTAAB/wAAAw5KAAH/AAADDkgAAf8AAAMORgAB/wAAAw5EAAH/AAADD
kIAAf8AAAMOQAAB/wAAAw4+AAH/AAADDjwAAf8AAAMOOgAB/wAAAw44AAH/AAADDjYAAf8AAAMON
AAB/wAAAw4yAAH/AAADDjAAAf8AAAMOLgAB/wAAAw4sAAH/AAADDioAAf8AAAMOKAAB/wAAAw4mA
AH/AAADDiQAAf8AAAMOIgAB/wAAAw4gAAH/AAADDh4AAf8AAAMOHAAB/wAAAw4aAAH/AAADDhgAA
f8AAAMOFgAB/wAAAw4UAAH/AAADDhIAAf8AAAMOEAAB/wAAAw4OAAH/AAADDgwAAf8AAAMOCgAB/
wAAAw4IAAH/AAADDgYAAf8AAAMOBAAB/wAAAw4CAAH/AAADDgAAAf8AAAMN/AAB/wAAAw34AAH/A
AADDfQAAf8AAAMN8AAB/wAAAw3sAAH/AAADDegAAf8AAAMN5AAB/wAAAw3gAAH/AAADDdwAAf8AA
AMN2AAB/wAAAw3UAAH/AAADDdAAAf8AAAMNzAAB/wAAAw3IAAH/AAADDcQAAf8AAAMNwAAB/wAAA
w28AAH/AAADDbgAAf8AAAMNtAAB/wAAAw2wAAH/AAADDawAAf8AAAMNqAAB/wAAAw2kAAH/AAADD
aAAAf8AAAMNnAAB/wAAAw2YAAH/AAADDZQAAf8AAAMNkAAB/wAAAw2MAAH/AAADDYgAAf8AAAMNh
AAB/wAAAw2AAAH/AAADDXwAAf8AAAMNeAAB/wAAAw10AAH/AAADDXAAAf8AAAMNbAAB/wAAAw1oA
AH/AAADDWQAAf8AAAMNYAAB/wAAAw1cAAH/AAADDVgAAf8AAAMNVAAB/wAAAw1QAAH/AAADDUwAA
f8AAAMNSAAB/wAAAw1EAAH/AAADDUAAAf8AAAMNPAAB/wAAAw04AAH/AAADDTQAAf8AAAMNMAAB/
wAAAw0sAAH/AAADDSgAAf8AAAMNJAAB/wAAAw0gAAH/AAADDRwAAf8AAAMNGAAB/wAAAw0UAAH/A
AADDRAAAf8AAAMNDAAB/wAAAw0IAAH/AAADDQQAAf8AAAMNAAAB/wAAAwz8AAH/AAADDPgAAf8AA
AMM9AAB/wAAAwzwAAH/AAADDOwAAf8AAAMM6AAB/wAAAwzkAAH/AAADDOAAAf8AAAMM3AAB/wAAA
wzYAAH/AAADDNQAAf8AAAMM0AAB/wAAAwzMAAH/AAADDMgAAf8AAAMMxAAB/wAAAwzAAAH/AAADD
LwAAf8AAAMMuAAB/wAAAwy0AAH/AAADDLAAAf8AAAMMrAAB/wAAAwyoAAH/AAADDKQAAf8AAAMMo
AAB/wAAAwycAAH/AAADDJgAAf8AAAMMlAAB/wAAAwyQAAH/AAADDIwAAf8AAAMMiAAB/wAAAwyEA
AH/AAADDIAAAf8AAAMMfAAB/wAAAwx4AAH/AAADDHQAAf8AAAMMcAAB/wAAAwxsAAH/AAADDGgAA
f8AAAMMZAAB/wAAAwxgAAH/AAADDFwAAf8AAAMMWAAB/wAAAwxUAAH/AAADDFAAAf8AAAMMTAAB/
wAAAwxIAAH/AAADDEQAAf8AAAMMQAAB/wAAAww8AAH/AAADDDgAAf8AAAMMNAAB/wAAAwwwAAH/A
AADDCwAAf8AAAMMKAAB/wAAAwwkAAH/AAADDCAAAf8AAAMMHAAB/wAAAwwYAAH/AAADDBQAAf8AA
AMMEAAB/wAAAwwMAAH/AAADDAgAAf8AAAMMBAAB/wAAAwwAAAH/AAADC/gAAf8AAAML8AAB/wAAA
wvoAAH/AAADC+AAAf8AAAML2AAB/wAAAwvQAAH/AAADC8gAAf8AAAMLwAAB/wAAAwu4AAH/AAADC
7AAAf8AAAMLqAAB/wAAAwugAAH/AAADC5gAAf8AAAMLkAAB/wAAAwuIAAH/AAADC4AAAf8AAAMLe
AAB/wAAAwtwAAH/AAADC2gAAf8AAAMLYAAB/wAAAwtYAAH/AAADC1AAAf8AAAMLSAAB/wAAAwtAA
AH/AAADCzgAAf8AAAMLMAAB/wAAAwsoAAH/AAADCyAAAAAAAAMLGAAAAAAAAwsQAAAAAAADCwgAA
AAAAAMLAAAAAAAAAwr4AAAAAAADCvAAAAAAAAMK6AAAAAAAAwrgAAAAAAADCtgAAAAAAAMK0AAAA
AAAAwrIAAAAAAADCsAAAAAAAAMKuAAAAAAAAwqwAAAAAAADCqgAAAAAAAMKoAAAAAAAAwqYAAAAA
AADCpAAAAAAAAMKiAAAAAAAAwqAAAAAAAADCngAAAAAAAMKcAAAAAAAAwpoAAAAAAADCmAAAAAAA
AMKWAAAAAAAAwpQAAAAAAADCkgAAAAAAAMKQAAAAAAAAwo4AAAAAAADCjAAAAAAAAMKKAAAAAAAA
wogAAAAAAADChgAAAAAAAMKEAAAAAAAAwoIAAAAAAADCgAAAAAAAAMJ8AAAAAAAAwngAAAAAAADC
dAAAAAAAAMJwAAAAAAAAwmwAAAAAAADCaAAAAAAAAMJkAAAAAAAAwmAAAAAAAADCXAAAAAAAAMJY
AAAAAAAAwlQAAAAAAADCUAAAAAAAAMJMAAAAAAAAwkgAAAAAAADCRAAAAAAAAMJAAAAAAAAAwjwA
AAAAAADCOAAAAAAAAMI0AAAAAAAAwjAAAAAAAADCLAAAAAAAAMIoAAAAAAAAwiQAAAAAAADCIAAA
AAAAAMIcAAAAAAAAwhgAAAAAAADCFAAAAAAAAMIQAAAAAAAAwgwAAAAAAADCCAAAAAAAAMIEAAAA
AAAAwgAAAAAAAADB+AAAAAAAAMHwAAAAAAAAwegAAAAAAADB4AAAAAAAAMHYAAAAAAAAwdAAAAAA
AADByAAAAAAAAMHAAAAAAAAAwbgAAAAAAADBsAAAAAAAAMGoAAAAAAAAwaAAAAAAAADBmAAAAAAA
AMGQAAAAAAAAwYgAAAAAAADBgAAAAAAAAMFwAAAAAAAAwWAAAAAAAADBUAAAAAAAAMFAAAAAAAAA
wTAAAAAAAADBIAAAAAAAAMEQAAAAAAAAwQAAAAAAAADA4AAAAAAAAMDAAAAAAAAAwKAAAAAAAADA
gAAAAAAAAMBAAAAAAAAAwAAAAAAAAAC/gAAAAAAAAAAAAAAAAAAAP4AAAAAAAABAAAAAAAAAAEBA
AAAAAAAAQIAAAAAAAABAoAAAAAAAAEDAAAAAAAAAQOAAAAAAAABBAAAAAAAAAEEQAAAAAAAAQSAA
AAAAAABBMAAAAAAAAEFAAAAAAAAAQVAAAAAAAABBYAAAAAAAAEFwAAAAAAAAQYAAAAAAAABBiAAA
AAAAAEGQAAAAAAAAQZgAAAAAAABBoAAAAAAAAEGoAAAAAAAAQbAAAAAAAABBuAAAAAAAAEHAAAAA
AAAAQcgAAAAAAABB0AAAAAAAAEHYAAAAAAAAQeAAAAAAAABB6AAAAAAAAEHwAAAAAAAAQfgAAAAA
AABCAAAAAAAAAEIEAAAAAAAAQggAAAAAAABCDAAAAAAAAEIQAAAAAAAAQhQAAAAAAABCGAAAAAAA
AEIcAAAAAAAAQiAAAAAAAABCJAAAAAAAAEIoAAAAAAAAQiwAAAAAAABCMAAAAAAAAEI0AAAAAAAA
QjgAAAAAAABCPAAAAAAAAEJAAAAAAAAAQkQAAAAAAABCSAAAAAAAAEJMAAAAAAAAQlAAAAAAAABC
VAAAAAAAAEJYAAAAAAAAQlwAAAAAAABCYAAAAAAAAEJkAAAAAAAAQmgAAAAAAABCbAAAAAAAAEJw
AAAAAAAAQnQAAAAAAABCeAAAAAAAAEJ8AAAAAAAAQoAAAAAAAABCggAAAAAAAEKEAAAAAAAAQoYA
AAAAAABCiAAAAAAAAEKKAAAAAAAAQowAAAAAAABCjgAAAAAAAEKQAAAAAAAAQpIAAAAAAABClAAA
AAAAAEKWAAAAAAAAQpgAAAAAAABCmgAAAAAAAEKcAAAAAAAAQp4AAAAAAABCoAAAAAAAAEKiAAAA
AAAAQqQAAAAAAABCpgAAAAAAAEKoAAAAAAAAQqoAAAAAAABCrAAAAAAAAEKuAAAAAAAAQrAAAAAA
AABCsgAAAAAAAEK0AAAAAAAAQrYAAAAAAABCuAAAAAAAAEK6AAAAAAAAQrwAAAAAAABCvgAAAAAA
AELAAAAAAAAAQsIAAAAAAABCxAAAAAAAAELGAAAAAAAAQsgAAAAAAABCygAAAAAAAELMAAAAAAAA
Qs4AAAAAAABC0AAAAAAAAELSAAAAAAAAQtQAAAAAAABC1gAAAAAAAELYAAAAAAAAQtoAAAAAAABC
3AAAAAAAAELeAAAAAAAAQuAAAAAAAABC4gAAAAAAAELkAAAAAAAAQuYAAAAAAABC6AAAAAAAAELq
AAAAAAAAQuwAAAAAAABC7gAAAAAAAELwAAAAAAAAQvIAAAAAAABC9AAAAAAAAEL2AAAAAAAAQvgA
AAAAAABC+gAAAAAAAEL8AAAAAAAAQv4AAAAAAABDAAAAAAAAAEMBAAAAAAAAQwIAAAAAAABDAwAA
AAAAAEMEAAAAAAAAQwUAAAAAAABDBgAAAAAAAEMHAAAAAAAAQwgAAAAAAABDCQAAAAAAAEMKAAAA
AAAAQwsAAAAAAABDDAAAAAAAAEMNAAAAAAAAQw4AAAAAAABDDwAAAAAAAEMQAAAAAAAAQxEAAAAA
AABDEgAAAAAAAEMTAAAAAAAAQxQAAAAAAABDFQAAAAAAAEMWAAAAAAAAQxcAAAAAAABDGAAAAAAA
AEMZAAAAAAAAQxoAAAAAAABDGwAAAAAAAEMcAAAAAAAAQx0AAAAAAABDHgAAAAAAAEMfAAAAAAAA
QyAAAAAAAABDIQAAAAAAAEMiAAAAAAAAQyMAAAAAAABDJAAAAAAAAEMlAAAAAAAAQyYAAAAAAABD
JwAAAAAAAEMoAAAAAAAAQykAAAAAAABDKgAAAAAAAEMrAAAAAAAAQywAAAAAAABDLQAAAAAAAEMu
AAAAAAAAQy8AAAAAAABDMAAAAAAAAEMxAAAAAAAAQzIAAAAAAABDMwAAAAAAAEM0AAAAAAAAQzUA
AAAAAABDNgAAAAAAAEM3AAAAAAAAQzgAAAAAAABDOQAAAAAAAEM6AAAAAAAAQzsAAAAAAABDPAAA
AAAAAEM9AAAAAAAAQz4AAAAAAABDPwAAAAAAAENAAAAAAAAAQ0EAAAAAAABDQgAAAAAAAENDAAAA
AAAAQ0QAAAAAAABDRQAAAAAAAENGAAAAAAAAQ0cAAAAAAABDSAAAAAAAAENJAAAAAAAAQ0oAAAAA
AABDSwAAAAAAAENMAAAAAAAAQ00AAAAAAABDTgAAAAAAAENPAAAAAAAAQ1AAAAAAAABDUQAAAAAA
AENSAAAAAAAAQ1MAAAAAAABDVAAAAAAAAENVAAAAAAAAQ1YAAAAAAABDVwAAAAAAAENYAAAAAAAA
Q1kAAAAAAABDWgAAAAAAAENbAAAAAAAAQ1wAAAAAAABDXQAAAAAAAENeAAAAAAAAQ18AAAAAAABD
YAAAAAAAAENhAAAAAAAAQ2IAAAAAAABDYwAAAAAAAENkAAAAAAAAQ2UAAAAAAABDZgAAAAAAAENn
AAAAAAAAQ2gAAAAAAABDaQAAAAAAAENqAAAAAAAAQ2sAAAAAAABDbAAAAAAAAENtAAAAAAAAQ24A
AAAAAABDbwAAAAAAAENwAAAAAAAAQ3EAAAAAAABDcgAAAAAAAENzAAAAAAAAQ3QAAAAAAABDdQAA
AAAAAEN2AAAAAAAAQ3cAAAAAAABDeAAAAAAAAEN5AAAAAAAAQ3oAAAAAAABDewAAAAAAAEN8AAAA
AAAAQ30AAAAAAABDfgAAAAAAAEN/AAAAAAAAQ4AAAAAAAABDgIAAAAAAAEOBAAAAAAAAQ4GAAAAA
AABDggAAAAAAAEOCgAAAAAAAQ4MAAAAAAABDg4AAAAAAAEOEAAAAAAAAQ4SAAAAAAABDhQAAAAAA
AEOFgAAAAAAAQ4YAAAAAAABDhoAAAAAAAEOHAAAAAAAAQ4eAAAAAAABDiAAAAAAAAEOIgAAAAAAA
Q4kAAAAAAABDiYAAAAAAAEOKAAAAAAAAQ4qAAAAAAABDiwAAAAAAAEOLgAAAAAAAQ4wAAAAAAABD
jIAAAAAAAEONAAAAAAAAQ42AAAAAAABDjgAAAAAAAEOOgAAAAAAAQ48AAAAAAABDj4AAAAAAAEOQ
AAAAAAAAQ5CAAAAAAABDkQAAAAAAAEORgAAAAAAAQ5IAAAAAAABDkoAAAAAAAEOTAAAAAAAAQ5OA
AAAAAABDlAAAAAAAAEOUgAAAAAAAQ5UAAAAAAABDlYAAAAAAAEOWAAAAAAAAQ5aAAAAAAABDlwAA
AAAAAEOXgAAAAAAAQ5gAAAAAAABDmIAAAAAAAEOZAAAAAAAAQ5mAAAAAAABDmgAAAAAAAEOagAAA
AAAAQ5sAAAAAAABDm4AAAAAAAEOcAAAAAAAAQ5yAAAAAAABDnQAAAAAAAEOdgAAAAAAAQ54AAAAA
AABDnoAAAAAAAEOfAAAAAAAAQ5+AAAAAAABDoAAAAAAAAEOggAAAAAAAQ6EAAAAAAABDoYAAAAAA
AEOiAAAAAAAAQ6KAAAAAAABDowAAAAAAAEOjgAAAAAAAQ6QAAAAAAABDpIAAAAAAAEOlAAAAAAAA
Q6WAAAAAAABDpgAAAAAAAEOmgAAAAAAAQ6cAAAAAAABDp4AAAAAAAEOoAAAAAAAAQ6iAAAAAAABD
qQAAAAAAAEOpgAAAAAAAQ6oAAAAAAABDqoAAAAAAAEOrAAAAAAAAQ6uAAAAAAABDrAAAAAAAAEOs
gAAAAAAAQ60AAAAAAABDrYAAAAAAAEOuAAAAAAAAQ66AAAAAAABDrwAAAAAAAEOvgAAAAAAAQ7AA
AAAAAABDsIAAAAAAAEOxAAAAAAAAQ7GAAAAAAABDsgAAAAAAAEOygAAAAAAAQ7MAAAAAAABDs4AA
AAAAAEO0AAAAAAAAQ7SAAAAAAABDtQAAAAAAAEO1gAAAAAAAQ7YAAAAAAABDtoAAAAAAAEO3AAAA
AAAAQ7eAAAAAAABDuAAAAAAAAEO4gAAAAAAAQ7kAAAAAAABDuYAAAAAAAEO6AAAAAAAAQ7qAAAAA
AABDuwAAAAAAAEO7gAAAAAAAQ7wAAAAAAABDvIAAAAAAAEO9AAAAAAAAQ72AAAAAAABDvgAAAAAA
AEO+gAAAAAAAQ78AAAAAAABDv4AAAAAAAEPAAAAAAAAAQ8CAAAAAAABDwQAAAAAAAEPBgAAAAAAA
Q8IAAAAAAABDwoAAAAAAAEPDAAAAAAAAQ8OAAAAAAABDxAAAAAAAAEPEgAAAAAAAQ8UAAAAAAABD
xYAAAAAAAEPGAAAAAAAAQ8aAAAAAAABDxwAAAAAAAEPHgAAAAAAAQ8gAAAAAAABDyIAAAAAAAEPJ
AAAAAAAAQ8mAAAAAAABDygAAAAAAAEPKgAAAAAAAQ8sAAAAAAABDy4AAAAAAAEPMAAAAAAAAQ8yA
AAAAAABDzQAAAAAAAEPNgAAAAAAAQ84AAAAAAABDzoAAAAAAAEPPAAAAAAAAQ8+AAAAAAABD0AAA
AAAAAEPQgAAAAAAAQ9EAAAAAAABD0YAAAAAAAEPSAAAAAAAAQ9KAAAAAAABD0wAAAAAAAEPTgAAA
AAAAQ9QAAAAAAABD1IAAAAAAAEPVAAAAAAAAQ9WAAAAAAABD1gAAAAAAAEPWgAAAAAAAQ9cAAAAA
AABD14AAAAAAAEPYAAAAAAAAQ9iAAAAAAABD2QAAAAAAAEPZgAAAAAAAQ9oAAAAAAABD2oAAAAAA
AEPbAAAAAAAAQ9uAAAAAAABD3AAAAAAAAEPcgAAAAAAAQ90AAAAAAABD3YAAAAAAAEPeAAAAAAAA
Q96AAAAAAABD3wAAAAAAAEPfgAAAAAAAQ+AAAAAAAABD4IAAAAAAAEPhAAAAAAAAQ+GAAAAAAABD
4gAAAAAAAEPigAAAAAAAQ+MAAAAAAABD44AAAAAAAEPkAAAAAAAAQ+SAAAAAAABD5QAAAAAAAEPl
gAAAAAAAQ+YAAAAAAABD5oAAAAAAAEPnAAAAAAAAQ+eAAAAAAABD6AAAAAAAAEPogAAAAAAAQ+kA
AAAAAABD6YAAAAAAAEPqAAAAAAAAQ+qAAAAAAABD6wAAAAAAAEPrgAAAAAAAQ+wAAAAAAABD7IAA
AAAAAEPtAAAAAAAAQ+2AAAAAAABD7gAAAAAAAEPugAAAAAAAQ+8AAAAAAABD74AAAAAAAEPwAAAA
AAAAQ/CAAAAAAABD8QAAAAAAAEPxgAAAAAAAQ/IAAAAAAABD8oAAAAAAAEPzAAAAAAAAQ/OAAAAA
AABD9AAAAAAAAEP0gAAAAAAAQ/UAAAAAAABD9YAAAAAAAEP2AAAAAAAAQ/aAAAAAAABD9wAAAAAA
AEP3gAAAAAAAQ/gAAAAAAABD+IAAAAAAAEP5AAAAAAAAQ/mAAAAAAABD+gAAAAAAAEP6gAAAAAAA
Q/sAAAAAAABD+4AAAAAAAEP8AAAAAAAAQ/yAAAAAAABD/QAAAAAAAEP9gAAAAAAAQ/4AAAAAAABD
/oAAAAAAAEP/AAAAAAAAQ/+AAAAAAABEAAAAAAAAAEQAQAAAAAAARACAAAAAAABEAMAAAAAAAEQB
AAAAAAAARAFAAAAAAABEAYAAAAAAAEQBwAAAAAAARAIAAAAAAABEAkAAAAAAAEQCgAAAAAAARALA
AAAAAABEAwAAAAAAAEQDQAAAAAAARAOAAAAAAABEA8AAAAAAAEQEAAAAAAAARARAAAAAAABEBIAA
AAAAAEQEwAAAAAAARAUAAAAAAABEBUAAAAAAAEQFgAAAAAAARAXAAAAAAABEBgAAAAAAAEQGQAAA
AAAARAaAAAAAAABEBsAAAAAAAEQHAAAAAAAARAdAAAAAAABEB4AAAAAAAEQHwAAAAAAARAgAAAAA
AABECEAAAAAAAEQIgAAAAAAARAjAAAAAAABECQAAAAAAAEQJQAAAAAAARAmAAAAAAABECcAAAAAA
AEQKAAAAAAAARApAAAAAAABECoAAAAAAAEQKwAAAAAAARAsAAAAAAABEC0AAAAAAAEQLgAAAAAAA
RAvAAAAAAABEDAAAAAAAAEQMQAAAAAAARAyAAAAAAABEDMAAAAAAAEQNAAAAAAAARA1AAAAAAABE
DYAAAAAAAEQNwAAAAAAARA4AAAAAAABEDkAAAAAAAEQOgAAAAAAARA7AAAAAAABEDwAAAAAAAEQP
QAAAAAAARA+AAAAAAABED8AAAAAAAEQQAAAAAAAARBBAAAAAAABEEIAAAAAAAEQQwAAAAAAARBEA
AAAAAABEEUAAAAAAAEQRgAAAAAAARBHAAAAAAABEEgAAAAAAAEQSQAAAAAAARBKAAAAAAABEEsAA
AAAAAEQTAAAAAAAARBNAAAAAAABEE4AAAAAAAEQTwAAAAAAARBQAAAAAAABEFEAAAAAAAEQUgAAA
AAAARBTAAAAAAABEFQAAAAAAAEQVQAAAAAAARBWAAAAAAABEFcAAAAAAAEQWAAAAAAAARBZAAAAA
AABEFoAAAAAAAEQWwAAAAAAARBcAAAAAAABEF0AAAAAAAEQXgAAAAAAARBfAAAAAAABEGAAAAAAA
AEQYQAAAAAAARBiAAAAAAABEGMAAAAAAAEQZAAAAAAAARBlAAAAAAABEGYAAAAAAAEQZwAAAAAAA
RBoAAAAAAABEGkAAAAAAAEQagAAAAAAARBrAAAAAAABEGwAAAAAAAEQbQAAAAAAARBuAAAAAAABE
G8AAAAAAAEQcAAAAAAAARBxAAAAAAABEHIAAAAAAAEQcwAAAAAAARB0AAAAAAABEHUAAAAAAAEQd
gAAAAAAARB3AAAAAAABEHgAAAAAAAEQeQAAAAAAARB6AAAAAAABEHsAAAAAAAEQfAAAAAAAARB9A
AAAAAABEH4AAAAAAAEQfwAAAAAAARCAAAAAAAABEIEAAAAAAAEQggAAAAAAARCDAAAAAAABEIQAA
AAAAAEQhQAAAAAAARCGAAAAAAABEIcAAAAAAAEQiAAAAAAAARCJAAAAAAABEIoAAAAAAAEQiwAAA
AAAARCMAAAAAAABEI0AAAAAAAEQjgAAAAAAARCPAAAAAAABEJAAAAAAAAEQkQAAAAAAARCSAAAAA
AABEJMAAAAAAAEQlAAAAAAAARCVAAAAAAABEJYAAAAAAAEQlwAAAAAAARCYAAAAAAABEJkAAAAAA
AEQmgAAAAAAARCbAAAAAAABEJwAAAAAAAEQnQAAAAAAARCeAAAAAAABEJ8AAAAAAAEQoAAAAAAAA
RChAAAAAAABEKIAAAAAAAEQowAAAAAAARCkAAAAAAABEKUAAAAAAAEQpgAAAAAAARCnAAAAAAABE
KgAAAAAAAEQqQAAAAAAARCqAAAAAAABEKsAAAAAAAEQrAAAAAAAARCtAAAAAAABEK4AAAAAAAEQr
wAAAAAAARCwAAAAAAABELEAAAAAAAEQsgAAAAAAARCzAAAAAAABELQAAAAAAAEQtQAAAAAAARC2A
AAAAAABELcAAAAAAAEQuAAAAAAAARC5AAAAAAABELoAAAAAAAEQuwAAAAAAARC8AAAAAAABEL0AA
AAAAAEQvgAAAAAAARC/AAAAAAABEMAAAAAAAAEQwQAAAAAAARDCAAAAAAABEMMAAAAAAAEQxAAAA
AAAARDFAAAAAAABEMYAAAAAAAEQxwAAAAAAARDIAAAAAAABEMkAAAAAAAEQygAAAAAAARDLAAAAA
AABEMwAAAAAAAEQzQAAAAAAARDOAAAAAAABEM8AAAAAAAEQ0AAAAAAAARDRAAAAAAABENIAAAAAA
AEQ0wAAAAAAARDUAAAAAAABENUAAAAAAAEQ1gAAAAAAARDXAAAAAAABENgAAAAAAAEQ2QAAAAAAA
RDaAAAAAAABENsAAAAAAAEQ3AAAAAAAARDdAAAAAAABEN4AAAAAAAEQ3wAAAAAAARDgAAAAAAABE
OEAAAAAAAEQ4gAAAAAAARDjAAAAAAABEOQAAAAAAAEQ5QAAAAAAARDmAAAAAAABEOcAAAAAAAEQ6
AAAAAAAARDpAAAAAAABEOoAAAAAAAEQ6wAAAAAAARDsAAAAAAABEO0AAAAAAAEQ7gAAAAAAARDvA
AAAAAABEPAAAAAAAAEQ8QAAAAAAARDyAAAAAAABEPMAAAAAAAEQ9AAAAAAAARD1AAAAAAABEPYAA
AAAAAEQ9wAAAAAAARD4AAAAAAABEPkAAAAAAAEQ+gAAAAAAARD7AAAAAAABEPwAAAAAAAEQ/QAAA
AAAARD+AAAAAAABEP8AAAAAAAERAAAAAAAAAREBAAAAAAABEQIAAAAAAAERAwAAAAAAAREEAAAAA
AABEQUAAAAAAAERBgAAAAAAAREHAAAAAAABEQgAAAAAAAERCQAAAAAAAREKAAAAAAABEQsAAAAAA
AERDAAAAAAAARENAAAAAAABEQ4AAAAAAAERDwAAAAAAAREQAAAAAAABEREAAAAAAAEREgAAAAAAA
RETAAAAAAABERQAAAAAAAERFQAAAAAAAREWAAAAAAABERcAAAAAAAERGAAAAAAAAREZAAAAAAABE
RoAAAAAAAERGwAAAAAAAREcAAAAAAABER0AAAAAAAERHgAAAAAAAREfAAAAAAABESAAAAAAAAERI
QAAAAAAAREiAAAAAAABESMAAAAAAAERJAAAAAAAARElAAAAAAABESYAAAAAAAERJwAAAAAAAREoA
AAAAAABESkAAAAAAAERKgAAAAAAARErAAAAAAABESwAAAAAAAERLQAAAAAAAREuAAAAAAABES8AA
AAAAAERMAAAAAAAARExAAAAAAABETIAAAAAAAERMwAAAAAAARE0AAAAAAABETUAAAAAAAERNgAAA
AAAARE3AAAAAAABETgAAAAAAAEROQAAAAAAARE6AAAAAAABETsAAAAAAAERPAAAAAAAARE9AAAAA
AABET4AAAAAAAERPwAAAAAAARFAAAAAAAABEUEAAAAAAAERQgAAAAAAARFDAAAAAAABEUQAAAAAA
AERRQAAAAAAARFGAAAAAAABEUcAAAAAAAERSAAAAAAAARFJAAAAAAABEUoAAAAAAAERSwAAAAAAA
RFMAAAAAAABEU0AAAAAAAERTgAAAAAAARFPAAAAAAABEVAAAAAAAAERUQAAAAAAARFSAAAAAAABE
VMAAAAAAAERVAAAAAAAARFVAAAAAAABEVYAAAAAAAERVwAAAAAAARFYAAAAAAABEVkAAAAAAAERW
gAAAAAAARFbAAAAAAABEVwAAAAAAAERXQAAAAAAARFeAAAAAAABEV8AAAAAAAERYAAAAAAAARFhA
AAAAAABEWIAAAAAAAERYwAAAAAAARFkAAAAAAABEWUAAAAAAAERZgAAAAAAARFnAAAAAAABEWgAA
AAAAAERaQAAAAAAARFqAAAAAAABEWsAAAAAAAERbAAAAAAAARFtAAAAAAABEW4AAAAAAAERbwAAA
AAAARFwAAAAAAABEXEAAAAAAAERcgAAAAAAARFzAAAAAAABEXQAAAAAAAERdQAAAAAAARF2AAAAA
AABEXcAAAAAAAEReAAAAAAAARF5AAAAAAABEXoAAAAAAAERewAAAAAAARF8AAAAAAABEX0AAAAAA
AERfgAAAAAAARF/AAAAAAABEYAAAAAAAAERgQAAAAAAARGCAAAAAAABEYMAAAAAAAERhAAAAAAAA
RGFAAAAAAABEYYAAAAAAAERhwAAAAAAARGIAAAAAAABEYkAAAAAAAERigAAAAAAARGLAAAAAAABE
YwAAAAAAAERjQAAAAAAARGOAAAAAAABEY8AAAAAAAERkAAAAAAAARGRAAAAAAABEZIAAAAAAAERk
wAAAAAAARGUAAAAAAABEZUAAAAAAAERlgAAAAAAARGXAAAAAAABEZgAAAAAAAERmQAAAAAAARGaA
AAAAAABEZsAAAAAAAERnAAAAAAAARGdAAAAAAABEZ4AAAAAAAERnwAAAAAAARGgAAAAAAABEaEAA
AAAAAERogAAAAAAARGjAAAAAAABEaQAAAAAAAERpQAAAAAAARGmAAAAAAABEacAAAAAAAERqAAAA
AAAARGpAAAAAAABEaoAAAAAAAERqwAAAAAAARGsAAAAAAABEa0AAAAAAAERrgAAAAAAARGvAAAAA
AABEbAAAAAAAAERsQAAAAAAARGyAAAAAAABEbMAAAAAAAERtAAAAAAAARG1AAAAAAABEbYAAAAAA
AERtwAAAAAAARG4AAAAAAABEbkAAAAAAAERugAAAAAAARG7AAAAAAABEbwAAAAAAAERvQAAAAAAA
RG+AAAAAAABEb8AAAAAAAERwAAAAAAAARHBAAAAAAABEcIAAAAAAAERwwAAAAAAARHEAAAAAAABE
cUAAAAAAAERxgAAAAAAARHHAAAAAAABEcgAAAAAAAERyQAAAAAAARHKAAAAAAABEcsAAAAAAAERz
AAAAAAAARHNAAAAAAABEc4AAAAAAAERzwAAAAAAARHQAAAAAAABEdEAAAAAAAER0gAAAAAAARHTA
AAAAAABEdQAAAAAAAER1QAAAAAAARHWAAAAAAABEdcAAAAAAAER2AAAAAAAARHZAAAAAAABEdoAA
AAAAAER2wAAAAAAARHcAAAAAAABEd0AAAAAAAER3gAAAAAAARHfAAAAAAABEeAAAAAAAAER4QAAA
AAAARHiAAAAAAABEeMAAAAAAAER5AAAAAAAARHlAAAAAAABEeYAAAAAAAER5wAAAAAAARHoAAAAA
AABEekAAAAAAAER6gAAAAAAARHrAAAAAAABEewAAAAAAAER7QAAAAAAARHuAAAAAAABEe8AAAAAA
AER8AAAAAAAARHxAAAAAAABEfIAAAAAAAER8wAAAAAAARH0AAAAAAABEfUAAAAAAAER9gAAAAAAA
RH3AAAAAAABEfgAAAAAAAER+QAAAAAAARH6AAAAAAABEfsAAAAAAAER/AAAAAAAARH9AAAAAAABE
f4AAAAAAAER/wAAAAAAARIAAAAAAAABEgCAAAAAAAESAQAAAAAAARIBgAAAAAABEgIAAAAAAAESA
oAAAAAAARIDAAAAAAABEgOAAAAAAAESBAAAAAAAARIEgAAAAAABEgUAAAAAAAESBYAAAAAAARIGA
AAAAAABEgaAAAAAAAESBwAAAAAAARIHgAAAAAABEggAAAAAAAESCIAAAAAAARIJAAAAAAABEgmAA
AAAAAESCgAAAAAAARIKgAAAAAABEgsAAAAAAAESC4AAAAAAA</set>
      <set id="src_11" fmt="ptset">AAAABnNyY18xMQAAAAAAAAACAAAGUsQPQADDLR7qxA8AAMMsqUzEDsAAwywzrcQOgADDK6aIxA5A
AMMrMOrEDgAAwyqjxcQNwADDKhahxA2AAMMpWnDEDUAAww2xw8QNAADDAmRUxAzAAMLui+PEDIAA
wtlpaMQMQADCxZBCxAwAAMKzAHHEC8AAwqGK6cQLgADCkY3DxAtAAMKCe9rECwAAwmlmjsQKwADC
UMYqxAqAAMI6WlnECkAAwiYjGsQKAADCFCBuxAnAAMIEsG3ECYAAwe4ty8QJQADB07btxAkAAMG8
MNPECMAAwaebfMQIgADBlTq3xAhAAMGDliTECAAAwW+mLcQHwADBWCASxAeAAMFDirvEB0AAwTHm
J8QHAADBG9hvxAbAAMELrD3EBoAAwPnw2MQGQADA2Zh0xAYAAMC/IZbEBcAAwKebfMQFgADAlfbo
xAVAAMCNJJ7EBQAAwIdDGMQEwADAcR6OxASAAMBN1WfEBEAAwDZPTMQEAADAJKq5xAPAAMAY56vE
A4AAwAdDGMQDQAC/9wAVxAMAAL/fefvEAsAAv8fz4MQCgAC/pKq5xAJAAL+NJJ7EAgAAv4FhkcQB
wAC/gWGRxAGAAL+Y56vEAUAAv7ww08QBAAC/6z0IxADAAMABYZHEAIAAv995+8QAQAC/x/PgxAAA
AL+8MNPD/4AAv7ww08P/AAC/sG3Gw/6AAL/H8+DD/gAAv9O27cP9gAC/x/Pgw/0AAL+kqrnD/IAA
v6SqucP8AAC/mOerw/uAAL+Y56vD+wAAv6SqucP6gAC/jSSew/oAAL+BYZHD+YAAv2s9CMP5AAC/
az0Iw/iAAL+BYZHD+AAAv40knsP3gAC/jSSew/cAAL+kqrnD9oAAv6SqucP2AAC/pKq5w/WAAL+k
qrnD9QAAv6SqucP0gAC/vDDTw/QAAL/H8+DD84AAv7ww08PzAAC/az0Iw/KAAL8NJJ7D8gAAvw0k
nsPxgAC/DSSew/EAAL68MNPD8IAAvw0knsPwAAC+6z0Iw++AAL8NJJ7D7wAAvw0knsPugAC/DSSe
w+4AAL48MNPD7YAAvjww08PtAAC+jSSew+yAAL6NJJ7D7AAAvbww08PrgAC+PDDTw+sAAL7rPQjD
6oAAvySqucPqAAC/DSSew+mAAL8NJJ7D6QAAvw0knsPogAC+6z0Iw+gAAL68MNPD54AAgAAAAMPn
AACAAAAAw+aAAIAAAADD5gAAgAAAAMPlgAC9vDDTw+UAAIAAAADD5IAAgAAAAMPkAAA9vDDTw+OA
AD28MNPD4wAAPo0knsPigAA+vDDTw+IAAD6NJJ7D4YAAPjww08PhAAA9vDDTw+CAAD28MNPD4AAA
Pbww08PfgAA+jSSew98AAIAAAADD3oAAvjww08PeAACAAAAAw92AAIAAAADD3QAAgAAAAMPcgAC9
vDDTw9wAAIAAAADD24AAPo0knsPbAAA+vDDTw9qAAD68MNPD2gAAPw0knsPZgAA/JKq5w9kAAD88
MNPD2IAAPySqucPYAAA+vDDTw9eAAD28MNPD1wAAgAAAAMPWgACAAAAAw9YAAD28MNPD1YAAPjww
08PVAAA9vDDTw9SAAD48MNPD1AAAgAAAAMPTgAC+PDDTw9MAAL6NJJ7D0oAAvjww08PSAAC9vDDT
w9GAAL28MNPD0QAAvbww08PQgACAAAAAw9AAAL28MNPDz4AAvbww08PPAAC9vDDTw86AAL28MNPD
zgAAvjww08PNgAC+PDDTw80AAIAAAADDzIAAgAAAAMPMAACAAAAAw8uAAL28MNPDywAAgAAAAMPK
gAC+jSSew8oAAL68MNPDyYAAvo0knsPJAAC+vDDTw8iAAL48MNPDyAAAvo0knsPHgAC+PDDTw8cA
AIAAAADDxoAAgAAAAMPGAACAAAAAw8WAAL28MNPDxQAAvo0knsPEgAC+6z0Iw8QAAL8kqrnDw4AA
vw0knsPDAAC+vDDTw8KAAL28MNPDwgAAvbww08PBgAC+PDDTw8EAAL68MNPDwIAAvus9CMPAAAC/
DSSew7+AAL8NJJ7DvwAAvus9CMO+gAC+6z0Iw74AAL6NJJ7DvYAAvrww08O9AAC+PDDTw7yAAL28
MNPDvAAAvbww08O7gAC+PDDTw7sAAL48MNPDuoAAvo0knsO6AAC+vDDTw7mAAL7rPQjDuQAAvrww
08O4gAC+vDDTw7gAAL6NJJ7Dt4AAvo0knsO3AAC+vDDTw7aAAL6NJJ7DtgAAvo0knsO1gAC/DSSe
w7UAAL68MNPDtIAAvo0knsO0AAC9vDDTw7OAAD48MNPDswAAPjww08OygAA+PDDTw7IAAD28MNPD
sYAAgAAAAMOxAACAAAAAw7CAAIAAAADDsAAAgAAAAMOvgACAAAAAw68AAL28MNPDroAAvo0knsOu
AAC+jSSew62AAL48MNPDrQAAvbww08OsgAC9vDDTw6wAAIAAAADDq4AAPbww08OrAAA+PDDTw6qA
AD68MNPDqgAAPjww08OpgACAAAAAw6kAAD48MNPDqIAAPjww08OoAAA+PDDTw6eAAD48MNPDpwAA
Pbww08OmgACAAAAAw6YAAIAAAADDpYAAgAAAAMOlAAA+PDDTw6SAAD68MNPDpAAAPrww08OjgAA+
PDDTw6MAAD28MNPDooAAgAAAAMOiAAA9vDDTw6GAAIAAAADDoQAAvbww08OggAC9vDDTw6AAAL48
MNPDn4AAvo0knsOfAAC+PDDTw56AAL48MNPDngAAPbww08OdgAA+jSSew50AAD7rPQjDnIAAPzww
08OcAAA/JKq5w5uAAD8kqrnDmwAAPrww08OagACAAAAAw5oAAIAAAADDmYAAvo0knsOZAAC+jSSe
w5iAAL48MNPDmAAAvjww08OXgAC9vDDTw5cAAIAAAADDloAAvbww08OWAAA9vDDTw5WAAD28MNPD
lQAAPbww08OUgAA9vDDTw5QAAD28MNPDk4AAPbww08OTAACAAAAAw5KAAD68MNPDkgAAPrww08OR
gAA+6z0Iw5EAAD6NJJ7DkIAAPus9CMOQAAA+jSSew4+AAD6NJJ7DjwAAPjww08OOgAA+PDDTw44A
AD6NJJ7DjYAAPus9CMONAAA/DSSew4yAAD7rPQjDjAAAPus9CMOLgAA+vDDTw4sAAD48MNPDioAA
gAAAAMOKAAC+vDDTw4mAAL48MNPDiQAAvbww08OIgACAAAAAw4gAAIAAAADDh4AAPbww08OHAAA9
vDDTw4aAAIAAAADDhgAAgAAAAMOFgAC9vDDTw4UAAIAAAADDhIAAgAAAAMOEAACAAAAAw4OAAD48
MNPDgwAAPjww08OCgAA+PDDTw4IAAD28MNPDgYAAgAAAAMOBAACAAAAAw4CAAD28MNPDgAAAPjww
08N/AAA+vDDTw34AAD6NJJ7DfQAAPjww08N8AAA+vDDTw3sAAD6NJJ7DegAAPo0knsN5AAA+jSSe
w3gAAD7rPQjDdwAAPo0knsN2AAA+PDDTw3UAAIAAAADDdAAAgAAAAMNzAACAAAAAw3IAAIAAAADD
cQAAPjww08NwAACAAAAAw28AAIAAAADDbgAAvjww08NtAAC+vDDTw2wAAL7rPQjDawAAvrww08Nq
AAC9vDDTw2kAAIAAAADDaAAAPjww08NnAAA+PDDTw2YAAIAAAADDZQAAvjww08NkAAC+6z0Iw2MA
AL68MNPDYgAAvo0knsNhAAC+jSSew2AAAIAAAADDXwAAvo0knsNeAAC+PDDTw10AAL48MNPDXAAA
vjww08NbAAC+jSSew1oAAL28MNPDWQAAgAAAAMNYAACAAAAAw1cAAL28MNPDVgAAvbww08NVAAC+
vDDTw1QAAL68MNPDUwAAvo0knsNSAAC+PDDTw1EAAIAAAADDUAAAP2s9CMNPAABAKow/w04AAECh
ufXDTQAAQQLZ88NMAABBPyGWw0sAAEF58NjDSgAAQZdvSsNJAABBrvVkw0gAAEG/IZbDRwAAQcls
QsNGAABBzdVnw0UAAEHN1WfDRAAAQclsQsNDAABBwhJaw0IAAEG4g9/DQQAAQbBtxsNAAABBqRPe
wz8AAEGjMlfDPgAAQaBBlMM9AABBnskywzwAAEGdUNDDOwAAQZ1Q0MM6AABBnVDQwzkAAEGaYA3D
OAAAQZU6t8M3AABBjSSewzYAAEGApWDDNQAAQWPjIMM0AABBSuSkwzMAAEEu9WTDMgAAQRX26MMx
AABA/9JfwzAAAEDiar7DLwAAQMUDHcMuAABAobn1wy0AAECEUlTDLAAAQFO27cMrAABAEwYlwyoA
AD/fefvDKQAAP7BtxsMoAAA/jSSewycAAD+NJJ7DJgAAP40knsMlAAA/U7btwyQAAD8NJJ7DIwAA
Po0knsMiAAA+PDDTwyEAAD68MNPDIAAAPw0knsMfAAA/PDDTwx4AAD9rPQjDHQAAPzww08McAAA/
U7btwxsAAD9rPQjDGgAAP1O27cMZAAA+6z0IwxgAAD68MNPDFwAAgAAAAMMWAACAAAAAwxUAAIAA
AADDFAAAPjww08MTAAA+vDDTwxIAAD28MNPDEQAAgAAAAMMQAAC+PDDTww8AAL7rPQjDDgAAvw0k
nsMNAAC/DSSewwwAAL48MNPDCwAAvbww08MKAAC9vDDTwwkAAL48MNPDCAAAvjww08MHAAC+jSSe
wwYAAL68MNPDBQAAvbww08MEAAC9vDDTwwMAAL28MNPDAgAAvbww08MBAAC+jSSewwAAAL6NJJ7C
/gAAvrww08L8AAC+jSSewvoAAL28MNPC+AAAvrww08L2AAC+jSSewvQAAIAAAADC8gAAvbww08Lw
AACAAAAAwu4AAL28MNPC7AAAvjww08LqAAC+PDDTwugAAIAAAADC5gAAgAAAAMLkAAC9vDDTwuIA
AIAAAADC4AAAgAAAAMLeAAC+jSSewtwAAL48MNPC2gAAvjww08LYAAC9vDDTwtYAAL28MNPC1AAA
gAAAAMLSAACAAAAAwtAAAIAAAADCzgAAvjww08LMAACAAAAAwsoAAIAAAADCyAAAvjww08LGAAC+
jSSewsQAAL68MNPCwgAAvjww08LAAAC+PDDTwr4AAL48MNPCvAAAvjww08K6AAC+jSSewrgAAL68
MNPCtgAAvrww08K0AAC+6z0IwrIAAL7rPQjCsAAAvo0knsKuAAC+jSSewqwAAL68MNPCqgAAvo0k
nsKoAAC+PDDTwqYAAL48MNPCpAAAvjww08KiAAC9vDDTwqAAAL6NJJ7CngAAvjww08KcAAC+jSSe
wpoAAL28MNPCmAAAvbww08KWAACAAAAAwpQAAL28MNPCkgAAvbww08KQAACAAAAAwo4AAD28MNPC
jAAAPbww08KKAACAAAAAwogAAIAAAADChgAAvjww08KEAAC+jSSewoIAAL6NJJ7CgAAAvrww08J8
AAC+6z0IwngAAL8NJJ7CdAAAvw0knsJwAAC/PDDTwmwAAL8kqrnCaAAAvw0knsJkAAC/PDDTwmAA
AL8NJJ7CXAAAvySqucJYAAC/PDDTwlQAAL7rPQjCUAAAvus9CMJMAAC+6z0IwkgAAL68MNPCRAAA
vus9CMJAAAC/DSSewjwAAL8kqrnCOAAAvySqucI0AAC/PDDTwjAAAL8NJJ7CLAAAvus9CMIoAAC/
DSSewiQAAL8NJJ7CIAAAv1O27cIcAAC/DSSewhgAAL88MNPCFAAAv2s9CMIQAAC/PDDTwgwAAL9T
tu3CCAAAvzww08IEAAC/JKq5wgAAAL8kqrnB+AAAvySqucHwAAC/az0IwegAAL9Ttu3B4AAAv1O2
7cHYAAC/JKq5wdAAAL8NJJ7ByAAAvw0knsHAAAC/PDDTwbgAAL7rPQjBsAAAvw0knsGoAAC+6z0I
waAAAL6NJJ7BmAAAvjww08GQAAC9vDDTwYgAAL48MNPBgAAAvo0knsFwAAC+6z0IwWAAAL8kqrnB
UAAAvySqucFAAAC/DSSewTAAAL8NJJ7BIAAAvySqucEQAAC/JKq5wQAAAL8kqrnA4AAAv1O27cDA
AAC/az0IwKAAAL9Ttu3AgAAAvySqucBAAAC+6z0IwAAAAL68MNO/gAAAvus9CKluSAC+6z0IP4AA
AL88MNNAAAAAv1O27UBAAAC/PDDTQIAAAL7rPQhAoAAAvjww00DAAAC+jSSeQOAAAL6NJJ5BAAAA
vrww00EQAAC+vDDTQSAAAL8NJJ5BMAAAvySquUFAAAC/U7btQVAAAL9Ttu1BYAAAv2s9CEFwAAC/
U7btQYAAAL88MNNBiAAAvySquUGQAAC+vDDTQZgAAL68MNNBoAAAvrww00GoAAC+vDDTQbAAAL6N
JJ5BuAAAvjww00HAAACAAAAAQcgAAIAAAABB0AAAgAAAAEHYAAA9vDDTQeAAAIAAAABB6AAAgAAA
AEHwAAC+vDDTQfgAAL48MNNCAAAAvo0knkIEAAC+jSSeQggAAL6NJJ5CDAAAvrww00IQAAC9vDDT
QhQAAIAAAABCGAAAgAAAAEIcAAA9vDDTQiAAAD48MNNCJAAAPbww00IoAACAAAAAQiwAAIAAAABC
MAAAgAAAAEI0AACAAAAAQjgAAIAAAABCPAAAgAAAAEJAAAC+PDDTQkQAAL6NJJ5CSAAAvo0knkJM
AAC+PDDTQlAAAIAAAABCVAAAPbww00JYAAA+vDDTQlwAAD68MNNCYAAAPbww00JkAAA9vDDTQmgA
AIAAAABCbAAAgAAAAEJwAAC9vDDTQnQAAIAAAABCeAAAgAAAAEJ8AAA9vDDTQoAAAIAAAABCggAA
gAAAAEKEAACAAAAAQoYAAL48MNNCiAAAvjww00KKAAC+PDDTQowAAL48MNNCjgAAvo0knkKQAAC+
6z0IQpIAAL7rPQhClAAAvrww00KWAAC+PDDTQpgAAD28MNNCmgAAPo0knkKcAAA+6z0IQp4AAD7r
PQhCoAAAPus9CEKiAAA+vDDTQqQAAD28MNNCpgAAPbww00KoAAA+PDDTQqoAAD6NJJ5CrAAAPrww
00KuAAA/JKq5QrAAAD9Ttu1CsgAAP4FhkUK0AAA/U7btQrYAAD9Ttu1CuAAAP2s9CEK6AAA/U7bt
QrwAAD+NJJ5CvgAAP5jnq0LAAAA/sG3GQsIAAD+kqrlCxAAAP40knkLGAAA/jSSeQsgAAD+Y56tC
ygAAP5jnq0LMAAA/x/PgQs4AAD/rPQhC0AAAQA0knkLSAABAKow/QtQAAEA8MNNC1gAAQFO27ULY
AABAX3n7QtoAAEBrPQhC3AAAQHcAFULeAABAfOGcQuAAAECEUlRC4gAAQI0knkLkAABAkBViQuYA
AECb2G9C6AAAQJ7JMkLqAABArX0DQuwAAEC8MNNC7gAAQMrkpELwAABA0MYqQvIAAEDTtu1C9AAA
QNmYdEL2AABA2Zh0QvgAAEDlW4FC+gAAQOs9CEL8AABA7i3LQv4AAED58NhDAAAAQQLZ80MBAABB
DSSeQwIAAEEV9uhDAwAAQR1Q0EMEAABBIzJXQwUAAEEnm3xDBgAAQSqMP0MHAABBKRPeQwgAAEEq
jD9DCQAAQTBtxkMKAABBNNbrQwsAAEE6uHFDDAAAQUOKu0MNAABBR/PgQw4AAEFJbEJDDwAAQUls
QkMQAABBTF0FQxEAAEFQxipDEgAAQVUvT0MTAABBXIk3QxQAAEFfeftDFQAAQWJqvkMWAABBX3n7
QxcAAEFfeftDGAAAQV95+0MZAABBYmq+QxoAAEFj4yBDGwAAQWJqvkMcAABBX3n7Qx0AAEFbENZD
HgAAQWDyXEMfAABBYPJcQyAAAEFpxKZDIQAAQXEejkMiAABBdYezQyMAAEF7aTpDJAAAQXtpOkMl
AABBeHh3QyYAAEF3ABVDJwAAQXzhnEMoAABBgWGRQykAAEGCHcJDKgAAQYLZ80MrAABBg5YkQywA
AEGC2fNDLQAAQYIdwkMuAABBgWGRQy8AAEGC2fNDMAAAQYOWJEMxAABBg5YkQzIAAEGDliRDMwAA
QYOWJEM0AABBg5YkQzUAAEGCHcJDNgAAQYIdwkM3AABBgh3CQzgAAEGC2fNDOQAAQYUOhUM6AABB
h0MYQzsAAEGKM9tDPAAAQYrwDEM9AABBivAMQz4AAEGJd6pDPwAAQYl3qkNAAABBivAMQ0EAAEGN
JJ5DQgAAQYusPUNDAABBi6w9Q0QAAEGK8AxDRQAAQYl3qkNGAABBh0MYQ0cAAEGFyrZDSAAAQYdD
GENJAABBh0MYQ0oAAEGIu3lDSwAAQYl3qkNMAABBijPbQ00AAEGLrD1DTgAAQYrwDENPAABBjGht
Q1AAAEGOnQBDUQAAQZJJ9ENSAABBlTq3Q1MAAEGV9uhDVAAAQZdvSkNVAABBmaPcQ1YAAEGZo9xD
VwAAQZyUoENYAABBoEGUQ1kAAEGhufVDWgAAQaJ2JkNbAABBobn1Q1wAAEGfhWNDXQAAQZ4NAUNe
AABBnJSgQ18AAEGbHD5DYAAAQZscPkNhAABBnVDQQ2IAAEGfhWNDYwAAQaD9xUNkAABBn4VjQ2UA
AEGgQZRDZgAAQZ+FY0NnAABBnVDQQ2gAAEGbHD5DaQAAQZjnq0NqAABBmCt7Q2sAAEGY56tDbAAA
QZpgDUNtAABBmOerQ24AAEGYK3tDbwAAQZazGUNwAABBlrMZQ3EAAEGXb0pDcgAAQZdvSkNzAABB
lrMZQ3QAAEGXb0pDdQAAQZdvSkN2AABBmmANQ3cAAEGclKBDeAAAQZ7JMkN5AABBoEGUQ3oAAEGf
hWNDewAAQZ7JMkN8AABBnJSgQ30AAEGZo9xDfgAAQZjnq0N/AABBmaPcQ4AAAEGYK3tDgIAAQZmj
3EOBAABBmOerQ4GAAEGXb0pDggAAQZazGUOCgABBl29KQ4MAAEGZo9xDg4AAQZscPkOEAABBm9hv
Q4SAAEGeDQFDhQAAQZmj3EOFgABBmCt7Q4YAAEGY56tDhoAAQZdvSkOHAABBlfboQ4eAAEGWsxlD
iAAAQZU6t0OIgABBk8JWQ4kAAEGUfodDiYAAQZazGUOKAABBlfboQ4qAAEGVOrdDiwAAQZU6t0OL
gABBlH6HQ4wAAEGTwlZDjIAAQZMGJUONAABBk8JWQ42AAEGSSfRDjgAAQZGNw0OOgABBkBViQ48A
AEGQ0ZJDj4AAQZDRkkOQAABBkNGSQ5CAAEGQFWJDkQAAQY6dAEORgABBi6w9Q5IAAEGKM9tDkoAA
QYi7eUOTAABBh/9IQ5OAAEGFyrZDlAAAQYRSVEOUgABBgtnzQ5UAAEGCHcJDlYAAQYIdwkOWAABB
gtnzQ5aAAEGFDoVDlwAAQYXKtkOXgABBhobnQ5gAAEGHQxhDmIAAQYf/SEOZAABBhobnQ5mAAEGF
DoVDmgAAQYRSVEOagABBhFJUQ5sAAEGFDoVDm4AAQYdDGEOcAABBh/9IQ5yAAEGIu3lDnQAAQYi7
eUOdgABBh0MYQ54AAEGFDoVDnoAAQYOWJEOfAABBgtnzQ5+AAEGApWBDoAAAQXzhnEOggABBe2k6
Q6EAAEF4eHdDoYAAQXKW8EOiAABBdA9SQ6KAAEF0D1JDowAAQXKW8EOjgABBb6YtQ6QAAEFpxKZD
pIAAQWhMREOlAABBaExEQ6WAAEFuLctDpgAAQXKW8EOmgABBdA9SQ6cAAEF4eHdDp4AAQXnw2EOo
AABBefDYQ6iAAEF3ABVDqQAAQXWHs0OpgABBdwAVQ6oAAEF58NhDqoAAQX/SX0OrAABBgKVgQ6uA
AEGC2fNDrAAAQYRSVEOsgABBgtnzQ60AAEGCHcJDrYAAQYClYEOuAABBfln9Q66AAEF+Wf1DrwAA
QX5Z/UOvgABBgKVgQ7AAAEF/0l9DsIAAQX/SX0OxAABBfOGcQ7GAAEF7aTpDsgAAQXnw2EOygABB
dwAVQ7MAAEF4eHdDs4AAQXcAFUO0AABBdA9SQ7SAAEFuLctDtQAAQWnEpkO1gABBaz0IQ7YAAEFu
LctDtoAAQXEejkO3AABBcpbwQ7eAAEF0D1JDuAAAQXWHs0O4gABBcpbwQ7kAAEF0D1JDuYAAQXh4
d0O6AABBeHh3Q7qAAEF7aTpDuwAAQX5Z/UO7gABBgKVgQ7wAAEGApWBDvIAAQX5Z/UO9AABBfln9
Q72AAEF/0l9DvgAAQYLZ80O+gABBhcq2Q78AAEGKM9tDv4AAQY6dAEPAAABBk8JWQ8CAAEGXb0pD
wQAAQZpgDUPBgABBmaPcQ8IAAEGXb0pDwoAAQZazGUPDAABBlrMZQ8OAAEGXb0pDxAAAQZscPkPE
gABBmxw+Q8UAAEGZo9xDxYAAQZazGUPGAABBkkn0Q8aAAEGPWTFDxwAAQYusPUPHgABBh/9IQ8gA
AEGGhudDyIAAQYXKtkPJAABBh0MYQ8mAAEGH/0hDygAAQYi7eUPKgABBiLt5Q8sAAEGK8AxDy4AA
QYrwDEPMAABBjSSeQ8yAAEGNJJ5DzQAAQY3gz0PNgABBj1kxQ84AAEGRjcNDzoAAQZGNw0PPAABB
jp0AQ8+AAEGNJJ5D0AAAQYrwDEPQgABBi6w9Q9EAAEGK8AxD0YAAQYl3qkPSAABBiLt5Q9KAAEGH
/0hD0wAAQYdDGEPTgABBh0MYQ9QAAEGFDoVD1IAAQYOWJEPVAABBgh3CQ9WAAEGBYZFD1gAAQYId
wkPWgABBgtnzQ9cAAEGC2fND14AAQYLZ80PYAABBg5YkQ9iAAEGFyrZD2QAAQYaG50PZgABBhQ6F
Q9oAAEGDliRD2oAAQYOWJEPbAABBgtnzQ9uAAEGEUlRD3AAAQYi7eUPcgABBijPbQ90AAEGNJJ5D
3YAAQYusPUPeAABBjGhtQ96AAEGK8AxD3wAAQYdDGEPfgABBhcq2Q+AAAEGDliRD4IAAQYLZ80Ph
AABBhFJUQ+GAAEGHQxhD4gAAQYf/SEPigABBiXeqQ+MAAEGK8AxD44AAQYrwDEPkAABBjGhtQ+SA
AEGMaG1D5QAAQY0knkPlgABBi6w9Q+YAAEGKM9tD5oAAQYl3qkPnAABBh0MYQ+eAAEGFDoVD6AAA
QYRSVEPogABBhQ6FQ+kAAEGFDoVD6YAAQYRSVEPqAABBg5YkQ+qAAEGCHcJD6wAAQYFhkUPrgABB
gWGRQ+wAAEGCHcJD7IAAQYLZ80PtAABBhFJUQ+2AAEGDliRD7gAAQYFhkUPugABBgh3CQ+8AAEGC
HcJD74AAQYIdwkPwAABBf9JfQ/CAAEF84ZxD8QAAQX5Z/UPxgABBfln9Q/IAAEGCHcJD8oAAQYRS
VEPzAABBhcq2Q/OAAEGFyrZD9AAAQYXKtkP0gABBh0MYQ/UAAEGHQxhD9YAAQYoz20P2AABBjSSe
Q/aAAEGPWTFD9wAAQY6dAEP3gABBjp0AQ/gAAEGNJJ5D+IAAQYrwDEP5AABBh/9IQ/mAAEGFyrZD
+gAAQYLZ80P6gABBgh3CQ/sAAEGApWBD+4AAQYFhkUP8AABBg5YkQ/yAAEGFyrZD/QAAQYaG50P9
gABBhobnQ/4AAEGHQxhD/oAAQYi7eUP/AABBijPbQ/+AAEGN4M9EAAAAQZPCVkQAQABBnJSgRACA
AEGnm3xEAMAAQbiD30QBAABBzdVnRAFAAEHlW4FEAYAAQfwla0QBwABCCjPbRAIAAEIU3J9EAkAA
Qh7JMkQCgABCJt9LRALAAEIu9WREAwAAQjatZUQDQABCPO0ERAOAAEI/3cdEA8AAQkCZ+EQEAABC
PsN+RARAAEI5nihEBIAAQjKiWEQEwABCKow/RAUAAEIgn6xEBUAAQhU6t0QFgABCCvAMRAXAAEIB
A3lEBgAAQfEejkQGQABB4PJcRAaAAEHSPoxEBsAAQcW/TkQHAABBt8euRAdAAEGtfQNEB4AAQaYj
GkQHwABBng0BRAgAAEGY56tECEAAQZU6t0QIgABBk8JWRAjAAEGRjcNECQAAQZGNw0QJQABBj1kx
RAmAAEGN4M9ECcAAQY3gz0QKAABBjeDPRApAAEGLrD1ECoAAQYusPUQKwABBijPbRAsAAEGK8AxE
C0AAQYxobUQLgABBjp0ARAvAAEGQFWJEDAAAQY9ZMUQMQABBkY3DRAyAAEGVOrdEDMAAQZdvSkQN
AABBmOerRA1AAEGY56tEDYAAQZdvSkQNwABBlTq3RA4AAEGTwlZEDkAAQZGNw0QOgABBkwYlRA7A
AEGTwlZEDwAAQZPCVkQPQABBk8JWRA+AAEGSSfRED8AAQZDRkkQQAABBi6w9RBBAAEGHQxhEEIAA
QYLZ80QQwABBgKVgRBEAAEF/0l9EEUAAQX5Z/UQRgABBfOGcRBHAAEF84ZxEEgAAQX/SX0QSQABB
gKVgRBKAAEGApWBEEsAAQX5Z/UQTAABBdwAVRBNAAEFvpi1EE4AAQWnEpkQTwABBaExERBQAAEFl
W4FEFEAAQWPjIEQUgABBY+MgRBTAAEFiar5EFQAAQVsQ1kQVQABBWCASRBWAAEFTtu1EFcAAQVDG
KkQWAABBTdVnRBZAAEFMXQVEFoAAQUlsQkQWwABBTF0FRBcAAEFMXQVEF0AAQUlsQkQXgABBSWxC
RBfAAEFGe39EGAAAQUOKu0QYQABBQhJaRBiAAEE/IZZEGMAAQUCZ+EQZAABBQ4q7RBlAAEFFAx1E
GYAAQUZ7f0QZwABBQ4q7RBoAAEFDirtEGkAAQUlsQkQagABBSWxCRBrAAEFFAx1EGwAAQUISWkQb
QABBQhJaRBuAAEE/IZZEG8AAQT8hlkQcAABBQhJaRBxAAEFK5KREHIAAQVDGKkQcwABBT03IRB0A
AEFPTchEHUAAQUlsQkQdgABBRQMdRB3AAEE9qTVEHgAAQTq4cUQeQABBPDDTRB6AAEE/IZZEHsAA
QUISWkQfAABBRnt/RB9AAEFH8+BEH4AAQUfz4EQfwABBSWxCRCAAAEFGe39EIEAAQUfz4EQggABB
R/PgRCDAAEFK5KREIQAAQUrkpEQhQABBTdVnRCGAAEFN1WdEIcAAQU9NyEQiAABBTdVnRCJAAEFS
PoxEIoAAQVansUQiwABBWZh0RCMAAEFbENZEI0AAQVansUQjgABBWZh0RCPAAEFZmHREJAAAQVyJ
N0QkQABBYPJcRCSAAEFg8lxEJMAAQWDyXEQlAABBYPJcRCVAAEFfeftEJYAAQVyJN0QlwABBWZh0
RCYAAEFVL09EJkAAQU3VZ0QmgABBSuSkRCbAAEFJbEJEJwAAQUrkpEQnQABBSuSkRCeAAEFJbEJE
J8AAQUZ7f0QoAABBQ4q7RChAAEFCElpEKIAAQUISWkQowABBQJn4RCkAAEE6uHFEKUAAQTlAEEQp
gABBN8euRCnAAEE5QBBEKgAAQTTW60QqQABBM16JRCqAAEEwbcZEKsAAQTHmJ0QrAABBOUAQRCtA
AEE9qTVEK4AAQTww00QrwABBPak1RCwAAEE9qTVELEAAQTlAEEQsgABBN8euRCzAAEE01utELQAA
QTNeiUQtQABBLX0DRC2AAEEpE95ELcAAQSMyV0QuAABBHskyRC5AAEEY56tELoAAQRMGJUQuwABB
EY3DRC8AAEEY56tEL0AAQSBBlEQvgABBIzJXRC/AAEEmIxpEMAAAQSebfEQwQABBJ5t8RDCAAEEw
bcZEMMAAQUCZ+EQxAABBXgGZRDFAAEGH/0hEMYAAQatIcEQxwABB1euARDIAAEH/Fi5EMkAAQhAV
YkQygABCHJSgRDLAAEIkTKBEMwAAQikT3kQzQABCKow/RDOAAEIq6lhEM8AAQibfS0Q0AABCIEGU
RDRAAEIXzWJENIAAQg77GEQ0wABCB/9IRDUAAEICe9pENUAAQfk0p0Q1gABB7i3LRDXAAEHfeftE
NgAAQc3VZ0Q2QABBurhxRDaAAEGqjD9ENsAAQZpgDUQ3AABBjGhtRDdAAEF84ZxEN4AAQWhMREQ3
wABBVqexRDgAAEFDirtEOEAAQTTW60Q4gABBKRPeRDjAAEEdUNBEOQAAQQ6dAEQ5QABBAtnzRDmA
AEDxHo5EOcAAQNansUQ6AABAxQMdRDpAAECzXolEOoAAQKSquUQ6wABAmOerRDsAAECHQxhEO0AA
QHEejkQ7gABATdVnRDvAAEBCElpEPAAAQB7JMkQ8QABAEwYlRDyAAEAHQxhEPMAAP/cAFUQ9AAA/
9wAVRD1AAD+8MNNEPYAAP8fz4EQ9wAA/sG3GRD4AAD9Ttu1EPkAAPySquUQ+gAA+vDDTRD7AAD48
MNNEPwAAgAAAAEQ/QACAAAAARD+AAD48MNNEP8AAPus9CERAAAA+vDDTREBAAD28MNNEQIAAgAAA
AERAwAC+jSSeREEAAL28MNNEQUAAvbww00RBgACAAAAAREHAAD48MNNEQgAAPjww00RCQAA+jSSe
REKAAD48MNNEQsAAPbww00RDAACAAAAARENAAL48MNNEQ4AAvus9CERDwAC/JKq5REQAAL8NJJ5E
REAAvo0knkREgAC+vDDTRETAAL6NJJ5ERQAAvo0knkRFQAC+vDDTREWAAL68MNNERcAAvjww00RG
AAC+PDDTREZAAL6NJJ5ERoAAgAAAAERGwAC+PDDTREcAAL68MNNER0AAv1O27URHgAC/gWGRREfA
AL+BYZFESAAAv5jnq0RIQAC/33n7REiAAMBH8+BESMAAwLNeiURJAADBCjPbRElAAMFGe39ESYAA
wYRSVERJwADBqRPeREoAAMHPTchESkAAwfh4d0RKgADCD1kxRErAAMIgQZRESwAAwiwEoURLQADC
NHjSREuAAMI4JcZES8AAwjlAEERMAADCNZMcRExAAMIwbcZETIAAwii1xURMwADCH+N7RE0AAMIV
OrdETUAAwgnVw0RNgADB+2k6RE3AAMHiar5ETgAAwcug1EROQADBtBq6RE6AAMGhufVETsAAwY9Z
MURPAADBfln9RE9AAMFfeftET4AAwUZ7f0RPwADBLvVkRFAAAMEb2G9EUEAAwQusPURQgADA9A9S
RFDAAMDZmHREUQAAwMfz4ERRQADAvDDTRFGAAMC2T0xEUcAAwK19A0RSAADApKq5RFJAAMCb2G9E
UoAAwIdDGERSwADAhFJURFMAAMBrPQhEU0AAwFmYdERTgADATdVnRFPAAMA2T0xEVAAAwB7JMkRU
QADAHskyRFSAAMATBiVEVMAAv+s9CERVAAC/33n7RFVAAL/Ttu1EVYAAv9O27URVwAC/07btRFYA
AL/H8+BEVkAAv7ww00RWgAC/sG3GRFbAAL+NJJ5EVwAAv40knkRXQAC/pKq5RFeAAL+kqrlEV8AA
v6SquURYAAC/pKq5RFhAAL+NJJ5EWIAAv4FhkURYwAC/U7btRFkAAL8kqrlEWUAAvzww00RZgAC/
PDDTRFnAAL88MNNEWgAAvus9CERaQAC+vDDTRFqAAL68MNNEWsAAvo0knkRbAAC+vDDTRFtAAL8N
JJ5EW4AAvySquURbwAC+6z0IRFwAAL7rPQhEXEAAvus9CERcgAC/JKq5RFzAAL9Ttu1EXQAAvySq
uURdQAC/JKq5RF2AAL88MNNEXcAAv1O27UReAAC/U7btRF5AAL7rPQhEXoAAvrww00RewAC+PDDT
RF8AAIAAAABEX0AAvbww00RfgAA9vDDTRF/AAIAAAABEYAAAgAAAAERgQACAAAAARGCAAL28MNNE
YMAAvjww00RhAAC9vDDTRGFAAL28MNNEYYAAvw0knkRhwAC/JKq5RGIAAL+BYZFEYkAAv7BtxkRi
gAC/sG3GRGLAAL+Y56tEYwAAvzww00RjQAC+6z0IRGOAAL8kqrlEY8AAvzww00RkAAC/PDDTRGRA
AL88MNNEZIAAvw0knkRkwAC/DSSeRGUAAL8NJJ5EZUAAvo0knkRlgACAAAAARGXAAIAAAABEZgAA
gAAAAERmQAA+jSSeRGaAAD7rPQhEZsAAPo0knkRnAAA+jSSeRGdAAD48MNNEZ4AAgAAAAERnwACA
AAAARGgAAIAAAABEaEAAvbww00RogAC9vDDTRGjAAL28MNNEaQAAvrww00RpQAC+vDDTRGmAAL6N
JJ5EacAAvo0knkRqAAC+jSSeRGpAAIAAAABEaoAAgAAAAERqwACAAAAARGsAAIAAAABEa0AAgAAA
AERrgAC9vDDTRGvAAL7rPQhEbAAAvbww00RsQAA9vDDTRGyAAD28MNNEbMAAgAAAAERtAACAAAAA
RG1AAL6NJJ5EbYAAvrww00RtwAC+jSSeRG4AAL6NJJ5EbkAAvjww00RugAC9vDDTRG7AAL28MNNE
bwAAgAAAAERvQAC9vDDTRG+AAD6NJJ5Eb8AAPjww00RwAAA+jSSeRHBAAD6NJJ5EcIAAPo0knkRw
wAA+6z0IRHEAAD8NJJ5EcUAAPzww00RxgAA+6z0IRHHAAD6NJJ5EcgAAPbww00RyQAC9vDDTRHKA
AL7rPQhEcsAAvrww00RzAAC+jSSeRHNAAL48MNNEc4AAgAAAAERzwAA9vDDTRHQAAIAAAABEdEAA
gAAAAER0gACAAAAARHTAAIAAAABEdQAAgAAAAER1QACAAAAARHWAAL28MNNEdcAAgAAAAER2AACA
AAAARHZAAIAAAABEdoAAgAAAAER2wACAAAAARHcAAIAAAABEd0AAgAAAAER3gACAAAAARHfAAIAA
AABEeAAAPjww00R4QACAAAAARHiAAD48MNNEeMAAgAAAAER5AAC+jSSeRHlAAL48MNNEeYAAvo0k
nkR5wAC+jSSeRHoAAL6NJJ5EekAAgAAAAER6gAC9vDDTRHrAAL28MNNEewAAvo0knkR7QAC+PDDT
RHuAAL28MNNEe8AAvjww00R8AAC+vDDTRHxAAL6NJJ5EfIAAvrww00R8wAC+vDDTRH0AAL68MNNE
fUAAvus9CER9gAC/JKq5RH3AAL8kqrlEfgAAv1O27UR+QAC/PDDTRH6AAL7rPQhEfsAAvrww00R/
AAC+vDDTRH9AAL6NJJ5Ef4AAvjww00R/wAC+vDDTRIAAAL6NJJ5EgCAAgAAAAESAQAC9vDDTRIBg
AIAAAABEgIAAgAAAAESAoACAAAAARIDAAL6NJJ5EgOAAvrww00SBAAC+jSSeRIEgAL48MNNEgUAA
gAAAAESBYACAAAAARIGAAIAAAABEgaAAvbww00SBwAC9vDDTRIHgAL48MNNEggAAvjww00SCIAC+
vDDTRIJAAL6NJJ5EgmAAvus9CESCgAC+vDDT</set>
      <set id="src_01" fmt="ptset">AAAABnNyY18wMQAAAAAAAAACAAAGDMP6AAB/wAAAw/mAAH/AAADD+QAAf8AAAMP4gAB/wAAAw/gA
AH/AAADD94AAf8AAAMP3AAB/wAAAw/aAAH/AAADD9gAAf8AAAMP1gAB/wAAAw/UAAH/AAADD9IAA
f8AAAMP0AAB/wAAAw/OAAH/AAADD8wAAf8AAAMPygAB/wAAAw/IAAH/AAADD8YAAf8AAAMPxAAB/
wAAAw/CAAH/AAADD8AAAf8AAAMPvgAB/wAAAw+8AAH/AAADD7oAAf8AAAMPuAAB/wAAAw+2AAH/A
AADD7QAAf8AAAMPsgAB/wAAAw+wAAH/AAADD64AAf8AAAMPrAAB/wAAAw+qAAH/AAADD6gAAf8AA
AMPpgAB/wAAAw+kAAH/AAADD6IAAf8AAAMPoAAB/wAAAw+eAAH/AAADD5wAAf8AAAMPmgAB/wAAA
w+YAAH/AAADD5YAAf8AAAMPlAAB/wAAAw+SAAH/AAADD5AAAf8AAAMPjgAB/wAAAw+MAAH/AAADD
4oAAf8AAAMPiAAB/wAAAw+GAAH/AAADD4QAAf8AAAMPggAB/wAAAw+AAAH/AAADD34AAf8AAAMPf
AAB/wAAAw96AAH/AAADD3gAAf8AAAMPdgAB/wAAAw90AAH/AAADD3IAAf8AAAMPcAAB/wAAAw9uA
AH/AAADD2wAAf8AAAMPagAB/wAAAw9oAAH/AAADD2YAAf8AAAMPZAAB/wAAAw9iAAH/AAADD2AAA
f8AAAMPXgAB/wAAAw9cAAH/AAADD1oAAf8AAAMPWAAB/wAAAw9WAAH/AAADD1QAAf8AAAMPUgAB/
wAAAw9QAAH/AAADD04AAf8AAAMPTAAB/wAAAw9KAAH/AAADD0gAAf8AAAMPRgAB/wAAAw9EAAH/A
AADD0IAAf8AAAMPQAAB/wAAAw8+AAH/AAADDzwAAf8AAAMPOgAB/wAAAw84AAH/AAADDzYAAf8AA
AMPNAAB/wAAAw8yAAH/AAADDzAAAf8AAAMPLgAB/wAAAw8sAAH/AAADDyoAAf8AAAMPKAAB/wAAA
w8mAAH/AAADDyQAAf8AAAMPIgAB/wAAAw8gAAH/AAADDx4AAf8AAAMPHAAB/wAAAw8aAAH/AAADD
xgAAf8AAAMPFgAB/wAAAw8UAAH/AAADDxIAAf8AAAMPEAAB/wAAAw8OAAH/AAADDwwAAf8AAAMPC
gAB/wAAAw8IAAH/AAADDwYAAf8AAAMPBAAB/wAAAw8CAAH/AAADDwAAAf8AAAMO/gAB/wAAAw78A
AH/AAADDvoAAf8AAAMO+AAB/wAAAw72AAH/AAADDvQAAf8AAAMO8gAB/wAAAw7wAAH/AAADDu4AA
f8AAAMO7AAB/wAAAw7qAAH/AAADDugAAf8AAAMO5gAB/wAAAw7kAAH/AAADDuIAAf8AAAMO4AAB/
wAAAw7eAAH/AAADDtwAAf8AAAMO2gAB/wAAAw7YAAH/AAADDtYAAf8AAAMO1AAB/wAAAw7SAAH/A
AADDtAAAf8AAAMOzgAB/wAAAw7MAAH/AAADDsoAAf8AAAMOyAAB/wAAAw7GAAH/AAADDsQAAf8AA
AMOwgAB/wAAAw7AAAH/AAADDr4AAf8AAAMOvAAB/wAAAw66AAH/AAADDrgAAf8AAAMOtgAB/wAAA
w60AAH/AAADDrIAAf8AAAMOsAAB/wAAAw6uAAH/AAADDqwAAf8AAAMOqgAB/wAAAw6oAAH/AAADD
qYAAf8AAAMOpAAB/wAAAw6iAAH/AAADDqAAAf8AAAMOngAB/wAAAw6cAAH/AAADDpoAAf8AAAMOm
AAB/wAAAw6WAAH/AAADDpQAAf8AAAMOkgAB/wAAAw6QAAH/AAADDo4AAf8AAAMOjAAB/wAAAw6KA
AH/AAADDogAAf8AAAMOhgAB/wAAAw6EAAH/AAADDoIAAf8AAAMOgAAB/wAAAw5+AAH/AAADDnwAA
f8AAAMOegAB/wAAAw54AAH/AAADDnYAAf8AAAMOdAAB/wAAAw5yAAH/AAADDnAAAf8AAAMObgAB/
wAAAw5sAAH/AAADDmoAAf8AAAMOaAAB/wAAAw5mAAH/AAADDmQAAf8AAAMOYgAB/wAAAw5gAAH/A
AADDl4AAf8AAAMOXAAB/wAAAw5aAAH/AAADDlgAAf8AAAMOVgAB/wAAAw5UAAH/AAADDlIAAf8AA
AMOUAAB/wAAAw5OAAH/AAADDkwAAf8AAAMOSgAB/wAAAw5IAAH/AAADDkYAAf8AAAMORAAB/wAAA
w5CAAH/AAADDkAAAf8AAAMOPgAB/wAAAw48AAH/AAADDjoAAf8AAAMOOAAB/wAAAw42AAH/AAADD
jQAAf8AAAMOMgAB/wAAAw4wAAH/AAADDi4AAf8AAAMOLAAB/wAAAw4qAAH/AAADDigAAf8AAAMOJ
gAB/wAAAw4kAAH/AAADDiIAAf8AAAMOIAAB/wAAAw4eAAH/AAADDhwAAf8AAAMOGgAB/wAAAw4YA
AH/AAADDhYAAf8AAAMOFAAB/wAAAw4SAAH/AAADDhAAAf8AAAMODgAB/wAAAw4MAAH/AAADDgoAA
f8AAAMOCAAB/wAAAw4GAAH/AAADDgQAAf8AAAMOAgAB/wAAAw4AAAH/AAADDfwAAf8AAAMN+AAB/
wAAAw30AAH/AAADDfAAAf8AAAMN7AAB/wAAAw3oAAH/AAADDeQAAf8AAAMN4AAB/wAAAw3cAAH/A
AADDdgAAf8AAAMN1AAB/wAAAw3QAAH/AAADDcwAAf8AAAMNyAAB/wAAAw3EAAH/AAADDcAAAf8AA
AMNvAAB/wAAAw24AAH/AAADDbQAAf8AAAMNsAAB/wAAAw2sAAH/AAADDagAAf8AAAMNpAAB/wAAA
w2gAAH/AAADDZwAAf8AAAMNmAAB/wAAAw2UAAH/AAADDZAAAf8AAAMNjAAB/wAAAw2IAAH/AAADD
YQAAf8AAAMNgAAB/wAAAw18AAH/AAADDXgAAf8AAAMNdAAB/wAAAw1wAAH/AAADDWwAAf8AAAMNa
AAB/wAAAw1kAAH/AAADDWAAAf8AAAMNXAAB/wAAAw1YAAH/AAADDVQAAf8AAAMNUAAB/wAAAw1MA
AH/AAADDUgAAf8AAAMNRAAB/wAAAw1AAAH/AAADDTwAAf8AAAMNOAAB/wAAAw00AAH/AAADDTAAA
f8AAAMNLAAB/wAAAw0oAAH/AAADDSQAAf8AAAMNIAAB/wAAAw0cAAH/AAADDRgAAf8AAAMNFAAB/
wAAAw0QAAH/AAADDQwAAf8AAAMNCAAB/wAAAw0EAAH/AAADDQAAAf8AAAMM/AAB/wAAAwz4AAH/A
AADDPQAAf8AAAMM8AAB/wAAAwzsAAH/AAADDOgAAf8AAAMM5AAB/wAAAwzgAAH/AAADDNwAAf8AA
AMM2AAB/wAAAwzUAAH/AAADDNAAAf8AAAMMzAAB/wAAAwzIAAH/AAADDMQAAf8AAAMMwAAB/wAAA
wy8AAH/AAADDLgAAf8AAAMMtAAB/wAAAwywAAH/AAADDKwAAf8AAAMMqAAB/wAAAwykAAH/AAADD
KAAAf8AAAMMnAAB/wAAAwyYAAH/AAADDJQAAf8AAAMMkAAB/wAAAwyMAAH/AAADDIgAAf8AAAMMh
AAB/wAAAwyAAAH/AAADDHwAAf8AAAMMeAAB/wAAAwx0AAH/AAADDHAAAf8AAAMMbAAB/wAAAwxoA
AH/AAADDGQAAf8AAAMMYAAB/wAAAwxcAAH/AAADDFgAAf8AAAMMVAAB/wAAAwxQAAH/AAADDEwAA
f8AAAMMSAAB/wAAAwxEAAH/AAADDEAAAf8AAAMMPAAB/wAAAww4AAH/AAADDDQAAf8AAAMMMAAB/
wAAAwwsAAH/AAADDCgAAf8AAAMMJAAB/wAAAwwgAAH/AAADDBwAAf8AAAMMGAAB/wAAAwwUAAH/A
AADDBAAAf8AAAMMDAAB/wAAAwwIAAH/AAADDAQAAf8AAAMMAAAB/wAAAwv4AAH/AAADC/AAAf8AA
AML6AAB/wAAAwvgAAH/AAADC9gAAf8AAAML0AAB/wAAAwvIAAH/AAADC8AAAf8AAAMLuAAB/wAAA
wuwAAH/AAADC6gAAf8AAAMLoAAB/wAAAwuYAAH/AAADC5AAAf8AAAMLiAAB/wAAAwuAAAH/AAADC
3gAAf8AAAMLcAAB/wAAAwtoAAH/AAADC2AAAf8AAAMLWAAB/wAAAwtQAAH/AAADC0gAAf8AAAMLQ
AAB/wAAAws4AAH/AAADCzAAAf8AAAMLKAAB/wAAAwsgAAAAAAADCxgAAAAAAAMLEAAAAAAAAwsIA
AAAAAADCwAAAAAAAAMK+AAAAAAAAwrwAAAAAAADCugAAAAAAAMK4AAAAAAAAwrYAAAAAAADCtAAA
AAAAAMKyAAAAAAAAwrAAAAAAAADCrgAAAAAAAMKsAAAAAAAAwqoAAAAAAADCqAAAAAAAAMKmAAAA
AAAAwqQAAAAAAADCogAAAAAAAMKgAAAAAAAAwp4AAAAAAADCnAAAAAAAAMKaAAAAAAAAwpgAAAAA
AADClgAAAAAAAMKUAAAAAAAAwpIAAAAAAADCkAAAAAAAAMKOAAAAAAAAwowAAAAAAADCigAAAAAA
AMKIAAAAAAAAwoYAAAAAAADChAAAAAAAAMKCAAAAAAAAwoAAAAAAAADCfAAAAAAAAMJ4AAAAAAAA
wnQAAAAAAADCcAAAAAAAAMJsAAAAAAAAwmgAAAAAAADCZAAAAAAAAMJgAAAAAAAAwlwAAAAAAADC
WAAAAAAAAMJUAAAAAAAAwlAAAAAAAADCTAAAAAAAAMJIAAAAAAAAwkQAAAAAAADCQAAAAAAAAMI8
AAAAAAAAwjgAAAAAAADCNAAAAAAAAMIwAAAAAAAAwiwAAAAAAADCKAAAAAAAAMIkAAAAAAAAwiAA
AAAAAADCHAAAAAAAAMIYAAAAAAAAwhQAAAAAAADCEAAAAAAAAMIMAAAAAAAAwggAAAAAAADCBAAA
AAAAAMIAAAAAAAAAwfgAAAAAAADB8AAAAAAAAMHoAAAAAAAAweAAAAAAAADB2AAAAAAAAMHQAAAA
AAAAwcgAAAAAAADBwAAAAAAAAMG4AAAAAAAAwbAAAAAAAADBqAAAAAAAAMGgAAAAAAAAwZgAAAAA
AADBkAAAAAAAAMGIAAAAAAAAwYAAAAAAAADBcAAAAAAAAMFgAAAAAAAAwVAAAAAAAADBQAAAAAAA
AMEwAAAAAAAAwSAAAAAAAADBEAAAAAAAAMEAAAAAAAAAwOAAAAAAAADAwAAAAAAAAMCgAAAAAAAA
wIAAAAAAAADAQAAAAAAAAMAAAAAAAAAAv4AAAAAAAAAAAAAAQaBBlD+AAABBoEGUQAAAAEGgQZRA
QAAAQaBBlECAAABBoEGUQKAAAEGgQZRAwAAAQaBBlEDgAABBoEGUQQAAAEGgQZRBEAAAQaBBlEEg
AABBoEGUQTAAAEGgQZRBQAAAQaBBlEFQAABBoEGUQWAAAEGgQZRBcAAAQaBBlEGAAABBoEGUQYgA
AEGgQZRBkAAAQaBBlEGYAABBoEGUQaAAAEGgQZRBqAAAQaBBlEGwAABBoEGUQbgAAEGgQZRBwAAA
QaBBlEHIAABBoEGUQdAAAEGgQZRB2AAAQaBBlEHgAABBoEGUQegAAEGgQZRB8AAAQaBBlEH4AABB
oEGUQgAAAEGgQZRCBAAAQaBBlEIIAABBoEGUQgwAAEGgQZRCEAAAQaBBlEIUAABBoEGUQhgAAEGg
QZRCHAAAQaBBlEIgAABBoEGUQiQAAEGgQZRCKAAAQaBBlEIsAABBoEGUQjAAAEGgQZRCNAAAQaBB
lEI4AABBoEGUQjwAAEGgQZRCQAAAQaBBlEJEAABBoEGUQkgAAEGgQZRCTAAAQaBBlEJQAABBoEGU
QlQAAEGgQZRCWAAAQaBBlEJcAABBoEGUQmAAAEGgQZRCZAAAQaBBlEJoAABBoEGUQmwAAEGgQZRC
cAAAQaBBlEJ0AABBoEGUQngAAEGgQZRCfAAAQaBBlEKAAABBoEGUQoIAAEGgQZRChAAAQaBBlEKG
AABBoEGUQogAAEGgQZRCigAAQaBBlEKMAABBoEGUQo4AAEGgQZRCkAAAQaBBlEKSAABBoEGUQpQA
AEGgQZRClgAAQaBBlEKYAABBoEGUQpoAAEGgQZRCnAAAQaBBlEKeAABBoEGUQqAAAEGgQZRCogAA
QaBBlEKkAABBoEGUQqYAAEGgQZRCqAAAQaBBlEKqAABBoEGUQqwAAEGgQZRCrgAAQaBBlEKwAABB
oEGUQrIAAEGgQZRCtAAAQaBBlEK2AABBoEGUQrgAAEGgQZRCugAAQaBBlEK8AABBoEGUQr4AAEGg
QZRCwAAAQaBBlELCAABBoEGUQsQAAEGgQZRCxgAAQaBBlELIAABBoEGUQsoAAEGgQZRCzAAAQaBB
lELOAABBoEGUQtAAAEGgQZRC0gAAQaBBlELUAABBoEGUQtYAAEGgQZRC2AAAQaBBlELaAABBoEGU
QtwAAEGgQZRC3gAAQaBBlELgAABBoEGUQuIAAEGgQZRC5AAAQaBBlELmAABBoEGUQugAAEGgQZRC
6gAAQaBBlELsAABBoEGUQu4AAEGgQZRC8AAAQaBBlELyAABBoEGUQvQAAEGgQZRC9gAAQaBBlEL4
AABBoEGUQvoAAEGgQZRC/AAAQaBBlEL+AABBoEGUQwAAAEGgQZRDAQAAQaBBlEMCAABBoEGUQwMA
AEGgQZRDBAAAQaBBlEMFAABBoEGUQwYAAEGgQZRDBwAAQaBBlEMIAABBoEGUQwkAAEGgQZRDCgAA
QaBBlEMLAABBoEGUQwwAAEGgQZRDDQAAQaBBlEMOAABBoEGUQw8AAEGgQZRDEAAAQaBBlEMRAABB
oEGUQxIAAEGgQZRDEwAAQaBBlEMUAABBoEGUQxUAAEGgQZRDFgAAQaBBlEMXAABBoEGUQxgAAEGg
QZRDGQAAQaBBlEMaAABBoEGUQxsAAEGgQZRDHAAAQaBBlEMdAABBoEGUQx4AAEGgQZRDHwAAQaBB
lEMgAABBoEGUQyEAAEGgQZRDIgAAQaBBlEMjAABBoEGUQyQAAEGgQZRDJQAAQaBBlEMmAABBoEGU
QycAAEGgQZRDKAAAQaBBlEMpAABBoEGUQyoAAEGgQZRDKwAAQaBBlEMsAABBoEGUQy0AAEGgQZRD
LgAAQaBBlEMvAABBoEGUQzAAAEGgQZRDMQAAQaBBlEMyAABBoEGUQzMAAEGgQZRDNAAAQaBBlEM1
AABBoEGUQzYAAEGgQZRDNwAAQaBBlEM4AABBoEGUQzkAAEGgQZRDOgAAQaBBlEM7AABBoEGUQzwA
AEGgQZRDPQAAQaBBlEM+AABBoEGUQz8AAEGgQZRDQAAAQaBBlENBAABBoEGUQ0IAAEGgQZRDQwAA
QaBBlENEAABBoEGUQ0UAAEGgQZRDRgAAQaBBlENHAABBoEGUQ0gAAEGgQZRDSQAAQaBBlENKAABB
oEGUQ0sAAEGgQZRDTAAAQaBBlENNAABBoEGUQ04AAEGgQZRDTwAAQaBBlENQAABBoEGUQ1EAAEGg
QZRDUgAAQaBBlENTAABBoEGUQ1QAAEGgQZRDVQAAQaBBlENWAABBoEGUQ1cAAEGgQZRDWAAAQaBB
lENZAABBoEGUQ1oAAEGgQZRDWwAAQaBBlENcAABBoEGUQ10AAEGgQZRDXgAAQaBBlENfAABBoEGU
Q2AAAEGgQZRDYQAAQaBBlENiAABBoEGUQ2MAAEGgQZRDZAAAQaBBlENlAABBoEGUQ2YAAEGgQZRD
ZwAAQaBBlENoAABBoEGUQ2kAAEGgQZRDagAAQaBBlENrAABBoEGUQ2wAAEGgQZRDbQAAQaBBlENu
AABBoEGUQ28AAEGgQZRDcAAAQaBBlENxAABBoEGUQ3IAAEGgQZRDcwAAQaBBlEN0AABBoEGUQ3UA
AEGgQZRDdgAAQaBBlEN3AABBoEGUQ3gAAEGgQZRDeQAAQaBBlEN6AABBoEGUQ3sAAEGgQZRDfAAA
QaBBlEN9AABBoEGUQ34AAEGgQZRDfwAAQaBBlEOAAABBoEGUQ4CAAEGgQZRDgQAAQaBBlEOBgABB
oEGUQ4IAAEGgQZRDgoAAQaBBlEODAABBoEGUQ4OAAEGgQZRDhAAAQaBBlEOEgABBoEGUQ4UAAEGg
QZRDhYAAQaBBlEOGAABBoEGUQ4aAAEGgQZRDhwAAQaBBlEOHgABBoEGUQ4gAAEGgQZRDiIAAQaBB
lEOJAABBoEGUQ4mAAEGgQZRDigAAQaBBlEOKgABBoEGUQ4sAAEGgQZRDi4AAQaBBlEOMAABBoEGU
Q4yAAEGgQZRDjQAAQaBBlEONgABBoEGUQ44AAEGgQZRDjoAAQaBBlEOPAABBoEGUQ4+AAEGgQZRD
kAAAQaBBlEOQgABBoEGUQ5EAAEGgQZRDkYAAQaBBlEOSAABBoEGUQ5KAAEGgQZRDkwAAQaBBlEOT
gABBoEGUQ5QAAEGgQZRDlIAAQaBBlEOVAABBoEGUQ5WAAEGgQZRDlgAAQaBBlEOWgABBoEGUQ5cA
AEGgQZRDl4AAQaBBlEOYAABBoEGUQ5iAAEGgQZRDmQAAQaBBlEOZgABBoEGUQ5oAAEGgQZRDmoAA
QaBBlEObAABBoEGUQ5uAAEGgQZRDnAAAQaBBlEOcgABBoEGUQ50AAEGgQZRDnYAAQaBBlEOeAABB
oEGUQ56AAEGgQZRDnwAAQaBBlEOfgABBoEGUQ6AAAEGgQZRDoIAAQaBBlEOhAABBoEGUQ6GAAEGg
QZRDogAAQaBBlEOigABBoEGUQ6MAAEGgQZRDo4AAQaBBlEOkAABBoEGUQ6SAAEGgQZRDpQAAQaBB
lEOlgABBoEGUQ6YAAEGgQZRDpoAAQaBBlEOnAABBoEGUQ6eAAEGgQZRDqAAAQaBBlEOogABBoEGU
Q6kAAEGgQZRDqYAAQaBBlEOqAABBoEGUQ6qAAEGgQZRDqwAAQaBBlEOrgABBoEGUQ6wAAEGgQZRD
rIAAQaBBlEOtAABBoEGUQ62AAEGgQZRDrgAAQaBBlEOugABBoEGUQ68AAEGgQZRDr4AAQaBBlEOw
AABBoEGUQ7CAAEGgQZRDsQAAQaBBlEOxgABBoEGUQ7IAAEGgQZRDsoAAQaBBlEOzAABBoEGUQ7OA
AEGgQZRDtAAAQaBBlEO0gABBoEGUQ7UAAEGgQZRDtYAAQaBBlEO2AABBoEGUQ7aAAEGgQZRDtwAA
QaBBlEO3gABBoEGUQ7gAAEGgQZRDuIAAQaBBlEO5AABBoEGUQ7mAAEGgQZRDugAAQaBBlEO6gABB
oEGUQ7sAAEGgQZRDu4AAQaBBlEO8AABBoEGUQ7yAAEGgQZRDvQAAQaBBlEO9gABBoEGUQ74AAEGg
QZRDvoAAQaBBlEO/AABBoEGUQ7+AAEGgQZRDwAAAQaBBlEPAgABBoEGUQ8EAAEGgQZRDwYAAQaBB
lEPCAABBoEGUQ8KAAEGgQZRDwwAAQaBBlEPDgABBoEGUQ8QAAEGgQZRDxIAAQaBBlEPFAABBoEGU
Q8WAAEGgQZRDxgAAQaBBlEPGgABBoEGUQ8cAAEGgQZRDx4AAQaBBlEPIAABBoEGUQ8iAAEGgQZRD
yQAAQaBBlEPJgABBoEGUQ8oAAEGgQZRDyoAAQaBBlEPLAABBoEGUQ8uAAEGgQZRDzAAAQaBBlEPM
gABBoEGUQ80AAEGgQZRDzYAAQaBBlEPOAABBoEGUQ86AAEGgQZRDzwAAQaBBlEPPgABBoEGUQ9AA
AEGgQZRD0IAAQaBBlEPRAABBoEGUQ9GAAEGgQZRD0gAAQaBBlEPSgABBoEGUQ9MAAEGgQZRD04AA
QaBBlEPUAABBoEGUQ9SAAEGgQZRD1QAAQaBBlEPVgABBoEGUQ9YAAEGgQZRD1oAAQaBBlEPXAABB
oEGUQ9eAAEGgQZRD2AAAQaBBlEPYgABBoEGUQ9kAAEGgQZRD2YAAQaBBlEPaAABBoEGUQ9qAAEGg
QZRD2wAAQaBBlEPbgABBoEGUQ9wAAEGgQZRD3IAAQaBBlEPdAABBoEGUQ92AAEGgQZRD3gAAQaBB
lEPegABBoEGUQ98AAEGgQZRD34AAQaBBlEPgAABBoEGUQ+CAAEGgQZRD4QAAQaBBlEPhgABBoEGU
Q+IAAEGgQZRD4oAAQaBBlEPjAABBoEGUQ+OAAEGgQZRD5AAAQaBBlEPkgABBoEGUQ+UAAEGgQZRD
5YAAQaBBlEPmAABBoEGUQ+aAAEGgQZRD5wAAQaBBlEPngABBoEGUQ+gAAEGgQZRD6IAAQaBBlEPp
AABBoEGUQ+mAAEGgQZRD6gAAQaBBlEPqgABBoEGUQ+sAAEGgQZRD64AAQaBBlEPsAABBoEGUQ+yA
AEGgQZRD7QAAQaBBlEPtgABBoEGUQ+4AAEGgQZRD7oAAQaBBlEPvAABBoEGUQ++AAEGgQZRD8AAA
QaBBlEPwgABBoEGUQ/EAAEGgQZRD8YAAQaBBlEPyAABBoEGUQ/KAAEGgQZRD8wAAQaBBlEPzgABB
oEGUQ/QAAEGgQZRD9IAAQaBBlEP1AABBoEGUQ/WAAEGgQZRD9gAAQaBBlEP2gABBoEGUQ/cAAEGg
QZRD94AAQaBBlEP4AABBoEGUQ/iAAEGgQZRD+QAAQaBBlEP5gABBoEGUQ/oAAEGgQZRD+oAAQaBB
lEP7AABBoEGUQ/uAAEGgQZRD/AAAQaBBlEP8gABBoEGUQ/0AAEGgQZRD/YAAQaBBlEP+AABBoEGU
Q/6AAEGgQZRD/wAAQaBBlEP/gABBoEGURAAAAEGgQZREAEAAQaBBlEQAgABBoEGURADAAEGgQZRE
AQAAQaBBlEQBQABBoEGURAGAAEGgQZREAcAAQaBBlEQCAABBoEGURAJAAEGgQZREAoAAQaBBlEQC
wABBoEGURAMAAEGgQZREA0AAQaBBlEQDgABBoEGURAPAAEGgQZREBAAAQaBBlEQEQABBoEGURASA
AEGgQZREBMAAQaBBlEQFAABBoEGURAVAAEGgQZREBYAAQaBBlEQFwABBoEGURAYAAEGgQZREBkAA
QaBBlEQGgABBoEGURAbAAEGgQZREBwAAQaBBlEQHQABBoEGURAeAAEGgQZREB8AAQaBBlEQIAABB
oEGURAhAAEGgQZRECIAAQaBBlEQIwABBoEGURAkAAEGgQZRECUAAQaBBlEQJgABBoEGURAnAAEGg
QZRECgAAQaBBlEQKQABBoEGURAqAAEGgQZRECsAAQaBBlEQLAABBoEGURAtAAEGgQZREC4AAQaBB
lEQLwABBoEGURAwAAEGgQZREDEAAQaBBlEQMgABBoEGURAzAAEGgQZREDQAAQaBBlEQNQABBoEGU
RA2AAEGgQZREDcAAQaBBlEQOAABBoEGURA5AAEGgQZREDoAAQaBBlEQOwABBoEGURA8AAEGgQZRE
D0AAQaBBlEQPgABBoEGURA/AAEGgQZREEAAAQaBBlEQQQABBoEGURBCAAEGgQZREEMAAQaBBlEQR
AABBoEGURBFAAEGgQZREEYAAQaBBlEQRwABBoEGURBIAAEGgQZREEkAAQaBBlEQSgABBoEGURBLA
AEGgQZREEwAAQaBBlEQTQABBoEGURBOAAEGgQZREE8AAQaBBlEQUAABBoEGURBRAAEGgQZREFIAA
QaBBlEQUwABBoEGURBUAAEGgQZREFUAAQaBBlEQVgABBoEGURBXAAEGgQZREFgAAQaBBlEQWQABB
oEGURBaAAEGgQZREFsAAQaBBlEQXAABBoEGURBdAAEGgQZREF4AAQaBBlEQXwABBoEGURBgAAEGg
QZREGEAAQaBBlEQYgABBoEGURBjAAEGgQZREGQAAQaBBlEQZQABBoEGURBmAAEGgQZREGcAAQaBB
lEQaAABBoEGURBpAAEGgQZREGoAAQaBBlEQawABBoEGURBsAAEGgQZREG0AAQaBBlEQbgABBoEGU
RBvAAEGgQZREHAAAQaBBlEQcQABBoEGURByAAEGgQZREHMAAQaBBlEQdAABBoEGURB1AAEGgQZRE
HYAAQaBBlEQdwABBoEGURB4AAEGgQZREHkAAQaBBlEQegABBoEGURB7AAEGgQZREHwAAQaBBlEQf
QABBoEGURB+AAEGgQZREH8AAQaBBlEQgAABBoEGURCBAAEGgQZREIIAAQaBBlEQgwABBoEGURCEA
AEGgQZREIUAAQaBBlEQhgABBoEGURCHAAEGgQZREIgAAQaBBlEQiQABBoEGURCKAAEGgQZREIsAA
QaBBlEQjAABBoEGURCNAAEGgQZREI4AAQaBBlEQjwABBoEGURCQAAEGgQZREJEAAQaBBlEQkgABB
oEGURCTAAEGgQZREJQAAQaBBlEQlQABBoEGURCWAAEGgQZREJcAAQaBBlEQmAABBoEGURCZAAEGg
QZREJoAAQaBBlEQmwABBoEGURCcAAEGgQZREJ0AAQaBBlEQngABBoEGURCfAAEGgQZREKAAAQaBB
lEQoQABBoEGURCiAAEGgQZREKMAAQaBBlEQpAABBoEGURClAAEGgQZREKYAAQaBBlEQpwABBoEGU
RCoAAEGgQZREKkAAQaBBlEQqgABBoEGURCrAAEGgQZREKwAAQaBBlEQrQABBoEGURCuAAEGgQZRE
K8AAQaBBlEQsAABBoEGURCxAAEGgQZRELIAAQaBBlEQswABBoEGURC0AAEGgQZRELUAAQaBBlEQt
gABBoEGURC3AAEGgQZRELgAAQaBBlEQuQABBoEGURC6AAEGgQZRELsAAQaBBlEQvAABBoEGURC9A
AEGgQZREL4AAQaBBlEQvwABBoEGURDAAAEGgQZREMEAAQaBBlEQwgABBoEGURDDAAEGgQZREMQAA
QaBBlEQxQABBoEGURDGAAEGgQZREMcAAQaBBlEQyAABBoEGURDJAAEGgQZREMoAAQaBBlEQywABB
oEGURDMAAEGgQZREM0AAQaBBlEQzgABBoEGURDPAAEGgQZRENAAAQaBBlEQ0QABBoEGURDSAAEGg
QZRENMAAQaBBlEQ1AABBoEGURDVAAEGgQZRENYAAQaBBlEQ1wABBoEGURDYAAEGgQZRENkAAQaBB
lEQ2gABBoEGURDbAAEGgQZRENwAAQaBBlEQ3QABBoEGURDeAAEGgQZREN8AAQaBBlEQ4AABBoEGU
RDhAAEGgQZREOIAAQaBBlEQ4wABBoEGURDkAAEGgQZREOUAAQaBBlEQ5gABBoEGURDnAAEGgQZRE
OgAAQaBBlEQ6QABBoEGURDqAAEGgQZREOsAAQaBBlEQ7AABBoEGURDtAAEGgQZREO4AAQaBBlEQ7
wABBoEGURDwAAEGgQZREPEAAQaBBlEQ8gABBoEGURDzAAEGgQZREPQAAQaBBlEQ9QABBoEGURD2A
AEGgQZREPcAAQaBBlEQ+AABBoEGURD5AAEGgQZREPoAAQaBBlEQ+wABBoEGURD8AAEGgQZREP0AA
QaBBlEQ/gABBoEGURD/AAEGgQZREQAAAQaBBlERAQABBoEGURECAAEGgQZREQMAAQaBBlERBAABB
oEGUREFAAEGgQZREQYAAQaBBlERBwABBoEGUREIAAEGgQZREQkAAQaBBlERCgABBoEGURELAAEGg
QZREQwAAQaBBlERDQABBoEGUREOAAEGgQZREQ8AAQaBBlEREAABBoEGURERAAEGgQZRERIAAQaBB
lEREwABBoEGUREUAAEGgQZRERUAAQaBBlERFgABBoEGUREXAAEGgQZRERgAAQaBBlERGQABBoEGU
REaAAEGgQZRERsAAQaBBlERHAABBoEGUREdAAEGgQZRER4AAQaBBlERHwABBoEGUREgAAEGgQZRE
SEAAQaBBlERIgABBoEGUREjAAEGgQZRESQAAQaBBlERJQABBoEGUREmAAEGgQZREScAAQaBBlERK
AABBoEGUREpAAEGgQZRESoAAQaBBlERKwABBoEGUREsAAEGgQZRES0AAQaBBlERLgABBoEGUREvA
AEGgQZRETAAAQaBBlERMQABBoEGUREyAAEGgQZRETMAAQaBBlERNAABBoEGURE1AAEGgQZRETYAA
QaBBlERNwABBoEGURE4AAEGgQZRETkAAQaBBlEROgABBoEGURE7AAEGgQZRETwAAQaBBlERPQABB
oEGURE+AAEGgQZRET8AAQaBBlERQAABBoEGURFBAAEGgQZREUIAAQaBBlERQwABBoEGURFEAAEGg
QZREUUAAQaBBlERRgABBoEGURFHAAEGgQZREUgAAQaBBlERSQABBoEGURFKAAEGgQZREUsAAQaBB
lERTAABBoEGURFNAAEGgQZREU4AAQaBBlERTwABBoEGURFQAAEGgQZREVEAAAAAAAERUgAAAAAAA
RFTAAAAAAABEVQAAAAAAAERVQAAAAAAARFWAAAAAAABEVcAAAAAAAERWAAAAAAAARFZAAAAAAABE
VoAAAAAAAERWwAAAAAAARFcAAAAAAABEV0AAAAAAAERXgAAAAAAARFfAAAAAAABEWAAAAAAAAERY
QAAAAAAARFiAAAAAAABEWMAAAAAAAERZAAAAAAAARFlAAAAAAABEWYAAAAAAAERZwAAAAAAARFoA
AAAAAABEWkAAAAAAAERagAAAAAAARFrAAAAAAABEWwAAAAAAAERbQAAAAAAARFuAAAAAAABEW8AA
AAAAAERcAAAAAAAARFxAAAAAAABEXIAAAAAAAERcwAAAAAAARF0AAAAAAABEXUAAAAAAAERdgAAA
AAAARF3AAAAAAABEXgAAAAAAAEReQAAAAAAARF6AAAAAAABEXsAAAAAAAERfAAAAAAAARF9AAAAA
AABEX4AAAAAAAERfwAAAAAAARGAAAAAAAABEYEAAAAAAAERggAAAAAAARGDAAAAAAABEYQAAAAAA
AERhQAAAAAAARGGAAAAAAABEYcAAAAAAAERiAAAAAAAARGJAAAAAAABEYoAAAAAAAERiwAAAAAAA
RGMAAAAAAABEY0AAAAAAAERjgAAAAAAARGPAAAAAAABEZAAAAAAAAERkQAAAAAAARGSAAAAAAABE
ZMAAAAAAAERlAAAAAAAARGVAAAAAAABEZYAAAAAAAERlwAAAAAAARGYAAAAAAABEZkAAAAAAAERm
gAAAAAAARGbAAAAAAABEZwAAAAAAAERnQAAAAAAARGeAAAAAAABEZ8AAAAAAAERoAAAAAAAARGhA
AAAAAABEaIAAAAAAAERowAAAAAAARGkAAAAAAABEaUAAAAAAAERpgAAAAAAARGnAAAAAAABEagAA
AAAAAERqQAAAAAAARGqAAAAAAABEasAAAAAAAERrAAAAAAAARGtAAAAAAABEa4AAAAAAAERrwAAA
AAAARGwAAAAAAABEbEAAAAAAAERsgAAAAAAARGzAAAAAAABEbQAAAAAAAERtQAAAAAAARG2AAAAA
AABEbcAAAAAAAERuAAAAAAAARG5AAAAAAABEboAAAAAAAERuwAAAAAAARG8AAAAAAABEb0AAAAAA
AERvgAAAAAAARG/AAAAAAABEcAAAAAAAAERwQAAAAAAARHCAAAAAAABEcMAAAAAAAERxAAAAAAAA
RHFAAAAAAABEcYAAAAAAAERxwAAAAAAARHIAAAAAAABEckAAAAAAAERygAAAAAAARHLAAAAAAABE
cwAAAAAAAERzQAAAAAAARHOAAAAAAABEc8AAAAAAAER0AAAAAAAARHRAAAAAAABEdIAAAAAAAER0
wAAAAAAARHUAAAAAAABEdUAAAAAAAER1gAAAAAAARHXAAAAAAABEdgAAAAAAAER2QAAAAAAARHaA
AAAAAABEdsAAAAAAAER3AAAAAAAARHdAAAAAAABEd4AAAAAAAER3wAAAAAAARHgAAAAAAABEeEAA
AAAAAER4gAAAAAAARHjAAAAAAABEeQAAAAAAAER5QAAAAAAARHmAAAAAAABEecAAAAAAAER6AAAA
AAAARHpAAAAAAABEeoAAAAAAAER6wAAAAAAARHsAAAAAAABEe0AAAAAAAER7gAAAAAAARHvAAAAA
AABEfAAAAAAAAER8QAAAAAAARHyAAAAAAABEfMAAAAAAAER9AAAAAAAARH1AAAAAAABEfYAAAAAA
AER9wAAAAAAARH4AAAAAAABEfkAAAAAAAER+gAAAAAAARH7AAAAAAABEfwAAAAAAAER/QAAAAAAA
RH+AAAAAAABEf8AAAAAAAESAAAAAAAAARIAgAAAAAABEgEAAAAAAAESAYAAAAAAARICAAAAAAABE
gKAAAAAAAESAwAAAAAAARIDgAAAAAABEgQAAAAAAAESBIAAAAAAARIFAAAAAAABEgWAAAAAAAESB
gAAAAAAARIGgAAAAAABEgcAAAAAAAESB4AAAAAAARIIAAAAAAABEgiAAAAAAAESCQAAAAAAARIJg
AAAAAABEgoAAAAAAAESCoAAAAAAARILAAAAAAABEguAAAAAAAA==</set>
      <set id="src_121" fmt="ptset">AAAAB3NyY18xMjEAAAAAAAAAAgAABvrEN8AAPMzMzcQ3gAA9TMzNxDdAADzMzM3ENwAAPUzMzcQ2
wAA9TMzNxDaAADzMzM3ENkAAPMzMzcQ2AAA8zMzNxDXAAD1MzM3ENYAAPMzMzcQ1QAA8zMzNxDUA
ADzMzM3ENMAAPMzMzcQ0gAA9TMzNxDRAADzMzM3ENAAAPUzMzcQzwAA9TMzNxDOAADzMzM3EM0AA
PUzMzcQzAAA9TMzNxDLAADzMzM3EMoAAPMzMzcQyQAA9TMzNxDIAAD1MzM3EMcAAPUzMzcQxgAA9
TMzNxDFAAD1MzM3EMQAAPUzMzcQwwAA9TMzNxDCAAD1MzM3EMEAAPMzMzcQwAAA9TMzNxC/AADzM
zM3EL4AAPMzMzcQvQAA8zMzNxC8AADzMzM3ELsAAPMzMzcQugAA8zMzNxC5AAIAAAADELgAAgAAA
AMQtwACAAAAAxC2AAL1MzM3ELUAAvZmZmsQtAAC9zMzNxCzAAL4ZmZrELIAAvjMzM8QsQAC+ZmZm
xCwAAL6ZmZrEK8AAvsAAAMQrgAC+5mZmxCtAAL8GZmbEKwAAvxmZmsQqwAC/LMzNxCqAAL9AAADE
KkAAv1MzM8QqAAC/YAAAxCnAAL95mZrEKYAAv4ZmZsQpQAC/jMzNxCkAAL+WZmbEKMAAv5zMzcQo
gAC/ozMzxChAAL+mZmbEKAAAv6zMzcQnwAC/sAAAxCeAAL+zMzPEJ0AAv7mZmsQnAAC/vMzNxCbA
AL/AAADEJoAAv8MzM8QmQAC/wzMzxCYAAL/GZmbEJcAAv8ZmZsQlgAC/xmZmxCVAAL/GZmbEJQAA
v8ZmZsQkwAC/xmZmxCSAAL/GZmbEJEAAv8ZmZsQkAAC/xmZmxCPAAL/GZmbEI4AAv8MzM8QjQAC/
xmZmxCMAAL/GZmbEIsAAv8MzM8QigAC/wzMzxCJAAL/DMzPEIgAAv8MzM8QhwAC/wzMzxCGAAL/D
MzPEIUAAv8MzM8QhAAC/wzMzxCDAAL/DMzPEIIAAv8MzM8QgQAC/wzMzxCAAAL/DMzPEH8AAv8Mz
M8QfgAC/wzMzxB9AAL/DMzPEHwAAv8MzM8QewAC/wAAAxB6AAL/AAADEHkAAv8MzM8QeAAC/wAAA
xB3AAL/AAADEHYAAv8AAAMQdQAC/wAAAxB0AAL/AAADEHMAAv8AAAMQcgAC/wAAAxBxAAL/AAADE
HAAAv8AAAMQbwAC/wAAAxBuAAL/DMzPEG0AAv8AAAMQbAAC/wAAAxBrAAL/AAADEGoAAv8AAAMQa
QAC/wAAAxBoAAL/AAADEGcAAv8AAAMQZgAC/wAAAxBlAAL/AAADEGQAAv8MzM8QYwAC/wAAAxBiA
AL/AAADEGEAAv8AAAMQYAAC/wAAAxBfAAL/AAADEF4AAv8AAAMQXQAC/wzMzxBcAAL/AAADEFsAA
v8AAAMQWgAC/wzMzxBZAAL/AAADEFgAAv8AAAMQVwAC/wAAAxBWAAL/AAADEFUAAv8AAAMQVAAC/
wAAAxBTAAL/AAADEFIAAv8AAAMQUQAC/wAAAxBQAAL/AAADEE8AAv8AAAMQTgAC/wAAAxBNAAL/A
AADEEwAAv8AAAMQSwAC/wAAAxBKAAL/AAADEEkAAv8AAAMQSAAC/wAAAxBHAAL/AAADEEYAAv8AA
AMQRQAC/wAAAxBEAAL/AAADEEMAAv8AAAMQQgAC/wAAAxBBAAL/AAADEEAAAv8AAAMQPwAC/wAAA
xA+AAL+8zM3ED0AAv8AAAMQPAAC/wAAAxA7AAL/AAADEDoAAv8AAAMQOQAC/wAAAxA4AAL/AAADE
DcAAv8AAAMQNgAC/wAAAxA1AAL/AAADEDQAAv8AAAMQMwAC/wAAAxAyAAL/AAADEDEAAv8AAAMQM
AAC/wAAAxAvAAL/AAADEC4AAv8AAAMQLQAC/wAAAxAsAAL/AAADECsAAv8AAAMQKgAC/wAAAxApA
AL/AAADECgAAv8AAAMQJwAC/wAAAxAmAAL/AAADECUAAv8AAAMQJAAC/wAAAxAjAAL/AAADECIAA
v8AAAMQIQAC/wAAAxAgAAL/AAADEB8AAv8AAAMQHgAC/wAAAxAdAAL/AAADEBwAAv8AAAMQGwAC/
wAAAxAaAAL/AAADEBkAAv8AAAMQGAAC/wAAAxAXAAL/AAADEBYAAv8AAAMQFQAC/wAAAxAUAAL/A
AADEBMAAv8AAAMQEgAC/wAAAxARAAL/AAADEBAAAv8AAAMQDwAC/wAAAxAOAAL/AAADEA0AAv8AA
AMQDAAC/wAAAxALAAL/AAADEAoAAv8AAAMQCQAC/wAAAxAIAAL/AAADEAcAAv8AAAMQBgAC/wAAA
xAFAAL+8zM3EAQAAv7mZmsQAwAC/szMzxACAAL+szM3EAEAAv6ZmZsQAAAC/mZmaw/+AAL+QAADD
/wAAv4MzM8P+gAC/bMzNw/4AAL9ZmZrD/YAAv0ZmZsP9AAC/MzMzw/yAAL8gAADD/AAAvxMzM8P7
gAC/AAAAw/sAAL7mZmbD+oAAvszMzcP6AAC+szMzw/mAAL6ZmZrD+QAAvozMzcP4gAC+gAAAw/gA
AL5mZmbD94AAvmZmZsP3AAC+TMzNw/aAAL5MzM3D9gAAvkzMzcP1gAC+MzMzw/UAAL4zMzPD9IAA
vjMzM8P0AAC+MzMzw/OAAL4zMzPD8wAAvjMzM8PygAC+MzMzw/IAAL4zMzPD8YAAvjMzM8PxAAC+
MzMzw/CAAL4zMzPD8AAAvjMzM8PvgAC+MzMzw+8AAL4zMzPD7oAAvjMzM8PuAAC+MzMzw+2AAL4z
MzPD7QAAvjMzM8PsgAC+GZmaw+wAAL4zMzPD64AAvjMzM8PrAAC+MzMzw+qAAL4zMzPD6gAAvhmZ
msPpgAC+MzMzw+kAAL4ZmZrD6IAAvhmZmsPoAAC+GZmaw+eAAL4ZmZrD5wAAvhmZmsPmgAC+MzMz
w+YAAL4zMzPD5YAAvhmZmsPlAAC+MzMzw+SAAL4zMzPD5AAAvhmZmsPjgAC+MzMzw+MAAL4zMzPD
4oAAvjMzM8PiAAC+MzMzw+GAAL4zMzPD4QAAvjMzM8PggAC+MzMzw+AAAL4zMzPD34AAvjMzM8Pf
AAC+MzMzw96AAL4zMzPD3gAAvjMzM8PdgAC+MzMzw90AAL4zMzPD3IAAvjMzM8PcAAC+MzMzw9uA
AL4zMzPD2wAAvjMzM8PagAC+MzMzw9oAAL4zMzPD2YAAvjMzM8PZAAC+MzMzw9iAAL4zMzPD2AAA
vjMzM8PXgAC+MzMzw9cAAL4zMzPD1oAAvjMzM8PWAAC+MzMzw9WAAL4zMzPD1QAAvjMzM8PUgAC+
MzMzw9QAAL4zMzPD04AAvjMzM8PTAAC+TMzNw9KAAL4zMzPD0gAAvjMzM8PRgAC+MzMzw9EAAL4z
MzPD0IAAvjMzM8PQAAC+TMzNw8+AAL5MzM3DzwAAvkzMzcPOgAC+TMzNw84AAL5MzM3DzYAAvkzM
zcPNAAC+TMzNw8yAAL5MzM3DzAAAvkzMzcPLgAC+TMzNw8sAAL5MzM3DyoAAvkzMzcPKAAC+TMzN
w8mAAL5MzM3DyQAAvkzMzcPIgAC+TMzNw8gAAL5MzM3Dx4AAvkzMzcPHAAC+TMzNw8aAAL5MzM3D
xgAAvkzMzcPFgAC+TMzNw8UAAL5MzM3DxIAAvkzMzcPEAAC+TMzNw8OAAL5MzM3DwwAAvkzMzcPC
gAC+TMzNw8IAAL5MzM3DwYAAvkzMzcPBAAC+TMzNw8CAAL5MzM3DwAAAvkzMzcO/gAC+TMzNw78A
AL5MzM3DvoAAvkzMzcO+AAC+ZmZmw72AAL5MzM3DvQAAvkzMzcO8gAC+ZmZmw7wAAL5mZmbDu4AA
vmZmZsO7AAC+TMzNw7qAAL5mZmbDugAAvmZmZsO5gAC+ZmZmw7kAAL5mZmbDuIAAvmZmZsO4AAC+
TMzNw7eAAL5mZmbDtwAAvmZmZsO2gAC+ZmZmw7YAAL5mZmbDtYAAvmZmZsO1AAC+ZmZmw7SAAL5m
ZmbDtAAAvmZmZsOzgAC+ZmZmw7MAAL5mZmbDsoAAvmZmZsOyAAC+ZmZmw7GAAL5mZmbDsQAAvmZm
ZsOwgAC+ZmZmw7AAAL5mZmbDr4AAvmZmZsOvAAC+ZmZmw66AAL5mZmbDrgAAvmZmZsOtgAC+ZmZm
w60AAL5mZmbDrIAAvmZmZsOsAAC+ZmZmw6uAAL5mZmbDqwAAvmZmZsOqgAC+ZmZmw6oAAL5mZmbD
qYAAvmZmZsOpAAC+ZmZmw6iAAL5mZmbDqAAAvoAAAMOngAC+ZmZmw6cAAL5mZmbDpoAAvoAAAMOm
AAC+ZmZmw6WAAL5mZmbDpQAAvmZmZsOkgAC+gAAAw6QAAL5mZmbDo4AAvmZmZsOjAAC+gAAAw6KA
AL6AAADDogAAvoAAAMOhgAC+gAAAw6EAAL6AAADDoIAAvmZmZsOgAAC+ZmZmw5+AAL5mZmbDnwAA
vmZmZsOegAC+ZmZmw54AAL5mZmbDnYAAvmZmZsOdAAC+ZmZmw5yAAL5mZmbDnAAAvmZmZsObgAC+
ZmZmw5sAAL5mZmbDmoAAvmZmZsOaAAC+ZmZmw5mAAL5mZmbDmQAAvmZmZsOYgAC+ZmZmw5gAAL6A
AADDl4AAvoAAAMOXAAC+ZmZmw5aAAL5mZmbDlgAAvmZmZsOVgAC+ZmZmw5UAAL6AAADDlIAAvmZm
ZsOUAAC+ZmZmw5OAAL5mZmbDkwAAvoAAAMOSgAC+ZmZmw5IAAL6AAADDkYAAvoAAAMORAAC+ZmZm
w5CAAL6AAADDkAAAvoAAAMOPgAC+ZmZmw48AAL6AAADDjoAAvmZmZsOOAAC+ZmZmw42AAL6AAADD
jQAAvoAAAMOMgAC+gAAAw4wAAL6AAADDi4AAvoAAAMOLAAC+gAAAw4qAAL6AAADDigAAvoAAAMOJ
gAC+gAAAw4kAAL6AAADDiIAAvoAAAMOIAAC+gAAAw4eAAL6AAADDhwAAvoAAAMOGgAC+gAAAw4YA
AL6AAADDhYAAvoAAAMOFAAC+gAAAw4SAAL6AAADDhAAAvoAAAMODgAC+gAAAw4MAAL6AAADDgoAA
voAAAMOCAAC+gAAAw4GAAL6AAADDgQAAvoAAAMOAgAC+gAAAw4AAAL6AAADDfwAAvoAAAMN+AAC+
gAAAw30AAL6AAADDfAAAvoAAAMN7AAC+gAAAw3oAAL6AAADDeQAAvoAAAMN4AAC+gAAAw3cAAL6M
zM3DdgAAvoAAAMN1AAC+gAAAw3QAAL6AAADDcwAAvozMzcNyAAC+jMzNw3EAAL6MzM3DcAAAvozM
zcNvAAC+jMzNw24AAL6MzM3DbQAAvozMzcNsAAC+jMzNw2sAAL6MzM3DagAAvozMzcNpAAC+jMzN
w2gAAL6MzM3DZwAAvozMzcNmAAC+jMzNw2UAAL6MzM3DZAAAvozMzcNjAAC+jMzNw2IAAL6MzM3D
YQAAvozMzcNgAAC+jMzNw18AAL6MzM3DXgAAvozMzcNdAAC+jMzNw1wAAL6MzM3DWwAAvozMzcNa
AAC+jMzNw1kAAL6MzM3DWAAAvozMzcNXAAC+mZmaw1YAAL6MzM3DVQAAvpmZmsNUAAC+mZmaw1MA
AL6ZmZrDUgAAvpmZmsNRAAC+mZmaw1AAAL6ZmZrDTwAAvozMzcNOAAC+mZmaw00AAL6ZmZrDTAAA
vpmZmsNLAAC+mZmaw0oAAL6ZmZrDSQAAvpmZmsNIAAC+mZmaw0cAAL6ZmZrDRgAAvozMzcNFAAC+
mZmaw0QAAL6ZmZrDQwAAvpmZmsNCAAC+mZmaw0EAAL6ZmZrDQAAAvpmZmsM/AAC+mZmawz4AAL6Z
mZrDPQAAvpmZmsM8AAC+mZmawzsAAL6ZmZrDOgAAvpmZmsM5AAC+mZmawzgAAL6ZmZrDNwAAvpmZ
msM2AAC+mZmawzUAAL6ZmZrDNAAAvpmZmsMzAAC+mZmawzIAAL6ZmZrDMQAAvpmZmsMwAAC+mZma
wy8AAL6ZmZrDLgAAvpmZmsMtAAC+mZmawywAAL6ZmZrDKwAAvpmZmsMqAAC+mZmawykAAL6ZmZrD
KAAAvpmZmsMnAAC+mZmawyYAAL6ZmZrDJQAAvpmZmsMkAAC+pmZmwyMAAL6ZmZrDIgAAvpmZmsMh
AAC+mZmawyAAAL6ZmZrDHwAAvpmZmsMeAAC+pmZmwx0AAL6mZmbDHAAAvpmZmsMbAAC+pmZmwxoA
AL6ZmZrDGQAAvqZmZsMYAAC+pmZmwxcAAL6ZmZrDFgAAvpmZmsMVAAC+pmZmwxQAAL6mZmbDEwAA
vqZmZsMSAAC+pmZmwxEAAL6mZmbDEAAAvqZmZsMPAAC+pmZmww4AAL6mZmbDDQAAvqZmZsMMAAC+
pmZmwwsAAL6mZmbDCgAAvqZmZsMJAAC+pmZmwwgAAL6mZmbDBwAAvqZmZsMGAAC+pmZmwwUAAL6m
ZmbDBAAAvqZmZsMDAAC+pmZmwwIAAL6mZmbDAQAAvqZmZsMAAAC+pmZmwv4AAL6mZmbC/AAAvqZm
ZsL6AAC+pmZmwvgAAL6mZmbC9gAAvqZmZsL0AAC+pmZmwvIAAL6zMzPC8AAAvrMzM8LuAAC+pmZm
wuwAAL6mZmbC6gAAvqZmZsLoAAC+szMzwuYAAL6mZmbC5AAAvqZmZsLiAAC+pmZmwuAAAL6mZmbC
3gAAvqZmZsLcAAC+pmZmwtoAAL6mZmbC2AAAvrMzM8LWAAC+szMzwtQAAL6zMzPC0gAAvrMzM8LQ
AAC+szMzws4AAL6zMzPCzAAAvqZmZsLKAAC+pmZmwsgAAL6mZmbCxgAAvrMzM8LEAAC+pmZmwsIA
AL6zMzPCwAAAvqZmZsK+AAC+pmZmwrwAAL6mZmbCugAAvrMzM8K4AAC+szMzwrYAAL6zMzPCtAAA
vrMzM8KyAAC+szMzwrAAAL6zMzPCrgAAvrMzM8KsAAC+szMzwqoAAL6zMzPCqAAAvrMzM8KmAAC+
szMzwqQAAL6zMzPCogAAvrMzM8KgAAC+szMzwp4AAL6zMzPCnAAAvrMzM8KaAAC+szMzwpgAAL6z
MzPClgAAvrMzM8KUAAC+szMzwpIAAL6zMzPCkAAAvrMzM8KOAAC+szMzwowAAL6zMzPCigAAvrMz
M8KIAAC+szMzwoYAAL6zMzPChAAAvrMzM8KCAAC+szMzwoAAAL6zMzPCfAAAvrMzM8J4AAC+szMz
wnQAAL6zMzPCcAAAvrMzM8JsAAC+szMzwmgAAL6zMzPCZAAAvrMzM8JgAAC+szMzwlwAAL6zMzPC
WAAAvrMzM8JUAAC+szMzwlAAAL7AAADCTAAAvsAAAMJIAAC+szMzwkQAAL7AAADCQAAAvsAAAMI8
AAC+szMzwjgAAL7AAADCNAAAvsAAAMIwAAC+szMzwiwAAL7AAADCKAAAvsAAAMIkAAC+wAAAwiAA
AL7AAADCHAAAvsAAAMIYAAC+wAAAwhQAAL7AAADCEAAAvsAAAMIMAAC+wAAAwggAAL7AAADCBAAA
vsAAAMIAAAC+wAAAwfgAAL7AAADB8AAAvsAAAMHoAAC+wAAAweAAAL7AAADB2AAAvsAAAMHQAAC+
wAAAwcgAAL7AAADBwAAAvsAAAMG4AAC+wAAAwbAAAL7AAADBqAAAvsAAAMGgAAC+wAAAwZgAAL7A
AADBkAAAvsAAAMGIAAC+wAAAwYAAAL7AAADBcAAAvsAAAMFgAAC+wAAAwVAAAL7AAADBQAAAvsAA
AMEwAAC+wAAAwSAAAL7AAADBEAAAvsAAAMEAAAC+wAAAwOAAAL7AAADAwAAAvsAAAMCgAAC+wAAA
wIAAAL7AAADAQAAAvsAAAMAAAAC+wAAAv4AAAL7AAAAocAAAvsAAAD+AAAC+wAAAQAAAAL7AAABA
QAAAvsAAAECAAAC+wAAAQKAAAL7AAABAwAAAvsAAAEDgAAC+wAAAQQAAAL7MzM1BEAAAvsAAAEEg
AAC+wAAAQTAAAL7AAABBQAAAvsAAAEFQAAC+wAAAQWAAAL7AAABBcAAAvsAAAEGAAAC+wAAAQYgA
AL7AAABBkAAAvsAAAEGYAAC+wAAAQaAAAL7AAABBqAAAvsAAAEGwAAC+wAAAQbgAAL7AAABBwAAA
vsAAAEHIAAC+wAAAQdAAAL7AAABB2AAAvsAAAEHgAAC+wAAAQegAAL7AAABB8AAAvsAAAEH4AAC+
wAAAQgAAAL7AAABCBAAAvsAAAEIIAAC+wAAAQgwAAL7AAABCEAAAvsAAAEIUAAC+wAAAQhgAAL7A
AABCHAAAvsAAAEIgAAC+wAAAQiQAAL7AAABCKAAAvsAAAEIsAAC+wAAAQjAAAL7AAABCNAAAvsAA
AEI4AAC+wAAAQjwAAL7AAABCQAAAvsAAAEJEAAC+wAAAQkgAAL7AAABCTAAAvsAAAEJQAAC+zMzN
QlQAAL7AAABCWAAAvsAAAEJcAAC+zMzNQmAAAL7MzM1CZAAAvsAAAEJoAAC+zMzNQmwAAL7MzM1C
cAAAvsAAAEJ0AAC+wAAAQngAAL7AAABCfAAAvsAAAEKAAAC+zMzNQoIAAL7AAABChAAAvsAAAEKG
AAC+wAAAQogAAL7AAABCigAAvszMzUKMAAC+zMzNQo4AAL7AAABCkAAAvsAAAEKSAAC+zMzNQpQA
AL7AAABClgAAvszMzUKYAAC+zMzNQpoAAL7AAABCnAAAvszMzUKeAAC+wAAAQqAAAL7AAABCogAA
vsAAAEKkAAC+zMzNQqYAAL7AAABCqAAAvszMzUKqAAC+zMzNQqwAAL7MzM1CrgAAvszMzUKwAAC+
zMzNQrIAAL7MzM1CtAAAvszMzUK2AAC+zMzNQrgAAL7MzM1CugAAvsAAAEK8AAC+zMzNQr4AAL7M
zM1CwAAAvszMzULCAAC+zMzNQsQAAL7AAABCxgAAvszMzULIAAC+wAAAQsoAAL7AAABCzAAAvsAA
AELOAAC+wAAAQtAAAL7AAABC0gAAvsAAAELUAAC+wAAAQtYAAL7AAABC2AAAvsAAAELaAAC+wAAA
QtwAAL7AAABC3gAAvsAAAELgAAC+wAAAQuIAAL7AAABC5AAAvsAAAELmAAC+wAAAQugAAL7AAABC
6gAAvsAAAELsAAC+wAAAQu4AAL7AAABC8AAAvsAAAELyAAC+wAAAQvQAAL7AAABC9gAAvsAAAEL4
AAC+wAAAQvoAAL7AAABC/AAAvsAAAEL+AAC+wAAAQwAAAL7AAABDAQAAvsAAAEMCAAC+wAAAQwMA
AL7AAABDBAAAvsAAAEMFAAC+wAAAQwYAAL7AAABDBwAAvsAAAEMIAAC+wAAAQwkAAL7AAABDCgAA
vsAAAEMLAAC+szMzQwwAAL6zMzNDDQAAvsAAAEMOAAC+wAAAQw8AAL7AAABDEAAAvsAAAEMRAAC+
wAAAQxIAAL7AAABDEwAAvsAAAEMUAAC+wAAAQxUAAL7AAABDFgAAvsAAAEMXAAC+wAAAQxgAAL7A
AABDGQAAvsAAAEMaAAC+szMzQxsAAL7AAABDHAAAvsAAAEMdAAC+szMzQx4AAL7AAABDHwAAvsAA
AEMgAAC+wAAAQyEAAL7AAABDIgAAvsAAAEMjAAC+wAAAQyQAAL6zMzNDJQAAvsAAAEMmAAC+wAAA
QycAAL7AAABDKAAAvsAAAEMpAAC+wAAAQyoAAL7AAABDKwAAvsAAAEMsAAC+szMzQy0AAL7AAABD
LgAAvsAAAEMvAAC+wAAAQzAAAL7AAABDMQAAvsAAAEMyAAC+szMzQzMAAL7AAABDNAAAvsAAAEM1
AAC+wAAAQzYAAL7AAABDNwAAvsAAAEM4AAC+wAAAQzkAAL7AAABDOgAAvsAAAEM7AAC+wAAAQzwA
AL7AAABDPQAAvsAAAEM+AAC+wAAAQz8AAL7AAABDQAAAvsAAAENBAAC+szMzQ0IAAL7AAABDQwAA
vsAAAENEAAC+wAAAQ0UAAL7AAABDRgAAvsAAAENHAAC+wAAAQ0gAAL7AAABDSQAAvsAAAENKAAC+
szMzQ0sAAL7AAABDTAAAvsAAAENNAAC+szMzQ04AAL6zMzNDTwAAvsAAAENQAAC+wAAAQ1EAAL6z
MzNDUgAAvrMzM0NTAAC+szMzQ1QAAL7AAABDVQAAvrMzM0NWAAC+szMzQ1cAAL7AAABDWAAAvsAA
AENZAAC+szMzQ1oAAL7AAABDWwAAvsAAAENcAAC+wAAAQ10AAL7AAABDXgAAvsAAAENfAAC+wAAA
Q2AAAL7AAABDYQAAvsAAAENiAAC+wAAAQ2MAAL7AAABDZAAAvsAAAENlAAC+wAAAQ2YAAL7AAABD
ZwAAvsAAAENoAAC+wAAAQ2kAAL7AAABDagAAvsAAAENrAAC+wAAAQ2wAAL7AAABDbQAAvsAAAENu
AAC+wAAAQ28AAL7AAABDcAAAvrMzM0NxAAC+wAAAQ3IAAL7AAABDcwAAvsAAAEN0AAC+wAAAQ3UA
AL7AAABDdgAAvsAAAEN3AAC+wAAAQ3gAAL7AAABDeQAAvsAAAEN6AAC+wAAAQ3sAAL7AAABDfAAA
vsAAAEN9AAC+wAAAQ34AAL7AAABDfwAAvrMzM0OAAAC+wAAAQ4CAAL7AAABDgQAAvsAAAEOBgAC+
wAAAQ4IAAL7AAABDgoAAvsAAAEODAAC+wAAAQ4OAAL7AAABDhAAAvsAAAEOEgAC+wAAAQ4UAAL7A
AABDhYAAvsAAAEOGAAC+wAAAQ4aAAL7AAABDhwAAvrMzM0OHgAC+szMzQ4gAAL6zMzNDiIAAvrMz
M0OJAAC+wAAAQ4mAAL6zMzNDigAAvrMzM0OKgAC+szMzQ4sAAL6zMzNDi4AAvrMzM0OMAAC+szMz
Q4yAAL6zMzNDjQAAvrMzM0ONgAC+szMzQ44AAL6zMzNDjoAAvrMzM0OPAAC+szMzQ4+AAL6zMzND
kAAAvqZmZkOQgAC+szMzQ5EAAL6zMzNDkYAAvrMzM0OSAAC+szMzQ5KAAL6zMzNDkwAAvrMzM0OT
gAC+szMzQ5QAAL6zMzNDlIAAvrMzM0OVAAC+szMzQ5WAAL6zMzNDlgAAvqZmZkOWgAC+szMzQ5cA
AL6mZmZDl4AAvqZmZkOYAAC+pmZmQ5iAAL6mZmZDmQAAvqZmZkOZgAC+pmZmQ5oAAL6mZmZDmoAA
vqZmZkObAAC+pmZmQ5uAAL6mZmZDnAAAvqZmZkOcgAC+pmZmQ50AAL6mZmZDnYAAvqZmZkOeAAC+
pmZmQ56AAL6mZmZDnwAAvqZmZkOfgAC+pmZmQ6AAAL6mZmZDoIAAvqZmZkOhAAC+pmZmQ6GAAL6Z
mZpDogAAvqZmZkOigAC+mZmaQ6MAAL6mZmZDo4AAvpmZmkOkAAC+mZmaQ6SAAL6ZmZpDpQAAvpmZ
mkOlgAC+mZmaQ6YAAL6ZmZpDpoAAvozMzUOnAAC+mZmaQ6eAAL6MzM1DqAAAvozMzUOogAC+jMzN
Q6kAAL6MzM1DqYAAvozMzUOqAAC+jMzNQ6qAAL6AAABDqwAAvoAAAEOrgAC+gAAAQ6wAAL5mZmZD
rIAAvmZmZkOtAAC+ZmZmQ62AAL5mZmZDrgAAvmZmZkOugAC+TMzNQ68AAL5MzM1Dr4AAvkzMzUOw
AAC+MzMzQ7CAAL4zMzNDsQAAvjMzM0OxgAC+GZmaQ7IAAL4ZmZpDsoAAvhmZmkOzAAC+GZmaQ7OA
AL4AAABDtAAAvgAAAEO0gAC+AAAAQ7UAAL4AAABDtYAAvczMzUO2AAC9zMzNQ7aAAL1MzM1DtwAA
gAAAAEO3gAA9mZmaQ7gAAD5MzM1DuIAAPrMzM0O5AAA/AAAAQ7mAAD8mZmZDugAAP1MzM0O6gAA/
gAAAQ7sAAD+WZmZDu4AAP6zMzUO8AAA/wAAAQ7yAAD/TMzNDvQAAP+ZmZkO9gAA/9mZmQ74AAEAD
MzNDvoAAQAszM0O/AABAEzMzQ7+AAEAZmZpDwAAAQCAAAEPAgABAJMzNQ8EAAEArMzNDwYAAQDAA
AEPCAABANMzNQ8KAAEA4AABDwwAAQDszM0PDgABAPmZmQ8QAAEBAAABDxIAAQEGZmkPFAABAQzMz
Q8WAAEBEzM1DxgAAQEZmZkPGgABASAAAQ8cAAEBJmZpDx4AAQEszM0PIAABATMzNQ8iAAEBOZmZD
yQAAQE5mZkPJgABAUAAAQ8oAAEBRmZpDyoAAQFMzM0PLAABAUzMzQ8uAAEBUzM1DzAAAQFZmZkPM
gABAWAAAQ80AAEBZmZpDzYAAQFmZmkPOAABAWzMzQ86AAEBczM1DzwAAQFzMzUPPgABAXmZmQ9AA
AEBgAABD0IAAQGGZmkPRAABAYZmaQ9GAAEBkzM1D0gAAQGTMzUPSgABAZmZmQ9MAAEBoAABD04AA
QGgAAEPUAABAaZmaQ9SAAEBrMzND1QAAQGzMzUPVgABAbmZmQ9YAAEBwAABD1oAAQHAAAEPXAABA
cZmaQ9eAAEBzMzND2AAAQHTMzUPYgABAdMzNQ9kAAEB2ZmZD2YAAQHgAAEPaAABAeZmaQ9qAAEB5
mZpD2wAAQHszM0PbgABAfmZmQ9wAAECBmZpD3IAAQITMzUPdAABAiMzNQ92AAECOZmZD3gAAQJQA
AEPegABAmmZmQ98AAEChmZpD34AAQKjMzUPgAABAsMzNQ+CAAEC4zM1D4QAAQMAAAEPhgABAxmZm
Q+IAAEDMAABD4oAAQNDMzUPjAABA1MzNQ+OAAEDYAABD5AAAQNpmZkPkgABA3AAAQ+UAAEDdmZpD
5YAAQN8zM0PmAABA4AAAQ+aAAEDgzM1D5wAAQODMzUPngABA4ZmaQ+gAAEDiZmZD6IAAQOJmZkPp
AABA4zMzQ+mAAEDjMzND6gAAQOQAAEPqgABA5MzNQ+sAAEDkzM1D64AAQOWZmkPsAABA5mZmQ+yA
AEDnMzND7QAAQOgAAEPtgABA6AAAQ+4AAEDozM1D7oAAQOmZmkPvAABA6zMzQ++AAEDrMzND8AAA
QOzMzUPwgABA7ZmaQ/EAAEDuZmZD8YAAQO8zM0PyAABA8AAAQ/KAAEDwzM1D8wAAQPDMzUPzgABA
8mZmQ/QAAEDzMzND9IAAQPMzM0P1AABA9MzNQ/WAAED0zM1D9gAAQPWZmkP2gABA9mZmQ/cAAED3
MzND94AAQPczM0P4AABA+AAAQ/iAAED4zM1D+QAAQPjMzUP5gABA+ZmaQ/oAAED6ZmZD+oAAQPsz
M0P7AABA/AAAQ/uAAED8zM1D/AAAQPzMzUP8gABA/ZmaQ/0AAED+ZmZD/YAAQP5mZkP+AABA/zMz
Q/6AAEEAAABD/wAAQQAAAEP/gABBAMzNRAAAAEEAzM1EAEAAQQEzM0QAgABBAZmaRADAAEECAABE
AQAAQQIAAEQBQABBAmZmRAGAAEECzM1EAcAAQQMzM0QCAABBAzMzRAJAAEEDmZpEAoAAQQQAAEQC
wABBBAAARAMAAEEEZmZEA0AAQQRmZkQDgABBBMzNRAPAAEEFMzNEBAAAQQWZmkQEQABBBgAARASA
AEEGZmZEBMAAQQZmZkQFAABBBszNRAVAAEEHMzNEBYAAQQeZmkQFwABBCAAARAYAAEEIZmZEBkAA
QQhmZkQGgABBCMzNRAbAAEEJMzNEBwAAQQmZmkQHQABBCZmaRAeAAEEKAABEB8AAQQpmZkQIAABB
CszNRAhAAEELMzNECIAAQQuZmkQIwABBDAAARAkAAEEMAABECUAAQQxmZkQJgABBDMzNRAnAAEEN
MzNECgAAQQ2ZmkQKQABBDgAARAqAAEEOZmZECsAAQQ5mZkQLAABBDszNRAtAAEEPMzNEC4AAQQ+Z
mkQLwABBEAAARAwAAEEQZmZEDEAAQRBmZkQMgABBEMzNRAzAAEERMzNEDQAAQRGZmkQNQABBEgAA
RA2AAEESAABEDcAAQRJmZkQOAABBEszNRA5AAEESzM1EDoAAQROZmkQOwABBFAAARA8AAEEUAABE
D0AAQRRmZkQPgABBFMzNRA/AAEEUzM1EEAAAQRUzM0QQQABBFZmaRBCAAEEWAABEEMAAQRZmZkQR
AABBFszNRBFAAEEXMzNEEYAAQRczM0QRwABBF5maRBIAAEEYAABEEkAAQRhmZkQSgABBGMzNRBLA
AEEZMzNEEwAAQRmZmkQTQABBGgAARBOAAEEaAABEE8AAQRpmZkQUAABBGszNRBRAAEEazM1EFIAA
QRszM0QUwABBG5maRBUAAEEcAABEFUAAQRxmZkQVgABBHGZmRBXAAEEczM1EFgAAQR0zM0QWQABB
HZmaRBaAAEEeAABEFsAAQR5mZkQXAABBHmZmRBdAAEEezM1EF4AAQR8zM0QXwABBH5maRBgAAEEg
AABEGEAAQSAAAEQYgABBIGZmRBjAAEEgzM1EGQAAQSEzM0QZQABBIZmaRBmAAEEhmZpEGcAAQSIA
AEQaAABBImZmRBpAAEEizM1EGoAAQSMzM0QawABBI5maRBsAAEEkZmZEG0AAQSUzM0QbgABBJgAA
RBvAAEEmzM1EHAAAQSgAAEQcQABBKMzNRByAAEEqAABEHMAAQSrMzUQdAABBK5maRB1AAEEsZmZE
HYAAQS0zM0QdwABBLZmaRB4AAEEuAABEHkAAQS5mZkQegABBLzMzRB7AAEEvmZpEHwAAQS+ZmkQf
QABBMGZmRB+AAEEwZmZEH8AAQTDMzUQgAABBMTMzRCBAAEExmZpEIIAAQTIAAEQgwABBMgAARCEA
AEEyZmZEIUAAQTLMzUQhgABBMszNRCHAAEEzMzNEIgAAQTOZmkQiQABBM5maRCKAAEE0AABEIsAA
QTRmZkQjAABBNMzNRCNAAEE0zM1EI4AAQTUzM0QjwABBNTMzRCQAAEE1mZpEJEAAQTWZmkQkgABB
NgAARCTAAEE2ZmZEJQAAQTZmZkQlQABBNszNRCWAAEE3MzNEJcAAQTczM0QmAABBN5maRCZAAEE4
AABEJoAAQThmZkQmwABBOGZmRCcAAEE4zM1EJ0AAQTkzM0QngABBOTMzRCfAAEE5mZpEKAAAQToA
AEQoQABBOmZmRCiAAEE6ZmZEKMAAQTrMzUQpAABBOzMzRClAAEE7MzNEKYAAQTuZmkQpwABBO5ma
RCoAAEE8AABEKkAAQTwAAEQqgABBPGZmRCrAAEE8zM1EKwAAQTzMzUQrQABBPTMzRCuAAEE9MzNE
K8AAQT2ZmkQsAABBPZmaRCxAAEE+AABELIAAQT4AAEQswABBPgAARC0AAEE+ZmZELUAAQT5mZkQt
gABBPszNRC3AAEE+zM1ELgAAQT8zM0QuQABBPzMzRC6AAEE/mZpELsAAQT+ZmkQvAABBQAAARC9A
AEFAAABEL4AAQUBmZkQvwABBQGZmRDAAAEFAzM1EMEAAQUDMzUQwgABBQMzNRDDAAEFBMzNEMQAA
QUEzM0QxQABBQZmaRDGAAEFBmZpEMcAAQUGZmkQyAABBQZmaRDJAAEFCAABEMoAAQUIAAEQywABB
QmZmRDMAAEFCZmZEM0AAQUJmZkQzgABBQszNRDPAAEFCzM1ENAAAQUMzM0Q0QABBQzMzRDSAAEFD
MzNENMAAQUOZmkQ1AABBQ5maRDVAAEFDmZpENYAAQUQAAEQ1wABBRAAARDYAAEFEZmZENkAAQURm
ZkQ2gABBRMzNRDbAAEFEzM1ENwAAQUUzM0Q3QABBRTMzRDeAAEFFMzNEN8AAQUWZmkQ4AABBRZma
RDhAAEFFmZpEOIAAQUYAAEQ4wABBRgAARDkAAEFGAABEOUAAQUZmZkQ5gABBRszNRDnAAEFHmZpE
OgAAQUhmZkQ6QABBSTMzRDqAAEFKAABEOsAAQUrMzUQ7AABBS5maRDtAAEFMZmZEO4AAQUzMzUQ7
wABBTTMzRDwAAEFNmZpEPEAAQU2ZmkQ8gABBTgAARDzAAEFOAABEPQAAQU4AAEQ9QABBTgAARD2A
AEFOAABEPcAAQU5mZkQ+AABBTgAARD5AAEFOAABEPoAAQU5mZkQ+wABBTmZmRD8AAEFOZmZEP0AA
QU5mZkQ/gABBTgAARD/AAEFOAABEQAAAQU4AAERAQABBTgAARECAAEFOAABEQMAAQU5mZkRBAABB
TgAAREFAAEFOZmZEQYAAQU5mZkRBwABBTmZmREIAAEFOZmZEQkAAQU5mZkRCgABBTmZmRELAAEFO
ZmZEQwAAQU5mZkRDQABBTszNREOAAEFOzM1EQ8AAQU5mZkREAABBTszNRERAAEFOzM1ERIAAQU7M
zUREwABBTszNREUAAEFOzM1ERUAAQU7MzURFgABBTszNREXAAEFOzM1ERgAAQU7MzURGQABBTszN
REaAAEFOzM1ERsAAQU7MzURHAABBTszNREdAAEFOzM1ER4AAQU7MzURHwABBTszNREgAAEFOzM1E
SEAAQU8zM0RIgABBTszNREjAAEFOzM1ESQAAQU8zM0RJQABBTzMzREmAAEFOzM1EScAAQU7MzURK
AABBTzMzREpAAEFOzM1ESoAAQU8zM0RKwABBTzMzREsAAEFPMzNES0AAQU8zM0RLgABBTzMzREvA
AEFPMzNETAAAQU8zM0RMQABBTzMzREyAAEFPMzNETMAAQU7MzURNAABBTszNRE1AAEFOzM1ETYAA
QU7MzURNwABBTszNRE4AAEFOzM1ETkAAQU7MzUROgABBTszNRE7AAEFOzM1ETwAAQU7MzURPQABB
TzMzRE+AAEFPMzNET8AAQU8zM0RQAABBTzMzRFBAAEFPMzNEUIAAQU8zM0RQwABBTszNRFEAAEFO
ZmZEUUAAQU4AAERRgABBTTMzRFHAAEFMAABEUgAAQUrMzURSQABBSZmaRFKAAEFIZmZEUsAAQUeZ
mkRTAABBRszNRFNAAEFGAABEU4AAQUWZmkRTwABBRTMzRFQAAEFFMzNEVEAAQUTMzURUgABBRMzN
RFTAAEFFMzNEVQAAQUTMzURVQABBRTMzRFWAAEFFMzNEVcAAQUUzM0RWAABBRTMzRFZAAEFFMzNE
VoAAQUUzM0RWwABBRTMzRFcAAEFFMzNEV0AAQUUzM0RXgABBRTMzRFfAAEFFMzNEWAAAQUUzM0RY
QABBRTMzRFiAAEFFMzNEWMAAQUUzM0RZAABBRTMzRFlAAEFFMzNEWYAAQUUzM0RZwABBRTMzRFoA
AEFFMzNEWkAAQUUzM0RagABBRTMzRFrAAEFFMzNEWwAAQUUzM0RbQABBRTMzRFuAAEFFMzNEW8AA
QUTMzURcAABBRMzNRFxAAEFFMzNEXIAAQUTMzURcwABBRMzNRF0AAEFEzM1EXUAAQUTMzURdgABB
RTMzRF3AAEFFMzNEXgAAQUUzM0ReQABBRTMzRF6AAEFFMzNEXsAAQUUzM0RfAABBRTMzRF9AAEFF
MzNEX4AAQUUzM0RfwABBRTMzRGAAAEFFMzNEYEAAQUUzM0RggABBRMzNRGDAAEFEzM1EYQAAQUTM
zURhQABBRMzNRGGAAEFEzM1EYcAAQUTMzURiAABBRMzNRGJAAEFEzM1EYoAAQUTMzURiwABBRMzN
RGMAAEFFMzNEY0AAQUUzM0RjgABBRMzNRGPAAEFEzM1EZAAAQUTMzURkQABBRMzNRGSAAEFEzM1E
ZMAAQUTMzURlAABBRMzNRGVAAEFEzM1EZYAAQUTMzURlwABBRMzNRGYAAEFEzM1EZkAAQUTMzURm
gABBRMzNRGbAAEFEzM1EZwAAQUTMzURnQABBRMzNRGeAAEFEzM1EZ8AAQUTMzURoAABBRMzNRGhA
AEFEzM1EaIAAQUTMzURowABBRMzNRGkAAEFEzM1EaUAAQUTMzURpgABBRMzNRGnAAEFEzM1EagAA
QUTMzURqQABBRMzNRGqAAEFEzM1EasAAQUTMzURrAABBRMzNRGtAAEFEzM1Ea4AAQUTMzURrwABB
RMzNRGwAAEFEzM1EbEAAQUTMzURsgABBRMzNRGzAAEFEzM1EbQAAQUTMzURtQABBRMzNRG2AAEFE
zM1EbcAAQUTMzURuAABBRMzNRG5AAEFEzM1EboAAQUTMzURuwABBRMzNRG8AAEFEzM1Eb0AAQUTM
zURvgABBRMzNRG/AAEFEzM1EcAAAQUTMzURwQABBRMzNRHCAAEFEzM1EcMAAQUTMzURxAABBRMzN
RHFAAEFEzM1EcYAAQUTMzURxwABBRMzNRHIAAEFEzM1EckAAQUTMzURygABBRMzNRHLAAEFEzM1E
cwAAQUTMzURzQABBRMzNRHOAAEFEzM1Ec8AAQUTMzUR0AABBRMzNRHRAAEFEzM1EdIAAQUTMzUR0
wABBRMzNRHUAAEFEzM1EdUAAQUTMzUR1gABBRMzNRHXAAEFEzM1EdgAAQUTMzUR2QABBRMzNRHaA
AEFEzM1EdsAAQUTMzUR3AABBRMzNRHdAAEFEzM1Ed4AAQUTMzUR3wABBRMzNRHgAAEFEzM1EeEAA
QUTMzUR4gABBRMzNRHjAAEFEzM1EeQAAQUTMzUR5QABBRMzNRHmAAEFEzM1EecAAQUTMzUR6AABB
RMzNRHpAAEFEzM1EeoAAQUTMzUR6wABBRMzNRHsAAEFEzM1Ee0AAQUTMzUR7gABBRMzNRHvAAEFE
zM1EfAAAQUTMzUR8QABBRMzNRHyAAEFEzM1EfMAAQUTMzUR9AABBRMzNRH1AAEFEzM1EfYAAQUTM
zUR9wABBRMzNRH4AAEFEzM1EfkAAQUTMzUR+gABBRMzNRH7AAEFEzM1EfwAAQUTMzUR/QABBRMzN
RH+AAEFEzM1Ef8AAQUTMzUSAAABBRMzNRIAgAEFEZmZEgEAAQUTMzUSAYABBRMzNRICAAEFEzM1E
gKAAQUTMzUSAwABBRMzNRIDgAEFEzM1EgQAAQUTMzUSBIABBRMzNRIFAAEFEzM1EgWAAQUTMzUSB
gABBRMzNRIGgAEFEzM1EgcAAQUTMzUSB4ABBRMzNRIIAAEFEzM1EgiAAQUTMzUSCQABBRMzNRIJg
AEFEZmZEgoAAQUTMzUSCoABBRMzNRILAAEFEzM1EguAAQUTMzUSDAABBRMzNRIMgAEFEzM1Eg0AA
QUTMzQ==</set>
      <set id="src_021" fmt="ptset">AAAAB3NyY18wMjEAAAAAAAAAAgAABzDESAAAf8AAAMRHwAB/wAAAxEeAAH/AAADER0AAf8AAAMRH
AAB/wAAAxEbAAH/AAADERoAAf8AAAMRGQAB/wAAAxEYAAH/AAADERcAAf8AAAMRFgAB/wAAAxEVA
AH/AAADERQAAf8AAAMREwAB/wAAAxESAAH/AAADEREAAf8AAAMREAAB/wAAAxEPAAH/AAADEQ4AA
f8AAAMRDQAB/wAAAxEMAAH/AAADEQsAAf8AAAMRCgAB/wAAAxEJAAH/AAADEQgAAf8AAAMRBwAB/
wAAAxEGAAH/AAADEQUAAf8AAAMRBAAB/wAAAxEDAAH/AAADEQIAAf8AAAMRAQAB/wAAAxEAAAH/A
AADEP8AAf8AAAMQ/gAB/wAAAxD9AAH/AAADEPwAAf8AAAMQ+wAB/wAAAxD6AAH/AAADEPkAAf8AA
AMQ+AAB/wAAAxD3AAH/AAADEPYAAf8AAAMQ9QAB/wAAAxD0AAH/AAADEPMAAf8AAAMQ8gAB/wAAA
xDxAAH/AAADEPAAAf8AAAMQ7wAB/wAAAxDuAAH/AAADEO0AAf8AAAMQ7AAB/wAAAxDrAAH/AAADE
OoAAf8AAAMQ6QAB/wAAAxDoAAH/AAADEOcAAf8AAAMQ5gAB/wAAAxDlAAH/AAADEOQAAf8AAAMQ4
wAB/wAAAxDiAAH/AAADEOEAAf8AAAMQ4AAB/wAAAxDfAAH/AAADEN4AAf8AAAMQ3QAB/wAAAxDcA
AH/AAADENsAAf8AAAMQ2gAB/wAAAxDZAAH/AAADENgAAf8AAAMQ1wAB/wAAAxDWAAH/AAADENUAA
f8AAAMQ1AAB/wAAAxDTAAH/AAADENIAAf8AAAMQ0QAB/wAAAxDQAAH/AAADEM8AAf8AAAMQzgAB/
wAAAxDNAAH/AAADEMwAAf8AAAMQywAB/wAAAxDKAAH/AAADEMkAAf8AAAMQyAAB/wAAAxDHAAH/A
AADEMYAAf8AAAMQxQAB/wAAAxDEAAH/AAADEMMAAf8AAAMQwgAB/wAAAxDBAAH/AAADEMAAAf8AA
AMQvwAB/wAAAxC+AAH/AAADEL0AAf8AAAMQvAAB/wAAAxC7AAH/AAADELoAAf8AAAMQuQAB/wAAA
xC4AAH/AAADELcAAf8AAAMQtgAB/wAAAxC1AAH/AAADELQAAf8AAAMQswAB/wAAAxCyAAH/AAADE
LEAAf8AAAMQsAAB/wAAAxCvAAH/AAADEK4AAf8AAAMQrQAB/wAAAxCsAAH/AAADEKsAAf8AAAMQq
gAB/wAAAxCpAAH/AAADEKgAAf8AAAMQpwAB/wAAAxCmAAH/AAADEKUAAf8AAAMQpAAB/wAAAxCjA
AH/AAADEKIAAf8AAAMQoQAB/wAAAxCgAAH/AAADEJ8AAf8AAAMQngAB/wAAAxCdAAH/AAADEJwAA
f8AAAMQmwAB/wAAAxCaAAH/AAADEJkAAf8AAAMQmAAB/wAAAxCXAAH/AAADEJYAAf8AAAMQlQAB/
wAAAxCUAAH/AAADEJMAAf8AAAMQkgAB/wAAAxCRAAH/AAADEJAAAf8AAAMQjwAB/wAAAxCOAAH/A
AADEI0AAf8AAAMQjAAB/wAAAxCLAAH/AAADEIoAAf8AAAMQiQAB/wAAAxCIAAH/AAADEIcAAf8AA
AMQhgAB/wAAAxCFAAH/AAADEIQAAf8AAAMQgwAB/wAAAxCCAAH/AAADEIEAAf8AAAMQgAAB/wAAA
xB/AAH/AAADEH4AAf8AAAMQfQAB/wAAAxB8AAH/AAADEHsAAf8AAAMQegAB/wAAAxB5AAH/AAADE
HgAAf8AAAMQdwAB/wAAAxB2AAH/AAADEHUAAf8AAAMQdAAB/wAAAxBzAAH/AAADEHIAAf8AAAMQc
QAB/wAAAxBwAAH/AAADEG8AAf8AAAMQbgAB/wAAAxBtAAH/AAADEGwAAf8AAAMQawAB/wAAAxBqA
AH/AAADEGkAAf8AAAMQaAAB/wAAAxBnAAH/AAADEGYAAf8AAAMQZQAB/wAAAxBkAAH/AAADEGMAA
f8AAAMQYgAB/wAAAxBhAAH/AAADEGAAAf8AAAMQXwAB/wAAAxBeAAH/AAADEF0AAf8AAAMQXAAB/
wAAAxBbAAH/AAADEFoAAf8AAAMQWQAB/wAAAxBYAAH/AAADEFcAAf8AAAMQVgAB/wAAAxBVAAH/A
AADEFQAAf8AAAMQUwAB/wAAAxBSAAH/AAADEFEAAf8AAAMQUAAB/wAAAxBPAAH/AAADEE4AAf8AA
AMQTQAB/wAAAxBMAAH/AAADEEsAAf8AAAMQSgAB/wAAAxBJAAH/AAADEEgAAf8AAAMQRwAB/wAAA
xBGAAH/AAADEEUAAf8AAAMQRAAB/wAAAxBDAAH/AAADEEIAAf8AAAMQQQAB/wAAAxBAAAH/AAADE
D8AAf8AAAMQPgAB/wAAAxA9AAH/AAADEDwAAf8AAAMQOwAB/wAAAxA6AAH/AAADEDkAAf8AAAMQO
AAB/wAAAxA3AAH/AAADEDYAAf8AAAMQNQAB/wAAAxA0AAH/AAADEDMAAf8AAAMQMgAB/wAAAxAxA
AH/AAADEDAAAf8AAAMQLwAB/wAAAxAuAAH/AAADEC0AAf8AAAMQLAAB/wAAAxArAAH/AAADECoAA
f8AAAMQKQAB/wAAAxAoAAH/AAADECcAAf8AAAMQJgAB/wAAAxAlAAH/AAADECQAAf8AAAMQIwAB/
wAAAxAiAAH/AAADECEAAf8AAAMQIAAB/wAAAxAfAAH/AAADEB4AAf8AAAMQHQAB/wAAAxAcAAH/A
AADEBsAAf8AAAMQGgAB/wAAAxAZAAH/AAADEBgAAf8AAAMQFwAB/wAAAxAWAAH/AAADEBUAAf8AA
AMQFAAB/wAAAxATAAH/AAADEBIAAf8AAAMQEQAB/wAAAxAQAAH/AAADEA8AAf8AAAMQDgAB/wAAA
xANAAH/AAADEAwAAf8AAAMQCwAB/wAAAxAKAAH/AAADEAkAAf8AAAMQCAAB/wAAAxAHAAH/AAADE
AYAAf8AAAMQBQAB/wAAAxAEAAH/AAADEAMAAf8AAAMQAgAB/wAAAxABAAH/AAADEAAAAf8AAAMP/
gAB/wAAAw/8AAH/AAADD/oAAf8AAAMP+AAB/wAAAw/2AAH/AAADD/QAAf8AAAMP8gAB/wAAAw/wA
AH/AAADD+4AAf8AAAMP7AAB/wAAAw/qAAH/AAADD+gAAf8AAAMP5gAB/wAAAw/kAAH/AAADD+IAA
f8AAAMP4AAB/wAAAw/eAAH/AAADD9wAAf8AAAMP2gAB/wAAAw/YAAH/AAADD9YAAf8AAAMP1AAB/
wAAAw/SAAH/AAADD9AAAf8AAAMPzgAB/wAAAw/MAAH/AAADD8oAAf8AAAMPyAAB/wAAAw/GAAH/A
AADD8QAAf8AAAMPwgAB/wAAAw/AAAH/AAADD74AAf8AAAMPvAAB/wAAAw+6AAH/AAADD7gAAf8AA
AMPtgAB/wAAAw+0AAH/AAADD7IAAf8AAAMPsAAB/wAAAw+uAAH/AAADD6wAAf8AAAMPqgAB/wAAA
w+oAAH/AAADD6YAAf8AAAMPpAAB/wAAAw+iAAH/AAADD6AAAf8AAAMPngAB/wAAAw+cAAH/AAADD
5oAAf8AAAMPmAAB/wAAAw+WAAH/AAADD5QAAf8AAAMPkgAB/wAAAw+QAAH/AAADD44AAf8AAAMPj
AAB/wAAAw+KAAH/AAADD4gAAf8AAAMPhgAB/wAAAw+EAAH/AAADD4IAAf8AAAMPgAAB/wAAAw9+A
AH/AAADD3wAAf8AAAMPegAB/wAAAw94AAH/AAADD3YAAf8AAAMPdAAB/wAAAw9yAAH/AAADD3AAA
f8AAAMPbgAB/wAAAw9sAAH/AAADD2oAAf8AAAMPaAAB/wAAAw9mAAH/AAADD2QAAf8AAAMPYgAB/
wAAAw9gAAH/AAADD14AAf8AAAMPXAAB/wAAAw9aAAH/AAADD1gAAf8AAAMPVgAB/wAAAw9UAAH/A
AADD1IAAf8AAAMPUAAB/wAAAw9OAAH/AAADD0wAAf8AAAMPSgAB/wAAAw9IAAH/AAADD0YAAf8AA
AMPRAAB/wAAAw9CAAH/AAADD0AAAf8AAAMPPgAB/wAAAw88AAH/AAADDzoAAf8AAAMPOAAB/wAAA
w82AAH/AAADDzQAAf8AAAMPMgAB/wAAAw8wAAH/AAADDy4AAf8AAAMPLAAB/wAAAw8qAAH/AAADD
ygAAf8AAAMPJgAB/wAAAw8kAAH/AAADDyIAAf8AAAMPIAAB/wAAAw8eAAH/AAADDxwAAf8AAAMPG
gAB/wAAAw8YAAH/AAADDxYAAf8AAAMPFAAB/wAAAw8SAAH/AAADDxAAAf8AAAMPDgAB/wAAAw8MA
AH/AAADDwoAAf8AAAMPCAAB/wAAAw8GAAH/AAADDwQAAf8AAAMPAgAB/wAAAw8AAAH/AAADDv4AA
f8AAAMO/AAB/wAAAw76AAH/AAADDvgAAf8AAAMO9gAB/wAAAw70AAH/AAADDvIAAf8AAAMO8AAB/
wAAAw7uAAH/AAADDuwAAf8AAAMO6gAB/wAAAw7oAAH/AAADDuYAAf8AAAMO5AAB/wAAAw7iAAH/A
AADDuAAAf8AAAMO3gAB/wAAAw7cAAH/AAADDtoAAf8AAAMO2AAB/wAAAw7WAAH/AAADDtQAAf8AA
AMO0gAB/wAAAw7QAAH/AAADDs4AAf8AAAMOzAAB/wAAAw7KAAH/AAADDsgAAf8AAAMOxgAB/wAAA
w7EAAH/AAADDsIAAf8AAAMOwAAB/wAAAw6+AAH/AAADDrwAAf8AAAMOugAB/wAAAw64AAH/AAADD
rYAAf8AAAMOtAAB/wAAAw6yAAH/AAADDrAAAf8AAAMOrgAB/wAAAw6sAAH/AAADDqoAAf8AAAMOq
AAB/wAAAw6mAAH/AAADDqQAAf8AAAMOogAB/wAAAw6gAAH/AAADDp4AAf8AAAMOnAAB/wAAAw6aA
AH/AAADDpgAAf8AAAMOlgAB/wAAAw6UAAH/AAADDpIAAf8AAAMOkAAB/wAAAw6OAAH/AAADDowAA
f8AAAMOigAB/wAAAw6IAAH/AAADDoYAAf8AAAMOhAAB/wAAAw6CAAH/AAADDoAAAf8AAAMOfgAB/
wAAAw58AAH/AAADDnoAAf8AAAMOeAAB/wAAAw52AAH/AAADDnQAAf8AAAMOcgAB/wAAAw5wAAH/A
AADDm4AAf8AAAMObAAB/wAAAw5qAAH/AAADDmgAAf8AAAMOZgAB/wAAAw5kAAH/AAADDmIAAf8AA
AMOYAAB/wAAAw5eAAH/AAADDlwAAf8AAAMOWgAB/wAAAw5YAAH/AAADDlYAAf8AAAMOVAAB/wAAA
w5SAAH/AAADDlAAAf8AAAMOTgAB/wAAAw5MAAH/AAADDkoAAf8AAAMOSAAB/wAAAw5GAAH/AAADD
kQAAf8AAAMOQgAB/wAAAw5AAAH/AAADDj4AAf8AAAMOPAAB/wAAAw46AAH/AAADDjgAAf8AAAMON
gAB/wAAAw40AAH/AAADDjIAAf8AAAMOMAAB/wAAAw4uAAH/AAADDiwAAf8AAAMOKgAB/wAAAw4oA
AH/AAADDiYAAf8AAAMOJAAB/wAAAw4iAAH/AAADDiAAAf8AAAMOHgAB/wAAAw4cAAH/AAADDhoAA
f8AAAMOGAAB/wAAAw4WAAH/AAADDhQAAf8AAAMOEgAB/wAAAw4QAAH/AAADDg4AAf8AAAMODAAB/
wAAAw4KAAH/AAADDggAAf8AAAMOBgAB/wAAAw4EAAH/AAADDgIAAf8AAAMOAAAB/wAAAw38AAH/A
AADDfgAAf8AAAMN9AAB/wAAAw3wAAH/AAADDewAAf8AAAMN6AAB/wAAAw3kAAH/AAADDeAAAf8AA
AMN3AAB/wAAAw3YAAH/AAADDdQAAf8AAAMN0AAB/wAAAw3MAAH/AAADDcgAAf8AAAMNxAAB/wAAA
w3AAAH/AAADDbwAAf8AAAMNuAAB/wAAAw20AAH/AAADDbAAAf8AAAMNrAAB/wAAAw2oAAH/AAADD
aQAAf8AAAMNoAAB/wAAAw2cAAH/AAADDZgAAf8AAAMNlAAB/wAAAw2QAAH/AAADDYwAAf8AAAMNi
AAB/wAAAw2EAAH/AAADDYAAAf8AAAMNfAAB/wAAAw14AAH/AAADDXQAAf8AAAMNcAAB/wAAAw1sA
AH/AAADDWgAAf8AAAMNZAAB/wAAAw1gAAH/AAADDVwAAf8AAAMNWAAB/wAAAw1UAAH/AAADDVAAA
f8AAAMNTAAB/wAAAw1IAAH/AAADDUQAAf8AAAMNQAAB/wAAAw08AAH/AAADDTgAAf8AAAMNNAAB/
wAAAw0wAAH/AAADDSwAAf8AAAMNKAAB/wAAAw0kAAH/AAADDSAAAf8AAAMNHAAB/wAAAw0YAAH/A
AADDRQAAf8AAAMNEAAB/wAAAw0MAAH/AAADDQgAAf8AAAMNBAAB/wAAAw0AAAH/AAADDPwAAf8AA
AMM+AAB/wAAAwz0AAH/AAADDPAAAf8AAAMM7AAB/wAAAwzoAAH/AAADDOQAAf8AAAMM4AAB/wAAA
wzcAAH/AAADDNgAAf8AAAMM1AAB/wAAAwzQAAH/AAADDMwAAf8AAAMMyAAB/wAAAwzEAAH/AAADD
MAAAf8AAAMMvAAB/wAAAwy4AAH/AAADDLQAAf8AAAMMsAAB/wAAAwysAAH/AAADDKgAAf8AAAMMp
AAB/wAAAwygAAH/AAADDJwAAf8AAAMMmAAB/wAAAwyUAAH/AAADDJAAAf8AAAMMjAAB/wAAAwyIA
AH/AAADDIQAAf8AAAMMgAAB/wAAAwx8AAH/AAADDHgAAf8AAAMMdAAB/wAAAwxwAAH/AAADDGwAA
f8AAAMMaAAB/wAAAwxkAAH/AAADDGAAAf8AAAMMXAAB/wAAAwxYAAH/AAADDFQAAf8AAAMMUAAB/
wAAAwxMAAH/AAADDEgAAf8AAAMMRAAB/wAAAwxAAAH/AAADDDwAAf8AAAMMOAAB/wAAAww0AAH/A
AADDDAAAf8AAAMMLAAB/wAAAwwoAAH/AAADDCQAAf8AAAMMIAAB/wAAAwwcAAH/AAADDBgAAf8AA
AMMFAAB/wAAAwwQAAH/AAADDAwAAf8AAAMMCAAB/wAAAwwEAAH/AAADDAAAAf8AAAML+AAB/wAAA
wvwAAH/AAADC+gAAf8AAAML4AAB/wAAAwvYAAH/AAADC9AAAf8AAAMLyAAB/wAAAwvAAAH/AAADC
7gAAf8AAAMLsAAB/wAAAwuoAAH/AAADC6AAAf8AAAMLmAAB/wAAAwuQAAH/AAADC4gAAf8AAAMLg
AAB/wAAAwt4AAH/AAADC3AAAf8AAAMLaAAB/wAAAwtgAAH/AAADC1gAAf8AAAMLUAAB/wAAAwtIA
AH/AAADC0AAAf8AAAMLOAAB/wAAAwswAAH/AAADCygAAf8AAAMLIAAAAAAAAwsYAAAAAAADCxAAA
AAAAAMLCAAAAAAAAwsAAAAAAAADCvgAAAAAAAMK8AAAAAAAAwroAAAAAAADCuAAAAAAAAMK2AAAA
AAAAwrQAAAAAAADCsgAAAAAAAMKwAAAAAAAAwq4AAAAAAADCrAAAAAAAAMKqAAAAAAAAwqgAAAAA
AADCpgAAAAAAAMKkAAAAAAAAwqIAAAAAAADCoAAAAAAAAMKeAAAAAAAAwpwAAAAAAADCmgAAAAAA
AMKYAAAAAAAAwpYAAAAAAADClAAAAAAAAMKSAAAAAAAAwpAAAAAAAADCjgAAAAAAAMKMAAAAAAAA
wooAAAAAAADCiAAAAAAAAMKGAAAAAAAAwoQAAAAAAADCggAAAAAAAMKAAAAAAAAAwnwAAAAAAADC
eAAAAAAAAMJ0AAAAAAAAwnAAAAAAAADCbAAAAAAAAMJoAAAAAAAAwmQAAAAAAADCYAAAAAAAAMJc
AAAAAAAAwlgAAAAAAADCVAAAAAAAAMJQAAAAAAAAwkwAAAAAAADCSAAAAAAAAMJEAAAAAAAAwkAA
AAAAAADCPAAAAAAAAMI4AAAAAAAAwjQAAAAAAADCMAAAAAAAAMIsAAAAAAAAwigAAAAAAADCJAAA
AAAAAMIgAAAAAAAAwhwAAAAAAADCGAAAAAAAAMIUAAAAAAAAwhAAAAAAAADCDAAAAAAAAMIIAAAA
AAAAwgQAAAAAAADCAAAAAAAAAMH4AAAAAAAAwfAAAAAAAADB6AAAAAAAAMHgAAAAAAAAwdgAAAAA
AADB0AAAAAAAAMHIAAAAAAAAwcAAAAAAAADBuAAAAAAAAMGwAAAAAAAAwagAAAAAAADBoAAAAAAA
AMGYAAAAAAAAwZAAAAAAAADBiAAAAAAAAMGAAAAAAAAAwXAAAAAAAADBYAAAAAAAAMFQAAAAAAAA
wUAAAAAAAADBMAAAAAAAAMEgAAAAAAAAwRAAAAAAAADBAAAAAAAAAMDgAAAAAAAAwMAAAAAAAADA
oAAAAAAAAMCAAAAAAAAAwEAAAAAAAADAAAAAAAAAAL+AAAAAAAAAqPoAAAAAAAA/gAAAAAAAAEAA
AAAAAAAAQEAAAAAAAABAgAAAAAAAAECgAAAAAAAAQMAAAAAAAABA4AAAAAAAAEEAAAAAAAAAQRAA
AAAAAABBIAAAAAAAAEEwAAAAAAAAQUAAAAAAAABBUAAAAAAAAEFgAAAAAAAAQXAAAAAAAABBgAAA
AAAAAEGIAAAAAAAAQZAAAAAAAABBmAAAAAAAAEGgAAAAAAAAQagAAAAAAABBsAAAAAAAAEG4AAAA
AAAAQcAAAAAAAABByAAAAAAAAEHQAAAAAAAAQdgAAAAAAABB4AAAAAAAAEHoAAAAAAAAQfAAAAAA
AABB+AAAAAAAAEIAAAAAAAAAQgQAAAAAAABCCAAAAAAAAEIMAAAAAAAAQhAAAAAAAABCFAAAAAAA
AEIYAAAAAAAAQhwAAAAAAABCIAAAAAAAAEIkAAAAAAAAQigAAAAAAABCLAAAAAAAAEIwAAAAAAAA
QjQAAAAAAABCOAAAAAAAAEI8AAAAAAAAQkAAAAAAAABCRAAAAAAAAEJIAAAAAAAAQkwAAAAAAABC
UAAAAAAAAEJUAAAAAAAAQlgAAAAAAABCXAAAAAAAAEJgAAAAAAAAQmQAAAAAAABCaAAAAAAAAEJs
AAAAAAAAQnAAAAAAAABCdAAAAAAAAEJ4AAAAAAAAQnwAAAAAAABCgAAAAAAAAEKCAAAAAAAAQoQA
AAAAAABChgAAAAAAAEKIAAAAAAAAQooAAAAAAABCjAAAAAAAAEKOAAAAAAAAQpAAAAAAAABCkgAA
AAAAAEKUAAAAAAAAQpYAAAAAAABCmAAAAAAAAEKaAAAAAAAAQpwAAAAAAABCngAAAAAAAEKgAAAA
AAAAQqIAAAAAAABCpAAAAAAAAEKmAAAAAAAAQqgAAAAAAABCqgAAAAAAAEKsAAAAAAAAQq4AAAAA
AABCsAAAAAAAAEKyAAAAAAAAQrQAAAAAAABCtgAAAAAAAEK4AAAAAAAAQroAAAAAAABCvAAAAAAA
AEK+AAAAAAAAQsAAAAAAAABCwgAAAAAAAELEAAAAAAAAQsYAAAAAAABCyAAAAAAAAELKAAAAAAAA
QswAAAAAAABCzgAAAAAAAELQAAAAAAAAQtIAAAAAAABC1AAAAAAAAELWAAAAAAAAQtgAAAAAAABC
2gAAAAAAAELcAAAAAAAAQt4AAAAAAABC4AAAAAAAAELiAAAAAAAAQuQAAAAAAABC5gAAAAAAAELo
AAAAAAAAQuoAAAAAAABC7AAAAAAAAELuAAAAAAAAQvAAAAAAAABC8gAAAAAAAEL0AAAAAAAAQvYA
AAAAAABC+AAAAAAAAEL6AAAAAAAAQvwAAAAAAABC/gAAAAAAAEMAAAAAAAAAQwEAAAAAAABDAgAA
AAAAAEMDAAAAAAAAQwQAAAAAAABDBQAAAAAAAEMGAAAAAAAAQwcAAAAAAABDCAAAAAAAAEMJAAAA
AAAAQwoAAAAAAABDCwAAAAAAAEMMAAAAAAAAQw0AAAAAAABDDgAAAAAAAEMPAAAAAAAAQxAAAAAA
AABDEQAAAAAAAEMSAAAAAAAAQxMAAAAAAABDFAAAAAAAAEMVAAAAAAAAQxYAAAAAAABDFwAAAAAA
AEMYAAAAAAAAQxkAAAAAAABDGgAAAAAAAEMbAAAAAAAAQxwAAAAAAABDHQAAAAAAAEMeAAAAAAAA
Qx8AAAAAAABDIAAAAAAAAEMhAAAAAAAAQyIAAAAAAABDIwAAAAAAAEMkAAAAAAAAQyUAAAAAAABD
JgAAAAAAAEMnAAAAAAAAQygAAAAAAABDKQAAAAAAAEMqAAAAAAAAQysAAAAAAABDLAAAAAAAAEMt
AAAAAAAAQy4AAAAAAABDLwAAAAAAAEMwAAAAAAAAQzEAAAAAAABDMgAAAAAAAEMzAAAAAAAAQzQA
AAAAAABDNQAAAAAAAEM2AAAAAAAAQzcAAAAAAABDOAAAAAAAAEM5AAAAAAAAQzoAAAAAAABDOwAA
AAAAAEM8AAAAAAAAQz0AAAAAAABDPgAAAAAAAEM/AAAAAAAAQ0AAAAAAAABDQQAAAAAAAENCAAAA
AAAAQ0MAAAAAAABDRAAAAAAAAENFAAAAAAAAQ0YAAAAAAABDRwAAAAAAAENIAAAAAAAAQ0kAAAAA
AABDSgAAAAAAAENLAAAAAAAAQ0wAAAAAAABDTQAAAAAAAENOAAAAAAAAQ08AAAAAAABDUAAAAAAA
AENRAAAAAAAAQ1IAAAAAAABDUwAAAAAAAENUAAAAAAAAQ1UAAAAAAABDVgAAAAAAAENXAAAAAAAA
Q1gAAAAAAABDWQAAAAAAAENaAAAAAAAAQ1sAAAAAAABDXAAAAAAAAENdAAAAAAAAQ14AAAAAAABD
XwAAAAAAAENgAAAAAAAAQ2EAAAAAAABDYgAAAAAAAENjAAAAAAAAQ2QAAAAAAABDZQAAAAAAAENm
AAAAAAAAQ2cAAAAAAABDaAAAAAAAAENpAAAAAAAAQ2oAAAAAAABDawAAAAAAAENsAAAAAAAAQ20A
AAAAAABDbgAAPMzMzUNvAAA9TMzNQ3AAAD2ZmZpDcQAAPczMzUNyAAA+AAAAQ3MAAD4ZmZpDdAAA
PjMzM0N1AAA+TMzNQ3YAAD5mZmZDdwAAPoAAAEN4AAA+jMzNQ3kAAD6ZmZpDegAAPqZmZkN7AAA+
wAAAQ3wAAD7MzM1DfQAAPtmZmkN+AAA+5mZmQ38AAD7zMzNDgAAAPwZmZkOAgAA/DMzNQ4EAAD8T
MzNDgYAAPxmZmkOCAAA/JmZmQ4KAAD8szM1DgwAAPzMzM0ODgAA/OZmaQ4QAAD9AAABDhIAAP0zM
zUOFAAA/UzMzQ4WAAD9ZmZpDhgAAP2AAAEOGgAA/ZmZmQ4cAAD9zMzNDh4AAP3mZmkOIAAA/gAAA
Q4iAAD+DMzNDiQAAP4mZmkOJgAA/jMzNQ4oAAD+QAABDioAAP5MzM0OLAAA/lmZmQ4uAAD+czM1D
jAAAP6AAAEOMgAA/ozMzQ40AAD+mZmZDjYAAP6zMzUOOAAA/sAAAQ46AAD+zMzNDjwAAP7ZmZkOP
gAA/uZmaQ5AAAD/AAABDkIAAP8MzM0ORAAA/xmZmQ5GAAD/JmZpDkgAAP8zMzUOSgAA/0zMzQ5MA
AD/WZmZDk4AAP9mZmkOUAAA/3MzNQ5SAAD/jMzNDlQAAP+ZmZkOVgAA/6ZmaQ5YAAD/szM1DloAA
P/AAAEOXAAA/9mZmQ5eAAD/5mZpDmAAAP/zMzUOYgABAAAAAQ5kAAEABmZpDmYAAQATMzUOaAABA
BmZmQ5qAAEAIAABDmwAAQAmZmkObgABADMzNQ5wAAEAOZmZDnIAAQBAAAEOdAABAEZmaQ52AAEAT
MzNDngAAQBZmZkOegABAGAAAQ58AAEAZmZpDn4AAQBszM0OgAABAHMzNQ6CAAEAgAABDoQAAQCGZ
mkOhgABAIzMzQ6IAAEAkzM1DooAAQCgAAEOjAABAKZmaQ6OAAEArMzNDpAAAQCzMzUOkgABALmZm
Q6UAAEAxmZpDpYAAQDMzM0OmAABANMzNQ6aAAEA2ZmZDpwAAQDmZmkOngABAOzMzQ6gAAEA8zM1D
qIAAQD5mZkOpAABAQAAAQ6mAAEBDMzNDqgAAQETMzUOqgABARmZmQ6sAAEBIAABDq4AAQEmZmkOs
AABATMzNQ6yAAEBOZmZDrQAAQFAAAEOtgABAUZmaQ64AAEBUzM1DroAAQFZmZkOvAABAWAAAQ6+A
AEBZmZpDsAAAQFszM0OwgABAXmZmQ7EAAEBgAABDsYAAQGGZmkOyAABAYzMzQ7KAAEBkzM1DswAA
QGgAAEOzgABAaZmaQ7QAAEBrMzNDtIAAQGzMzUO1AABAcAAAQ7WAAEBxmZpDtgAAQHMzM0O2gABA
dMzNQ7cAAEB2ZmZDt4AAQHmZmkO4AABAezMzQ7iAAEB8zM1DuQAAQH5mZkO5gABAgMzNQ7oAAECB
mZpDuoAAQIJmZkO7AABAgzMzQ7uAAECEAABDvAAAQIWZmkO8gABAhmZmQ70AAECHMzNDvYAAQIgA
AEO+AABAiMzNQ76AAECKZmZDvwAAQIszM0O/gABAjAAAQ8AAAECMzM1DwIAAQI5mZkPBAABAjzMz
Q8GAAECQAABDwgAAQJDMzUPCgABAkZmaQ8MAAECTMzNDw4AAQJQAAEPEAABAlMzNQ8SAAECVmZpD
xQAAQJZmZkPFgABAmAAAQ8YAAECYzM1DxoAAQJmZmkPHAABAmmZmQ8eAAECcAABDyAAAQJzMzUPI
gABAnZmaQ8kAAECeZmZDyYAAQJ8zM0PKAABAoMzNQ8qAAEChmZpDywAAQKJmZkPLgABAozMzQ8wA
AECkzM1DzIAAQKWZmkPNAABApmZmQ82AAECnMzNDzgAAQKgAAEPOgABAqZmaQ88AAECqZmZDz4AA
QKszM0PQAABArAAAQ9CAAECszM1D0QAAQK5mZkPRgABArzMzQ9IAAECwAABD0oAAQLDMzUPTAABA
smZmQ9OAAECzMzND1AAAQLQAAEPUgABAtMzNQ9UAAEC1mZpD1YAAQLczM0PWAABAuAAAQ9aAAEC4
zM1D1wAAQLmZmkPXgABAumZmQ9gAAEC8AABD2IAAQLzMzUPZAABAvZmaQ9mAAEC+ZmZD2gAAQMAA
AEPagABAwMzNQ9sAAEDBmZpD24AAQMJmZkPcAABAwzMzQ9yAAEDEzM1D3QAAQMWZmkPdgABAxmZm
Q94AAEDHMzND3oAAQMgAAEPfAABAyZmaQ9+AAEDKZmZD4AAAQMszM0PggABAzAAAQ+EAAEDNmZpD
4YAAQM5mZkPiAABAzzMzQ+KAAEDQAABD4wAAQNDMzUPjgABA0mZmQ+QAAEDTMzND5IAAQNQAAEPl
AABA1MzNQ+WAAEDWZmZD5gAAQNczM0PmgABA2AAAQ+cAAEDYzM1D54AAQNmZmkPoAABA2zMzQ+iA
AEDcAABD6QAAQNzMzUPpgABA3ZmaQ+oAAEDeZmZD6oAAQOAAAEPrAABA4MzNQ+uAAEDhmZpD7AAA
QOJmZkPsgABA5AAAQ+0AAEDkzM1D7YAAQOWZmkPuAABA5mZmQ+6AAEDnMzND7wAAQOjMzUPvgABA
6ZmaQ/AAAEDqZmZD8IAAQOszM0PxAABA7AAAQ/GAAEDtmZpD8gAAQO5mZkPygABA7zMzQ/MAAEDw
AABD84AAQPGZmkP0AABA8mZmQ/SAAEDzMzND9QAAQPQAAEP1gABA9MzNQ/YAAED2ZmZD9oAAQPcz
M0P3AABA+AAAQ/eAAED4zM1D+AAAQPpmZkP4gABA+zMzQ/kAAED8AABD+YAAQPzMzUP6AABA/Zma
Q/qAAED/MzND+wAAQQAAAEP7gABBAGZmQ/wAAEEAzM1D/IAAQQEzM0P9AABBAgAAQ/2AAEECZmZD
/gAAQQLMzUP+gABBAzMzQ/8AAEEEAABD/4AAQQRmZkQAAABBBMzNRABAAEEFMzNEAIAAQQWZmkQA
wABBBmZmRAEAAEEGzM1EAUAAQQczM0QBgABBB5maRAHAAEEIAABEAgAAQQjMzUQCQABBCTMzRAKA
AEEJmZpEAsAAQQoAAEQDAABBCszNRANAAEELMzNEA4AAQQuZmkQDwABBDAAARAQAAEEMZmZEBEAA
QQ0zM0QEgABBDZmaRATAAEEOAABEBQAAQQ5mZkQFQABBDzMzRAWAAEEPmZpEBcAAQRAAAEQGAABB
EGZmRAZAAEEQzM1EBoAAQRGZmkQGwABBEgAARAcAAEESZmZEB0AAQRLMzUQHgABBEzMzRAfAAEEU
AABECAAAQRRmZkQIQABBFMzNRAiAAEEVMzNECMAAQRYAAEQJAABBFmZmRAlAAEEWzM1ECYAAQRcz
M0QJwABBF5maRAoAAEEYZmZECkAAQRjMzUQKgABBGTMzRArAAEEZmZpECwAAQRoAAEQLQABBGszN
RAuAAEEbMzNEC8AAQRuZmkQMAABBHAAARAxAAEEczM1EDIAAQR0zM0QMwABBHZmaRA0AAEEeAABE
DUAAQR5mZkQNgABBHzMzRA3AAEEfmZpEDgAAQSAAAEQOQABBIGZmRA6AAEEgzM1EDsAAQSGZmkQP
AABBIgAARA9AAEEiZmZED4AAQSLMzUQPwABBI5maRBAAAEEkAABEEEAAQSRmZkQQgABBJMzNRBDA
AEElMzNEEQAAQSYAAEQRQABBJmZmRBGAAEEmzM1EEcAAQSczM0QSAABBKAAARBJAAEEoZmZEEoAA
QSjMzUQSwABBKTMzRBMAAEEpmZpEE0AAQSpmZkQTgABBKszNRBPAAEErMzNEFAAAQSuZmkQUQABB
LAAARBSAAEEszM1EFMAAQS0zM0QVAABBLZmaRBVAAEEuAABEFYAAQS7MzUQVwABBLzMzRBYAAEEv
mZpEFkAAQTAAAEQWgABBMGZmRBbAAEExMzNEFwAAQTGZmkQXQABBMgAARBeAAEEyZmZEF8AAQTLM
zUQYAABBM5maRBhAAEE0AABEGIAAQTRmZkQYwABBNMzNRBkAAEE1mZpEGUAAQTYAAEQZgABBNmZm
RBnAAEE2zM1EGgAAQTczM0QaQABBOAAARBqAAEE4ZmZEGsAAQTjMzUQbAABBOTMzRBtAAEE6AABE
G4AAQTpmZkQbwABBOszNRBwAAEE7MzNEHEAAQTuZmkQcgABBPGZmRBzAAEE8zM1EHQAAQT0zM0Qd
QABBPZmaRB2AAEE+AABEHcAAQT7MzUQeAABBPzMzRB5AAEE/mZpEHoAAQUAAAEQewABBQMzNRB8A
AEFBMzNEH0AAQUGZmkQfgABBQgAARB/AAEFCZmZEIAAAQUMzM0QgQABBQ5maRCCAAEFEAABEIMAA
QURmZkQhAABBRMzNRCFAAEFFmZpEIYAAQUYAAEQhwABBRmZmRCIAAEFGzM1EIkAAQUJmZkQigABB
QmZmRCLAAEFCZmZEIwAAQUJmZkQjQABBQmZmRCOAAEFCZmZEI8AAQUJmZkQkAABBQmZmRCRAAEFC
ZmZEJIAAQUJmZkQkwABBQmZmRCUAAEFCZmZEJUAAQUJmZkQlgABBQmZmRCXAAEFCZmZEJgAAQUJm
ZkQmQABBQmZmRCaAAEFCZmZEJsAAQUJmZkQnAABBQmZmRCdAAEFCZmZEJ4AAQUJmZkQnwABBQmZm
RCgAAEFCZmZEKEAAQUJmZkQogABBQmZmRCjAAEFCZmZEKQAAQUJmZkQpQABBQmZmRCmAAEFCZmZE
KcAAQUJmZkQqAABBQmZmRCpAAEFCZmZEKoAAQUJmZkQqwABBQmZmRCsAAEFCZmZEK0AAQUJmZkQr
gABBQmZmRCvAAEFCZmZELAAAQUJmZkQsQABBQmZmRCyAAEFCZmZELMAAQUJmZkQtAABBQmZmRC1A
AEFCZmZELYAAQUJmZkQtwABBQmZmRC4AAEFCZmZELkAAQUJmZkQugABBQmZmRC7AAEFCZmZELwAA
QUJmZkQvQABBQmZmRC+AAEFCZmZEL8AAQUJmZkQwAABBQmZmRDBAAEFCZmZEMIAAQUJmZkQwwABB
QmZmRDEAAEFCZmZEMUAAQUJmZkQxgABBQmZmRDHAAEFCZmZEMgAAQUJmZkQyQABBQmZmRDKAAEFC
ZmZEMsAAQUJmZkQzAABBQmZmRDNAAEFCZmZEM4AAQUJmZkQzwABBQmZmRDQAAEFCZmZENEAAQUJm
ZkQ0gABBQmZmRDTAAEFCZmZENQAAQUJmZkQ1QABBQmZmRDWAAEFCZmZENcAAQUJmZkQ2AABBQmZm
RDZAAEFCZmZENoAAQUJmZkQ2wABBQmZmRDcAAEFCZmZEN0AAQUJmZkQ3gABBQmZmRDfAAEFCZmZE
OAAAQUJmZkQ4QABBQmZmRDiAAEFCZmZEOMAAQUJmZkQ5AABBQmZmRDlAAEFCZmZEOYAAQUJmZkQ5
wABBQmZmRDoAAEFCZmZEOkAAQUJmZkQ6gABBQmZmRDrAAEFCZmZEOwAAQUJmZkQ7QABBQmZmRDuA
AEFCZmZEO8AAQUJmZkQ8AABBQmZmRDxAAEFCZmZEPIAAQUJmZkQ8wABBQmZmRD0AAEFCZmZEPUAA
QUJmZkQ9gABBQmZmRD3AAEFCZmZEPgAAQUJmZkQ+QABBQmZmRD6AAEFCZmZEPsAAQUJmZkQ/AABB
QmZmRD9AAEFCZmZEP4AAQUJmZkQ/wABBQmZmREAAAEFCZmZEQEAAQUJmZkRAgABBQmZmREDAAEFC
ZmZEQQAAQUJmZkRBQABBQmZmREGAAEFCZmZEQcAAQUJmZkRCAABBQmZmREJAAEFCZmZEQoAAQUJm
ZkRCwABBQmZmREMAAEFCZmZEQ0AAQUJmZkRDgABBQmZmREPAAEFCZmZERAAAQUJmZkREQABBQmZm
RESAAEFCZmZERMAAQUJmZkRFAABBQmZmREVAAEFCZmZERYAAQUJmZkRFwABBQmZmREYAAEFCZmZE
RkAAQUJmZkRGgABBQmZmREbAAEFCZmZERwAAQUJmZkRHQABBQmZmREeAAEFCZmZER8AAQUJmZkRI
AABBQmZmREhAAEFCZmZESIAAQUJmZkRIwABBQmZmREkAAEFCZmZESUAAQUJmZkRJgABBQmZmREnA
AEFCZmZESgAAQUJmZkRKQABBQmZmREqAAEFCZmZESsAAQUJmZkRLAABBQmZmREtAAEFCZmZES4AA
QUJmZkRLwABBQmZmREwAAEFCZmZETEAAQUJmZkRMgABBQmZmREzAAEFCZmZETQAAQUJmZkRNQABB
QmZmRE2AAEFCZmZETcAAQUJmZkROAABBQmZmRE5AAEFCZmZEToAAQUJmZkROwABBQmZmRE8AAEFC
ZmZET0AAQUJmZkRPgABBQmZmRE/AAEFCZmZEUAAAQUJmZkRQQABBQmZmRFCAAEFCZmZEUMAAQUJm
ZkRRAABBQmZmRFFAAEFCZmZEUYAAQUJmZkRRwABBQmZmRFIAAEFCZmZEUkAAQUJmZkRSgABBQmZm
RFLAAEFCZmZEUwAAQUJmZkRTQABBQmZmRFOAAEFCZmZEU8AAQUJmZkRUAABBQmZmRFRAAEFCZmZE
VIAAQUJmZkRUwABBQmZmRFUAAEFCZmZEVUAAQUJmZkRVgABBQmZmRFXAAEFCZmZEVgAAQUJmZkRW
QABBQmZmRFaAAEFCZmZEVsAAQUJmZkRXAABBQmZmRFdAAEFCZmZEV4AAQUJmZkRXwABBQmZmRFgA
AEFCZmZEWEAAQUJmZkRYgABBQmZmRFjAAEFCZmZEWQAAQUJmZkRZQABBQmZmRFmAAEFCZmZEWcAA
QUJmZkRaAABBQmZmRFpAAEFCZmZEWoAAQUJmZkRawABBQmZmRFsAAEFCZmZEW0AAQUJmZkRbgABB
QmZmRFvAAEFCZmZEXAAAQUJmZkRcQABBQmZmRFyAAEFCZmZEXMAAQUJmZkRdAABBQmZmRF1AAEFC
ZmZEXYAAQUJmZkRdwABBQmZmRF4AAEFCZmZEXkAAQUJmZkRegABBQmZmRF7AAEFCZmZEXwAAQUJm
ZkRfQABBQmZmRF+AAEFCZmZEX8AAQUJmZkRgAABBQmZmRGBAAEFCZmZEYIAAQUJmZkRgwABBQmZm
RGEAAEFCZmZEYUAAQUJmZkRhgABBQmZmRGHAAEFCZmZEYgAAQUJmZkRiQABBQmZmRGKAAEFCZmZE
YsAAQUJmZkRjAABBQmZmRGNAAEFCZmZEY4AAQUJmZkRjwABBQmZmRGQAAEFCZmZEZEAAQUJmZkRk
gABBQmZmRGTAAEFCZmZEZQAAQUJmZkRlQABBQmZmRGWAAEFCZmZEZcAAQUJmZkRmAABBQmZmRGZA
AEFCZmZEZoAAQUJmZkRmwABBQmZmRGcAAEFCZmZEZ0AAQUJmZkRngABBQmZmRGfAAEFCZmZEaAAA
QUJmZkRoQABBQmZmRGiAAEFCZmZEaMAAQUJmZkRpAABBQmZmRGlAAEFCZmZEaYAAQUJmZkRpwABB
QmZmRGoAAEFCZmZEakAAQUJmZkRqgABBQmZmRGrAAEFCZmZEawAAQUJmZkRrQABBQmZmRGuAAEFC
ZmZEa8AAQUJmZkRsAABBQmZmRGxAAEFCZmZEbIAAQUJmZkRswABBQmZmRG0AAEFCZmZEbUAAQUJm
ZkRtgABBQmZmRG3AAEFCZmZEbgAAQUJmZkRuQABBQmZmRG6AAEFCZmZEbsAAQUJmZkRvAABBQmZm
RG9AAEFCZmZEb4AAQUJmZkRvwABBQmZmRHAAAEFCZmZEcEAAQUJmZkRwgABBQmZmRHDAAEFCZmZE
cQAAQUJmZkRxQABBQmZmRHGAAEFCZmZEccAAQUJmZkRyAABBQmZmRHJAAEFCZmZEcoAAQUJmZkRy
wABBQmZmRHMAAEFCZmZEc0AAQUJmZkRzgABBQmZmRHPAAEFCZmZEdAAAQUJmZkR0QABBQmZmRHSA
AEFCZmZEdMAAQUJmZkR1AABBQmZmRHVAAEFCZmZEdYAAQUJmZkR1wABBQmZmRHYAAEFCZmZEdkAA
QUJmZkR2gABBQmZmRHbAAEFCZmZEdwAAQUJmZkR3QABBQmZmRHeAAEFCZmZEd8AAQUJmZkR4AABB
QmZmRHhAAEFCZmZEeIAAQUJmZkR4wABBQmZmRHkAAEFCZmZEeUAAQUJmZkR5gABBQmZmRHnAAEFC
ZmZEegAAQUJmZkR6QABBQmZmRHqAAEFCZmZEesAAQUJmZkR7AABBQmZmRHtAAEFCZmZEe4AAQUJm
ZkR7wABBQmZmRHwAAEFCZmZEfEAAQUJmZkR8gABBQmZmRHzAAEFCZmZEfQAAQUJmZkR9QABBQmZm
RH2AAEFCZmZEfcAAQUJmZkR+AABBQmZmRH5AAEFCZmZEfoAAQUJmZkR+wABBQmZmRH8AAEFCZmZE
f0AAQUJmZkR/gABBQmZmRH/AAEFCZmZEgAAAQUJmZkSAIABBQmZmRIBAAEFCZmZEgGAAQUJmZkSA
gABBQmZmRICgAEFCZmZEgMAAQUJmZkSA4ABBQmZmRIEAAEFCZmZEgSAAQUJmZkSBQABBQmZmRIFg
AEFCZmZEgYAAQUJmZkSBoABBQmZmRIHAAEFCZmZEgeAAQUJmZg==</set>
      <set id="src_131" fmt="ptset">AAAAB3NyY18xMzEAAAAAAAAAAgAABvrEN8AAwSUzM8Q3gADBJTMzxDdAAMElMzPENwAAwSUzM8Q2
wADBJTMzxDaAAMElMzPENkAAwSUzM8Q2AADBJTMzxDXAAMElMzPENYAAwSUzM8Q1QADBJTMzxDUA
AMElMzPENMAAwSUzM8Q0gADBJTMzxDRAAMElMzPENAAAwSUzM8QzwADBJTMzxDOAAMElMzPEM0AA
wSUzM8QzAADBJTMzxDLAAMElMzPEMoAAwSUzM8QyQADBJTMzxDIAAMElMzPEMcAAwSWZmsQxgADB
JTMzxDFAAMElMzPEMQAAwSUzM8QwwADBJTMzxDCAAMElmZrEMEAAwSUzM8QwAADBJTMzxC/AAMEk
zM3EL4AAwSQAAMQvQADBIzMzxC8AAMEhmZrELsAAwSBmZsQugADBHmZmxC5AAMEcZmbELgAAwRoA
AMQtwADBGAAAxC2AAMEVmZrELUAAwRJmZsQtAADBDzMzxCzAAMELMzPELIAAwQZmZsQsQADBATMz
xCwAAMD2ZmbEK8AAwOpmZsQrgADA3MzNxCtAAMDQAADEKwAAwMMzM8QqwADAtzMzxCqAAMCqZmbE
KkAAwJ2ZmsQqAADAkAAAxCnAAMCCZmbEKYAAwGgAAMQpQADASZmaxCkAAMArMzPEKMAAwAzMzcQo
gAC/2ZmaxChAAL+gAADEKAAAv1mZmsQnwAC+8zMzxCeAAL4zMzPEJ0AAPZmZmsQnAAA+jMzNxCbA
AD7mZmbEJoAAPxmZmsQmQAA/OZmaxCYAAD9ZmZrEJcAAP2zMzcQlgAA/gAAAxCVAAD+GZmbEJQAA
P4zMzcQkwAA/kzMzxCSAAD+ZmZrEJEAAP5mZmsQkAAA/nMzNxCPAAD+czM3EI4AAP5zMzcQjQAA/
oAAAxCMAAD+czM3EIsAAP5zMzcQigAA/nMzNxCJAAD+czM3EIgAAP5zMzcQhwAA/mZmaxCGAAD+Z
mZrEIUAAP5mZmsQhAAA/mZmaxCDAAD+ZmZrEIIAAP5mZmsQgQAA/mZmaxCAAAD+ZmZrEH8AAP5mZ
msQfgAA/mZmaxB9AAD+ZmZrEHwAAP5mZmsQewAA/mZmaxB6AAD+ZmZrEHkAAP5mZmsQeAAA/mZma
xB3AAD+ZmZrEHYAAP5mZmsQdQAA/mZmaxB0AAD+ZmZrEHMAAP5ZmZsQcgAA/mZmaxBxAAD+ZmZrE
HAAAP5mZmsQbwAA/mZmaxBuAAD+WZmbEG0AAP5mZmsQbAAA/mZmaxBrAAD+ZmZrEGoAAP5mZmsQa
QAA/lmZmxBoAAD+ZmZrEGcAAP5ZmZsQZgAA/lmZmxBlAAD+WZmbEGQAAP5ZmZsQYwAA/lmZmxBiA
AD+WZmbEGEAAP5ZmZsQYAAA/lmZmxBfAAD+WZmbEF4AAP5ZmZsQXQAA/lmZmxBcAAD+WZmbEFsAA
P5ZmZsQWgAA/lmZmxBZAAD+WZmbEFgAAP5ZmZsQVwAA/lmZmxBWAAD+WZmbEFUAAP5ZmZsQVAAA/
lmZmxBTAAD+WZmbEFIAAP5ZmZsQUQAA/kzMzxBQAAD+WZmbEE8AAP5MzM8QTgAA/kzMzxBNAAD+T
MzPEEwAAP5MzM8QSwAA/kzMzxBKAAD+TMzPEEkAAP5MzM8QSAAA/lmZmxBHAAD+WZmbEEYAAP5Mz
M8QRQAA/kzMzxBEAAD+TMzPEEMAAP5MzM8QQgAA/kzMzxBBAAD+TMzPEEAAAP5MzM8QPwAA/kzMz
xA+AAD+TMzPED0AAP5MzM8QPAAA/kzMzxA7AAD+TMzPEDoAAP5MzM8QOQAA/kzMzxA4AAD+TMzPE
DcAAP5MzM8QNgAA/kzMzxA1AAD+TMzPEDQAAP5MzM8QMwAA/kAAAxAyAAD+TMzPEDEAAP5MzM8QM
AAA/kzMzxAvAAD+TMzPEC4AAP5MzM8QLQAA/kzMzxAsAAD+TMzPECsAAP5MzM8QKgAA/kzMzxApA
AD+TMzPECgAAP5AAAMQJwAA/kAAAxAmAAD+QAADECUAAP5AAAMQJAAA/kzMzxAjAAD+TMzPECIAA
P5AAAMQIQAA/kzMzxAgAAD+QAADEB8AAP5AAAMQHgAA/kAAAxAdAAD+TMzPEBwAAP5MzM8QGwAA/
kAAAxAaAAD+QAADEBkAAP5AAAMQGAAA/kAAAxAXAAD+QAADEBYAAP5AAAMQFQAA/kAAAxAUAAD+Q
AADEBMAAP5AAAMQEgAA/kAAAxARAAD+QAADEBAAAP5AAAMQDwAA/kAAAxAOAAD+QAADEA0AAP5AA
AMQDAAA/kAAAxALAAD+QAADEAoAAP5AAAMQCQAA/kAAAxAIAAD+MzM3EAcAAP4zMzcQBgAA/jMzN
xAFAAD+MzM3EAQAAP4zMzcQAwAA/iZmaxACAAD+GZmbEAEAAP4MzM8QAAAA/eZmaw/+AAD9szM3D
/wAAP2AAAMP+gAA/TMzNw/4AAD85mZrD/YAAPyZmZsP9AAA/EzMzw/yAAD8AAADD/AAAPtmZmsP7
gAA+szMzw/sAAD6ZmZrD+oAAPoAAAMP6AAA+TMzNw/mAAD4ZmZrD+QAAPgAAAMP4gAA9zMzNw/gA
AD1MzM3D94AAPMzMzcP3AACAAAAAw/aAAIAAAADD9gAAgAAAAMP1gAC8zMzNw/UAAL1MzM3D9IAA
vUzMzcP0AAC9TMzNw/OAAL1MzM3D8wAAvUzMzcPygAC9mZmaw/IAAL2ZmZrD8YAAvZmZmsPxAAC9
mZmaw/CAAL2ZmZrD8AAAvZmZmsPvgAC9mZmaw+8AAL2ZmZrD7oAAvZmZmsPuAAC9mZmaw+2AAL2Z
mZrD7QAAvZmZmsPsgAC9mZmaw+wAAL2ZmZrD64AAvZmZmsPrAAC9mZmaw+qAAL2ZmZrD6gAAvZmZ
msPpgAC9mZmaw+kAAL2ZmZrD6IAAvZmZmsPoAAC9mZmaw+eAAL2ZmZrD5wAAvZmZmsPmgAC9mZma
w+YAAL2ZmZrD5YAAvZmZmsPlAAC9TMzNw+SAAL2ZmZrD5AAAvZmZmsPjgAC9mZmaw+MAAL2ZmZrD
4oAAvZmZmsPiAAC9mZmaw+GAAL1MzM3D4QAAvZmZmsPggAC9mZmaw+AAAL2ZmZrD34AAvZmZmsPf
AAC9mZmaw96AAL2ZmZrD3gAAvUzMzcPdgAC9mZmaw90AAL1MzM3D3IAAvUzMzcPcAAC9mZmaw9uA
AL1MzM3D2wAAvZmZmsPagAC9TMzNw9oAAL2ZmZrD2YAAvZmZmsPZAAC9mZmaw9iAAL2ZmZrD2AAA
vZmZmsPXgAC9mZmaw9cAAL2ZmZrD1oAAvZmZmsPWAAC9mZmaw9WAAL2ZmZrD1QAAvZmZmsPUgAC9
mZmaw9QAAL2ZmZrD04AAvZmZmsPTAAC9mZmaw9KAAL2ZmZrD0gAAvZmZmsPRgAC9mZmaw9EAAL2Z
mZrD0IAAvZmZmsPQAAC9mZmaw8+AAL2ZmZrDzwAAvZmZmsPOgAC9mZmaw84AAL2ZmZrDzYAAvZmZ
msPNAAC9mZmaw8yAAL2ZmZrDzAAAvZmZmsPLgAC9mZmaw8sAAL2ZmZrDyoAAvZmZmsPKAAC9mZma
w8mAAL2ZmZrDyQAAvZmZmsPIgAC9mZmaw8gAAL2ZmZrDx4AAvZmZmsPHAAC9mZmaw8aAAL2ZmZrD
xgAAvZmZmsPFgAC9mZmaw8UAAL2ZmZrDxIAAvZmZmsPEAAC9mZmaw8OAAL3MzM3DwwAAvczMzcPC
gAC9mZmaw8IAAL3MzM3DwYAAvZmZmsPBAAC9zMzNw8CAAL2ZmZrDwAAAvZmZmsO/gAC9mZmaw78A
AL2ZmZrDvoAAvZmZmsO+AAC9mZmaw72AAL2ZmZrDvQAAvZmZmsO8gAC9zMzNw7wAAL2ZmZrDu4AA
vZmZmsO7AAC9mZmaw7qAAL2ZmZrDugAAvZmZmsO5gAC9mZmaw7kAAL2ZmZrDuIAAvZmZmsO4AAC9
mZmaw7eAAL2ZmZrDtwAAvZmZmsO2gAC9mZmaw7YAAL2ZmZrDtYAAvczMzcO1AAC9zMzNw7SAAL2Z
mZrDtAAAvZmZmsOzgAC9mZmaw7MAAL2ZmZrDsoAAvczMzcOyAAC9mZmaw7GAAL2ZmZrDsQAAvZmZ
msOwgAC9mZmaw7AAAL2ZmZrDr4AAvZmZmsOvAAC9zMzNw66AAL3MzM3DrgAAvZmZmsOtgAC9zMzN
w60AAL3MzM3DrIAAvczMzcOsAAC9zMzNw6uAAL3MzM3DqwAAvczMzcOqgAC9zMzNw6oAAL3MzM3D
qYAAvczMzcOpAAC9mZmaw6iAAL3MzM3DqAAAvczMzcOngAC9mZmaw6cAAL3MzM3DpoAAvczMzcOm
AAC9zMzNw6WAAL3MzM3DpQAAvczMzcOkgAC9zMzNw6QAAL3MzM3Do4AAvczMzcOjAAC9zMzNw6KA
AL2ZmZrDogAAvczMzcOhgAC9zMzNw6EAAL3MzM3DoIAAvczMzcOgAAC9zMzNw5+AAL3MzM3DnwAA
vczMzcOegAC9zMzNw54AAL3MzM3DnYAAvczMzcOdAAC9zMzNw5yAAL3MzM3DnAAAvczMzcObgAC9
zMzNw5sAAL3MzM3DmoAAvczMzcOaAAC9zMzNw5mAAL3MzM3DmQAAvczMzcOYgAC9zMzNw5gAAL3M
zM3Dl4AAvczMzcOXAAC9zMzNw5aAAL3MzM3DlgAAvczMzcOVgAC9zMzNw5UAAL3MzM3DlIAAvczM
zcOUAAC9zMzNw5OAAL3MzM3DkwAAvczMzcOSgAC9zMzNw5IAAL3MzM3DkYAAvczMzcORAAC9zMzN
w5CAAL3MzM3DkAAAvczMzcOPgAC9zMzNw48AAL3MzM3DjoAAvczMzcOOAAC9zMzNw42AAL3MzM3D
jQAAvczMzcOMgAC9zMzNw4wAAL3MzM3Di4AAvczMzcOLAAC9zMzNw4qAAL3MzM3DigAAvczMzcOJ
gAC9zMzNw4kAAL3MzM3DiIAAvczMzcOIAAC9zMzNw4eAAL3MzM3DhwAAvczMzcOGgAC9zMzNw4YA
AL3MzM3DhYAAvczMzcOFAAC9zMzNw4SAAL3MzM3DhAAAvczMzcODgAC9zMzNw4MAAL3MzM3DgoAA
vczMzcOCAAC9zMzNw4GAAL3MzM3DgQAAvczMzcOAgAC9zMzNw4AAAL3MzM3DfwAAvczMzcN+AAC9
zMzNw30AAL3MzM3DfAAAvczMzcN7AAC9zMzNw3oAAL3MzM3DeQAAvgAAAMN4AAC+AAAAw3cAAL3M
zM3DdgAAvgAAAMN1AAC+AAAAw3QAAL4AAADDcwAAvgAAAMNyAAC+AAAAw3EAAL3MzM3DcAAAvgAA
AMNvAAC+AAAAw24AAL4AAADDbQAAvgAAAMNsAAC+AAAAw2sAAL4AAADDagAAvczMzcNpAAC+AAAA
w2gAAL4AAADDZwAAvgAAAMNmAAC+AAAAw2UAAL4AAADDZAAAvgAAAMNjAAC+AAAAw2IAAL4AAADD
YQAAvgAAAMNgAAC+AAAAw18AAL4AAADDXgAAvgAAAMNdAAC+AAAAw1wAAL4AAADDWwAAvgAAAMNa
AAC+AAAAw1kAAL4AAADDWAAAvgAAAMNXAAC+AAAAw1YAAL4AAADDVQAAvgAAAMNUAAC+AAAAw1MA
AL4AAADDUgAAvgAAAMNRAAC+AAAAw1AAAL4AAADDTwAAvgAAAMNOAAC+AAAAw00AAL4AAADDTAAA
vgAAAMNLAAC+AAAAw0oAAL4AAADDSQAAvgAAAMNIAAC+AAAAw0cAAL4AAADDRgAAvgAAAMNFAAC+
AAAAw0QAAL4AAADDQwAAvgAAAMNCAAC+AAAAw0EAAL4AAADDQAAAvgAAAMM/AAC+AAAAwz4AAL4A
AADDPQAAvgAAAMM8AAC+AAAAwzsAAL4AAADDOgAAvgAAAMM5AAC+AAAAwzgAAL4AAADDNwAAvgAA
AMM2AAC+AAAAwzUAAL4AAADDNAAAvgAAAMMzAAC+AAAAwzIAAL4AAADDMQAAvhmZmsMwAAC+AAAA
wy8AAL4AAADDLgAAvgAAAMMtAAC+GZmawywAAL4ZmZrDKwAAvhmZmsMqAAC+AAAAwykAAL4AAADD
KAAAvhmZmsMnAAC+GZmawyYAAL4ZmZrDJQAAvgAAAMMkAAC+GZmawyMAAL4ZmZrDIgAAvhmZmsMh
AAC+GZmawyAAAL4ZmZrDHwAAvhmZmsMeAAC+GZmawx0AAL4AAADDHAAAvhmZmsMbAAC+GZmawxoA
AL4ZmZrDGQAAvhmZmsMYAAC+GZmawxcAAL4ZmZrDFgAAvhmZmsMVAAC+GZmawxQAAL4ZmZrDEwAA
vhmZmsMSAAC+GZmawxEAAL4ZmZrDEAAAvhmZmsMPAAC+GZmaww4AAL4ZmZrDDQAAvhmZmsMMAAC+
GZmawwsAAL4ZmZrDCgAAvhmZmsMJAAC+GZmawwgAAL4ZmZrDBwAAvhmZmsMGAAC+GZmawwUAAL4Z
mZrDBAAAvhmZmsMDAAC+GZmawwIAAL4ZmZrDAQAAvhmZmsMAAAC+GZmawv4AAL4ZmZrC/AAAvhmZ
msL6AAC+GZmawvgAAL4ZmZrC9gAAvhmZmsL0AAC+GZmawvIAAL4ZmZrC8AAAvhmZmsLuAAC+GZma
wuwAAL4ZmZrC6gAAvhmZmsLoAAC+GZmawuYAAL4ZmZrC5AAAvhmZmsLiAAC+GZmawuAAAL4ZmZrC
3gAAvhmZmsLcAAC+GZmawtoAAL4ZmZrC2AAAvhmZmsLWAAC+GZmawtQAAL4ZmZrC0gAAvhmZmsLQ
AAC+GZmaws4AAL4ZmZrCzAAAvhmZmsLKAAC+GZmawsgAAL4ZmZrCxgAAvhmZmsLEAAC+GZmawsIA
AL4ZmZrCwAAAvhmZmsK+AAC+GZmawrwAAL4ZmZrCugAAvhmZmsK4AAC+GZmawrYAAL4ZmZrCtAAA
vhmZmsKyAAC+GZmawrAAAL4ZmZrCrgAAvhmZmsKsAAC+GZmawqoAAL4ZmZrCqAAAvhmZmsKmAAC+
GZmawqQAAL4ZmZrCogAAvhmZmsKgAAC+GZmawp4AAL4zMzPCnAAAvhmZmsKaAAC+GZmawpgAAL4z
MzPClgAAvjMzM8KUAAC+GZmawpIAAL4ZmZrCkAAAvjMzM8KOAAC+MzMzwowAAL4ZmZrCigAAvjMz
M8KIAAC+GZmawoYAAL4ZmZrChAAAvjMzM8KCAAC+MzMzwoAAAL4ZmZrCfAAAvhmZmsJ4AAC+MzMz
wnQAAL4ZmZrCcAAAvhmZmsJsAAC+GZmawmgAAL4ZmZrCZAAAvhmZmsJgAAC+GZmawlwAAL4ZmZrC
WAAAvjMzM8JUAAC+GZmawlAAAL4ZmZrCTAAAvjMzM8JIAAC+GZmawkQAAL4zMzPCQAAAvjMzM8I8
AAC+MzMzwjgAAL4zMzPCNAAAvjMzM8IwAAC+MzMzwiwAAL4ZmZrCKAAAvjMzM8IkAAC+MzMzwiAA
AL4zMzPCHAAAvjMzM8IYAAC+MzMzwhQAAL4zMzPCEAAAvjMzM8IMAAC+MzMzwggAAL4zMzPCBAAA
vjMzM8IAAAC+MzMzwfgAAL4zMzPB8AAAvjMzM8HoAAC+MzMzweAAAL4zMzPB2AAAvjMzM8HQAAC+
GZmawcgAAL4zMzPBwAAAvjMzM8G4AAC+MzMzwbAAAL4zMzPBqAAAvjMzM8GgAAC+MzMzwZgAAL4z
MzPBkAAAvjMzM8GIAAC+MzMzwYAAAL4zMzPBcAAAvjMzM8FgAAC+MzMzwVAAAL4zMzPBQAAAvjMz
M8EwAAC+MzMzwSAAAL4zMzPBEAAAvjMzM8EAAAC+MzMzwOAAAL4zMzPAwAAAvjMzM8CgAAC+MzMz
wIAAAL4zMzPAQAAAvjMzM8AAAAC+MzMzv4AAAL4zMzMocAAAvjMzMz+AAAC+MzMzQAAAAL4zMzNA
QAAAvjMzM0CAAAC+MzMzQKAAAL4zMzNAwAAAvjMzM0DgAAC+MzMzQQAAAL4zMzNBEAAAvjMzM0Eg
AAC+MzMzQTAAAL4zMzNBQAAAvjMzM0FQAAC+MzMzQWAAAL4zMzNBcAAAvjMzM0GAAAC+MzMzQYgA
AL4zMzNBkAAAvjMzM0GYAAC+MzMzQaAAAL4zMzNBqAAAvjMzM0GwAAC+MzMzQbgAAL5MzM1BwAAA
vkzMzUHIAAC+MzMzQdAAAL5MzM1B2AAAvkzMzUHgAAC+TMzNQegAAL4zMzNB8AAAvkzMzUH4AAC+
TMzNQgAAAL5MzM1CBAAAvkzMzUIIAAC+TMzNQgwAAL5MzM1CEAAAvkzMzUIUAAC+TMzNQhgAAL5M
zM1CHAAAvkzMzUIgAAC+TMzNQiQAAL5MzM1CKAAAvkzMzUIsAAC+TMzNQjAAAL5MzM1CNAAAvkzM
zUI4AAC+TMzNQjwAAL5MzM1CQAAAvkzMzUJEAAC+TMzNQkgAAL5MzM1CTAAAvkzMzUJQAAC+TMzN
QlQAAL5MzM1CWAAAvkzMzUJcAAC+TMzNQmAAAL5MzM1CZAAAvkzMzUJoAAC+TMzNQmwAAL5MzM1C
cAAAvmZmZkJ0AAC+ZmZmQngAAL5MzM1CfAAAvkzMzUKAAAC+ZmZmQoIAAL5mZmZChAAAvmZmZkKG
AAC+ZmZmQogAAL5mZmZCigAAvmZmZkKMAAC+ZmZmQo4AAL5mZmZCkAAAvmZmZkKSAAC+ZmZmQpQA
AL5mZmZClgAAvmZmZkKYAAC+ZmZmQpoAAL5mZmZCnAAAvmZmZkKeAAC+ZmZmQqAAAL5mZmZCogAA
vmZmZkKkAAC+ZmZmQqYAAL5mZmZCqAAAvmZmZkKqAAC+ZmZmQqwAAL5mZmZCrgAAvmZmZkKwAAC+
ZmZmQrIAAL5mZmZCtAAAvkzMzUK2AAC+ZmZmQrgAAL5MzM1CugAAvkzMzUK8AAC+ZmZmQr4AAL5m
ZmZCwAAAvmZmZkLCAAC+ZmZmQsQAAL5mZmZCxgAAvmZmZkLIAAC+ZmZmQsoAAL5MzM1CzAAAvkzM
zULOAAC+TMzNQtAAAL5MzM1C0gAAvkzMzULUAAC+TMzNQtYAAL4zMzNC2AAAvkzMzULaAAC+MzMz
QtwAAL4zMzNC3gAAvjMzM0LgAAC+MzMzQuIAAL4ZmZpC5AAAvhmZmkLmAAC+GZmaQugAAL4ZmZpC
6gAAvhmZmkLsAAC+AAAAQu4AAL4AAABC8AAAvgAAAELyAAC9zMzNQvQAAL3MzM1C9gAAvczMzUL4
AAC9mZmaQvoAAL2ZmZpC/AAAvZmZmkL+AAC9TMzNQwAAAL1MzM1DAQAAvUzMzUMCAAC8zMzNQwMA
ALzMzM1DBAAAvMzMzUMFAACAAAAAQwYAAIAAAABDBwAAgAAAAEMIAACAAAAAQwkAAIAAAABDCgAA
PMzMzUMLAAA8zMzNQwwAADzMzM1DDQAAPUzMzUMOAAA9TMzNQw8AAD2ZmZpDEAAAPZmZmkMRAAA9
zMzNQxIAAD4AAABDEwAAPgAAAEMUAAA+GZmaQxUAAD4ZmZpDFgAAPjMzM0MXAAA+MzMzQxgAAD5M
zM1DGQAAPkzMzUMaAAA+ZmZmQxsAAD5mZmZDHAAAPoAAAEMdAAA+gAAAQx4AAD6MzM1DHwAAPozM
zUMgAAA+mZmaQyEAAD6mZmZDIgAAPqZmZkMjAAA+szMzQyQAAD6zMzNDJQAAPsAAAEMmAAA+wAAA
QycAAD7MzM1DKAAAPtmZmkMpAAA+2ZmaQyoAAD7mZmZDKwAAPuZmZkMsAAA+8zMzQy0AAD7zMzND
LgAAPwAAAEMvAAA/AAAAQzAAAD8GZmZDMQAAPwZmZkMyAAA/DMzNQzMAAD8TMzNDNAAAPxMzM0M1
AAA/GZmaQzYAAD8ZmZpDNwAAPyAAAEM4AAA/IAAAQzkAAD8mZmZDOgAAPyzMzUM7AAA/LMzNQzwA
AD8zMzNDPQAAPzMzM0M+AAA/OZmaQz8AAD85mZpDQAAAP0AAAENBAAA/RmZmQ0IAAD9GZmZDQwAA
P0zMzUNEAAA/TMzNQ0UAAD9TMzNDRgAAP1mZmkNHAAA/WZmaQ0gAAD9gAABDSQAAP2ZmZkNKAAA/
bMzNQ0sAAD9szM1DTAAAP3MzM0NNAAA/eZmaQ04AAD95mZpDTwAAP4AAAENQAAA/gzMzQ1EAAD+G
ZmZDUgAAP4ZmZkNTAAA/iZmaQ1QAAD+MzM1DVQAAP4zMzUNWAAA/kAAAQ1cAAD+TMzNDWAAAP5Zm
ZkNZAAA/lmZmQ1oAAD+ZmZpDWwAAP5zMzUNcAAA/oAAAQ10AAD+gAABDXgAAP6MzM0NfAAA/pmZm
Q2AAAD+pmZpDYQAAP6zMzUNiAAA/rMzNQ2MAAD+wAABDZAAAP7MzM0NlAAA/tmZmQ2YAAD+2ZmZD
ZwAAP7mZmkNoAAA/vMzNQ2kAAD/AAABDagAAP8MzM0NrAAA/wzMzQ2wAAD/GZmZDbQAAP8ZmZkNu
AAA/yZmaQ28AAD/JmZpDcAAAP8zMzUNxAAA/0AAAQ3IAAD/TMzNDcwAAP9MzM0N0AAA/1mZmQ3UA
AD/ZmZpDdgAAP9zMzUN3AAA/3MzNQ3gAAD/gAABDeQAAP+MzM0N6AAA/5mZmQ3sAAD/pmZpDfAAA
P+zMzUN9AAA/7MzNQ34AAD/wAABDfwAAP/MzM0OAAAA/9mZmQ4CAAD/5mZpDgQAAP/mZmkOBgAA/
/MzNQ4IAAEAAAABDgoAAQAAAAEODAABAAZmaQ4OAAEADMzNDhAAAQAMzM0OEgABABMzNQ4UAAEAG
ZmZDhYAAQAZmZkOGAABACAAAQ4aAAEAJmZpDhwAAQAszM0OHgABACzMzQ4gAAEAMzM1DiIAAQA5m
ZkOJAABAEAAAQ4mAAEARmZpDigAAQBMzM0OKgABAFMzNQ4sAAEAWZmZDi4AAQBZmZkOMAABAGAAA
Q4yAAEAZmZpDjQAAQBszM0ONgABAGzMzQ44AAEAczM1DjoAAQB5mZkOPAABAIAAAQ4+AAEAgAABD
kAAAQCGZmkOQgABAIzMzQ5EAAEAkzM1DkYAAQCTMzUOSAABAJmZmQ5KAAEAoAABDkwAAQCmZmkOT
gABAKZmaQ5QAAEArMzNDlIAAQCzMzUOVAABALMzNQ5WAAEAuZmZDlgAAQDAAAEOWgABAMAAAQ5cA
AEAxmZpDl4AAQDMzM0OYAABANMzNQ5iAAEA2ZmZDmQAAQDZmZkOZgABAOAAAQ5oAAEA4AABDmoAA
QDmZmkObAABAOZmaQ5uAAEA7MzNDnAAAQDzMzUOcgABAPMzNQ50AAEA+ZmZDnYAAQEAAAEOeAABA
QAAAQ56AAEBBmZpDnwAAQEGZmkOfgABAQzMzQ6AAAEBEzM1DoIAAQETMzUOhAABARmZmQ6GAAEBI
AABDogAAQEgAAEOigABASZmaQ6MAAEBLMzNDo4AAQEzMzUOkAABATMzNQ6SAAEBOZmZDpQAAQFAA
AEOlgABAUZmaQ6YAAEBRmZpDpoAAQFMzM0OnAABAVMzNQ6eAAEBUzM1DqAAAQFZmZkOogABAVmZm
Q6kAAEBYAABDqYAAQFmZmkOqAABAWzMzQ6qAAEBbMzNDqwAAQFzMzUOrgABAXMzNQ6wAAEBeZmZD
rIAAQGAAAEOtAABAYAAAQ62AAEBhmZpDrgAAQGGZmkOugABAYzMzQ68AAEBjMzNDr4AAQGTMzUOw
AABAZmZmQ7CAAEBmZmZDsQAAQGgAAEOxgABAaAAAQ7IAAEBpmZpDsoAAQGmZmkOzAABAazMzQ7OA
AEBrMzNDtAAAQGzMzUO0gABAbMzNQ7UAAEBuZmZDtYAAQHAAAEO2AABAcAAAQ7aAAEBxmZpDtwAA
QHMzM0O3gABAdmZmQ7gAAEB4AABDuIAAQHszM0O5AABAfmZmQ7mAAECBmZpDugAAQIJmZkO6gABA
hAAAQ7sAAECFmZpDu4AAQIczM0O8AABAiAAAQ7yAAECJmZpDvQAAQIszM0O9gABAjAAAQ74AAECN
mZpDvoAAQI5mZkO/AABAjzMzQ7+AAECQAABDwAAAQJDMzUPAgABAkZmaQ8EAAECSZmZDwYAAQJMz
M0PCAABAlAAAQ8KAAECUAABDwwAAQJTMzUPDgABAlMzNQ8QAAECUzM1DxIAAQJWZmkPFAABAlZma
Q8WAAECWZmZDxgAAQJczM0PGgABAlzMzQ8cAAECXMzNDx4AAQJgAAEPIAABAmMzNQ8iAAECZmZpD
yQAAQJmZmkPJgABAmmZmQ8oAAECaZmZDyoAAQJszM0PLAABAnAAAQ8uAAECcAABDzAAAQJzMzUPM
gABAnMzNQ80AAECdmZpDzYAAQJ5mZkPOAABAnmZmQ86AAECfMzNDzwAAQJ8zM0PPgABAoAAAQ9AA
AECgzM1D0IAAQKDMzUPRAABAoZmaQ9GAAEChmZpD0gAAQKJmZkPSgABAozMzQ9MAAECjMzND04AA
QKQAAEPUAABApAAAQ9SAAECkzM1D1QAAQKTMzUPVgABApZmaQ9YAAECmZmZD1oAAQKZmZkPXAABA
pzMzQ9eAAECnMzND2AAAQKgAAEPYgABAqAAAQ9kAAECozM1D2YAAQKjMzUPaAABAqZmaQ9qAAECq
ZmZD2wAAQKpmZkPbgABAqzMzQ9wAAECrMzND3IAAQKwAAEPdAABArMzNQ92AAECtmZpD3gAAQK5m
ZkPegABAsAAAQ98AAECwzM1D34AAQLGZmkPgAABAsmZmQ+CAAECzMzND4QAAQLQAAEPhgABAtAAA
Q+IAAEC0zM1D4oAAQLWZmkPjAABAtmZmQ+OAAEC2ZmZD5AAAQLczM0PkgABAuAAAQ+UAAEC4zM1D
5YAAQLmZmkPmAABAumZmQ+aAAEC6ZmZD5wAAQLszM0PngABAvAAAQ+gAAEC8AABD6IAAQLzMzUPp
AABAvZmaQ+mAAEC9mZpD6gAAQL5mZkPqgABAvmZmQ+sAAEC/MzND64AAQMAAAEPsAABAwAAAQ+yA
AEDAzM1D7QAAQMGZmkPtgABAwmZmQ+4AAEDCZmZD7oAAQMMzM0PvAABAwzMzQ++AAEDEAABD8AAA
QMQAAEPwgABAxMzNQ/EAAEDEzM1D8YAAQMWZmkPyAABAxmZmQ/KAAEDGZmZD8wAAQMczM0PzgABA
xzMzQ/QAAEDHMzND9IAAQMgAAEP1AABAyMzNQ/WAAEDIzM1D9gAAQMmZmkP2gABAyZmaQ/cAAEDK
ZmZD94AAQMpmZkP4AABAyzMzQ/iAAEDLMzND+QAAQMwAAEP5gABAzAAAQ/oAAEDMzM1D+oAAQMzM
zUP7AABAzZmaQ/uAAEDOZmZD/AAAQM8zM0P8gABAzzMzQ/0AAEDQAABD/YAAQNAAAEP+AABA0MzN
Q/6AAEDQzM1D/wAAQNGZmkP/gABA0mZmRAAAAEDSZmZEAEAAQNMzM0QAgABA1AAARADAAEDUAABE
AQAAQNTMzUQBQABA1ZmaRAGAAEDVmZpEAcAAQNWZmkQCAABA1mZmRAJAAEDXMzNEAoAAQNczM0QC
wABA2AAARAMAAEDYzM1EA0AAQNmZmkQDgABA2ZmaRAPAAEDaZmZEBAAAQNszM0QEQABA2zMzRASA
AEDcAABEBMAAQNzMzUQFAABA3MzNRAVAAEDdmZpEBYAAQN5mZkQFwABA3mZmRAYAAEDfMzNEBkAA
QOAAAEQGgABA4AAARAbAAEDgzM1EBwAAQOGZmkQHQABA4ZmaRAeAAEDiZmZEB8AAQOJmZkQIAABA
4zMzRAhAAEDjMzNECIAAQOQAAEQIwABA5AAARAkAAEDkzM1ECUAAQOWZmkQJgABA5ZmaRAnAAEDm
ZmZECgAAQOZmZkQKQABA5zMzRAqAAEDnMzNECsAAQOgAAEQLAABA6AAARAtAAEDoAABEC4AAQOjM
zUQLwABA6MzNRAwAAEDpmZpEDEAAQOpmZkQMgABA6mZmRAzAAEDrMzNEDQAAQOszM0QNQABA7AAA
RA2AAEDsAABEDcAAQOzMzUQOAABA7ZmaRA5AAEDtmZpEDoAAQO5mZkQOwABA7zMzRA8AAEDvMzNE
D0AAQO8zM0QPgABA8AAARA/AAEDwzM1EEAAAQPDMzUQQQABA8ZmaRBCAAEDyZmZEEMAAQPJmZkQR
AABA8zMzRBFAAED0AABEEYAAQPQAAEQRwABA9MzNRBIAAED1mZpEEkAAQPWZmkQSgABA9mZmRBLA
AED3MzNEEwAAQPczM0QTQABA9zMzRBOAAED4AABEE8AAQPjMzUQUAABA+MzNRBRAAED5mZpEFIAA
QPpmZkQUwABA+mZmRBUAAED7MzNEFUAAQPszM0QVgABA/AAARBXAAED8AABEFgAAQPzMzUQWQABA
/ZmaRBaAAED9mZpEFsAAQP2ZmkQXAABA/ZmaRBdAAED+ZmZEF4AAQP8zM0QXwABA/zMzRBgAAEEA
AABEGEAAQQBmZkQYgABBAGZmRBjAAEEAzM1EGQAAQQDMzUQZQABBATMzRBmAAEEBMzNEGcAAQQGZ
mkQaAABBAZmaRBpAAEECAABEGoAAQQJmZkQawABBAszNRBsAAEEDMzNEG0AAQQQAAEQbgABBBMzN
RBvAAEEFmZpEHAAAQQbMzUQcQABBCAAARByAAEEIzM1EHMAAQQoAAEQdAABBCzMzRB1AAEEMAABE
HYAAQQzMzUQdwABBDZmaRB4AAEEOZmZEHkAAQQ8zM0QegABBD5maRB7AAEEQAABEHwAAQRBmZkQf
QABBEMzNRB+AAEERMzNEH8AAQREzM0QgAABBETMzRCBAAEERmZpEIIAAQRGZmkQgwABBEZmaRCEA
AEESAABEIUAAQRIAAEQhgABBEgAARCHAAEESAABEIgAAQRIAAEQiQABBEmZmRCKAAEESZmZEIsAA
QRJmZkQjAABBEszNRCNAAEESzM1EI4AAQRMzM0QjwABBEzMzRCQAAEETmZpEJEAAQROZmkQkgABB
FAAARCTAAEEUAABEJQAAQRRmZkQlQABBFGZmRCWAAEEUZmZEJcAAQRTMzUQmAABBFMzNRCZAAEEV
MzNEJoAAQRUzM0QmwABBFTMzRCcAAEEVmZpEJ0AAQRYAAEQngABBFgAARCfAAEEWAABEKAAAQRZm
ZkQoQABBFmZmRCiAAEEWzM1EKMAAQRbMzUQpAABBFszNRClAAEEXMzNEKYAAQRczM0QpwABBFzMz
RCoAAEEXmZpEKkAAQReZmkQqgABBF5maRCrAAEEXmZpEKwAAQRgAAEQrQABBGAAARCuAAEEYZmZE
K8AAQRhmZkQsAABBGGZmRCxAAEEYZmZELIAAQRhmZkQswABBGMzNRC0AAEEYzM1ELUAAQRkzM0Qt
gABBGTMzRC3AAEEZMzNELgAAQRkzM0QuQABBGTMzRC6AAEEZMzNELsAAQRmZmkQvAABBGZmaRC9A
AEEZmZpEL4AAQRmZmkQvwABBGgAARDAAAEEaAABEMEAAQRoAAEQwgABBGgAARDDAAEEaZmZEMQAA
QRpmZkQxQABBGmZmRDGAAEEaZmZEMcAAQRrMzUQyAABBGszNRDJAAEEazM1EMoAAQRszM0QywABB
GzMzRDMAAEEbMzNEM0AAQRuZmkQzgABBG5maRDPAAEEbmZpENAAAQRwAAEQ0QABBHAAARDSAAEEc
AABENMAAQRwAAEQ1AABBHGZmRDVAAEEcZmZENYAAQRzMzUQ1wABBHMzNRDYAAEEczM1ENkAAQR0z
M0Q2gABBHTMzRDbAAEEdMzNENwAAQR0zM0Q3QABBHTMzRDeAAEEdmZpEN8AAQR2ZmkQ4AABBHZma
RDhAAEEdmZpEOIAAQR2ZmkQ4wABBHgAARDkAAEEeAABEOUAAQR4AAEQ5gABBHmZmRDnAAEEeZmZE
OgAAQR7MzUQ6QABBHzMzRDqAAEEfMzNEOsAAQR+ZmkQ7AABBIAAARDtAAEEgZmZEO4AAQSDMzUQ7
wABBIMzNRDwAAEEhMzNEPEAAQSEzM0Q8gABBITMzRDzAAEEhMzNEPQAAQSGZmkQ9QABBIZmaRD2A
AEEhmZpEPcAAQSGZmkQ+AABBIZmaRD5AAEEhmZpEPoAAQSGZmkQ+wABBITMzRD8AAEEhMzNEP0AA
QSEzM0Q/gABBITMzRD/AAEEhMzNEQAAAQSEzM0RAQABBITMzRECAAEEhMzNEQMAAQSEzM0RBAABB
ITMzREFAAEEhMzNEQYAAQSEzM0RBwABBIZmaREIAAEEhMzNEQkAAQSEzM0RCgABBITMzRELAAEEh
MzNEQwAAQSEzM0RDQABBITMzREOAAEEhMzNEQ8AAQSEzM0REAABBITMzRERAAEEhmZpERIAAQSGZ
mkREwABBITMzREUAAEEhMzNERUAAQSEzM0RFgABBIZmaREXAAEEhmZpERgAAQSGZmkRGQABBIZma
REaAAEEhmZpERsAAQSEzM0RHAABBITMzREdAAEEhMzNER4AAQSGZmkRHwABBIZmaREgAAEEhmZpE
SEAAQSEzM0RIgABBITMzREjAAEEhMzNESQAAQSEzM0RJQABBITMzREmAAEEhmZpEScAAQSEzM0RK
AABBIZmaREpAAEEhMzNESoAAQSGZmkRKwABBIZmaREsAAEEhMzNES0AAQSEzM0RLgABBITMzREvA
AEEhMzNETAAAQSEzM0RMQABBITMzREyAAEEhMzNETMAAQSGZmkRNAABBIZmaRE1AAEEhMzNETYAA
QSEzM0RNwABBIZmaRE4AAEEhmZpETkAAQSEzM0ROgABBITMzRE7AAEEhmZpETwAAQSGZmkRPQABB
IZmaRE+AAEEhmZpET8AAQSGZmkRQAABBITMzRFBAAEEhMzNEUIAAQSEzM0RQwABBITMzRFEAAEEh
MzNEUUAAQSDMzURRgABBIAAARFHAAEEfmZpEUgAAQR8zM0RSQABBHmZmRFKAAEEeAABEUsAAQR2Z
mkRTAABBHTMzRFNAAEEcZmZEU4AAQRwAAERTwABBGzMzRFQAAEEbMzNEVEAAQRpmZkRUgABBGmZm
RFTAAEEaAABEVQAAQRmZmkRVQABBGZmaRFWAAEEZMzNEVcAAQRkzM0RWAABBGMzNRFZAAEEYzM1E
VoAAQRjMzURWwABBGMzNRFcAAEEYzM1EV0AAQRjMzURXgABBGMzNRFfAAEEYzM1EWAAAQRhmZkRY
QABBGGZmRFiAAEEYZmZEWMAAQRhmZkRZAABBGGZmRFlAAEEYZmZEWYAAQRhmZkRZwABBGGZmRFoA
AEEYZmZEWkAAQRhmZkRagABBGGZmRFrAAEEYZmZEWwAAQRhmZkRbQABBGGZmRFuAAEEYZmZEW8AA
QRhmZkRcAABBGGZmRFxAAEEYZmZEXIAAQRhmZkRcwABBGGZmRF0AAEEYZmZEXUAAQRhmZkRdgABB
GGZmRF3AAEEYZmZEXgAAQRhmZkReQABBGGZmRF6AAEEYZmZEXsAAQRhmZkRfAABBGGZmRF9AAEEY
ZmZEX4AAQRhmZkRfwABBGGZmRGAAAEEYZmZEYEAAQRhmZkRggABBGGZmRGDAAEEYAABEYQAAQRhm
ZkRhQABBGGZmRGGAAEEYZmZEYcAAQRhmZkRiAABBGGZmRGJAAEEYZmZEYoAAQRhmZkRiwABBGGZm
RGMAAEEYZmZEY0AAQRgAAERjgABBGGZmRGPAAEEYAABEZAAAQRhmZkRkQABBGGZmRGSAAEEYZmZE
ZMAAQRgAAERlAABBGAAARGVAAEEYAABEZYAAQRgAAERlwABBGAAARGYAAEEYAABEZkAAQRgAAERm
gABBGAAARGbAAEEYAABEZwAAQRgAAERnQABBGAAARGeAAEEYAABEZ8AAQRgAAERoAABBGAAARGhA
AEEYAABEaIAAQRgAAERowABBGAAARGkAAEEYAABEaUAAQRgAAERpgABBGAAARGnAAEEYAABEagAA
QRhmZkRqQABBGAAARGqAAEEYAABEasAAQRgAAERrAABBGAAARGtAAEEYAABEa4AAQRhmZkRrwABB
GAAARGwAAEEYAABEbEAAQRhmZkRsgABBGAAARGzAAEEYAABEbQAAQRgAAERtQABBGAAARG2AAEEY
AABEbcAAQRhmZkRuAABBGAAARG5AAEEYZmZEboAAQRgAAERuwABBGGZmRG8AAEEYZmZEb0AAQRhm
ZkRvgABBGAAARG/AAEEYZmZEcAAAQRhmZkRwQABBGGZmRHCAAEEYZmZEcMAAQRhmZkRxAABBGGZm
RHFAAEEYZmZEcYAAQRhmZkRxwABBGGZmRHIAAEEYZmZEckAAQRhmZkRygABBGGZmRHLAAEEYZmZE
cwAAQRhmZkRzQABBGGZmRHOAAEEYZmZEc8AAQRhmZkR0AABBGGZmRHRAAEEYZmZEdIAAQRhmZkR0
wABBGGZmRHUAAEEYZmZEdUAAQRhmZkR1gABBGGZmRHXAAEEYZmZEdgAAQRhmZkR2QABBGGZmRHaA
AEEYZmZEdsAAQRhmZkR3AABBGGZmRHdAAEEYZmZEd4AAQRhmZkR3wABBGGZmRHgAAEEYZmZEeEAA
QRhmZkR4gABBGGZmRHjAAEEYZmZEeQAAQRhmZkR5QABBGGZmRHmAAEEYZmZEecAAQRhmZkR6AABB
GGZmRHpAAEEYZmZEeoAAQRhmZkR6wABBGGZmRHsAAEEYZmZEe0AAQRhmZkR7gABBGGZmRHvAAEEY
ZmZEfAAAQRhmZkR8QABBGGZmRHyAAEEYZmZEfMAAQRhmZkR9AABBGGZmRH1AAEEYZmZEfYAAQRhm
ZkR9wABBGGZmRH4AAEEYZmZEfkAAQRhmZkR+gABBGGZmRH7AAEEYZmZEfwAAQRhmZkR/QABBGGZm
RH+AAEEYZmZEf8AAQRhmZkSAAABBGGZmRIAgAEEYZmZEgEAAQRhmZkSAYABBGGZmRICAAEEYZmZE
gKAAQRhmZkSAwABBGGZmRIDgAEEYZmZEgQAAQRhmZkSBIABBGGZmRIFAAEEYZmZEgWAAQRhmZkSB
gABBGGZmRIGgAEEYZmZEgcAAQRhmZkSB4ABBGGZmRIIAAEEYZmZEgiAAQRhmZkSCQABBGGZmRIJg
AEEYZmZEgoAAQRhmZkSCoABBGGZmRILAAEEYZmZEguAAQRhmZkSDAABBGGZmRIMgAEEYZmZEg0AA
QRhmZg==</set>
      <set id="src_031" fmt="ptset">AAAAB3NyY18wMzEAAAAAAAAAAgAABzDESAAAAAAAAMRHwAAAAAAAxEeAAAAAAADER0AAAAAAAMRH
AAAAAAAAxEbAAAAAAADERoAAAAAAAMRGQAAAAAAAxEYAAAAAAADERcAAf8AAAMRFgAB/wAAAxEVA
AH/AAADERQAAf8AAAMREwAB/wAAAxESAAH/AAADEREAAAAAAAMREAAB/wAAAxEPAAH/AAADEQ4AA
f8AAAMRDQAB/wAAAxEMAAH/AAADEQsAAf8AAAMRCgAB/wAAAxEJAAH/AAADEQgAAf8AAAMRBwAB/
wAAAxEGAAH/AAADEQUAAf8AAAMRBAAB/wAAAxEDAAH/AAADEQIAAf8AAAMRAQAB/wAAAxEAAAH/A
AADEP8AAf8AAAMQ/gAB/wAAAxD9AAH/AAADEPwAAf8AAAMQ+wAB/wAAAxD6AAH/AAADEPkAAf8AA
AMQ+AAB/wAAAxD3AAH/AAADEPYAAf8AAAMQ9QAB/wAAAxD0AAH/AAADEPMAAf8AAAMQ8gAB/wAAA
xDxAAH/AAADEPAAAf8AAAMQ7wAB/wAAAxDuAAH/AAADEO0AAf8AAAMQ7AAB/wAAAxDrAAH/AAADE
OoAAf8AAAMQ6QAB/wAAAxDoAAH/AAADEOcAAf8AAAMQ5gAB/wAAAxDlAAH/AAADEOQAAf8AAAMQ4
wAB/wAAAxDiAAH/AAADEOEAAf8AAAMQ4AAB/wAAAxDfAAH/AAADEN4AAf8AAAMQ3QAB/wAAAxDcA
AH/AAADENsAAf8AAAMQ2gAB/wAAAxDZAAH/AAADENgAAf8AAAMQ1wAB/wAAAxDWAAH/AAADENUAA
f8AAAMQ1AAB/wAAAxDTAAH/AAADENIAAf8AAAMQ0QAB/wAAAxDQAAH/AAADEM8AAf8AAAMQzgAB/
wAAAxDNAAH/AAADEMwAAf8AAAMQywAB/wAAAxDKAAH/AAADEMkAAf8AAAMQyAAB/wAAAxDHAAH/A
AADEMYAAf8AAAMQxQAB/wAAAxDEAAH/AAADEMMAAf8AAAMQwgAB/wAAAxDBAAH/AAADEMAAAf8AA
AMQvwAB/wAAAxC+AAH/AAADEL0AAf8AAAMQvAAB/wAAAxC7AAH/AAADELoAAf8AAAMQuQAB/wAAA
xC4AAH/AAADELcAAf8AAAMQtgAB/wAAAxC1AAH/AAADELQAAf8AAAMQswAB/wAAAxCyAAH/AAADE
LEAAf8AAAMQsAAB/wAAAxCvAAH/AAADEK4AAf8AAAMQrQAB/wAAAxCsAAH/AAADEKsAAf8AAAMQq
gAB/wAAAxCpAAH/AAADEKgAAf8AAAMQpwAB/wAAAxCmAAH/AAADEKUAAf8AAAMQpAAB/wAAAxCjA
AH/AAADEKIAAf8AAAMQoQAB/wAAAxCgAAH/AAADEJ8AAf8AAAMQngAB/wAAAxCdAAH/AAADEJwAA
f8AAAMQmwAB/wAAAxCaAAH/AAADEJkAAf8AAAMQmAAB/wAAAxCXAAH/AAADEJYAAf8AAAMQlQAB/
wAAAxCUAAH/AAADEJMAAf8AAAMQkgAB/wAAAxCRAAH/AAADEJAAAf8AAAMQjwAB/wAAAxCOAAH/A
AADEI0AAf8AAAMQjAAB/wAAAxCLAAH/AAADEIoAAf8AAAMQiQAB/wAAAxCIAAH/AAADEIcAAf8AA
AMQhgAB/wAAAxCFAAH/AAADEIQAAf8AAAMQgwAB/wAAAxCCAAH/AAADEIEAAf8AAAMQgAAB/wAAA
xB/AAH/AAADEH4AAf8AAAMQfQAB/wAAAxB8AAH/AAADEHsAAf8AAAMQegAB/wAAAxB5AAH/AAADE
HgAAf8AAAMQdwAB/wAAAxB2AAH/AAADEHUAAf8AAAMQdAAB/wAAAxBzAAH/AAADEHIAAf8AAAMQc
QAB/wAAAxBwAAH/AAADEG8AAf8AAAMQbgAB/wAAAxBtAAH/AAADEGwAAf8AAAMQawAB/wAAAxBqA
AH/AAADEGkAAf8AAAMQaAAB/wAAAxBnAAH/AAADEGYAAf8AAAMQZQAB/wAAAxBkAAH/AAADEGMAA
f8AAAMQYgAB/wAAAxBhAAH/AAADEGAAAf8AAAMQXwAB/wAAAxBeAAH/AAADEF0AAf8AAAMQXAAB/
wAAAxBbAAH/AAADEFoAAf8AAAMQWQAB/wAAAxBYAAH/AAADEFcAAf8AAAMQVgAB/wAAAxBVAAH/A
AADEFQAAf8AAAMQUwAB/wAAAxBSAAH/AAADEFEAAf8AAAMQUAAB/wAAAxBPAAH/AAADEE4AAf8AA
AMQTQAB/wAAAxBMAAH/AAADEEsAAf8AAAMQSgAB/wAAAxBJAAH/AAADEEgAAf8AAAMQRwAB/wAAA
xBGAAH/AAADEEUAAf8AAAMQRAAB/wAAAxBDAAH/AAADEEIAAf8AAAMQQQAB/wAAAxBAAAH/AAADE
D8AAf8AAAMQPgAB/wAAAxA9AAH/AAADEDwAAf8AAAMQOwAB/wAAAxA6AAH/AAADEDkAAf8AAAMQO
AAB/wAAAxA3AAH/AAADEDYAAf8AAAMQNQAB/wAAAxA0AAH/AAADEDMAAf8AAAMQMgAB/wAAAxAxA
AH/AAADEDAAAf8AAAMQLwAB/wAAAxAuAAH/AAADEC0AAf8AAAMQLAAB/wAAAxArAAH/AAADECoAA
f8AAAMQKQAB/wAAAxAoAAH/AAADECcAAf8AAAMQJgAB/wAAAxAlAAH/AAADECQAAf8AAAMQIwAB/
wAAAxAiAAH/AAADECEAAf8AAAMQIAAB/wAAAxAfAAH/AAADEB4AAf8AAAMQHQAB/wAAAxAcAAH/A
AADEBsAAf8AAAMQGgAB/wAAAxAZAAH/AAADEBgAAf8AAAMQFwAB/wAAAxAWAAH/AAADEBUAAf8AA
AMQFAAB/wAAAxATAAH/AAADEBIAAf8AAAMQEQAB/wAAAxAQAAH/AAADEA8AAf8AAAMQDgAB/wAAA
xANAAH/AAADEAwAAf8AAAMQCwAB/wAAAxAKAAH/AAADEAkAAf8AAAMQCAAB/wAAAxAHAAH/AAADE
AYAAf8AAAMQBQAB/wAAAxAEAAH/AAADEAMAAf8AAAMQAgAB/wAAAxABAAH/AAADEAAAAf8AAAMP/
gAB/wAAAw/8AAH/AAADD/oAAf8AAAMP+AAB/wAAAw/2AAH/AAADD/QAAf8AAAMP8gAB/wAAAw/wA
AH/AAADD+4AAf8AAAMP7AAB/wAAAw/qAAH/AAADD+gAAf8AAAMP5gAB/wAAAw/kAAH/AAADD+IAA
f8AAAMP4AAB/wAAAw/eAAH/AAADD9wAAf8AAAMP2gAB/wAAAw/YAAH/AAADD9YAAf8AAAMP1AAB/
wAAAw/SAAH/AAADD9AAAf8AAAMPzgAB/wAAAw/MAAH/AAADD8oAAf8AAAMPyAAB/wAAAw/GAAH/A
AADD8QAAf8AAAMPwgAB/wAAAw/AAAH/AAADD74AAf8AAAMPvAAB/wAAAw+6AAH/AAADD7gAAf8AA
AMPtgAB/wAAAw+0AAH/AAADD7IAAf8AAAMPsAAB/wAAAw+uAAH/AAADD6wAAf8AAAMPqgAB/wAAA
w+oAAH/AAADD6YAAf8AAAMPpAAB/wAAAw+iAAH/AAADD6AAAf8AAAMPngAB/wAAAw+cAAH/AAADD
5oAAf8AAAMPmAAB/wAAAw+WAAH/AAADD5QAAf8AAAMPkgAB/wAAAw+QAAH/AAADD44AAf8AAAMPj
AAB/wAAAw+KAAH/AAADD4gAAf8AAAMPhgAB/wAAAw+EAAH/AAADD4IAAf8AAAMPgAAB/wAAAw9+A
AH/AAADD3wAAf8AAAMPegAB/wAAAw94AAH/AAADD3YAAf8AAAMPdAAB/wAAAw9yAAH/AAADD3AAA
f8AAAMPbgAB/wAAAw9sAAH/AAADD2oAAf8AAAMPaAAB/wAAAw9mAAH/AAADD2QAAf8AAAMPYgAB/
wAAAw9gAAH/AAADD14AAf8AAAMPXAAB/wAAAw9aAAH/AAADD1gAAf8AAAMPVgAB/wAAAw9UAAH/A
AADD1IAAf8AAAMPUAAB/wAAAw9OAAH/AAADD0wAAf8AAAMPSgAB/wAAAw9IAAH/AAADD0YAAf8AA
AMPRAAB/wAAAw9CAAH/AAADD0AAAf8AAAMPPgAB/wAAAw88AAH/AAADDzoAAf8AAAMPOAAB/wAAA
w82AAH/AAADDzQAAf8AAAMPMgAB/wAAAw8wAAH/AAADDy4AAf8AAAMPLAAB/wAAAw8qAAH/AAADD
ygAAf8AAAMPJgAB/wAAAw8kAAH/AAADDyIAAf8AAAMPIAAB/wAAAw8eAAH/AAADDxwAAf8AAAMPG
gAB/wAAAw8YAAH/AAADDxYAAf8AAAMPFAAB/wAAAw8SAAH/AAADDxAAAf8AAAMPDgAB/wAAAw8MA
AH/AAADDwoAAf8AAAMPCAAB/wAAAw8GAAH/AAADDwQAAf8AAAMPAgAB/wAAAw8AAAH/AAADDv4AA
f8AAAMO/AAB/wAAAw76AAH/AAADDvgAAf8AAAMO9gAB/wAAAw70AAH/AAADDvIAAf8AAAMO8AAB/
wAAAw7uAAH/AAADDuwAAf8AAAMO6gAB/wAAAw7oAAH/AAADDuYAAf8AAAMO5AAB/wAAAw7iAAH/A
AADDuAAAf8AAAMO3gAB/wAAAw7cAAH/AAADDtoAAf8AAAMO2AAB/wAAAw7WAAH/AAADDtQAAf8AA
AMO0gAB/wAAAw7QAAH/AAADDs4AAf8AAAMOzAAB/wAAAw7KAAH/AAADDsgAAf8AAAMOxgAB/wAAA
w7EAAH/AAADDsIAAf8AAAMOwAAB/wAAAw6+AAH/AAADDrwAAf8AAAMOugAB/wAAAw64AAH/AAADD
rYAAf8AAAMOtAAB/wAAAw6yAAH/AAADDrAAAf8AAAMOrgAB/wAAAw6sAAH/AAADDqoAAf8AAAMOq
AAB/wAAAw6mAAH/AAADDqQAAf8AAAMOogAB/wAAAw6gAAH/AAADDp4AAf8AAAMOnAAB/wAAAw6aA
AH/AAADDpgAAf8AAAMOlgAB/wAAAw6UAAH/AAADDpIAAf8AAAMOkAAB/wAAAw6OAAH/AAADDowAA
f8AAAMOigAB/wAAAw6IAAH/AAADDoYAAf8AAAMOhAAB/wAAAw6CAAH/AAADDoAAAf8AAAMOfgAB/
wAAAw58AAH/AAADDnoAAf8AAAMOeAAB/wAAAw52AAH/AAADDnQAAf8AAAMOcgAB/wAAAw5wAAH/A
AADDm4AAf8AAAMObAAB/wAAAw5qAAH/AAADDmgAAf8AAAMOZgAB/wAAAw5kAAH/AAADDmIAAf8AA
AMOYAAB/wAAAw5eAAH/AAADDlwAAf8AAAMOWgAB/wAAAw5YAAH/AAADDlYAAf8AAAMOVAAB/wAAA
w5SAAH/AAADDlAAAf8AAAMOTgAB/wAAAw5MAAH/AAADDkoAAf8AAAMOSAAB/wAAAw5GAAH/AAADD
kQAAf8AAAMOQgAB/wAAAw5AAAH/AAADDj4AAf8AAAMOPAAB/wAAAw46AAH/AAADDjgAAf8AAAMON
gAB/wAAAw40AAH/AAADDjIAAf8AAAMOMAAB/wAAAw4uAAH/AAADDiwAAf8AAAMOKgAB/wAAAw4oA
AH/AAADDiYAAf8AAAMOJAAB/wAAAw4iAAH/AAADDiAAAf8AAAMOHgAB/wAAAw4cAAH/AAADDhoAA
f8AAAMOGAAB/wAAAw4WAAH/AAADDhQAAf8AAAMOEgAB/wAAAw4QAAH/AAADDg4AAf8AAAMODAAB/
wAAAw4KAAH/AAADDggAAf8AAAMOBgAB/wAAAw4EAAH/AAADDgIAAf8AAAMOAAAB/wAAAw38AAH/A
AADDfgAAf8AAAMN9AAB/wAAAw3wAAH/AAADDewAAf8AAAMN6AAB/wAAAw3kAAH/AAADDeAAAf8AA
AMN3AAB/wAAAw3YAAH/AAADDdQAAf8AAAMN0AAB/wAAAw3MAAH/AAADDcgAAf8AAAMNxAAB/wAAA
w3AAAH/AAADDbwAAf8AAAMNuAAB/wAAAw20AAH/AAADDbAAAf8AAAMNrAAB/wAAAw2oAAH/AAADD
aQAAf8AAAMNoAAB/wAAAw2cAAH/AAADDZgAAf8AAAMNlAAB/wAAAw2QAAH/AAADDYwAAf8AAAMNi
AAB/wAAAw2EAAH/AAADDYAAAf8AAAMNfAAB/wAAAw14AAH/AAADDXQAAf8AAAMNcAAB/wAAAw1sA
AH/AAADDWgAAf8AAAMNZAAB/wAAAw1gAAH/AAADDVwAAf8AAAMNWAAB/wAAAw1UAAH/AAADDVAAA
f8AAAMNTAAB/wAAAw1IAAH/AAADDUQAAf8AAAMNQAAB/wAAAw08AAH/AAADDTgAAf8AAAMNNAAB/
wAAAw0wAAH/AAADDSwAAf8AAAMNKAAB/wAAAw0kAAH/AAADDSAAAf8AAAMNHAAB/wAAAw0YAAH/A
AADDRQAAf8AAAMNEAAB/wAAAw0MAAH/AAADDQgAAf8AAAMNBAAB/wAAAw0AAAH/AAADDPwAAf8AA
AMM+AAB/wAAAwz0AAH/AAADDPAAAf8AAAMM7AAB/wAAAwzoAAH/AAADDOQAAf8AAAMM4AAB/wAAA
wzcAAH/AAADDNgAAf8AAAMM1AAB/wAAAwzQAAH/AAADDMwAAf8AAAMMyAAB/wAAAwzEAAH/AAADD
MAAAf8AAAMMvAAB/wAAAwy4AAH/AAADDLQAAf8AAAMMsAAB/wAAAwysAAH/AAADDKgAAf8AAAMMp
AAB/wAAAwygAAH/AAADDJwAAf8AAAMMmAAB/wAAAwyUAAH/AAADDJAAAf8AAAMMjAAB/wAAAwyIA
AH/AAADDIQAAf8AAAMMgAAB/wAAAwx8AAH/AAADDHgAAf8AAAMMdAAB/wAAAwxwAAH/AAADDGwAA
f8AAAMMaAAB/wAAAwxkAAH/AAADDGAAAf8AAAMMXAAB/wAAAwxYAAH/AAADDFQAAf8AAAMMUAAB/
wAAAwxMAAH/AAADDEgAAf8AAAMMRAAB/wAAAwxAAAH/AAADDDwAAf8AAAMMOAAB/wAAAww0AAH/A
AADDDAAAf8AAAMMLAAB/wAAAwwoAAH/AAADDCQAAf8AAAMMIAAB/wAAAwwcAAH/AAADDBgAAf8AA
AMMFAAB/wAAAwwQAAH/AAADDAwAAf8AAAMMCAAB/wAAAwwEAAH/AAADDAAAAf8AAAML+AAB/wAAA
wvwAAH/AAADC+gAAf8AAAML4AAB/wAAAwvYAAH/AAADC9AAAf8AAAMLyAAB/wAAAwvAAAH/AAADC
7gAAf8AAAMLsAAB/wAAAwuoAAH/AAADC6AAAf8AAAMLmAAB/wAAAwuQAAH/AAADC4gAAf8AAAMLg
AAB/wAAAwt4AAH/AAADC3AAAf8AAAMLaAAB/wAAAwtgAAH/AAADC1gAAf8AAAMLUAAB/wAAAwtIA
AH/AAADC0AAAf8AAAMLOAAB/wAAAwswAAH/AAADCygAAf8AAAMLIAAAAAAAAwsYAAAAAAADCxAAA
AAAAAMLCAAAAAAAAwsAAAAAAAADCvgAAAAAAAMK8AAAAAAAAwroAAAAAAADCuAAAAAAAAMK2AAAA
AAAAwrQAAAAAAADCsgAAAAAAAMKwAAAAAAAAwq4AAAAAAADCrAAAAAAAAMKqAAAAAAAAwqgAAAAA
AADCpgAAAAAAAMKkAAAAAAAAwqIAAAAAAADCoAAAAAAAAMKeAAAAAAAAwpwAAAAAAADCmgAAAAAA
AMKYAAAAAAAAwpYAAAAAAADClAAAAAAAAMKSAAAAAAAAwpAAAAAAAADCjgAAAAAAAMKMAAAAAAAA
wooAAAAAAADCiAAAAAAAAMKGAAAAAAAAwoQAAAAAAADCggAAAAAAAMKAAAAAAAAAwnwAAAAAAADC
eAAAAAAAAMJ0AAAAAAAAwnAAAAAAAADCbAAAAAAAAMJoAAAAAAAAwmQAAAAAAADCYAAAAAAAAMJc
AAAAAAAAwlgAAAAAAADCVAAAAAAAAMJQAAAAAAAAwkwAAAAAAADCSAAAAAAAAMJEAAAAAAAAwkAA
AAAAAADCPAAAAAAAAMI4AAAAAAAAwjQAAAAAAADCMAAAAAAAAMIsAAAAAAAAwigAAAAAAADCJAAA
AAAAAMIgAAAAAAAAwhwAAAAAAADCGAAAAAAAAMIUAAAAAAAAwhAAAAAAAADCDAAAAAAAAMIIAAAA
AAAAwgQAAAAAAADCAAAAAAAAAMH4AAAAAAAAwfAAAAAAAADB6AAAAAAAAMHgAAAAAAAAwdgAAAAA
AADB0AAAAAAAAMHIAAAAAAAAwcAAAAAAAADBuAAAAAAAAMGwAAAAAAAAwagAAAAAAADBoAAAAAAA
AMGYAAAAAAAAwZAAAAAAAADBiAAAAAAAAMGAAAAAAAAAwXAAAAAAAADBYAAAAAAAAMFQAAAAAAAA
wUAAAAAAAADBMAAAAAAAAMEgAAAAAAAAwRAAAAAAAADBAAAAAAAAAMDgAAAAAAAAwMAAAAAAAADA
oAAAAAAAAMCAAAAAAAAAwEAAAAAAAADAAAAAAAAAAL+AAAAAAAAAqPoAAMAxmZo/gAAAwDAAAEAA
AADAMAAAQEAAAMAuZmZAgAAAwCzMzUCgAADAKzMzQMAAAMApmZpA4AAAwCmZmkEAAADAKAAAQRAA
AMAmZmZBIAAAwCTMzUEwAADAIzMzQUAAAMAjMzNBUAAAwCGZmkFgAADAIAAAQXAAAMAeZmZBgAAA
wBzMzUGIAADAHMzNQZAAAMAbMzNBmAAAwBmZmkGgAADAGAAAQagAAMAWZmZBsAAAwBZmZkG4AADA
FMzNQcAAAMATMzNByAAAwBGZmkHQAADAEAAAQdgAAMAQAABB4AAAwA5mZkHoAADADMzNQfAAAMAL
MzNB+AAAwAmZmkIAAADACZmaQgQAAMAIAABCCAAAwAZmZkIMAADABMzNQhAAAMADMzNCFAAAwAMz
M0IYAADAAZmaQhwAAMAAAABCIAAAv/zMzUIkAAC/+ZmaQigAAL/5mZpCLAAAv/ZmZkIwAAC/8zMz
QjQAAL/wAABCOAAAv+zMzUI8AAC/7MzNQkAAAL/pmZpCRAAAv+ZmZkJIAAC/4zMzQkwAAL/gAABC
UAAAv+AAAEJUAAC/3MzNQlgAAL/ZmZpCXAAAv9ZmZkJgAAC/0zMzQmQAAL/TMzNCaAAAv9AAAEJs
AAC/zMzNQnAAAL/JmZpCdAAAv8ZmZkJ4AAC/xmZmQnwAAL/DMzNCgAAAv8AAAEKCAAC/vMzNQoQA
AL+5mZpChgAAv7mZmkKIAAC/tmZmQooAAL+zMzNCjAAAv7AAAEKOAAC/rMzNQpAAAL+szM1CkgAA
v6mZmkKUAAC/pmZmQpYAAL+jMzNCmAAAv6AAAEKaAAC/oAAAQpwAAL+czM1CngAAv5mZmkKgAAC/
lmZmQqIAAL+TMzNCpAAAv5MzM0KmAAC/kAAAQqgAAL+MzM1CqgAAv4mZmkKsAAC/hmZmQq4AAL+G
ZmZCsAAAv4MzM0KyAAC/gAAAQrQAAL95mZpCtgAAv3MzM0K4AAC/czMzQroAAL9szM1CvAAAv2Zm
ZkK+AAC/YAAAQsAAAL9ZmZpCwgAAv1mZmkLEAAC/UzMzQsYAAL9MzM1CyAAAv0ZmZkLKAAC/QAAA
QswAAL9AAABCzgAAvzmZmkLQAAC/MzMzQtIAAL8szM1C1AAAvyZmZkLWAAC/JmZmQtgAAL8gAABC
2gAAvxmZmkLcAAC/EzMzQt4AAL8MzM1C4AAAvwzMzULiAAC/BmZmQuQAAL8AAABC5gAAvvMzM0Lo
AAC+5mZmQuoAAL7mZmZC7AAAvtmZmkLuAAC+zMzNQvAAAL7AAABC8gAAvrMzM0L0AAC+szMzQvYA
AL6mZmZC+AAAvpmZmkL6AAC+jMzNQvwAAL6AAABC/gAAvoAAAEMAAAC+ZmZmQwEAAL5MzM1DAgAA
vjMzM0MDAAC+GZmaQwQAAL4ZmZpDBQAAvgAAAEMGAAC9zMzNQwcAAL2ZmZpDCAAAvUzMzUMJAAC9
TMzNQwoAALzMzM1DCwAAAAAAAEMMAAA8zMzNQw0AAD1MzM1DDgAAPUzMzUMPAAA9mZmaQxAAAD3M
zM1DEQAAPgAAAEMSAAA+GZmaQxMAAD4ZmZpDFAAAPjMzM0MVAAA+TMzNQxYAAD5mZmZDFwAAPoAA
AEMYAAA+gAAAQxkAAD6MzM1DGgAAPpmZmkMbAAA+pmZmQxwAAD6zMzNDHQAAPrMzM0MeAAA+wAAA
Qx8AAD7MzM1DIAAAPtmZmkMhAAA+5mZmQyIAAD7mZmZDIwAAPvMzM0MkAAA/AAAAQyUAAD8GZmZD
JgAAPwzMzUMnAAA/DMzNQygAAD8TMzNDKQAAPxmZmkMqAAA/IAAAQysAAD8mZmZDLAAAPyZmZkMt
AAA/LMzNQy4AAD8zMzNDLwAAPzmZmkMwAAA/QAAAQzEAAD9AAABDMgAAP0ZmZkMzAAA/TMzNQzQA
AD9TMzNDNQAAP1mZmkM2AAA/WZmaQzcAAD9gAABDOAAAP2ZmZkM5AAA/bMzNQzoAAD9zMzNDOwAA
P3MzM0M8AAA/eZmaQz0AAD+AAABDPgAAP4MzM0M/AAA/hmZmQ0AAAD+GZmZDQQAAP4mZmkNCAAA/
jMzNQ0MAAD+QAABDRAAAP5MzM0NFAAA/kzMzQ0YAAD+WZmZDRwAAP5mZmkNIAAA/nMzNQ0kAAD+g
AABDSgAAP6AAAENLAAA/ozMzQ0wAAD+mZmZDTQAAP6mZmkNOAAA/rMzNQ08AAD+szM1DUAAAP7AA
AENRAAA/szMzQ1IAAD+2ZmZDUwAAP7mZmkNUAAA/uZmaQ1UAAD+8zM1DVgAAP8AAAENXAAA/wzMz
Q1gAAD/GZmZDWQAAP8ZmZkNaAAA/yZmaQ1sAAD/MzM1DXAAAP9AAAENdAAA/0zMzQ14AAD/TMzND
XwAAP9ZmZkNgAAA/2ZmaQ2EAAD/czM1DYgAAP+AAAENjAAA/4AAAQ2QAAD/jMzNDZQAAP+ZmZkNm
AAA/6ZmaQ2cAAD/szM1DaAAAP+zMzUNpAAA/8AAAQ2oAAD/zMzNDawAAP/ZmZkNsAAA/+ZmaQ20A
AD/5mZpDbgAAP/zMzUNvAABAAAAAQ3AAAEABmZpDcQAAQAMzM0NyAABAAzMzQ3MAAEAEzM1DdAAA
QAZmZkN1AABACAAAQ3YAAEAJmZpDdwAAQAmZmkN4AABACzMzQ3kAAEAMzM1DegAAQA5mZkN7AABA
EAAAQ3wAAEARmZpDfQAAQBGZmkN+AABAEzMzQ38AAEAUzM1DgAAAQBZmZkOAgABAGAAAQ4EAAEAY
AABDgYAAQBmZmkOCAABAGzMzQ4KAAEAczM1DgwAAQB5mZkODgABAHmZmQ4QAAEAgAABDhIAAQCGZ
mkOFAABAIzMzQ4WAAEAkzM1DhgAAQCTMzUOGgABAJmZmQ4cAAEAoAABDh4AAQCmZmkOIAABAKzMz
Q4iAAEArMzNDiQAAQCzMzUOJgABALmZmQ4oAAEAwAABDioAAQDGZmkOLAABAMzMzQ4uAAEAzMzND
jAAAQDTMzUOMgABANmZmQ40AAEA4AABDjYAAQDmZmkOOAABAOZmaQ46AAEA7MzNDjwAAQDzMzUOP
gABAPmZmQ5AAAEBAAABDkIAAQEAAAEORAABAQZmaQ5GAAEBDMzNDkgAAQETMzUOSgABARmZmQ5MA
AEBGZmZDk4AAQEgAAEOUAABASZmaQ5SAAEBLMzNDlQAAQEzMzUOVgABATMzNQ5YAAEBOZmZDloAA
QFAAAEOXAABAUZmaQ5eAAEBTMzNDmAAAQFTMzUOYgABAVMzNQ5kAAEBWZmZDmYAAQFgAAEOaAABA
WZmaQ5qAAEBbMzNDmwAAQFszM0ObgABAXMzNQ5wAAEBeZmZDnIAAQGAAAEOdAABAYZmaQ52AAEBh
mZpDngAAQGMzM0OegABAZMzNQ58AAEBmZmZDn4AAQGgAAEOgAABAaAAAQ6CAAEBpmZpDoQAAQGsz
M0OhgABAbMzNQ6IAAEBuZmZDooAAQG5mZkOjAABAcAAAQ6OAAEBxmZpDpAAAQHMzM0OkgABAdMzN
Q6UAAEB2ZmZDpYAAQHZmZkOmAABAeAAAQ6aAAEB5mZpDpwAAQHszM0OngABAfMzNQ6gAAEB8zM1D
qIAAQH5mZkOpAABAgAAAQ6mAAECAzM1DqgAAQIGZmkOqgABAgZmaQ6sAAECCZmZDq4AAQIMzM0Os
AABAhAAAQ6yAAECEzM1DrQAAQITMzUOtgABAhZmaQ64AAECGZmZDroAAQIczM0OvAABAiAAAQ6+A
AECIAABDsAAAQIjMzUOwgABAiZmaQ7EAAECKZmZDsYAAQIszM0OyAABAjAAAQ7KAAECMAABDswAA
QIzMzUOzgABAjZmaQ7QAAECOZmZDtIAAQI8zM0O1AABAjzMzQ7WAAECQAABDtgAAQJDMzUO2gABA
kZmaQ7cAAECSZmZDt4AAQJJmZkO4AABAkzMzQ7iAAECUAABDuQAAQJTMzUO5gABAlZmaQ7oAAECV
mZpDuoAAQJZmZkO7AABAlzMzQ7uAAECYAABDvAAAQJjMzUO8gABAmZmaQ70AAECZmZpDvYAAQJpm
ZkO+AABAmzMzQ76AAECcAABDvwAAQJzMzUO/gABAnMzNQ8AAAECdmZpDwIAAQJ5mZkPBAABAnzMz
Q8GAAECgAABDwgAAQKAAAEPCgABAoMzNQ8MAAEChmZpDw4AAQKJmZkPEAABAozMzQ8SAAECjMzND
xQAAQKQAAEPFgABApMzNQ8YAAEClmZpDxoAAQKZmZkPHAABApmZmQ8eAAECnMzNDyAAAQKgAAEPI
gABAqMzNQ8kAAECpmZpDyYAAQKpmZkPKAABAqmZmQ8qAAECrMzNDywAAQKwAAEPLgABArMzNQ8wA
AECtmZpDzIAAQK2ZmkPNAABArmZmQ82AAECvMzNDzgAAQLAAAEPOgABAsMzNQ88AAECwzM1Dz4AA
QLGZmkPQAABAsmZmQ9CAAECzMzND0QAAQLQAAEPRgABAtAAAQ9IAAEC0zM1D0oAAQLWZmkPTAABA
tmZmQ9OAAEC3MzND1AAAQLczM0PUgABAuAAAQ9UAAEC4zM1D1YAAQLmZmkPWAABAumZmQ9aAAEC7
MzND1wAAQLszM0PXgABAvAAAQ9gAAEC8zM1D2IAAQL2ZmkPZAABAvmZmQ9mAAEC+ZmZD2gAAQL8z
M0PagABAwAAAQ9sAAEDAzM1D24AAQMGZmkPcAABAwZmaQ9yAAEDCZmZD3QAAQMMzM0PdgABAxAAA
Q94AAEDEzM1D3oAAQMTMzUPfAABAxZmaQ9+AAEDGZmZD4AAAQMczM0PggABAyAAAQ+EAAEDIAABD
4YAAQMjMzUPiAABAyZmaQ+KAAEDKZmZD4wAAQMszM0PjgABAzAAAQ+QAAEDMAABD5IAAQMzMzUPl
AABAzZmaQ+WAAEDOZmZD5gAAQM8zM0PmgABAzzMzQ+cAAEDQAABD54AAQNDMzUPoAABA0ZmaQ+iA
AEDSZmZD6QAAQNJmZkPpgABA0zMzQ+oAAEDUAABD6oAAQNTMzUPrAABA1ZmaQ+uAAEDVmZpD7AAA
QNZmZkPsgABA1zMzQ+0AAEDYAABD7YAAQNjMzUPuAABA2MzNQ+6AAEDZmZpD7wAAQNpmZkPvgABA
2zMzQ/AAAEDcAABD8IAAQNzMzUPxAABA3MzNQ/GAAEDdmZpD8gAAQN5mZkPygABA3zMzQ/MAAEDg
AABD84AAQOAAAEP0AABA4MzNQ/SAAEDhmZpD9QAAQOJmZkP1gABA4zMzQ/YAAEDjMzND9oAAQOQA
AEP3AABA5MzNQ/eAAEDlmZpD+AAAQOZmZkP4gABA5mZmQ/kAAEDnMzND+YAAQOgAAEP6AABA6MzN
Q/qAAEDpmZpD+wAAQOpmZkP7gABA6mZmQ/wAAEDrMzND/IAAQOwAAEP9AABA7MzNQ/2AAEDtmZpD
/gAAQO2ZmkP+gABA7mZmQ/8AAEDvMzND/4AAQPAAAEQAAABA8MzNRABAAEDwzM1EAIAAQPGZmkQA
wABA8mZmRAEAAEDzMzNEAUAAQPQAAEQBgABA9AAARAHAAED0zM1EAgAAQPWZmkQCQABA9mZmRAKA
AED3MzNEAsAAQPczM0QDAABA+AAARANAAED4zM1EA4AAQPmZmkQDwABA+mZmRAQAAED7MzNEBEAA
QPszM0QEgABA/AAARATAAED8zM1EBQAAQP2ZmkQFQABA/mZmRAWAAED+ZmZEBcAAQP8zM0QGAABB
AAAARAZAAEEAZmZEBoAAQQDMzUQGwABBAMzNRAcAAEEBMzNEB0AAQQGZmkQHgABBAgAARAfAAEEC
ZmZECAAAQQJmZkQIQABBAszNRAiAAEEDMzNECMAAQQOZmkQJAABBBAAARAlAAEEEAABECYAAQQRm
ZkQJwABBBMzNRAoAAEEFMzNECkAAQQWZmkQKgABBBgAARArAAEEGAABECwAAQQZmZkQLQABBBszN
RAuAAEEHMzNEC8AAQQeZmkQMAABBB5maRAxAAEEIAABEDIAAQQhmZkQMwABBCMzNRA0AAEEJMzNE
DUAAQQkzM0QNgABBCZmaRA3AAEEKAABEDgAAQQpmZkQOQABBCszNRA6AAEEKzM1EDsAAQQszM0QP
AABBC5maRA9AAEEMAABED4AAQQxmZkQPwABBDGZmRBAAAEEMzM1EEEAAQQ0zM0QQgABBDZmaRBDA
AEEOAABEEQAAQQ5mZkQRQABBDmZmRBGAAEEOzM1EEcAAQQ8zM0QSAABBD5maRBJAAEEQAABEEoAA
QRAAAEQSwABBEGZmRBMAAEEQzM1EE0AAQREzM0QTgABBEZmaRBPAAEERmZpEFAAAQRIAAEQUQABB
EmZmRBSAAEESzM1EFMAAQRMzM0QVAABBEzMzRBVAAEETmZpEFYAAQRQAAEQVwABBFGZmRBYAAEEU
zM1EFkAAQRTMzUQWgABBFTMzRBbAAEEVmZpEFwAAQRYAAEQXQABBFmZmRBeAAEEWzM1EF8AAQRbM
zUQYAABBFzMzRBhAAEEXmZpEGIAAQRgAAEQYwABBGGZmRBkAAEEYZmZEGUAAQRjMzUQZgABBGTMz
RBnAAEEZmZpEGgAAQRoAAEQaQABBGgAARBqAAEEaZmZEGsAAQRrMzUQbAABBGzMzRBtAAEEbmZpE
G4AAQRuZmkQbwABBHAAARBwAAEEcZmZEHEAAQRzMzUQcgABBHTMzRBzAAEEdmZpEHQAAQR2ZmkQd
QABBHgAARB2AAEEeZmZEHcAAQR7MzUQeAABBHzMzRB5AAEEfMzNEHoAAQR+ZmkQewABBIAAARB8A
AEEgZmZEH0AAQSDMzUQfgABBIMzNRB/AAEEhMzNEIAAAQSGZmkQgQABBIgAARCCAAEEiZmZEIMAA
QSJmZkQhAABBIszNRCFAAEEjMzNEIYAAQSOZmkQhwABBJAAARCIAAEEkAABEIkAAQSRmZkQigABB
JMzNRCLAAEElMzNEIwAAQSWZmkQjQABBJZmaRCOAAEEmAABEI8AAQSZmZkQkAABBJszNRCRAAEEn
MzNEJIAAQSczM0QkwABBJ5maRCUAAEEoAABEJUAAQShmZkQlgABBKMzNRCXAAEEozM1EJgAAQSkz
M0QmQABBKZmaRCaAAEEqAABEJsAAQSpmZkQnAABBKmZmRCdAAEEqzM1EJ4AAQSszM0QnwABBK5ma
RCgAAEEsAABEKEAAQSwAAEQogABBLGZmRCjAAEEszM1EKQAAQS0zM0QpQABBLZmaRCmAAEEtmZpE
KcAAQS4AAEQqAABBLmZmRCpAAEEuzM1EKoAAQS8zM0QqwABBLzMzRCsAAEEvmZpEK0AAQTAAAEQr
gABBMGZmRCvAAEEwzM1ELAAAQTDMzUQsQABBMTMzRCyAAEExmZpELMAAQTIAAEQtAABBMmZmRC1A
AEEyZmZELYAAQTLMzUQtwABBMzMzRC4AAEEzmZpELkAAQTQAAEQugABBNAAARC7AAEE0ZmZELwAA
QTTMzUQvQABBNTMzRC+AAEE1mZpEL8AAQTWZmkQwAABBNgAARDBAAEE2ZmZEMIAAQTbMzUQwwABB
NzMzRDEAAEE3MzNEMUAAQTeZmkQxgABBOAAARDHAAEE4ZmZEMgAAQTjMzUQyQABBOMzNRDKAAEE5
MzNEMsAAQTmZmkQzAABBOgAARDNAAEE6ZmZEM4AAQTpmZkQzwABBOszNRDQAAEE7MzNENEAAQTuZ
mkQ0gABBPAAARDTAAEE8AABENQAAQTxmZkQ1QABBPMzNRDWAAEE9MzNENcAAQT2ZmkQ2AABBPZma
RDZAAEE+AABENoAAQT5mZkQ2wABBPszNRDcAAEE/MzNEN0AAQT8zM0Q3gABBP5maRDfAAEFAAABE
OAAAQUBmZkQ4QABBQMzNRDiAAEFAzM1EOMAAQUEzM0Q5AABBQZmaRDlAAEFCAABEOYAAQUJmZkQ5
wABBQmZmRDoAAEFCzM1EOkAAQUMzM0Q6gABBQ5maRDrAAEFEAABEOwAAQUQAAEQ7QABBRGZmRDuA
AEFEzM1EO8AAQUUzM0Q8AABBRZmaRDxAAEFFmZpEPIAAQUYAAEQ8wABBRmZmRD0AAEFGzM1EPUAA
QUczM0Q9gABBRzMzRD3AAEFHmZpEPgAAQUgAAEQ+QABBSGZmRD6AAEFIzM1EPsAAQUjMzUQ/AABB
STMzRD9AAEFJmZpEP4AAQUoAAEQ/wABBSmZmREAAAEFKZmZEQEAAQUrMzURAgABBSzMzREDAAEFL
mZpEQQAAQUwAAERBQABBTAAAREGAAEFMZmZEQcAAQUzMzURCAABBTTMzREJAAEFNmZpEQoAAQU2Z
mkRCwABBTgAAREMAAEFOZmZEQ0AAQU7MzURDgABBTzMzREPAAEFPMzNERAAAQU+ZmkREQABBUAAA
RESAAEFQZmZERMAAQVDMzURFAABBUMzNREVAAEFRMzNERYAAQVGZmkRFwABBUgAAREYAAEFSZmZE
RkAAQVJmZkRGgABBUszNREbAAEFTMzNERwAAQVOZmkRHQABBVAAAREeAAEFUAABER8AAQVRmZkRI
AABBVMzNREhAAEFVMzNESIAAQVWZmkRIwABBVZmaREkAAEFWAABESUAAQVZmZkRJgABBVszNREnA
AEFXMzNESgAAQVczM0RKQABBV5maREqAAEFYAABESsAAQVhmZkRLAABBWMzNREtAAEFYzM1ES4AA
QVkzM0RLwABBWZmaREwAAEFaAABETEAAQVpmZkRMgABBWmZmREzAAEFazM1ETQAAQVszM0RNQABB
W5maRE2AAEFcAABETcAAQVwAAEROAABBXGZmRE5AAEFczM1EToAAQV0zM0ROwABBXZmaRE8AAEFd
mZpET0AAQV4AAERPgABBXmZmRE/AAEFezM1EUAAAQV8zM0RQQABBXzMzRFCAAEFfmZpEUMAAQWAA
AERRAABBYGZmRFFAAEFgzM1EUYAAQWDMzURRwABBYTMzRFIAAEFhmZpEUkAAQWIAAERSgABBYmZm
RFLAAEFiZmZEUwAAQWLMzURTQABBYzMzRFOAAEFjmZpEU8AAQWQAAERUAABBZAAARFRAAEFhMzNE
VIAAQWEzM0RUwABBYTMzRFUAAEFhMzNEVUAAQWEzM0RVgABBYTMzRFXAAEFhMzNEVgAAQWEzM0RW
QABBYTMzRFaAAEFhMzNEVsAAQWEzM0RXAABBYTMzRFdAAEFhMzNEV4AAQWEzM0RXwABBYTMzRFgA
AEFhMzNEWEAAQWEzM0RYgABBYTMzRFjAAEFhMzNEWQAAQWEzM0RZQABBYTMzRFmAAEFhMzNEWcAA
QWEzM0RaAABBYTMzRFpAAEFhMzNEWoAAQWEzM0RawABBYTMzRFsAAEFhMzNEW0AAQWEzM0RbgABB
YTMzRFvAAEFhMzNEXAAAQWEzM0RcQABBYTMzRFyAAEFhMzNEXMAAQWEzM0RdAABBYTMzRF1AAEFh
MzNEXYAAQWEzM0RdwABBYTMzRF4AAEFhMzNEXkAAQWEzM0RegABBYTMzRF7AAEFhMzNEXwAAQWEz
M0RfQABBYTMzRF+AAEFhMzNEX8AAQWEzM0RgAABBYTMzRGBAAEFhMzNEYIAAQWEzM0RgwABBYTMz
RGEAAEFhMzNEYUAAQWEzM0RhgABBYTMzRGHAAEFhMzNEYgAAQWEzM0RiQABBYTMzRGKAAEFhMzNE
YsAAQWEzM0RjAABBYTMzRGNAAEFhMzNEY4AAQWEzM0RjwABBYTMzRGQAAEFhMzNEZEAAQWEzM0Rk
gABBYTMzRGTAAEFhMzNEZQAAQWEzM0RlQABBYTMzRGWAAEFhMzNEZcAAQWEzM0RmAABBYTMzRGZA
AEFhMzNEZoAAQWEzM0RmwABBYTMzRGcAAEFhMzNEZ0AAQWEzM0RngABBYTMzRGfAAEFhMzNEaAAA
QWEzM0RoQABBYTMzRGiAAEFhMzNEaMAAQWEzM0RpAABBYTMzRGlAAEFhMzNEaYAAQWEzM0RpwABB
YTMzRGoAAEFhMzNEakAAQWEzM0RqgABBYTMzRGrAAEFhMzNEawAAQWEzM0RrQABBYTMzRGuAAEFh
MzNEa8AAQWEzM0RsAABBYTMzRGxAAEFhMzNEbIAAQWEzM0RswABBYTMzRG0AAEFhMzNEbUAAQWEz
M0RtgABBYTMzRG3AAEFhMzNEbgAAQWEzM0RuQABBYTMzRG6AAEFhMzNEbsAAQWEzM0RvAABBYTMz
RG9AAEFhMzNEb4AAQWEzM0RvwABBYTMzRHAAAEFhMzNEcEAAQWEzM0RwgABBYTMzRHDAAEFhMzNE
cQAAQWEzM0RxQABBYTMzRHGAAEFhMzNEccAAQWEzM0RyAABBYTMzRHJAAEFhMzNEcoAAQWEzM0Ry
wABBYTMzRHMAAEFhMzNEc0AAQWEzM0RzgABBYTMzRHPAAEFhMzNEdAAAQWEzM0R0QABBYTMzRHSA
AEFhMzNEdMAAQWEzM0R1AABBYTMzRHVAAEFhMzNEdYAAQWEzM0R1wABBYTMzRHYAAEFhMzNEdkAA
QWEzM0R2gABBYTMzRHbAAEFhMzNEdwAAQWEzM0R3QABBYTMzRHeAAEFhMzNEd8AAQWEzM0R4AABB
YTMzRHhAAEFhMzNEeIAAQWEzM0R4wABBYTMzRHkAAEFhMzNEeUAAQWEzM0R5gABBYTMzRHnAAEFh
MzNEegAAQWEzM0R6QABBYTMzRHqAAEFhMzNEesAAQWEzM0R7AABBYTMzRHtAAEFhMzNEe4AAQWEz
M0R7wABBYTMzRHwAAEFhMzNEfEAAQWEzM0R8gABBYTMzRHzAAEFhMzNEfQAAQWEzM0R9QABBYTMz
RH2AAEFhMzNEfcAAQWEzM0R+AABBYTMzRH5AAEFhMzNEfoAAQWEzM0R+wABBYTMzRH8AAEFhMzNE
f0AAQWEzM0R/gABBYTMzRH/AAEFhMzNEgAAAQWEzM0SAIABBYTMzRIBAAEFhMzNEgGAAQWEzM0SA
gABBYTMzRICgAEFhMzNEgMAAQWEzM0SA4ABBYTMzRIEAAEFhMzNEgSAAQWEzM0SBQABBYTMzRIFg
AEFhMzNEgYAAQWEzM0SBoABBYTMzRIHAAEFhMzNEgeAAQWEzMw==</set>
      <set id="src_111" fmt="ptset">AAAAB3NyY18xMTEAAAAAAAAAAgAABvrEN8AAgAAAAMQ3gAA+PDDTxDdAAD6NJJ7ENwAAPbww08Q2
wAC9vDDTxDaAAIAAAADENkAAvjww08Q2AAC9vDDTxDXAAD6NJJ7ENYAAPo0knsQ1QACAAAAAxDUA
AIAAAADENMAAvbww08Q0gAC9vDDTxDRAAL28MNPENAAAvbww08QzwACAAAAAxDOAAD28MNPEM0AA
Pbww08QzAAA+jSSexDLAAD48MNPEMoAAvbww08QyQAA+jSSexDIAAD68MNPEMcAAPo0knsQxgAA/
DSSexDFAAD7rPQjEMQAAPbww08QwwAA+jSSexDCAAD28MNPEMEAAvjww08QwAAC+PDDTxC/AAL7r
PQjEL4AAvzww08QvQAC/PDDTxC8AAL9rPQjELsAAv6SqucQugAC/x/PgxC5AAMATBiXELgAAwFO2
7cQtwADAnskyxC2AAMD0D1LELUAAwSwEocQtAADBWCASxCzAAMGGhufELIAAwZpgDcQsQADBtBq6
xCwAAMHWp7HEK8AAwgClYMQrgADCFTq3xCtAAMIqLifEKwAAwj1LHMQqwADCSuSkxCqAAMJY3EPE
KkAAwmSfUMQqAADCb0gUxCnAAMJ58NjEKYAAwoFhkcQpQADCg8UwxCkAAMKEgWHEKMAAwoNnF8Qo
gADCfln9xChAAMJ0y4LEKAAAwmnEpsQnwADCXaOBxCeAAMJUcx7EJ0AAwkkOKcQnAADCPgdNxCbA
AMI0GrrEJoAAwii1xcQmQADCG3pWxCYAAMIO+xjEJcAAwgFhkcQlgADB4+MgxCVAAMHHN6/EJQAA
waebfMQkwADBjGhtxCSAAMFylvDEJEAAwUlsQsQkAADBKRPexCPAAMEY56vEI4AAwQRSVMQjQADA
3Ik3xCMAAMC/IZbEIsAAwJ7JMsQigADAZVuBxCJAAMBH8+DEIgAAwBjnq8QhwAC/6z0IxCGAAL+Y
56vEIUAAvo0knsQhAACAAAAAxCDAAL48MNPEIIAAvo0knsQgQAC+vDDTxCAAAL6NJJ7EH8AAgAAA
AMQfgAA9vDDTxB9AAL28MNPEHwAAPo0knsQewAA/DSSexB6AAD8NJJ7EHkAAP2s9CMQeAAA/DSSe
xB3AAD7rPQjEHYAAPzww08QdQAA/gWGRxB0AAD+Y56vEHMAAP7ww08QcgAA/sG3GxBxAAD8kqrnE
HAAAPw0knsQbwAA9vDDTxBuAAD28MNPEG0AAgAAAAMQbAAA9vDDTxBrAAL48MNPEGoAAvjww08Qa
QAC+jSSexBoAAL6NJJ7EGcAAvjww08QZgAC+jSSexBlAAL48MNPEGQAAgAAAAMQYwAC9vDDTxBiA
AIAAAADEGEAAgAAAAMQYAAC+jSSexBfAAIAAAADEF4AAPjww08QXQAC+PDDTxBcAAL6NJJ7EFsAA
vo0knsQWgAC+vDDTxBZAAL28MNPEFgAAPo0knsQVwAA9vDDTxBWAAD28MNPEFUAAgAAAAMQVAAC+
PDDTxBTAAIAAAADEFIAAPo0knsQUQAA+vDDTxBQAAD28MNPEE8AAvbww08QTgAC9vDDTxBNAAD6N
JJ7EEwAAPrww08QSwAA+PDDTxBKAAD68MNPEEkAAPus9CMQSAAA+6z0IxBHAAD9Ttu3EEYAAPrww
08QRQAA+vDDTxBEAAD8NJJ7EEMAAPrww08QQgAA+vDDTxBBAAD88MNPEEAAAP1O27cQPwAA/PDDT
xA+AAD+BYZHED0AAPzww08QPAAA+vDDTxA7AAD48MNPEDoAAvbww08QOQAC+6z0IxA4AAL7rPQjE
DcAAvrww08QNgAC+jSSexA1AAL6NJJ7EDQAAvzww08QMwAC/U7btxAyAAL8kqrnEDEAAvzww08QM
AAC/DSSexAvAAL68MNPEC4AAvzww08QLQAC/DSSexAsAAL28MNPECsAAvbww08QKgACAAAAAxApA
AD7rPQjECgAAPbww08QJwACAAAAAxAmAAD7rPQjECUAAPbww08QJAACAAAAAxAjAAD28MNPECIAA
Pbww08QIQAA+jSSexAgAAD6NJJ7EB8AAvbww08QHgAC/JKq5xAdAAL+NJJ7EBwAAv40knsQGwAC/
gWGRxAaAAL8NJJ7EBkAAvrww08QGAACAAAAAxAXAAD48MNPEBYAAPbww08QFQAA+PDDTxAUAAD28
MNPEBMAAPjww08QEgAA+PDDTxARAAD7rPQjEBAAAPo0knsQDwAA/JKq5xAOAAD8kqrnEA0AAgAAA
AMQDAAA9vDDTxALAAIAAAADEAoAAvjww08QCQAC9vDDTxAIAAL7rPQjEAcAAvySqucQBgAA9vDDT
xAFAAD/Ttu3EAQAAQF95+8QAwABA33n7xACAAEE01uvEAEAAQYdDGMQAAABBvyGWw/+AAEH7aTrD
/wAAQht6VsP+gABCOUAQw/4AAEJSPozD/YAAQmcx+8P9AABCdkPkw/yAAEJ8JWvD/AAAQn0/tMP7
gABCfxYuw/sAAEJ9++XD+oAAQntpOsP6AABCd7xGw/mAAEJvpi3D+QAAQmRBOMP4gABCVqexw/gA
AEJHN6/D94AAQjcLfcP3AABCJt9Lw/aAAEIV9ujD9gAAQgRSVMP1gABB7i3Lw/UAAEHQCfnD9IAA
QbTW68P0AABBnVDQw/OAAEGC2fPD8wAAQWDyXMPygABBQhJaw/IAAEEmIxrD8YAAQQusPcPxAABA
9wAVw/CAAEDQxirD8AAAQLZPTMPvgABAqow/w+8AAECNJJ7D7oAAQHcAFcPuAABAZVuBw+2AAEA8
MNPD7QAAQEISWsPsgABATdVnw+wAAEAqjD/D64AAQB7JMsPrAABADSSew+qAAD/Ttu3D6gAAP8fz
4MPpgAA/9wAVw+kAAD/fefvD6IAAP+s9CMPoAAA/07btw+eAAD+NJJ7D5wAAP2s9CMPmgAA/PDDT
w+YAAD68MNPD5YAAPrww08PlAACAAAAAw+SAAL68MNPD5AAAvus9CMPjgAC+vDDTw+MAAL88MNPD
4oAAv2s9CMPiAAC/gWGRw+GAAL9rPQjD4QAAvw0knsPggAC/DSSew+AAAL88MNPD34AAvySqucPf
AAC/PDDTw96AAL8NJJ7D3gAAvbww08PdgACAAAAAw90AAIAAAADD3IAAvjww08PcAAC+vDDTw9uA
AL8NJJ7D2wAAvw0knsPagAC/JKq5w9oAAL8kqrnD2YAAvw0knsPZAAC/DSSew9iAAL88MNPD2AAA
v1O27cPXgAC/U7btw9cAAL8kqrnD1oAAgAAAAMPWAACAAAAAw9WAAL28MNPD1QAAgAAAAMPUgAC/
DSSew9QAAL88MNPD04AAvrww08PTAAC/JKq5w9KAAL9rPQjD0gAAvySqucPRgAC/U7btw9EAAL7r
PQjD0IAAvbww08PQAAC+6z0Iw8+AAL88MNPDzwAAvySqucPOgAC/az0Iw84AAL9rPQjDzYAAvus9
CMPNAAC/PDDTw8yAAL9Ttu3DzAAAv4FhkcPLgAC/gWGRw8sAAL9Ttu3DyoAAvySqucPKAAC/U7bt
w8mAAL9Ttu3DyQAAvzww08PIgAC/jSSew8gAAL9rPQjDx4AAv4FhkcPHAAC/sG3Gw8aAAL+Y56vD
xgAAvySqucPFgAC+jSSew8UAAL48MNPDxIAAvjww08PEAAC/U7btw8OAAL9rPQjDwwAAvySqucPC
gAC+6z0Iw8IAAL68MNPDwYAAvbww08PBAAC/JKq5w8CAAL8NJJ7DwAAAvo0knsO/gAC+jSSew78A
AL48MNPDvoAAgAAAAMO+AAC+jSSew72AAL6NJJ7DvQAAvo0knsO8gAC/PDDTw7wAAL9rPQjDu4AA
v5jnq8O7AAC/jSSew7qAAL9rPQjDugAAvySqucO5gAC/gWGRw7kAAL9Ttu3DuIAAv2s9CMO4AAC/
U7btw7eAAL8NJJ7DtwAAvySqucO2gAC/JKq5w7YAAL7rPQjDtYAAvo0knsO1AAC+jSSew7SAAL6N
JJ7DtAAAvrww08OzgAC/PDDTw7MAAL+BYZHDsoAAv1O27cOyAAC/U7btw7GAAL7rPQjDsQAAvjww
08OwgAC+6z0Iw7AAAL28MNPDr4AAgAAAAMOvAACAAAAAw66AAL6NJJ7DrgAAvus9CMOtgAC/DSSe
w60AAL8NJJ7DrIAAvySqucOsAAC/az0Iw6uAAL88MNPDqwAAv4FhkcOqgAC/jSSew6oAAL8kqrnD
qYAAvySqucOpAAC/DSSew6iAAL88MNPDqAAAv40knsOngAC/az0Iw6cAAL88MNPDpoAAvzww08Om
AAC/az0Iw6WAAL8kqrnDpQAAvw0knsOkgAC/DSSew6QAAL28MNPDo4AAgAAAAMOjAACAAAAAw6KA
AL6NJJ7DogAAvw0knsOhgAC/JKq5w6EAAL7rPQjDoIAAvus9CMOgAAC+jSSew5+AAD48MNPDnwAA
gAAAAMOegAA+jSSew54AAD68MNPDnYAAPbww08OdAAA9vDDTw5yAAD48MNPDnAAAPbww08ObgAA+
vDDTw5sAAD8NJJ7DmoAAPbww08OaAACAAAAAw5mAAIAAAADDmQAAvbww08OYgAC9vDDTw5gAAL68
MNPDl4AAvzww08OXAAC+vDDTw5aAAL48MNPDlgAAvjww08OVgAC9vDDTw5UAAL68MNPDlIAAvw0k
nsOUAAC+vDDTw5OAAL6NJJ7DkwAAvrww08OSgAC+jSSew5IAAL68MNPDkYAAv1O27cORAAC+PDDT
w5CAAL28MNPDkAAAvrww08OPgAC+PDDTw48AAL48MNPDjoAAvo0knsOOAAA9vDDTw42AAIAAAADD
jQAAvw0knsOMgAC+6z0Iw4wAAL8kqrnDi4AAvySqucOLAAC+jSSew4qAAL68MNPDigAAvus9CMOJ
gAC/JKq5w4kAAL88MNPDiIAAv1O27cOIAAC/az0Iw4eAAL+BYZHDhwAAv1O27cOGgAC+6z0Iw4YA
AL7rPQjDhYAAvrww08OFAAC+vDDTw4SAAL8kqrnDhAAAvus9CMODgACAAAAAw4MAAL28MNPDgoAA
gAAAAMOCAAA+jSSew4GAAL28MNPDgQAAvus9CMOAgAC+jSSew4AAAL7rPQjDfwAAvrww08N+AAC+
PDDTw30AAL7rPQjDfAAAvw0knsN7AAC/PDDTw3oAAL9Ttu3DeQAAv40knsN4AAC/gWGRw3cAAL+Y
56vDdgAAv4FhkcN1AAC/DSSew3QAAL8kqrnDcwAAvw0knsNyAAC/U7btw3EAAL+wbcbDcAAAv7Bt
xsNvAAC/sG3Gw24AAL/Ttu3DbQAAv6SqucNsAAC/gWGRw2sAAL+NJJ7DagAAv2s9CMNpAAC/U7bt
w2gAAL9rPQjDZwAAvySqucNmAAC/JKq5w2UAAL88MNPDZAAAvySqucNjAAC+6z0Iw2IAAL8kqrnD
YQAAvw0knsNgAAC/JKq5w18AAL8NJJ7DXgAAvySqucNdAAC+6z0Iw1wAAL9Ttu3DWwAAv4FhkcNa
AAC/jSSew1kAAL+NJJ7DWAAAv40knsNXAAC/mOerw1YAAL+Y56vDVQAAv2s9CMNUAAC/az0Iw1MA
AL+NJJ7DUgAAv2s9CMNRAAC/gWGRw1AAAL+Y56vDTwAAvzww08NOAAC/JKq5w00AAL8kqrnDTAAA
vo0knsNLAAC/DSSew0oAAL8kqrnDSQAAvbww08NIAACAAAAAw0cAAL28MNPDRgAAgAAAAMNFAAC+
PDDTw0QAAL28MNPDQwAAgAAAAMNCAAC9vDDTw0EAAL68MNPDQAAAvo0knsM/AAC/JKq5wz4AAL88
MNPDPQAAvzww08M8AAC/jSSewzsAAL+NJJ7DOgAAv1O27cM5AAC/gWGRwzgAAL9Ttu3DNwAAvus9
CMM2AAC/U7btwzUAAL8NJJ7DNAAAvus9CMMzAAC+6z0IwzIAAL48MNPDMQAAPbww08MwAAA9vDDT
wy8AAL28MNPDLgAAvbww08MtAAC+vDDTwywAAL7rPQjDKwAAvus9CMMqAAC/PDDTwykAAL88MNPD
KAAAvus9CMMnAAC/DSSewyYAAL+BYZHDJQAAv2s9CMMkAAC/gWGRwyMAAL+BYZHDIgAAvus9CMMh
AAC+jSSewyAAAL6NJJ7DHwAAvrww08MeAAC/U7btwx0AAL8NJJ7DHAAAvySqucMbAAC/PDDTwxoA
AL7rPQjDGQAAvjww08MYAAC+PDDTwxcAAL48MNPDFgAAPbww08MVAAC+PDDTwxQAAL7rPQjDEwAA
vySqucMSAAC/JKq5wxEAAL88MNPDEAAAvzww08MPAAC/gWGRww4AAL+Y56vDDQAAv7ww08MMAAC/
jSSewwsAAL88MNPDCgAAvzww08MJAAC/DSSewwgAAL6NJJ7DBwAAvus9CMMGAAC/U7btwwUAAL6N
JJ7DBAAAvus9CMMDAAC/PDDTwwIAAL8kqrnDAQAAv2s9CMMAAAC/az0Iwv4AAL8kqrnC/AAAvzww
08L6AAC/jSSewvgAAL9Ttu3C9gAAv40knsL0AAC/gWGRwvIAAL88MNPC8AAAv4FhkcLuAAC/DSSe
wuwAAL68MNPC6gAAvjww08LoAAC+PDDTwuYAAL28MNPC5AAAvrww08LiAAC+6z0IwuAAAIAAAADC
3gAAPo0knsLcAAA+6z0IwtoAAD6NJJ7C2AAAvus9CMLWAAC/PDDTwtQAAL8kqrnC0gAAv40knsLQ
AAC/mOerws4AAL88MNPCzAAAvySqucLKAAC+vDDTwsgAAD48MNPCxgAAvbww08LEAAC9vDDTwsIA
AIAAAADCwAAAvbww08K+AAC9vDDTwrwAAL28MNPCugAAvo0knsK4AAC9vDDTwrYAAL68MNPCtAAA
vus9CMKyAAC/JKq5wrAAAL8NJJ7CrgAAv1O27cKsAAC/JKq5wqoAAL7rPQjCqAAAvySqucKmAAC+
vDDTwqQAAL8NJJ7CogAAv4FhkcKgAAC/az0Iwp4AAL8kqrnCnAAAvySqucKaAAC/DSSewpgAAL7r
PQjClgAAv2s9CMKUAAC/JKq5wpIAAL6NJJ7CkAAAvySqucKOAAC+6z0IwowAAL7rPQjCigAAvw0k
nsKIAAC9vDDTwoYAAIAAAADChAAAvus9CMKCAAC+6z0IwoAAAL68MNPCfAAAvzww08J4AAC+vDDT
wnQAAL28MNPCcAAAgAAAAMJsAAA+PDDTwmgAAL68MNPCZAAAvySqucJgAAC/JKq5wlwAAL9Ttu3C
WAAAv2s9CMJUAAC/JKq5wlAAAL9rPQjCTAAAv40knsJIAAC/az0IwkQAAL+BYZHCQAAAv2s9CMI8
AAC+6z0IwjgAAL68MNPCNAAAvus9CMIwAAC9vDDTwiwAAL48MNPCKAAAvw0knsIkAAC/JKq5wiAA
AL9Ttu3CHAAAv1O27cIYAAC/DSSewhQAAL7rPQjCEAAAvySqucIMAAC/JKq5wggAAL8NJJ7CBAAA
vySqucIAAAC/JKq5wfgAAL8kqrnB8AAAvus9CMHoAACAAAAAweAAAL68MNPB2AAAvus9CMHQAAC+
6z0IwcgAAL+NJJ7BwAAAv6SqucG4AAC/jSSewbAAAL+BYZHBqAAAvySqucGgAAC+vDDTwZgAAL7r
PQjBkAAAvbww08GIAAA+PDDTwYAAAIAAAADBcAAAgAAAAMFgAAA+jSSewVAAAIAAAADBQAAAvbww
08EwAAC+PDDTwSAAAL68MNPBEAAAvrww08EAAAC+6z0IwOAAAL6NJJ7AwAAAvjww08CgAAC+PDDT
wIAAAL28MNPAQAAAgAAAAMAAAAC9vDDTv4AAAL6NJJ4ocAAAvbww0z+AAAC+vDDTQAAAAL6NJJ5A
QAAAvo0knkCAAACAAAAAQKAAAL48MNNAwAAAgAAAAEDgAAC+jSSeQQAAAL9rPQhBEAAAvzww00Eg
AAC+PDDTQTAAAL48MNNBQAAAgAAAAEFQAACAAAAAQWAAAL48MNNBcAAAvjww00GAAAC9vDDTQYgA
AL28MNNBkAAAvbww00GYAAA+PDDTQaAAAD6NJJ5BqAAAPrww00GwAAA9vDDTQbgAAL28MNNBwAAA
Pbww00HIAAC+jSSeQdAAAL68MNNB2AAAvbww00HgAAC9vDDTQegAAL6NJJ5B8AAAgAAAAEH4AAC9
vDDTQgAAAL28MNNCBAAAPo0knkIIAAA9vDDTQgwAAIAAAABCEAAAPjww00IUAAA9vDDTQhgAAD28
MNNCHAAAPo0knkIgAAA+PDDTQiQAAIAAAABCKAAAvo0knkIsAAC+jSSeQjAAAL48MNNCNAAAvbww
00I4AAC+6z0IQjwAAL8NJJ5CQAAAvjww00JEAAC+vDDTQkgAAL68MNNCTAAAvus9CEJQAAC/JKq5
QlQAAL+BYZFCWAAAvzww00JcAAC/U7btQmAAAL9Ttu1CZAAAvrww00JoAAC/JKq5QmwAAL88MNNC
cAAAvjww00J0AACAAAAAQngAAIAAAABCfAAAgAAAAEKAAACAAAAAQoIAAIAAAABChAAAPjww00KG
AAA9vDDTQogAAD6NJJ5CigAAPo0knkKMAACAAAAAQo4AAD28MNNCkAAAgAAAAEKSAAC+vDDTQpQA
AL6NJJ5ClgAAvw0knkKYAAC+6z0IQpoAAL6NJJ5CnAAAvo0knkKeAAC/DSSeQqAAAL7rPQhCogAA
vo0knkKkAAC/JKq5QqYAAL7rPQhCqAAAvrww00KqAAC/JKq5QqwAAL7rPQhCrgAAvjww00KwAAC9
vDDTQrIAAL28MNNCtAAAvjww00K2AAC/JKq5QrgAAL88MNNCugAAvo0knkK8AAC+jSSeQr4AAL28
MNNCwAAAPbww00LCAACAAAAAQsQAAIAAAABCxgAAgAAAAELIAAA+PDDTQsoAAD6NJJ5CzAAAPo0k
nkLOAAA+vDDTQtAAAD7rPQhC0gAAPySquULUAAA/JKq5QtYAAD9Ttu1C2AAAPw0knkLaAAA+vDDT
QtwAAD8NJJ5C3gAAPzww00LgAAA/JKq5QuIAAD8NJJ5C5AAAPjww00LmAAC9vDDTQugAAD28MNNC
6gAAPjww00LsAAC9vDDTQu4AAL28MNNC8AAAvjww00LyAACAAAAAQvQAAD48MNNC9gAAPbww00L4
AACAAAAAQvoAAL6NJJ5C/AAAvjww00L+AACAAAAAQwAAAD28MNNDAQAAPbww00MCAAA9vDDTQwMA
AD7rPQhDBAAAPo0knkMFAAA+jSSeQwYAAD7rPQhDBwAAPo0knkMIAAA+jSSeQwkAAD8kqrlDCgAA
P1O27UMLAAA/gWGRQwwAAD+NJJ5DDQAAPzww00MOAACAAAAAQw8AAIAAAABDEAAAvrww00MRAAC/
DSSeQxIAAL8kqrlDEwAAvySquUMUAACAAAAAQxUAAD6NJJ5DFgAAPrww00MXAAA+PDDTQxgAAD68
MNNDGQAAPjww00MaAAA/DSSeQxsAAD9rPQhDHAAAPySquUMdAAA/PDDTQx4AAD6NJJ5DHwAAvus9
CEMgAAC+6z0IQyEAAL7rPQhDIgAAv2s9CEMjAAC+vDDTQyQAAD48MNNDJQAAPo0knkMmAAA+jSSe
QycAAD8NJJ5DKAAAgAAAAEMpAACAAAAAQyoAAD28MNNDKwAAvbww00MsAAC+PDDTQy0AAIAAAABD
LgAAvjww00MvAAC/DSSeQzAAAL8NJJ5DMQAAvrww00MyAAA9vDDTQzMAAD28MNNDNAAAgAAAAEM1
AACAAAAAQzYAAIAAAABDNwAAgAAAAEM4AACAAAAAQzkAAIAAAABDOgAAvbww00M7AAC9vDDTQzwA
AIAAAABDPQAAvo0knkM+AAC+PDDTQz8AAL48MNNDQAAAvjww00NBAAA+PDDTQ0IAAD48MNNDQwAA
gAAAAENEAACAAAAAQ0UAAL48MNNDRgAAvus9CENHAAC+PDDTQ0gAAIAAAABDSQAAvjww00NKAAA9
vDDTQ0sAAD48MNNDTAAAPbww00NNAAA+6z0IQ04AAD8kqrlDTwAAPrww00NQAAA+PDDTQ1EAAIAA
AABDUgAAgAAAAENTAAA+jSSeQ1QAAD28MNNDVQAAgAAAAENWAAA9vDDTQ1cAAL48MNNDWAAAvus9
CENZAAC+jSSeQ1oAAL68MNNDWwAAvus9CENcAAC/DSSeQ10AAL8kqrlDXgAAv1O27UNfAAC/DSSe
Q2AAAL9Ttu1DYQAAv5jnq0NiAAC/gWGRQ2MAAL88MNNDZAAAvySquUNlAAC+vDDTQ2YAAL8NJJ5D
ZwAAvySquUNoAAC+jSSeQ2kAAL48MNNDagAAvjww00NrAACAAAAAQ2wAAIAAAABDbQAAPo0knkNu
AAA/JKq5Q28AAD6NJJ5DcAAAPbww00NxAACAAAAAQ3IAAL8NJJ5DcwAAvbww00N0AAA9vDDTQ3UA
AIAAAABDdgAAPbww00N3AAA+vDDTQ3gAAD28MNNDeQAAPo0knkN6AAA/DSSeQ3sAAIAAAABDfAAA
gAAAAEN9AACAAAAAQ34AAIAAAABDfwAAPrww00OAAAA/JKq5Q4CAAD68MNNDgQAAPbww00OBgAA+
PDDTQ4IAAIAAAABDgoAAvjww00ODAAC+6z0IQ4OAAL88MNNDhAAAvus9CEOEgAC9vDDTQ4UAAL68
MNNDhYAAgAAAAEOGAACAAAAAQ4aAAD28MNNDhwAAPySquUOHgAA/gWGRQ4gAAD+BYZFDiIAAP8fz
4EOJAAA/pKq5Q4mAAD88MNNDigAAP5jnq0OKgAA/jSSeQ4sAAD88MNNDi4AAP7BtxkOMAAA/vDDT
Q4yAAD+Y56tDjQAAP4FhkUONgAA/jSSeQ44AAD88MNNDjoAAP1O27UOPAAA/JKq5Q4+AAD88MNND
kAAAP40knkOQgAA/gWGRQ5EAAD88MNNDkYAAPrww00OSAACAAAAAQ5KAAL6NJJ5DkwAAvo0knkOT
gAC9vDDTQ5QAAL28MNNDlIAAgAAAAEOVAAA9vDDTQ5WAAD6NJJ5DlgAAPw0knkOWgAA/JKq5Q5cA
AD8kqrlDl4AAP5jnq0OYAAA/33n7Q5iAAD/Ttu1DmQAAP+s9CEOZgAA/x/PgQ5oAAD9rPQhDmoAA
P2s9CEObAAA/az0IQ5uAAD9Ttu1DnAAAP1O27UOcgAA/DSSeQ50AAD6NJJ5DnYAAPo0knkOeAAA+
jSSeQ56AAIAAAABDnwAAPo0knkOfgAA+6z0IQ6AAAD7rPQhDoIAAPzww00OhAAA/U7btQ6GAAD+Y
56tDogAAP6SquUOigAA/U7btQ6MAAD9rPQhDo4AAP6SquUOkAAA/jSSeQ6SAAD9Ttu1DpQAAP2s9
CEOlgAA/mOerQ6YAAD/Ttu1DpoAAQBjnq0OnAABAGOerQ6eAAEAY56tDqAAAQCqMP0OogABAGOer
Q6kAAEA2T0xDqYAAQFO27UOqAABAR/PgQ6qAAEBH8+BDqwAAQEfz4EOrgABAWZh0Q6wAAEB84ZxD
rIAAQJMGJUOtAABAkBViQ62AAECb2G9DrgAAQK19A0OugABArX0DQ68AAEC5QBBDr4AAQMISWkOw
AABAvyGWQ7CAAEDFAx1DsQAAQNmYdEOxgABA1qexQ7IAAEDTtu1DsoAAQNansUOzAABAwhJaQ7OA
AEC5QBBDtAAAQLlAEEO0gABAuUAQQ7UAAEC/IZZDtYAAQMrkpEO2AABA4mq+Q7aAAEEXb0pDtwAA
QWPjIEO3gABBrAShQ7gAAEH3vEZDuIAAQixiuUO5AABCX9gTQ7mAAEKK8AxDugAAQqVm6UO6gABC
vdhBQ7sAAELUoipDu4AAQue/IEO8AABC9nLwQ7yAAEMBGv9DvQAAQwTfeUO9gABDBobnQ74AAEMG
5P9DvoAAQwYozkO/AABDBDrOQ7+AAEMCBjxDwAAAQv375UPAgABC9kPkQ8EAAELuLctDwYAAQuUs
dUPCAABC2uHJQ8KAAELQCflDwwAAQsNbr0PDgABCtQX3Q8QAAEKmgTNDxIAAQpgre0PFAABCipHz
Q8WAAEJ84ZxDxgAAQmhMREPGgABCVeuAQ8cAAEJFYTVDx4AAQjWTHEPIAABCJz1kQ8iAAEIb2G9D
yQAAQhAVYkPJgABCBijOQ8oAAEH+Wf1DyoAAQe7p/EPLAABB3gGZQ8uAAEHS+r1DzAAAQcfz4EPM
gABBws6KQ80AAEHBVilDzYAAQbztBEPOAABBtk9MQ86AAEGxKfdDzwAAQazA0kPPgABBpKq5Q9AA
AEGidiZD0IAAQaD9xUPRAABBn4VjQ9GAAEGkqrlD0gAAQaPuiEPSgABBpKq5Q9MAAEGoV61D04AA
QaSquUPUAABBoP3FQ9SAAEGeyTJD1QAAQaBBlEPVgABBnskyQ9YAAEGeDQFD1oAAQZ1Q0EPXAABB
nJSgQ9eAAEGeDQFD2AAAQZ4NAUPYgABBnJSgQ9kAAEGeDQFD2YAAQZvYb0PaAABBmCt7Q9qAAEGY
56tD2wAAQZpgDUPbgABBpiMaQ9wAAEHDirtD3IAAQfQPUkPdAABCIVvdQ92AAEJWSZhD3gAAQojq
hkPegABCqRPeQ98AAELKKHND34AAQus9CEPgAABDBfnCQ+CAAEMVOrdD4QAAQyIAiEPhgABDK0hw
Q+IAAEMw42RD4oAAQzIVNEPjAABDLyRwQ+OAAEMohrlD5AAAQx8PxEPkgABDFAjoQ+UAAEMIFs9D
5YAAQvfrUkPmAABC4DYrQ+aAAELJylpD5wAAQrONlUPngABCnskyQ+gAAEKMaG1D6IAAQne8RkPp
AABCXIk3Q+mAAEJEpQVD6gAAQi19A0PqgABCHDaHQ+sAAEIOnQBD64AAQgM4C0PsAABB9wAVQ+yA
AEHtcZpD7QAAQeJqvkPtgABB2lSlQ+4AAEHTtu1D7oAAQdGCW0PvAABB0An5Q++AAEHPTchD8AAA
Qc3VZ0PwgABB0MYqQ/EAAEHSPoxD8YAAQdI+jEPyAABB0j6MQ/KAAEHQxipD8wAAQc6RmEPzgABB
y6DUQ/QAAEHLoNRD9IAAQcc3r0P1AABBxzevQ/WAAEHERuxD9gAAQb5lZUP2gABBufxBQ/cAAEG2
T0xD94AAQa+xlUP4AABBq0hwQ/iAAEGmIxpD+QAAQaBBlEP5gABBn4VjQ/oAAEGg/cVD+oAAQaD9
xUP7AABBonYmQ/uAAEGlZulD/AAAQaYjGkP8gABBpiMaQ/0AAEGmIxpD/YAAQaG59UP+AABBng0B
Q/6AAEGaYA1D/wAAQZgre0P/gABBmaPcRAAAAEGaYA1EAEAAQZjnq0QAgABBmmANRADAAEGb2G9E
AQAAQZpgDUQBQABBmaPcRAGAAEGYK3tEAcAAQZgre0QCAABBmCt7RAJAAEGXb0pEAoAAQZR+h0QC
wABBkY3DRAMAAEGQFWJEA0AAQYoz20QDgABBi6w9RAPAAEGLrD1EBAAAQY0knkQEQABBkY3DRASA
AEGTwlZEBMAAQZU6t0QFAABBlrMZRAVAAEGY56tEBYAAQZdvSkQFwABBmmANRAYAAEGdUNBEBkAA
QZ1Q0EQGgABBnskyRAbAAEGidiZEBwAAQaMyV0QHQABBo+6IRAeAAEGjMldEB8AAQaPuiEQIAABB
piMaRAhAAEGmIxpECIAAQaVm6UQIwABBp5t8RAkAAEGkqrlECUAAQaYjGkQJgABBpt9LRAnAAEGo
V61ECgAAQanQDkQKQABBqow/RAqAAEGpE95ECsAAQahXrUQLAABBqRPeRAtAAEGpE95EC4AAQaeb
fEQLwABBqow/RAwAAEGrSHBEDEAAQaqMP0QMgABBqRPeRAzAAEGm30tEDQAAQaYjGkQNQABBpiMa
RA2AAEGjMldEDcAAQaG59UQOAABBoEGURA5AAEGeyTJEDoAAQaD9xUQOwABBo+6IRA8AAEGkqrlE
D0AAQaG59UQPgABBoEGURA/AAEGclKBEEAAAQZyUoEQQQABBng0BRBCAAEGdUNBEEMAAQaBBlEQR
AABBonYmRBFAAEGj7ohEEYAAQaYjGkQRwABBpiMaRBIAAEGlZulEEkAAQabfS0QSgABBqRPeRBLA
AEGp0A5EEwAAQaqMP0QTQABBqow/RBOAAEGpE95EE8AAQaVm6UQUAABBozJXRBRAAEGfhWNEFIAA
QZ7JMkQUwABBn4VjRBUAAEGg/cVEFUAAQaPuiEQVgABBpKq5RBXAAEGmIxpEFgAAQaVm6UQWQABB
o+6IRBaAAEGg/cVEFsAAQaD9xUQXAABBoP3FRBdAAEGhufVEF4AAQaJ2JkQXwABBo+6IRBgAAEGj
MldEGEAAQaMyV0QYgABBo+6IRBjAAEGjMldEGQAAQaSquUQZQABBpWbpRBmAAEGjMldEGcAAQaMy
V0QaAABBobn1RBpAAEGeyTJEGoAAQaMyV0QawABBqdAORBsAAEG1kxxEG0AAQcZ7f0QbgABB4a6N
RBvAAEH/Fi5EHAAAQg+3SUQcQABCHskyRByAAEIrSHBEHMAAQjZPTEQdAABCPO0ERB1AAEI+ZWVE
HYAAQj2pNUQdwABCOrhxRB4AAEI2T0xEHkAAQjAPrUQegABCKFetRB7AAEIgn6xEHwAAQhgre0Qf
QABCEBViRB+AAEIH/0hEH8AAQgEDeUQgAABB9kPkRCBAAEHqgNdEIIAAQeA2K0QgwABB1qexRCEA
AEHKKHNEIUAAQb/dx0QhgABBtwt9RCHAAEGu9WREIgAAQakT3kQiQABBo+6IRCKAAEGgQZREIsAA
QaBBlEQjAABBnVDQRCNAAEGZo9xEI4AAQZdvSkQjwABBlTq3RCQAAEGQFWJEJEAAQYusPUQkgABB
h/9IRCTAAEGHQxhEJQAAQYaG50QlQABBhcq2RCWAAEGFDoVEJcAAQYaG50QmAABBiXeqRCZAAEGK
M9tEJoAAQY0knkQmwABBjeDPRCcAAEGMaG1EJ0AAQY0knkQngABBjGhtRCfAAEGJd6pEKAAAQYl3
qkQoQABBiXeqRCiAAEGJd6pEKMAAQYl3qkQpAABBh0MYRClAAEGGhudEKYAAQYRSVEQpwABBgWGR
RCoAAEF7aTpEKkAAQXnw2EQqgABBdA9SRCrAAEFxHo5EKwAAQXKW8EQrQABBcR6ORCuAAEFstWlE
K8AAQWnEpkQsAABBZtPjRCxAAEFg8lxELIAAQVsQ1kQswABBVS9PRC0AAEFPTchELUAAQU3VZ0Qt
gABBRnt/RC3AAEFFAx1ELgAAQUUDHUQuQABBQ4q7RC6AAEE/IZZELsAAQUCZ+EQvAABBPyGWRC9A
AEE8MNNEL4AAQTq4cUQvwABBOUAQRDAAAEE2T0xEMEAAQTZPTEQwgABBNNbrRDDAAEEzXolEMQAA
QTHmJ0QxQABBMG3GRDGAAEEu9WREMcAAQS19A0QyAABBJKq5RDJAAEEgQZREMoAAQR7JMkQywABB
G9hvRDMAAEEY56tEM0AAQRR+h0QzgABBEY3DRDPAAEEXb0pENAAAQRvYb0Q0QABBHVDQRDSAAEEd
UNBENMAAQR7JMkQ1AABBHVDQRDVAAEEY56tENYAAQSG59UQ1wABBIzJXRDYAAEEkqrlENkAAQSqM
P0Q2gABBJ5t8RDbAAEEnm3xENwAAQSSquUQ3QABBHskyRDeAAEEY56tEN8AAQRvYb0Q4AABBFfbo
RDhAAEENJJ5EOIAAQQusPUQ4wABBB0MYRDkAAEEIu3lEOUAAQRR+h0Q5gABBKow/RDnAAEFZmHRE
OgAAQY0knkQ6QABBsSn3RDqAAEHV64BEOsAAQfTLgkQ7AABCBQ6FRDtAAEILTiREO4AAQg0knkQ7
wABCC04kRDwAAEIIXWFEPEAAQgM4C0Q8gABB9MuCRDzAAEHhro1EPQAAQciwEUQ9QABBrvVkRD2A
AEGXb0pEPcAAQYOWJEQ+AABBX3n7RD5AAEFAmfhEPoAAQSSquUQ+wABBEBViRD8AAED3ABVEP0AA
QNO27UQ/gABApKq5RD/AAEB84ZxEQAAAQEISWkRAQABAEwYlRECAAEAHQxhEQMAAQA0knkRBAABA
DSSeREFAAEAeyTJEQYAAQBjnq0RBwABAB0MYREIAAEABYZFEQkAAP/cAFURCgAA/9wAVRELAAEAT
BiVEQwAAQB7JMkRDQABAGOerREOAAEAqjD9EQ8AAQBjnq0REAABAEwYlRERAAEAY56tERIAAQBjn
q0REwABAB0MYREUAAEABYZFERUAAP9O27URFgAA/mOerREXAAD+NJJ5ERgAAP4FhkURGQAA/PDDT
REaAAD7rPQhERsAAPw0knkRHAAA/PDDTREdAAD+NJJ5ER4AAP5jnq0RHwAA/gWGRREgAAD+Y56tE
SEAAP7ww00RIgAA/pKq5REjAAD+BYZFESQAAP1O27URJQAA/az0IREmAAD9rPQhEScAAPw0knkRK
AAA+6z0IREpAAD8NJJ5ESoAAPzww00RKwAA/DSSeREsAAD9Ttu1ES0AAPzww00RLgAA/U7btREvA
AD9rPQhETAAAP5jnq0RMQAA/jSSeREyAAD9rPQhETMAAPbww00RNAAC+PDDTRE1AAL8kqrlETYAA
v1O27URNwAC/gWGRRE4AAL9Ttu1ETkAAv2s9CEROgAC/gWGRRE7AAL9rPQhETwAAvus9CERPQACA
AAAARE+AAD7rPQhET8AAPw0knkRQAAA/DSSeRFBAAD8NJJ5EUIAAPbww00RQwAC/DSSeRFEAAL/f
eftEUUAAwJX26ERRgADBFfboRFHAAMFylvBEUgAAwbBtxkRSQADB55AURFKAAMIKM9tEUsAAwhzy
uERTAADCKXH2RFNAAMIvsZVEU4AAwi+xlURTwADCKupYRFQAAMIf43tEVEAAwhQgbkRUgADCBQ6F
RFTAAMHmF7JEVQAAwcRG7ERVQADBpKq5RFWAAMGIu3lEVcAAwWPjIERWAADBOrhxRFZAAMEXb0pE
VoAAwPQPUkRWwADAwhJaRFcAAMCeyTJEV0AAwIdDGERXgADAZVuBRFfAAMA2T0xEWAAAwBjnq0RY
QADAGOerRFiAAMAHQxhEWMAAwBjnq0RZAADAB0MYRFlAAL/rPQhEWYAAv995+0RZwAC/x/PgRFoA
AL+NJJ5EWkAAv4FhkURagAC/gWGRRFrAAL+Y56tEWwAAv7ww00RbQAC/x/PgRFuAAL+8MNNEW8AA
v6SquURcAAC/pKq5RFxAAL+BYZFEXIAAv2s9CERcwAC/PDDTRF0AAL88MNNEXUAAv2s9CERdgAC/
JKq5RF3AAL6NJJ5EXgAAvjww00ReQAA+jSSeRF6AAD8NJJ5EXsAAPrww00RfAAA+6z0IRF9AAD8N
JJ5EX4AAPo0knkRfwACAAAAARGAAAD28MNNEYEAAvjww00RggAC/DSSeRGDAAL9Ttu1EYQAAv40k
nkRhQAC/gWGRRGGAAL+BYZFEYcAAv4FhkURiAAC/DSSeRGJAAL7rPQhEYoAAvrww00RiwAC+jSSe
RGMAAIAAAABEY0AAvbww00RjgAC+jSSeRGPAAL8kqrlEZAAAv5jnq0RkQAC/mOerRGSAAL+BYZFE
ZMAAv2s9CERlAAC/U7btRGVAAL7rPQhEZYAAvus9CERlwAC+PDDTRGYAAL48MNNEZkAAvw0knkRm
gAC/U7btRGbAAL9rPQhEZwAAv5jnq0RnQAC/jSSeRGeAAL8kqrlEZ8AAvjww00RoAAA+PDDTRGhA
AIAAAABEaIAAgAAAAERowACAAAAARGkAAL48MNNEaUAAvw0knkRpgAC/JKq5RGnAAL8NJJ5EagAA
vzww00RqQAC+6z0IRGqAAL68MNNEasAAvw0knkRrAAC+vDDTRGtAAL48MNNEa4AAvrww00RrwAC+
PDDTRGwAAIAAAABEbEAAPo0knkRsgAA+6z0IRGzAAD7rPQhEbQAAPjww00RtQAA+PDDTRG2AAD6N
JJ5EbcAAgAAAAERuAAA9vDDTRG5AAD6NJJ5EboAAgAAAAERuwACAAAAARG8AAL6NJJ5Eb0AAvrww
00RvgAC+vDDTRG/AAL7rPQhEcAAAvus9CERwQAC+6z0IRHCAAL7rPQhEcMAAvw0knkRxAAC+PDDT
RHFAAL7rPQhEcYAAvySquURxwAC/DSSeRHIAAL8kqrlEckAAvo0knkRygACAAAAARHLAAD6NJJ5E
cwAAPrww00RzQAA+jSSeRHOAAIAAAABEc8AAvo0knkR0AACAAAAARHRAAIAAAABEdIAAPbww00R0
wAA+jSSeRHUAAD8kqrlEdUAAPrww00R1gAA/PDDTRHXAAD9Ttu1EdgAAPySquUR2QAA/PDDTRHaA
AD8NJJ5EdsAAPus9CER3AAA/DSSeRHdAAD28MNNEd4AAvjww00R3wACAAAAARHgAAL28MNNEeEAA
gAAAAER4gAC+PDDTRHjAAL48MNNEeQAAvjww00R5QACAAAAARHmAAL28MNNEecAAgAAAAER6AAA+
jSSeRHpAAD6NJJ5EeoAAPo0knkR6wAA+6z0IRHsAAD48MNNEe0AAgAAAAER7gAC9vDDTRHvAAL68
MNNEfAAAvzww00R8QAC/JKq5RHyAAL88MNNEfMAAv2s9CER9AAC/PDDTRH1AAL7rPQhEfYAAgAAA
AER9wAC9vDDTRH4AAL7rPQhEfkAAv2s9CER+gAC+6z0IRH7AAL28MNNEfwAAvo0knkR/QACAAAAA
RH+AAIAAAABEf8AAvjww00SAAAC+6z0IRIAgAL9rPQhEgEAAv1O27USAYAC+vDDTRICAAL7rPQhE
gKAAvrww00SAwAC9vDDTRIDgAD28MNNEgQAAPjww00SBIAA+PDDTRIFAAD6NJJ5EgWAAPbww00SB
gACAAAAARIGgAL6NJJ5EgcAAvbww00SB4AC+jSSeRIIAAL6NJJ5EgiAAvo0knkSCQACAAAAARIJg
AL48MNNEgoAAvo0knkSCoAC+vDDTRILAAL7rPQhEguAAvus9CESDAAC+6z0IRIMgAL8kqrlEg0AA
vzww0w==</set>
      <set id="src_011" fmt="ptset">AAAAB3NyY18wMTEAAAAAAAAAAgAABzDESAAAf8AAAMRHwAB/wAAAxEeAAH/AAADER0AAf8AAAMRH
AAB/wAAAxEbAAH/AAADERoAAf8AAAMRGQAB/wAAAxEYAAH/AAADERcAAf8AAAMRFgAB/wAAAxEVA
AH/AAADERQAAf8AAAMREwAB/wAAAxESAAH/AAADEREAAf8AAAMREAAB/wAAAxEPAAH/AAADEQ4AA
f8AAAMRDQAB/wAAAxEMAAH/AAADEQsAAf8AAAMRCgAB/wAAAxEJAAH/AAADEQgAAf8AAAMRBwAB/
wAAAxEGAAH/AAADEQUAAf8AAAMRBAAB/wAAAxEDAAH/AAADEQIAAf8AAAMRAQAB/wAAAxEAAAH/A
AADEP8AAf8AAAMQ/gAB/wAAAxD9AAH/AAADEPwAAf8AAAMQ+wAB/wAAAxD6AAH/AAADEPkAAf8AA
AMQ+AAB/wAAAxD3AAH/AAADEPYAAf8AAAMQ9QAB/wAAAxD0AAH/AAADEPMAAf8AAAMQ8gAB/wAAA
xDxAAH/AAADEPAAAf8AAAMQ7wAB/wAAAxDuAAH/AAADEO0AAf8AAAMQ7AAB/wAAAxDrAAH/AAADE
OoAAf8AAAMQ6QAB/wAAAxDoAAH/AAADEOcAAf8AAAMQ5gAB/wAAAxDlAAH/AAADEOQAAf8AAAMQ4
wAB/wAAAxDiAAH/AAADEOEAAf8AAAMQ4AAB/wAAAxDfAAH/AAADEN4AAf8AAAMQ3QAB/wAAAxDcA
AH/AAADENsAAf8AAAMQ2gAB/wAAAxDZAAH/AAADENgAAf8AAAMQ1wAB/wAAAxDWAAH/AAADENUAA
f8AAAMQ1AAB/wAAAxDTAAH/AAADENIAAf8AAAMQ0QAB/wAAAxDQAAH/AAADEM8AAf8AAAMQzgAB/
wAAAxDNAAH/AAADEMwAAf8AAAMQywAB/wAAAxDKAAH/AAADEMkAAf8AAAMQyAAB/wAAAxDHAAH/A
AADEMYAAf8AAAMQxQAB/wAAAxDEAAH/AAADEMMAAf8AAAMQwgAB/wAAAxDBAAH/AAADEMAAAf8AA
AMQvwAB/wAAAxC+AAH/AAADEL0AAf8AAAMQvAAB/wAAAxC7AAH/AAADELoAAf8AAAMQuQAB/wAAA
xC4AAH/AAADELcAAf8AAAMQtgAB/wAAAxC1AAH/AAADELQAAf8AAAMQswAB/wAAAxCyAAH/AAADE
LEAAf8AAAMQsAAB/wAAAxCvAAH/AAADEK4AAf8AAAMQrQAB/wAAAxCsAAH/AAADEKsAAf8AAAMQq
gAB/wAAAxCpAAH/AAADEKgAAf8AAAMQpwAB/wAAAxCmAAH/AAADEKUAAf8AAAMQpAAB/wAAAxCjA
AH/AAADEKIAAf8AAAMQoQAB/wAAAxCgAAH/AAADEJ8AAf8AAAMQngAB/wAAAxCdAAH/AAADEJwAA
f8AAAMQmwAB/wAAAxCaAAH/AAADEJkAAf8AAAMQmAAB/wAAAxCXAAH/AAADEJYAAf8AAAMQlQAB/
wAAAxCUAAH/AAADEJMAAf8AAAMQkgAB/wAAAxCRAAH/AAADEJAAAf8AAAMQjwAB/wAAAxCOAAH/A
AADEI0AAf8AAAMQjAAB/wAAAxCLAAH/AAADEIoAAf8AAAMQiQAB/wAAAxCIAAH/AAADEIcAAf8AA
AMQhgAB/wAAAxCFAAH/AAADEIQAAf8AAAMQgwAB/wAAAxCCAAH/AAADEIEAAf8AAAMQgAAB/wAAA
xB/AAH/AAADEH4AAf8AAAMQfQAB/wAAAxB8AAH/AAADEHsAAf8AAAMQegAB/wAAAxB5AAH/AAADE
HgAAf8AAAMQdwAB/wAAAxB2AAH/AAADEHUAAf8AAAMQdAAB/wAAAxBzAAH/AAADEHIAAf8AAAMQc
QAB/wAAAxBwAAH/AAADEG8AAf8AAAMQbgAB/wAAAxBtAAH/AAADEGwAAf8AAAMQawAB/wAAAxBqA
AH/AAADEGkAAf8AAAMQaAAB/wAAAxBnAAH/AAADEGYAAf8AAAMQZQAB/wAAAxBkAAH/AAADEGMAA
f8AAAMQYgAB/wAAAxBhAAH/AAADEGAAAf8AAAMQXwAB/wAAAxBeAAH/AAADEF0AAf8AAAMQXAAB/
wAAAxBbAAH/AAADEFoAAf8AAAMQWQAB/wAAAxBYAAH/AAADEFcAAf8AAAMQVgAB/wAAAxBVAAH/A
AADEFQAAf8AAAMQUwAB/wAAAxBSAAH/AAADEFEAAf8AAAMQUAAB/wAAAxBPAAH/AAADEE4AAf8AA
AMQTQAB/wAAAxBMAAH/AAADEEsAAf8AAAMQSgAB/wAAAxBJAAH/AAADEEgAAf8AAAMQRwAB/wAAA
xBGAAH/AAADEEUAAf8AAAMQRAAB/wAAAxBDAAH/AAADEEIAAf8AAAMQQQAB/wAAAxBAAAH/AAADE
D8AAf8AAAMQPgAB/wAAAxA9AAH/AAADEDwAAf8AAAMQOwAB/wAAAxA6AAH/AAADEDkAAf8AAAMQO
AAB/wAAAxA3AAH/AAADEDYAAf8AAAMQNQAB/wAAAxA0AAH/AAADEDMAAf8AAAMQMgAB/wAAAxAxA
AH/AAADEDAAAf8AAAMQLwAB/wAAAxAuAAH/AAADEC0AAf8AAAMQLAAB/wAAAxArAAH/AAADECoAA
f8AAAMQKQAB/wAAAxAoAAH/AAADECcAAf8AAAMQJgAB/wAAAxAlAAH/AAADECQAAf8AAAMQIwAB/
wAAAxAiAAH/AAADECEAAf8AAAMQIAAB/wAAAxAfAAH/AAADEB4AAf8AAAMQHQAB/wAAAxAcAAH/A
AADEBsAAf8AAAMQGgAB/wAAAxAZAAH/AAADEBgAAf8AAAMQFwAB/wAAAxAWAAH/AAADEBUAAf8AA
AMQFAAB/wAAAxATAAH/AAADEBIAAf8AAAMQEQAB/wAAAxAQAAH/AAADEA8AAf8AAAMQDgAB/wAAA
xANAAH/AAADEAwAAf8AAAMQCwAB/wAAAxAKAAH/AAADEAkAAf8AAAMQCAAB/wAAAxAHAAH/AAADE
AYAAf8AAAMQBQAB/wAAAxAEAAH/AAADEAMAAf8AAAMQAgAB/wAAAxABAAH/AAADEAAAAf8AAAMP/
gAB/wAAAw/8AAH/AAADD/oAAf8AAAMP+AAB/wAAAw/2AAH/AAADD/QAAf8AAAMP8gAB/wAAAw/wA
AH/AAADD+4AAf8AAAMP7AAB/wAAAw/qAAH/AAADD+gAAf8AAAMP5gAB/wAAAw/kAAH/AAADD+IAA
f8AAAMP4AAB/wAAAw/eAAH/AAADD9wAAf8AAAMP2gAB/wAAAw/YAAH/AAADD9YAAf8AAAMP1AAB/
wAAAw/SAAH/AAADD9AAAf8AAAMPzgAB/wAAAw/MAAH/AAADD8oAAf8AAAMPyAAB/wAAAw/GAAH/A
AADD8QAAf8AAAMPwgAB/wAAAw/AAAH/AAADD74AAf8AAAMPvAAB/wAAAw+6AAH/AAADD7gAAf8AA
AMPtgAB/wAAAw+0AAH/AAADD7IAAf8AAAMPsAAB/wAAAw+uAAH/AAADD6wAAf8AAAMPqgAB/wAAA
w+oAAH/AAADD6YAAf8AAAMPpAAB/wAAAw+iAAH/AAADD6AAAf8AAAMPngAB/wAAAw+cAAH/AAADD
5oAAf8AAAMPmAAB/wAAAw+WAAH/AAADD5QAAf8AAAMPkgAB/wAAAw+QAAH/AAADD44AAf8AAAMPj
AAB/wAAAw+KAAH/AAADD4gAAf8AAAMPhgAB/wAAAw+EAAH/AAADD4IAAf8AAAMPgAAB/wAAAw9+A
AH/AAADD3wAAf8AAAMPegAB/wAAAw94AAH/AAADD3YAAf8AAAMPdAAB/wAAAw9yAAH/AAADD3AAA
f8AAAMPbgAB/wAAAw9sAAH/AAADD2oAAf8AAAMPaAAB/wAAAw9mAAH/AAADD2QAAf8AAAMPYgAB/
wAAAw9gAAH/AAADD14AAf8AAAMPXAAB/wAAAw9aAAH/AAADD1gAAf8AAAMPVgAB/wAAAw9UAAH/A
AADD1IAAf8AAAMPUAAB/wAAAw9OAAH/AAADD0wAAf8AAAMPSgAB/wAAAw9IAAH/AAADD0YAAf8AA
AMPRAAB/wAAAw9CAAH/AAADD0AAAf8AAAMPPgAB/wAAAw88AAH/AAADDzoAAf8AAAMPOAAB/wAAA
w82AAH/AAADDzQAAf8AAAMPMgAB/wAAAw8wAAH/AAADDy4AAf8AAAMPLAAB/wAAAw8qAAH/AAADD
ygAAf8AAAMPJgAB/wAAAw8kAAH/AAADDyIAAf8AAAMPIAAB/wAAAw8eAAH/AAADDxwAAf8AAAMPG
gAB/wAAAw8YAAH/AAADDxYAAf8AAAMPFAAB/wAAAw8SAAH/AAADDxAAAf8AAAMPDgAB/wAAAw8MA
AH/AAADDwoAAf8AAAMPCAAB/wAAAw8GAAH/AAADDwQAAf8AAAMPAgAB/wAAAw8AAAH/AAADDv4AA
f8AAAMO/AAB/wAAAw76AAH/AAADDvgAAf8AAAMO9gAB/wAAAw70AAH/AAADDvIAAf8AAAMO8AAB/
wAAAw7uAAH/AAADDuwAAf8AAAMO6gAB/wAAAw7oAAH/AAADDuYAAf8AAAMO5AAB/wAAAw7iAAH/A
AADDuAAAf8AAAMO3gAB/wAAAw7cAAH/AAADDtoAAf8AAAMO2AAB/wAAAw7WAAH/AAADDtQAAf8AA
AMO0gAB/wAAAw7QAAH/AAADDs4AAf8AAAMOzAAB/wAAAw7KAAH/AAADDsgAAf8AAAMOxgAB/wAAA
w7EAAH/AAADDsIAAf8AAAMOwAAB/wAAAw6+AAH/AAADDrwAAf8AAAMOugAB/wAAAw64AAH/AAADD
rYAAf8AAAMOtAAB/wAAAw6yAAH/AAADDrAAAf8AAAMOrgAB/wAAAw6sAAH/AAADDqoAAf8AAAMOq
AAB/wAAAw6mAAH/AAADDqQAAf8AAAMOogAB/wAAAw6gAAH/AAADDp4AAf8AAAMOnAAB/wAAAw6aA
AH/AAADDpgAAf8AAAMOlgAB/wAAAw6UAAH/AAADDpIAAf8AAAMOkAAB/wAAAw6OAAH/AAADDowAA
f8AAAMOigAB/wAAAw6IAAH/AAADDoYAAf8AAAMOhAAB/wAAAw6CAAH/AAADDoAAAf8AAAMOfgAB/
wAAAw58AAH/AAADDnoAAf8AAAMOeAAB/wAAAw52AAH/AAADDnQAAf8AAAMOcgAB/wAAAw5wAAH/A
AADDm4AAf8AAAMObAAB/wAAAw5qAAH/AAADDmgAAf8AAAMOZgAB/wAAAw5kAAH/AAADDmIAAf8AA
AMOYAAB/wAAAw5eAAH/AAADDlwAAf8AAAMOWgAB/wAAAw5YAAH/AAADDlYAAf8AAAMOVAAB/wAAA
w5SAAH/AAADDlAAAf8AAAMOTgAB/wAAAw5MAAH/AAADDkoAAf8AAAMOSAAB/wAAAw5GAAH/AAADD
kQAAf8AAAMOQgAB/wAAAw5AAAH/AAADDj4AAf8AAAMOPAAB/wAAAw46AAH/AAADDjgAAf8AAAMON
gAB/wAAAw40AAH/AAADDjIAAf8AAAMOMAAB/wAAAw4uAAH/AAADDiwAAf8AAAMOKgAB/wAAAw4oA
AH/AAADDiYAAf8AAAMOJAAB/wAAAw4iAAH/AAADDiAAAf8AAAMOHgAB/wAAAw4cAAH/AAADDhoAA
f8AAAMOGAAB/wAAAw4WAAH/AAADDhQAAf8AAAMOEgAB/wAAAw4QAAH/AAADDg4AAf8AAAMODAAB/
wAAAw4KAAH/AAADDggAAf8AAAMOBgAB/wAAAw4EAAH/AAADDgIAAf8AAAMOAAAB/wAAAw38AAH/A
AADDfgAAf8AAAMN9AAB/wAAAw3wAAH/AAADDewAAf8AAAMN6AAB/wAAAw3kAAH/AAADDeAAAf8AA
AMN3AAB/wAAAw3YAAH/AAADDdQAAf8AAAMN0AAB/wAAAw3MAAH/AAADDcgAAf8AAAMNxAAB/wAAA
w3AAAH/AAADDbwAAf8AAAMNuAAB/wAAAw20AAH/AAADDbAAAf8AAAMNrAAB/wAAAw2oAAH/AAADD
aQAAf8AAAMNoAAB/wAAAw2cAAH/AAADDZgAAf8AAAMNlAAB/wAAAw2QAAH/AAADDYwAAf8AAAMNi
AAB/wAAAw2EAAH/AAADDYAAAf8AAAMNfAAB/wAAAw14AAH/AAADDXQAAf8AAAMNcAAB/wAAAw1sA
AH/AAADDWgAAf8AAAMNZAAB/wAAAw1gAAH/AAADDVwAAf8AAAMNWAAB/wAAAw1UAAH/AAADDVAAA
f8AAAMNTAAB/wAAAw1IAAH/AAADDUQAAf8AAAMNQAAB/wAAAw08AAH/AAADDTgAAf8AAAMNNAAB/
wAAAw0wAAH/AAADDSwAAf8AAAMNKAAB/wAAAw0kAAH/AAADDSAAAf8AAAMNHAAB/wAAAw0YAAH/A
AADDRQAAf8AAAMNEAAB/wAAAw0MAAH/AAADDQgAAf8AAAMNBAAB/wAAAw0AAAH/AAADDPwAAf8AA
AMM+AAB/wAAAwz0AAH/AAADDPAAAf8AAAMM7AAB/wAAAwzoAAH/AAADDOQAAf8AAAMM4AAB/wAAA
wzcAAH/AAADDNgAAf8AAAMM1AAB/wAAAwzQAAH/AAADDMwAAf8AAAMMyAAB/wAAAwzEAAH/AAADD
MAAAf8AAAMMvAAB/wAAAwy4AAH/AAADDLQAAf8AAAMMsAAB/wAAAwysAAH/AAADDKgAAf8AAAMMp
AAB/wAAAwygAAH/AAADDJwAAf8AAAMMmAAB/wAAAwyUAAH/AAADDJAAAf8AAAMMjAAB/wAAAwyIA
AH/AAADDIQAAf8AAAMMgAAB/wAAAwx8AAH/AAADDHgAAf8AAAMMdAAB/wAAAwxwAAH/AAADDGwAA
f8AAAMMaAAB/wAAAwxkAAH/AAADDGAAAf8AAAMMXAAB/wAAAwxYAAH/AAADDFQAAf8AAAMMUAAB/
wAAAwxMAAH/AAADDEgAAf8AAAMMRAAB/wAAAwxAAAH/AAADDDwAAf8AAAMMOAAB/wAAAww0AAH/A
AADDDAAAf8AAAMMLAAB/wAAAwwoAAH/AAADDCQAAf8AAAMMIAAB/wAAAwwcAAH/AAADDBgAAf8AA
AMMFAAB/wAAAwwQAAH/AAADDAwAAf8AAAMMCAAB/wAAAwwEAAH/AAADDAAAAf8AAAML+AAB/wAAA
wvwAAH/AAADC+gAAf8AAAML4AAB/wAAAwvYAAH/AAADC9AAAf8AAAMLyAAB/wAAAwvAAAH/AAADC
7gAAf8AAAMLsAAB/wAAAwuoAAH/AAADC6AAAf8AAAMLmAAB/wAAAwuQAAH/AAADC4gAAf8AAAMLg
AAB/wAAAwt4AAH/AAADC3AAAf8AAAMLaAAB/wAAAwtgAAH/AAADC1gAAf8AAAMLUAAB/wAAAwtIA
AH/AAADC0AAAf8AAAMLOAAB/wAAAwswAAH/AAADCygAAf8AAAMLIAAAAAAAAwsYAAAAAAADCxAAA
AAAAAMLCAAAAAAAAwsAAAAAAAADCvgAAAAAAAMK8AAAAAAAAwroAAAAAAADCuAAAAAAAAMK2AAAA
AAAAwrQAAAAAAADCsgAAAAAAAMKwAAAAAAAAwq4AAAAAAADCrAAAAAAAAMKqAAAAAAAAwqgAAAAA
AADCpgAAAAAAAMKkAAAAAAAAwqIAAAAAAADCoAAAAAAAAMKeAAAAAAAAwpwAAAAAAADCmgAAAAAA
AMKYAAAAAAAAwpYAAAAAAADClAAAAAAAAMKSAAAAAAAAwpAAAAAAAADCjgAAAAAAAMKMAAAAAAAA
wooAAAAAAADCiAAAAAAAAMKGAAAAAAAAwoQAAAAAAADCggAAAAAAAMKAAAAAAAAAwnwAAAAAAADC
eAAAAAAAAMJ0AAAAAAAAwnAAAAAAAADCbAAAAAAAAMJoAAAAAAAAwmQAAAAAAADCYAAAAAAAAMJc
AAAAAAAAwlgAAAAAAADCVAAAAAAAAMJQAAAAAAAAwkwAAAAAAADCSAAAAAAAAMJEAAAAAAAAwkAA
AAAAAADCPAAAAAAAAMI4AAAAAAAAwjQAAAAAAADCMAAAAAAAAMIsAAAAAAAAwigAAAAAAADCJAAA
AAAAAMIgAAAAAAAAwhwAAAAAAADCGAAAAAAAAMIUAAAAAAAAwhAAAAAAAADCDAAAAAAAAMIIAAAA
AAAAwgQAAAAAAADCAAAAAAAAAMH4AAAAAAAAwfAAAAAAAADB6AAAAAAAAMHgAAAAAAAAwdgAAAAA
AADB0AAAAAAAAMHIAAAAAAAAwcAAAAAAAADBuAAAAAAAAMGwAAAAAAAAwagAAAAAAADBoAAAAAAA
AMGYAAAAAAAAwZAAAAAAAADBiAAAAAAAAMGAAAAAAAAAwXAAAAAAAADBYAAAAAAAAMFQAAAAAAAA
wUAAAAAAAADBMAAAAAAAAMEgAAAAAAAAwRAAAAAAAADBAAAAAAAAAMDgAAAAAAAAwMAAAAAAAADA
oAAAAAAAAMCAAAAAAAAAwEAAAAAAAADAAAAAAAAAAL+AAAAAAAAAqPoAAAAAAAA/gAAAAAAAAEAA
AAAAAAAAQEAAAAAAAABAgAAAAAAAAECgAAAAAAAAQMAAAAAAAABA4AAAAAAAAEEAAAAAAAAAQRAA
AAAAAABBIAAAAAAAAEEwAAAAAAAAQUAAAAAAAABBUAAAAAAAAEFgAAAAAAAAQXAAAAAAAABBgAAA
AAAAAEGIAAAAAAAAQZAAAAAAAABBmAAAAAAAAEGgAAAAAAAAQagAAAAAAABBsAAAAAAAAEG4AAAA
AAAAQcAAAAAAAABByAAAAAAAAEHQAAAAAAAAQdgAAAAAAABB4AAAAAAAAEHoAAAAAAAAQfAAAAAA
AABB+AAAAAAAAEIAAAAAAAAAQgQAAAAAAABCCAAAAAAAAEIMAAAAAAAAQhAAAAAAAABCFAAAAAAA
AEIYAAAAAAAAQhwAAAAAAABCIAAAAAAAAEIkAAAAAAAAQigAAAAAAABCLAAAAAAAAEIwAAAAAAAA
QjQAAAAAAABCOAAAAAAAAEI8AAAAAAAAQkAAAAAAAABCRAAAAAAAAEJIAAAAAAAAQkwAAAAAAABC
UAAAAAAAAEJUAAAAAAAAQlgAAAAAAABCXAAAAAAAAEJgAAAAAAAAQmQAAAAAAABCaAAAAAAAAEJs
AAAAAAAAQnAAAAAAAABCdAAAAAAAAEJ4AAAAAAAAQnwAAAAAAABCgAAAAAAAAEKCAAAAAAAAQoQA
AAAAAABChgAAAAAAAEKIAAAAAAAAQooAAAAAAABCjAAAAAAAAEKOAAAAAAAAQpAAAAAAAABCkgAA
AAAAAEKUAAAAAAAAQpYAAAAAAABCmAAAAAAAAEKaAAAAAAAAQpwAAAAAAABCngAAAAAAAEKgAAAA
AAAAQqIAAAAAAABCpAAAAAAAAEKmAAAAAAAAQqgAAAAAAABCqgAAAAAAAEKsAAAAAAAAQq4AAAAA
AABCsAAAAAAAAEKyAAAAAAAAQrQAAAAAAABCtgAAAAAAAEK4AAAAAAAAQroAAAAAAABCvAAAAAAA
AEK+AAAAAAAAQsAAAAAAAABCwgAAAAAAAELEAAAAAAAAQsYAAAAAAABCyAAAAAAAAELKAAAAAAAA
QswAAAAAAABCzgAAAAAAAELQAAAAAAAAQtIAAAAAAABC1AAAAAAAAELWAAAAAAAAQtgAAAAAAABC
2gAAAAAAAELcAAAAAAAAQt4AAAAAAABC4AAAAAAAAELiAAAAAAAAQuQAAAAAAABC5gAAAAAAAELo
AAAAAAAAQuoAAAAAAABC7AAAAAAAAELuAAAAAAAAQvAAAAAAAABC8gAAAAAAAEL0AAAAAAAAQvYA
AAAAAABC+AAAAAAAAEL6AAAAAAAAQvwAAAAAAABC/gAAAAAAAEMAAAAAAAAAQwEAAAAAAABDAgAA
AAAAAEMDAAAAAAAAQwQAAAAAAABDBQAAAAAAAEMGAAAAAAAAQwcAAAAAAABDCAAAAAAAAEMJAAAA
AAAAQwoAAAAAAABDCwAAAAAAAEMMAAAAAAAAQw0AAAAAAABDDgAAAAAAAEMPAAAAAAAAQxAAAAAA
AABDEQAAAAAAAEMSAAAAAAAAQxMAAAAAAABDFAAAAAAAAEMVAAAAAAAAQxYAAAAAAABDFwAAAAAA
AEMYAAAAAAAAQxkAAAAAAABDGgAAAAAAAEMbAAAAAAAAQxwAAAAAAABDHQAAAAAAAEMeAAAAAAAA
Qx8AAAAAAABDIAAAAAAAAEMhAAAAAAAAQyIAAAAAAABDIwAAAAAAAEMkAAAAAAAAQyUAAAAAAABD
JgAAAAAAAEMnAAAAAAAAQygAAAAAAABDKQAAAAAAAEMqAAAAAAAAQysAAAAAAABDLAAAAAAAAEMt
AAAAAAAAQy4AAAAAAABDLwAAAAAAAEMwAAAAAAAAQzEAAAAAAABDMgAAAAAAAEMzAAAAAAAAQzQA
AAAAAABDNQAAAAAAAEM2AAAAAAAAQzcAAAAAAABDOAAAAAAAAEM5AAAAAAAAQzoAAAAAAABDOwAA
AAAAAEM8AAAAAAAAQz0AAAAAAABDPgAAAAAAAEM/AAAAAAAAQ0AAAAAAAABDQQAAAAAAAENCAAAA
AAAAQ0MAAAAAAABDRAAAAAAAAENFAAAAAAAAQ0YAAAAAAABDRwAAAAAAAENIAAAAAAAAQ0kAAAAA
AABDSgAAAAAAAENLAAAAAAAAQ0wAAAAAAABDTQAAAAAAAENOAAAAAAAAQ08AAAAAAABDUAAAAAAA
AENRAAAAAAAAQ1IAAAAAAABDUwAAAAAAAENUAAAAAAAAQ1UAAAAAAABDVgAAAAAAAENXAAAAAAAA
Q1gAAAAAAABDWQAAAAAAAENaAAAAAAAAQ1sAAAAAAABDXAAAAAAAAENdAAAAAAAAQ14AAAAAAABD
XwAAAAAAAENgAAAAAAAAQ2EAAAAAAABDYgAAAAAAAENjAAAAAAAAQ2QAAAAAAABDZQAAAAAAAENm
AAAAAAAAQ2cAAAAAAABDaAAAAAAAAENpAAAAAAAAQ2oAAAAAAABDawAAAAAAAENsAAAAAAAAQ20A
AAAAAABDbgAAAAAAAENvAAAAAAAAQ3AAAAAAAABDcQAAAAAAAENyAAAAAAAAQ3MAAAAAAABDdAAA
AAAAAEN1AAAAAAAAQ3YAAAAAAABDdwAAAAAAAEN4AAAAAAAAQ3kAAEHzUyFDegAAQfNTIUN7AABB
81MhQ3wAAEHzUyFDfQAAQfNTIUN+AABB81MhQ38AAEHzUyFDgAAAQfNTIUOAgABB81MhQ4EAAEHz
UyFDgYAAQfNTIUOCAABB81MhQ4KAAEHzUyFDgwAAQfNTIUODgABB81MhQ4QAAEHzUyFDhIAAQfNT
IUOFAABB81MhQ4WAAEHzUyFDhgAAQfNTIUOGgABB81MhQ4cAAEHzUyFDh4AAQfNTIUOIAABB81Mh
Q4iAAEHzUyFDiQAAQfNTIUOJgABB81MhQ4oAAEHzUyFDioAAQfNTIUOLAABB81MhQ4uAAEHzUyFD
jAAAQfNTIUOMgABB81MhQ40AAEHzUyFDjYAAQfNTIUOOAABB81MhQ46AAEHzUyFDjwAAQfNTIUOP
gABB81MhQ5AAAEHzUyFDkIAAQfNTIUORAABB81MhQ5GAAEHzUyFDkgAAQfNTIUOSgABB81MhQ5MA
AEHzUyFDk4AAQfNTIUOUAABB81MhQ5SAAEHzUyFDlQAAQfNTIUOVgABB81MhQ5YAAEHzUyFDloAA
QfNTIUOXAABB81MhQ5eAAEHzUyFDmAAAQfNTIUOYgABB81MhQ5kAAEHzUyFDmYAAQfNTIUOaAABB
81MhQ5qAAEHzUyFDmwAAQfNTIUObgABB81MhQ5wAAEHzUyFDnIAAQfNTIUOdAABB81MhQ52AAEHz
UyFDngAAQfNTIUOegABB81MhQ58AAEHzUyFDn4AAQfNTIUOgAABB81MhQ6CAAEHzUyFDoQAAQfNT
IUOhgABB81MhQ6IAAEHzUyFDooAAQfNTIUOjAABB81MhQ6OAAEHzUyFDpAAAQfNTIUOkgABB81Mh
Q6UAAEHzUyFDpYAAQfNTIUOmAABB81MhQ6aAAEHzUyFDpwAAQfNTIUOngABB81MhQ6gAAEHzUyFD
qIAAQfNTIUOpAABB81MhQ6mAAEHzUyFDqgAAQfNTIUOqgABB81MhQ6sAAEHzUyFDq4AAQfNTIUOs
AABB81MhQ6yAAEHzUyFDrQAAQfNTIUOtgABB81MhQ64AAEHzUyFDroAAQfNTIUOvAABB81MhQ6+A
AEHzUyFDsAAAQfNTIUOwgABB81MhQ7EAAEHzUyFDsYAAQfNTIUOyAABB81MhQ7KAAEHzUyFDswAA
QfNTIUOzgABB81MhQ7QAAEHzUyFDtIAAQfNTIUO1AABB81MhQ7WAAEHzUyFDtgAAQfNTIUO2gABB
81MhQ7cAAEHzUyFDt4AAQfNTIUO4AABB81MhQ7iAAEHzUyFDuQAAQfNTIUO5gABB81MhQ7oAAEHz
UyFDuoAAQfNTIUO7AABB81MhQ7uAAEHzUyFDvAAAQfNTIUO8gABB81MhQ70AAEHzUyFDvYAAQfNT
IUO+AABB81MhQ76AAEHzUyFDvwAAQfNTIUO/gABB81MhQ8AAAEHzUyFDwIAAQfNTIUPBAABB81Mh
Q8GAAEHzUyFDwgAAQfNTIUPCgABB81MhQ8MAAEHzUyFDw4AAQfNTIUPEAABB81MhQ8SAAEHzUyFD
xQAAQfNTIUPFgABB81MhQ8YAAEHzUyFDxoAAQfNTIUPHAABB81MhQ8eAAEHzUyFDyAAAQfNTIUPI
gABB81MhQ8kAAEHzUyFDyYAAQfNTIUPKAABB81MhQ8qAAEHzUyFDywAAQfNTIUPLgABB81MhQ8wA
AEHzUyFDzIAAQfNTIUPNAABB81MhQ82AAEHzUyFDzgAAQfNTIUPOgABB81MhQ88AAEHzUyFDz4AA
QfNTIUPQAABB81MhQ9CAAEHzUyFD0QAAQfNTIUPRgABB81MhQ9IAAEHzUyFD0oAAQfNTIUPTAABB
81MhQ9OAAEHzUyFD1AAAQfNTIUPUgABB81MhQ9UAAEHzUyFD1YAAQfNTIUPWAABB81MhQ9aAAEHz
UyFD1wAAQfNTIUPXgABB81MhQ9gAAEHzUyFD2IAAQfNTIUPZAABB81MhQ9mAAEHzUyFD2gAAQfNT
IUPagABB81MhQ9sAAEHzUyFD24AAQfNTIUPcAABB81MhQ9yAAEHzUyFD3QAAQfNTIUPdgABB81Mh
Q94AAEHzUyFD3oAAQfNTIUPfAABB81MhQ9+AAEHzUyFD4AAAQfNTIUPggABB81MhQ+EAAEHzUyFD
4YAAQfNTIUPiAABB81MhQ+KAAEHzUyFD4wAAQfNTIUPjgABB81MhQ+QAAEHzUyFD5IAAQfNTIUPl
AABB81MhQ+WAAEHzUyFD5gAAQfNTIUPmgABB81MhQ+cAAEHzUyFD54AAQfNTIUPoAABB81MhQ+iA
AEHzUyFD6QAAQfNTIUPpgABB81MhQ+oAAEHzUyFD6oAAQfNTIUPrAABB81MhQ+uAAEHzUyFD7AAA
QfNTIUPsgABB81MhQ+0AAEHzUyFD7YAAQfNTIUPuAABB81MhQ+6AAEHzUyFD7wAAQfNTIUPvgABB
81MhQ/AAAEHzUyFD8IAAQfNTIUPxAABB81MhQ/GAAEHzUyFD8gAAQfNTIUPygABB81MhQ/MAAEHz
UyFD84AAQfNTIUP0AABB81MhQ/SAAEHzUyFD9QAAQfNTIUP1gABB81MhQ/YAAEHzUyFD9oAAQfNT
IUP3AABB81MhQ/eAAEHzUyFD+AAAQfNTIUP4gABB81MhQ/kAAEHzUyFD+YAAQfNTIUP6AABB81Mh
Q/qAAEHzUyFD+wAAQfNTIUP7gABB81MhQ/wAAEHzUyFD/IAAQfNTIUP9AABB81MhQ/2AAEHzUyFD
/gAAQfNTIUP+gABB81MhQ/8AAEHzUyFD/4AAQfNTIUQAAABB81MhRABAAEHzUyFEAIAAQfNTIUQA
wABB81MhRAEAAEHzUyFEAUAAQfNTIUQBgABB81MhRAHAAEHzUyFEAgAAQfNTIUQCQABB81MhRAKA
AEHzUyFEAsAAQfNTIUQDAABB81MhRANAAEHzUyFEA4AAQfNTIUQDwABB81MhRAQAAEHzUyFEBEAA
QfNTIUQEgABB81MhRATAAEHzUyFEBQAAQfNTIUQFQABB81MhRAWAAEHzUyFEBcAAQfNTIUQGAABB
81MhRAZAAEHzUyFEBoAAQfNTIUQGwABB81MhRAcAAEHzUyFEB0AAQfNTIUQHgABB81MhRAfAAEHz
UyFECAAAQfNTIUQIQABB81MhRAiAAEHzUyFECMAAQfNTIUQJAABB81MhRAlAAEHzUyFECYAAQfNT
IUQJwABB81MhRAoAAEHzUyFECkAAQfNTIUQKgABB81MhRArAAEHzUyFECwAAQfNTIUQLQABB81Mh
RAuAAEHzUyFEC8AAQfNTIUQMAABB81MhRAxAAEHzUyFEDIAAQfNTIUQMwABB81MhRA0AAEHzUyFE
DUAAQfNTIUQNgABB81MhRA3AAEHzUyFEDgAAQfNTIUQOQABB81MhRA6AAEHzUyFEDsAAQfNTIUQP
AABB81MhRA9AAEHzUyFED4AAQfNTIUQPwABB81MhRBAAAEHzUyFEEEAAQfNTIUQQgABB81MhRBDA
AEHzUyFEEQAAQfNTIUQRQABB81MhRBGAAEHzUyFEEcAAQfNTIUQSAABB81MhRBJAAEHzUyFEEoAA
QfNTIUQSwABB81MhRBMAAEHzUyFEE0AAQfNTIUQTgABB81MhRBPAAEHzUyFEFAAAQfNTIUQUQABB
81MhRBSAAEHzUyFEFMAAQfNTIUQVAABB81MhRBVAAEHzUyFEFYAAQfNTIUQVwABB81MhRBYAAEHz
UyFEFkAAQfNTIUQWgABB81MhRBbAAEHzUyFEFwAAQfNTIUQXQABB81MhRBeAAEHzUyFEF8AAQfNT
IUQYAABB81MhRBhAAEHzUyFEGIAAQfNTIUQYwABB81MhRBkAAEHzUyFEGUAAQfNTIUQZgABB81Mh
RBnAAEHzUyFEGgAAQfNTIUQaQABB81MhRBqAAEHzUyFEGsAAQfNTIUQbAABB81MhRBtAAEHzUyFE
G4AAQfNTIUQbwABB81MhRBwAAEHzUyFEHEAAQfNTIUQcgABB81MhRBzAAEHzUyFEHQAAQfNTIUQd
QABB81MhRB2AAEHzUyFEHcAAQfNTIUQeAABB81MhRB5AAEHzUyFEHoAAQfNTIUQewABB81MhRB8A
AEHzUyFEH0AAQfNTIUQfgABB81MhRB/AAEHzUyFEIAAAQfNTIUQgQABB81MhRCCAAEHzUyFEIMAA
QfNTIUQhAABB81MhRCFAAEHzUyFEIYAAQfNTIUQhwABB81MhRCIAAEHzUyFEIkAAAAAAAEQigAAA
AAAARCLAAAAAAABEIwAAAAAAAEQjQAAAAAAARCOAAAAAAABEI8AAAAAAAEQkAAAAAAAARCRAAAAA
AABEJIAAAAAAAEQkwAAAAAAARCUAAAAAAABEJUAAAAAAAEQlgAAAAAAARCXAAAAAAABEJgAAAAAA
AEQmQAAAAAAARCaAAAAAAABEJsAAAAAAAEQnAAAAAAAARCdAAAAAAABEJ4AAAAAAAEQnwAAAAAAA
RCgAAAAAAABEKEAAAAAAAEQogAAAAAAARCjAAAAAAABEKQAAAAAAAEQpQAAAAAAARCmAAAAAAABE
KcAAAAAAAEQqAAAAAAAARCpAAAAAAABEKoAAAAAAAEQqwAAAAAAARCsAAAAAAABEK0AAAAAAAEQr
gAAAAAAARCvAAAAAAABELAAAAAAAAEQsQAAAAAAARCyAAAAAAABELMAAAAAAAEQtAAAAAAAARC1A
AAAAAABELYAAAAAAAEQtwAAAAAAARC4AAAAAAABELkAAAAAAAEQugAAAAAAARC7AAAAAAABELwAA
AAAAAEQvQAAAAAAARC+AAAAAAABEL8AAAAAAAEQwAAAAAAAARDBAAAAAAABEMIAAAAAAAEQwwAAA
AAAARDEAAAAAAABEMUAAAAAAAEQxgAAAAAAARDHAAAAAAABEMgAAAAAAAEQyQAAAAAAARDKAAAAA
AABEMsAAAAAAAEQzAAAAAAAARDNAAAAAAABEM4AAAAAAAEQzwAAAAAAARDQAAAAAAABENEAAAAAA
AEQ0gAAAAAAARDTAAAAAAABENQAAAAAAAEQ1QAAAAAAARDWAAAAAAABENcAAAAAAAEQ2AAAAAAAA
RDZAAAAAAABENoAAAAAAAEQ2wAAAAAAARDcAAAAAAABEN0AAAAAAAEQ3gAAAAAAARDfAAAAAAABE
OAAAAAAAAEQ4QAAAAAAARDiAAAAAAABEOMAAAAAAAEQ5AAAAAAAARDlAAAAAAABEOYAAAAAAAEQ5
wAAAAAAARDoAAAAAAABEOkAAAAAAAEQ6gAAAAAAARDrAAAAAAABEOwAAAAAAAEQ7QAAAAAAARDuA
AAAAAABEO8AAAAAAAEQ8AAAAAAAARDxAAAAAAABEPIAAAAAAAEQ8wAAAAAAARD0AAAAAAABEPUAA
AAAAAEQ9gAAAAAAARD3AAAAAAABEPgAAAAAAAEQ+QAAAAAAARD6AAAAAAABEPsAAAAAAAEQ/AAAA
AAAARD9AAAAAAABEP4AAAAAAAEQ/wAAAAAAAREAAAAAAAABEQEAAAAAAAERAgAAAAAAAREDAAAAA
AABEQQAAAAAAAERBQAAAAAAAREGAAAAAAABEQcAAAAAAAERCAAAAAAAAREJAAAAAAABEQoAAAAAA
AERCwAAAAAAAREMAAAAAAABEQ0AAAAAAAERDgAAAAAAAREPAAAAAAABERAAAAAAAAEREQAAAAAAA
RESAAAAAAABERMAAAAAAAERFAAAAAAAAREVAAAAAAABERYAAAAAAAERFwAAAAAAAREYAAAAAAABE
RkAAAAAAAERGgAAAAAAAREbAAAAAAABERwAAAAAAAERHQAAAAAAAREeAAAAAAABER8AAAAAAAERI
AAAAAAAAREhAAAAAAABESIAAAAAAAERIwAAAAAAAREkAAAAAAABESUAAAAAAAERJgAAAAAAAREnA
AAAAAABESgAAAAAAAERKQAAAAAAAREqAAAAAAABESsAAAAAAAERLAAAAAAAAREtAAAAAAABES4AA
AAAAAERLwAAAAAAAREwAAAAAAABETEAAAAAAAERMgAAAAAAAREzAAAAAAABETQAAAAAAAERNQAAA
AAAARE2AAAAAAABETcAAAAAAAEROAAAAAAAARE5AAAAAAABEToAAAAAAAEROwAAAAAAARE8AAAAA
AABET0AAAAAAAERPgAAAAAAARE/AAAAAAABEUAAAAAAAAERQQAAAAAAARFCAAAAAAABEUMAAAAAA
AERRAAAAAAAARFFAAAAAAABEUYAAAAAAAERRwAAAAAAARFIAAAAAAABEUkAAAAAAAERSgAAAAAAA
RFLAAAAAAABEUwAAAAAAAERTQAAAAAAARFOAAAAAAABEU8AAAAAAAERUAAAAAAAARFRAAAAAAABE
VIAAAAAAAERUwAAAAAAARFUAAAAAAABEVUAAAAAAAERVgAAAAAAARFXAAAAAAABEVgAAAAAAAERW
QAAAAAAARFaAAAAAAABEVsAAAAAAAERXAAAAAAAARFdAAAAAAABEV4AAAAAAAERXwAAAAAAARFgA
AAAAAABEWEAAAAAAAERYgAAAAAAARFjAAAAAAABEWQAAAAAAAERZQAAAAAAARFmAAAAAAABEWcAA
AAAAAERaAAAAAAAARFpAAAAAAABEWoAAAAAAAERawAAAAAAARFsAAAAAAABEW0AAAAAAAERbgAAA
AAAARFvAAAAAAABEXAAAAAAAAERcQAAAAAAARFyAAAAAAABEXMAAAAAAAERdAAAAAAAARF1AAAAA
AABEXYAAAAAAAERdwAAAAAAARF4AAAAAAABEXkAAAAAAAERegAAAAAAARF7AAAAAAABEXwAAAAAA
AERfQAAAAAAARF+AAAAAAABEX8AAAAAAAERgAAAAAAAARGBAAAAAAABEYIAAAAAAAERgwAAAAAAA
RGEAAAAAAABEYUAAAAAAAERhgAAAAAAARGHAAAAAAABEYgAAAAAAAERiQAAAAAAARGKAAAAAAABE
YsAAAAAAAERjAAAAAAAARGNAAAAAAABEY4AAAAAAAERjwAAAAAAARGQAAAAAAABEZEAAAAAAAERk
gAAAAAAARGTAAAAAAABEZQAAAAAAAERlQAAAAAAARGWAAAAAAABEZcAAAAAAAERmAAAAAAAARGZA
AAAAAABEZoAAAAAAAERmwAAAAAAARGcAAAAAAABEZ0AAAAAAAERngAAAAAAARGfAAAAAAABEaAAA
AAAAAERoQAAAAAAARGiAAAAAAABEaMAAAAAAAERpAAAAAAAARGlAAAAAAABEaYAAAAAAAERpwAAA
AAAARGoAAAAAAABEakAAAAAAAERqgAAAAAAARGrAAAAAAABEawAAAAAAAERrQAAAAAAARGuAAAAA
AABEa8AAAAAAAERsAAAAAAAARGxAAAAAAABEbIAAAAAAAERswAAAAAAARG0AAAAAAABEbUAAAAAA
AERtgAAAAAAARG3AAAAAAABEbgAAAAAAAERuQAAAAAAARG6AAAAAAABEbsAAAAAAAERvAAAAAAAA
RG9AAAAAAABEb4AAAAAAAERvwAAAAAAARHAAAAAAAABEcEAAAAAAAERwgAAAAAAARHDAAAAAAABE
cQAAAAAAAERxQAAAAAAARHGAAAAAAABEccAAAAAAAERyAAAAAAAARHJAAAAAAABEcoAAAAAAAERy
wAAAAAAARHMAAAAAAABEc0AAAAAAAERzgAAAAAAARHPAAAAAAABEdAAAAAAAAER0QAAAAAAARHSA
AAAAAABEdMAAAAAAAER1AAAAAAAARHVAAAAAAABEdYAAAAAAAER1wAAAAAAARHYAAAAAAABEdkAA
AAAAAER2gAAAAAAARHbAAAAAAABEdwAAAAAAAER3QAAAAAAARHeAAAAAAABEd8AAAAAAAER4AAAA
AAAARHhAAAAAAABEeIAAAAAAAER4wAAAAAAARHkAAAAAAABEeUAAAAAAAER5gAAAAAAARHnAAAAA
AABEegAAAAAAAER6QAAAAAAARHqAAAAAAABEesAAAAAAAER7AAAAAAAARHtAAAAAAABEe4AAAAAA
AER7wAAAAAAARHwAAAAAAABEfEAAAAAAAER8gAAAAAAARHzAAAAAAABEfQAAAAAAAER9QAAAAAAA
RH2AAAAAAABEfcAAAAAAAER+AAAAAAAARH5AAAAAAABEfoAAAAAAAER+wAAAAAAARH8AAAAAAABE
f0AAAAAAAER/gAAAAAAARH/AAAAAAABEgAAAAAAAAESAIAAAAAAARIBAAAAAAABEgGAAAAAAAESA
gAAAAAAARICgAAAAAABEgMAAAAAAAESA4AAAAAAARIEAAAAAAABEgSAAAAAAAESBQAAAAAAARIFg
AAAAAABEgYAAAAAAAESBoAAAAAAARIHAAAAAAABEgeAAAAAAAA==</set>
      <set id="src_14" fmt="ptset">AAAABnNyY18xNAAAAAAAAAACAAAG+sQ3wAA+PDDTxDeAAD48MNPEN0AAgAAAAMQ3AAC+jSSexDbA
AL7rPQjENoAAvrww08Q2QAC+jSSexDYAAL6NJJ7ENcAAvrww08Q1gAC+PDDTxDVAAL48MNPENQAA
vbww08Q0wACAAAAAxDSAAL28MNPENEAAgAAAAMQ0AAC9vDDTxDPAAL6NJJ7EM4AAvbww08QzQACA
AAAAxDMAAIAAAADEMsAAvjww08QygAC9vDDTxDJAAL28MNPEMgAAgAAAAMQxwAC+vDDTxDGAAL7r
PQjEMUAAvrww08QxAAC+vDDTxDDAAL28MNPEMIAAvjww08QwQAC+vDDTxDAAAIAAAADEL8AAP9O2
7cQvgABAobn1xC9AAEEpE97ELwAAQY6dAMQuwABB1HMexC6AAEISSfTELkAAQj2pNcQuAABCaWaO
xC3AAEKKYufELYAAQp/je8QtQABCtwt9xC0AAELQ9TbELMAAQvBiXsQsgABDCql5xCxAAEMgQZTE
LAAAQzaV38QrwABDNsTrxCuAAEM2rWXEK0AAQzaV38QrAABDNn5ZxCrAAEM2ZtPEKoAAQzZm08Qq
QABDNk9MxCoAAEM2T0zEKcAAQzY3xsQpgABDNjfGxClAAEM2IEDEKQAAQzYgQMQowABDNiBAxCiA
AEM2CLrEKEAAQzYIusQoAABDNgi6xCfAAEM2CLrEJ4AAQzYIusQnQABDNiBAxCcAAEM2N8bEJsAA
QzY3xsQmgABDNk9MxCZAAEM2ZtPEJgAAQzaV38QlwABDNq1lxCWAAEM2xOvEJUAAQzbcccQlAABD
NvP3xCTAAEMsBKHEJIAAQxkuPsQkQABDB7i2xCQAAELvGQjEI8AAQtFTT8QjgABCtcIoxCNAAEKc
NofEIwAAQoWbqsQiwABCYmq+xCKAAEI/f6/EIkAAQiCfrMQiAABCBijOxCHAAEHeAZnEIYAAQbfH
rsQhQABBlrMZxCEAAEF58NjEIMAAQVDGKsQggABBLvVkxCBAAEETBiXEIAAAQPnw2MQfwABA1qex
xB+AAECwbcbEH0AAQI0knsQfAABAZVuBxB7AAEA2T0zEHoAAQA0knsQeQAA/07btxB4AAD+kqrnE
HcAAP2s9CMQdgAA/U7btxB1AAD+BYZHEHQAAPzww08QcwAA+6z0IxByAAD48MNPEHEAAgAAAAMQc
AACAAAAAxBvAAIAAAADEG4AAgAAAAMQbQACAAAAAxBsAAL48MNPEGsAAvbww08QagAC9vDDTxBpA
AL28MNPEGgAAvo0knsQZwAC+6z0IxBmAAL8NJJ7EGUAAvus9CMQZAAC+vDDTxBjAAL68MNPEGIAA
vo0knsQYQAC+vDDTxBgAAL7rPQjEF8AAvrww08QXgAC+jSSexBdAAL7rPQjEFwAAvzww08QWwAC/
U7btxBaAAL+BYZHEFkAAv2s9CMQWAAC/az0IxBXAAL8kqrnEFYAAvzww08QVQAC/U7btxBUAAL9r
PQjEFMAAv4FhkcQUgAC/mOerxBRAAL+wbcbEFAAAv7BtxsQTwAC/sG3GxBOAAL+BYZHEE0AAv2s9
CMQTAAC/az0IxBLAAL9rPQjEEoAAv2s9CMQSQAC/JKq5xBIAAL8kqrnEEcAAvus9CMQRgAC/DSSe
xBFAAL7rPQjEEQAAvjww08QQwAC+jSSexBCAAL68MNPEEEAAvo0knsQQAAC+6z0IxA/AAL7rPQjE
D4AAvrww08QPQAC+vDDTxA8AAL68MNPEDsAAvySqucQOgAC/PDDTxA5AAL9rPQjEDgAAv40knsQN
wAC/jSSexA2AAL+NJJ7EDUAAv4FhkcQNAAC/PDDTxAzAAL8kqrnEDIAAvw0knsQMQAC/JKq5xAwA
AL9Ttu3EC8AAvySqucQLgAC/JKq5xAtAAL8kqrnECwAAvus9CMQKwAC+vDDTxAqAAL6NJJ7ECkAA
vus9CMQKAAC/JKq5xAnAAL88MNPECYAAvySqucQJQAC+6z0IxAkAAL6NJJ7ECMAAvbww08QIgAC+
PDDTxAhAAL6NJJ7ECAAAvus9CMQHwAC/JKq5xAeAAL8kqrnEB0AAvus9CMQHAAC+PDDTxAbAAL28
MNPEBoAAvjww08QGQAC+jSSexAYAAL8NJJ7EBcAAvzww08QFgAC/U7btxAVAAL8kqrnEBQAAvw0k
nsQEwAC/JKq5xASAAL8NJJ7EBEAAvzww08QEAAC/U7btxAPAAL9rPQjEA4AAv4FhkcQDQAC/gWGR
xAMAAL9rPQjEAsAAv4FhkcQCgAC/jSSexAJAAL+Y56vEAgAAv5jnq8QBwAC/mOerxAGAAL+NJJ7E
AUAAv8fz4MQBAADAB0MYxADAAMBCElrEAIAAwJvYb8QAQADA6z0IxAAAAMEu9WTD/4AAwXh4d8P/
AADBpiMaw/6AAMHUcx7D/gAAwgClYMP9gADCFlUBw/0AAMIsYrnD/IAAwj9/r8P8AADCTu+ww/uA
AMJbENbD+wAAwmIMpcP6gADCY+Mgw/oAAMJhro3D+YAAwlwrH8P5AADCVHMew/iAAMJL/u3D+AAA
wkPo1MP3gADCO9K7w/cAAMIyoljD9oAAwihXrcP2AADCHDaHw/WAAMIQ0ZLD9QAAwgSwbcP0gADB
8R6Ow/QAAMHXY+LD84AAwb5lZcPzAADBqRPew/KAAMGVOrfD8gAAwYUOhcPxgADBb6Ytw/EAAMFP
TcjD8IAAwTTW68PwAADBF29Kw++AAMD84ZzD7wAAwNanscPugADAs16Jw+4AAMChufXD7YAAwJAV
YsPtAADAhFJUw+yAAMBlW4HD7AAAwDww08PrgADAHskyw+sAAL/rPQjD6oAAv7ww08PqAAC/pKq5
w+mAAL+BYZHD6QAAv2s9CMPogAC/PDDTw+gAAL7rPQjD54AAvo0knsPnAAC+PDDTw+aAAL28MNPD
5gAAgAAAAMPlgACAAAAAw+UAAD28MNPD5IAAPbww08PkAAA9vDDTw+OAAD6NJJ7D4wAAPrww08Pi
gAA+PDDTw+IAAIAAAADD4YAAgAAAAMPhAAC+PDDTw+CAAL48MNPD4AAAvjww08PfgAC+vDDTw98A
AL6NJJ7D3oAAgAAAAMPeAAA+jSSew92AAD6NJJ7D3QAAPus9CMPcgAA+jSSew9wAAD28MNPD24AA
gAAAAMPbAAC+PDDTw9qAAL48MNPD2gAAgAAAAMPZgACAAAAAw9kAAIAAAADD2IAAgAAAAMPYAACA
AAAAw9eAAIAAAADD1wAAvjww08PWgAC+jSSew9YAAL6NJJ7D1YAAvjww08PVAAC+jSSew9SAAL68
MNPD1AAAvo0knsPTgAC+PDDTw9MAAL68MNPD0oAAvrww08PSAAC+vDDTw9GAAL7rPQjD0QAAvw0k
nsPQgAC/JKq5w9AAAL8NJJ7Dz4AAvzww08PPAAC/JKq5w86AAL9Ttu3DzgAAvySqucPNgAC+6z0I
w80AAL68MNPDzIAAvus9CMPMAAC+vDDTw8uAAL48MNPDywAAvo0knsPKgAC+6z0Iw8oAAL88MNPD
yYAAv1O27cPJAAC/PDDTw8iAAL88MNPDyAAAvw0knsPHgAC+6z0Iw8cAAL68MNPDxoAAvrww08PG
AAC+vDDTw8WAAL7rPQjDxQAAvrww08PEgAC+6z0Iw8QAAL7rPQjDw4AAvw0knsPDAAC/PDDTw8KA
AL8NJJ7DwgAAvw0knsPBgAC+PDDTw8EAAL6NJJ7DwIAAvjww08PAAAC+PDDTw7+AAL48MNPDvwAA
gAAAAMO+gAC9vDDTw74AAD28MNPDvYAAgAAAAMO9AACAAAAAw7yAAL28MNPDvAAAgAAAAMO7gACA
AAAAw7sAAIAAAADDuoAAgAAAAMO6AAA+PDDTw7mAAD48MNPDuQAAPo0knsO4gAA9vDDTw7gAAD28
MNPDt4AAgAAAAMO3AACAAAAAw7aAAIAAAADDtgAAvbww08O1gAC+vDDTw7UAAL88MNPDtIAAvw0k
nsO0AAC+vDDTw7OAAL28MNPDswAAgAAAAMOygACAAAAAw7IAAIAAAADDsYAAgAAAAMOxAACAAAAA
w7CAAD28MNPDsAAAgAAAAMOvgACAAAAAw68AAIAAAADDroAAvjww08OuAAC+PDDTw62AAL6NJJ7D
rQAAvo0knsOsgAC+6z0Iw6wAAL7rPQjDq4AAvrww08OrAAC+PDDTw6qAAL48MNPDqgAAvjww08Op
gAC+vDDTw6kAAIAAAADDqIAAgAAAAMOoAACAAAAAw6eAAIAAAADDpwAAgAAAAMOmgAC+PDDTw6YA
AL7rPQjDpYAAvySqucOlAAC/PDDTw6SAAL88MNPDpAAAvw0knsOjgAC+6z0Iw6MAAL48MNPDooAA
gAAAAMOiAAC9vDDTw6GAAL6NJJ7DoQAAvrww08OggAC+6z0Iw6AAAL7rPQjDn4AAvw0knsOfAAC+
vDDTw56AAL7rPQjDngAAvjww08OdgAC+vDDTw50AAL68MNPDnIAAvo0knsOcAAC+PDDTw5uAAL6N
JJ7DmwAAvo0knsOagAC9vDDTw5oAAL28MNPDmYAAgAAAAMOZAAC+vDDTw5iAAL68MNPDmAAAvus9
CMOXgAC+jSSew5cAAL6NJJ7DloAAvrww08OWAAC+6z0Iw5WAAL68MNPDlQAAvus9CMOUgAC+PDDT
w5QAAL48MNPDk4AAvbww08OTAAC+jSSew5KAAL7rPQjDkgAAvw0knsORgAC/DSSew5EAAL48MNPD
kIAAgAAAAMOQAACAAAAAw4+AAIAAAADDjwAAvbww08OOgAC+PDDTw44AAL28MNPDjYAAvjww08ON
AAC+jSSew4yAAL48MNPDjAAAvbww08OLgACAAAAAw4sAAL28MNPDioAAgAAAAMOKAAC+PDDTw4mA
AIAAAADDiQAAgAAAAMOIgAA9vDDTw4gAAIAAAADDh4AAvbww08OHAAC+PDDTw4aAAL6NJJ7DhgAA
vo0knsOFgAC9vDDTw4UAAL28MNPDhIAAgAAAAMOEAAC9vDDTw4OAAL6NJJ7DgwAAvo0knsOCgAC+
6z0Iw4IAAL6NJJ7DgYAAgAAAAMOBAACAAAAAw4CAAL48MNPDgAAAvbww08N/AAC9vDDTw34AAL28
MNPDfQAAgAAAAMN8AAC+PDDTw3sAAL7rPQjDegAAvw0knsN5AAC/JKq5w3gAAL9rPQjDdwAAvzww
08N2AAC/JKq5w3UAAL7rPQjDdAAAvus9CMNzAAC+6z0Iw3IAAL6NJJ7DcQAAvjww08NwAAC+PDDT
w28AAL6NJJ7DbgAAvjww08NtAAC+PDDTw2wAAIAAAADDawAAvbww08NqAAC+jSSew2kAAL6NJJ7D
aAAAvjww08NnAAC+vDDTw2YAAL6NJJ7DZQAAvrww08NkAAC+vDDTw2MAAL68MNPDYgAAvrww08Nh
AAC+jSSew2AAAL68MNPDXwAAvus9CMNeAAC/DSSew10AAL7rPQjDXAAAvrww08NbAAC+vDDTw1oA
AL28MNPDWQAAvbww08NYAAC+jSSew1cAAL7rPQjDVgAAvw0knsNVAAC/DSSew1QAAL7rPQjDUwAA
vjww08NSAAC+PDDTw1EAAL68MNPDUAAAvus9CMNPAAC+6z0Iw04AAL7rPQjDTQAAvus9CMNMAAC+
6z0Iw0sAAL7rPQjDSgAAvw0knsNJAAC/DSSew0gAAL8NJJ7DRwAAvw0knsNGAAC+6z0Iw0UAAL28
MNPDRAAAgAAAAMNDAAC+PDDTw0IAAL28MNPDQQAAvjww08NAAAC+6z0Iwz8AAL7rPQjDPgAAvus9
CMM9AAC+vDDTwzwAAL28MNPDOwAAgAAAAMM6AACAAAAAwzkAAL48MNPDOAAAvrww08M3AAC/JKq5
wzYAAL8kqrnDNQAAvw0knsM0AAC+6z0IwzMAAL6NJJ7DMgAAvrww08MxAAC/DSSewzAAAL7rPQjD
LwAAvrww08MuAAC+vDDTwy0AAL6NJJ7DLAAAvo0knsMrAAC+PDDTwyoAAL68MNPDKQAAvus9CMMo
AAC+6z0IwycAAL7rPQjDJgAAvrww08MlAAC+PDDTwyQAAL28MNPDIwAAvjww08MiAAC+vDDTwyEA
AL7rPQjDIAAAvus9CMMfAAC+jSSewx4AAL68MNPDHQAAvo0knsMcAAC+jSSewxsAAL6NJJ7DGgAA
vrww08MZAAC/JKq5wxgAAL8NJJ7DFwAAvus9CMMWAAC/DSSewxUAAL8NJJ7DFAAAvw0knsMTAAC+
6z0IwxIAAL8NJJ7DEQAAvus9CMMQAAC/DSSeww8AAL7rPQjDDgAAvrww08MNAAC+PDDTwwwAAL48
MNPDCwAAgAAAAMMKAAA9vDDTwwkAAIAAAADDCAAAgAAAAMMHAACAAAAAwwYAAIAAAADDBQAAgAAA
AMMEAAC9vDDTwwMAAL6NJJ7DAgAAvo0knsMBAAC+jSSewwAAAL48MNPC/gAAvo0knsL8AAC+jSSe
wvoAAL28MNPC+AAAvjww08L2AAC+jSSewvQAAL7rPQjC8gAAvus9CMLwAAC/DSSewu4AAL68MNPC
7AAAvus9CMLqAAC+vDDTwugAAL68MNPC5gAAgAAAAMLkAACAAAAAwuIAAIAAAADC4AAAgAAAAMLe
AAC+jSSewtwAAL68MNPC2gAAvus9CMLYAAC+vDDTwtYAAL6NJJ7C1AAAvrww08LSAAC+jSSewtAA
AL48MNPCzgAAvjww08LMAAC9vDDTwsoAAL28MNPCyAAAvjww08LGAACAAAAAwsQAAIAAAADCwgAA
vbww08LAAAC+jSSewr4AAL48MNPCvAAAvo0knsK6AAC+vDDTwrgAAL68MNPCtgAAvjww08K0AAC9
vDDTwrIAAL28MNPCsAAAvrww08KuAAC+6z0IwqwAAL7rPQjCqgAAvw0knsKoAAC+6z0IwqYAAL6N
JJ7CpAAAgAAAAMKiAAA+PDDTwqAAAD28MNPCngAAgAAAAMKcAACAAAAAwpoAAL48MNPCmAAAvrww
08KWAAC+6z0IwpQAAIAAAADCkgAAgAAAAMKQAAC+PDDTwo4AAL7rPQjCjAAAvrww08KKAAC/DSSe
wogAAL7rPQjChgAAvo0knsKEAAC+PDDTwoIAAL28MNPCgAAAgAAAAMJ8AACAAAAAwngAAIAAAADC
dAAAgAAAAMJwAACAAAAAwmwAAD68MNPCaAAAPo0knsJkAAA+vDDTwmAAAD48MNPCXAAAPbww08JY
AACAAAAAwlQAAL28MNPCUAAAvbww08JMAAC+jSSewkgAAL7rPQjCRAAAvus9CMJAAAC/DSSewjwA
AL68MNPCOAAAvjww08I0AAC+PDDTwjAAAL6NJJ7CLAAAvjww08IoAAC+PDDTwiQAAL6NJJ7CIAAA
vrww08IcAAC+vDDTwhgAAL7rPQjCFAAAvus9CMIQAAC+jSSewgwAAL68MNPCCAAAvus9CMIEAAC+
6z0IwgAAAL68MNPB+AAAvrww08HwAAC+jSSewegAAL48MNPB4AAAvbww08HYAACAAAAAwdAAAD28
MNPByAAAPbww08HAAAC9vDDTwbgAAL48MNPBsAAAvo0knsGoAAC+vDDTwaAAAL68MNPBmAAAvrww
08GQAAC+vDDTwYgAAL68MNPBgAAAvus9CMFwAAC/DSSewWAAAL7rPQjBUAAAvrww08FAAAC+6z0I
wTAAAL8NJJ7BIAAAvzww08EQAAC/JKq5wQAAAL8kqrnA4AAAvus9CMDAAAC+vDDTwKAAAL6NJJ7A
gAAAvjww08BAAAC+PDDTwAAAAIAAAAC/gAAAvbww0yhwAAC+PDDTP4AAAL48MNNAAAAAvjww00BA
AAC+vDDTQIAAAL68MNNAoAAAvjww00DAAAC9vDDTQOAAAIAAAABBAAAAPbww00EQAAC9vDDTQSAA
AL28MNNBMAAAgAAAAEFAAACAAAAAQVAAAIAAAABBYAAAvbww00FwAAC9vDDTQYAAAL28MNNBiAAA
vrww00GQAAC+6z0IQZgAAL7rPQhBoAAAvus9CEGoAAC/DSSeQbAAAL8kqrlBuAAAv1O27UHAAAC/
U7btQcgAAL9Ttu1B0AAAv2s9CEHYAAC/U7btQeAAAL8NJJ5B6AAAvus9CEHwAAC/DSSeQfgAAL7r
PQhCAAAAvus9CEIEAAC/JKq5QggAAL8NJJ5CDAAAvw0knkIQAAC+vDDTQhQAAL7rPQhCGAAAvus9
CEIcAAC+6z0IQiAAAL7rPQhCJAAAvw0knkIoAAC+6z0IQiwAAL7rPQhCMAAAvw0knkI0AAC/PDDT
QjgAAL8NJJ5CPAAAvw0knkJAAAC+6z0IQkQAAL68MNNCSAAAvus9CEJMAAC/DSSeQlAAAL9Ttu1C
VAAAv4FhkUJYAAC/gWGRQlwAAL9rPQhCYAAAvzww00JkAAC/PDDTQmgAAL8NJJ5CbAAAvySquUJw
AAC/U7btQnQAAL9rPQhCeAAAv2s9CEJ8AAC/gWGRQoAAAL9Ttu1CggAAvySquUKEAAC/JKq5QoYA
AL9Ttu1CiAAAv40knkKKAAC/mOerQowAAL+Y56tCjgAAv4FhkUKQAAC/az0IQpIAAL88MNNClAAA
vySquUKWAAC/PDDTQpgAAL8NJJ5CmgAAvySquUKcAAC/PDDTQp4AAL7rPQhCoAAAvrww00KiAAC+
vDDTQqQAAL7rPQhCpgAAvySquUKoAAC/PDDTQqoAAL8kqrlCrAAAvrww00KuAAC9vDDTQrAAAD48
MNNCsgAAPw0knkK0AAA/U7btQrYAAD88MNNCuAAAPySquUK6AAA/PDDTQrwAAD8kqrlCvgAAPrww
00LAAAA+vDDTQsIAAD68MNNCxAAAPo0knkLGAAA+6z0IQsgAAD7rPQhCygAAP1O27ULMAAA/jSSe
Qs4AAD+Y56tC0AAAP7BtxkLSAAA/vDDTQtQAAD/rPQhC1gAAQAdDGELYAABAEwYlQtoAAEAkqrlC
3AAAQDBtxkLeAABAQhJaQuAAAEBTtu1C4gAAQGs9CELkAABAdwAVQuYAAECEUlRC6AAAQIoz20Lq
AABAkwYlQuwAAECeyTJC7gAAQKSquULwAABAqow/QvIAAECtfQNC9AAAQLZPTEL2AABAvDDTQvgA
AEDH8+BC+gAAQNO27UL8AABA1qexQv4AAEDfeftDAAAAQOVbgUMBAABA5VuBQwIAAEDrPQhDAwAA
QOVbgUMEAABA5VuBQwUAAEDuLctDBgAAQPzhnEMHAABBB0MYQwgAAEELrD1DCQAAQRAVYkMKAABB
FfboQwsAAEEaYA1DDAAAQR1Q0EMNAABBIEGUQw4AAEEkqrlDDwAAQSYjGkMQAABBKRPeQxEAAEEs
BKFDEgAAQTBtxkMTAABBNNbrQxQAAEE3x65DFQAAQTww00MWAABBQhJaQxcAAEFDirtDGAAAQUUD
HUMZAABBSuSkQxoAAEFN1WdDGwAAQVDGKkMcAABBUj6MQx0AAEFQxipDHgAAQU3VZ0MfAABBTdVn
QyAAAEFQxipDIQAAQVI+jEMiAABBVqexQyMAAEFYIBJDJAAAQVsQ1kMlAABBXgGZQyYAAEFbENZD
JwAAQVmYdEMoAABBWZh0QykAAEFYIBJDKgAAQVmYdEMrAABBWCASQywAAEFZmHRDLQAAQVmYdEMu
AABBWCASQy8AAEFZmHRDMAAAQVsQ1kMxAABBVqexQzIAAEFZmHRDMwAAQV95+0M0AABBYmq+QzUA
AEFiar5DNgAAQWDyXEM3AABBYPJcQzgAAEFiar5DOQAAQWPjIEM6AABBZtPjQzsAAEFrPQhDPAAA
QW4ty0M9AABBbLVpQz4AAEFpxKZDPwAAQWVbgUNAAABBY+MgQ0EAAEFg8lxDQgAAQV95+0NDAABB
X3n7Q0QAAEFj4yBDRQAAQWs9CENGAABBcR6OQ0cAAEF1h7NDSAAAQXWHs0NJAABBdYezQ0oAAEF4
eHdDSwAAQX5Z/UNMAABBf9JfQ00AAEGCHcJDTgAAQYRSVENPAABBhFJUQ1AAAEGFDoVDUQAAQYdD
GENSAABBijPbQ1MAAEGLrD1DVAAAQY6dAENVAABBkBViQ1YAAEGQ0ZJDVwAAQZDRkkNYAABBkNGS
Q1kAAEGQ0ZJDWgAAQZDRkkNbAABBkNGSQ1wAAEGQ0ZJDXQAAQZDRkkNeAABBkY3DQ18AAEGSSfRD
YAAAQZJJ9ENhAABBlTq3Q2IAAEGY56tDYwAAQZmj3ENkAABBmxw+Q2UAAEGb2G9DZgAAQZvYb0Nn
AABBmxw+Q2gAAEGaYA1DaQAAQZjnq0NqAABBmaPcQ2sAAEGaYA1DbAAAQZazGUNtAABBkwYlQ24A
AEGPWTFDbwAAQYxobUNwAABBijPbQ3EAAEGKM9tDcgAAQY0knkNzAABBjSSeQ3QAAEGMaG1DdQAA
QYxobUN2AABBjSSeQ3cAAEGPWTFDeAAAQZAVYkN5AABBkwYlQ3oAAEGXb0pDewAAQZscPkN8AABB
mmANQ30AAEGY56tDfgAAQZdvSkN/AABBlrMZQ4AAAEGYK3tDgIAAQZmj3EOBAABBm9hvQ4GAAEGb
HD5DggAAQZpgDUOCgABBmOerQ4MAAEGWsxlDg4AAQZMGJUOEAABBkY3DQ4SAAEGRjcNDhQAAQY6d
AEOFgABBjeDPQ4YAAEGN4M9DhoAAQY6dAEOHAABBkY3DQ4eAAEGTBiVDiAAAQZR+h0OIgABBlrMZ
Q4kAAEGaYA1DiYAAQZ7JMkOKAABBn4VjQ4qAAEGhufVDiwAAQaMyV0OLgABBpWbpQ4wAAEGmIxpD
jIAAQaVm6UONAABBobn1Q42AAEGfhWNDjgAAQZyUoEOOgABBmxw+Q48AAEGbHD5Dj4AAQZpgDUOQ
AABBmmANQ5CAAEGaYA1DkQAAQZyUoEORgABBnVDQQ5IAAEGclKBDkoAAQZyUoEOTAABBm9hvQ5OA
AEGbHD5DlAAAQZmj3EOUgABBlfboQ5UAAEGRjcNDlYAAQY6dAEOWAABBjeDPQ5aAAEGOnQBDlwAA
QZAVYkOXgABBkwYlQ5gAAEGWsxlDmIAAQZazGUOZAABBlH6HQ5mAAEGRjcNDmgAAQY3gz0OagABB
iXeqQ5sAAEGFyrZDm4AAQYUOhUOcAABBg5YkQ5yAAEGC2fNDnQAAQYClYEOdgABBfln9Q54AAEF8
4ZxDnoAAQXzhnEOfAABBfOGcQ5+AAEF7aTpDoAAAQXcAFUOggABBeHh3Q6EAAEF58NhDoYAAQXnw
2EOiAABBfOGcQ6KAAEGBYZFDowAAQYOWJEOjgABBhFJUQ6QAAEGGhudDpIAAQYl3qkOlAABBivAM
Q6WAAEGMaG1DpgAAQYxobUOmgABBjSSeQ6cAAEGN4M9Dp4AAQYusPUOoAABBivAMQ6iAAEGIu3lD
qQAAQYdDGEOpgABBhobnQ6oAAEGFyrZDqoAAQYaG50OrAABBhobnQ6uAAEGFDoVDrAAAQYUOhUOs
gABBg5YkQ60AAEGC2fNDrYAAQX/SX0OuAABBeHh3Q66AAEF4eHdDrwAAQXQPUkOvgABBcpbwQ7AA
AEFxHo5DsIAAQWy1aUOxAABBaz0IQ7GAAEFm0+NDsgAAQWVbgUOygABBX3n7Q7MAAEFbENZDs4AA
QVmYdEO0AABBWZh0Q7SAAEFbENZDtQAAQV95+0O1gABBYmq+Q7YAAEFoTERDtoAAQXKW8EO3AABB
fln9Q7eAAEGMaG1DuAAAQZ7JMkO4gABBt8euQ7kAAEHUcx5DuYAAQfHav0O6AABCBQ6FQ7qAAEIO
PuhDuwAAQhR+h0O7gABCGImTQ7wAAEIbHD5DvIAAQhzyuEO9AABCHydKQ72AAEIg/cVDvgAAQiCf
rEO+gABCHmsaQ78AAEIZo9xDv4AAQhU6t0PAAABCES+rQ8CAAEIMaG1DwQAAQgbk/0PBgABCAQN5
Q8IAAEH1h7NDwoAAQePjIEPDAABB0vq9Q8OAAEHCzopDxAAAQbHmJ0PEgABBonYmQ8UAAEGXb0pD
xYAAQZAVYkPGAABBijPbQ8aAAEGFDoVDxwAAQYFhkUPHgABBfOGcQ8gAAEF7aTpDyIAAQXtpOkPJ
AABBefDYQ8mAAEF4eHdDygAAQXtpOkPKgABBeHh3Q8sAAEF4eHdDy4AAQXWHs0PMAABBdA9SQ8yA
AEF1h7NDzQAAQXQPUkPNgABBeHh3Q84AAEF4eHdDzoAAQXtpOkPPAABBefDYQ8+AAEF3ABVD0AAA
QXKW8EPQgABBcpbwQ9EAAEF1h7ND0YAAQXKW8EPSAABBb6YtQ9KAAEFuLctD0wAAQWs9CEPTgABB
acSmQ9QAAEFpxKZD1IAAQW4ty0PVAABBbLVpQ9WAAEFpxKZD1gAAQWnEpkPWgABBZVuBQ9cAAEFj
4yBD14AAQWDyXEPYAABBX3n7Q9iAAEFZmHRD2QAAQVggEkPZgABBWCASQ9oAAEFZmHRD2oAAQVsQ
1kPbAABBYPJcQ9uAAEFg8lxD3AAAQWVbgUPcgABBbLVpQ90AAEF1h7ND3YAAQYClYEPeAABBi6w9
Q96AAEGbHD5D3wAAQaqMP0PfgABBt8euQ+AAAEHAmfhD4IAAQcRG7EPhAABBxEbsQ+GAAEHCzopD
4gAAQb2pNUPigABBtwt9Q+MAAEGwbcZD44AAQaebfEPkAABBonYmQ+SAAEGfhWND5QAAQaBBlEPl
gABBonYmQ+YAAEGkqrlD5oAAQaYjGkPnAABBpt9LQ+eAAEGkqrlD6AAAQZ7JMkPogABBmaPcQ+kA
AEGV9uhD6YAAQZGNw0PqAABBjSSeQ+qAAEGJd6pD6wAAQYaG50PrgABBhFJUQ+wAAEGC2fND7IAA
QYUOhUPtAABBhcq2Q+2AAEGHQxhD7gAAQYUOhUPugABBgtnzQ+8AAEGApWBD74AAQX5Z/UPwAABB
fOGcQ/CAAEF7aTpD8QAAQXWHs0PxgABBcR6OQ/IAAEFrPQhD8oAAQWbT40PzAABBZtPjQ/OAAEFj
4yBD9AAAQV4BmUP0gABBWZh0Q/UAAEFZmHRD9YAAQVggEkP2AABBWZh0Q/aAAEFZmHRD9wAAQVmY
dEP3gABBWxDWQ/gAAEFYIBJD+IAAQVO27UP5AABBVS9PQ/mAAEFVL09D+gAAQVUvT0P6gABBVqex
Q/sAAEFZmHRD+4AAQWDyXEP8AABBZtPjQ/yAAEFstWlD/QAAQW4ty0P9gABBbLVpQ/4AAEFuLctD
/oAAQW+mLUP/AABBbLVpQ/+AAEFpxKZEAAAAQWs9CEQAQABBbLVpRACAAEFstWlEAMAAQW+mLUQB
AABBdA9SRAFAAEF3ABVEAYAAQXnw2EQBwABBe2k6RAIAAEF0D1JEAkAAQXQPUkQCgABBdA9SRALA
AEF1h7NEAwAAQXnw2EQDQABBfln9RAOAAEF+Wf1EA8AAQYIdwkQEAABBgtnzRARAAEGDliREBIAA
QYRSVEQEwABBgtnzRAUAAEGCHcJEBUAAQYLZ80QFgABBgtnzRAXAAEGEUlREBgAAQYUOhUQGQABB
hcq2RAaAAEGGhudEBsAAQYRSVEQHAABBhFJURAdAAEGEUlREB4AAQYRSVEQHwABBgWGRRAgAAEF7
aTpECEAAQXcAFUQIgABBcpbwRAjAAEFuLctECQAAQWy1aUQJQABBacSmRAmAAEFm0+NECcAAQWbT
40QKAABBZVuBRApAAEFiar5ECoAAQVyJN0QKwABBVqexRAsAAEFQxipEC0AAQU3VZ0QLgABBTdVn
RAvAAEFPTchEDAAAQVO27UQMQABBVS9PRAyAAEFWp7FEDMAAQVI+jEQNAABBUj6MRA1AAEFSPoxE
DYAAQVUvT0QNwABBWxDWRA4AAEFfeftEDkAAQV95+0QOgABBYPJcRA7AAEFg8lxEDwAAQWDyXEQP
QABBY+MgRA+AAEFlW4FED8AAQWhMREQQAABBacSmRBBAAEFstWlEEIAAQXKW8EQQwABBcpbwRBEA
AEFxHo5EEUAAQXQPUkQRgABBdwAVRBHAAEF7aTpEEgAAQX/SX0QSQABBgWGRRBKAAEGCHcJEEsAA
QYClYEQTAABBfln9RBNAAEF84ZxEE4AAQXtpOkQTwABBfOGcRBQAAEF7aTpEFEAAQXcAFUQUgABB
cpbwRBTAAEFvpi1EFQAAQWy1aUQVQABBZtPjRBWAAEFeAZlEFcAAQVggEkQWAABBWCASRBZAAEFb
ENZEFoAAQVsQ1kQWwABBWCASRBcAAEFTtu1EF0AAQUxdBUQXgABBTdVnRBfAAEFTtu1EGAAAQVgg
EkQYQABBWZh0RBiAAEFfeftEGMAAQV95+0QZAABBXIk3RBlAAEFbENZEGYAAQVggEkQZwABBWZh0
RBoAAEFbENZEGkAAQWPjIEQagABBaz0IRBrAAEF1h7NEGwAAQYaG50QbQABBlfboRBuAAEGrSHBE
G8AAQcooc0QcAABB76YtRBxAAEINJJ5EHIAAQiFb3UQcwABCMwBxRB0AAEJA+BBEHUAAQkrkpEQd
gABCUSRDRB3AAEJSnKREHgAAQlGCW0QeQABCTpGYRB6AAEJJDilEHsAAQkCZ+EQfAABCNTUDRB9A
AEIpcfZEH4AAQhvYb0QfwABCDMaGRCAAAEH/Fi5EIEAAQekIdUQggABB0j6MRCDAAEG87QREIQAA
QanQDkQhQABBmCt7RCGAAEGHQxhEIcAAQXQPUkQiAABBWZh0RCJAAEFGe39EIoAAQTlAEEQiwABB
NNbrRCMAAEEzXolEI0AAQTBtxkQjgABBMG3GRCPAAEEx5idEJAAAQTNeiUQkQABBNNbrRCSAAEE0
1utEJMAAQTZPTEQlAABBNNbrRCVAAEE2T0xEJYAAQTTW60QlwABBMG3GRCYAAEEqjD9EJkAAQSkT
3kQmgABBKRPeRCbAAEEpE95EJwAAQS71ZEQnQABBM16JRCeAAEE01utEJ8AAQTTW60QoAABBM16J
RChAAEE01utEKIAAQTNeiUQowABBM16JRCkAAEEx5idEKUAAQSkT3kQpgABBIbn1RCnAAEEb2G9E
KgAAQRdvSkQqQABBEY3DRCqAAEEOnQBEKsAAQQoz20QrAABBB0MYRCtAAEEHQxhEK4AAQQRSVEQr
wABBAWGRRCwAAED58NhELEAAQPnw2EQsgABA9A9SRCzAAEDuLctELQAAQO4ty0QtQABA6ExERC2A
AEDrPQhELcAAQOs9CEQuAABA4mq+RC5AAEDZmHRELoAAQM3VZ0QuwABAvDDTRC8AAEC5QBBEL0AA
QLww00QvgABAtk9MRC/AAEC5QBBEMAAAQLlAEEQwQABAtk9MRDCAAEC2T0xEMMAAQLww00QxAABA
x/PgRDFAAEDK5KREMYAAQNDGKkQxwABA1qexRDIAAEDZmHREMkAAQNansUQygABA3Ik3RDLAAEDi
ar5EMwAAQO4ty0QzQABA7i3LRDOAAEDuLctEM8AAQOVbgUQ0AABA6z0IRDRAAEDuLctENIAAQPcA
FUQ0wABA/OGcRDUAAED/0l9ENUAAQQLZ80Q1gABA/9JfRDXAAEEBYZFENgAAQP/SX0Q2QABBAWGR
RDaAAED84ZxENsAAQPnw2EQ3AABA8R6ORDdAAEDiar5EN4AAQN95+0Q3wABA1qexRDgAAEDQxipE
OEAAQMUDHUQ4gABAuUAQRDjAAEC5QBBEOQAAQLNeiUQ5QABAtk9MRDmAAEDCElpEOcAAQMrkpEQ6
AABA6z0IRDpAAEEOnQBEOoAAQSqMP0Q6wABBQhJaRDsAAEFYIBJEO0AAQWbT40Q7gABBcR6ORDvA
AEF0D1JEPAAAQXKW8EQ8QABBaz0IRDyAAEFeAZlEPMAAQU9NyEQ9AABBPak1RD1AAEEpE95EPYAA
QRX26EQ9wABBBFJURD4AAEDfeftEPkAAQLww00Q+gABAobn1RD7AAEBxHo5EPwAAQCSquUQ/QAA/
33n7RD+AAD+Y56tEP8AAP4FhkURAAAA/mOerREBAAD9rPQhEQIAAPySquURAwAA/DSSeREEAAD8N
JJ5EQUAAPw0knkRBgAA+6z0IREHAAD8kqrlEQgAAPrww00RCQAA+vDDTREKAAD68MNNEQsAAPus9
CERDAAA/DSSeRENAAD8NJJ5EQ4AAPw0knkRDwAA/DSSeREQAAD8NJJ5EREAAPrww00REgAA+jSSe
RETAAD28MNNERQAAgAAAAERFQACAAAAAREWAAIAAAABERcAAPbww00RGAAA+6z0IREZAAD7rPQhE
RoAAPrww00RGwAA+jSSeREcAAD48MNNER0AAgAAAAERHgAA9vDDTREfAAD6NJJ5ESAAAPo0knkRI
QAA+6z0IREiAAD6NJJ5ESMAAvjww00RJAAC+6z0IRElAAL8NJJ5ESYAAvo0knkRJwAC+6z0IREoA
AL48MNNESkAAgAAAAERKgACAAAAARErAAIAAAABESwAAgAAAAERLQAC9vDDTREuAAL28MNNES8AA
vbww00RMAACAAAAARExAAIAAAABETIAAgAAAAERMwACAAAAARE0AAD28MNNETUAAPbww00RNgACA
AAAARE3AAD28MNNETgAAPo0knkROQAA+PDDTRE6AAD28MNNETsAAPbww00RPAAA+PDDTRE9AAD6N
JJ5ET4AAPbww00RPwAA9vDDTRFAAAIAAAABEUEAAvjww00RQgAC9vDDTRFDAAL8NJJ5EUQAAv995
+0RRQADAZVuBRFGAAMDFAx1EUcAAwRdvSkRSAADBSuSkRFJAAMF84ZxEUoAAwZMGJURSwADBpiMa
RFMAAMG0GrpEU0AAwb2pNURTgADBxzevRFPAAMHPTchEVAAAwdXrgERUQADB2Zh0RFSAAMHXY+JE
VMAAwc9NyERVAADByLARRFVAAMG/IZZEVYAAwbNeiURVwADBqRPeRFYAAMGdUNBEVkAAwZJJ9ERW
gADBhQ6FRFbAAMFxHo5EVwAAwVansURXQADBPDDTRFeAAMEhufVEV8AAwQ6dAERYAADBAWGRRFhA
AMDlW4FEWIAAwNO27URYwADAuUAQRFkAAMCY56tEWUAAwIdDGERZgADAaz0IRFnAAMBZmHREWgAA
wDww00RaQADAHskyRFqAAL/feftEWsAAv5jnq0RbAAC/jSSeRFtAAL9Ttu1EW4AAv1O27URbwAC/
az0IRFwAAL+NJJ5EXEAAv4FhkURcgAC/gWGRRFzAAL9Ttu1EXQAAvySquURdQAC/PDDTRF2AAL+B
YZFEXcAAv5jnq0ReAAC/mOerRF5AAL9rPQhEXoAAvySquURewAC/DSSeRF8AAL8kqrlEX0AAvySq
uURfgAC/DSSeRF/AAL7rPQhEYAAAvo0knkRgQAC+6z0IRGCAAL8NJJ5EYMAAvzww00RhAAC/az0I
RGFAAL68MNNEYYAAvjww00RhwAC9vDDTRGIAAL28MNNEYkAAgAAAAERigAC9vDDTRGLAAL6NJJ5E
YwAAvbww00RjQAC9vDDTRGOAAL6NJJ5EY8AAvus9CERkAAC+6z0IRGRAAL8NJJ5EZIAAvzww00Rk
wAC/PDDTRGUAAL9Ttu1EZUAAvySquURlgAC+vDDTRGXAAL7rPQhEZgAAvw0knkRmQAC+6z0IRGaA
AL8kqrlEZsAAvySquURnAAC/JKq5RGdAAL8kqrlEZ4AAvySquURnwAC/DSSeRGgAAL8NJJ5EaEAA
vo0knkRogAC+jSSeRGjAAL6NJJ5EaQAAvjww00RpQACAAAAARGmAAD48MNNEacAAPo0knkRqAAA+
PDDTRGpAAD48MNNEaoAAPjww00RqwAA+PDDTRGsAAD28MNNEa0AAPjww00RrgAA+jSSeRGvAAD6N
JJ5EbAAAPjww00RsQAA9vDDTRGyAAD28MNNEbMAAgAAAAERtAACAAAAARG1AAL28MNNEbYAAgAAA
AERtwAA+PDDTRG4AAD48MNNEbkAAPrww00RugAA+vDDTRG7AAD68MNNEbwAAPjww00RvQAA+PDDT
RG+AAD28MNNEb8AAgAAAAERwAAA9vDDTRHBAAD48MNNEcIAAgAAAAERwwACAAAAARHEAAIAAAABE
cUAAPrww00RxgAA/DSSeRHHAAD7rPQhEcgAAPrww00RyQAA+6z0IRHKAAD8NJJ5EcsAAPySquURz
AAA/U7btRHNAAD88MNNEc4AAPzww00RzwAA/JKq5RHQAAD68MNNEdEAAgAAAAER0gACAAAAARHTA
AD28MNNEdQAAPbww00R1QAA9vDDTRHWAAIAAAABEdcAAgAAAAER2AAA9vDDTRHZAAD48MNNEdoAA
gAAAAER2wACAAAAARHcAAD28MNNEd0AAPjww00R3gAA9vDDTRHfAAD68MNNEeAAAPus9CER4QAA9
vDDTRHiAAIAAAABEeMAAvo0knkR5AAC+vDDTRHlAAL48MNNEeYAAgAAAAER5wAA+PDDTRHoAAD68
MNNEekAAPw0knkR6gAA/JKq5RHrAAD8NJJ5EewAAPo0knkR7QAA9vDDTRHuAAD28MNNEe8AAgAAA
AER8AACAAAAARHxAAL68MNNEfIAAvw0knkR8wAC+6z0IRH0AAL48MNNEfUAAvbww00R9gAC+PDDT
RH3AAL48MNNEfgAAvbww00R+QACAAAAARH6AAIAAAABEfsAAvjww00R/AAC+vDDTRH9AAL6NJJ5E
f4AAgAAAAER/wAC+PDDTRIAAAIAAAABEgCAAPo0knkSAQAA+6z0IRIBgAD68MNNEgIAAPo0knkSA
oAA+PDDTRIDAAD48MNNEgOAAPbww00SBAAA+PDDTRIEgAD48MNNEgUAAPo0knkSBYACAAAAARIGA
AL7rPQhEgaAAvw0knkSBwAC+vDDTRIHgAL7rPQhEggAAvo0knkSCIAC9vDDTRIJAAIAAAABEgmAA
gAAAAESCgAA+PDDTRIKgAD7rPQhEgsAAPus9CESC4AA+PDDTRIMAAIAAAABEgyAAgAAAAESDQAC9
vDDT</set>
      <set id="src_04" fmt="ptset">AAAABnNyY18wNAAAAAAAAAACAAAHMMRIAAB/wAAAxEfAAH/AAADER4AAf8AAAMRHQAB/wAAAxEcA
AH/AAADERsAAf8AAAMRGgAB/wAAAxEZAAH/AAADERgAAf8AAAMRFwAB/wAAAxEWAAH/AAADERUAA
f8AAAMRFAAB/wAAAxETAAH/AAADERIAAf8AAAMREQAB/wAAAxEQAAH/AAADEQ8AAf8AAAMRDgAB/
wAAAxENAAH/AAADEQwAAf8AAAMRCwAB/wAAAxEKAAH/AAADEQkAAf8AAAMRCAAB/wAAAxEHAAH/A
AADEQYAAf8AAAMRBQAB/wAAAxEEAAH/AAADEQMAAf8AAAMRAgAB/wAAAxEBAAH/AAADEQAAAf8AA
AMQ/wAB/wAAAxD+AAH/AAADEP0AAf8AAAMQ/AAB/wAAAxD7AAH/AAADEPoAAf8AAAMQ+QAB/wAAA
xD4AAH/AAADEPcAAf8AAAMQ9gAB/wAAAxD1AAH/AAADEPQAAf8AAAMQ8wAB/wAAAxDyAAH/AAADE
PEAAf8AAAMQ8AAB/wAAAxDvAAH/AAADEO4AAf8AAAMQ7QAB/wAAAxDsAAH/AAADEOsAAf8AAAMQ6
gAB/wAAAxDpAAH/AAADEOgAAf8AAAMQ5wAB/wAAAxDmAAH/AAADEOUAAf8AAAMQ5AAB/wAAAxDjA
AH/AAADEOIAAf8AAAMQ4QAB/wAAAxDgAAH/AAADEN8AAf8AAAMQ3gAB/wAAAxDdAAH/AAADENwAA
f8AAAMQ2wAB/wAAAxDaAAH/AAADENkAAf8AAAMQ2AAB/wAAAxDXAAH/AAADENYAAf8AAAMQ1QAB/
wAAAxDUAAH/AAADENMAAf8AAAMQ0gAB/wAAAxDRAAH/AAADENAAAf8AAAMQzwAB/wAAAxDOAAH/A
AADEM0AAf8AAAMQzAAB/wAAAxDLAAH/AAADEMoAAf8AAAMQyQAB/wAAAxDIAAH/AAADEMcAAf8AA
AMQxgAB/wAAAxDFAAH/AAADEMQAAf8AAAMQwwAB/wAAAxDCAAH/AAADEMEAAf8AAAMQwAAB/wAAA
xC/AAH/AAADEL4AAf8AAAMQvQAB/wAAAxC8AAH/AAADELsAAf8AAAMQugAB/wAAAxC5AAH/AAADE
LgAAf8AAAMQtwAB/wAAAxC2AAH/AAADELUAAf8AAAMQtAAB/wAAAxCzAAH/AAADELIAAf8AAAMQs
QAB/wAAAxCwAAH/AAADEK8AAf8AAAMQrgAB/wAAAxCtAAH/AAADEKwAAf8AAAMQqwAB/wAAAxCqA
AH/AAADEKkAAf8AAAMQqAAB/wAAAxCnAAH/AAADEKYAAf8AAAMQpQAB/wAAAxCkAAH/AAADEKMAA
f8AAAMQogAB/wAAAxChAAH/AAADEKAAAf8AAAMQnwAB/wAAAxCeAAH/AAADEJ0AAf8AAAMQnAAB/
wAAAxCbAAH/AAADEJoAAf8AAAMQmQAB/wAAAxCYAAH/AAADEJcAAf8AAAMQlgAB/wAAAxCVAAH/A
AADEJQAAf8AAAMQkwAB/wAAAxCSAAH/AAADEJEAAf8AAAMQkAAB/wAAAxCPAAH/AAADEI4AAf8AA
AMQjQAB/wAAAxCMAAH/AAADEIsAAf8AAAMQigAB/wAAAxCJAAH/AAADEIgAAf8AAAMQhwAB/wAAA
xCGAAH/AAADEIUAAf8AAAMQhAAB/wAAAxCDAAH/AAADEIIAAf8AAAMQgQAB/wAAAxCAAAH/AAADE
H8AAf8AAAMQfgAB/wAAAxB9AAH/AAADEHwAAf8AAAMQewAB/wAAAxB6AAH/AAADEHkAAf8AAAMQe
AAB/wAAAxB3AAH/AAADEHYAAf8AAAMQdQAB/wAAAxB0AAH/AAADEHMAAf8AAAMQcgAB/wAAAxBxA
AH/AAADEHAAAf8AAAMQbwAB/wAAAxBuAAH/AAADEG0AAf8AAAMQbAAB/wAAAxBrAAH/AAADEGoAA
f8AAAMQaQAB/wAAAxBoAAH/AAADEGcAAf8AAAMQZgAB/wAAAxBlAAH/AAADEGQAAf8AAAMQYwAB/
wAAAxBiAAH/AAADEGEAAf8AAAMQYAAB/wAAAxBfAAH/AAADEF4AAf8AAAMQXQAB/wAAAxBcAAH/A
AADEFsAAf8AAAMQWgAB/wAAAxBZAAH/AAADEFgAAf8AAAMQVwAB/wAAAxBWAAH/AAADEFUAAf8AA
AMQVAAB/wAAAxBTAAH/AAADEFIAAf8AAAMQUQAB/wAAAxBQAAH/AAADEE8AAf8AAAMQTgAB/wAAA
xBNAAH/AAADEEwAAf8AAAMQSwAB/wAAAxBKAAH/AAADEEkAAf8AAAMQSAAB/wAAAxBHAAH/AAADE
EYAAf8AAAMQRQAB/wAAAxBEAAH/AAADEEMAAf8AAAMQQgAB/wAAAxBBAAH/AAADEEAAAf8AAAMQP
wAB/wAAAxA+AAH/AAADED0AAf8AAAMQPAAB/wAAAxA7AAH/AAADEDoAAf8AAAMQOQAB/wAAAxA4A
AH/AAADEDcAAf8AAAMQNgAB/wAAAxA1AAH/AAADEDQAAf8AAAMQMwAB/wAAAxAyAAH/AAADEDEAA
f8AAAMQMAAB/wAAAxAvAAH/AAADEC4AAf8AAAMQLQAB/wAAAxAsAAH/AAADECsAAf8AAAMQKgAB/
wAAAxApAAH/AAADECgAAf8AAAMQJwAB/wAAAxAmAAH/AAADECUAAf8AAAMQJAAB/wAAAxAjAAH/A
AADECIAAf8AAAMQIQAB/wAAAxAgAAH/AAADEB8AAf8AAAMQHgAB/wAAAxAdAAH/AAADEBwAAf8AA
AMQGwAB/wAAAxAaAAH/AAADEBkAAf8AAAMQGAAB/wAAAxAXAAH/AAADEBYAAf8AAAMQFQAB/wAAA
xAUAAH/AAADEBMAAf8AAAMQEgAB/wAAAxARAAH/AAADEBAAAf8AAAMQDwAB/wAAAxAOAAH/AAADE
A0AAf8AAAMQDAAB/wAAAxALAAH/AAADEAoAAf8AAAMQCQAB/wAAAxAIAAH/AAADEAcAAf8AAAMQB
gAB/wAAAxAFAAH/AAADEAQAAf8AAAMQAwAB/wAAAxACAAH/AAADEAEAAf8AAAMQAAAB/wAAAw/+A
AH/AAADD/wAAf8AAAMP+gAB/wAAAw/4AAH/AAADD/YAAf8AAAMP9AAB/wAAAw/yAAH/AAADD/AAA
f8AAAMP7gAB/wAAAw/sAAH/AAADD+oAAf8AAAMP6AAB/wAAAw/mAAH/AAADD+QAAf8AAAMP4gAB/
wAAAw/gAAH/AAADD94AAf8AAAMP3AAB/wAAAw/aAAH/AAADD9gAAf8AAAMP1gAB/wAAAw/UAAH/A
AADD9IAAf8AAAMP0AAB/wAAAw/OAAH/AAADD8wAAf8AAAMPygAB/wAAAw/IAAH/AAADD8YAAf8AA
AMPxAAB/wAAAw/CAAH/AAADD8AAAf8AAAMPvgAB/wAAAw+8AAH/AAADD7oAAf8AAAMPuAAB/wAAA
w+2AAH/AAADD7QAAf8AAAMPsgAB/wAAAw+wAAH/AAADD64AAf8AAAMPrAAB/wAAAw+qAAH/AAADD
6gAAf8AAAMPpgAB/wAAAw+kAAH/AAADD6IAAf8AAAMPoAAB/wAAAw+eAAH/AAADD5wAAf8AAAMPm
gAB/wAAAw+YAAH/AAADD5YAAf8AAAMPlAAB/wAAAw+SAAH/AAADD5AAAf8AAAMPjgAB/wAAAw+MA
AH/AAADD4oAAf8AAAMPiAAB/wAAAw+GAAH/AAADD4QAAf8AAAMPggAB/wAAAw+AAAH/AAADD34AA
f8AAAMPfAAB/wAAAw96AAH/AAADD3gAAf8AAAMPdgAB/wAAAw90AAH/AAADD3IAAf8AAAMPcAAB/
wAAAw9uAAH/AAADD2wAAf8AAAMPagAB/wAAAw9oAAH/AAADD2YAAf8AAAMPZAAB/wAAAw9iAAH/A
AADD2AAAf8AAAMPXgAB/wAAAw9cAAH/AAADD1oAAf8AAAMPWAAB/wAAAw9WAAH/AAADD1QAAf8AA
AMPUgAB/wAAAw9QAAH/AAADD04AAf8AAAMPTAAB/wAAAw9KAAH/AAADD0gAAf8AAAMPRgAB/wAAA
w9EAAH/AAADD0IAAf8AAAMPQAAB/wAAAw8+AAH/AAADDzwAAf8AAAMPOgAB/wAAAw84AAH/AAADD
zYAAf8AAAMPNAAB/wAAAw8yAAH/AAADDzAAAf8AAAMPLgAB/wAAAw8sAAH/AAADDyoAAf8AAAMPK
AAB/wAAAw8mAAH/AAADDyQAAf8AAAMPIgAB/wAAAw8gAAH/AAADDx4AAf8AAAMPHAAB/wAAAw8aA
AH/AAADDxgAAf8AAAMPFgAB/wAAAw8UAAH/AAADDxIAAf8AAAMPEAAB/wAAAw8OAAH/AAADDwwAA
f8AAAMPCgAB/wAAAw8IAAH/AAADDwYAAf8AAAMPBAAB/wAAAw8CAAH/AAADDwAAAf8AAAMO/gAB/
wAAAw78AAH/AAADDvoAAf8AAAMO+AAB/wAAAw72AAH/AAADDvQAAf8AAAMO8gAB/wAAAw7wAAH/A
AADDu4AAf8AAAMO7AAB/wAAAw7qAAH/AAADDugAAf8AAAMO5gAB/wAAAw7kAAH/AAADDuIAAf8AA
AMO4AAB/wAAAw7eAAH/AAADDtwAAf8AAAMO2gAB/wAAAw7YAAH/AAADDtYAAf8AAAMO1AAB/wAAA
w7SAAH/AAADDtAAAf8AAAMOzgAB/wAAAw7MAAH/AAADDsoAAf8AAAMOyAAB/wAAAw7GAAH/AAADD
sQAAf8AAAMOwgAB/wAAAw7AAAH/AAADDr4AAf8AAAMOvAAB/wAAAw66AAH/AAADDrgAAf8AAAMOt
gAB/wAAAw60AAH/AAADDrIAAf8AAAMOsAAB/wAAAw6uAAH/AAADDqwAAf8AAAMOqgAB/wAAAw6oA
AH/AAADDqYAAf8AAAMOpAAB/wAAAw6iAAH/AAADDqAAAf8AAAMOngAB/wAAAw6cAAH/AAADDpoAA
f8AAAMOmAAB/wAAAw6WAAH/AAADDpQAAf8AAAMOkgAB/wAAAw6QAAH/AAADDo4AAf8AAAMOjAAB/
wAAAw6KAAH/AAADDogAAf8AAAMOhgAB/wAAAw6EAAH/AAADDoIAAf8AAAMOgAAB/wAAAw5+AAH/A
AADDnwAAf8AAAMOegAB/wAAAw54AAH/AAADDnYAAf8AAAMOdAAB/wAAAw5yAAH/AAADDnAAAf8AA
AMObgAB/wAAAw5sAAH/AAADDmoAAf8AAAMOaAAB/wAAAw5mAAH/AAADDmQAAf8AAAMOYgAB/wAAA
w5gAAH/AAADDl4AAf8AAAMOXAAB/wAAAw5aAAH/AAADDlgAAf8AAAMOVgAB/wAAAw5UAAH/AAADD
lIAAf8AAAMOUAAB/wAAAw5OAAH/AAADDkwAAf8AAAMOSgAB/wAAAw5IAAH/AAADDkYAAf8AAAMOR
AAB/wAAAw5CAAH/AAADDkAAAf8AAAMOPgAB/wAAAw48AAH/AAADDjoAAf8AAAMOOAAB/wAAAw42A
AH/AAADDjQAAf8AAAMOMgAB/wAAAw4wAAH/AAADDi4AAf8AAAMOLAAB/wAAAw4qAAH/AAADDigAA
f8AAAMOJgAB/wAAAw4kAAH/AAADDiIAAf8AAAMOIAAB/wAAAw4eAAH/AAADDhwAAf8AAAMOGgAB/
wAAAw4YAAH/AAADDhYAAf8AAAMOFAAB/wAAAw4SAAH/AAADDhAAAf8AAAMODgAB/wAAAw4MAAH/A
AADDgoAAf8AAAMOCAAB/wAAAw4GAAH/AAADDgQAAf8AAAMOAgAB/wAAAw4AAAH/AAADDfwAAf8AA
AMN+AAB/wAAAw30AAH/AAADDfAAAf8AAAMN7AAB/wAAAw3oAAH/AAADDeQAAf8AAAMN4AAB/wAAA
w3cAAH/AAADDdgAAf8AAAMN1AAB/wAAAw3QAAH/AAADDcwAAf8AAAMNyAAB/wAAAw3EAAH/AAADD
cAAAf8AAAMNvAAB/wAAAw24AAH/AAADDbQAAf8AAAMNsAAB/wAAAw2sAAH/AAADDagAAf8AAAMNp
AAB/wAAAw2gAAH/AAADDZwAAf8AAAMNmAAB/wAAAw2UAAH/AAADDZAAAf8AAAMNjAAB/wAAAw2IA
AH/AAADDYQAAf8AAAMNgAAB/wAAAw18AAH/AAADDXgAAf8AAAMNdAAB/wAAAw1wAAH/AAADDWwAA
f8AAAMNaAAB/wAAAw1kAAH/AAADDWAAAf8AAAMNXAAB/wAAAw1YAAH/AAADDVQAAf8AAAMNUAAB/
wAAAw1MAAH/AAADDUgAAf8AAAMNRAAB/wAAAw1AAAH/AAADDTwAAf8AAAMNOAAB/wAAAw00AAH/A
AADDTAAAf8AAAMNLAAB/wAAAw0oAAH/AAADDSQAAf8AAAMNIAAB/wAAAw0cAAH/AAADDRgAAf8AA
AMNFAAB/wAAAw0QAAH/AAADDQwAAf8AAAMNCAAB/wAAAw0EAAH/AAADDQAAAf8AAAMM/AAB/wAAA
wz4AAH/AAADDPQAAf8AAAMM8AAB/wAAAwzsAAH/AAADDOgAAf8AAAMM5AAB/wAAAwzgAAH/AAADD
NwAAf8AAAMM2AAB/wAAAwzUAAH/AAADDNAAAf8AAAMMzAAB/wAAAwzIAAH/AAADDMQAAf8AAAMMw
AAB/wAAAwy8AAH/AAADDLgAAf8AAAMMtAAB/wAAAwywAAH/AAADDKwAAf8AAAMMqAAB/wAAAwykA
AH/AAADDKAAAf8AAAMMnAAB/wAAAwyYAAH/AAADDJQAAf8AAAMMkAAB/wAAAwyMAAH/AAADDIgAA
f8AAAMMhAAB/wAAAwyAAAH/AAADDHwAAf8AAAMMeAAB/wAAAwx0AAH/AAADDHAAAf8AAAMMbAAB/
wAAAwxoAAH/AAADDGQAAf8AAAMMYAAB/wAAAwxcAAH/AAADDFgAAf8AAAMMVAAB/wAAAwxQAAH/A
AADDEwAAf8AAAMMSAAB/wAAAwxEAAH/AAADDEAAAf8AAAMMPAAB/wAAAww4AAH/AAADDDQAAf8AA
AMMMAAB/wAAAwwsAAH/AAADDCgAAf8AAAMMJAAB/wAAAwwgAAH/AAADDBwAAf8AAAMMGAAB/wAAA
wwUAAH/AAADDBAAAf8AAAMMDAAB/wAAAwwIAAH/AAADDAQAAf8AAAMMAAAB/wAAAwv4AAH/AAADC
/AAAf8AAAML6AAB/wAAAwvgAAH/AAADC9gAAf8AAAML0AAB/wAAAwvIAAH/AAADC8AAAf8AAAMLu
AAB/wAAAwuwAAH/AAADC6gAAf8AAAMLoAAB/wAAAwuYAAH/AAADC5AAAf8AAAMLiAAB/wAAAwuAA
AH/AAADC3gAAf8AAAMLcAAB/wAAAwtoAAH/AAADC2AAAf8AAAMLWAAB/wAAAwtQAAH/AAADC0gAA
f8AAAMLQAAB/wAAAws4AAH/AAADCzAAAf8AAAMLKAAB/wAAAwsgAAAAAAADCxgAAAAAAAMLEAAAA
AAAAwsIAAAAAAADCwAAAAAAAAMK+AAAAAAAAwrwAAAAAAADCugAAAAAAAMK4AAAAAAAAwrYAAAAA
AADCtAAAAAAAAMKyAAAAAAAAwrAAAAAAAADCrgAAAAAAAMKsAAAAAAAAwqoAAAAAAADCqAAAAAAA
AMKmAAAAAAAAwqQAAAAAAADCogAAAAAAAMKgAAAAAAAAwp4AAAAAAADCnAAAAAAAAMKaAAAAAAAA
wpgAAAAAAADClgAAAAAAAMKUAAAAAAAAwpIAAAAAAADCkAAAAAAAAMKOAAAAAAAAwowAAAAAAADC
igAAAAAAAMKIAAAAAAAAwoYAAAAAAADChAAAAAAAAMKCAAAAAAAAwoAAAAAAAADCfAAAAAAAAMJ4
AAAAAAAAwnQAAAAAAADCcAAAAAAAAMJsAAAAAAAAwmgAAAAAAADCZAAAAAAAAMJgAAAAAAAAwlwA
AAAAAADCWAAAAAAAAMJUAAAAAAAAwlAAAAAAAADCTAAAAAAAAMJIAAAAAAAAwkQAAAAAAADCQAAA
AAAAAMI8AAAAAAAAwjgAAAAAAADCNAAAAAAAAMIwAAAAAAAAwiwAAAAAAADCKAAAAAAAAMIkAAAA
AAAAwiAAAAAAAADCHAAAAAAAAMIYAAAAAAAAwhQAAAAAAADCEAAAAAAAAMIMAAAAAAAAwggAAAAA
AADCBAAAAAAAAMIAAAAAAAAAwfgAAAAAAADB8AAAAAAAAMHoAAAAAAAAweAAAAAAAADB2AAAAAAA
AMHQAAAAAAAAwcgAAAAAAADBwAAAAAAAAMG4AAAAAAAAwbAAAAAAAADBqAAAAAAAAMGgAAAAAAAA
wZgAAAAAAADBkAAAAAAAAMGIAAAAAAAAwYAAAAAAAADBcAAAAAAAAMFgAAAAAAAAwVAAAAAAAADB
QAAAAAAAAMEwAAAAAAAAwSAAAAAAAADBEAAAAAAAAMEAAAAAAAAAwOAAAAAAAADAwAAAAAAAAMCg
AAAAAAAAwIAAAAAAAADAQAAAAAAAAMAAAAAAAAAAv4AAAAAAAACo+gAAQaBBlD+AAABBoEGUQAAA
AEGgQZRAQAAAQaBBlECAAABBoEGUQKAAAEGgQZRAwAAAQaBBlEDgAABBoEGUQQAAAEGgQZRBEAAA
QaBBlEEgAABBoEGUQTAAAEGgQZRBQAAAQaBBlEFQAABBoEGUQWAAAEGgQZRBcAAAQaBBlEGAAABB
oEGUQYgAAEGgQZRBkAAAQaBBlEGYAABBoEGUQaAAAEGgQZRBqAAAQaBBlEGwAABBoEGUQbgAAEGg
QZRBwAAAQaBBlEHIAABBoEGUQdAAAEGgQZRB2AAAQaBBlEHgAABBoEGUQegAAEGgQZRB8AAAQaBB
lEH4AABBoEGUQgAAAEGgQZRCBAAAQaBBlEIIAABBoEGUQgwAAEGgQZRCEAAAQaBBlEIUAABBoEGU
QhgAAEGgQZRCHAAAQaBBlEIgAABBoEGUQiQAAEGgQZRCKAAAQaBBlEIsAABBoEGUQjAAAEGgQZRC
NAAAQaBBlEI4AABBoEGUQjwAAEGgQZRCQAAAQaBBlEJEAABBoEGUQkgAAEGgQZRCTAAAQaBBlEJQ
AABBoEGUQlQAAEGgQZRCWAAAQaBBlEJcAABBoEGUQmAAAEGgQZRCZAAAQaBBlEJoAABBoEGUQmwA
AEGgQZRCcAAAQaBBlEJ0AABBoEGUQngAAEGgQZRCfAAAQaBBlEKAAABBoEGUQoIAAEGgQZRChAAA
QaBBlEKGAABBoEGUQogAAEGgQZRCigAAQaBBlEKMAABBoEGUQo4AAEGgQZRCkAAAQaBBlEKSAABB
oEGUQpQAAEGgQZRClgAAQaBBlEKYAABBoEGUQpoAAEGgQZRCnAAAQaBBlEKeAABBoEGUQqAAAEGg
QZRCogAAQaBBlEKkAABBoEGUQqYAAEGgQZRCqAAAQaBBlEKqAABBoEGUQqwAAEGgQZRCrgAAQaBB
lEKwAABBoEGUQrIAAEGgQZRCtAAAQaBBlEK2AABBoEGUQrgAAEGgQZRCugAAQaBBlEK8AABBoEGU
Qr4AAEGgQZRCwAAAQaBBlELCAABBoEGUQsQAAEGgQZRCxgAAQaBBlELIAABBoEGUQsoAAEGgQZRC
zAAAQaBBlELOAABBoEGUQtAAAEGgQZRC0gAAQaBBlELUAABBoEGUQtYAAEGgQZRC2AAAQaBBlELa
AABBoEGUQtwAAEGgQZRC3gAAQaBBlELgAABBoEGUQuIAAEGgQZRC5AAAQaBBlELmAABBoEGUQugA
AEGgQZRC6gAAQaBBlELsAABBoEGUQu4AAEGgQZRC8AAAQaBBlELyAABBoEGUQvQAAEGgQZRC9gAA
QaBBlEL4AABBoEGUQvoAAEGgQZRC/AAAQaBBlEL+AABBoEGUQwAAAEGgQZRDAQAAQaBBlEMCAABB
oEGUQwMAAEGgQZRDBAAAQaBBlEMFAABBoEGUQwYAAEGgQZRDBwAAQaBBlEMIAABBoEGUQwkAAEGg
QZRDCgAAQaBBlEMLAABBoEGUQwwAAEGgQZRDDQAAQaBBlEMOAABBoEGUQw8AAEGgQZRDEAAAQaBB
lEMRAABBoEGUQxIAAEGgQZRDEwAAQaBBlEMUAABBoEGUQxUAAEGgQZRDFgAAQaBBlEMXAABBoEGU
QxgAAEGgQZRDGQAAQaBBlEMaAABBoEGUQxsAAEGgQZRDHAAAQaBBlEMdAABBoEGUQx4AAEGgQZRD
HwAAQaBBlEMgAABBoEGUQyEAAEGgQZRDIgAAQaBBlEMjAABBoEGUQyQAAEGgQZRDJQAAQaBBlEMm
AABBoEGUQycAAEGgQZRDKAAAQaBBlEMpAABBoEGUQyoAAEGgQZRDKwAAQaBBlEMsAABBoEGUQy0A
AEGgQZRDLgAAQaBBlEMvAABBoEGUQzAAAEGgQZRDMQAAQaBBlEMyAABBoEGUQzMAAEGgQZRDNAAA
QaBBlEM1AABBoEGUQzYAAEGgQZRDNwAAQaBBlEM4AABBoEGUQzkAAEGgQZRDOgAAQaBBlEM7AABB
oEGUQzwAAEGgQZRDPQAAQaBBlEM+AABBoEGUQz8AAEGgQZRDQAAAQaBBlENBAABBoEGUQ0IAAEGg
QZRDQwAAQaBBlENEAABBoEGUQ0UAAEGgQZRDRgAAQaBBlENHAABBoEGUQ0gAAEGgQZRDSQAAQaBB
lENKAABBoEGUQ0sAAEGgQZRDTAAAQaBBlENNAABBoEGUQ04AAEGgQZRDTwAAQaBBlENQAABBoEGU
Q1EAAEGgQZRDUgAAQaBBlENTAABBoEGUQ1QAAEGgQZRDVQAAQaBBlENWAABBoEGUQ1cAAEGgQZRD
WAAAQaBBlENZAABBoEGUQ1oAAEGgQZRDWwAAQaBBlENcAABBoEGUQ10AAEGgQZRDXgAAQaBBlENf
AABBoEGUQ2AAAEGgQZRDYQAAQaBBlENiAABBoEGUQ2MAAEGgQZRDZAAAQaBBlENlAABBoEGUQ2YA
AEGgQZRDZwAAQaBBlENoAABBoEGUQ2kAAEGgQZRDagAAQaBBlENrAABBoEGUQ2wAAEGgQZRDbQAA
QaBBlENuAABBoEGUQ28AAEGgQZRDcAAAQaBBlENxAABBoEGUQ3IAAEGgQZRDcwAAQaBBlEN0AABB
oEGUQ3UAAEGgQZRDdgAAQaBBlEN3AABBoEGUQ3gAAEGgQZRDeQAAQaG59UN6AABBobn1Q3sAAEGh
ufVDfAAAQaG59UN9AABBobn1Q34AAEGhufVDfwAAQaG59UOAAABBobn1Q4CAAEGhufVDgQAAQaG5
9UOBgABBobn1Q4IAAEGhufVDgoAAQaG59UODAABBobn1Q4OAAEGhufVDhAAAQaG59UOEgABBobn1
Q4UAAEGhufVDhYAAQaG59UOGAABBobn1Q4aAAEGhufVDhwAAQaG59UOHgABBobn1Q4gAAEGhufVD
iIAAQaG59UOJAABBobn1Q4mAAEGhufVDigAAQaG59UOKgABBobn1Q4sAAEGhufVDi4AAQaG59UOM
AABBobn1Q4yAAEGhufVDjQAAQaG59UONgABBobn1Q44AAEGhufVDjoAAQaG59UOPAABBobn1Q4+A
AEGhufVDkAAAQaG59UOQgABBobn1Q5EAAEGhufVDkYAAQaG59UOSAABBobn1Q5KAAEGhufVDkwAA
QaG59UOTgABBobn1Q5QAAEGhufVDlIAAQaG59UOVAABBobn1Q5WAAEGhufVDlgAAQaG59UOWgABB
obn1Q5cAAEGhufVDl4AAQaG59UOYAABBobn1Q5iAAEGhufVDmQAAQaG59UOZgABBobn1Q5oAAEGh
ufVDmoAAQaG59UObAABBobn1Q5uAAEGhufVDnAAAQaG59UOcgABBobn1Q50AAEGhufVDnYAAQaG5
9UOeAABBobn1Q56AAEGhufVDnwAAQaG59UOfgABBobn1Q6AAAEGhufVDoIAAQaG59UOhAABBobn1
Q6GAAEGhufVDogAAQaG59UOigABBobn1Q6MAAEGhufVDo4AAQaG59UOkAABBobn1Q6SAAEGhufVD
pQAAQaG59UOlgABBobn1Q6YAAEGhufVDpoAAQaG59UOnAABBobn1Q6eAAEGhufVDqAAAQaG59UOo
gABBobn1Q6kAAEGhufVDqYAAQaG59UOqAABBobn1Q6qAAEGhufVDqwAAQaG59UOrgABBobn1Q6wA
AEGhufVDrIAAQaG59UOtAABBobn1Q62AAEGhufVDrgAAQaG59UOugABBobn1Q68AAEGhufVDr4AA
QaG59UOwAABBobn1Q7CAAEGhufVDsQAAQaG59UOxgABBobn1Q7IAAEGhufVDsoAAQaG59UOzAABB
obn1Q7OAAEGhufVDtAAAQaG59UO0gABBobn1Q7UAAEGhufVDtYAAQaG59UO2AABBobn1Q7aAAEGh
ufVDtwAAQaG59UO3gABBobn1Q7gAAEGhufVDuIAAQaG59UO5AABBobn1Q7mAAEGhufVDugAAQaG5
9UO6gABBobn1Q7sAAEGhufVDu4AAQaG59UO8AABBobn1Q7yAAEGhufVDvQAAQaG59UO9gABBobn1
Q74AAEGhufVDvoAAQaG59UO/AABBobn1Q7+AAEGhufVDwAAAQaG59UPAgABBobn1Q8EAAEGhufVD
wYAAQaG59UPCAABBobn1Q8KAAEGhufVDwwAAQaG59UPDgABBobn1Q8QAAEGhufVDxIAAQaG59UPF
AABBobn1Q8WAAEGhufVDxgAAQaG59UPGgABBobn1Q8cAAEGhufVDx4AAQaG59UPIAABBobn1Q8iA
AEGhufVDyQAAQaG59UPJgABBobn1Q8oAAEGhufVDyoAAQaG59UPLAABBobn1Q8uAAEGhufVDzAAA
QaG59UPMgABBobn1Q80AAEGhufVDzYAAQaG59UPOAABBobn1Q86AAEGhufVDzwAAQaG59UPPgABB
obn1Q9AAAEGhufVD0IAAQaG59UPRAABBobn1Q9GAAEGhufVD0gAAQaG59UPSgABBobn1Q9MAAEGh
ufVD04AAQaG59UPUAABBobn1Q9SAAEGhufVD1QAAQaG59UPVgABBobn1Q9YAAEGhufVD1oAAQaG5
9UPXAABBobn1Q9eAAEGhufVD2AAAQaG59UPYgABBobn1Q9kAAEGhufVD2YAAQaG59UPaAABBobn1
Q9qAAEGhufVD2wAAQaG59UPbgABBobn1Q9wAAEGhufVD3IAAQaG59UPdAABBobn1Q92AAEGhufVD
3gAAQaG59UPegABBobn1Q98AAEGhufVD34AAQaG59UPgAABBobn1Q+CAAEGhufVD4QAAQaG59UPh
gABBobn1Q+IAAEGhufVD4oAAQaG59UPjAABBobn1Q+OAAEGhufVD5AAAQaG59UPkgABBobn1Q+UA
AEGhufVD5YAAQaG59UPmAABBobn1Q+aAAEGhufVD5wAAQaG59UPngABBobn1Q+gAAEGhufVD6IAA
QaG59UPpAABBobn1Q+mAAEGhufVD6gAAQaG59UPqgABBobn1Q+sAAEGhufVD64AAQaG59UPsAABB
obn1Q+yAAEGhufVD7QAAQaG59UPtgABBobn1Q+4AAEGhufVD7oAAQaG59UPvAABBobn1Q++AAEGh
ufVD8AAAQaG59UPwgABBobn1Q/EAAEGhufVD8YAAQaG59UPyAABBobn1Q/KAAEGhufVD8wAAQaG5
9UPzgABBobn1Q/QAAEGhufVD9IAAQaG59UP1AABBobn1Q/WAAEGhufVD9gAAQaG59UP2gABBobn1
Q/cAAEGhufVD94AAQaG59UP4AABBobn1Q/iAAEGhufVD+QAAQaG59UP5gABBobn1Q/oAAEGhufVD
+oAAQaG59UP7AABBobn1Q/uAAEGhufVD/AAAQaG59UP8gABBobn1Q/0AAEGhufVD/YAAQaG59UP+
AABBobn1Q/6AAEGhufVD/wAAQaG59UP/gABBobn1RAAAAEGhufVEAEAAQaG59UQAgABBobn1RADA
AEGhufVEAQAAQaG59UQBQABBobn1RAGAAEGhufVEAcAAQaG59UQCAABBobn1RAJAAEGhufVEAoAA
QaG59UQCwABBobn1RAMAAEGhufVEA0AAQaG59UQDgABBobn1RAPAAEGhufVEBAAAQaG59UQEQABB
obn1RASAAEGhufVEBMAAQaG59UQFAABBobn1RAVAAEGhufVEBYAAQaG59UQFwABBobn1RAYAAEGh
ufVEBkAAQaG59UQGgABBobn1RAbAAEGhufVEBwAAQaG59UQHQABBobn1RAeAAEGhufVEB8AAQaG5
9UQIAABBobn1RAhAAEGhufVECIAAQaG59UQIwABBobn1RAkAAEGhufVECUAAQaG59UQJgABBobn1
RAnAAEGhufVECgAAQaG59UQKQABBobn1RAqAAEGhufVECsAAQaG59UQLAABBobn1RAtAAEGhufVE
C4AAQaG59UQLwABBobn1RAwAAEGhufVEDEAAQaG59UQMgABBobn1RAzAAEGhufVEDQAAQaG59UQN
QABBobn1RA2AAEGhufVEDcAAQaG59UQOAABBobn1RA5AAEGhufVEDoAAQaG59UQOwABBobn1RA8A
AEGhufVED0AAQaG59UQPgABBobn1RA/AAEGhufVEEAAAQaG59UQQQABBobn1RBCAAEGhufVEEMAA
QaG59UQRAABBobn1RBFAAEGhufVEEYAAQaG59UQRwABBobn1RBIAAEGhufVEEkAAQaG59UQSgABB
obn1RBLAAEGhufVEEwAAQaG59UQTQABBobn1RBOAAEGhufVEE8AAQaG59UQUAABBobn1RBRAAEGh
ufVEFIAAQaG59UQUwABBobn1RBUAAEGhufVEFUAAQaG59UQVgABBobn1RBXAAEGhufVEFgAAQaG5
9UQWQABBobn1RBaAAEGhufVEFsAAQaG59UQXAABBobn1RBdAAEGhufVEF4AAQaG59UQXwABBobn1
RBgAAEGhufVEGEAAQaG59UQYgABBobn1RBjAAEGhufVEGQAAQaG59UQZQABBobn1RBmAAEGhufVE
GcAAQaG59UQaAABBobn1RBpAAEGhufVEGoAAQaG59UQawABBobn1RBsAAEGhufVEG0AAQaG59UQb
gABBobn1RBvAAEGhufVEHAAAQaG59UQcQABBobn1RByAAEGhufVEHMAAQaG59UQdAABBobn1RB1A
AEGhufVEHYAAQaG59UQdwABBobn1RB4AAEGhufVEHkAAQaG59UQegABBobn1RB7AAEGhufVEHwAA
QaG59UQfQABBobn1RB+AAEGhufVEH8AAQaG59UQgAABBobn1RCBAAEGhufVEIIAAQaG59UQgwABB
obn1RCEAAEGhufVEIUAAQaG59UQhgABBobn1RCHAAEGhufVEIgAAQaG59UQiQABBoEGURCKAAEGg
QZREIsAAQaBBlEQjAABBoEGURCNAAEGgQZREI4AAQaBBlEQjwABBoEGURCQAAEGgQZREJEAAQaBB
lEQkgABBoEGURCTAAEGgQZREJQAAQaBBlEQlQABBoEGURCWAAEGgQZREJcAAQaBBlEQmAABBoEGU
RCZAAEGgQZREJoAAQaBBlEQmwABBoEGURCcAAEGgQZREJ0AAQaBBlEQngABBoEGURCfAAEGgQZRE
KAAAQaBBlEQoQABBoEGURCiAAEGgQZREKMAAQaBBlEQpAABBoEGURClAAEGgQZREKYAAQaBBlEQp
wABBoEGURCoAAEGgQZREKkAAQaBBlEQqgABBoEGURCrAAEGgQZREKwAAQaBBlEQrQABBoEGURCuA
AEGgQZREK8AAQaBBlEQsAABBoEGURCxAAEGgQZRELIAAQaBBlEQswABBoEGURC0AAEGgQZRELUAA
QaBBlEQtgABBoEGURC3AAEGgQZRELgAAQaBBlEQuQABBoEGURC6AAEGgQZRELsAAQaBBlEQvAABB
oEGURC9AAEGgQZREL4AAQaBBlEQvwABBoEGURDAAAEGgQZREMEAAQaBBlEQwgABBoEGURDDAAEGg
QZREMQAAQaBBlEQxQABBoEGURDGAAEGgQZREMcAAQaBBlEQyAABBoEGURDJAAEGgQZREMoAAQaBB
lEQywABBoEGURDMAAEGgQZREM0AAQaBBlEQzgABBoEGURDPAAEGgQZRENAAAQaBBlEQ0QABBoEGU
RDSAAEGgQZRENMAAQaBBlEQ1AABBoEGURDVAAEGgQZRENYAAQaBBlEQ1wABBoEGURDYAAEGgQZRE
NkAAQaBBlEQ2gABBoEGURDbAAEGgQZRENwAAQaBBlEQ3QABBoEGURDeAAEGgQZREN8AAQaBBlEQ4
AABBoEGURDhAAEGgQZREOIAAQaBBlEQ4wABBoEGURDkAAEGgQZREOUAAQaBBlEQ5gABBoEGURDnA
AEGgQZREOgAAQaBBlEQ6QABBoEGURDqAAEGgQZREOsAAQaBBlEQ7AABBoEGURDtAAEGgQZREO4AA
QaBBlEQ7wABBoEGURDwAAEGgQZREPEAAQaBBlEQ8gABBoEGURDzAAEGgQZREPQAAQaBBlEQ9QABB
oEGURD2AAEGgQZREPcAAQaBBlEQ+AABBoEGURD5AAEGgQZREPoAAQaBBlEQ+wABBoEGURD8AAEGg
QZREP0AAQaBBlEQ/gABBoEGURD/AAEGgQZREQAAAQaBBlERAQABBoEGURECAAEGgQZREQMAAQaBB
lERBAABBoEGUREFAAEGgQZREQYAAQaBBlERBwABBoEGUREIAAEGgQZREQkAAQaBBlERCgABBoEGU
RELAAEGgQZREQwAAQaBBlERDQABBoEGUREOAAEGgQZREQ8AAQaBBlEREAABBoEGURERAAEGgQZRE
RIAAQaBBlEREwABBoEGUREUAAEGgQZRERUAAQaBBlERFgABBoEGUREXAAEGgQZRERgAAQaBBlERG
QABBoEGUREaAAEGgQZRERsAAQaBBlERHAABBoEGUREdAAEGgQZRER4AAQaBBlERHwABBoEGUREgA
AEGgQZRESEAAQaBBlERIgABBoEGUREjAAEGgQZRESQAAQaBBlERJQABBoEGUREmAAEGgQZREScAA
QaBBlERKAABBoEGUREpAAEGgQZRESoAAQaBBlERKwABBoEGUREsAAEGgQZRES0AAQaBBlERLgABB
oEGUREvAAEGgQZRETAAAQaBBlERMQABBoEGUREyAAEGgQZRETMAAQaBBlERNAABBoEGURE1AAEGg
QZRETYAAQaBBlERNwABBoEGURE4AAEGgQZRETkAAQaBBlEROgABBoEGURE7AAEGgQZRETwAAQaBB
lERPQABBoEGURE+AAEGgQZRET8AAQaBBlERQAABBoEGURFBAAEGgQZREUIAAQaBBlERQwABBoEGU
RFEAAEGgQZREUUAAQaBBlERRgABBoEGURFHAAEGgQZREUgAAQaBBlERSQABBoEGURFKAAEGgQZRE
UsAAQaBBlERTAABBoEGURFNAAEGgQZREU4AAQaBBlERTwABBoEGURFQAAEGgQZREVEAAAAAAAERU
gAAAAAAARFTAAAAAAABEVQAAAAAAAERVQAAAAAAARFWAAAAAAABEVcAAAAAAAERWAAAAAAAARFZA
AAAAAABEVoAAAAAAAERWwAAAAAAARFcAAAAAAABEV0AAAAAAAERXgAAAAAAARFfAAAAAAABEWAAA
AAAAAERYQAAAAAAARFiAAAAAAABEWMAAAAAAAERZAAAAAAAARFlAAAAAAABEWYAAAAAAAERZwAAA
AAAARFoAAAAAAABEWkAAAAAAAERagAAAAAAARFrAAAAAAABEWwAAAAAAAERbQAAAAAAARFuAAAAA
AABEW8AAAAAAAERcAAAAAAAARFxAAAAAAABEXIAAAAAAAERcwAAAAAAARF0AAAAAAABEXUAAAAAA
AERdgAAAAAAARF3AAAAAAABEXgAAAAAAAEReQAAAAAAARF6AAAAAAABEXsAAAAAAAERfAAAAAAAA
RF9AAAAAAABEX4AAAAAAAERfwAAAAAAARGAAAAAAAABEYEAAAAAAAERggAAAAAAARGDAAAAAAABE
YQAAAAAAAERhQAAAAAAARGGAAAAAAABEYcAAAAAAAERiAAAAAAAARGJAAAAAAABEYoAAAAAAAERi
wAAAAAAARGMAAAAAAABEY0AAAAAAAERjgAAAAAAARGPAAAAAAABEZAAAAAAAAERkQAAAAAAARGSA
AAAAAABEZMAAAAAAAERlAAAAAAAARGVAAAAAAABEZYAAAAAAAERlwAAAAAAARGYAAAAAAABEZkAA
AAAAAERmgAAAAAAARGbAAAAAAABEZwAAAAAAAERnQAAAAAAARGeAAAAAAABEZ8AAAAAAAERoAAAA
AAAARGhAAAAAAABEaIAAAAAAAERowAAAAAAARGkAAAAAAABEaUAAAAAAAERpgAAAAAAARGnAAAAA
AABEagAAAAAAAERqQAAAAAAARGqAAAAAAABEasAAAAAAAERrAAAAAAAARGtAAAAAAABEa4AAAAAA
AERrwAAAAAAARGwAAAAAAABEbEAAAAAAAERsgAAAAAAARGzAAAAAAABEbQAAAAAAAERtQAAAAAAA
RG2AAAAAAABEbcAAAAAAAERuAAAAAAAARG5AAAAAAABEboAAAAAAAERuwAAAAAAARG8AAAAAAABE
b0AAAAAAAERvgAAAAAAARG/AAAAAAABEcAAAAAAAAERwQAAAAAAARHCAAAAAAABEcMAAAAAAAERx
AAAAAAAARHFAAAAAAABEcYAAAAAAAERxwAAAAAAARHIAAAAAAABEckAAAAAAAERygAAAAAAARHLA
AAAAAABEcwAAAAAAAERzQAAAAAAARHOAAAAAAABEc8AAAAAAAER0AAAAAAAARHRAAAAAAABEdIAA
AAAAAER0wAAAAAAARHUAAAAAAABEdUAAAAAAAER1gAAAAAAARHXAAAAAAABEdgAAAAAAAER2QAAA
AAAARHaAAAAAAABEdsAAAAAAAER3AAAAAAAARHdAAAAAAABEd4AAAAAAAER3wAAAAAAARHgAAAAA
AABEeEAAAAAAAER4gAAAAAAARHjAAAAAAABEeQAAAAAAAER5QAAAAAAARHmAAAAAAABEecAAAAAA
AER6AAAAAAAARHpAAAAAAABEeoAAAAAAAER6wAAAAAAARHsAAAAAAABEe0AAAAAAAER7gAAAAAAA
RHvAAAAAAABEfAAAAAAAAER8QAAAAAAARHyAAAAAAABEfMAAAAAAAER9AAAAAAAARH1AAAAAAABE
fYAAAAAAAER9wAAAAAAARH4AAAAAAABEfkAAAAAAAER+gAAAAAAARH7AAAAAAABEfwAAAAAAAER/
QAAAAAAARH+AAAAAAABEf8AAAAAAAESAAAAAAAAARIAgAAAAAABEgEAAAAAAAESAYAAAAAAARICA
AAAAAABEgKAAAAAAAESAwAAAAAAARIDgAAAAAABEgQAAAAAAAESBIAAAAAAARIFAAAAAAABEgWAA
AAAAAESBgAAAAAAARIGgAAAAAABEgcAAAAAAAESB4AAAAAAA</set>
      <set id="set" fmt="ptset">AAAAA3NldAAAAAAAAAACAAAAAwAAAAAAAAAAQKAAAAAAAABBUAAAAAAAAA==</set>
      <set id="set1" fmt="ptset">AAAABHNldDEAAAAAAAAAAgAAAAMAAAAAAAAAAECgAAAAAAAAQVAAAEFAAAA=</set>
   </ref>
</figure>
