# Supplementary material for: Principles of operation of a cerebellar learning circuit
Source: eLife. 2020 Apr 30;9:e55217. doi: 10.7554/eLife.55217 (PMC7255800; doi:10.7554/eLife.55217)
Supplement: Figure 3—source data 1. [file elife-55217-fig3-data1.zip › F03.fyp]

<?xml version="1.0" encoding="us-ascii" standalone="yes"?>
<?fyp appVersion="5.1.2" schemaVersion="22"?>
<figure strokeWidth="0.01in" strokeJoin="miter" loc="0.5in 1in" strokePat="solid" psFont="Helvetica" fontStyle="plain" title="Dual-trial scaling with instruction magnitude" fillColor="000000" altFont="serif" strokeCap="butt" width="7.5in" fontSize="8" strokeColor="000000" font="Arial" height="4in"
     xmlns="http://www.keck.ucsf.edu/datanav/namespace/schema22">
   <graph loc="0.5in 2.5in" width="1.2in" title="Paradigm" height="1.2in">
      <axis labelOffset="0.22in" lineHt="0.8" start="-1" spacer="0in" end="15" title="Pursuit direction (deg)">
         <ticks strokeWidth="1pt" intv="5" start="0" end="15"></ticks>
      </axis>
      <axis labelOffset="0.3in" lineHt="0.8" start="-2" end="15" title="Learning direction (deg)">
         <ticks intv="5" start="0" end="15"></ticks>
      </axis>
      <zaxis cmapnan="ffffff" lineHt="0.8" gap="0.2in" start="0" spacer="0.1in" end="100" title="Z AXIS">
         <ticks intv="10"></ticks>
      </zaxis>
      <gridline strokeWidth="0.25pt" strokeColor="c8c8c8" />
      <gridline strokeWidth="0.25pt" strokeColor="c8c8c8" />
      <legend loc="2u -1.1u" labelOffset="0.05in" hide="false" size="0.05in" len="0.1in" spacer="0.12in" mid="true" />
      <shape rotate="-90" loc="13u 0u" width="0.075in" type="upisotriangle" height="0.075in" />
      <shape fillColor="8c564b" rotate="-38.7" loc="13u 10u" width="0.075in" strokeColor="8c564b" type="upisotriangle" height="0.075in" bkg="8c564b" />
      <shape strokeWidth="0.5pt" rotate="-76" loc="13u 2u" width="0.075in" strokeColor="74a9cf" type="upisotriangle" height="0.075in" bkg="74a9cf" />
      <shape fillColor="2ca02c" rotate="-63" loc="13u 4u" width="0.075in" strokeColor="2ca02c" type="upisotriangle" height="0.075in" bkg="2ca02c" />
      <shape fillColor="9467bd" rotate="-45" loc="13u 8u" width="0.075in" strokeColor="9467bd" type="upisotriangle" height="0.075in" bkg="9467bd" />
      <shape fillColor="d62728" rotate="-53.1" loc="13u 6u" width="0.075in" strokeColor="d62728" type="upisotriangle" height="0.075in" bkg="d62728" />
      <shape fillColor="e377c2" rotate="-33.7" loc="13u 12u" width="0.075in" strokeColor="e377c2" type="upisotriangle" height="0.075in" bkg="e377c2" />
      <trace strokeWidth="1pt" src="#set" title="Probe trial">
         <symbol size="0in" type="circle" />
         <ebar hide="true" />
      </trace>
      <label fillColor="e377c2" loc="1u 70%" title="30 deg/s" />
      <trace strokeWidth="1pt" mode="errorband" strokePat="dashed" src="#set16" legend="false" strokeColor="e377c2" title="30 deg/s">
         <symbol fillColor="e377c2" size="0pt" type="circle" />
         <ebar fillColor="40e377c2" strokeWidth="0.01pt" capSize="0in" strokeColor="40e377c2" />
      </trace>
      <label fillColor="8c564b" loc="1u 60%" title="25 deg/s" />
      <trace strokeWidth="1pt" mode="errorband" strokePat="dashed" src="#set15" legend="false" strokeColor="8c564b" title="25 deg/s">
         <symbol fillColor="8c564b" size="0pt" type="circle" />
         <ebar fillColor="408c564b" strokeWidth="0.01pt" capSize="0in" strokeColor="408c564b" />
      </trace>
      <label fillColor="9467bd" loc="1u 50%" title="20 deg/s" />
      <trace strokeWidth="1pt" mode="errorband" strokePat="dashed" src="#set14" legend="false" strokeColor="9467bd" title="20 deg/s">
         <symbol fillColor="9467bd" size="0pt" type="circle" />
         <ebar fillColor="409467bd" strokeWidth="0.01pt" capSize="0in" strokeColor="409467bd" />
      </trace>
      <label fillColor="d62728" loc="1u 40%" title="15 deg/s" />
      <trace strokeWidth="1pt" mode="errorband" strokePat="dashed" src="#set13" legend="false" strokeColor="d62728" title="15 deg/s">
         <symbol fillColor="d62728" size="0pt" type="circle" />
         <ebar fillColor="40d62728" strokeWidth="0.01pt" capSize="0in" strokeColor="40d62728" />
      </trace>
      <label fillColor="2ca02c" loc="1u 30%" title="10 deg/s" />
      <trace strokeWidth="1pt" mode="errorband" strokePat="dashed" src="#set12" legend="false" strokeColor="2ca02c" title="10 deg/s">
         <symbol fillColor="2ca02c" size="0pt" type="circle" />
         <ebar fillColor="402ca02c" strokeWidth="0.01pt" capSize="0in" strokeColor="402ca02c" />
      </trace>
      <label fillColor="74a9cf" loc="1u 20%" title="5 deg/s" />
      <trace strokeWidth="1pt" mode="errorband" strokePat="dashed" src="#set11" legend="false" strokeColor="74a9cf" title="5 deg/s">
         <symbol fillColor="ff7f0e" size="0pt" type="circle" />
         <ebar fillColor="4074a9cf" strokeWidth="0.01pt" capSize="0in" strokeColor="4074a9cf" />
      </trace>
      <trace strokeWidth="1pt" strokePat="dashed" src="#set1" legend="false" strokeColor="808080" title="0 deg/s">
         <symbol size="0in" type="circle" />
         <ebar hide="true" />
      </trace>
      <label loc="-1u 80%" title="Learning trials:" />
      <label loc="2% 100%" fontSize="13" valign="top" title="A" />
   </graph>
   <graph loc="2.4in 2.5in" width="1.2in" title="RE - Learning response vs time" clip="true" height="1.2in">
      <axis labelOffset="0.25in" lineHt="1.1" start="-100" spacer="0in" end="275">
         <ticks intv="100" perLogIntv="1" start="-100" end="800"></ticks>
      </axis>
      <axis labelOffset="0.3in" lineHt="1.1" start="-0.1" end="1.1" title="Learned response (deg/s)">
         <ticks intv="0.2" perLogIntv="1" start="0" end="1.1" fmt="f1"></ticks>
      </axis>
      <zaxis cmapnan="ffffff" lineHt="0.8" gap="0.2in" start="0" spacer="0.1in" end="500" title="Z AXIS">
         <ticks intv="10"></ticks>
      </zaxis>
      <gridline />
      <gridline />
      <legend loc="0in 0.3in" labelOffset="0.05in" size="0.1in" len="0.15in" spacer="0.1in" mid="true" />
      <line strokeWidth="0.15in" p0="250u 1%" p1="250u 100%" strokeColor="d3d3d3" />
      <trace strokeWidth="0.5pt" mode="errorband" src="#src_62" strokeColor="e377c2" title="30 deg/s">
         <symbol fillColor="e377c2" strokeWidth="1pt" size="0pt" type="circle" />
         <ebar fillColor="40e377c2" strokeWidth="0.01pt" capSize="0in" strokeColor="40e377c2" />
      </trace>
      <trace strokeWidth="0.5pt" mode="errorband" src="#src_52" strokeColor="8c564b" title="25 deg/s">
         <symbol fillColor="8c564b" strokeWidth="1pt" size="0pt" type="circle" />
         <ebar fillColor="408c564b" strokeWidth="0.01pt" capSize="0in" strokeColor="408c564b" />
      </trace>
      <trace strokeWidth="0.5pt" mode="errorband" src="#src_42" strokeColor="9467bd" title="20 deg/s">
         <symbol fillColor="9467bd" strokeWidth="1pt" size="0pt" type="circle" />
         <ebar fillColor="409467bd" strokeWidth="0.01pt" capSize="0in" strokeColor="409467bd" />
      </trace>
      <trace strokeWidth="0.5pt" mode="errorband" src="#src_32" strokeColor="d62728" title="15 deg/s">
         <symbol fillColor="d62728" strokeWidth="1pt" size="0pt" type="circle" />
         <ebar fillColor="40d62728" strokeWidth="0.01pt" capSize="0in" strokeColor="40d62728" />
      </trace>
      <trace strokeWidth="0.5pt" mode="errorband" src="#src_22" strokeColor="2ca02c" title="10 deg/s">
         <symbol fillColor="2ca02c" strokeWidth="1pt" size="0pt" type="circle" />
         <ebar fillColor="402ca02c" strokeWidth="0.01pt" capSize="0in" strokeColor="402ca02c" />
      </trace>
      <trace strokeWidth="0.5pt" mode="errorband" src="#src_14" strokeColor="74a9cf" title="5 deg/s">
         <symbol fillColor="ff7f0e" strokeWidth="1pt" size="0pt" type="circle" />
         <ebar fillColor="4074a9cf" strokeWidth="0.01pt" capSize="0in" strokeColor="4074a9cf" />
      </trace>
      <trace strokeWidth="0.5pt" mode="errorband" src="#src_03" strokeColor="808080" title="0 deg/s">
         <symbol fillColor="1f77b4" strokeWidth="1pt" size="0pt" type="circle" />
         <ebar fillColor="40808080" strokeWidth="0.01pt" capSize="0in" strokeColor="40808080" />
      </trace>
      <label loc="50% 100%" valign="top" fontStyle="bold" align="center" title="Monkey RE" />
      <line p0="250u 100%" p1="250u 0%" strokePat="dashed" />
      <label loc="1.2in -0.25in" valign="top" align="center" title="Time relative to target motion onset (ms)" />
      <label loc="2% 100%" fontSize="13" valign="top" title="B" />
   </graph>
   <graph loc="3.9in 2.5in" width="1.2in" title="YO - Learning response vs time" clip="true" height="1.2in">
      <axis labelOffset="0.22in" lineHt="1.1" start="-100" spacer="0in" end="275">
         <ticks intv="100" perLogIntv="1" start="-100" end="800"></ticks>
      </axis>
      <axis hide="true" labelOffset="0.3in" lineHt="1.1" start="-0.1" end="1.1">
         <ticks intv="0.2" perLogIntv="1"></ticks>
      </axis>
      <zaxis cmapnan="ffffff" lineHt="0.8" gap="0.2in" start="0" spacer="0.1in" end="500" title="Z AXIS">
         <ticks intv="10"></ticks>
      </zaxis>
      <gridline />
      <gridline />
      <legend loc="1in 0.1in" size="0.1in" len="0.4in" spacer="0.15in" mid="true" />
      <line strokeWidth="0.15in" p0="250u 1%" p1="250u 100%" strokeColor="d3d3d3" />
      <trace strokeWidth="0.5pt" mode="errorband" src="#src_0111" strokeColor="808080" title="0 deg/s instruction">
         <symbol fillColor="1f77b4" strokeWidth="1pt" size="0pt" type="circle" />
         <ebar fillColor="40808080" strokeWidth="0.01pt" capSize="0in" strokeColor="40808080" />
      </trace>
      <trace strokeWidth="0.5pt" mode="errorband" src="#src_111" strokeColor="74a9cf" title="5 deg/s instruction">
         <symbol fillColor="ff7f0e" strokeWidth="1pt" size="0pt" type="circle" />
         <ebar fillColor="4074a9cf" strokeWidth="0.01pt" capSize="0in" strokeColor="4074a9cf" />
      </trace>
      <trace strokeWidth="0.5pt" mode="errorband" src="#src_211" strokeColor="2ca02c" title="10 deg/s instruction">
         <symbol fillColor="2ca02c" strokeWidth="1pt" size="0pt" type="circle" />
         <ebar fillColor="402ca02c" strokeWidth="0.01pt" capSize="0in" strokeColor="402ca02c" />
      </trace>
      <trace strokeWidth="0.5pt" mode="errorband" src="#src_311" strokeColor="d62728" title="15 deg/s instruction">
         <symbol fillColor="d62728" strokeWidth="1pt" size="0pt" type="circle" />
         <ebar fillColor="40d62728" strokeWidth="0.01pt" capSize="0in" strokeColor="40d62728" />
      </trace>
      <trace strokeWidth="0.5pt" mode="errorband" src="#src_411" strokeColor="9467bd" title="20 deg/s instruction">
         <symbol fillColor="9467bd" strokeWidth="1pt" size="0pt" type="circle" />
         <ebar fillColor="409467bd" strokeWidth="0.01pt" capSize="0in" strokeColor="409467bd" />
      </trace>
      <trace strokeWidth="0.5pt" mode="errorband" src="#src_511" strokeColor="8c564b" title="25 deg/s instruction">
         <symbol fillColor="8c564b" strokeWidth="1pt" size="0pt" type="circle" />
         <ebar fillColor="408c564b" strokeWidth="0.01pt" capSize="0in" strokeColor="408c564b" />
      </trace>
      <label loc="50% 100%" valign="top" fontStyle="bold" align="center" title="Monkey YO" />
      <trace strokeWidth="0.5pt" mode="errorband" src="#src_611" strokeColor="e377c2" title="30 deg/s instruction">
         <symbol fillColor="e377c2" strokeWidth="1pt" size="0pt" type="circle" />
         <ebar fillColor="40e377c2" strokeWidth="0.01pt" capSize="0in" strokeColor="40e377c2" />
      </trace>
      <line p0="250u 100%" p1="250u 0%" strokePat="dashed" />
   </graph>
   <graph loc="5.8in 2.5in" width="1.2in" title="Learning from error" height="1.2in">
      <axis labelOffset="0.22in" lineHt="1.1" start="0" spacer="0in" end="30" title="Error magnitude (deg/s)">
         <ticks intv="5" perLogIntv="1"></ticks>
      </axis>
      <axis labelOffset="0.35in" lineHt="1.1" start="-0.1" end="0.8" title="Learned response (deg/s)">
         <ticks intv="0.2" perLogIntv="1" start="0" end="1.1" fmt="f1"></ticks>
      </axis>
      <zaxis cmapnan="ffffff" lineHt="0.8" gap="0.2in" start="0" spacer="0.1in" end="500" title="Z AXIS">
         <ticks intv="10"></ticks>
      </zaxis>
      <gridline />
      <gridline />
      <legend loc="0.6in 0.1in" labelOffset="0.05in" hide="false" len="0.15in" spacer="0.15in" mid="true" />
      <trace src="#src_0211" strokeColor="1f77b4" title="RE">
         <symbol fillColor="1f77b4" size="4pt" type="circle" />
         <ebar capSize="0in" />
      </trace>
      <trace src="#src_13" strokeColor="ff7f0e" title="YO">
         <symbol fillColor="ff7f0e" size="4pt" type="circle" />
         <ebar capSize="0in" />
      </trace>
      <function strokePat="dashed" dx="0.3" x1="30" strokeColor="808080" title="Fit">
         <symbol size="0in" type="circle" /></function>
      <function strokePat="dashed" dx="0.3" legend="false" x1="30" strokeColor="ff7f0e">
         <symbol size="0in" type="circle" />1.25/(1+2.71828^(-0.118*x))-0.625</function>
      <function strokePat="dashed" dx="0.3" legend="false" x1="30" strokeColor="1f77b4">
         <symbol size="0in" type="circle" />1.35/(1+2.71828^(-0.21*x))-0.675</function>
      <label loc="2% 100%" fontSize="13" valign="top" title="C" />
   </graph>
   <graph loc="0.5in 1.2in" width="1.2in" title="Graph Title" clip="true" height="0.5in">
      <axis labelOffset="0.25in" lineHt="1.1" start="-100" spacer="0in" end="400">
         <ticks intv="200" perLogIntv="1" start="0" end="1000" fmt="none"></ticks>
      </axis>
      <axis labelOffset="0.3in" lineHt="1.1" start="-2" end="22">
         <ticks intv="10" perLogIntv="1" start="0" end="30"></ticks>
      </axis>
      <zaxis cmapnan="ffffff" lineHt="0.8" gap="0.2in" start="0" spacer="0.1in" end="500" title="Z AXIS">
         <ticks intv="10"></ticks>
      </zaxis>
      <gridline />
      <gridline />
      <legend loc="0.6in 0.1in" labelOffset="0.05in" len="0.16in" spacer="0.12in" mid="true" />
      <line strokeWidth="0.1in" p0="250u 1%" p1="250u 100%" strokeColor="d3d3d3" />
      <trace strokeWidth="0.75pt" strokePat="dashed" src="#src_11" title="Target">
         <symbol strokeWidth="1pt" size="0pt" type="circle" />
         <ebar hide="true" />
      </trace>
      <trace strokeWidth="0.5pt" src="#src_01" strokeColor="0000ff" title="Eye">
         <symbol fillColor="0000ff" size="0pt" type="circle" />
         <ebar hide="true" />
      </trace>
      <label loc="50% 100%" fontStyle="bold" align="center" title="Pursuit direction" />
      <label loc="2% 100%" fontSize="13" valign="top" title="D" />
   </graph>
   <graph loc="0.5in 0.5in" width="1.2in" title="Graph Title" clip="true" height="0.5in">
      <axis labelOffset="0.22in" lineHt="1.1" start="-100" spacer="0in" end="400" title="Time relative to target&#xa;motion onset (ms)">
         <ticks intv="200" perLogIntv="1" start="0" end="1000"></ticks>
      </axis>
      <axis labelOffset="0.3in" lineHt="1.1" start="-1" end="10">
         <ticks intv="5" perLogIntv="1" start="0" end="30"></ticks>
      </axis>
      <zaxis cmapnan="ffffff" lineHt="0.8" gap="0.2in" start="0" spacer="0.1in" end="500" title="Z AXIS">
         <ticks intv="10"></ticks>
      </zaxis>
      <gridline />
      <gridline />
      <legend loc="-50u 3u" labelOffset="0.05in" hide="false" len="0.16in" spacer="0.1in" mid="true" />
      <line strokeWidth="0.1in" p0="250u 1%" p1="250u 100%" strokeColor="d3d3d3" />
      <trace strokeWidth="0.75pt" strokePat="dashed" src="#src_1" title="Target">
         <symbol strokeWidth="1pt" size="0pt" strokeColor="ff0000" type="circle" />
         <ebar hide="true" strokeColor="ff0000" />
      </trace>
      <trace strokeWidth="0.5pt" src="#src_0" strokeColor="ff0000" title="Eye">
         <symbol fillColor="0000ff" size="0pt" type="circle" />
         <ebar hide="true" />
      </trace>
      <label loc="50% 90%" fontStyle="bold" align="center" title="Learning direction" />
      <label rotate="90" loc="-0.35in 0.6in" align="center" title="Velocity (deg/s)" />
   </graph>
   <graph loc="2.4in 0.5in" width="1.2in" title="Graph Title" height="1.2in">
      <axis labelOffset="0.25in" lineHt="1.1" start="0" spacer="0in" end="10" title="&#xa;">
         <ticks intv="2" perLogIntv="1"></ticks>
      </axis>
      <axis labelOffset="0.3in" lineHt="1.1" start="-0.1" end="1.2" title="Normalized learning (a.u.)">
         <ticks intv="0.2" perLogIntv="1" start="0" end="1.2" fmt="f1"></ticks>
      </axis>
      <zaxis cmapnan="ffffff" lineHt="0.8" gap="0.2in" start="0" spacer="0.1in" end="500" title="Z AXIS">
         <ticks intv="10"></ticks>
      </zaxis>
      <gridline />
      <gridline />
      <legend loc="1.3in 0.1in" labelOffset="0.05in" len="0.2in" spacer="0.12in" mid="true" />
      <function dx="0.1" legend="false" title="Short-term learning best fit">
         <symbol size="0in" type="circle" />0.852295^(x)</function>
      <trace strokeWidth="2pt" mode="errorband" src="#src_011" strokeColor="1f77b4" title="20 trials">
         <symbol fillColor="1f77b4" strokeWidth="1pt" size="0pt" type="circle" />
         <ebar fillColor="401f77b4" strokeWidth="0.01pt" capSize="0in" strokeColor="401f77b4" />
      </trace>
      <label loc="50% 100%" valign="top" fontStyle="bold" align="center" title="Monkey RE" />
      <label loc="1.35in -0.24in" valign="top" align="center" title="Trial number during error clamp" />
      <label loc="2% 100%" fontSize="13" valign="top" title="E" />
   </graph>
   <graph loc="3.9in 0.5in" width="1.2in" title="Graph Title" height="1.2in">
      <axis labelOffset="0.25in" lineHt="1.1" start="0" spacer="0in" end="10" title="&#xa;">
         <ticks intv="2" perLogIntv="1"></ticks>
      </axis>
      <axis hide="true" labelOffset="0.3in" lineHt="1.1" start="-0.1" end="1.2" title="Normalized learning (a.u.)">
         <ticks intv="0.2" perLogIntv="1" start="0" end="1" fmt="f1"></ticks>
      </axis>
      <zaxis cmapnan="ffffff" lineHt="0.8" gap="0.2in" start="0" spacer="0.1in" end="500" title="Z AXIS">
         <ticks intv="10"></ticks>
      </zaxis>
      <gridline />
      <gridline />
      <legend loc="1in 0.1in" size="0.1in" len="0.4in" spacer="0.15in" mid="true" />
      <function dx="0.1" title="Short-term learning best fit">
         <symbol size="0in" type="circle" />0.879939^(x)</function>
      <trace strokeWidth="2pt" mode="errorband" src="#src_02" strokeColor="1f77b4" title="First decay">
         <symbol fillColor="1f77b4" strokeWidth="1pt" size="0pt" type="circle" />
         <ebar fillColor="401f77b4" strokeWidth="0.01pt" capSize="0in" strokeColor="401f77b4" />
      </trace>
      <label loc="50% 100%" valign="top" fontStyle="bold" align="center" title="Monkey YO" />
   </graph>
   <ref>
      <set id="src_02" fmt="ptset">AAAABnNyY18wMgAAAAAAAAAGAAAACwAAAAA/gAAAAAAAAAAAAAB/wAAAAAAAAD+AAAA/V0+FPmg5
AAAAAAB/wAAAAAAAAEAAAAA/YJumPn/JdAAAAAB/wAAAAAAAAEBAAAA/PSJUPqANRQAAAAB/wAAA
AAAAAECAAAA++z+sPm60OAAAAAB/wAAAAAAAAECgAAA+qIbSPpYw1wAAAAB/wAAAAAAAAEDAAAA/
DMvTPqIyBAAAAAB/wAAAAAAAAEDgAAA+sBv3PkHcJAAAAAB/wAAAAAAAAEEAAAA+8j4KPqFhcgAA
AAB/wAAAAAAAAEEQAAA+909SPo/QtQAAAAB/wAAAAAAAAEEgAAA+KTX8Pq/KpQAAAAB/wAAAAAAA
AA==</set>
      <set id="src_011" fmt="ptset">AAAAB3NyY18wMTEAAAAAAAAABgAAAAsAAAAAP4AAAAAAAAAAAAAAf8AAAAAAAAA/gAAAPxlRhz5b
tLgAAAAAf8AAAAAAAABAAAAAP1LX2j6IhisAAAAAf8AAAAAAAABAQAAAPx73jj6S+ooAAAAAf8AA
AAAAAABAgAAAPrz1rj6224sAAAAAf8AAAAAAAABAoAAAPwqk0j55uyMAAAAAf8AAAAAAAABAwAAA
PjGnoD6Rov8AAAAAf8AAAAAAAABA4AAAPwsMZz63b7YAAAAAf8AAAAAAAABBAAAAPobFQT64GxkA
AAAAf8AAAAAAAABBEAAAPoTy+j700+EAAAAAf8AAAAAAAABBIAAAPpNkhT5shHkAAAAAf8AAAAAA
AAA=</set>
      <set id="src_0" fmt="ptset">AAAABXNyY18wAAAAAAAAAAIAAAZ1xBaAAMKHAADEFkAAwo2gAMQWAADCkeAAxBXAAMKSoADEFYAA
wpBAAMQVQADCimAAxBUAAMKCAADEFMAAwm8gAMQUgADCWeAAxBRAAMJDAADEFAAAwirAAMQTwADC
FGAAxBOAAMH7wADEE0AAwc1gAMQTAADBpoAAxBLAAMGJAADEEoAAwWMAAMQSQADBRyAAxBIAAME8
4ADEEcAAwTzgAMQRgADBSgAAxBFAAMFgIADEEQAAwYEAAMQQwADBkSAAxBCAAMGc4ADEEEAAwaIA
AMQQAADBn+AAxA/AAMGawADED4AAwZKgAMQPQADBiQAAxA8AAMF5IADEDsAAwWMAAMQOgADBVGAA
xA5AAMFFoADEDgAAwTcAAMQNwADBImAAxA2AAMEK4ADEDUAAwN3AAMQNAADAowAAxAzAAMBcQADE
DIAAwAnAAMQMQAC/niAAxAwAAL8AAADEC8AAPVMAAMQLgAC+ZYAAxAtAAL+GgADECwAAwCFAAMQK
wADAmiAAxAqAAMD7QADECkAAwULAAMQKAADBj6AAxAnAAMHFYADECYAAwfsAAMQJQADCF0AAxAkA
AMIv4ADECMAAwkrAAMQIgADCYSAAxAhAAMJ24ADECAAAwoXAAMQHwADCj0AAxAeAAMKagADEB0AA
wqcgAMQHAADCtWAAxAbAAMLEQADEBoAAwtHAAMQGQADC32AAxAYAAMLs4ADEBcAAwvrAAMQFgADD
BKAAxAVAAMML4ADEBQAAwxJgAMQEwADDGIAAxASAAMMeAADEBEAAwyKAAMQEAADDJgAAxAPAAMMo
wADEA4AAwyqgAMQDQADDLEAAxAMAAMMtgADEAsAAwy5AAMQCgADDLoAAxAJAAMMtoADEAgAAwyxg
AMQBwADDKsAAxAGAAMMooADEAUAAwyWAAMQBAADDISAAxADAAMMbwADEAIAAwxSgAMQAQADDDWAA
xAAAAMMFYADD/4AAwvtgAMP/AADC7SAAw/6AAMLgIADD/gAAwtPgAMP9gADCyGAAw/0AAMK8oADD
/IAAwrHgAMP8AADCpsAAw/uAAMKcAADD+wAAwpEgAMP6gADChkAAw/oAAMJ24ADD+YAAwl9gAMP5
AADCSCAAw/iAAMI0YADD+AAAwiJgAMP3gADCEWAAw/cAAMICAADD9oAAweUAAMP2AADBzAAAw/WA
AMG2oADD9QAAwadAAMP0gADBlYAAw/QAAMGHoADD84AAwXkgAMPzAADBYwAAw/KAAMFNAADD8gAA
wThgAMPxgADBJsAAw/EAAMEZgADD8IAAwQfgAMPwAADBAgAAw++AAMDsgADD7wAAwNUAAMPugADA
tKAAw+4AAMCRYADD7YAAwHPAAMPtAADAVkAAw+yAAMA+wADD7AAAwEqAAMPrgADAFYAAw+sAAL/w
YADD6oAAv80gAMPqAAC/niAAw+mAAL+GgADD6QAAv3WAAMPogAC/LwAAw+gAAL8vAADD54AAv14A
AMPnAAC/dYAAw+aAAL91gADD5gAAv4aAAMPlgAC/kmAAw+UAAL+eIADD5IAAv6ngAMPkAAC/qeAA
w+OAAL+p4ADD4wAAvxeAAMPigAC9JgAAw+IAAD7WgADD4YAAP0lgAMPhAAA/k8AAw+CAAD+rQADD
4AAAP8LAAMPfgAA/zoAAw98AAD/x4ADD3oAAP/HgAMPeAAA/2kAAw92AAD/mIADD3QAAP8LAAMPc
gAA/q0AAw9wAAD+3AADD24AAP5PAAMPbAAA/k8AAw9qAAD+rQADD2gAAP8LAAMPZgAA/wsAAw9kA
AD/CwADD2IAAP9pAAMPYAAA/2kAAw9eAAD/mIADD1wAAP+YgAMPWgAA/5iAAw9YAAD/mIADD1YAA
P9pAAMPVAAA/zoAAw9SAAD/aQADD1AAAP+YgAMPTgAA//aAAw9MAAD/9oADD0oAAQBCAAMPSAABA
FkAAw9GAAEAiAADD0QAAQCgAAMPQgABAIgAAw9AAAEAcQADDz4AAQATAAMPPAAA/zoAAw86AAD+3
AADDzgAAP3hgAMPNgAA/YOAAw80AAD94YADDzIAAP5PAAMPMAAA/k8AAw8uAAD+fgADDywAAP5+A
AMPKgAA/wsAAw8oAAD+rQADDyYAAP7cAAMPJAAA/twAAw8iAAD/OgADDyAAAP86AAMPHgAA/zoAA
w8cAAD+3AADDxoAAP86AAMPGAAA/wsAAw8WAAD+fgADDxQAAP5+AAMPEgAA/n4AAw8QAAD+rQADD
w4AAP5PAAMPDAAA/n4AAw8KAAD+IAADDwgAAP4gAAMPBgAA/q0AAw8EAAD+fgADDwIAAP3hgAMPA
AAA/MeAAw7+AAD7WgADDvwAAPtaAAMO+gAA+1oAAw74AAD9g4ADDvYAAP4gAAMO9AAA/iAAAw7yA
AD+TwADDvAAAP6tAAMO7gAA/n4AAw7sAAD+IAADDuoAAP5PAAMO6AAA/q0AAw7mAAD94YADDuQAA
P4gAAMO4gAA/k8AAw7gAAD+fgADDt4AAP7cAAMO3AAA/5iAAw7aAAEAKgADDtgAAQBCAAMO1gABA
BMAAw7UAAD/aQADDtIAAP86AAMO0AAA/wsAAw7OAAD+TwADDswAAP0lgAMOygAA/AsAAw7IAAD6n
gADDsYAAPwLAAMOxAAA+p4AAw7CAAD6ngADDsAAAPwLAAMOvgAA/MeAAw68AAD8aQADDroAAPwLA
AMOuAAA/AsAAw62AAD8CwADDrQAAPtaAAMOsgAA+p4AAw6wAAD6ngADDq4AAPhLAAMOrAAA+EsAA
w6qAAD6ngADDqgAAPwLAAMOpgAA/SWAAw6kAAD+IAADDqIAAP6tAAMOoAAA/iAAAw6eAAD8x4ADD
pwAAPwLAAMOmgAA/AsAAw6YAAD9JYADDpYAAP2DgAMOlAAA/iAAAw6SAAD+fgADDpAAAP5+AAMOj
gAA/YOAAw6MAAD9JYADDooAAPzHgAMOiAAA/eGAAw6GAAD+fgADDoQAAP5+AAMOggAA/twAAw6AA
AD/OgADDn4AAP6tAAMOfAAA/n4AAw56AAD8x4ADDngAAPxpAAMOdgAA/GkAAw50AAD9JYADDnIAA
PxpAAMOcAAA/SWAAw5uAAD+TwADDmwAAP5PAAMOagAA/YOAAw5oAAD8x4ADDmYAAPqeAAMOZAAA+
EsAAw5iAAL0mAADDmAAAPnDgAMOXgAA+p4AAw5cAAD6ngADDloAAPnDgAMOWAAA+EsAAw5WAAD5w
4ADDlQAAPqeAAMOUgAA+p4AAw5QAAD8aQADDk4AAPzHgAMOTAAA/SWAAw5KAAD9g4ADDkgAAP0lg
AMORgAA/SWAAw5EAAD9g4ADDkIAAPxpAAMOQAAA/YOAAw4+AAD+TwADDjwAAP5PAAMOOgAA/q0AA
w44AAD+3AADDjYAAP5+AAMONAAA/n4AAw4yAAD+rQADDjAAAP5PAAMOLgAA/SWAAw4sAAD9JYADD
ioAAPzHgAMOKAAA/GkAAw4mAAD8x4ADDiQAAPzHgAMOIgAA+1oAAw4gAAD7WgADDh4AAPtaAAMOH
AAA+p4AAw4aAAD4SwADDhgAAPVMAAMOFgAA+EsAAw4UAAD5w4ADDhIAAPwLAAMOEAAA/MeAAw4OA
AD8x4ADDgwAAP0lgAMOCgAA/eGAAw4IAAD+IAADDgYAAP5+AAMOBAAA/n4AAw4CAAD+TwADDgAAA
P4gAAMN/AAA/q0AAw34AAD/CwADDfQAAP6tAAMN8AAA/iAAAw3sAAD9g4ADDegAAP3hgAMN5AAA/
YOAAw3gAAD9JYADDdwAAPtaAAMN2AAA+p4AAw3UAAD6ngADDdAAAPqeAAMNzAAA/AsAAw3IAAD7W
gADDcQAAPtaAAMNwAAA+p4AAw28AAD5w4ADDbgAAPtaAAMNtAAA/AsAAw2wAAD8aQADDawAAPxpA
AMNqAAA/GkAAw2kAAD8aQADDaAAAPxpAAMNnAAA+1oAAw2YAAD7WgADDZQAAPtaAAMNkAAA+p4AA
w2MAAD5w4ADDYgAAPtaAAMNhAAA/GkAAw2AAAD8x4ADDXwAAP3hgAMNeAAA/iAAAw10AAD9JYADD
XAAAPxpAAMNbAAA+p4AAw1oAAD4SwADDWQAAPnDgAMNYAAA+p4AAw1cAAD7WgADDVgAAPxpAAMNV
AAA/AsAAw1QAAD9g4ADDUwAAP0lgAMNSAAA/SWAAw1EAAD8x4ADDUAAAPwLAAMNPAAA+p4AAw04A
AD4SwADDTQAAvSYAAMNMAAC+B4AAw0sAAL4HgADDSgAAvmWAAMNJAAC+ZYAAw0gAAL4HgADDRwAA
PVMAAMNGAAA+p4AAw0UAAD6ngADDRAAAPnDgAMNDAAA+cOAAw0IAAD6ngADDQQAAPhLAAMNAAAC9
JgAAwz8AAL0mAADDPgAAvSYAAMM9AAC/F4AAwzwAAL9GgADDOwAAvmWAAMM6AAA9UwAAwzkAAD1T
AADDOAAAPVMAAMM3AAC+ZYAAwzYAAL4HgADDNQAAvwAAAMM0AAC/AAAAwzMAAL8AAADDMgAAvwAA
AMMxAAC+ocAAwzAAAL8AAADDLwAAvxeAAMMuAAC/F4AAwy0AAL8XgADDLAAAvqHAAMMrAAC+0QAA
wyoAAL8vAADDKQAAv3WAAMMoAAC/qeAAwycAAL/BYADDJgAAv6ngAMMlAAC/kmAAwyQAAL8vAADD
IwAAv14AAMMiAAC/RoAAwyEAAL9GgADDIAAAv3WAAMMfAAC/RoAAwx4AAL8XgADDHQAAvtEAAMMc
AAC+0QAAwxsAAL5lgADDGgAAvtEAAMMZAAC/AAAAwxgAAL8AAADDFwAAvtEAAMMWAAC/AAAAwxUA
AL8AAADDFAAAvy8AAMMTAAC/RoAAwxIAAL9eAADDEQAAv0aAAMMQAAC/LwAAww8AAL7RAADDDgAA
vtEAAMMNAAC+0QAAwwwAAL8AAADDCwAAv3WAAMMKAAC/dYAAwwkAAL9GgADDCAAAv0aAAMMHAAC/
LwAAwwYAAL8XgADDBQAAvtEAAMMEAAC+ZYAAwwMAAL0mAADDAgAAvtEAAMMBAAC/AAAAwwAAAL8v
AADC/gAAvwAAAML8AAC+ocAAwvoAAL0mAADC+AAAPqeAAML2AAA/GkAAwvQAAD9JYADC8gAAPwLA
AMLwAAA/AsAAwu4AAD6ngADC7AAAPnDgAMLqAAA9UwAAwugAAD1TAADC5gAAvgeAAMLkAAC9JgAA
wuIAAL9GgADC4AAAv4aAAMLeAAC/dYAAwtwAAL9GgADC2gAAvxeAAMLYAAC/AAAAwtYAAL8AAADC
1AAAvtEAAMLSAAC/LwAAwtAAAL9eAADCzgAAv3WAAMLMAAC/hoAAwsoAAL+eIADCyAAAv54gAMLG
AAC/niAAwsQAAL+GgADCwgAAv3WAAMLAAAC/RoAAwr4AAL8XgADCvAAAvtEAAMK6AAC+ocAAwrgA
AL5lgADCtgAAvmWAAMK0AAC/AAAAwrIAAL8AAADCsAAAv14AAMKuAAC/F4AAwqwAAL8XgADCqgAA
vxeAAMKoAAC+ocAAwqYAAL8AAADCpAAAvwAAAMKiAAC/AAAAwqAAAL7RAADCngAAvtEAAMKcAAC/
AAAAwpoAAL7RAADCmAAAvSYAAMKWAAA+EsAAwpQAAD1TAADCkgAAPhLAAMKQAAA9UwAAwo4AAL6h
wADCjAAAvtEAAMKKAAC+ocAAwogAAL7RAADChgAAvwAAAMKEAAC+0QAAwoIAAL6hwADCgAAAvtEA
AMJ8AAC+0QAAwngAAL4HgADCdAAAvqHAAMJwAAC+ocAAwmwAAL7RAADCaAAAvtEAAMJkAAC+0QAA
wmAAAL4HgADCXAAAPqeAAMJYAAA+p4AAwlQAAD6ngADCUAAAPVMAAMJMAAC+B4AAwkgAAL6hwADC
RAAAvqHAAMJAAAC+ZYAAwjwAAD6ngADCOAAAPqeAAMI0AAA+EsAAwjAAAD1TAADCLAAAPhLAAMIo
AAA+EsAAwiQAAD5w4ADCIAAAPqeAAMIcAAA+p4AAwhgAAD6ngADCFAAAPhLAAMIQAAC9JgAAwgwA
AL0mAADCCAAAvSYAAMIEAAA+cOAAwgAAAD6ngADB+AAAPtaAAMHwAAA+p4AAwegAAD7WgADB4AAA
PwLAAMHYAAA/AsAAwdAAAD7WgADByAAAPqeAAMHAAAA+p4AAwbgAAD4SwADBsAAAvgeAAMGoAAA9
UwAAwaAAAD6ngADBmAAAPtaAAMGQAAA/GkAAwYgAAD9JYADBgAAAPzHgAMFwAAA/MeAAwWAAAD8C
wADBUAAAPtaAAMFAAAA+p4AAwTAAAD8CwADBIAAAP0lgAMEQAAA/iAAAwQAAAD+IAADA4AAAP2Dg
AMDAAAA/GkAAwKAAAD6ngADAgAAAPqeAAMBAAAA+p4AAwAAAAD5w4AC/gAAAPqeAACi4AAA+p4AA
P4AAAD7WgABAAAAAPtaAAEBAAAA/AsAAQIAAAD6ngABAoAAAPqeAAEDAAAA+p4AAQOAAAD7WgABB
AAAAPqeAAEEQAAA+cOAAQSAAAD5w4ABBMAAAPqeAAEFAAAA+p4AAQVAAAD4SwABBYAAAPhLAAEFw
AAC9JgAAQYAAAL6hwABBiAAAvSYAAEGQAAA+cOAAQZgAAD8aQABBoAAAP4gAAEGoAAA/SWAAQbAA
AD8CwABBuAAAPqeAAEHAAAA+p4AAQcgAAD7WgABB0AAAPwLAAEHYAAA/AsAAQeAAAD9JYABB6AAA
PxpAAEHwAAA/GkAAQfgAAD8CwABCAAAAPwLAAEIEAAA/AsAAQggAAD8CwABCDAAAPxpAAEIQAAA+
1oAAQhQAAD6ngABCGAAAPqeAAEIcAAA+1oAAQiAAAD7WgABCJAAAPwLAAEIoAAA/AsAAQiwAAD7W
gABCMAAAPqeAAEI0AAA+p4AAQjgAAD6ngABCPAAAPqeAAEJAAAA9UwAAQkQAAL5lgABCSAAAvqHA
AEJMAAC+ZYAAQlAAAL4HgABCVAAAvqHAAEJYAAC+ZYAAQlwAAL8AAABCYAAAvwAAAEJkAAC/AAAA
QmgAAL7RAABCbAAAvgeAAEJwAAC+ZYAAQnQAAD4SwABCeAAAPhLAAEJ8AAA+p4AAQoAAAD6ngABC
ggAAPtaAAEKEAAA+1oAAQoYAAD6ngABCiAAAPtaAAEKKAAA+cOAAQowAAD6ngABCjgAAPnDgAEKQ
AAA+p4AAQpIAAD1TAABClAAAPhLAAEKWAAA9UwAAQpgAAD1TAABCmgAAvgeAAEKcAAC+ZYAAQp4A
AL0mAABCoAAAPVMAAEKiAAC9JgAAQqQAAL0mAABCpgAAPhLAAEKoAAA+EsAAQqoAAD4SwABCrAAA
PhLAAEKuAAA+p4AAQrAAAD6ngABCsgAAPhLAAEK0AAA+cOAAQrYAAD4SwABCuAAAPhLAAEK6AAA+
EsAAQrwAAD4SwABCvgAAPwLAAELAAAA+p4AAQsIAAD6ngABCxAAAPqeAAELGAAA+cOAAQsgAAD4S
wABCygAAPnDgAELMAAA+EsAAQs4AAL5lgABC0AAAvgeAAELSAAA9UwAAQtQAAD1TAABC1gAAPVMA
AELYAAC9JgAAQtoAAL5lgABC3AAAvtEAAELeAAC+B4AAQuAAAD5w4ABC4gAAPqeAAELkAAA/GkAA
QuYAAD7WgABC6AAAPqeAAELqAAA+cOAAQuwAAD4SwABC7gAAvgeAAELwAAC+ZYAAQvIAAL0mAABC
9AAAPhLAAEL2AAA+p4AAQvgAAD6ngABC+gAAPtaAAEL8AAA+EsAAQv4AAL0mAABDAAAAvgeAAEMB
AAA9UwAAQwIAAD7WgABDAwAAPwLAAEMEAAA/AsAAQwUAAD8CwABDBgAAPqeAAEMHAAA+EsAAQwgA
AD1TAABDCQAAvgeAAEMKAAA+cOAAQwsAAD6ngABDDAAAPtaAAEMNAAA+1oAAQw4AAD7WgABDDwAA
PtaAAEMQAAA+cOAAQxEAAD4SwABDEgAAPVMAAEMTAAA+EsAAQxQAAD5w4ABDFQAAPqeAAEMWAAA/
SWAAQxcAAD+fgABDGAAAP86AAEMZAAA/twAAQxoAAD+rQABDGwAAP9pAAEMcAAA/5iAAQx0AAD/O
gABDHgAAP/HgAEMfAAA//aAAQyAAAD/x4ABDIQAAP/HgAEMiAABACoAAQyMAAD/9oABDJAAAP+Yg
AEMlAAA/q0AAQyYAAD+fgABDJwAAP5PAAEMoAAA/iAAAQykAAD+fgABDKgAAP86AAEMrAAA/5iAA
QywAAD/x4ABDLQAAP/HgAEMuAAA/8eAAQy8AAD+3AABDMAAAP5PAAEMxAAA/eGAAQzIAAD8aQABD
MwAAPzHgAEM0AAA/n4AAQzUAAD/CwABDNgAAP+YgAEM3AAA/2kAAQzgAAD/aQABDOQAAP9pAAEM6
AAA/q0AAQzsAAD/CwABDPAAAP8LAAEM9AAA/q0AAQz4AAD+rQABDPwAAP5+AAENAAAA/k8AAQ0EA
AD+TwABDQgAAP6tAAENDAAA/zoAAQ0QAAD/9oABDRQAAQAqAAENGAABAEIAAQ0cAAD/9oABDSAAA
P+YgAENJAAA/zoAAQ0oAAD/OgABDSwAAP7cAAENMAAA/zoAAQ00AAD/x4ABDTgAAQATAAENPAAA/
8eAAQ1AAAD/x4ABDUQAAP/2gAENSAABABMAAQ1MAAEAcQABDVAAAQCIAAENVAABAIgAAQ1YAAEAt
wABDVwAAQC3AAENYAABALcAAQ1kAAEA5gABDWgAAQDPAAENbAABARUAAQ1wAAEAzwABDXQAAQDPA
AENeAABAHEAAQ18AAEAKgABDYAAAQBZAAENhAABACoAAQ2IAAEAKgABDYwAAQBZAAENkAABAHEAA
Q2UAAEAcQABDZgAAQAqAAENnAAA/8eAAQ2gAAD/mIABDaQAAP7cAAENqAAA/zoAAQ2sAAD/x4ABD
bAAAQAqAAENtAABABMAAQ24AAEAWQABDbwAAQBZAAENwAABAHEAAQ3EAAEAWQABDcgAAQBCAAENz
AABAEIAAQ3QAAEAiAABDdQAAQBxAAEN2AABALcAAQ3cAAEA5gABDeAAAQDmAAEN5AABALcAAQ3oA
AEAoAABDewAAQBZAAEN8AABAHEAAQ30AAEAoAABDfgAAQC3AAEN/AABALcAAQ4AAAEA5gABDgIAA
QFcAAEOBAABAaMAAQ4GAAEBowABDggAAQF0AAEOCgABAVwAAQ4MAAEBowABDg4AAQF0AAEOEAABA
S0AAQ4SAAEBFQABDhQAAQEVAAEOFgABAVwAAQ4YAAEBdAABDhoAAQGLAAEOHAABAaMAAQ4eAAEBo
wABDiAAAQGLAAEOIgABAboAAQ4kAAECDAABDiYAAQIMAAEOKAABAgwAAQ4qAAECDAABDiwAAQHpA
AEOLgABAekAAQ4wAAECDAABDjIAAQIjgAEONAABAjuAAQ42AAECRwABDjgAAQJTAAEOOgABAmqAA
Q48AAECXoABDj4AAQKCAAEOQAABAl6AAQ5CAAECL4ABDkQAAQIMAAEORgABAgCAAQ5IAAECDAABD
koAAQIAgAEOTAABAgwAAQ5OAAECAIABDlAAAQIvgAEOUgABAi+AAQ5UAAECRwABDlYAAQIvgAEOW
AABAjuAAQ5aAAECUwABDlwAAQKNgAEOXgABAsiAAQ5gAAEC1AABDmIAAQLUAAEOZAABAsiAAQ5mA
AECvIABDmgAAQKlAAEOagABArEAAQ5sAAEC1AABDm4AAQMPAAEOcAABAzKAAQ5yAAEDhIABDnQAA
QOcAAEOdgABA5CAAQ54AAEDeQABDnoAAQNKAAEOfAABAyaAAQ5+AAEDGwABDoAAAQMmgAEOggABA
yaAAQ6EAAEDSgABDoYAAQNhgAEOiAABA3kAAQ6KAAEDhIABDowAAQNhgAEOjgABAzKAAQ6QAAEDD
wABDpIAAQL3gAEOlAABAuuAAQ6WAAECvIABDpgAAQKZgAEOmgABAo2AAQ6cAAECggABDp4AAQJ2A
AEOoAABAlMAAQ6iAAECXoABDqQAAQI7gAEOpgABAiOAAQ6oAAECGAABDqoAAQIvgAEOrAABAi+AA
Q6uAAECL4ABDrAAAQIvgAEOsgABAiOAAQ60AAECL4ABDrYAAQI7gAEOuAABAi+AAQ66AAECRwABD
rwAAQJTAAEOvgABAl6AAQ7AAAECjYABDsIAAQKNgAEOxAABAqUAAQ7GAAECmYABDsgAAQKCAAEOy
gABAl6AAQ7MAAECO4ABDs4AAQIYAAEO0AABAekAAQ7SAAEB0gABDtQAAQHpAAEO1gABAekAAQ7YA
AEBugABDtoAAQF0AAEO3AABAUUAAQ7eAAEA/gABDuAAAQDmAAEO4gABAP4AAQ7kAAEBXAABDuYAA
QGLAAEO6AABAXQAAQ7qAAEBdAABDuwAAQGjAAEO7gABAYsAAQ7wAAEBXAABDvIAAQD+AAEO9AABA
M8AAQ72AAEAoAABDvgAAQCIAAEO+gABAHEAAQ78AAEAWQABDv4AAP/HgAEPAAAA/2kAAQ8CAAD/O
gABDwQAAP86AAEPBgAA/5iAAQ8IAAEA5gABDwoAAQIjgAEPDAABAtQAAQ8OAAEDeQABDxAAAQP6A
AEPEgABBCCAAQ8UAAEEJoABDxYAAQQOgAEPGAABA7OAAQ8aAAEDSgABDxwAAQMbAAEPHgABAwMAA
Q8gAAEDkIABDyIAAQRDgAEPJAABBOKAAQ8mAAEFdYABDygAAQX3AAEPKgABBjkAAQ8sAAEGWYABD
y4AAQZlgAEPMAABBmgAAQ8yAAEGawABDzQAAQZlgAEPNgABBlOAAQ84AAEGSwABDzoAAQYngAEPP
AABBgcAAQ8+AAEFwgABD0AAAQWBgAEPQgABBVIAAQ9EAAEFLwABD0YAAQULgAEPSAABBOiAAQ9KA
AEEvwABD0wAAQSQAAEPTgABBGcAAQ9QAAEESYABD1IAAQQ4AAEPVAABBCwAAQ9WAAEEGoABD1gAA
QQJAAEPWgABBA6AAQ9cAAEEJoABD14AAQQ4AAEPYAABBEOAAQ9iAAEEOAABD2QAAQQyAAEPZgABB
CaAAQ9oAAEEFIABD2oAAQQUgAEPbAABBA6AAQ9uAAEEAwABD3AAAQQDAAEPcgABA/oAAQ90AAEEA
wABD3YAAQQDAAEPeAABA/oAAQ96AAEECQABD3wAAQQDAAEPfgABA+6AAQ+AAAED1wABD4IAAQO/g
AEPhAABA+KAAQ+GAAEEAwABD4gAAQQUgAEPigABBAkAAQ+MAAED+gABD44AAQPXAAEPkAABA7+AA
Q+SAAEDqAABD5QAAQOzgAEPlgABA7+AAQ+YAAEDywABD5oAAQPXAAEPnAABA7OAAQ+eAAEDv4ABD
6AAAQOoAAEPogABA3kAAQ+kAAEDbQABD6YAAQNtAAEPqAABA20AAQ+qAAEDeQABD6wAAQNhgAEPr
gABA3kAAQ+wAAEDYYABD7IAAQNtAAEPtAABA2GAAQ+2AAEDYYABD7gAAQNKAAEPugABAyaAAQ+8A
AEDMoABD74AAQNKAAEPwAABAz4AAQ/CAAEDbQABD8QAAQNtAAEPxgABA4SAAQ/IAAEDkIABD8oAA
QOEgAEPzAABA5wAAQ/OAAEDqAABD9AAAQOEgAEP0gABA3kAAQ/UAAEDhIABD9YAAQOQgAEP2AABA
7OAAQ/aAAEDywABD9wAAQO/gAEP3gABA9cAAQ/gAAEDywABD+IAAQOzgAEP5AABA5CAAQ/mAAEDb
QABD+gAAQNVgAEP6gABAz4AAQ/sAAEDMoABD+4AAQMDAAEP8AABAuAAAQ/yAAEDAwABD/QAAQMPA
AEP9gABAzKAAQ/4AAEDPgABD/oAAQNKAAEP/AABA0oAAQ/+AAEDVYABEAAAAQNhgAEQAQABA3kAA
RACAAEDeQABEAMAAQN5AAEQBAABA3kAARAFAAEDeQABEAYAAQOEgAEQBwABA7OAARAIAAEDv4ABE
AkAAQOzgAEQCgABA6gAARALAAEDnAABEAwAAQOcAAEQDQABA4SAARAOAAEDeQABEA8AAQNhgAEQE
AABA1WAARARAAEDVYABEBIAAQN5AAEQEwABA4SAARAUAAEDhIABEBUAAQOEgAEQFgABA5wAARAXA
AEDnAABEBgAAQNtAAEQGQABAzKAARAaAAEDJoABEBsAAQMDAAEQHAABAuuAARAdAAEDDwABEB4AA
QMmgAEQHwABAyaAARAgAAEDPgABECEAAQNVgAEQIgABA0oAARAjAAEDSgABECQAAQMbAAEQJQABA
veAARAmAAEC64ABECcAAQLgAAEQKAABAtQAARApAAEC1AABECoAAQLgAAEQKwABAveAARAsAAEDM
oABEC0AAQNVgAEQLgABA1WAARAvAAEDMoABEDAAAQL3gAEQMQABAsiAARAyAAECyIABEDMAAQLgA
AEQNAABAveAARA1AAEDDwABEDYAAQMbAAEQNwABAw8AARA4AAEDDwABEDkAAQL3gAEQOgABAryAA
RA7AAECsQABEDwAAQKNgAEQPQABAmqAARA+AAECUwABED8AAQJTAAEQQAABAmqAARBBAAECXoABE
EIAAQJ2AAEQQwABAoIAARBEAAECjYABEEUAAQKNgAEQRgABArEAARBHAAECsQABEEgAAQK8gAEQS
QABAryAARBKAAECyIABEEsAAQLgAAEQTAABAuAAARBNAAEDAwABEE4AAQMDAAEQTwABAxsAARBQA
AEDDwABEFEAAQL3gAEQUgABAryAARBTAAECvIABEFQAAQLIgAEQVQABAtQAARBWAAEC4AABEFcAA
QLgAAEQWAABAryAARBZAAECsQABEFoAAQKxAAEQWwABAqUAARBcAAECsQABEF0AAQKxAAEQXgABA
rEAARBfAAECsQABEGAAAQJ2AAEQYQABAjuAARBiAAECL4ABEGMAAQIMAAEQZAABAiOAARBlAAECL
4ABEGYAAQIjgAEQZwABAhgAARBoAAECI4ABEGkAAQIvgAEQagABAi+AARBrAAECRwABEGwAAQIvg
AEQbQABAjuAARBuAAECO4ABEG8AAQJTAAEQcAABAmqAARBxAAECmYABEHIAAQKxAAEQcwABArEAA
RB0AAECpQABEHUAAQKNgAEQdgABAnYAARB3AAECXoABEHgAAQJegAEQeQABAlMAARB6AAECXoABE
HsAAQJHAAEQfAABAjuAARB9AAECL4ABEH4AAQIvgAEQfwABAiOAARCAAAECI4ABEIEAAQIYAAEQg
gABAgCAARCDAAEBowABEIQAAQGLAAEQhQABAdIAARCGAAECGAABEIcAAQIvgAEQiAABAkcAARCJA
AECO4ABEIoAAQIMAAEQiwABAdIAARCMAAEBowABEI0AAQFcAAEQjgABAaMAARCPAAEB6QABEJAAA
QIAgAEQkQABAgwAARCSAAECDAABEJMAAQHpAAEQlAABAboAARCVAAEBiwABEJYAAQHSAAEQlwABA
ekAARCYAAECDAABEJkAAQIAgAEQmgABAekAARCbAAECAIABEJwAAQHpAAEQnQABAgCAARCeAAECD
AABEJ8AAQIAgAEQoAABAgCAARChAAEB6QABEKIAAQGLAAEQowABAVwAARCkAAEBXAABEKUAAQF0A
AEQpgABAYsAARCnAAEB0gABEKgAAQG6AAEQqQABAdIAARCqAAEBugABEKsAAQG6AAEQrAABAaMAA
RCtAAEBowABEK4AAQG6AAEQrwABAekAARCwAAEBowABELEAAQGLAAEQsgABAXQAARCzAAEBdAABE
LQAAQGjAAEQtQABAYsAARC2AAEBRQABELcAAQEtAAEQuAABAS0AARC5AAEBRQABELoAAQEtAAEQu
wABAS0AARC8AAEBFQABEL0AAQEtAAEQvgABAS0AARC/AAEBXAABEMAAAQDmAAEQwQABAHEAARDCA
AEAWQABEMMAAQBZAAEQxAABAHEAARDFAAEAzwABEMYAAQD+AAEQxwABARUAARDIAAEA5gABEMkAA
QDmAAEQygABARUAARDLAAEBFQABEMwAAQFFAAEQzQABAUUAARDOAAEBFQABEM8AAQFFAAEQ0AABA
UUAARDRAAEBLQABENIAAQEtAAEQ0wABARUAARDUAAEA5gABENUAAQD+AAEQ1gABAOYAARDXAAEAo
AABENgAAQCgAAEQ2QABAIgAARDaAAEAWQABENsAAQBCAAEQ3AABABMAARDdAAEAQgABEN4AAQAqA
AEQ3wABABMAARDgAAEAEwABEOEAAQBCAAEQ4gABABMAARDjAAD/x4ABEOQAAP/2gAEQ5QAA/5iAA
RDmAAD/x4ABEOcAAQATAAEQ6AABAFkAARDpAAEA/gABEOoAAQD+AAEQ6wABAP4AARDsAAEA/gABE
O0AAQCIAAEQ7gABAEIAARDvAAEAQgABEPAAAQBZAAEQ8QABAEIAARDyAAEAQgABEPMAAP+YgAEQ9
AAA/twAARD1AAD+rQABEPYAAP7cAAEQ9wAA/n4AARD4AAD+3AABEPkAAP86AAEQ+gAA//aAARD7A
AD/9oABEPwAAP/2gAEQ/QAA/8eAARD+AAD/CwABEP8AAP86AAERAAAA/5iAAREBAAD/mIABEQIAA
P/2gAERAwAA/5iAAREEAAD+rQABEQUAAP5PAAERBgAA/k8AAREHAAD+TwABEQgAAP7cAAERCQAA/
q0AAREKAAD+TwABEQsAAP5+AAERDAAA/q0AARENAAD+rQABEQ4AAP4gAAERDwAA/eGAAREQAAD9J
YABEREAAP0lgAEREgAA/k8AARETAAD+fgABERQAAP5+AAERFQAA/n4AAREWAAD+3AABERcAAP9pA
AERGAAA//aAAREZAAEAKgABERoAAQBxAAERGwABAHEAAREcAAEAiAABER0AAQBxAAERHgABAEIAA
REfAAD/9oABESAAAP/HgAERIQAA/2kAAREiAAD+rQABESMAAP0lgAERJAAA/SWAARElAAD8aQABE
SYAAPwLAAERJwAA/MeAAREoAAD94YABESkAAP6tAAERKgAA/wsAARErAAD/CwABESwAAP5PAAERL
QAA/k8AAREuAAD+IAABES8AAP0lgAERMAAA/SWAARExAAD8x4ABETIAAP0lgAERMwAA/SWAARE0A
AD94YABETUAAP3hgAERNgAA/eGAARE3AAD+fgABETgAAP9pAAEROQABABMAARE6AAEAQgABETsAA
QBCAAERPAABAHEAARE9AAEAiAABET4AAQBCAAERPwABABMAARFAAAD/x4ABEUEAAP/HgAERQgAA/
/aAARFDAAD/x4ABEUQAAP/HgAERRQAA/q0AARFGAAD94YABEUcAAPzHgAERSAAA/AsAARFJAAD9g
4ABEUoAAP5+AAERSwAA/wsAARFMAAD/CwABEU0AAP7cAAERTgAA/n4AARFPAAD+TwABEVAAAP3hg
AERUQAA/YOAARFSAAD8aQABEVMAAP0lgAERVAAA/YOAARFVAAD9g4ABEVYAAPzHgAERVwAA/MeAA
RFYAAD8CwABEVkAAPtaAAERWgAA+1oAARFbAAD8CwABEVwAAPtaAAERXQAA+p4AARFeAAD6ngABE
V8AAPnDgAERYAAA+EsAARFhAAD1TAABEWIAAPVMAAERYwAA9UwAARFkAAD1TAABEWUAAPVMAAERZ
gAC9JgAARFnAAD1TAABEWgAAPhLAAERaQAA+1oAARFqAAD7WgABEWsAAPzHgAERbAAA/SWAARFtA
AD9JYABEW4AAPzHgAERbwAA/eGAARFwAAD9JYABEXEAAPwLAAERcgAA+p4AARFzAAD1TAABEXQAA
vgeAAERdQAC/AAAARF2AAL8AAABEXcAAvqHAAEReAAA+cOAARF5AAD94YABEXoAAP86AAERewABA
BMAARF8AAEAQgABEX0AAP/2gAERfgAA/wsAARF/AAD+fgABEYAAAP5PAAERgQAA/q0AARGCAAD/O
gABEYMAAP/2gAERhAABAIgAARGFAAEA5gABEYYAAQFcAAERhwABAdIAARGIAAECGAABEYkAAQJTA
AERigABAoIAARGLAAECggABEYwAAQJTAAERjQABAhgAARGOAAECAIABEY8AAQGjAAERkAABAYsAA
RGRAAEBLQABEZIAAQD+AAERkwABAKAAARGUAAEAWQABEZUAAQAqAAERlgAA/5iAARGXAAD/aQABE
ZgAAP5+AAERmQAA/n4AARGaAAD+fgABEZsAAP4gAAERnAAA/eGAARGdAAD8aQABEZ4AAPqeAAERn
wAA9UwAARGgAAL6hwABEaEAAv14AAERogAC/kmAARGjAAL/BYABEaQAAv/BgAERpQADABAAARGmA
AL/8IABEacAAv9jgAERqAAC/qeAARGpAAL+eIABEaoAAv3WAAERqwAC/LwAARGsAAL6hwABEa0AA
PVMAAERrgAC9JgAARGvAAL0mAABEbAAAPhLAAERsQAA+1oAARGyAAD9JYABEbMAAP0lgAERtAAA/
MeAARG1AAD8CwABEbYAAPqeAAERtwAA+cOAARG4AAL0mAABEbkAAvgeAAERugAC+ZYAARG7AAD4S
wABEbwAAPnDgAERvQAA+p4AARG+AAD4SwABEb8AAvmWAAERwAAC/F4AARHBAAL8vAABEcIAAvwAA
AERwwAC+ZYAARHEAAD4SwABEcUAAPqeAAERxgAA+p4AARHHAAD5w4ABEcgAAPhLAAERyQAC+B4AA
RHKAAL8AAABEcsAAvxeAAERzAAC/F4AARHNAAL8XgABEc4AAvtEAAERzwAC+0QAARHQAAL6hwABE
dEAAvwAAAER0gAC/F4AARHTAAL6hwABEdQAAPVMAAER1QAA+EsAARHWAAD6ngABEdcAAPtaAAER2
AAA+p4AARHZAAD4SwABEdoAAPhLAAER2wAC+B4AARHcAAL6hwABEd0AAvgeAAER3gAC+B4AARHfA
AL0mAABEeAAAvgeAAER4QAC+ocAARHiAAL8AAABEeMAAvwAAAER5AAC+ZYAARHlAAL4HgABEeYAA
vgeAAER5wAC+0QAARHoAAL8AAABEekAAvtEAAER6gAC/F4AARHrAAL8XgABEewAAvxeAAER7QAC+
0QAARHuAAL5lgABEe8AAPhLAAER8AAA+p4AARHxAAD6ngABEfIAAPqeAAER8wAA+p4AARH0AAD6n
gABEfUAAPnDgAER9gAA+cOAARH3AAL0mAABEfgAAvgeAAER+QAC+0QAARH6AAL8XgABEfsAAvxeA
AER/AAC/dYAARH9AAL91gABEf4AAv0aAAER/wAC/RoAARIAAAL9GgABEgCAAvxeAAESAQAC/AAAA
RIBgAL8AAABEgIAAvqHAAESAoAC+ZYAARIDAAL0mAABEgOAAvSYAAESBAAA+EsAARIEgAD5w4ABE
gUAAPhLAAESBYAA9UwAARIGAAD1TAABEgaAAvmWAAESBwAC+B4AARIHgAD1TAABEggAAvSYAAESC
IAC9JgAARIJAAL4HgABEgmAAvqHAAESCgAC/AAAARIKgAL7RAABEgsAAvgeAAESC4AC9JgAARIMA
AD1TAABEgyAAPhLAAESDQAC9JgAA</set>
      <set id="src_1" fmt="ptset">AAAABXNyY18xAAAAAAAAAAIAAAZ1xBCAAAAAAADEEEAAAAAAAMQQAAAAAAAAxA/AAAAAAADED4AA
AAAAAMQPQAAAAAAAxA8AAAAAAADEDsAAAAAAAMQOgAAAAAAAxA5AAAAAAADEDgAAAAAAAMQNwAAA
AAAAxA2AAAAAAADEDUAAAAAAAMQNAAAAAAAAxAzAAAAAAADEDIAAAAAAAMQMQAAAAAAAxAwAAAAA
AADEC8AAAAAAAMQLgAAAAAAAxAtAAAAAAADECwAAAAAAAMQKwAAAAAAAxAqAAAAAAADECkAAAAAA
AMQKAAAAAAAAxAnAAAAAAADECYAAAAAAAMQJQAAAAAAAxAkAAAAAAADECMAAAAAAAMQIgAAAAAAA
xAhAAAAAAADECAAAAAAAAMQHwAAAAAAAxAeAAAAAAADEB0AAAAAAAMQHAAAAAAAAxAbAAAAAAADE
BoAAAAAAAMQGQAAAAAAAxAYAAAAAAADEBcAAAAAAAMQFgAAAAAAAxAVAAAAAAADEBQAAAAAAAMQE
wAAAAAAAxASAAAAAAADEBEAAAAAAAMQEAAAAAAAAxAPAAAAAAADEA4AAAAAAAMQDQAAAAAAAxAMA
AAAAAADEAsAAAAAAAMQCgAAAAAAAxAJAAAAAAADEAgAAAAAAAMQBwAAAAAAAxAGAAAAAAADEAUAA
AAAAAMQBAAAAAAAAxADAAAAAAADEAIAAAAAAAMQAQAAAAAAAxAAAAAAAAADD/4AAAAAAAMP/AAAA
AAAAw/6AAAAAAADD/gAAAAAAAMP9gAAAAAAAw/0AAAAAAADD/IAAAAAAAMP8AAAAAAAAw/uAAAAA
AADD+wAAAAAAAMP6gAAAAAAAw/oAAAAAAADD+YAAAAAAAMP5AAAAAAAAw/iAAAAAAADD+AAAAAAA
AMP3gAAAAAAAw/cAAAAAAADD9oAAAAAAAMP2AAAAAAAAw/WAAAAAAADD9QAAAAAAAMP0gAAAAAAA
w/QAAAAAAADD84AAAAAAAMPzAAAAAAAAw/KAAAAAAADD8gAAAAAAAMPxgAAAAAAAw/EAAAAAAADD
8IAAAAAAAMPwAAAAAAAAw++AAAAAAADD7wAAAAAAAMPugAAAAAAAw+4AAAAAAADD7YAAAAAAAMPt
AAAAAAAAw+yAAAAAAADD7AAAAAAAAMPrgAAAAAAAw+sAAAAAAADD6oAAAAAAAMPqAAAAAAAAw+mA
AAAAAADD6QAAAAAAAMPogAAAAAAAw+gAAAAAAADD54AAAAAAAMPnAAAAAAAAw+aAAAAAAADD5gAA
AAAAAMPlgAAAAAAAw+UAAAAAAADD5IAAAAAAAMPkAAAAAAAAw+OAAAAAAADD4wAAAAAAAMPigAAA
AAAAw+IAAAAAAADD4YAAAAAAAMPhAAAAAAAAw+CAAAAAAADD4AAAAAAAAMPfgAAAAAAAw98AAAAA
AADD3oAAAAAAAMPeAAAAAAAAw92AAAAAAADD3QAAAAAAAMPcgAAAAAAAw9wAAAAAAADD24AAAAAA
AMPbAAAAAAAAw9qAAAAAAADD2gAAAAAAAMPZgAAAAAAAw9kAAAAAAADD2IAAAAAAAMPYAAAAAAAA
w9eAAAAAAADD1wAAAAAAAMPWgAAAAAAAw9YAAAAAAADD1YAAAAAAAMPVAAAAAAAAw9SAAAAAAADD
1AAAAAAAAMPTgAAAAAAAw9MAAAAAAADD0oAAAAAAAMPSAAAAAAAAw9GAAAAAAADD0QAAAAAAAMPQ
gAAAAAAAw9AAAAAAAADDz4AAAAAAAMPPAAAAAAAAw86AAAAAAADDzgAAAAAAAMPNgAAAAAAAw80A
AAAAAADDzIAAAAAAAMPMAAAAAAAAw8uAAAAAAADDywAAAAAAAMPKgAAAAAAAw8oAAAAAAADDyYAA
AAAAAMPJAAAAAAAAw8iAAAAAAADDyAAAAAAAAMPHgAAAAAAAw8cAAAAAAADDxoAAAAAAAMPGAAAA
AAAAw8WAAAAAAADDxQAAAAAAAMPEgAAAAAAAw8QAAAAAAADDw4AAAAAAAMPDAAAAAAAAw8KAAAAA
AADDwgAAAAAAAMPBgAAAAAAAw8EAAAAAAADDwIAAAAAAAMPAAAAAAAAAw7+AAAAAAADDvwAAAAAA
AMO+gAAAAAAAw74AAAAAAADDvYAAAAAAAMO9AAAAAAAAw7yAAAAAAADDvAAAAAAAAMO7gAAAAAAA
w7sAAAAAAADDuoAAAAAAAMO6AAAAAAAAw7mAAAAAAADDuQAAAAAAAMO4gAAAAAAAw7gAAAAAAADD
t4AAAAAAAMO3AAAAAAAAw7aAAAAAAADDtgAAAAAAAMO1gAAAAAAAw7UAAAAAAADDtIAAAAAAAMO0
AAAAAAAAw7OAAAAAAADDswAAAAAAAMOygAAAAAAAw7IAAAAAAADDsYAAAAAAAMOxAAAAAAAAw7CA
AAAAAADDsAAAAAAAAMOvgAAAAAAAw68AAAAAAADDroAAAAAAAMOuAAAAAAAAw62AAAAAAADDrQAA
AAAAAMOsgAAAAAAAw6wAAAAAAADDq4AAAAAAAMOrAAAAAAAAw6qAAAAAAADDqgAAAAAAAMOpgAAA
AAAAw6kAAAAAAADDqIAAAAAAAMOoAAAAAAAAw6eAAAAAAADDpwAAAAAAAMOmgAAAAAAAw6YAAAAA
AADDpYAAAAAAAMOlAAAAAAAAw6SAAAAAAADDpAAAAAAAAMOjgAAAAAAAw6MAAAAAAADDooAAAAAA
AMOiAAAAAAAAw6GAAAAAAADDoQAAAAAAAMOggAAAAAAAw6AAAAAAAADDn4AAAAAAAMOfAAAAAAAA
w56AAAAAAADDngAAAAAAAMOdgAAAAAAAw50AAAAAAADDnIAAAAAAAMOcAAAAAAAAw5uAAAAAAADD
mwAAAAAAAMOagAAAAAAAw5oAAAAAAADDmYAAAAAAAMOZAAAAAAAAw5iAAAAAAADDmAAAAAAAAMOX
gAAAAAAAw5cAAAAAAADDloAAAAAAAMOWAAAAAAAAw5WAAAAAAADDlQAAAAAAAMOUgAAAAAAAw5QA
AAAAAADDk4AAAAAAAMOTAAAAAAAAw5KAAAAAAADDkgAAAAAAAMORgAAAAAAAw5EAAAAAAADDkIAA
AAAAAMOQAAAAAAAAw4+AAAAAAADDjwAAAAAAAMOOgAAAAAAAw44AAAAAAADDjYAAAAAAAMONAAAA
AAAAw4yAAAAAAADDjAAAAAAAAMOLgAAAAAAAw4sAAAAAAADDioAAAAAAAMOKAAAAAAAAw4mAAAAA
AADDiQAAAAAAAMOIgAAAAAAAw4gAAAAAAADDh4AAAAAAAMOHAAAAAAAAw4aAAAAAAADDhgAAAAAA
AMOFgAAAAAAAw4UAAAAAAADDhIAAAAAAAMOEAAAAAAAAw4OAAAAAAADDgwAAAAAAAMOCgAAAAAAA
w4IAAAAAAADDgYAAAAAAAMOBAAAAAAAAw4CAAAAAAADDgAAAAAAAAMN/AAAAAAAAw34AAAAAAADD
fQAAAAAAAMN8AAAAAAAAw3sAAAAAAADDegAAAAAAAMN5AAAAAAAAw3gAAAAAAADDdwAAAAAAAMN2
AAAAAAAAw3UAAAAAAADDdAAAAAAAAMNzAAAAAAAAw3IAAAAAAADDcQAAAAAAAMNwAAAAAAAAw28A
AAAAAADDbgAAAAAAAMNtAAAAAAAAw2wAAAAAAADDawAAAAAAAMNqAAAAAAAAw2kAAAAAAADDaAAA
AAAAAMNnAAAAAAAAw2YAAAAAAADDZQAAAAAAAMNkAAAAAAAAw2MAAAAAAADDYgAAAAAAAMNhAAAA
AAAAw2AAAAAAAADDXwAAAAAAAMNeAAAAAAAAw10AAAAAAADDXAAAAAAAAMNbAAAAAAAAw1oAAAAA
AADDWQAAAAAAAMNYAAAAAAAAw1cAAAAAAADDVgAAAAAAAMNVAAAAAAAAw1QAAAAAAADDUwAAAAAA
AMNSAAAAAAAAw1EAAAAAAADDUAAAAAAAAMNPAAAAAAAAw04AAAAAAADDTQAAAAAAAMNMAAAAAAAA
w0sAAAAAAADDSgAAAAAAAMNJAAAAAAAAw0gAAAAAAADDRwAAAAAAAMNGAAAAAAAAw0UAAAAAAADD
RAAAAAAAAMNDAAAAAAAAw0IAAAAAAADDQQAAAAAAAMNAAAAAAAAAwz8AAAAAAADDPgAAAAAAAMM9
AAAAAAAAwzwAAAAAAADDOwAAAAAAAMM6AAAAAAAAwzkAAAAAAADDOAAAAAAAAMM3AAAAAAAAwzYA
AAAAAADDNQAAAAAAAMM0AAAAAAAAwzMAAAAAAADDMgAAAAAAAMMxAAAAAAAAwzAAAAAAAADDLwAA
AAAAAMMuAAAAAAAAwy0AAAAAAADDLAAAAAAAAMMrAAAAAAAAwyoAAAAAAADDKQAAAAAAAMMoAAAA
AAAAwycAAAAAAADDJgAAAAAAAMMlAAAAAAAAwyQAAAAAAADDIwAAAAAAAMMiAAAAAAAAwyEAAAAA
AADDIAAAAAAAAMMfAAAAAAAAwx4AAAAAAADDHQAAAAAAAMMcAAAAAAAAwxsAAAAAAADDGgAAAAAA
AMMZAAAAAAAAwxgAAAAAAADDFwAAAAAAAMMWAAAAAAAAwxUAAAAAAADDFAAAAAAAAMMTAAAAAAAA
wxIAAAAAAADDEQAAAAAAAMMQAAAAAAAAww8AAAAAAADDDgAAAAAAAMMNAAAAAAAAwwwAAAAAAADD
CwAAAAAAAMMKAAAAAAAAwwkAAAAAAADDCAAAAAAAAMMHAAAAAAAAwwYAAAAAAADDBQAAAAAAAMME
AAAAAAAAwwMAAAAAAADDAgAAAAAAAMMBAAAAAAAAwwAAAAAAAADC/gAAAAAAAML8AAAAAAAAwvoA
AAAAAADC+AAAAAAAAML2AAAAAAAAwvQAAAAAAADC8gAAAAAAAMLwAAAAAAAAwu4AAAAAAADC7AAA
AAAAAMLqAAAAAAAAwugAAAAAAADC5gAAAAAAAMLkAAAAAAAAwuIAAAAAAADC4AAAAAAAAMLeAAAA
AAAAwtwAAAAAAADC2gAAAAAAAMLYAAAAAAAAwtYAAAAAAADC1AAAAAAAAMLSAAAAAAAAwtAAAAAA
AADCzgAAAAAAAMLMAAAAAAAAwsoAAAAAAADCyAAAAAAAAMLGAAAAAAAAwsQAAAAAAADCwgAAAAAA
AMLAAAAAAAAAwr4AAAAAAADCvAAAAAAAAMK6AAAAAAAAwrgAAAAAAADCtgAAAAAAAMK0AAAAAAAA
wrIAAAAAAADCsAAAAAAAAMKuAAAAAAAAwqwAAAAAAADCqgAAAAAAAMKoAAAAAAAAwqYAAAAAAADC
pAAAAAAAAMKiAAAAAAAAwqAAAAAAAADCngAAAAAAAMKcAAAAAAAAwpoAAAAAAADCmAAAAAAAAMKW
AAAAAAAAwpQAAAAAAADCkgAAAAAAAMKQAAAAAAAAwo4AAAAAAADCjAAAAAAAAMKKAAAAAAAAwogA
AAAAAADChgAAAAAAAMKEAAAAAAAAwoIAAAAAAADCgAAAAAAAAMJ8AAAAAAAAwngAAAAAAADCdAAA
AAAAAMJwAAAAAAAAwmwAAAAAAADCaAAAAAAAAMJkAAAAAAAAwmAAAAAAAADCXAAAAAAAAMJYAAAA
AAAAwlQAAAAAAADCUAAAAAAAAMJMAAAAAAAAwkgAAAAAAADCRAAAAAAAAMJAAAAAAAAAwjwAAAAA
AADCOAAAAAAAAMI0AAAAAAAAwjAAAAAAAADCLAAAAAAAAMIoAAAAAAAAwiQAAAAAAADCIAAAAAAA
AMIcAAAAAAAAwhgAAAAAAADCFAAAAAAAAMIQAAAAAAAAwgwAAAAAAADCCAAAAAAAAMIEAAAAAAAA
wgAAAAAAAADB+AAAAAAAAMHwAAAAAAAAwegAAAAAAADB4AAAAAAAAMHYAAAAAAAAwdAAAAAAAADB
yAAAAAAAAMHAAAAAAAAAwbgAAAAAAADBsAAAAAAAAMGoAAAAAAAAwaAAAAAAAADBmAAAAAAAAMGQ
AAAAAAAAwYgAAAAAAADBgAAAAAAAAMFwAAAAAAAAwWAAAAAAAADBUAAAAAAAAMFAAAAAAAAAwTAA
AAAAAADBIAAAAAAAAMEQAAAAAAAAwQAAAAAAAADA4AAAAAAAAMDAAAAAAAAAwKAAAAAAAADAgAAA
AAAAAMBAAAAAAAAAwAAAAAAAAAC/gAAAAAAAACjAAAAAAAAAP4AAAAAAAABAAAAAAAAAAEBAAAAA
AAAAQIAAAAAAAABAoAAAAAAAAEDAAAAAAAAAQOAAAAAAAABBAAAAAAAAAEEQAAAAAAAAQSAAAAAA
AABBMAAAAAAAAEFAAAAAAAAAQVAAAAAAAABBYAAAAAAAAEFwAAAAAAAAQYAAAAAAAABBiAAAAAAA
AEGQAAAAAAAAQZgAAAAAAABBoAAAAAAAAEGoAAAAAAAAQbAAAAAAAABBuAAAAAAAAEHAAAA+rsAA
QcgAAD6uwABB0AAAPq7AAEHYAAA+rsAAQeAAAD6uwABB6AAAPq7AAEHwAAA+rsAAQfgAAD6uwABC
AAAAPq7AAEIEAAA+rsAAQggAAD6coABCDAAAPpygAEIQAAA+nKAAQhQAAD6coABCGAAAPpygAEIc
AAA+nKAAQiAAAD6coABCJAAAPpygAEIoAAA+nKAAQiwAAD6coABCMAAAPpygAEI0AAA+nKAAQjgA
AD8C4ABCPAAAPwLgAEJAAAA/AuAAQkQAAD8C4ABCSAAAPwLgAEJMAAA/AuAAQlAAAD8C4ABCVAAA
PwLgAEJYAAA/AuAAQlwAAD8C4ABCYAAAPwLgAEJkAAA/AuAAQmgAAD7WoABCbAAAPtagAEJwAAA+
1qAAQnQAAD7WoABCeAAAPtagAEJ8AAA+1qAAQoAAAD7WoABCggAAPtagAEKEAAA+1qAAQoYAAD7W
oABCiAAAPtagAEKKAAA+1qAAQowAAL5P4ABCjgAAvk/gAEKQAAC+T+AAQpIAAL5P4ABClAAAvk/g
AEKWAAC+T+AAQpgAAL5P4ABCmgAAvk/gAEKcAAC+T+AAQp4AAL5P4ABCoAAAvk/gAEKiAAC+T+AA
QqQAAD43IABCpgAAPjcgAEKoAAA+NyAAQqoAAD43IABCrAAAPjcgAEKuAAA+NyAAQrAAAD43IABC
sgAAPjcgAEK0AAA+NyAAQrYAAD43IABCuAAAPjcgAEK6AAA+NyAAQrwAAD1wQABCvgAAPXBAAELA
AAA9cEAAQsIAAD1wQABCxAAAPXBAAELGAAA9cEAAQsgAAD1wQABCygAAPXBAAELMAAA9cEAAQs4A
AD1wQABC0AAAPXBAAELSAAA9cEAAQtQAAD4ooABC1gAAPiigAELYAAA+KKAAQtoAAD4ooABC3AAA
PiigAELeAAA+KKAAQuAAAD4ooABC4gAAPiigAELkAAA+KKAAQuYAAD4ooABC6AAAPiigAELqAAA+
KKAAQuwAAD4oIABC7gAAPiggAELwAAA+KCAAQvIAAD4oIABC9AAAPiggAEL2AAA+KCAAQvgAAD4o
IABC+gAAPiggAEL8AAA+KCAAQv4AAD4oIABDAAAAPiggAEMBAAA+KCAAQwIAAD36IABDAwAAPfog
AEMEAAA9+iAAQwUAAD36IABDBgAAPfogAEMHAAA9+iAAQwgAAD36IABDCQAAPfogAEMKAAA9+iAA
QwsAAD36IABDDAAAPfogAEMNAAA9+iAAQw4AAD3dQABDDwAAPd1AAEMQAAA93UAAQxEAAD3dQABD
EgAAPd1AAEMTAAA93UAAQxQAAD3dQABDFQAAPd1AAEMWAAA93UAAQxcAAD3dQABDGAAAPd1AAEMZ
AAA93UAAQxoAAD6jgABDGwAAPqOAAEMcAAA+o4AAQx0AAD6jgABDHgAAPqOAAEMfAAA+o4AAQyAA
AD6jgABDIQAAPqOAAEMiAAA+o4AAQyMAAD6jgABDJAAAPqOAAEMlAAA+o4AAQyYAAD8lQABDJwAA
PyVAAEMoAAA/JUAAQykAAD8lQABDKgAAPyVAAEMrAAA/JUAAQywAAD8lQABDLQAAPyVAAEMuAAA/
JUAAQy8AAD8lQABDMAAAPyVAAEMxAAA/JUAAQzIAAD/fIABDMwAAP98gAEM0AAA/3yAAQzUAAD/f
IABDNgAAP98gAEM3AAA/3yAAQzgAAD/fIABDOQAAP98gAEM6AAA/3yAAQzsAAD/fIABDPAAAP98g
AEM9AAA/3yAAQz4AAD+wwABDPwAAP7DAAENAAAA/sMAAQ0EAAD+wwABDQgAAP7DAAENDAAA/sMAA
Q0QAAD+wwABDRQAAP7DAAENGAAA/sMAAQ0cAAD+wwABDSAAAP7DAAENJAAA/sMAAQ0oAAD+xgABD
SwAAP7GAAENMAAA/sYAAQ00AAD+xgABDTgAAP7GAAENPAAA/sYAAQ1AAAD+xgABDUQAAP7GAAENS
AAA/sYAAQ1MAAD+xgABDVAAAP7GAAENVAAA/sYAAQ1YAAD/RIABDVwAAP9EgAENYAAA/0SAAQ1kA
AD/RIABDWgAAP9EgAENbAAA/0SAAQ1wAAD/RIABDXQAAP9EgAENeAAA/0SAAQ18AAD/RIABDYAAA
P9EgAENhAAA/0SAAQ2IAAEADYABDYwAAQANgAENkAABAA2AAQ2UAAEADYABDZgAAQANgAENnAABA
A2AAQ2gAAEADYABDaQAAQANgAENqAABAA2AAQ2sAAEADYABDbAAAQANgAENtAABAA2AAQ24AAEAm
gABDbwAAQCaAAENwAABAJoAAQ3EAAEAmgABDcgAAQCaAAENzAABAJoAAQ3QAAEAmgABDdQAAQCaA
AEN2AABAJoAAQ3cAAEAmgABDeAAAQCaAAEN5AABAJoAAQ3oAAEADwABDewAAQAPAAEN8AABAA8AA
Q30AAEADwABDfgAAQAPAAEN/AABAA8AAQ4AAAEADwABDgIAAQAPAAEOBAABAA8AAQ4GAAEADwABD
ggAAQAPAAEOCgABAA8AAQ4MAAEAhwABDg4AAQCHAAEOEAABAIcAAQ4SAAEAhwABDhQAAQCHAAEOF
gABAIcAAQ4YAAEAhwABDhoAAQCHAAEOHAABAIcAAQ4eAAEAhwABDiAAAQCHAAEOIgABAIcAAQ4kA
AEBCIABDiYAAQEIgAEOKAABAQiAAQ4qAAEBCIABDiwAAQEIgAEOLgABAQiAAQ4wAAEBCIABDjIAA
QEIgAEONAABAQiAAQ42AAEBCIABDjgAAQEIgAEOOgABAQiAAQ48AAEBfgABDj4AAQF+AAEOQAABA
X4AAQ5CAAEBfgABDkQAAQF+AAEORgABAX4AAQ5IAAEBfgABDkoAAQF+AAEOTAABAX4AAQ5OAAEBf
gABDlAAAQF+AAEOUgABAX4AAQ5UAAECJgABDlYAAQImAAEOWAABAiYAAQ5aAAECJgABDlwAAQImA
AEOXgABAiYAAQ5gAAECJgABDmIAAQImAAEOZAABAiYAAQ5mAAECJgABDmgAAQImAAEOagABAiYAA
Q5sAAECLAABDm4AAQIsAAEOcAABAiwAAQ5yAAECLAABDnQAAQIsAAEOdgABAiwAAQ54AAECLAABD
noAAQIsAAEOfAABAiwAAQ5+AAECLAABDoAAAQIsAAEOggABAiwAAQ6EAAECl4ABDoYAAQKXgAEOi
AABApeAAQ6KAAECl4ABDowAAQKXgAEOjgABApeAAQ6QAAECl4ABDpIAAQKXgAEOlAABApeAAQ6WA
AECl4ABDpgAAQKXgAEOmgABApeAAQ6cAAEDQoABDp4AAQNCgAEOoAABA0KAAQ6iAAEDQoABDqQAA
QNCgAEOpgABA0KAAQ6oAAEDQoABDqoAAQNCgAEOrAABA0KAAQ6uAAEDQoABDrAAAQNCgAEOsgABA
0KAAQ60AAEDC4ABDrYAAQMLgAEOuAABAwuAAQ66AAEDC4ABDrwAAQMLgAEOvgABAwuAAQ7AAAEDC
4ABDsIAAQMLgAEOxAABAwuAAQ7GAAEDC4ABDsgAAQMLgAEOygABAwuAAQ7MAAECPwABDs4AAQI/A
AEO0AABAj8AAQ7SAAECPwABDtQAAQI/AAEO1gABAj8AAQ7YAAECPwABDtoAAQI/AAEO3AABAj8AA
Q7eAAECPwABDuAAAQI/AAEO4gABAj8AAQ7kAAECYwABDuYAAQJjAAEO6AABAmMAAQ7qAAECYwABD
uwAAQJjAAEO7gABAmMAAQ7wAAECYwABDvIAAQJjAAEO9AABAmMAAQ72AAECYwABDvgAAQJjAAEO+
gABAmMAAQ78AAEBmwABDv4AAQGbAAEPAAABAZsAAQ8CAAEBmwABDwQAAQGbAAEPBgABAZsAAQ8IA
AEBmwABDwoAAQGbAAEPDAABAZsAAQ8OAAEBmwABDxAAAQGbAAEPEgABAZsAAQ8UAAEBFYABDxYAA
QEVgAEPGAABARWAAQ8aAAEBFYABDxwAAQEVgAEPHgABARWAAQ8gAAEBFYABDyIAAQEVgAEPJAABA
RWAAQ8mAAEBFYABDygAAQEVgAEPKgABARWAAQ8sAAECJQABDy4AAQIlAAEPMAABAiUAAQ8yAAECJ
QABDzQAAQIlAAEPNgABAiUAAQ84AAECJQABDzoAAQIlAAEPPAABAiUAAQ8+AAECJQABD0AAAQIlA
AEPQgABAiUAAQ9EAAEEooABD0YAAQSigAEPSAABBKKAAQ9KAAEEooABD0wAAQSigAEPTgABBKKAA
Q9QAAEEooABD1IAAQSigAEPVAABBKKAAQ9WAAEEooABD1gAAQSigAEPWgABBKKAAQ9cAAEGIIABD
14AAQYggAEPYAABBiCAAQ9iAAEGIIABD2QAAQYggAEPZgABBiCAAQ9oAAEGIIABD2oAAQYggAEPb
AABBiCAAQ9uAAEGIIABD3AAAQYggAEPcgABBiCAAQ90AAEEc4ABD3YAAQRzgAEPeAABBHOAAQ96A
AEEc4ABD3wAAQRzgAEPfgABBHOAAQ+AAAEEc4ABD4IAAQRzgAEPhAABBHOAAQ+GAAEEc4ABD4gAA
QRzgAEPigABBHOAAQ+MAAEEHIABD44AAQQcgAEPkAABBByAAQ+SAAEEHIABD5QAAQQcgAEPlgABB
ByAAQ+YAAEEHIABD5oAAQQcgAEPnAABBByAAQ+eAAEEHIABD6AAAQQcgAEPogABBByAAQ+kAAED+
wABD6YAAQP7AAEPqAABA/sAAQ+qAAED+wABD6wAAQP7AAEPrgABA/sAAQ+wAAED+wABD7IAAQP7A
AEPtAABA/sAAQ+2AAED+wABD7gAAQP7AAEPugABA/sAAQ+8AAEDt4ABD74AAQO3gAEPwAABA7eAA
Q/CAAEDt4ABD8QAAQO3gAEPxgABA7eAAQ/IAAEDt4ABD8oAAQO3gAEPzAABA7eAAQ/OAAEDt4ABD
9AAAQO3gAEP0gABA7eAAQ/UAAEDXgABD9YAAQNeAAEP2AABA14AAQ/aAAEDXgABD9wAAQNeAAEP3
gABA14AAQ/gAAEDXgABD+IAAQNeAAEP5AABA14AAQ/mAAEDXgABD+gAAQNeAAEP6gABA14AAQ/sA
AEDdYABD+4AAQN1gAEP8AABA3WAAQ/yAAEDdYABD/QAAQN1gAEP9gABA3WAAQ/4AAEDdYABD/oAA
QN1gAEP/AABA3WAAQ/+AAEDdYABEAAAAQN1gAEQAQABA3WAARACAAEDkwABEAMAAQOTAAEQBAABA
5MAARAFAAEDkwABEAYAAQOTAAEQBwABA5MAARAIAAEDkwABEAkAAQOTAAEQCgABA5MAARALAAEDk
wABEAwAAQOTAAEQDQABA5MAARAOAAEDN4ABEA8AAQM3gAEQEAABAzeAARARAAEDN4ABEBIAAQM3g
AEQEwABAzeAARAUAAEDN4ABEBUAAQM3gAEQFgABAzeAARAXAAEDN4ABEBgAAQM3gAEQGQABAzeAA
RAaAAEDkoABEBsAAQOSgAEQHAABA5KAARAdAAEDkoABEB4AAQOSgAEQHwABA5KAARAgAAEDkoABE
CEAAQOSgAEQIgABA5KAARAjAAEDkoABECQAAQOSgAEQJQABA5KAARAmAAEDbQABECcAAQNtAAEQK
AABA20AARApAAEDbQABECoAAQNtAAEQKwABA20AARAsAAEDbQABEC0AAQNtAAEQLgABA20AARAvA
AEDbQABEDAAAQNtAAEQMQABA20AARAyAAEDHwABEDMAAQMfAAEQNAABAx8AARA1AAEDHwABEDYAA
QMfAAEQNwABAx8AARA4AAEDHwABEDkAAQMfAAEQOgABAx8AARA7AAEDHwABEDwAAQMfAAEQPQABA
x8AARA+AAEC/YABED8AAQL9gAEQQAABAv2AARBBAAEC/YABEEIAAQL9gAEQQwABAv2AARBEAAEC/
YABEEUAAQL9gAEQRgABAv2AARBHAAEC/YABEEgAAQL9gAEQSQABAv2AARBKAAEC0IABEEsAAQLQg
AEQTAABAtCAARBNAAEC0IABEE4AAQLQgAEQTwABAtCAARBQAAEC0IABEFEAAQLQgAEQUgABAtCAA
RBTAAEC0IABEFQAAQLQgAEQVQABAtCAARBWAAECjIABEFcAAQKMgAEQWAABAoyAARBZAAECjIABE
FoAAQKMgAEQWwABAoyAARBcAAECjIABEF0AAQKMgAEQXgABAoyAARBfAAECjIABEGAAAQKMgAEQY
QABAoyAARBiAAEC5YABEGMAAQLlgAEQZAABAuWAARBlAAEC5YABEGYAAQLlgAEQZwABAuWAARBoA
AEC5YABEGkAAQLlgAEQagABAuWAARBrAAEC5YABEGwAAQLlgAEQbQABAuWAARBuAAECoAABEG8AA
QKgAAEQcAABAqAAARBxAAECoAABEHIAAQKgAAEQcwABAqAAARB0AAECoAABEHUAAQKgAAEQdgABA
qAAARB3AAECoAABEHgAAQKgAAEQeQABAqAAARB6AAECLIABEHsAAQIsgAEQfAABAiyAARB9AAECL
IABEH4AAQIsgAEQfwABAiyAARCAAAECLIABEIEAAQIsgAEQggABAiyAARCDAAECLIABEIQAAQIsg
AEQhQABAiyAARCGAAECdwABEIcAAQJ3AAEQiAABAncAARCJAAECdwABEIoAAQJ3AAEQiwABAncAA
RCMAAECdwABEI0AAQJ3AAEQjgABAncAARCPAAECdwABEJAAAQJ3AAEQkQABAncAARCSAAECF4ABE
JMAAQIXgAEQlAABAheAARCVAAECF4ABEJYAAQIXgAEQlwABAheAARCYAAECF4ABEJkAAQIXgAEQm
gABAheAARCbAAECF4ABEJwAAQIXgAEQnQABAheAARCeAAECAgABEJ8AAQICAAEQoAABAgIAARChA
AECAgABEKIAAQICAAEQowABAgIAARCkAAECAgABEKUAAQICAAEQpgABAgIAARCnAAECAgABEKgAA
QICAAEQqQABAgIAARCqAAEB7IABEKsAAQHsgAEQrAABAeyAARCtAAEB7IABEK4AAQHsgAEQrwABA
eyAARCwAAEB7IABELEAAQHsgAEQsgABAeyAARCzAAEB7IABELQAAQHsgAEQtQABAeyAARC2AAEBt
4ABELcAAQG3gAEQuAABAbeAARC5AAEBt4ABELoAAQG3gAEQuwABAbeAARC8AAEBt4ABEL0AAQG3g
AEQvgABAbeAARC/AAEBt4ABEMAAAQG3gAEQwQABAbeAARDCAAEBmwABEMMAAQGbAAEQxAABAZsAA
RDFAAEBmwABEMYAAQGbAAEQxwABAZsAARDIAAEBmwABEMkAAQGbAAEQygABAZsAARDLAAEBmwABE
MwAAQGbAAEQzQABAZsAARDOAAEBDYABEM8AAQENgAEQ0AABAQ2AARDRAAEBDYABENIAAQENgAEQ0
wABAQ2AARDUAAEBDYABENUAAQENgAEQ1gABAQ2AARDXAAEBDYABENgAAQENgAEQ2QABAQ2AARDaA
AEA5IABENsAAQDkgAEQ3AABAOSAARDdAAEA5IABEN4AAQDkgAEQ3wABAOSAARDgAAEA5IABEOEAA
QDkgAEQ4gABAOSAARDjAAEA5IABEOQAAQDkgAEQ5QABAOSAARDmAAEA64ABEOcAAQDrgAEQ6AABA
OuAARDpAAEA64ABEOoAAQDrgAEQ6wABAOuAARDsAAEA64ABEO0AAQDrgAEQ7gABAOuAARDvAAEA6
4ABEPAAAQDrgAEQ8QABAOuAARDyAAEAFoABEPMAAQAWgAEQ9AABABaAARD1AAEAFoABEPYAAQAWg
AEQ9wABABaAARD4AAEAFoABEPkAAQAWgAEQ+gABABaAARD7AAEAFoABEPwAAQAWgAEQ/QABABaAA
RD+AAEAeQABEP8AAQB5AAERAAABAHkAAREBAAEAeQABEQIAAQB5AAERAwABAHkAAREEAAEAeQABE
QUAAQB5AAERBgABAHkAAREHAAEAeQABEQgAAQB5AAERCQABAHkAAREKAAD/XwABEQsAAP9fAAERD
AAA/18AARENAAD/XwABEQ4AAP9fAAERDwAA/18AAREQAAD/XwABEREAAP9fAAEREgAA/18AARETA
AD/XwABERQAAP9fAAERFQAA/18AAREWAAD+9gABERcAAP72AAERGAAA/vYAAREZAAD+9gABERoAA
P72AAERGwAA/vYAAREcAAD+9gABER0AAP72AAERHgAA/vYAAREfAAD+9gABESAAAP72AAERIQAA/
vYAAREiAAD+TwABESMAAP5PAAERJAAA/k8AARElAAD+TwABESYAAP5PAAERJwAA/k8AAREoAAD+T
wABESkAAP5PAAERKgAA/k8AARErAAD+TwABESwAAP5PAAERLQAA/k8AAREuAAEABgABES8AAQAGA
AERMAABAAYAARExAAEABgABETIAAQAGAAERMwABAAYAARE0AAEABgABETUAAQAGAAERNgABAAYAA
RE3AAEABgABETgAAQAGAAEROQABAAYAARE6AAD+EgABETsAAP4SAAERPAAA/hIAARE9AAD+EgABE
T4AAP4SAAERPwAA/hIAARFAAAD+EgABEUEAAP4SAAERQgAA/hIAARFDAAD+EgABEUQAAP4SAAERR
QAA/hIAARFGAAD+UgABEUcAAP5SAAERSAAA/lIAARFJAAD+UgABEUoAAP5SAAERSwAA/lIAARFMA
AD+UgABEU0AAP5SAAERTgAA/lIAARFPAAD+UgABEVAAAP5SAAERUQAA/lIAARFSAAD/8wABEVMAA
P/zAAERVAAA//MAARFVAAD/8wABEVYAAP/zAAERVwAA//MAARFYAAD/8wABEVkAAP/zAAERWgAA/
/MAARFbAAD/8wABEVwAAP/zAAERXQAA//MAARFeAAD+GIABEV8AAP4YgAERYAAA/hiAARFhAAD+G
IABEWIAAP4YgAERYwAA/hiAARFkAAD+GIABEWUAAP4YgAERZgAA/hiAARFnAAD+GIABEWgAAP4Yg
AERaQAA/hiAARFqAAAAAAABEWsAAAAAAAERbAAAAAAAARFtAAAAAAABEW4AAAAAAAERbwAAAAAAA
RFwAAAAAAABEXEAAAAAAAERcgAAAAAAARFzAAAAAAABEXQAAAAAAAERdQAAAAAAARF2AAAAAAABE
XcAAAAAAAEReAAAAAAAARF5AAAAAAABEXoAAAAAAAERewAAAAAAARF8AAAAAAABEX0AAAAAAAERf
gAAAAAAARF/AAAAAAABEYAAAAAAAAERgQAAAAAAARGCAAAAAAABEYMAAAAAAAERhAAAAAAAARGFA
AAAAAABEYYAAAAAAAERhwAAAAAAARGIAAAAAAABEYkAAAAAAAERigAAAAAAARGLAAAAAAABEYwAA
AAAAAERjQAAAAAAARGOAAAAAAABEY8AAAAAAAERkAAAAAAAARGRAAAAAAABEZIAAAAAAAERkwAAA
AAAARGUAAAAAAABEZUAAAAAAAERlgAAAAAAARGXAAAAAAABEZgAAAAAAAERmQAAAAAAARGaAAAAA
AABEZsAAAAAAAERnAAAAAAAARGdAAAAAAABEZ4AAAAAAAERnwAAAAAAARGgAAAAAAABEaEAAAAAA
AERogAAAAAAARGjAAAAAAABEaQAAAAAAAERpQAAAAAAARGmAAAAAAABEacAAAAAAAERqAAAAAAAA
RGpAAAAAAABEaoAAAAAAAERqwAAAAAAARGsAAAAAAABEa0AAAAAAAERrgAAAAAAARGvAAAAAAABE
bAAAAAAAAERsQAAAAAAARGyAAAAAAABEbMAAAAAAAERtAAAAAAAARG1AAAAAAABEbYAAAAAAAERt
wAAAAAAARG4AAAAAAABEbkAAAAAAAERugAAAAAAARG7AAAAAAABEbwAAAAAAAERvQAAAAAAARG+A
AAAAAABEb8AAAAAAAERwAAAAAAAARHBAAAAAAABEcIAAAAAAAERwwAAAAAAARHEAAAAAAABEcUAA
AAAAAERxgAAAAAAARHHAAAAAAABEcgAAAAAAAERyQAAAAAAARHKAAAAAAABEcsAAAAAAAERzAAAA
AAAARHNAAAAAAABEc4AAAAAAAERzwAAAAAAARHQAAAAAAABEdEAAAAAAAER0gAAAAAAARHTAAAAA
AABEdQAAAAAAAER1QAAAAAAARHWAAAAAAABEdcAAAAAAAER2AAAAAAAARHZAAAAAAABEdoAAAAAA
AER2wAAAAAAARHcAAAAAAABEd0AAAAAAAER3gAAAAAAARHfAAAAAAABEeAAAAAAAAER4QAAAAAAA
RHiAAAAAAABEeMAAAAAAAER5AAAAAAAARHlAAAAAAABEeYAAAAAAAER5wAAAAAAARHoAAAAAAABE
ekAAAAAAAER6gAAAAAAARHrAAAAAAABEewAAAAAAAER7QAAAAAAARHuAAAAAAABEe8AAAAAAAER8
AAAAAAAARHxAAAAAAABEfIAAAAAAAER8wAAAAAAARH0AAAAAAABEfUAAAAAAAER9gAAAAAAARH3A
AAAAAABEfgAAAAAAAER+QAAAAAAARH6AAAAAAABEfsAAAAAAAER/AAAAAAAARH9AAAAAAABEf4AA
AAAAAER/wAAAAAAARIAAAAAAAABEgCAAAAAAAESAQAAAAAAARIBgAAAAAABEgIAAAAAAAESAoAAA
AAAARIDAAAAAAABEgOAAAAAAAESBAAAAAAAARIEgAAAAAABEgUAAAAAAAESBYAAAAAAARIGAAAAA
AABEgaAAAAAAAESBwAAAAAAARIHgAAAAAABEggAAAAAAAESCIAAAAAAARIJAAAAAAABEgmAAAAAA
AESCgAAAAAAARIKgAAAAAABEgsAAAAAAAESC4AAAAAAARIMAAAAAAABEgyAAAAAAAESDQAAAAAAA
RINgAAAAAABEg4AAAAAAAESDoAAAAAAARIPAAAAAAABEg+AAAAAAAESEAAAAAAAARIQgAAAAAABE
hEAAAAAAAESEYAAAAAAARISAAAAAAABEhKAAAAAAAESEwAAAAAAARITgAAAAAABEhQAAAAAAAESF
IAAAAAAARIVAAAAAAABEhWAAAAAAAESFgAAAAAAARIWgAAAAAABEhcAAAAAAAESF4AAAAAAARIYA
AAAAAABEhiAAAAAAAESGQAAAAAAA</set>
      <set id="src_01" fmt="ptset">AAAABnNyY18wMQAAAAAAAAACAAAGdcQWgADCQsAAxBZAAMJmgADEFgAAwoWAAMQVwADCluAAxBWA
AMKl4ADEFUAAwrFgAMQVAADCukAAxBTAAMLBwADEFIAAwsegAMQUQADCzMAAxBQAAMLSgADEE8AA
wtmAAMQTgADC46AAxBNAAMLwwADEEwAAwwEgAMQSwADDDGAAxBKAAMMkQADEEkAAwyUgAMQSAADD
JcAAxBHAAMMmYADEEYAAwybAAMQRQADDJ0AAxBEAAMMnoADEEMAAwygAAMQQgADDKGAAxBBAAMMo
gADEEAAAwyjAAMQPwADDKOAAxA+AAMMo4ADED0AAwyjgAMQPAADDKOAAxA7AAMMo4ADEDoAAwyjg
AMQOQADDKKAAxA4AAMMoYADEDcAAwyggAMQNgADDJ+AAxA1AAMMngADEDQAAwydAAMQMwADDJwAA
xAyAAMMmoADEDEAAwyZAAMQMAADDJcAAxAvAAMMlYADEC4AAwyTgAMQLQADDJGAAxAsAAMMj4ADE
CsAAwyMAAMQKgADDDYAAxApAAMMKQADECgAAwwcAAMQJwADDBIAAxAmAAMMCwADECUAAwwIAAMQJ
AADDAaAAxAjAAMMCIADECIAAwwLAAMQIQADDAwAAxAgAAMMB4ADEB8AAwv+AAMQHgADC+4AAxAdA
AML4YADEBwAAwvWgAMQGwADC8eAAxAaAAMLtAADEBkAAwubgAMQGAADC4EAAxAXAAMLZoADEBYAA
wtQgAMQFQADCz+AAxAUAAMLMQADEBMAAwsjAAMQEgADCxIAAxARAAMK/YADEBAAAwrkgAMQDwADC
suAAxAOAAMKsYADEA0AAwqYAAMQDAADCnwAAxALAAMKZYADEAoAAwpOAAMQCQADCjWAAxAIAAMKH
gADEAcAAwoFgAMQBgADCd2AAxAFAAMJtYADEAQAAwmUAAMQAwADCW8AAxACAAMJRIADEAEAAwkSg
AMQAAADCOCAAw/+AAMIq4ADD/wAAwh+AAMP+gADCFUAAw/4AAMIK4ADD/YAAwgHAAMP9AADB8UAA
w/yAAMHcoADD/AAAwcjAAMP7gADBtOAAw/sAAMGigADD+oAAwZVAAMP6AADBiwAAw/mAAMGCQADD
+QAAwXRAAMP4gADBZwAAw/gAAMFbQADD94AAwUsAAMP3AADBOuAAw/aAAMEvIADD9gAAwSTgAMP1
gADBGoAAw/UAAMEL4ADD9IAAwQGAAMP0AADA7oAAw/OAAMDiwADD8wAAwNzAAMPygADA3MAAw/IA
AMDZwADD8YAAwNcAAMPxAADA1wAAw/CAAMDIQADD8AAAwL+AAMPvgADApQAAw+8AAMCNgADD7oAA
wGvAAMPuAADAQqAAw+2AAMArIADD7QAAwDbgAMPsgADAQqAAw+wAAMBOYADD64AAwEKgAMPrAADA
JSAAw+qAAL/4AADD6gAAv7GAAMPpgAC/jiAAw+kAAL+aAADD6IAAv71AAMPoAAC/4IAAw+eAAL/4
AADD5wAAwAfAAMPmgADAAeAAw+YAAL/sQADD5YAAwAHgAMPlAADADaAAw+SAAMATgADD5AAAwBOA
AMPjgADAKyAAw+MAAMAfQADD4oAAwAfAAMPiAAC/yQAAw+GAAL+lwADD4QAAv4JgAMPggAC/bUAA
w+AAAL+CYADD34AAvz5AAMPfAAC+wEAAw96AAL5EgADD3gAAvAQAAMPdgAA9q4AAw90AAD6JAADD
3IAAPokAAMPcAAA+uAAAw9uAAD6JAADD2wAAPauAAMPagAC+kUAAw9oAAL7vgADD2YAAvu+AAMPZ
AAC+RIAAw9iAAD2rgADD2AAAPjPgAMPXgAA9q4AAw9cAAL3NAADD1oAAvkSAAMPWAAC8BAAAw9WA
AD6JAADD1QAAPrgAAMPUgAA+uAAAw9QAAD8LAADD04AAPwsAAMPTAAA+uAAAw9KAAD6JAADD0gAA
PokAAMPRgAA+iQAAw9EAAD8ioADD0IAAP4BgAMPQAAA/gGAAw8+AAD+AYADDzwAAPyKgAMPOgAA+
5yAAw84AAD6JAADDzYAAPrgAAMPNAAA+uAAAw8yAAD86IADDzAAAP4wgAMPLgAA/o6AAw8sAAD+M
IADDyoAAP69gAMPKAAA/o6AAw8mAAD+7IADDyQAAP8bgAMPIgAA/0qAAw8gAAD/SoADDx4AAP6Og
AMPHAAA/gGAAw8aAAD9RoADDxgAAPwsAAMPFgAA+5yAAw8UAAD8ioADDxIAAP1GgAMPEAAA/UaAA
w8OAAD+AYADDwwAAP4BgAMPCgAA/aSAAw8IAAD8ioADDwYAAPyKgAMPBAAA+5yAAw8CAAD4z4ADD
wAAAvAQAAMO/gAC+RIAAw78AAL7vgADDvoAAvsBAAMO+AAC+wEAAw72AALwEAADDvQAAPokAAMO8
gAA+iQAAw7wAAD6JAADDu4AAPokAAMO7AAA+iQAAw7qAAD6JAADDugAAPokAAMO5gAA+iQAAw7kA
AD6JAADDuIAAPrgAAMO4AAA+uAAAw7eAAD6JAADDtwAAPjPgAMO2gAA+iQAAw7YAALwEAADDtYAA
vc0AAMO1AAC9zQAAw7SAALwEAADDtAAAPjPgAMOzgAA+iQAAw7MAAD2rgADDsoAAPauAAMOyAAC8
BAAAw7GAAL3NAADDsQAAvc0AAMOwgAC8BAAAw7AAALwEAADDr4AAvc0AAMOvAAC9zQAAw66AAL5E
gADDrgAAvpFAAMOtgAC+RIAAw60AAL6RQADDrIAAvkSAAMOsAAC+kUAAw6uAAL7vgADDqwAAvpFA
AMOqgAC+kUAAw6oAALwEAADDqYAAPauAAMOpAAA+iQAAw6iAAD64AADDqAAAPrgAAMOngAA9q4AA
w6cAAL3NAADDpoAAvAQAAMOmAAA9q4AAw6WAAD6JAADDpQAAPrgAAMOkgAA+5yAAw6QAAD8ioADD
o4AAPyKgAMOjAAA+5yAAw6KAAD2rgADDogAAvpFAAMOhgAC+kUAAw6EAAL3NAADDoIAAPjPgAMOg
AAA+uAAAw5+AAD7nIADDnwAAPwsAAMOegAA+M+AAw54AAL5EgADDnYAAvz5AAMOdAAC/PkAAw5yA
AL8PQADDnAAAvpFAAMObgAC9zQAAw5sAAL5EgADDmoAAvsBAAMOaAAC+kUAAw5mAAL6RQADDmQAA
vw9AAMOYgAC/PkAAw5gAAL+OIADDl4AAv44gAMOXAAC/mgAAw5aAAL+aAADDlgAAv1XAAMOVgAC/
gmAAw5UAAL9tQADDlIAAvz5AAMOUAAC/JsAAw5OAAL8+QADDkwAAvz5AAMOSgAC/JsAAw5IAAL9V
wADDkYAAv21AAMORAAC/VcAAw5CAAL7vgADDkAAAvu+AAMOPgAC+74AAw48AAL9VwADDjoAAv1XA
AMOOAAC/bUAAw42AAL+lwADDjQAAv4JgAMOMgAC/VcAAw4wAAL9tQADDi4AAv4JgAMOLAAC/gmAA
w4qAAL9tQADDigAAv4JgAMOJgAC/bUAAw4kAAL+lwADDiIAAv6XAAMOIAAC/mgAAw4eAAL9tQADD
hwAAvybAAMOGgAC+wEAAw4YAAL6RQADDhYAAvsBAAMOFAAC/VcAAw4SAAL+CYADDhAAAv6XAAMOD
gAC/sYAAw4MAAL+aAADDgoAAvz5AAMOCAAC+kUAAw4GAAL3NAADDgQAAvkSAAMOAgAC+wEAAw4AA
AL8PQADDfwAAvybAAMN+AAC+wEAAw30AAL5EgADDfAAAvAQAAMN7AAC8BAAAw3oAALwEAADDeQAA
vkSAAMN4AAC/JsAAw3cAAL9tQADDdgAAv1XAAMN1AAC/VcAAw3QAAL8mwADDcwAAvsBAAMNyAAC+
wEAAw3EAAL7AQADDcAAAvsBAAMNvAAC+wEAAw24AAL6RQADDbQAAvkSAAMNsAAC+RIAAw2sAALwE
AADDagAAvc0AAMNpAAC+wEAAw2gAAL8PQADDZwAAv21AAMNmAAC/mgAAw2UAAL+lwADDZAAAv6XA
AMNjAAC/bUAAw2IAAL8PQADDYQAAvkSAAMNgAAC+RIAAw18AAL6RQADDXgAAvu+AAMNdAAC/PkAA
w1wAAL9tQADDWwAAv1XAAMNaAAC/PkAAw1kAAL8+QADDWAAAvu+AAMNXAAC/D0AAw1YAAL8mwADD
VQAAvybAAMNUAAC/JsAAw1MAAL8PQADDUgAAvz5AAMNRAAC/D0AAw1AAAL7vgADDTwAAvsBAAMNO
AAC+kUAAw00AAL6RQADDTAAAvw9AAMNLAAC/PkAAw0oAAL9VwADDSQAAvu+AAMNIAAC+RIAAw0cA
AD4z4ADDRgAAPucgAMNFAAA+uAAAw0QAAD6JAADDQwAAPjPgAMNCAAC9zQAAw0EAAL7AQADDQAAA
vu+AAMM/AAC/VcAAwz4AAL8+QADDPQAAv1XAAMM8AAC/PkAAwzsAAL8+QADDOgAAvw9AAMM5AAC/
D0AAwzgAAL7AQADDNwAAvu+AAMM2AAC9zQAAwzUAALwEAADDNAAAPokAAMMzAAA+iQAAwzIAAD4z
4ADDMQAAPauAAMMwAAC8BAAAwy8AAL8PQADDLgAAvu+AAMMtAAC/JsAAwywAAL9VwADDKwAAv21A
AMMqAAC/VcAAwykAAL7vgADDKAAAvkSAAMMnAAA+M+AAwyYAAL3NAADDJQAAvc0AAMMkAAC+74AA
wyMAAL9tQADDIgAAv21AAMMhAAC/D0AAwyAAAL3NAADDHwAAPokAAMMeAAA/IqAAwx0AAD8ioADD
HAAAPwsAAMMbAAA+iQAAwxoAAL3NAADDGQAAvAQAAMMYAAA9q4AAwxcAAD64AADDFgAAPwsAAMMV
AAA+uAAAwxQAAD4z4ADDEwAAvc0AAMMSAAC+RIAAwxEAAL3NAADDEAAAPokAAMMPAAA+uAAAww4A
AD7nIADDDQAAPwsAAMMMAAA/CwAAwwsAAD8LAADDCgAAPucgAMMJAAA+iQAAwwgAAD7nIADDBwAA
PyKgAMMGAAA/UaAAwwUAAD+AYADDBAAAP5fgAMMDAAA/jCAAwwIAAD9pIADDAQAAP1GgAMMAAAA+
5yAAwv4AAD6JAADC/AAAPjPgAML6AAC9zQAAwvgAAD4z4ADC9gAAPucgAML0AAA/CwAAwvIAAD8L
AADC8AAAPrgAAMLuAAA+uAAAwuwAAD4z4ADC6gAAPauAAMLoAAA+M+AAwuYAAD2rgADC5AAAvAQA
AMLiAAC8BAAAwuAAAD2rgADC3gAAPauAAMLcAAA+M+AAwtoAAD4z4ADC2AAAPjPgAMLWAAC8BAAA
wtQAAD4z4ADC0gAAvAQAAMLQAAC8BAAAws4AAD6JAADCzAAAPrgAAMLKAAA+iQAAwsgAAD6JAADC
xgAAvAQAAMLEAAC+kUAAwsIAAL7AQADCwAAAvsBAAMK+AAC+kUAAwrwAAL5EgADCugAAvkSAAMK4
AAC8BAAAwrYAALwEAADCtAAAvAQAAMKyAAA+M+AAwrAAAD6JAADCrgAAPokAAMKsAAA+iQAAwqoA
AD2rgADCqAAAvc0AAMKmAAC+kUAAwqQAAL8PQADCogAAvybAAMKgAAC/D0AAwp4AAL7vgADCnAAA
vAQAAMKaAAA+iQAAwpgAAD6JAADClgAAPauAAMKUAAA+M+AAwpIAAD6JAADCkAAAPokAAMKOAAA+
uAAAwowAAD6JAADCigAAvAQAAMKIAAC+RIAAwoYAAL5EgADChAAAvu+AAMKCAAC8BAAAwoAAAD6J
AADCfAAAPzogAMJ4AAA/gGAAwnQAAD+AYADCcAAAP1GgAMJsAAA+5yAAwmgAAD2rgADCZAAAvsBA
AMJgAAC+wEAAwlwAAL5EgADCWAAAvAQAAMJUAAA+iQAAwlAAAD4z4ADCTAAAPauAAMJIAAC9zQAA
wkQAAL6RQADCQAAAvu+AAMI8AAC+wEAAwjgAAL5EgADCNAAAvc0AAMIwAAA+M+AAwiwAAD6JAADC
KAAAPokAAMIkAAA+iQAAwiAAAD64AADCHAAAPokAAMIYAAA+M+AAwhQAAD4z4ADCEAAAPokAAMIM
AAA+5yAAwggAAD4z4ADCBAAAvkSAAMIAAAC9zQAAwfgAAL3NAADB8AAAvAQAAMHoAAA+uAAAweAA
AD86IADB2AAAP2kgAMHQAAA/UaAAwcgAAD8LAADBwAAAPokAAMG4AAA+M+AAwbAAAD2rgADBqAAA
PauAAMGgAAA9q4AAwZgAAD4z4ADBkAAAPokAAMGIAAA+iQAAwYAAAD64AADBcAAAPrgAAMFgAAA+
uAAAwVAAAD7nIADBQAAAPyKgAMEwAAA/IqAAwSAAAD9RoADBEAAAPzogAMEAAAA/CwAAwOAAAD64
AADAwAAAPokAAMCgAAA9q4AAwIAAAD2rgADAQAAAPokAAMAAAAA+iQAAv4AAAD7nIAAouAAAP2kg
AD+AAAA/jCAAQAAAAD+X4ABAQAAAP5fgAECAAAA/l+AAQKAAAD+X4ABAwAAAP69gAEDgAAA/uyAA
QQAAAD+vYABBEAAAP69gAEEgAAA/o6AAQTAAAD9pIABBQAAAPzogAEFQAAA/CwAAQWAAAD6JAABB
cAAAPauAAEGAAAA9q4AAQYgAAL3NAABBkAAAvAQAAEGYAAA9q4AAQaAAAD4z4ABBqAAAPokAAEGw
AAA+uAAAQbgAAD8LAABBwAAAPzogAEHIAAA/OiAAQdAAAD+AYABB2AAAP2kgAEHgAAA/OiAAQegA
AD8LAABB8AAAPucgAEH4AAA/IqAAQgAAAD8ioABCBAAAP2kgAEIIAAA/aSAAQgwAAD+AYABCEAAA
PyKgAEIUAAA+iQAAQhgAAD6JAABCHAAAPjPgAEIgAAA+iQAAQiQAAD6JAABCKAAAPokAAEIsAAA+
iQAAQjAAAD6JAABCNAAAPokAAEI4AAA+iQAAQjwAAD6JAABCQAAAPucgAEJEAAA+uAAAQkgAAD64
AABCTAAAPyKgAEJQAAA/OiAAQlQAAD7nIABCWAAAPokAAEJcAAA9q4AAQmAAAL3NAABCZAAAvpFA
AEJoAAC+kUAAQmwAAL7AQABCcAAAvAQAAEJ0AAA+uAAAQngAAD86IABCfAAAPzogAEKAAAA/IqAA
QoIAAD7nIABChAAAPokAAEKGAAA+iQAAQogAAD6JAABCigAAPwsAAEKMAAA/IqAAQo4AAD9RoABC
kAAAP1GgAEKSAAA/UaAAQpQAAD86IABClgAAPwsAAEKYAAA+5yAAQpoAAD8LAABCnAAAPucgAEKe
AAA+uAAAQqAAAD7nIABCogAAPrgAAEKkAAA+uAAAQqYAAD7nIABCqAAAPucgAEKqAAA/CwAAQqwA
AD8ioABCrgAAPrgAAEKwAAA+iQAAQrIAAD4z4ABCtAAAPokAAEK2AAA+iQAAQrgAAD64AABCugAA
PwsAAEK8AAA/CwAAQr4AAD7nIABCwAAAPrgAAELCAAA+M+AAQsQAAL3NAABCxgAAPauAAELIAAA+
M+AAQsoAAL5EgABCzAAAvkSAAELOAAC+wEAAQtAAAL7AQABC0gAAvc0AAELUAAA+M+AAQtYAAD7n
IABC2AAAPwsAAELaAAA/CwAAQtwAAD64AABC3gAAPucgAELgAAA/IqAAQuIAAD9pIABC5AAAP6Og
AELmAAA/xuAAQugAAD/SoABC6gAAP4wgAELsAAA/OiAAQu4AAD64AABC8AAAPrgAAELyAAA/OiAA
QvQAAD+MIABC9gAAP69gAEL4AAA/0qAAQvoAAD/egABC/AAAP69gAEL+AAA/l+AAQwAAAD+MIABD
AQAAP5fgAEMCAAA/0qAAQwMAAD/egABDBAAAP+pAAEMFAABAAOAAQwYAAEAA4ABDBwAAP9KgAEMI
AAA/0qAAQwkAAD/2AABDCgAAQAbAAEMLAABADKAAQwwAAEAYYABDDQAAQB5AAEMOAABAO6AAQw8A
AEBHYABDEAAAQFkgAEMRAABAcKAAQxIAAEB2gABDEwAAQHxgAEMUAABAfGAAQxUAAECEAABDFgAA
QIcAAEMXAABAjQAAQxgAAECSwABDGQAAQJjAAEMaAABAnoAAQxsAAECkgABDHAAAQKpAAEMdAABA
p0AAQx4AAECkgABDHwAAQKpAAEMgAABApIAAQyEAAECkgABDIgAAQKSAAEMjAABAsEAAQyQAAEDB
wABDJQAAQNOAAEMmAABA4kAAQycAAEDrAABDKAAAQOgAAEMpAABA30AAQyoAAEDZQABDKwAAQNaA
AEMsAABA2UAAQy0AAEDlAABDLgAAQOsAAEMvAABA8MAAQzAAAEDzwABDMQAAQOsAAEMyAABA6wAA
QzMAAEDiQABDNAAAQOUAAEM1AABA7gAAQzYAAEDzwABDNwAAQPbAAEM4AABA9sAAQzkAAED2wABD
OgAAQPPAAEM7AABA88AAQzwAAEDwwABDPQAAQO4AAEM+AABA8MAAQz8AAED5wABDQAAAQQFAAENB
AABBBaAAQ0IAAEENAABDQwAAQRLgAENEAABBF0AAQ0UAAEEboABDRgAAQSMAAENHAABBJ4AAQ0gA
AEEqYABDSQAAQTBAAENKAABBNKAAQ0sAAEEzQABDTAAAQTSgAENNAABBOSAAQ04AAEE6gABDTwAA
QTYgAENQAABBNiAAQ1EAAEE5IABDUgAAQTwAAENTAABBQIAAQ1QAAEFAgABDVQAAQUHgAENWAABB
QeAAQ1cAAEE/AABDWAAAQTqAAENZAABBOSAAQ1oAAEEzQABDWwAAQTHAAENcAABBM0AAQ10AAEE0
oABDXgAAQTegAENfAABBNKAAQ2AAAEE2IABDYQAAQTYgAENiAABBM0AAQ2MAAEEuwABDZAAAQSvg
AENlAABBKOAAQ2YAAEEngABDZwAAQSeAAENoAABBJgAAQ2kAAEEmAABDagAAQSpgAENrAABBKmAA
Q2wAAEEo4ABDbQAAQSYAAENuAABBJ4AAQ28AAEEo4ABDcAAAQSpgAENxAABBLsAAQ3IAAEEzQABD
cwAAQTkgAEN0AABBN6AAQ3UAAEE3oABDdgAAQTegAEN3AABBNiAAQ3gAAEE3oABDeQAAQTYgAEN6
AABBNKAAQ3sAAEE3oABDfAAAQTegAEN9AABBPwAAQ34AAEFHwABDfwAAQUxAAEOAAABBU4AAQ4CA
AEFTgABDgQAAQU8gAEOBgABBSUAAQ4IAAEFGYABDgoAAQUrAAEODAABBTyAAQ4OAAEFSIABDhAAA
QVOAAEOEgABBUKAAQ4UAAEFKwABDhYAAQUZgAEOGAABBQ2AAQ4aAAEFAgABDhwAAQUNgAEOHgABB
SsAAQ4gAAEFPIABDiIAAQVCgAEOJAABBTyAAQ4mAAEFPIABDigAAQVCgAEOKgABBU4AAQ4sAAEFZ
YABDi4AAQWDAAEOMAABBZqAAQ4yAAEFlQABDjQAAQWJAAEONgABBXeAAQ44AAEFZYABDjoAAQVUA
AEOPAABBVoAAQ4+AAEFcYABDkAAAQVxgAEOQgABBXGAAQ5EAAEFcYABDkYAAQWDAAEOSAABBX2AA
Q5KAAEFlQABDkwAAQWVAAEOTgABBaaAAQ5QAAEFpoABDlIAAQWyAAEOVAABBb4AAQ5WAAEFyYABD
lgAAQW+AAEOWgABBcQAAQ5cAAEF1YABDl4AAQXhAAEOYAABBeEAAQ5iAAEF5wABDmQAAQXzAAEOZ
gABBfMAAQ5oAAEF8wABDmoAAQXzAAEObAABBecAAQ5uAAEF1YABDnAAAQXEAAEOcgABBbgAAQ50A
AEFmoABDnYAAQWagAEOeAABBY8AAQ56AAEFlQABDnwAAQWVAAEOfgABBZUAAQ6AAAEFoIABDoIAA
QWggAEOhAABBayAAQ6GAAEFoIABDogAAQWagAEOigABBY8AAQ6MAAEFjwABDo4AAQWmgAEOkAABB
aaAAQ6SAAEFrIABDpQAAQWyAAEOlgABBaaAAQ6YAAEFrIABDpoAAQW4AAEOnAABBbIAAQ6eAAEFx
AABDqAAAQW4AAEOogABBbgAAQ6kAAEFoIABDqYAAQWPAAEOqAABBY8AAQ6qAAEFlQABDqwAAQWmg
AEOrgABBbIAAQ6wAAEFuAABDrIAAQW4AAEOtAABBbgAAQ62AAEFsgABDrgAAQWyAAEOugABBaaAA
Q68AAEFpoABDr4AAQWggAEOwAABBZUAAQ7CAAEFfYABDsQAAQVlgAEOxgABBVQAAQ7IAAEFPIABD
soAAQVCgAEOzAABBUKAAQ7OAAEFVAABDtAAAQVaAAEO0gABBU4AAQ7UAAEFPIABDtYAAQUrAAEO2
AABBR8AAQ7aAAEFJQABDtwAAQVCgAEO3gABBWAAAQ7gAAEFd4ABDuIAAQV3gAEO5AABBX2AAQ7mA
AEFZYABDugAAQVUAAEO6gABBUKAAQ7sAAEFNoABDu4AAQU2gAEO8AABBTaAAQ7yAAEFPIABDvQAA
QVIgAEO9gABBUKAAQ74AAEFQoABDvoAAQVCgAEO/AABBVoAAQ7+AAEFmoABDwAAAQYIgAEPAgABB
omAAQ8EAAEHRYABDwYAAQgXgAEPCAABCJiAAQ8KAAEJHoABDwwAAQmgAAEPDgABCgwAAQ8QAAEKR
IABDxIAAQp9AAEPFAABCrCAAQ8WAAEK5wABDxgAAQsfAAEPGgABC1YAAQ8cAAELhoABDx4AAQusA
AEPIAABC8UAAQ8iAAEL0gABDyQAAQvSAAEPJgABC8cAAQ8oAAELsgABDyoAAQuWAAEPLAABC3OAA
Q8uAAELS4ABDzAAAQslAAEPMgABCvoAAQ80AAEKzYABDzYAAQqeAAEPOAABCm2AAQ86AAEKP4ABD
zwAAQoRAAEPPgABCcqAAQ9AAAEJdoABD0IAAQkogAEPRAABCOCAAQ9GAAEIowABD0gAAQhxAAEPS
gABCEOAAQ9MAAEIHQABD04AAQf2AAEPUAABB7uAAQ9SAAEHhoABD1QAAQddAAEPVgABBzcAAQ9YA
AEHKIABD1oAAQcWgAEPXAABBxEAAQ9eAAEHCAABD2AAAQb2gAEPYgABBuSAAQ9kAAEG0AABD2YAA
Qa+gAEPaAABBriAAQ9qAAEGuIABD2wAAQaygAEPbgABBqcAAQ9wAAEGmwABD3IAAQaDgAEPdAABB
m8AAQ92AAEGVIABD3gAAQZJAAEPegABBkYAAQ98AAEGRgABD34AAQZGAAEPgAABBkYAAQ+CAAEGR
gABD4QAAQZGAAEPhgABBkAAAQ+IAAEGPQABD4oAAQY0gAEPjAABBi6AAQ+OAAEGMYABD5AAAQY3A
AEPkgABBjcAAQ+UAAEGNIABD5YAAQYxgAEPmAABBi6AAQ+aAAEGK4ABD5wAAQYrgAEPngABBiuAA
Q+gAAEGMYABD6IAAQYugAEPpAABBiiAAQ+mAAEGK4ABD6gAAQYlgAEPqgABBh+AAQ+sAAEGIoABD
64AAQYigAEPsAABBiKAAQ+yAAEGH4ABD7QAAQYcgAEPtgABBh+AAQ+4AAEGIoABD7oAAQYogAEPv
AABBiiAAQ++AAEGKIABD8AAAQY0gAEPwgABBjcAAQ/EAAEGLoABD8YAAQYrgAEPyAABBiWAAQ/KA
AEGK4ABD8wAAQY0gAEPzgABBjoAAQ/QAAEGPQABD9IAAQZDAAEP1AABBkwAAQ/WAAEGToABD9gAA
QZRgAEP2gABBk6AAQ/cAAEGUYABD94AAQZOgAEP4AABBlGAAQ/iAAEGToABD+QAAQZJAAEP5gABB
kYAAQ/oAAEGPQABD+oAAQYxgAEP7AABBiuAAQ/uAAEGKIABD/AAAQYcgAEP8gABBh+AAQ/0AAEGI
oABD/YAAQYrgAEP+AABBiiAAQ/6AAEGKIABD/wAAQYigAEP/gABBhoAARAAAAEGFwABEAEAAQYUA
AEQAgABBhcAARADAAEGGgABEAQAAQYfgAEQBQABBh+AARAGAAEGHIABEAcAAQYcgAEQCAABBh+AA
RAJAAEGFwABEAoAAQYfgAEQCwABBiWAARAMAAEGLoABEA0AAQY3AAEQDgABBjSAARAPAAEGLoABE
BAAAQYlgAEQEQABBiWAARASAAEGIoABEBMAAQYigAEQFAABBiKAARAVAAEGHIABEBYAAQYigAEQF
wABBiKAARAYAAEGHIABEBkAAQYcgAEQGgABBh+AARAbAAEGH4ABEBwAAQYfgAEQHQABBiKAARAeA
AEGKIABEB8AAQYlgAEQIAABBiiAARAhAAEGIoABECIAAQYogAEQIwABBiuAARAkAAEGMYABECUAA
QYugAEQJgABBiuAARAnAAEGK4ABECgAAQYigAEQKQABBhyAARAqAAEGFwABECsAAQYXAAEQLAABB
hcAARAtAAEGFAABEC4AAQYaAAEQLwABBh+AARAwAAEGGgABEDEAAQYcgAEQMgABBhcAARAzAAEGE
QABEDQAAQYRAAEQNQABBg4AARA2AAEGDgABEDcAAQYRAAEQOAABBhEAARA5AAEGHIABEDoAAQYcg
AEQOwABBiKAARA8AAEGK4ABED0AAQYrgAEQPgABBiuAARA/AAEGNIABEEAAAQYxgAEQQQABBjGAA
RBCAAEGLoABEEMAAQY9AAEQRAABBjoAARBFAAEGPQABEEYAAQZAAAEQRwABBjcAARBIAAEGOgABE
EkAAQY3AAEQSgABBjSAARBLAAEGNIABEEwAAQY3AAEQTQABBjcAARBOAAEGMYABEE8AAQY0gAEQU
AABBjSAARBRAAEGKIABEFIAAQY0gAEQUwABBjSAARBUAAEGNwABEFUAAQZAAAEQVgABBkMAARBXA
AEGQAABEFgAAQY9AAEQWQABBj0AARBaAAEGPQABEFsAAQZAAAEQXAABBkMAARBdAAEGOgABEF4AA
QY3AAEQXwABBi6AARBgAAEGKIABEGEAAQYaAAEQYgABBhoAARBjAAEGHIABEGQAAQYlgAEQZQABB
iuAARBmAAEGLoABEGcAAQYxgAEQaAABBiuAARBpAAEGJYABEGoAAQYaAAEQawABBhyAARBsAAEGH
IABEG0AAQYaAAEQbgABBhoAARBvAAEGGgABEHAAAQYfgAEQcQABBiiAARByAAEGJYABEHMAAQYcg
AEQdAABBgsAARB1AAEF8wABEHYAAQXbgAEQdwABBeEAARB4AAEF5wABEHkAAQXzAAEQegABBgKAA
RB7AAEGBYABEHwAAQYFgAEQfQABBfkAARB+AAEF4QABEH8AAQXbgAEQgAABBdWAARCBAAEF24ABE
IIAAQXnAAEQgwABBfkAARCEAAEGCwABEIUAAQYRAAEQhgABBhQAARCHAAEGDgABEIgAAQX5AAEQi
QABBe0AARCKAAEF1YABEIsAAQXJgAEQjAABBduAARCNAAEF8wABEI4AAQYCgAEQjwABBgWAARCQA
AEGCIABEJEAAQYFgAEQkgABBgsAARCTAAEGBYABEJQAAQYFgAEQlQABBgKAARCWAAEF/oABEJcAA
QX5AAEQmAABBfMAARCZAAEF+QABEJoAAQYCgAEQmwABBf6AARCcAAEGCIABEJ0AAQYCgAEQngABB
fMAARCfAAEF4QABEKAAAQXPgAEQoQABBc+AARCiAAEF24ABEKMAAQXtAAEQpAABBfkAARClAAEF7
QABEKYAAQXnAAEQpwABBc+AARCoAAEFz4ABEKkAAQXEAAEQqgABBcQAARCrAAEFuAABEKwAAQWmg
AEQrQABBaaAARCuAAEFvgABEK8AAQXPgAEQsAABBdWAARCxAAEFz4ABELIAAQXVgAEQswABBc+AA
RC0AAEFvgABELUAAQW4AAEQtgABBaaAARC3AAEFjwABELgAAQWPAAEQuQABBZUAARC6AAEFmoABE
LsAAQWagAEQvAABBZqAARC9AAEFoIABEL4AAQWmgAEQvwABBbIAARDAAAEFrIABEMEAAQWVAAEQw
gABBY8AARDDAAEFd4ABEMQAAQV3gAEQxQABBYMAARDGAAEFpoABEMcAAQW+AAEQyAABBcmAARDJA
AEF4QABEMoAAQXzAAEQywABBecAARDMAAEF4QABEM0AAQXJgAEQzgABBb4AARDPAAEFvgABENAAA
QXEAAEQ0QABBb4AARDSAAEF24ABENMAAQXtAAEQ1AABBfMAARDVAAEF8wABENYAAQXtAAEQ1wABB
c+AARDYAAEFvgABENkAAQW4AAEQ2gABBbIAARDbAAEFvgABENwAAQWyAAEQ3QABBaaAARDeAAEFm
oABEN8AAQWggAEQ4AABBaaAARDhAAEFmoABEOIAAQWDAAEQ4wABBX2AARDkAAEFa4ABEOUAAQVxg
AEQ5gABBWuAARDnAAEFgwABEOgAAQWJAAEQ6QABBXeAARDqAAEFcYABEOsAAQVgAAEQ7AABBVQAA
RDtAAEFQoABEO4AAQVCgAEQ7wABBSUAARDwAAEFGYABEPEAAQUTgAEQ8gABBPwAARDzAAEE5IABE
PQAAQTegAEQ9QABBNiAARD2AAEE2IABEPcAAQT2AAEQ+AABBPAAARD5AAEE3oABEPoAAQTYgAEQ+
wABBMEAARD8AAEEtYABEP0AAQSvgAEQ/gABBK+AARD/AAEEuwABEQAAAQS7AAERAQABBLWAARECA
AEEr4ABEQMAAQSSAAERBAABBICAAREFAAEEaQABEQYAAQR6gAERBwABBIaAAREIAAEEkgABEQkAA
QSYAAERCgABBJIAARELAAEEmAABEQwAAQSYAAERDQABBIwAAREOAAEEeoABEQ8AAQRpAAEREAABB
F0AARERAAEES4ABERIAAQRLgAEREwABBEWAAREUAAEEUYABERUAAQRXAAERFgABBGkAAREXAAEEb
oABERgAAQR0gAERGQABBHSAAREaAAEEboABERsAAQRXAAERHAABBF0AAREdAAEEVwABER4AAQRXA
AERHwABBFcAAREgAAEEUYABESEAAQRFgAERIgABBDoAAREjAAEEKAABESQAAQQigAERJQABBByAA
REmAAEEKAABEScAAQQoAAERKAABBCKAAREpAAEEHIABESoAAQQoAAERKwABBC4AAREsAAEELgABE
S0AAQQuAAERLgABBCKAAREvAAEEIoABETAAAQQigAERMQABBCKAAREyAAEEHIABETMAAQQoAAERN
AABBDQAARE1AAEELgABETYAAQQuAAERNwABBCKAARE4AAEEFoABETkAAQQRAAEROgABBBaAARE7A
AEENAABETwAAQQ0AAERPQABBC4AARE+AAEEKAABET8AAQQLAAERQAABBAUAARFBAAED8gABEUIAA
QPPAAERQwABA+cAARFEAAED8gABEUUAAQPnAAERRgABA88AARFHAAEDrAABEUgAAQOUAAERSQABA
5QAARFKAAEDlAABEUsAAQOgAAERTAABA6wAARFNAAEDlAABEU4AAQOgAAERTwABA4kAARFQAAEDl
AABEVEAAQOUAAERUgABA5QAARFTAAEDfQABEVQAAQNxAAERVQABA2UAARFWAAEDWgABEVcAAQNCA
AERWAABAzYAARFZAAEDKwABEVoAAQMfAAERWwABAvsAARFcAAEC8AABEV0AAQLBAAERXgABApIAA
RFfAAEChgABEWAAAQJuAAERYQABApIAARFiAAEChgABEWMAAQKSAAERZAABAp0AARFlAAECnQABE
WYAAQJ6AAERZwABAksAARFoAAECNAABEWkAAQI0AAERagABAmMAARFrAAECnQABEWwAAQLYAAERb
QABAx8AARFuAAEDfQABEW8AAQQ0AAERcAABBOSAARFxAAEF4QABEXIAAQaJgAERcwABB0AAARF0A
AEIAQABEXUAAQhrAAERdgABCNCAARF3AAEJLoABEXgAAQmEAAEReQABCdOAARF6AAEKEgABEXsAA
Qo2gAERfAABCluAARF9AAEKdoABEX4AAQqJAAERfwABCpKAARGAAAEKkwABEYEAAQqKgAERggABC
n4AARGDAAEKZYABEYQAAQpGgAERhQABCiAAARGGAAEJ6YABEYcAAQmOAAERiAABCTeAARGJAAEI4
gABEYoAAQiRgAERiwABCEgAARGMAAEICgABEY0AAQehAAERjgABByuAARGPAAEGvoABEZAAAQZXg
AERkQABBfMAARGSAAEFZYABEZMAAQTqAAERlAABBIwAARGVAAEES4ABEZYAAQQWgAERlwABA9sAA
RGYAAEDlAABEZkAAQMfAAERmgABAsEAARGbAAECSwABEZwAAQIoAAERnQABAdoAARGeAAEBqwABE
Z8AAQF8AAERoAABAO6AARGhAAEAv4ABEaIAAQCQgAERowABAEoAARGkAAD/2AABEaUAAP9KgAERp
gAA/o6AARGnAAD+AYABEagAAPyKgAERqQAA/CwAARGqAAD7nIABEasAAPauAAERrAAC8BAAARGtA
AL3NAABEa4AAvkSAAERrwAC8BAAARGwAAL3NAABEbEAAvAQAAERsgAA+iQAARGzAAD6JAABEbQAA
PauAAERtQAC9zQAARG2AAL5EgABEbcAAvw9AAERuAAC+wEAARG5AALwEAABEboAAPokAAERuwAA9
q4AARG8AALwEAABEb0AAvsBAAERvgAC/D0AARG/AAL7AQABEcAAAvsBAAERwQAC+RIAARHCAAL5E
gABEcMAAvc0AAERxAAC+kUAARHFAAL6RQABEcYAAvsBAAERxwAC/D0AARHIAAL8+QABEckAAvu+A
AERygAC+kUAARHLAAL6RQABEcwAAvc0AAERzQAC+kUAARHOAAL6RQABEc8AAvw9AAER0AAC+74AA
RHRAAL9tQABEdIAAv5oAAER0wAC/bUAARHUAAL7vgABEdUAAvc0AAER1gAA+iQAARHXAAD8LAABE
dgAAPucgAER2QAA+uAAARHaAAD6JAABEdsAAvAQAAER3AAC9zQAARHdAALwEAABEd4AAvAQAAER3
wAC+RIAARHgAAL5EgABEeEAAvpFAAER4gAC+RIAARHjAAL6RQABEeQAAPauAAER5QAA+iQAARHmA
AD64AABEecAAPokAAER6AAA9q4AARHpAAL3NAABEeoAAvpFAAER6wAC9zQAARHsAAL6RQABEe0AA
vsBAAER7gAC+wEAARHvAAL8PQABEfAAAvsBAAER8QAC+wEAARHyAAL7AQABEfMAAvybAAER9AAC/
D0AARH1AAL8+QABEfYAAvz5AAER9wAC/VcAARH4AAL9tQABEfkAAv44gAER+gAC/VcAARH7AAL8m
wABEfwAAvAQAAER/QAC8BAAARH+AAL3NAABEf8AAvc0AAESAAAC+wEAARIAgAL8mwABEgEAAvz5A
AESAYAC/bUAARICAAL+CYABEgKAAv1XAAESAwAC/D0AARIDgAL7vgABEgQAAvsBAAESBIAC/PkAA
RIFAAL8+QABEgWAAvybAAESBgAC/JsAARIGgAL6RQABEgcAAvAQAAESB4AA9q4AARIIAALwEAABE
giAAvsBAAESCQAC/JsAARIJgAL+OIABEgoAAv7GAAESCoAC/pcAARILAAL9VwABEguAAvu+AAESD
AAC+RIAARIMgAD2rgABEg0AAvAQAAA==</set>
      <set id="src_11" fmt="ptset">AAAABnNyY18xMQAAAAAAAAACAAAGdcQWgAAAAAAAxBZAAAAAAADEFgAAAAAAAMQVwAAAAAAAxBWA
AAAAAADEFUAAAAAAAMQVAAAAAAAAxBTAAAAAAADEFIAAAAAAAMQUQAAAAAAAxBQAAAAAAADEE8AA
AAAAAMQTgAAAAAAAxBNAAAAAAADEEwAAAAAAAMQSwAAAAAAAxBKAAAAAAADEEkAAAAAAAMQSAAAA
AAAAxBHAAAAAAADEEYAAAAAAAMQRQAAAAAAAxBEAAAAAAADEEMAAAAAAAMQQgAAAAAAAxBBAAAAA
AADEEAAAAAAAAMQPwAAAAAAAxA+AAAAAAADED0AAAAAAAMQPAAAAAAAAxA7AAAAAAADEDoAAAAAA
AMQOQAAAAAAAxA4AAAAAAADEDcAAAAAAAMQNgAAAAAAAxA1AAAAAAADEDQAAAAAAAMQMwAAAAAAA
xAyAAAAAAADEDEAAAAAAAMQMAAAAAAAAxAvAAAAAAADEC4AAAAAAAMQLQAAAAAAAxAsAAAAAAADE
CsAAAAAAAMQKgAAAAAAAxApAAAAAAADECgAAAAAAAMQJwAAAAAAAxAmAAAAAAADECUAAAAAAAMQJ
AAAAAAAAxAjAAAAAAADECIAAAAAAAMQIQAAAAAAAxAgAAAAAAADEB8AAAAAAAMQHgAAAAAAAxAdA
AAAAAADEBwAAAAAAAMQGwAAAAAAAxAaAAAAAAADEBkAAAAAAAMQGAAAAAAAAxAXAAAAAAADEBYAA
AAAAAMQFQAAAAAAAxAUAAAAAAADEBMAAAAAAAMQEgAAAAAAAxARAAAAAAADEBAAAAAAAAMQDwAAA
AAAAxAOAAAAAAADEA0AAAAAAAMQDAAAAAAAAxALAAAAAAADEAoAAAAAAAMQCQAAAAAAAxAIAAAAA
AADEAcAAAAAAAMQBgAAAAAAAxAFAAAAAAADEAQAAAAAAAMQAwAAAAAAAxACAAAAAAADEAEAAAAAA
AMQAAAAAAAAAw/+AAAAAAADD/wAAAAAAAMP+gAAAAAAAw/4AAAAAAADD/YAAAAAAAMP9AAAAAAAA
w/yAAAAAAADD/AAAAAAAAMP7gAAAAAAAw/sAAAAAAADD+oAAAAAAAMP6AAAAAAAAw/mAAAAAAADD
+QAAAAAAAMP4gAAAAAAAw/gAAAAAAADD94AAAAAAAMP3AAAAAAAAw/aAAAAAAADD9gAAAAAAAMP1
gAAAAAAAw/UAAAAAAADD9IAAAAAAAMP0AAAAAAAAw/OAAAAAAADD8wAAAAAAAMPygAAAAAAAw/IA
AAAAAADD8YAAAAAAAMPxAAAAAAAAw/CAAAAAAADD8AAAAAAAAMPvgAAAAAAAw+8AAAAAAADD7oAA
AAAAAMPuAAAAAAAAw+2AAAAAAADD7QAAAAAAAMPsgAAAAAAAw+wAAAAAAADD64AAAAAAAMPrAAAA
AAAAw+qAAAAAAADD6gAAAAAAAMPpgAAAAAAAw+kAAAAAAADD6IAAAAAAAMPoAAAAAAAAw+eAAAAA
AADD5wAAAAAAAMPmgAAAAAAAw+YAAAAAAADD5YAAAAAAAMPlAAAAAAAAw+SAAAAAAADD5AAAAAAA
AMPjgAAAAAAAw+MAAAAAAADD4oAAAAAAAMPiAAAAAAAAw+GAAAAAAADD4QAAAAAAAMPggAAAAAAA
w+AAAAAAAADD34AAAAAAAMPfAAAAAAAAw96AAAAAAADD3gAAAAAAAMPdgAAAAAAAw90AAAAAAADD
3IAAAAAAAMPcAAAAAAAAw9uAAAAAAADD2wAAAAAAAMPagAAAAAAAw9oAAAAAAADD2YAAAAAAAMPZ
AAAAAAAAw9iAAAAAAADD2AAAAAAAAMPXgAAAAAAAw9cAAAAAAADD1oAAAAAAAMPWAAAAAAAAw9WA
AAAAAADD1QAAAAAAAMPUgAAAAAAAw9QAAAAAAADD04AAAAAAAMPTAAAAAAAAw9KAAAAAAADD0gAA
AAAAAMPRgAAAAAAAw9EAAAAAAADD0IAAAAAAAMPQAAAAAAAAw8+AAAAAAADDzwAAAAAAAMPOgAAA
AAAAw84AAAAAAADDzYAAAAAAAMPNAAAAAAAAw8yAAAAAAADDzAAAAAAAAMPLgAAAAAAAw8sAAAAA
AADDyoAAAAAAAMPKAAAAAAAAw8mAAAAAAADDyQAAAAAAAMPIgAAAAAAAw8gAAAAAAADDx4AAAAAA
AMPHAAAAAAAAw8aAAAAAAADDxgAAAAAAAMPFgAAAAAAAw8UAAAAAAADDxIAAAAAAAMPEAAAAAAAA
w8OAAAAAAADDwwAAAAAAAMPCgAAAAAAAw8IAAAAAAADDwYAAAAAAAMPBAAAAAAAAw8CAAAAAAADD
wAAAAAAAAMO/gAAAAAAAw78AAAAAAADDvoAAAAAAAMO+AAAAAAAAw72AAAAAAADDvQAAAAAAAMO8
gAAAAAAAw7wAAAAAAADDu4AAAAAAAMO7AAAAAAAAw7qAAAAAAADDugAAAAAAAMO5gAAAAAAAw7kA
AAAAAADDuIAAAAAAAMO4AAAAAAAAw7eAAAAAAADDtwAAAAAAAMO2gAAAAAAAw7YAAAAAAADDtYAA
AAAAAMO1AAAAAAAAw7SAAAAAAADDtAAAAAAAAMOzgAAAAAAAw7MAAAAAAADDsoAAAAAAAMOyAAAA
AAAAw7GAAAAAAADDsQAAAAAAAMOwgAAAAAAAw7AAAAAAAADDr4AAAAAAAMOvAAAAAAAAw66AAAAA
AADDrgAAAAAAAMOtgAAAAAAAw60AAAAAAADDrIAAAAAAAMOsAAAAAAAAw6uAAAAAAADDqwAAAAAA
AMOqgAAAAAAAw6oAAAAAAADDqYAAAAAAAMOpAAAAAAAAw6iAAAAAAADDqAAAAAAAAMOngAAAAAAA
w6cAAAAAAADDpoAAAAAAAMOmAAAAAAAAw6WAAAAAAADDpQAAAAAAAMOkgAAAAAAAw6QAAAAAAADD
o4AAAAAAAMOjAAAAAAAAw6KAAAAAAADDogAAAAAAAMOhgAAAAAAAw6EAAAAAAADDoIAAAAAAAMOg
AAAAAAAAw5+AAAAAAADDnwAAAAAAAMOegAAAAAAAw54AAAAAAADDnYAAAAAAAMOdAAAAAAAAw5yA
AAAAAADDnAAAAAAAAMObgAAAAAAAw5sAAAAAAADDmoAAAAAAAMOaAAAAAAAAw5mAAAAAAADDmQAA
AAAAAMOYgAAAAAAAw5gAAAAAAADDl4AAAAAAAMOXAAAAAAAAw5aAAAAAAADDlgAAAAAAAMOVgAAA
AAAAw5UAAAAAAADDlIAAAAAAAMOUAAAAAAAAw5OAAAAAAADDkwAAAAAAAMOSgAAAAAAAw5IAAAAA
AADDkYAAAAAAAMORAAAAAAAAw5CAAAAAAADDkAAAAAAAAMOPgAAAAAAAw48AAAAAAADDjoAAAAAA
AMOOAAAAAAAAw42AAAAAAADDjQAAAAAAAMOMgAAAAAAAw4wAAAAAAADDi4AAAAAAAMOLAAAAAAAA
w4qAAAAAAADDigAAAAAAAMOJgAAAAAAAw4kAAAAAAADDiIAAAAAAAMOIAAAAAAAAw4eAAAAAAADD
hwAAAAAAAMOGgAAAAAAAw4YAAAAAAADDhYAAAAAAAMOFAAAAAAAAw4SAAAAAAADDhAAAAAAAAMOD
gAAAAAAAw4MAAAAAAADDgoAAAAAAAMOCAAAAAAAAw4GAAAAAAADDgQAAAAAAAMOAgAAAAAAAw4AA
AAAAAADDfwAAAAAAAMN+AAAAAAAAw30AAAAAAADDfAAAAAAAAMN7AAAAAAAAw3oAAAAAAADDeQAA
AAAAAMN4AAAAAAAAw3cAAAAAAADDdgAAAAAAAMN1AAAAAAAAw3QAAAAAAADDcwAAAAAAAMNyAAAA
AAAAw3EAAAAAAADDcAAAAAAAAMNvAAAAAAAAw24AAAAAAADDbQAAAAAAAMNsAAAAAAAAw2sAAAAA
AADDagAAAAAAAMNpAAAAAAAAw2gAAAAAAADDZwAAAAAAAMNmAAAAAAAAw2UAAAAAAADDZAAAAAAA
AMNjAAAAAAAAw2IAAAAAAADDYQAAAAAAAMNgAAAAAAAAw18AAAAAAADDXgAAAAAAAMNdAAAAAAAA
w1wAAAAAAADDWwAAAAAAAMNaAAAAAAAAw1kAAAAAAADDWAAAAAAAAMNXAAAAAAAAw1YAAAAAAADD
VQAAAAAAAMNUAAAAAAAAw1MAAAAAAADDUgAAAAAAAMNRAAAAAAAAw1AAAAAAAADDTwAAAAAAAMNO
AAAAAAAAw00AAAAAAADDTAAAAAAAAMNLAAAAAAAAw0oAAAAAAADDSQAAAAAAAMNIAAAAAAAAw0cA
AAAAAADDRgAAAAAAAMNFAAAAAAAAw0QAAAAAAADDQwAAAAAAAMNCAAAAAAAAw0EAAAAAAADDQAAA
AAAAAMM/AAAAAAAAwz4AAAAAAADDPQAAAAAAAMM8AAAAAAAAwzsAAAAAAADDOgAAAAAAAMM5AAAA
AAAAwzgAAAAAAADDNwAAAAAAAMM2AAAAAAAAwzUAAAAAAADDNAAAAAAAAMMzAAAAAAAAwzIAAAAA
AADDMQAAAAAAAMMwAAAAAAAAwy8AAAAAAADDLgAAAAAAAMMtAAAAAAAAwywAAAAAAADDKwAAAAAA
AMMqAAAAAAAAwykAAAAAAADDKAAAAAAAAMMnAAAAAAAAwyYAAAAAAADDJQAAAAAAAMMkAAAAAAAA
wyMAAAAAAADDIgAAAAAAAMMhAAAAAAAAwyAAAAAAAADDHwAAAAAAAMMeAAAAAAAAwx0AAAAAAADD
HAAAAAAAAMMbAAAAAAAAwxoAAAAAAADDGQAAAAAAAMMYAAAAAAAAwxcAAAAAAADDFgAAAAAAAMMV
AAAAAAAAwxQAAAAAAADDEwAAAAAAAMMSAAAAAAAAwxEAAAAAAADDEAAAAAAAAMMPAAAAAAAAww4A
AAAAAADDDQAAAAAAAMMMAAAAAAAAwwsAAAAAAADDCgAAAAAAAMMJAAAAAAAAwwgAAAAAAADDBwAA
AAAAAMMGAAAAAAAAwwUAAAAAAADDBAAAAAAAAMMDAAAAAAAAwwIAAAAAAADDAQAAAAAAAMMAAAAA
AAAAwv4AAAAAAADC/AAAAAAAAML6AAAAAAAAwvgAAAAAAADC9gAAAAAAAML0AAAAAAAAwvIAAAAA
AADC8AAAAAAAAMLuAAAAAAAAwuwAAAAAAADC6gAAAAAAAMLoAAAAAAAAwuYAAAAAAADC5AAAAAAA
AMLiAAAAAAAAwuAAAAAAAADC3gAAAAAAAMLcAAAAAAAAwtoAAAAAAADC2AAAAAAAAMLWAAAAAAAA
wtQAAAAAAADC0gAAAAAAAMLQAAAAAAAAws4AAAAAAADCzAAAAAAAAMLKAAAAAAAAwsgAAAAAAADC
xgAAAAAAAMLEAAAAAAAAwsIAAAAAAADCwAAAAAAAAMK+AAAAAAAAwrwAAAAAAADCugAAAAAAAMK4
AAAAAAAAwrYAAAAAAADCtAAAAAAAAMKyAAAAAAAAwrAAAAAAAADCrgAAAAAAAMKsAAAAAAAAwqoA
AAAAAADCqAAAAAAAAMKmAAAAAAAAwqQAAAAAAADCogAAAAAAAMKgAAAAAAAAwp4AAAAAAADCnAAA
AAAAAMKaAAAAAAAAwpgAAAAAAADClgAAAAAAAMKUAAAAAAAAwpIAAAAAAADCkAAAAAAAAMKOAAAA
AAAAwowAAAAAAADCigAAAAAAAMKIAAAAAAAAwoYAAAAAAADChAAAAAAAAMKCAAAAAAAAwoAAAAAA
AADCfAAAAAAAAMJ4AAAAAAAAwnQAAAAAAADCcAAAAAAAAMJsAAAAAAAAwmgAAAAAAADCZAAAAAAA
AMJgAAAAAAAAwlwAAAAAAADCWAAAAAAAAMJUAAAAAAAAwlAAAAAAAADCTAAAAAAAAMJIAAAAAAAA
wkQAAAAAAADCQAAAAAAAAMI8AAAAAAAAwjgAAAAAAADCNAAAAAAAAMIwAAAAAAAAwiwAAAAAAADC
KAAAAAAAAMIkAAAAAAAAwiAAAAAAAADCHAAAAAAAAMIYAAAAAAAAwhQAAAAAAADCEAAAAAAAAMIM
AAAAAAAAwggAAAAAAADCBAAAAAAAAMIAAAAAAAAAwfgAAAAAAADB8AAAAAAAAMHoAAAAAAAAweAA
AAAAAADB2AAAAAAAAMHQAAAAAAAAwcgAAAAAAADBwAAAAAAAAMG4AAAAAAAAwbAAAAAAAADBqAAA
AAAAAMGgAAAAAAAAwZgAAAAAAADBkAAAAAAAAMGIAAAAAAAAwYAAAAAAAADBcAAAAAAAAMFgAAAA
AAAAwVAAAAAAAADBQAAAAAAAAMEwAAAAAAAAwSAAAAAAAADBEAAAAAAAAMEAAAAAAAAAwOAAAAAA
AADAwAAAAAAAAMCgAAAAAAAAwIAAAAAAAADAQAAAAAAAAMAAAAAAAAAAv4AAAAAAAAAouAAAQaAA
AD+AAABBoAAAQAAAAEGgAABAQAAAQaAAAECAAABBoAAAQKAAAEGgAABAwAAAQaAAAEDgAABBoAAA
QQAAAEGgAABBEAAAQaAAAEEgAABBoAAAQTAAAEGgAABBQAAAQaAAAEFQAABBoAAAQWAAAEGgAABB
cAAAQaAAAEGAAABBoAAAQYgAAEGgAABBkAAAQaAAAEGYAABBoAAAQaAAAEGgAABBqAAAQaAAAEGw
AABBoAAAQbgAAEGgAABBwAAAQaAAAEHIAABBoAAAQdAAAEGgAABB2AAAQaAAAEHgAABBoAAAQegA
AEGgAABB8AAAQaAAAEH4AABBoAAAQgAAAEGgAABCBAAAQaAAAEIIAABBoAAAQgwAAEGgAABCEAAA
QaAAAEIUAABBoAAAQhgAAEGgAABCHAAAQaAAAEIgAABBoAAAQiQAAEGgAABCKAAAQaAAAEIsAABB
oAAAQjAAAEGgAABCNAAAQaAAAEI4AABBoAAAQjwAAEGgAABCQAAAQaAAAEJEAABBoAAAQkgAAEGg
AABCTAAAQaAAAEJQAABBoAAAQlQAAEGgAABCWAAAQaAAAEJcAABBoAAAQmAAAEGgAABCZAAAQaAA
AEJoAABBoAAAQmwAAEGgAABCcAAAQaAAAEJ0AABBoAAAQngAAEGgAABCfAAAQaAAAEKAAABBoAAA
QoIAAEGgAABChAAAQaAAAEKGAABBoAAAQogAAEGgAABCigAAQaAAAEKMAABBoAAAQo4AAEGgAABC
kAAAQaAAAEKSAABBoAAAQpQAAEGgAABClgAAQaAAAEKYAABBoAAAQpoAAEGgAABCnAAAQaAAAEKe
AABBoAAAQqAAAEGgAABCogAAQaAAAEKkAABBoAAAQqYAAEGgAABCqAAAQaAAAEKqAABBoAAAQqwA
AEGgAABCrgAAQaAAAEKwAABBoAAAQrIAAEGgAABCtAAAQaAAAEK2AABBoAAAQrgAAEGgAABCugAA
QaAAAEK8AABBoAAAQr4AAEGgAABCwAAAQaAAAELCAABBoAAAQsQAAEGgAABCxgAAQaAAAELIAABB
oAAAQsoAAEGgAABCzAAAQaAAAELOAABBoAAAQtAAAEGgAABC0gAAQaAAAELUAABBoAAAQtYAAEGg
AABC2AAAQaAAAELaAABBoAAAQtwAAEGgAABC3gAAQaAAAELgAABBoAAAQuIAAEGgAABC5AAAQaAA
AELmAABBoAAAQugAAEGgAABC6gAAQaAAAELsAABBoAAAQu4AAEGgAABC8AAAQaAAAELyAABBoAAA
QvQAAEGgAABC9gAAQaAAAEL4AABBoAAAQvoAAEGgAABC/AAAQaAAAEL+AABBoAAAQwAAAEGgAABD
AQAAQaAAAEMCAABBoAAAQwMAAEGgAABDBAAAQaAAAEMFAABBoAAAQwYAAEGgAABDBwAAQaAAAEMI
AABBoAAAQwkAAEGgAABDCgAAQaAAAEMLAABBoAAAQwwAAEGgAABDDQAAQaAAAEMOAABBoAAAQw8A
AEGgAABDEAAAQaAAAEMRAABBoAAAQxIAAEGgAABDEwAAQaAAAEMUAABBoAAAQxUAAEGgAABDFgAA
QaAAAEMXAABBoAAAQxgAAEGgAABDGQAAQaAAAEMaAABBoAAAQxsAAEGgAABDHAAAQaAAAEMdAABB
oAAAQx4AAEGgAABDHwAAQaAAAEMgAABBoAAAQyEAAEGgAABDIgAAQaAAAEMjAABBoAAAQyQAAEGg
AABDJQAAQaAAAEMmAABBoAAAQycAAEGgAABDKAAAQaAAAEMpAABBoAAAQyoAAEGgAABDKwAAQaAA
AEMsAABBoAAAQy0AAEGgAABDLgAAQaAAAEMvAABBoAAAQzAAAEGgAABDMQAAQaAAAEMyAABBoAAA
QzMAAEGgAABDNAAAQaAAAEM1AABBoAAAQzYAAEGgAABDNwAAQaAAAEM4AABBoAAAQzkAAEGgAABD
OgAAQaAAAEM7AABBoAAAQzwAAEGgAABDPQAAQaAAAEM+AABBoAAAQz8AAEGgAABDQAAAQaAAAENB
AABBoAAAQ0IAAEGgAABDQwAAQaAAAENEAABBoAAAQ0UAAEGgAABDRgAAQaAAAENHAABBoAAAQ0gA
AEGgAABDSQAAQaAAAENKAABBoAAAQ0sAAEGgAABDTAAAQaAAAENNAABBoAAAQ04AAEGgAABDTwAA
QaAAAENQAABBoAAAQ1EAAEGgAABDUgAAQaAAAENTAABBoAAAQ1QAAEGgAABDVQAAQaAAAENWAABB
oAAAQ1cAAEGgAABDWAAAQaAAAENZAABBoAAAQ1oAAEGgAABDWwAAQaAAAENcAABBoAAAQ10AAEGg
AABDXgAAQaAAAENfAABBoAAAQ2AAAEGgAABDYQAAQaAAAENiAABBoAAAQ2MAAEGgAABDZAAAQaAA
AENlAABBoAAAQ2YAAEGgAABDZwAAQaAAAENoAABBoAAAQ2kAAEGgAABDagAAQaAAAENrAABBoAAA
Q2wAAEGgAABDbQAAQaAAAENuAABBoAAAQ28AAEGgAABDcAAAQaAAAENxAABBoAAAQ3IAAEGgAABD
cwAAQaAAAEN0AABBoAAAQ3UAAEGgAABDdgAAQaAAAEN3AABBoAAAQ3gAAEGgAABDeQAAQaAAAEN6
AABBoAAAQ3sAAEGgAABDfAAAQaAAAEN9AABBoAAAQ34AAEGgAABDfwAAQaAAAEOAAABBoAAAQ4CA
AEGgAABDgQAAQaAAAEOBgABBoAAAQ4IAAEGgAABDgoAAQaAAAEODAABBoAAAQ4OAAEGgAABDhAAA
QaAAAEOEgABBoAAAQ4UAAEGgAABDhYAAQaAAAEOGAABBoAAAQ4aAAEGgAABDhwAAQaAAAEOHgABB
oAAAQ4gAAEGgAABDiIAAQaAAAEOJAABBoAAAQ4mAAEGgAABDigAAQaAAAEOKgABBoAAAQ4sAAEGg
AABDi4AAQaAAAEOMAABBoAAAQ4yAAEGgAABDjQAAQaAAAEONgABBoAAAQ44AAEGgAABDjoAAQaAA
AEOPAABBoAAAQ4+AAEGgAABDkAAAQaAAAEOQgABBoAAAQ5EAAEGgAABDkYAAQaAAAEOSAABBoAAA
Q5KAAEGgAABDkwAAQaAAAEOTgABBoAAAQ5QAAEGgAABDlIAAQaAAAEOVAABBoAAAQ5WAAEGgAABD
lgAAQaAAAEOWgABBoAAAQ5cAAEGgAABDl4AAQaAAAEOYAABBoAAAQ5iAAEGgAABDmQAAQaAAAEOZ
gABBoAAAQ5oAAEGgAABDmoAAQaAAAEObAABBoAAAQ5uAAEGgAABDnAAAQaAAAEOcgABBoAAAQ50A
AEGgAABDnYAAQaAAAEOeAABBoAAAQ56AAEGgAABDnwAAQaAAAEOfgABBoAAAQ6AAAEGgAABDoIAA
QaAAAEOhAABBoAAAQ6GAAEGgAABDogAAQaAAAEOigABBoAAAQ6MAAEGgAABDo4AAQaAAAEOkAABB
oAAAQ6SAAEGgAABDpQAAQaAAAEOlgABBoAAAQ6YAAEGgAABDpoAAQaAAAEOnAABBoAAAQ6eAAEGg
AABDqAAAQaAAAEOogABBoAAAQ6kAAEGgAABDqYAAQaAAAEOqAABBoAAAQ6qAAEGgAABDqwAAQaAA
AEOrgABBoAAAQ6wAAEGgAABDrIAAQaAAAEOtAABBoAAAQ62AAEGgAABDrgAAQaAAAEOugABBoAAA
Q68AAEGgAABDr4AAQaAAAEOwAABBoAAAQ7CAAEGgAABDsQAAQaAAAEOxgABBoAAAQ7IAAEGgAABD
soAAQaAAAEOzAABBoAAAQ7OAAEGgAABDtAAAQaAAAEO0gABBoAAAQ7UAAEGgAABDtYAAQaAAAEO2
AABBoAAAQ7aAAEGgAABDtwAAQaAAAEO3gABBoAAAQ7gAAEGgAABDuIAAQaAAAEO5AABBoAAAQ7mA
AEGgAABDugAAQaAAAEO6gABBoAAAQ7sAAEGgAABDu4AAQaAAAEO8AABBoAAAQ7yAAEGgAABDvQAA
QaAAAEO9gABBoAAAQ74AAEGgAABDvoAAQaAAAEO/AABBoAAAQ7+AAEGgAABDwAAAQaAAAEPAgABB
oAAAQ8EAAEGgAABDwYAAQaAAAEPCAABBoAAAQ8KAAEGgAABDwwAAQaAAAEPDgABBoAAAQ8QAAEGg
AABDxIAAQaAAAEPFAABBoAAAQ8WAAEGgAABDxgAAQaAAAEPGgABBoAAAQ8cAAEGgAABDx4AAQaAA
AEPIAABBoAAAQ8iAAEGgAABDyQAAQaAAAEPJgABBoAAAQ8oAAEGgAABDyoAAQaAAAEPLAABBoAAA
Q8uAAEGgAABDzAAAQaAAAEPMgABBoAAAQ80AAEGgAABDzYAAQaAAAEPOAABBoAAAQ86AAEGgAABD
zwAAQaAAAEPPgABBoAAAQ9AAAEGgAABD0IAAQaAAAEPRAABBoAAAQ9GAAEGgAABD0gAAQaAAAEPS
gABBoAAAQ9MAAEGgAABD04AAQaAAAEPUAABBoAAAQ9SAAEGgAABD1QAAQaAAAEPVgABBoAAAQ9YA
AEGgAABD1oAAQaAAAEPXAABBoAAAQ9eAAEGgAABD2AAAQaAAAEPYgABBoAAAQ9kAAEGgAABD2YAA
QaAAAEPaAABBoAAAQ9qAAEGgAABD2wAAQaAAAEPbgABBoAAAQ9wAAEGgAABD3IAAQaAAAEPdAABB
oAAAQ92AAEGgAABD3gAAQaAAAEPegABBoAAAQ98AAEGgAABD34AAQaAAAEPgAABBoAAAQ+CAAEGg
AABD4QAAQaAAAEPhgABBoAAAQ+IAAEGgAABD4oAAQaAAAEPjAABBoAAAQ+OAAEGgAABD5AAAQaAA
AEPkgABBoAAAQ+UAAEGgAABD5YAAQaAAAEPmAABBoAAAQ+aAAEGgAABD5wAAQaAAAEPngABBoAAA
Q+gAAEGgAABD6IAAQaAAAEPpAABBoAAAQ+mAAEGgAABD6gAAQaAAAEPqgABBoAAAQ+sAAEGgAABD
64AAQaAAAEPsAABBoAAAQ+yAAEGgAABD7QAAQaAAAEPtgABBoAAAQ+4AAEGgAABD7oAAQaAAAEPv
AABBoAAAQ++AAEGgAABD8AAAQaAAAEPwgABBoAAAQ/EAAEGgAABD8YAAQaAAAEPyAABBoAAAQ/KA
AEGgAABD8wAAQaAAAEPzgABBoAAAQ/QAAEGgAABD9IAAQaAAAEP1AABBoAAAQ/WAAEGgAABD9gAA
QaAAAEP2gABBoAAAQ/cAAEGgAABD94AAQaAAAEP4AABBoAAAQ/iAAEGgAABD+QAAQaAAAEP5gABB
oAAAQ/oAAEGgAABD+oAAQaAAAEP7AABBoAAAQ/uAAEGgAABD/AAAQaAAAEP8gABBoAAAQ/0AAEGg
AABD/YAAQaAAAEP+AABBoAAAQ/6AAEGgAABD/wAAQaAAAEP/gABBoAAARAAAAEGgAABEAEAAQaAA
AEQAgABBoAAARADAAEGgAABEAQAAQaAAAEQBQABBoAAARAGAAEGgAABEAcAAQaAAAEQCAABBoAAA
RAJAAEGgAABEAoAAQaAAAEQCwABBoAAARAMAAEGgAABEA0AAQaAAAEQDgABBoAAARAPAAEGgAABE
BAAAQaAAAEQEQABBoAAARASAAEGgAABEBMAAQaAAAEQFAABBoAAARAVAAEGgAABEBYAAQaAAAEQF
wABBoAAARAYAAEGgAABEBkAAQaAAAEQGgABBoAAARAbAAEGgAABEBwAAQaAAAEQHQABBoAAARAeA
AEGgAABEB8AAQaAAAEQIAABBoAAARAhAAEGgAABECIAAQaAAAEQIwABBoAAARAkAAEGgAABECUAA
QaAAAEQJgABBoAAARAnAAEGgAABECgAAQaAAAEQKQABBoAAARAqAAEGgAABECsAAQaAAAEQLAABB
oAAARAtAAEGgAABEC4AAQaAAAEQLwABBoAAARAwAAEGgAABEDEAAQaAAAEQMgABBoAAARAzAAEGg
AABEDQAAQaAAAEQNQABBoAAARA2AAEGgAABEDcAAQaAAAEQOAABBoAAARA5AAEGgAABEDoAAQaAA
AEQOwABBoAAARA8AAEGgAABED0AAQaAAAEQPgABBoAAARA/AAEGgAABEEAAAQaAAAEQQQABBoAAA
RBCAAEGgAABEEMAAQaAAAEQRAABBoAAARBFAAEGgAABEEYAAQaAAAEQRwABBoAAARBIAAEGgAABE
EkAAQaAAAEQSgABBoAAARBLAAEGgAABEEwAAQaAAAEQTQABBoAAARBOAAEGgAABEE8AAQaAAAEQU
AABBoAAARBRAAEGgAABEFIAAQaAAAEQUwABBoAAARBUAAEGgAABEFUAAQaAAAEQVgABBoAAARBXA
AEGgAABEFgAAQaAAAEQWQABBoAAARBaAAEGgAABEFsAAQaAAAEQXAABBoAAARBdAAEGgAABEF4AA
QaAAAEQXwABBoAAARBgAAEGgAABEGEAAQaAAAEQYgABBoAAARBjAAEGgAABEGQAAQaAAAEQZQABB
oAAARBmAAEGgAABEGcAAQaAAAEQaAABBoAAARBpAAEGgAABEGoAAQaAAAEQawABBoAAARBsAAEGg
AABEG0AAQaAAAEQbgABBoAAARBvAAEGgAABEHAAAQaAAAEQcQABBoAAARByAAEGgAABEHMAAQaAA
AEQdAABBoAAARB1AAEGgAABEHYAAQaAAAEQdwABBoAAARB4AAEGgAABEHkAAQaAAAEQegABBoAAA
RB7AAEGgAABEHwAAQaAAAEQfQABBoAAARB+AAEGgAABEH8AAQaAAAEQgAABBoAAARCBAAEGgAABE
IIAAQaAAAEQgwABBoAAARCEAAEGgAABEIUAAQaAAAEQhgABBoAAARCHAAEGgAABEIgAAQaAAAEQi
QABBoAAARCKAAEGgAABEIsAAQaAAAEQjAABBoAAARCNAAEGgAABEI4AAQaAAAEQjwABBoAAARCQA
AEGgAABEJEAAQaAAAEQkgABBoAAARCTAAEGgAABEJQAAQaAAAEQlQABBoAAARCWAAEGgAABEJcAA
QaAAAEQmAABBoAAARCZAAEGgAABEJoAAQaAAAEQmwABBoAAARCcAAEGgAABEJ0AAQaAAAEQngABB
oAAARCfAAEGgAABEKAAAQaAAAEQoQABBoAAARCiAAEGgAABEKMAAQaAAAEQpAABBoAAARClAAEGg
AABEKYAAQaAAAEQpwABBoAAARCoAAEGgAABEKkAAQaAAAEQqgABBoAAARCrAAEGgAABEKwAAQaAA
AEQrQABBoAAARCuAAEGgAABEK8AAQaAAAEQsAABBoAAARCxAAEGgAABELIAAQaAAAEQswABBoAAA
RC0AAEGgAABELUAAQaAAAEQtgABBoAAARC3AAEGgAABELgAAQaAAAEQuQABBoAAARC6AAEGgAABE
LsAAQaAAAEQvAABBoAAARC9AAEGgAABEL4AAQaAAAEQvwABBoAAARDAAAEGgAABEMEAAQaAAAEQw
gABBoAAARDDAAEGgAABEMQAAQaAAAEQxQABBoAAARDGAAEGgAABEMcAAQaAAAEQyAABBoAAARDJA
AEGgAABEMoAAQaAAAEQywABBoAAARDMAAEGgAABEM0AAQaAAAEQzgABBoAAARDPAAEGgAABENAAA
QaAAAEQ0QABBoAAARDSAAEGgAABENMAAQaAAAEQ1AABBoAAARDVAAEGgAABENYAAQaAAAEQ1wABB
oAAARDYAAEGgAABENkAAQaAAAEQ2gABBoAAARDbAAEGgAABENwAAQaAAAEQ3QABBoAAARDeAAEGg
AABEN8AAQaAAAEQ4AABBoAAARDhAAEGgAABEOIAAQaAAAEQ4wABBoAAARDkAAEGgAABEOUAAQaAA
AEQ5gABBoAAARDnAAEGgAABEOgAAQaAAAEQ6QABBoAAARDqAAEGgAABEOsAAQaAAAEQ7AABBoAAA
RDtAAEGgAABEO4AAQaAAAEQ7wABBoAAARDwAAEGgAABEPEAAQaAAAEQ8gABBoAAARDzAAEGgAABE
PQAAQaAAAEQ9QABBoAAARD2AAEGgAABEPcAAQaAAAEQ+AABBoAAARD5AAEGgAABEPoAAQaAAAEQ+
wABBoAAARD8AAEGgAABEP0AAQaAAAEQ/gABBoAAARD/AAEGgAABEQAAAQaAAAERAQABBoAAARECA
AEGgAABEQMAAQaAAAERBAABBoAAAREFAAEGgAABEQYAAQaAAAERBwABBoAAAREIAAEGgAABEQkAA
QaAAAERCgABBoAAARELAAEGgAABEQwAAQaAAAERDQABBoAAAREOAAEGgAABEQ8AAQaAAAEREAABB
oAAARERAAEGgAABERIAAQaAAAEREwABBoAAAREUAAEGgAABERUAAQaAAAERFgABBoAAAREXAAEGg
AABERgAAQaAAAERGQABBoAAAREaAAEGgAABERsAAQaAAAERHAABBoAAAREdAAEGgAABER4AAQaAA
AERHwABBoAAAREgAAEGgAABESEAAQaAAAERIgABBoAAAREjAAEGgAABESQAAQaAAAERJQABBoAAA
REmAAEGgAABEScAAQaAAAERKAABBoAAAREpAAEGgAABESoAAQaAAAERKwABBoAAAREsAAEGgAABE
S0AAQaAAAERLgABBoAAAREvAAEGgAABETAAAQaAAAERMQABBoAAAREyAAEGgAABETMAAQaAAAERN
AABBoAAARE1AAEGgAABETYAAQaAAAERNwABBoAAARE4AAEGgAABETkAAQaAAAEROgABBoAAARE7A
AEGgAABETwAAQaAAAERPQABBoAAARE+AAEGgAABET8AAQaAAAERQAABBoAAARFBAAEGgAABEUIAA
QaAAAERQwABBoAAARFEAAEGgAABEUUAAQaAAAERRgABBoAAARFHAAEGgAABEUgAAQaAAAERSQABB
oAAARFKAAEGgAABEUsAAQaAAAERTAABBoAAARFNAAEGgAABEU4AAQaAAAERTwABBoAAARFQAAEGg
AABEVEAAQaAAAERUgAAAAAAARFTAAAAAAABEVQAAAAAAAERVQAAAAAAARFWAAAAAAABEVcAAAAAA
AERWAAAAAAAARFZAAAAAAABEVoAAAAAAAERWwAAAAAAARFcAAAAAAABEV0AAAAAAAERXgAAAAAAA
RFfAAAAAAABEWAAAAAAAAERYQAAAAAAARFiAAAAAAABEWMAAAAAAAERZAAAAAAAARFlAAAAAAABE
WYAAAAAAAERZwAAAAAAARFoAAAAAAABEWkAAAAAAAERagAAAAAAARFrAAAAAAABEWwAAAAAAAERb
QAAAAAAARFuAAAAAAABEW8AAAAAAAERcAAAAAAAARFxAAAAAAABEXIAAAAAAAERcwAAAAAAARF0A
AAAAAABEXUAAAAAAAERdgAAAAAAARF3AAAAAAABEXgAAAAAAAEReQAAAAAAARF6AAAAAAABEXsAA
AAAAAERfAAAAAAAARF9AAAAAAABEX4AAAAAAAERfwAAAAAAARGAAAAAAAABEYEAAAAAAAERggAAA
AAAARGDAAAAAAABEYQAAAAAAAERhQAAAAAAARGGAAAAAAABEYcAAAAAAAERiAAAAAAAARGJAAAAA
AABEYoAAAAAAAERiwAAAAAAARGMAAAAAAABEY0AAAAAAAERjgAAAAAAARGPAAAAAAABEZAAAAAAA
AERkQAAAAAAARGSAAAAAAABEZMAAAAAAAERlAAAAAAAARGVAAAAAAABEZYAAAAAAAERlwAAAAAAA
RGYAAAAAAABEZkAAAAAAAERmgAAAAAAARGbAAAAAAABEZwAAAAAAAERnQAAAAAAARGeAAAAAAABE
Z8AAAAAAAERoAAAAAAAARGhAAAAAAABEaIAAAAAAAERowAAAAAAARGkAAAAAAABEaUAAAAAAAERp
gAAAAAAARGnAAAAAAABEagAAAAAAAERqQAAAAAAARGqAAAAAAABEasAAAAAAAERrAAAAAAAARGtA
AAAAAABEa4AAAAAAAERrwAAAAAAARGwAAAAAAABEbEAAAAAAAERsgAAAAAAARGzAAAAAAABEbQAA
AAAAAERtQAAAAAAARG2AAAAAAABEbcAAAAAAAERuAAAAAAAARG5AAAAAAABEboAAAAAAAERuwAAA
AAAARG8AAAAAAABEb0AAAAAAAERvgAAAAAAARG/AAAAAAABEcAAAAAAAAERwQAAAAAAARHCAAAAA
AABEcMAAAAAAAERxAAAAAAAARHFAAAAAAABEcYAAAAAAAERxwAAAAAAARHIAAAAAAABEckAAAAAA
AERygAAAAAAARHLAAAAAAABEcwAAAAAAAERzQAAAAAAARHOAAAAAAABEc8AAAAAAAER0AAAAAAAA
RHRAAAAAAABEdIAAAAAAAER0wAAAAAAARHUAAAAAAABEdUAAAAAAAER1gAAAAAAARHXAAAAAAABE
dgAAAAAAAER2QAAAAAAARHaAAAAAAABEdsAAAAAAAER3AAAAAAAARHdAAAAAAABEd4AAAAAAAER3
wAAAAAAARHgAAAAAAABEeEAAAAAAAER4gAAAAAAARHjAAAAAAABEeQAAAAAAAER5QAAAAAAARHmA
AAAAAABEecAAAAAAAER6AAAAAAAARHpAAAAAAABEeoAAAAAAAER6wAAAAAAARHsAAAAAAABEe0AA
AAAAAER7gAAAAAAARHvAAAAAAABEfAAAAAAAAER8QAAAAAAARHyAAAAAAABEfMAAAAAAAER9AAAA
AAAARH1AAAAAAABEfYAAAAAAAER9wAAAAAAARH4AAAAAAABEfkAAAAAAAER+gAAAAAAARH7AAAAA
AABEfwAAAAAAAER/QAAAAAAARH+AAAAAAABEf8AAAAAAAESAAAAAAAAARIAgAAAAAABEgEAAAAAA
AESAYAAAAAAARICAAAAAAABEgKAAAAAAAESAwAAAAAAARIDgAAAAAABEgQAAAAAAAESBIAAAAAAA
RIFAAAAAAABEgWAAAAAAAESBgAAAAAAARIGgAAAAAABEgcAAAAAAAESB4AAAAAAARIIAAAAAAABE
giAAAAAAAESCQAAAAAAARIJgAAAAAABEgoAAAAAAAESCoAAAAAAARILAAAAAAABEguAAAAAAAESD
AAAAAAAARIMgAAAAAABEg0AAAAAAAA==</set>
      <set id="src_13" fmt="ptset">AAAABnNyY18xMwAAAAAAAAAGAAAABwAAAAC8qgZ3PUqNbAAAAAB/wAAAAAAAAECgAAA+P+74PJuE
+wAAAAB/wAAAAAAAAEEgAAA+l2F1PUDY8QAAAAB/wAAAAAAAAEFwAAA+48T7PY9r9AAAAAB/wAAA
AAAAAEGgAAA+8TquPRiVgAAAAAB/wAAAAAAAAEHIAAA/C43bPUCLAQAAAAB/wAAAAAAAAEHwAAA/
Ax7oPcdcXQAAAAB/wAAAAAAAAA==</set>
      <set id="src_0211" fmt="ptset">AAAACHNyY18wMjExAAAAAAAAAAYAAAAHAAAAADqUjWM9Pd/bAAAAAH/AAAAAAAAAQKAAAD6SZ+k8
hEQDAAAAAH/AAAAAAAAAQSAAAD8DqqM9L0f+AAAAAH/AAAAAAAAAQXAAAD8SiPo9a4SWAAAAAH/A
AAAAAAAAQaAAAD8dM1s9hmYyAAAAAH/AAAAAAAAAQcgAAD8penE+BT/KAAAAAH/AAAAAAAAAQfAA
AD82E9E9/FZ1AAAAAH/AAAAAAAAA</set>
      <set id="src_611" fmt="ptset">AAAAB3NyY182MTEAAAAAAAAABgAAA4XCyAAAvGp6Cj1MZe4AAAAAf8AAAAAAAADCxgAAvHJkSj0k
GRYAAAAAf8AAAAAAAADCxAAAvLfaHD1xGlwAAAAAf8AAAAAAAADCwgAAvPo/qT2DBHsAAAAAf8AA
AAAAAADCwAAAvQ5mTT19eG4AAAAAf8AAAAAAAADCvgAAvSkJUj1vpAUAAAAAf8AAAAAAAADCvAAA
vS2DrT1cpAgAAAAAf8AAAAAAAADCugAAvBnPHD1yQeEAAAAAf8AAAAAAAADCuAAAvGmraj1bO8wA
AAAAf8AAAAAAAADCtgAAvKncST1N+2kAAAAAf8AAAAAAAADCtAAAvMtZXT03cd4AAAAAf8AAAAAA
AADCsgAAvKEUwj1c+3IAAAAAf8AAAAAAAADCsAAAOw7l6j1t+moAAAAAf8AAAAAAAADCrgAAPMYq
RT2OqOYAAAAAf8AAAAAAAADCrAAAPPDsbT2ah6UAAAAAf8AAAAAAAADCqgAAPKFoGj2lnxAAAAAA
f8AAAAAAAADCqAAAPJhYzD2hIZoAAAAAf8AAAAAAAADCpgAAPBtd6z2PF1QAAAAAf8AAAAAAAADC
pAAAPABRRz2SbsEAAAAAf8AAAAAAAADCogAAPHcz+z2DbfQAAAAAf8AAAAAAAADCoAAAPSJHGD19
5NsAAAAAf8AAAAAAAADCngAAPQgLqT1rgwAAAAAAf8AAAAAAAADCnAAAPRdwaT1r2P4AAAAAf8AA
AAAAAADCmgAAPKBp/D1YOsoAAAAAf8AAAAAAAADCmAAAPGWwkD1jW+4AAAAAf8AAAAAAAADClgAA
uzaBBj1lAacAAAAAf8AAAAAAAADClAAAu9kVQD1y1kAAAAAAf8AAAAAAAADCkgAAvLgqSz2g078A
AAAAf8AAAAAAAADCkAAAvJqEsz2hcosAAAAAf8AAAAAAAADCjgAAPIA/wj2yLKoAAAAAf8AAAAAA
AADCjAAAPJN/pD2m304AAAAAf8AAAAAAAADCigAAu+9b4D20uXgAAAAAf8AAAAAAAADCiAAAu9ga
kT2Z8iYAAAAAf8AAAAAAAADChgAAuQwYgD2en5sAAAAAf8AAAAAAAADChAAAOxS/ID2khRMAAAAA
f8AAAAAAAADCggAAvRRrjz3dsbgAAAAAf8AAAAAAAADCgAAAvPhudz3klZMAAAAAf8AAAAAAAADC
fAAAvO28fj3tU3gAAAAAf8AAAAAAAADCeAAAvP1Cuj3oXR8AAAAAf8AAAAAAAADCdAAAvPp83j3O
Pl8AAAAAf8AAAAAAAADCcAAAOYM6UD3HxV8AAAAAf8AAAAAAAADCbAAAvC5g6D2vSxkAAAAAf8AA
AAAAAADCaAAAuTfd0D2RujIAAAAAf8AAAAAAAADCZAAAPBkpVj2MwO8AAAAAf8AAAAAAAADCYAAA
u4I9KT2TlXkAAAAAf8AAAAAAAADCXAAAOuu3uD2THZQAAAAAf8AAAAAAAADCWAAAPBE3/j2b2+gA
AAAAf8AAAAAAAADCVAAAPEixIj2R6XYAAAAAf8AAAAAAAADCUAAAPARYvj2K+QsAAAAAf8AAAAAA
AADCTAAAOji0SD2JsQoAAAAAf8AAAAAAAADCSAAAvMap+j2cPzAAAAAAf8AAAAAAAADCRAAAvMXM
ND15EDEAAAAAf8AAAAAAAADCQAAAvFjl/D1v/ooAAAAAf8AAAAAAAADCPAAAvHMvJj2EzpIAAAAA
f8AAAAAAAADCOAAAvNVX0j2Fxk4AAAAAf8AAAAAAAADCNAAAvNCtZj2KadEAAAAAf8AAAAAAAADC
MAAAvUeEZD21V5QAAAAAf8AAAAAAAADCLAAAvV7I9D3JdpwAAAAAf8AAAAAAAADCKAAAvTr8bT20
/CUAAAAAf8AAAAAAAADCJAAAvQosAj22R80AAAAAf8AAAAAAAADCIAAAvKwdUj2syGwAAAAAf8AA
AAAAAADCHAAAvQNyyD2uA0wAAAAAf8AAAAAAAADCGAAAvTAHGT2xefgAAAAAf8AAAAAAAADCFAAA
vW837z2f8/QAAAAAf8AAAAAAAADCEAAAvYH6Gj2YWd4AAAAAf8AAAAAAAADCDAAAvVz1SD2KbhAA
AAAAf8AAAAAAAADCCAAAvTw/tz1+89QAAAAAf8AAAAAAAADCBAAAvIsWUj1tb7YAAAAAf8AAAAAA
AADCAAAAup7ZyD0qKSsAAAAAf8AAAAAAAADB+AAAO8WA6D0o9ooAAAAAf8AAAAAAAADB8AAAPDwZ
Rz0Pd9UAAAAAf8AAAAAAAADB6AAAPFJZ2j0K1SMAAAAAf8AAAAAAAADB4AAAPHRNXj0b/ZEAAAAA
f8AAAAAAAADB2AAAO6AqeD0yfwsAAAAAf8AAAAAAAADB0AAAPFDHAj1IYN0AAAAAf8AAAAAAAADB
yAAAu9TL1D0ZZSgAAAAAf8AAAAAAAADBwAAAusUNyDzvZaoAAAAAf8AAAAAAAADBuAAAuojfMjyL
Dk0AAAAAf8AAAAAAAADBsAAAu40FJjyVM7IAAAAAf8AAAAAAAADBqAAAu9LTVjzfxDAAAAAAf8AA
AAAAAADBoAAAu27WbD0F/SEAAAAAf8AAAAAAAADBmAAAvEiepz1lewMAAAAAf8AAAAAAAADBkAAA
PARuOT1KXCQAAAAAf8AAAAAAAADBiAAAPISkUD1MbsAAAAAAf8AAAAAAAADBgAAAPJ9m+T1SJLwA
AAAAf8AAAAAAAADBcAAAO8fQkj1Ze5gAAAAAf8AAAAAAAADBYAAAu05ALj1rt1kAAAAAf8AAAAAA
AADBUAAAvGlGTj1/olYAAAAAf8AAAAAAAADBQAAAvIz0Tz1WcDIAAAAAf8AAAAAAAADBMAAAvOeE
Hj1oXecAAAAAf8AAAAAAAADBIAAAvQ/KPT13D5EAAAAAf8AAAAAAAADBEAAAvLCxMT1ZEDYAAAAA
f8AAAAAAAADBAAAAvLRzyD1gXIgAAAAAf8AAAAAAAADA4AAAOpxRMD1ZPygAAAAAf8AAAAAAAADA
wAAAu+OGbD1vVlQAAAAAf8AAAAAAAADAoAAAuqDuLD2EkEUAAAAAf8AAAAAAAADAgAAAu68Jhj2E
BGoAAAAAf8AAAAAAAADAQAAAvC0onT19hYQAAAAAf8AAAAAAAADAAAAAvM0XXD1eKhAAAAAAf8AA
AAAAAAC/gAAAvNi+5j1KYwcAAAAAf8AAAAAAAAAAAAAAvMHZNj0uPmsAAAAAf8AAAAAAAAA/gAAA
vLIC/D0ucPoAAAAAf8AAAAAAAABAAAAAOwtpsz0wZ50AAAAAf8AAAAAAAABAQAAAPAkY9D0zULMA
AAAAf8AAAAAAAABAgAAAPHb5qj0oOG0AAAAAf8AAAAAAAABAoAAAPG/LCD094FgAAAAAf8AAAAAA
AABAwAAAupYdOD1N4KEAAAAAf8AAAAAAAABA4AAAO3w9fD1V6UMAAAAAf8AAAAAAAABBAAAAO7eY
VD1yUiMAAAAAf8AAAAAAAABBEAAAPFa/uj1dgosAAAAAf8AAAAAAAABBIAAAPL2i2D02pWEAAAAA
f8AAAAAAAABBMAAAPLcAhz0etiMAAAAAf8AAAAAAAABBQAAAPQdr8zzEW0gAAAAAf8AAAAAAAABB
UAAAOiTl0D0zmGYAAAAAf8AAAAAAAABBYAAAuhqEQD05rM4AAAAAf8AAAAAAAABBcAAAux/3nD10
74IAAAAAf8AAAAAAAABBgAAAu/pWhz2D13oAAAAAf8AAAAAAAABBiAAAvEwm4z1+oloAAAAAf8AA
AAAAAABBkAAAu7Ighz176nUAAAAAf8AAAAAAAABBmAAAu59dPj1axzQAAAAAf8AAAAAAAABBoAAA
OyE7CD1DsNMAAAAAf8AAAAAAAABBqAAAOgbSYD1EbxsAAAAAf8AAAAAAAABBsAAAvJXucz14uC8A
AAAAf8AAAAAAAABBuAAAvSJW9z01obIAAAAAf8AAAAAAAABBwAAAvUGnKj057X4AAAAAf8AAAAAA
AABByAAAvUo3CD0zszEAAAAAf8AAAAAAAABB0AAAvTx0Jj0787MAAAAAf8AAAAAAAABB2AAAvRqb
vj1R24IAAAAAf8AAAAAAAABB4AAAvEyoiT00EBcAAAAAf8AAAAAAAABB6AAAO9iyWz0ktT4AAAAA
f8AAAAAAAABB8AAAPGk1Rj0g16wAAAAAf8AAAAAAAABB+AAAPIumazz3buYAAAAAf8AAAAAAAABC
AAAAPOXu6zzlZcIAAAAAf8AAAAAAAABCBAAAPM/PEDzqGncAAAAAf8AAAAAAAABCCAAAPKYMxjz0
T5YAAAAAf8AAAAAAAABCDAAAPKG12jzNl80AAAAAf8AAAAAAAABCEAAAPMjLlDzGLE8AAAAAf8AA
AAAAAABCFAAAPOzDyTyb9NcAAAAAf8AAAAAAAABCGAAAPMvciDz6we4AAAAAf8AAAAAAAABCHAAA
PIxhlj1NYDMAAAAAf8AAAAAAAABCIAAAPKYR3T2CZSoAAAAAf8AAAAAAAABCJAAAPFc5vD2WEqEA
AAAAf8AAAAAAAABCKAAAOoT81j2PfOEAAAAAf8AAAAAAAABCLAAAOxcSvz18P0YAAAAAf8AAAAAA
AABCMAAAu6gZnD1PdhgAAAAAf8AAAAAAAABCNAAAuxbZvj0Sy0wAAAAAf8AAAAAAAABCOAAAPMzk
WTyntskAAAAAf8AAAAAAAABCPAAAPMaQuzyiPDMAAAAAf8AAAAAAAABCQAAAPPRTgDyhGZ8AAAAA
f8AAAAAAAABCRAAAPOBu4jyxBh4AAAAAf8AAAAAAAABCSAAAPMzkLTxafoQAAAAAf8AAAAAAAABC
TAAAPPvrvTyYDD8AAAAAf8AAAAAAAABCUAAAPRdITzz6DRoAAAAAf8AAAAAAAABCVAAAPPfQkjz0
zsYAAAAAf8AAAAAAAABCWAAAPDbWDDznSZYAAAAAf8AAAAAAAABCXAAAO3tY1TzrCJkAAAAAf8AA
AAAAAABCYAAAuzjejj0BnKoAAAAAf8AAAAAAAABCZAAAu9yJzj0R6rsAAAAAf8AAAAAAAABCaAAA
vHsL2j0lc7EAAAAAf8AAAAAAAABCbAAAvGYlKj0nTHMAAAAAf8AAAAAAAABCcAAAvAbsuz1GueIA
AAAAf8AAAAAAAABCdAAAOa4WuD03De8AAAAAf8AAAAAAAABCeAAAPIH8Lj0rU0QAAAAAf8AAAAAA
AABCfAAAPN89tD0YQDEAAAAAf8AAAAAAAABCgAAAPOHRmjzzlgUAAAAAf8AAAAAAAABCggAAPP2o
kjzcHScAAAAAf8AAAAAAAABChAAAPRA28DyYkooAAAAAf8AAAAAAAABChgAAPS9P4DyMmVYAAAAA
f8AAAAAAAABCiAAAPWoCzzyohNsAAAAAf8AAAAAAAABCigAAPV7HWDz9iBwAAAAAf8AAAAAAAABC
jAAAPTOngz0mABEAAAAAf8AAAAAAAABCjgAAPJcubD0iDaIAAAAAf8AAAAAAAABCkAAAubBQYD0/
w84AAAAAf8AAAAAAAABCkgAAOj82AD1FwncAAAAAf8AAAAAAAABClAAAuypUnD1sQYIAAAAAf8AA
AAAAAABClgAAuvYbqD1fxloAAAAAf8AAAAAAAABCmAAAO9n+xj1jbdkAAAAAf8AAAAAAAABCmgAA
PMfibD1y7tAAAAAAf8AAAAAAAABCnAAAPNFKej15SwwAAAAAf8AAAAAAAABCngAAuabYwD2nIlkA
AAAAf8AAAAAAAABCoAAAuhJKgD2c13QAAAAAf8AAAAAAAABCogAAuqzi8j2UiYoAAAAAf8AAAAAA
AABCpAAAugE2oD2B9n8AAAAAf8AAAAAAAABCpgAAO/6wsz19LoIAAAAAf8AAAAAAAABCqAAAPS6w
aj1yPzIAAAAAf8AAAAAAAABCqgAAPYvwOj16JXAAAAAAf8AAAAAAAABCrAAAPZbilD1fm28AAAAA
f8AAAAAAAABCrgAAPZ3ckj0ce+4AAAAAf8AAAAAAAABCsAAAPZHkfD0NDNgAAAAAf8AAAAAAAABC
sgAAPW8XUj0NkWYAAAAAf8AAAAAAAABCtAAAPRLzOD0fIdoAAAAAf8AAAAAAAABCtgAAPNDmbz0N
WrAAAAAAf8AAAAAAAABCuAAAPMKmYD09gmsAAAAAf8AAAAAAAABCugAAPQdKoz0fS5wAAAAAf8AA
AAAAAABCvAAAPS1NPz03v68AAAAAf8AAAAAAAABCvgAAPUEwdT0YSOIAAAAAf8AAAAAAAABCwAAA
PSi5lz0njToAAAAAf8AAAAAAAABCwgAAPVKGXD0ehHMAAAAAf8AAAAAAAABCxAAAPWei0T0OgXYA
AAAAf8AAAAAAAABCxgAAPYgmEDy4mdAAAAAAf8AAAAAAAABCyAAAPaGXkzzE6LcAAAAAf8AAAAAA
AABCygAAPa6HFj0Xp6MAAAAAf8AAAAAAAABCzAAAPcB+qD0poTQAAAAAf8AAAAAAAABCzgAAPc6V
UD1BVwwAAAAAf8AAAAAAAABC0AAAPdMIpT1UM00AAAAAf8AAAAAAAABC0gAAPbKp9z1bc3cAAAAA
f8AAAAAAAABC1AAAPbSRjz1FvIQAAAAAf8AAAAAAAABC1gAAPbnw8D0pTMwAAAAAf8AAAAAAAABC
2AAAPciU1T0kf/YAAAAAf8AAAAAAAABC2gAAPc0i3z0y6dgAAAAAf8AAAAAAAABC3AAAPeuvIz00
OvwAAAAAf8AAAAAAAABC3gAAPer11D0QgAMAAAAAf8AAAAAAAABC4AAAPfm6Jz0CCNQAAAAAf8AA
AAAAAABC4gAAPglJqz0xidcAAAAAf8AAAAAAAABC5AAAPg80gj1lXtIAAAAAf8AAAAAAAABC5gAA
PhmoYT2MeQUAAAAAf8AAAAAAAABC6AAAPhyuOD2WOjkAAAAAf8AAAAAAAABC6gAAPjM4CD2jPfkA
AAAAf8AAAAAAAABC7AAAPkNGKj2jRRQAAAAAf8AAAAAAAABC7gAAPkezWz2jVHYAAAAAf8AAAAAA
AABC8AAAPmVegz2R2lMAAAAAf8AAAAAAAABC8gAAPnT9yz2OPR0AAAAAf8AAAAAAAABC9AAAPos2
yz2BDaAAAAAAf8AAAAAAAABC9gAAPptgiD11IfwAAAAAf8AAAAAAAABC+AAAPp6uVD2GQQgAAAAA
f8AAAAAAAABC+gAAPqYLjD2cW8MAAAAAf8AAAAAAAABC/AAAPqNzCT2i0O4AAAAAf8AAAAAAAABC
/gAAPqkGxj2g4agAAAAAf8AAAAAAAABDAAAAPq9PED2SJDUAAAAAf8AAAAAAAABDAQAAPsDoZz2H
+7sAAAAAf8AAAAAAAABDAgAAPsdd7z1zAjEAAAAAf8AAAAAAAABDAwAAPtI5mj1lsPYAAAAAf8AA
AAAAAABDBAAAPtKQYz1hl08AAAAAf8AAAAAAAABDBQAAPtdO+D1Ov1wAAAAAf8AAAAAAAABDBgAA
PtfvZz0oi0YAAAAAf8AAAAAAAABDBwAAPtuv2j0YFOYAAAAAf8AAAAAAAABDCAAAPt4ddT0LeVsA
AAAAf8AAAAAAAABDCQAAPtxLkj0a28MAAAAAf8AAAAAAAABDCgAAPt2/IT05lfIAAAAAf8AAAAAA
AABDCwAAPt6cVj1XDXgAAAAAf8AAAAAAAABDDAAAPuA6gz1fBskAAAAAf8AAAAAAAABDDQAAPuQ6
Fj1yP+gAAAAAf8AAAAAAAABDDgAAPugWAj1dRAgAAAAAf8AAAAAAAABDDwAAPuu1zT1I0aMAAAAA
f8AAAAAAAABDEAAAPvHVjD0h4bEAAAAAf8AAAAAAAABDEQAAPvg71j1DvPcAAAAAf8AAAAAAAABD
EgAAPwAWMT1yo3YAAAAAf8AAAAAAAABDEwAAPwLwAj2DHuYAAAAAf8AAAAAAAABDFAAAPwJLzT2Q
Za0AAAAAf8AAAAAAAABDFQAAPwFBKD2LX/YAAAAAf8AAAAAAAABDFgAAPv5boj1/JmUAAAAAf8AA
AAAAAABDFwAAPwQ2nz1twz0AAAAAf8AAAAAAAABDGAAAPwaJ5z1JqcwAAAAAf8AAAAAAAABDGQAA
Pwg8SD04M88AAAAAf8AAAAAAAABDGgAAPwpoYT2AH1YAAAAAf8AAAAAAAABDGwAAPwoVED2aUtgA
AAAAf8AAAAAAAABDHAAAPweUCz21BP0AAAAAf8AAAAAAAABDHQAAPwZasD3AiLkAAAAAf8AAAAAA
AABDHgAAPwLNaT227bcAAAAAf8AAAAAAAABDHwAAPwBxVD2fSEMAAAAAf8AAAAAAAABDIAAAPvxG
wD2QjrkAAAAAf8AAAAAAAABDIQAAPwAzhD1/FmYAAAAAf8AAAAAAAABDIgAAPwTb6z1Q6h8AAAAA
f8AAAAAAAABDIwAAPwcowD1UDQIAAAAAf8AAAAAAAABDJAAAPwhfdD1yfZcAAAAAf8AAAAAAAABD
JQAAPwjSQz2PHnoAAAAAf8AAAAAAAABDJgAAPwZieT2QLB4AAAAAf8AAAAAAAABDJwAAPwPnMT2Q
WnAAAAAAf8AAAAAAAABDKAAAPwEUvD18dXcAAAAAf8AAAAAAAABDKQAAPv7khj1WUTYAAAAAf8AA
AAAAAABDKgAAPvf60D0qrd0AAAAAf8AAAAAAAABDKwAAPvHxdD1BbjMAAAAAf8AAAAAAAABDLAAA
PvRdtT1JR80AAAAAf8AAAAAAAABDLQAAPvQWgj14kI8AAAAAf8AAAAAAAABDLgAAPvduZj2GJgkA
AAAAf8AAAAAAAABDLwAAPvirED2LeNQAAAAAf8AAAAAAAABDMAAAPvpMLT2UxNUAAAAAf8AAAAAA
AABDMQAAPvdIfz2GXSAAAAAAf8AAAAAAAABDMgAAPvVacD2OrPsAAAAAf8AAAAAAAABDMwAAPvs8
mD2JmuEAAAAAf8AAAAAAAABDNAAAPvbTbj2RCrQAAAAAf8AAAAAAAABDNQAAPvNi+j2KfnQAAAAA
f8AAAAAAAABDNgAAPu7fPT2SUiYAAAAAf8AAAAAAAABDNwAAPub9pD1+ju8AAAAAf8AAAAAAAABD
OAAAPuSGxT1y6RoAAAAAf8AAAAAAAABDOQAAPuBwMj1TOJkAAAAAf8AAAAAAAABDOgAAPwCZkD00
CbcAAAAAf8AAAAAAAABDOwAAPwCMXz0BQ5EAAAAAf8AAAAAAAABDPAAAPwVqmzzLR40AAAAAf8AA
AAAAAABDPQAAPwc1cDy35jkAAAAAf8AAAAAAAABDPgAAPwk5STzY1+8AAAAAf8AAAAAAAABDPwAA
PwftBTzv4FUAAAAAf8AAAAAAAABDQAAAPwTCvTz67tcAAAAAf8AAAAAAAABDQQAAPvmvAT0gl3gA
AAAAf8AAAAAAAABDQgAAPuumUz0VqC4AAAAAf8AAAAAAAABDQwAAPujrTD0KQmYAAAAAf8AAAAAA
AABDRAAAPums5D0GSSUAAAAAf8AAAAAAAABDRQAAPuvtrjzkta0AAAAAf8AAAAAAAABDRgAAPvLf
eDyj0p8AAAAAf8AAAAAAAABDRwAAPvd4RDyIsfwAAAAAf8AAAAAAAABDSAAAPvvpYDyC5YUAAAAA
f8AAAAAAAABDSQAAPv5jFjycp4cAAAAAf8AAAAAAAABDSgAAPwZR6D0RDl0AAAAAf8AAAAAAAABD
SwAAPwhAUz0k6r4AAAAAf8AAAAAAAABDTAAAPwt0/z1PICwAAAAAf8AAAAAAAABDTQAAPwuVgz12
RMEAAAAAf8AAAAAAAABDTgAAPwk0bj2LoPAAAAAAf8AAAAAAAABDTwAAPwXT5z2VVdAAAAAAf8AA
AAAAAABDUAAAPwLVfz2XuL4AAAAAf8AAAAAAAABDUQAAPvmYDD2d8QQAAAAAf8AAAAAAAABDUgAA
Puohvz2oAz0AAAAAf8AAAAAAAABDUwAAPuaLfz2wt4EAAAAAf8AAAAAAAABDVAAAPt6UXD2kooIA
AAAAf8AAAAAAAABDVQAAPuuaSj2wFJgAAAAAf8AAAAAAAABDVgAAPvGPzT2uYwkAAAAAf8AAAAAA
AABDVwAAPvd+Vz3E2FYAAAAAf8AAAAAAAABDWAAAPvl8tj3UQgIAAAAAf8AAAAAAAABDWQAAPv7T
MT3hUxIAAAAAf8AAAAAAAABDWgAAPv8N2j31faAAAAAAf8AAAAAAAABDWwAAPvZBJj4B2rUAAAAA
f8AAAAAAAABDXAAAPvT0Uj4G0fkAAAAAf8AAAAAAAABDXQAAPv2E9j4G1R8AAAAAf8AAAAAAAABD
XgAAPwb+Oj3Zc4IAAAAAf8AAAAAAAABDXwAAPwl59D3q/3kAAAAAf8AAAAAAAABDYAAAPw5JnT37
t58AAAAAf8AAAAAAAABDYQAAPxE4xz3wsR0AAAAAf8AAAAAAAABDYgAAPxEfFj3oyFAAAAAAf8AA
AAAAAABDYwAAPwuYXj3dKAYAAAAAf8AAAAAAAABDZAAAPwYYDT21dfQAAAAAf8AAAAAAAABDZQAA
PwM9mT2oN7sAAAAAf8AAAAAAAABDZgAAPwLhfj2e4JUAAAAAf8AAAAAAAABDZwAAPwNNeD2SZb8A
AAAAf8AAAAAAAABDaAAAPwXThz2aPuQAAAAAf8AAAAAAAABDaQAAPwO9sj2aIvUAAAAAf8AAAAAA
AABDagAAPwTvJT2it9cAAAAAf8AAAAAAAABDawAAPwV3ST2oTuYAAAAAf8AAAAAAAABDbAAAPwOx
KD2cQXAAAAAAf8AAAAAAAABDbQAAPwM6Cj2VrYAAAAAAf8AAAAAAAABDbgAAPwYHLD2JBMsAAAAA
f8AAAAAAAABDbwAAPwiLKD2GcvkAAAAAf8AAAAAAAABDcAAAPwpYXj2mNmUAAAAAf8AAAAAAAABD
cQAAPwjGvT3B2/EAAAAAf8AAAAAAAABDcgAAPwmsBT3GJIsAAAAAf8AAAAAAAABDcwAAPwV9yT3R
Z6IAAAAAf8AAAAAAAABDdAAAPwOyXD3a2DgAAAAAf8AAAAAAAABDdQAAPwKt9D3VB/4AAAAAf8AA
AAAAAABDdgAAPwKNcT24WZsAAAAAf8AAAAAAAABDdwAAPwfGQj2lYrcAAAAAf8AAAAAAAABDeAAA
PwhhOT2sGNAAAAAAf8AAAAAAAABDeQAAPw4/rj2rR7EAAAAAf8AAAAAAAABDegAAPw9fbD2z1igA
AAAAf8AAAAAAAABDewAAPxAaYD3BQ9EAAAAAf8AAAAAAAABDfAAAPw64jj3Kn1sAAAAAf8AAAAAA
AABDfQAAPwXc0z3eFvUAAAAAf8AAAAAAAABDfgAAPwApQz3VQgkAAAAAf8AAAAAAAABDfwAAPvm9
Zz3UXgAAAAAAf8AAAAAAAABDgAAAPvblkj3XvJgAAAAAf8AAAAAAAABDgIAAPwB43T3cnNwAAAAA
f8AAAAAAAABDgQAAPwG8gj3xa6AAAAAAf8AAAAAAAABDgYAAPwWKgj4FJ7oAAAAAf8AAAAAAAABD
ggAAPwdkIz4LL18AAAAAf8AAAAAAAABDgoAAPwe8Pz4EfaoAAAAAf8AAAAAAAABDgwAAPwpHAD37
qHgAAAAAf8AAAAAAAABDg4AAPwtfWT3r8BIAAAAAf8AAAAAAAABDhAAAPwwqsj3PwEoAAAAAf8AA
AAAAAABDhIAAPwfJGj3K8wcAAAAAf8AAAAAAAABDhQAAPwhgGD3bafMAAAAAf8AAAAAAAABDhYAA
PwohHD3N7fIAAAAAf8AAAAAAAABDhgAAPwo4LD3bIE0AAAAAf8AAAAAAAABDhoAAPwxzjD3t/CAA
AAAAf8AAAAAAAABDhwAAPw+Q+z3x1vYAAAAAf8AAAAAAAABDh4AAPxA5Jz38fdUAAAAAf8AAAAAA
AABDiAAAPxNF6j3qsDsAAAAAf8AAAAAAAABDiIAAPxOeRj3hyb8AAAAAf8AAAAAAAABDiQAAPxZ6
Zj3jpckAAAAAf8AAAAAAAABDiYAAPxaeXD3hRWwAAAAAf8AAAAAAAABDigAAPxXceT3leMQAAAAA
f8AAAAAAAABDioAAPxXjKz3tyuAAAAAAf8AAAAAAAABDiwAAPxifKD3nACgAAAAAf8AAAAAAAABD
i4AAPx2OOD3nj1IAAAAAf8AAAAAAAABDjAAAPyB49j3jynIAAAAAf8AAAAAAAABDjIAAPx6jXz4A
vLQAAAAAf8AAAAAAAABDjQAAPyLyED4AfwcAAAAAf8AAAAAAAABDjYAAPyZp4D4IDdQAAAAAf8AA
AAAAAABDjgAAPyUKOT4LHP4AAAAAf8AAAAAAAABDjoAAPyblqj4HKwsAAAAAf8AAAAAAAABDjwAA
PybBaT4Ck+IAAAAAf8AAAAAAAABDj4AAPyfHST39xVIAAAAAf8AAAAAAAABDkAAAPyfo1j3thSUA
AAAAf8AAAAAAAABDkIAAPyjYcj3q0B4AAAAAf8AAAAAAAABDkQAAPynYST3jRjIAAAAAf8AAAAAA
AABDkYAAPyt4Ij3WMaoAAAAAf8AAAAAAAABDkgAAPy3kJD3VGuEAAAAAf8AAAAAAAABDkoAAPy24
gT3hFS4AAAAAf8AAAAAAAABDkwAAPytEHj3mhaIAAAAAf8AAAAAAAABDk4AAPyrl2z3sovMAAAAA
f8AAAAAAAABDlAAAPygnuz3g2TwAAAAAf8AAAAAAAABDlIAAPylJsD3l0EIAAAAAf8AAAAAAAABD
lQAAPyd0RD3jXxQAAAAAf8AAAAAAAABDlYAAPytioj3vUsMAAAAAf8AAAAAAAABDlgAAPzCLCz3y
fx8AAAAAf8AAAAAAAABDloAAPzS7AD3+G5MAAAAAf8AAAAAAAABDlwAAPzfh9j30D3YAAAAAf8AA
AAAAAABDl4AAPzTllD3zNEYAAAAAf8AAAAAAAABDmAAAPzRClj3lNPYAAAAAf8AAAAAAAABDmIAA
PzMb8T3cE+8AAAAAf8AAAAAAAABDmQAAPzOPXT3VCrAAAAAAf8AAAAAAAABDmYAAPzXYLz3HzFYA
AAAAf8AAAAAAAABDmgAAPzhWJj3WoloAAAAAf8AAAAAAAABDmoAAPz6mKj3jjOEAAAAAf8AAAAAA
AABDmwAAP0IVez3qmOsAAAAAf8AAAAAAAABDm4AAP0SEZz3uWXoAAAAAf8AAAAAAAABDnAAAP0eq
+D3pmE8AAAAAf8AAAAAAAABDnIAAP0imOj3sHaUAAAAAf8AAAAAAAABDnQAAP0fwdz33nqQAAAAA
f8AAAAAAAABDnYAAP0jeYz3rxNkAAAAAf8AAAAAAAABDngAAP0zfGT3hFbUAAAAAf8AAAAAAAABD
noAAP1I5pj3LSScAAAAAf8AAAAAAAABDnwAAP1hhaz29D1UAAAAAf8AAAAAAAABDn4AAP1sdUT2y
eSMAAAAAf8AAAAAAAABDoAAAP1r9fD3LHd0AAAAAf8AAAAAAAABDoIAAP1kQTD3VdZ0AAAAAf8AA
AAAAAABDoQAAP1blXD3jCVQAAAAAf8AAAAAAAABDoYAAP1q0JD3ZWsgAAAAAf8AAAAAAAABDogAA
P1wTsD3Q4CsAAAAAf8AAAAAAAABDooAAP1eNNj3PDa0AAAAAf8AAAAAAAABDowAAP1d9WD3Gu30A
AAAAf8AAAAAAAABDo4AAP1dFDD2uh6wAAAAAf8AAAAAAAABDpAAAP1gldz2/FJgAAAAAf8AAAAAA
AABDpIAAP1L/bD26pPkAAAAAf8AAAAAAAABDpQAAP1GXpj2sz0sAAAAAf8AAAAAAAABDpYAAP1Km
Ej2clyYAAAAAf8AAAAAAAABDpgAAP1K5Wz2fI+kAAAAAf8AAAAAAAABDpoAAP1eFxT2T1eoAAAAA
f8AAAAAAAABDpwAAP1qfUj2c6BAAAAAAf8AAAAAAAABDp4AAP2Mnjj3FZV0AAAAAf8AAAAAAAABD
qAAAP2VdAj2yhuoAAAAAf8AAAAAAAABDqIAAP2d1kD3Euk4AAAAAf8AAAAAAAABDqQAAP2OZaj3R
ASMAAAAAf8AAAAAAAABDqYAAP13znz2zKEUAAAAAf8AAAAAAAABDqgAAP12Y1j2uDqkAAAAAf8AA
AAAAAABDqoAAP1ltJj2z2x0AAAAAf8AAAAAAAABDqwAAP1a5LD2nbm4AAAAAf8AAAAAAAABDq4AA
P1ji2z2nzMwAAAAAf8AAAAAAAABDrAAAP1rDYD2jIEoAAAAAf8AAAAAAAABDrIAAP2AABT2iEm0A
AAAAf8AAAAAAAABDrQAAP2DhsD2fmq8AAAAAf8AAAAAAAABDrYAAP2LQMD2nIUkAAAAAf8AAAAAA
AABDrgAAP2Oj4j2fG+8AAAAAf8AAAAAAAABDroAAP2Jb+D2bihcAAAAAf8AAAAAAAABDrwAAP2M0
ej2f4RsAAAAAf8AAAAAAAABDr4AAP1mzUz2Zky8AAAAAf8AAAAAAAABDsAAAP1siBj2ZcOEAAAAA
f8AAAAAAAABDsIAAP1aCez2mypIAAAAAf8AAAAAAAABDsQAAP1aa1j2oBxUAAAAAf8AAAAAAAABD
sYAAP13yCD2dZW8AAAAAf8AAAAAAAABDsgAAP1zYVz2Z8tAAAAAAf8AAAAAAAABDsoAAP16DRD2T
NmUAAAAAf8AAAAAAAABDswAAP2Iu0D2uwc4AAAAAf8AAAAAAAABDs4AAP2Fn8j2jVMEAAAAAf8AA
AAAAAABDtAAAP2H+Mz2YO3AAAAAAf8AAAAAAAABDtIAAP2OKwT2jFnoAAAAAf8AAAAAAAABDtQAA
P2QHEj2sidcAAAAAf8AAAAAAAABDtYAAP2McmT2aVsYAAAAAf8AAAAAAAABDtgAAP2QzpD2OCVwA
AAAAf8AAAAAAAABDtoAAP2LVLD2UFAcAAAAAf8AAAAAAAABDtwAAP153sD2LY74AAAAAf8AAAAAA
AABDt4AAP1pC5T2NawEAAAAAf8AAAAAAAABDuAAAP1oBpz1d89YAAAAAf8AAAAAAAABDuIAAP1i/
fj1SF3AAAAAAf8AAAAAAAABDuQAAP1fX8T0sGvUAAAAAf8AAAAAAAABDuYAAP1Wpkz12CfUAAAAA
f8AAAAAAAABDugAAP1s69j1+B4YAAAAAf8AAAAAAAABDuoAAP19AQj2AMAIAAAAAf8AAAAAAAABD
uwAAP2OdBD1lYBUAAAAAf8AAAAAAAABDu4AAP2WtdT2GwR4AAAAAf8AAAAAAAABDvAAAP2Tx3D2I
NnUAAAAAf8AAAAAAAABDvIAAP19Hbj1flK4AAAAAf8AAAAAAAABDvQAAP1en9j1dyOwAAAAAf8AA
AAAAAABDvYAAP1E1CD1q3xkAAAAAf8AAAAAAAABDvgAAP1cfCT1wAYAAAAAAf8AAAAAAAABDvoAA
P1zg+z2FM4YAAAAAf8AAAAAAAABDvwAAP2IN+z2HFHcAAAAAf8AAAAAAAABDv4AAP2awjD2QRyIA
AAAAf8AAAAAAAABDwAAAP28y6D2E0usAAAAAf8AAAAAAAABDwIAAP3AFfD1rspMAAAAAf8AAAAAA
AABDwQAAP2qn2z1XSmAAAAAAf8AAAAAAAABDwYAAP2AsKj1uk4kAAAAAf8AAAAAAAABDwgAAP1si
hT1tBBMAAAAAf8AAAAAAAABDwoAAP1gJkT19vxIAAAAAf8AAAAAAAABDwwAAP1W/4T18MLYAAAAA
f8AAAAAAAABDw4AAP1X5Fz2OS6YAAAAAf8AAAAAAAABDxAAAP1zHwT2TTYIAAAAAf8AAAAAAAABD
xIAAP1uRTz2gEXEAAAAAf8AAAAAAAABDxQAAP1x0Uz2qJ9QAAAAAf8AAAAAAAABDxYAAP1s04D3F
mLEAAAAAf8AAAAAAAABDxgAAP17v6j3oWrEAAAAAf8AAAAAAAABDxoAAP1aH2j3WCa4AAAAAf8AA
AAAAAABDxwAAP1A00D23+qUAAAAAf8AAAAAAAABDx4AAP0N+7D2YQ4UAAAAAf8AAAAAAAABDyAAA
Pz3o0j2UW1IAAAAAf8AAAAAAAABDyIAAPzhj4D2nhQkAAAAAf8AAAAAAAABDyQAAPzcxkj2ieWsA
AAAAf8AAAAAAAABDyYAAPzmhDT3AwboAAAAAf8AAAAAAAABDygAAPzfofj3EBesAAAAAf8AAAAAA
AABDyoAAPzo4TD2+QpcAAAAAf8AAAAAAAABDywAAPz+iqD3L5hAAAAAAf8AAAAAAAABDy4AAPz68
KT3JTXIAAAAAf8AAAAAAAABDzAAAP0CF/D3QPSgAAAAAf8AAAAAAAABDzIAAPz/49j3gDE8AAAAA
f8AAAAAAAABDzQAAPz1hGD3pKJQAAAAAf8AAAAAAAABDzYAAP0DdZj4FJ1EAAAAAf8AAAAAAAABD
zgAAP0Gd1j4PS68AAAAAf8AAAAAAAABDzoAAP0AzuT4QDsIAAAAAf8AAAAAAAABDzwAAPzlRtD39
I1wAAAAAf8AAAAAAAABDz4AAPzPlPD30aJ4AAAAAf8AAAAAAAABD0AAAPzEzxz4EK60AAAAAf8AA
AAAAAABD0IAAPzGA9j4MvU4AAAAAf8AAAAAAAABD0QAAP0I9XT4A6ZkAAAAAf8AAAAAAAABD0YAA
P0bFXD4IzWYAAAAAf8AAAAAAAABD0gAAP0T/VT4MUqgAAAAAf8AAAAAAAABD0oAAP0gs1T4RQRwA
AAAAf8AAAAAAAABD0wAAP0imBD4G7GkAAAAAf8AAAAAAAABD04AAP0Q84D4AESQAAAAAf8AAAAAA
AABD1AAAPz7PeT4Lf3sAAAAAf8AAAAAAAABD1IAAPzUQOD4P7NsAAAAAf8AAAAAAAABD1QAAPzaC
SD4UpqUAAAAAf8AAAAAAAABD1YAAPy5MUT4ewygAAAAAf8AAAAAAAABD1gAAPy0gvT4gHSIAAAAA
f8AAAAAAAABD1oAAPy8NfT4a6F0AAAAAf8AAAAAAAABD1wAAPzFP7j4X92YAAAAAf8AAAAAAAABD
14AAPzPT+j4hQx0AAAAAf8AAAAAAAABD2AAAPzPkLD4IMKUAAAAAf8AAAAAAAABD2IAAPy7gIj4P
HHMAAAAAf8AAAAAAAABD2QAAPy7NYD4KwpcAAAAAf8AAAAAAAABD2YAAPzECJT4bKMkAAAAAf8AA
AAAAAABD2gAAPzJZGD4luf0AAAAAf8AAAAAAAABD2oAAPzFPpz4fn8EAAAAAf8AAAAAAAABD2wAA
Pz71bj5U0JMAAAAAf8AAAAAAAABD24AAP0AGgz5Kdf8AAAAAf8AAAAAAAABD3AAAPz1UaD5AzaYA
AAAAf8AAAAAAAABD3IAAPzmw8z4uKYgAAAAAf8AAAAAAAABD3QAAPzG3uD4iz3kAAAAAf8AAAAAA
AABD3YAAPzMHGj4pAqoAAAAAf8AAAAAAAABD3gAAPzG9mz4xCp0AAAAAf8AAAAAAAABD3oAAPzET
0z4+FAEAAAAAf8AAAAAAAABD3wAAPzm76j43oOAAAAAAf8AAAAAAAABD34AAPzol3D46hVcAAAAA
f8AAAAAAAABD4AAAP0AffD477vAAAAAAf8AAAAAAAABD4IAAP0NfED45eHcAAAAAf8AAAAAAAABD
4QAAPzoDKz40Wh8AAAAAf8AAAAAAAABD4YAAPzbI7z41bf4AAAAAf8AAAAAAAABD4gAAPzqmGj48
k7AAAAAAf8AAAAAAAABD4oAAPznFPD44FeEAAAAAf8AAAAAAAABD4wAAPzvI6j43KAsAAAAAf8AA
AAAAAABD44AAPzivoT45g0AAAAAAf8AAAAAAAABD5AAAPzgWMj42f/AAAAAAf8AAAAAAAABD5IAA
PzS/nj4w+BEAAAAAf8AAAAAAAABD5QAAPy+Uej4xtKsAAAAAf8AAAAAAAABD5YAAPywkIT4kzpcA
AAAAf8AAAAAAAABD5gAAPyuk6z4cHmcAAAAAf8AAAAAAAABD5oAAPyUm0D4dYUYAAAAAf8AAAAAA
AABD5wAAPygyYT4gbpkAAAAAf8AAAAAAAABD54AAPymXEj4qygUAAAAAf8AAAAAAAABD6AAAPyjZ
Hz4oI4IAAAAAf8AAAAAAAABD6IAAPymG+z4wDywAAAAAf8AAAAAAAABD6QAAPyhlTz4pNJgAAAAA
f8AAAAAAAABD6YAAPyJFLj4EP/AAAAAAf8AAAAAAAABD6gAAPyMrnj4NRGMAAAAAf8AAAAAAAABD
6oAAPySEFj4ZCdYAAAAAf8AAAAAAAABD6wAAPxZXhj4LoccAAAAAf8AAAAAAAABD64AAPxdHfT4q
i3MAAAAAf8AAAAAAAABD7AAAPxovnD44dpYAAAAAf8AAAAAAAABD7IAAPx6ukD5D4qUAAAAAf8AA
AAAAAABD7QAAPxkcej5OrHgAAAAAf8AAAAAAAABD7YAAPxapTj5ESvwAAAAAf8AAAAAAAABD7gAA
PxHzAT4/LDUAAAAAf8AAAAAAAABD7oAAPw2aXD46oYwAAAAAf8AAAAAAAABD7wAAPws+DT5BzrQA
AAAAf8AAAAAAAABD74AAPw3ygz5EQpsAAAAAf8AAAAAAAABD8AAAPw5ptj5OZJwAAAAAf8AAAAAA
AABD8IAAPxGzFT5FyGUAAAAAf8AAAAAAAABD8QAAPxCZVD4809oAAAAAf8AAAAAAAABD8YAAPwyJ
Dz40vEAAAAAAf8AAAAAAAABD8gAAPwqeHD42Ul4AAAAAf8AAAAAAAABD8oAAPwx9/j4y0O0AAAAA
f8AAAAAAAABD8wAAPxIzRT4wz9EAAAAAf8AAAAAAAABD84AAPxFvdj43ODkAAAAAf8AAAAAAAABD
9AAAPxQcSD4+PrQAAAAAf8AAAAAAAABD9IAAPwy1Vz4tWlIAAAAAf8AAAAAAAABD9QAAPwd2mz4+
LQoAAAAAf8AAAAAAAABD9YAAPwVmLD48FjoAAAAAf8AAAAAAAABD9gAAPwCRbj40++kAAAAAf8AA
AAAAAABD9oAAPvs8yz4znj8AAAAAf8AAAAAAAABD9wAAPwJPyT4yhfwAAAAAf8AAAAAAAABD94AA
PwMW5z4gm3QAAAAAf8AAAAAAAABD+AAAPwN/vj4TQ+IAAAAAf8AAAAAAAABD+IAAPv5gQD4dB5wA
AAAAf8AAAAAAAABD+QAAPv7hjD4glH0AAAAAf8AAAAAAAABD+YAAPvKs5j4YRBIAAAAAf8AAAAAA
AABD+gAAPugobD4cenMAAAAAf8AAAAAAAABD+oAAPstU5D4vyzoAAAAAf8AAAAAAAABD+wAAPskJ
/j4yHTEAAAAAf8AAAAAAAABD+4AAPrhp6j47WP0AAAAAf8AAAAAAAABD/AAAPr4GOD5Dgh0AAAAA
f8AAAAAAAABD/IAAPsubij5B6NQAAAAAf8AAAAAAAABD/QAAPthvAD5GnXwAAAAAf8AAAAAAAABD
/YAAPs8PsD4tlsUAAAAAf8AAAAAAAABD/gAAPsf1zT4bomwAAAAAf8AAAAAAAABD/oAAPsAYeD4U
tCsAAAAAf8AAAAAAAABD/wAAProTAj4Tb2kAAAAAf8AAAAAAAABD/4AAPrIkSj4UwtwAAAAAf8AA
AAAAAABEAAAAPq+2dD4Q3tEAAAAAf8AAAAAAAABEAEAAPqY45T4c+6UAAAAAf8AAAAAAAABEAIAA
Pq14QT4hi+QAAAAAf8AAAAAAAABEAMAAPrBenz4lEBcAAAAAf8AAAAAAAABEAQAAPrFjED4owh4A
AAAAf8AAAAAAAABEAUAAPrr2Lz4pYJoAAAAAf8AAAAAAAABEAYAAPqMBGT37a1YAAAAAf8AAAAAA
AABEAcAAPqy+UT3zEDQAAAAAf8AAAAAAAABEAgAAPq63hD34auUAAAAAf8AAAAAAAABEAkAAPq8a
Uz39kq0AAAAAf8AAAAAAAABEAoAAPri37z4N3lkAAAAAf8AAAAAAAABEAsAAPrNuxD4N4CgAAAAA
f8AAAAAAAABEAwAAPq3Zcz4NW14AAAAAf8AAAAAAAABEA0AAPquQgz4X+RkAAAAAf8AAAAAAAABE
A4AAPqyczT4UxOYAAAAAf8AAAAAAAABEA8AAPq0RhD4prw8AAAAAf8AAAAAAAABEBAAAPqineD4h
A1MAAAAAf8AAAAAAAABEBEAAPpu3Lz4QW2MAAAAAf8AAAAAAAABEBIAAPpViPD4InnkAAAAAf8AA
AAAAAABEBMAAPoreMD4HOaMAAAAAf8AAAAAAAABEBQAAPo6hmT4GiAMAAAAAf8AAAAAAAABEBUAA
Po9MOD4GgaUAAAAAf8AAAAAAAABEBYAAPpFDDT4G5DEAAAAAf8AAAAAAAABEBcAAPpszMD4G6TsA
AAAAf8AAAAAAAABEBgAAPquT+T4MlekAAAAAf8AAAAAAAABEBkAAPrBShT4Uo1MAAAAAf8AAAAAA
AABEBoAAPqspGj4ERWMAAAAAf8AAAAAAAABEBsAAPqH0Zj4NHVgAAAAAf8AAAAAAAABEBwAAPqnA
AT4Wa8MAAAAAf8AAAAAAAABEB0AAPq6luz4YnSUAAAAAf8AAAAAAAABEB4AAPqiBFT4ePB8AAAAA
f8AAAAAAAABEB8AAPq6BvD4nslwAAAAAf8AAAAAAAABECAAAPq+oVD4xQTsAAAAAf8AAAAAAAABE
CEAAPrF9Yz4z/L4AAAAAf8AAAAAAAABECIAAPrFf9D4xMeAAAAAAf8AAAAAAAABECMAAPrI29z4w
CskAAAAAf8AAAAAAAABECQAAPrfMFz4nVWgAAAAAf8AAAAAAAABECUAAPrHeVz4jNsUAAAAAf8AA
AAAAAABECYAAPqaidj41YHcAAAAAf8AAAAAAAABECcAAPqNQfj408p8AAAAAf8AAAAAAAABECgAA
Pph1Ez47gPoAAAAAf8AAAAAAAABECkAAPpRhKT4wRCUAAAAAf8AAAAAAAABECoAAPpDFKD4xEd4A
AAAAf8AAAAAAAABECsAAPpcWpz44jSYAAAAAf8AAAAAAAABECwAAPpMy5j45n8cAAAAAf8AAAAAA
AABEC0AAPpfj6z49JTsAAAAAf8AAAAAAAABEC4AAPopQFj47+E0AAAAAf8AAAAAAAABEC8AAPoMH
Gj40rlkAAAAAf8AAAAAAAABEDAAAPoHuqT4w4PIAAAAAf8AAAAAAAABEDEAAPnr2Oz4oGbMAAAAA
f8AAAAAAAABEDIAAPntTHj4jCeUAAAAAf8AAAAAAAABEDMAAPn/uqz4hq9oAAAAAf8AAAAAAAABE
DQAAPnmXBz4dGycAAAAAf8AAAAAAAABEDUAAPn5/mT4MqDIAAAAAf8AAAAAAAABEDYAAPoAvyj4H
GRsAAAAAf8AAAAAAAABEDcAAPoVzTz4GAkYAAAAAf8AAAAAAAABEDgAAPm5ylD3riNkAAAAAf8AA
AAAAAABEDkAAPnhtUj3zZrAAAAAAf8AAAAAAAABEDoAAPoDlvz4AoNMAAAAAf8AAAAAAAABEDsAA
PoVEhD4U9+AAAAAAf8AAAAAAAABEDwAAPoAQLz4e070AAAAAf8AAAAAAAABED0AAPmXwtz4gAgEA
AAAAf8AAAAAAAABED4AAPlhOuT4c2EkAAAAAf8AAAAAAAABED8AAPlovFT4ZI4kAAAAAf8AAAAAA
AABEEAAAPmEoeD4biCgAAAAAf8AAAAAAAABEEEAAPntbWz4WBVEAAAAAf8AAAAAAAABEEIAAPoRm
6D4UFZkAAAAAf8AAAAAAAABEEMAAPocaET4RR1oAAAAAf8AAAAAAAABEEQAAPm6I+D4jPIUAAAAA
f8AAAAAAAABEEUAAPmd+AD4j2HMAAAAAf8AAAAAAAABEEYAAPluAAz4l/LgAAAAAf8AAAAAAAABE
EcAAPk9LDz4jH5cAAAAAf8AAAAAAAABEEgAAPl301T4jjCAAAAAAf8AAAAAAAABEEkAAPlsHOz4z
8yoAAAAAf8AAAAAAAABEEoAAPlFp+j41FccAAAAAf8AAAAAAAABEEsAAPkzPOz4wAOgAAAAAf8AA
AAAAAABEEwAAPjw3TD4jrV8AAAAAf8AAAAAAAABEE0AAPh0Tfj4MXowAAAAAf8AAAAAAAABEE4AA
PiOKrj37viwAAAAAf8AAAAAAAABEE8AAPis0rD3sHKAAAAAAf8AAAAAAAABEFAAAPi5AyT3+hmcA
AAAAf8AAAAAAAABEFEAAPjW8OD4KLLcAAAAAf8AAAAAAAABEFIAAPjbWBD4QHf0AAAAAf8AAAAAA
AABEFMAAPj0YKT4QWAoAAAAAf8AAAAAAAABEFQAAPiWs1z4GRQYAAAAAf8AAAAAAAABEFUAAPdp9
Yj4BEPIAAAAAf8AAAAAAAABEFYAAPasvMj3snBgAAAAAf8AAAAAAAABEFcAAPagXoj3dYZMAAAAA
f8AAAAAAAABEFgAAPa2pIT3hRQwAAAAAf8AAAAAAAABEFkAAPdhubz4I5uYAAAAAf8AAAAAAAABE
FoAAPe/3MD4YfkAAAAAAf8AAAAAAAABEFsAAPgH9OT4WLCUAAAAAf8AAAAAAAABEFwAAPf67Tj4W
fBEAAAAAf8AAAAAAAABEF0AAPfYSRD4KER0AAAAAf8AAAAAAAABEF4AAPdI9FD4F4YMAAAAAf8AA
AAAAAABEF8AAPcSlEz37bYIAAAAAf8AAAAAAAABEGAAAPcqMgD3/SO0AAAAAf8AAAAAAAABEGEAA
PfMAKD30/04AAAAAf8AAAAAAAABEGIAAPdKJkz28YBUAAAAAf8AAAAAAAABEGMAAPgSpej3Td3oA
AAAAf8AAAAAAAABEGQAAPgObkj3l7UAAAAAAf8AAAAAAAABEGUAAPfVjkj3sjbIAAAAAf8AAAAAA
AABEGYAAPdkfaj3pt1sAAAAAf8AAAAAAAABEGcAAPZHkIj3I4mIAAAAAf8AAAAAAAABEGgAAPU9/
VD29Gn0AAAAAf8AAAAAAAABEGkAAPVRW3j2t5ucAAAAAf8AAAAAAAABEGoAAPY7LHz2w08wAAAAA
f8AAAAAAAABEGsAAPbxEzz2c4J4AAAAAf8AAAAAAAABEGwAAPb0+8T2eYoMAAAAAf8AAAAAAAABE
G0AAPefdDz2KmisAAAAAf8AAAAAAAABEG4AAPcoWQT1taNcAAAAAf8AAAAAAAABEG8AAPcgT+j1Y
QGcAAAAAf8AAAAAAAABEHAAAPdeIGj1fwzEAAAAAf8AAAAAAAABEHEAAPgDH6j13ty0AAAAAf8AA
AAAAAABEHIAAPg0Y4j2KQdEAAAAAf8AAAAAAAABEHMAAPiCRLj2vVNYAAAAAf8AAAAAAAABEHQAA
PiUE9j2pP7cAAAAAf8AAAAAAAABEHUAAPiVpET2OerEAAAAAf8AAAAAAAABEHYAAPhkutj2DAq8A
AAAAf8AAAAAAAABEHcAAPgewST1VPt0AAAAAf8AAAAAAAABEHgAAPet7vT0wYJkAAAAAf8AAAAAA
AABEHkAAPeiGYz1gczcAAAAAf8AAAAAAAABEHoAAPfTiQz2O6mAAAAAAf8AAAAAAAABEHsAAPcMr
fT2QLOoAAAAAf8AAAAAAAABEHwAAPanwvz2n+lIAAAAAf8AAAAAAAABEH0AAPY8LZD3Hs7QAAAAA
f8AAAAAAAABEH4AAPZ9aXT3JSX4AAAAAf8AAAAAAAABEH8AAPaL/Gz2+OB4AAAAAf8AAAAAAAABE
IAAAPaiwkD3FB5wAAAAAf8AAAAAAAABEIEAAPZxnsT2gexIAAAAAf8AAAAAAAABEIIAAPZp29z2Q
jeIAAAAAf8AAAAAAAABEIMAAPaiYHj1/dXMAAAAAf8AAAAAAAABEIQAAPadWHD2GeX4AAAAAf8AA
AAAAAABEIUAAPcIfcz2INzoAAAAAf8AAAAAAAABEIYAAPaN5rT2UEoEAAAAAf8AAAAAAAABEIcAA
PZMVsT2sCUMAAAAAf8AAAAAAAABEIgAAPXfC2T2k1toAAAAAf8AAAAAAAABEIkAAPTnjrT2cfgcA
AAAAf8AAAAAAAABEIoAAPVfBvD2TNXgAAAAAf8AAAAAAAABEIsAAPWoe7T1wzZUAAAAAf8AAAAAA
AABEIwAAPZKQgT1azTsAAAAAf8AAAAAAAABEI0AAPYHzvz0tI8YAAAAAf8AAAAAAAABEI4AAPY18
5T1FcjoAAAAAf8AAAAAAAABEI8AAPWwXID1McmsAAAAAf8AAAAAAAABEJAAAPYABej1eGFAAAAAA
f8AAAAAAAABEJEAAPXRRaz1WzpsAAAAAf8AAAAAAAABEJIAAPYEPVz0zcJIAAAAAf8AAAAAAAABE
JMAAPYeyXz0o6CYAAAAAf8AAAAAAAABEJQAAPUQo/T0roCEAAAAAf8AAAAAAAABEJUAAPTmhCz0s
8W0AAAAAf8AAAAAAAABEJYAAPQmnnD0it3YAAAAAf8AAAAAAAABEJcAAPTMPJT09j4YAAAAAf8AA
AAAAAABEJgAAPVbeED1gYL4AAAAAf8AAAAAAAABEJkAAPVgVFj1e2IkAAAAAf8AAAAAAAABEJoAA
PQVU2D1rXOEAAAAAf8AAAAAAAABEJsAAPKuH0j1AI8EAAAAAf8AAAAAAAABEJwAAPOpDPD0el9gA
AAAAf8AAAAAAAABEJ0AAPM9TxD0KoGYAAAAAf8AAAAAAAABEJ4AAPM567j0NYiYAAAAAf8AAAAAA
AABEJ8AAPS/C/z0mhvwAAAAAf8AAAAAAAABEKAAAPVkfDz1BXYoAAAAAf8AAAAAAAABEKEAAPWBw
eD1Uv8oAAAAAf8AAAAAAAABEKIAAPYswTD1EgssAAAAAf8AAAAAAAABEKMAAPW4noj0EtqgAAAAA
f8AAAAAAAABEKQAAPWQqvzzZT18AAAAAf8AAAAAAAABEKUAAPRxhKTyj+vUAAAAAf8AAAAAAAABE
KYAAPRFwyjy8jRsAAAAAf8AAAAAAAABEKcAAPSL1ATyGFCwAAAAAf8AAAAAAAABEKgAAPUKH5zzc
G+sAAAAAf8AAAAAAAABEKkAAPXT2Wz0a0ycAAAAAf8AAAAAAAABEKoAAPVyKiD1Ft+4AAAAAf8AA
AAAAAABEKsAAPWIagD0wgQcAAAAAf8AAAAAAAABEKwAAPOnOEzz2UcoAAAAAf8AAAAAAAABEK0AA
PLuckzzt7gMAAAAAf8AAAAAAAABEK4AAPHNmgj0idDwAAAAAf8AAAAAAAABEK8AAO+7Lmj08kLEA
AAAAf8AAAAAAAABELAAAPBK2NT1GGskAAAAAf8AAAAAAAABELEAAPK9Nlj1UPl4AAAAAf8AAAAAA
AABELIAAPQj8dD1nbzcAAAAAf8AAAAAAAABELMAAPUe0LD1i1r4AAAAAf8AAAAAAAABELQAAPUDH
/j1qqWoAAAAAf8AAAAAAAABELUAAPTKEJD1d7GwAAAAAf8AAAAAAAABELYAAPN26zD2EaWoAAAAA
f8AAAAAAAABELcAAPKOV/T1ng+wAAAAAf8AAAAAAAABELgAAPD1PID1y0RIAAAAAf8AAAAAAAABE
LkAAvS4tID3H5lAAAAAAf8AAAAAAAABELoAAvTpeez3HCSUAAAAAf8AAAAAAAABELsAAvVur1D3P
DzIAAAAAf8AAAAAAAABELwAAvSAH1z3BWw0AAAAAf8AAAAAAAABEL0AAvJ4HND3UJ0cAAAAAf8AA
AAAAAABEL4AAukvCeT3CTUUAAAAAf8AAAAAAAABEL8AAPCDEej2zB3sAAAAAf8AAAAAAAABEMAAA
PSPG4T2YSEsAAAAAf8AAAAAAAABEMEAAPQ7YTT2UJpoAAAAAf8AAAAAAAABEMIAAPQ638z1pqDsA
AAAAf8AAAAAAAABEMMAAuuiGsD2K9hAAAAAAf8AAAAAAAABEMQAAvJGnOj2JINsAAAAAf8AAAAAA
AABEMUAAvSjBPD2G/sAAAAAAf8AAAAAAAABEMYAAvWi6Kz2BgBcAAAAAf8AAAAAAAABEMcAAvUh7
zz2ER6EAAAAAf8AAAAAAAABEMgAAvHpb/D2HEWcAAAAAf8AAAAAAAABEMkAAPC2X6j197Z8AAAAA
f8AAAAAAAABEMoAAPKMOzj1blGEAAAAAf8AAAAAAAABEMsAAPJjz7T0/voYAAAAAf8AAAAAAAABE
MwAAPYjUQD2LQ0cAAAAAf8AAAAAAAABEM0AAPZt4QT2WWCwAAAAAf8AAAAAAAABEM4AAPb6mvD2K
6/kAAAAAf8AAAAAAAABEM8AAPd6usj12SRsAAAAAf8AAAAAAAABENAAAPd+0fj2Eo6oAAAAAf8AA
AAAAAABENEAAPdsShj1noKQAAAAAf8AAAAAAAABENIAAPcq0Uj0+368AAAAAf8AAAAAAAABENMAA
Pb1v7D0FWGIAAAAAf8AAAAAAAABENQAAPQ7T0j1YOrMAAAAAf8AAAAAAAABENUAAPMNkED0r3rgA
AAAAf8AAAAAAAABENYAAPMll5D0zl0YAAAAAf8AAAAAAAABENcAAPMpa0D0oVS0AAAAAf8AAAAAA
AABENgAAPS3AaD0yEWsAAAAAf8AAAAAAAABENkAAPZwdPj0QFO0AAAAAf8AAAAAAAABENoAAPaJa
vT0yk94AAAAAf8AAAAAAAABENsAAPZ4a5D0/zNQAAAAAf8AAAAAAAABENwAAPXWoDz1NpOwAAAAA
f8AAAAAAAABEN0AAPWXvvj0ywNoAAAAAf8AAAAAAAABEN4AAPXNeGD0jFAkAAAAAf8AAAAAAAABE
N8AAPU5tLT0fkkIAAAAAf8AAAAAAAABEOAAAPVSYzD0p1DEAAAAAf8AAAAAAAABEOEAAPQtbOD0R
pCUAAAAAf8AAAAAAAABEOIAAPOQjvTz+5xgAAAAAf8AAAAAAAABEOMAAPMYk7jzfiacAAAAAf8AA
AAAAAABEOQAAPJzNuT0Ac7IAAAAAf8AAAAAAAABEOUAAPH8BWT0KNaIAAAAAf8AAAAAAAABEOYAA
O7qoHjzBmrQAAAAAf8AAAAAAAABEOcAAOdw8ODyEUZwAAAAAf8AAAAAAAABEOgAAvDzJZjxLbPEA
AAAAf8AAAAAAAABEOkAAvQlfZzyuaqYAAAAAf8AAAAAAAABEOoAAvPMk+DzCwrkAAAAAf8AAAAAA
AABEOsAAvK29SDydWREAAAAAf8AAAAAAAABEOwAAvIenczzLP8IAAAAAf8AAAAAAAABEO0AAvLgM
SjzlymcAAAAAf8AAAAAAAABEO4AAusuJkjzSiH8AAAAAf8AAAAAAAABEO8AAO6kMxjyM75wAAAAA
f8AAAAAAAABEPAAAPC07XzwxYEQAAAAAf8AAAAAAAABEPEAAvICG4DxfLCsAAAAAf8AAAAAAAABE
PIAAvONrgDzSLFwAAAAAf8AAAAAAAABEPMAAvWDu8D0oKbEAAAAAf8AAAAAAAABEPQAAvTwdQj0c
rPUAAAAAf8AAAAAAAABEPUAAvSrvHT0w7l4AAAAAf8AAAAAAAABEPYAAvLJeej08NwIAAAAAf8AA
AAAAAABEPcAAvJ4VPD0Tr5YAAAAAf8AAAAAAAABEPgAAvMSDcD0jeKwAAAAAf8AAAAAAAABEPkAA
vOTI2z0pPy0AAAAAf8AAAAAAAABEPoAAvQTVMz0bK+YAAAAAf8AAAAAAAABEPsAAvTmJXD0qTC8A
AAAAf8AAAAAAAABEPwAAvV8VWj1KylQAAAAAf8AAAAAAAABEP0AAvVEd4T1DLr0AAAAAf8AAAAAA
AABEP4AAvU7ERD0zRfgAAAAAf8AAAAAAAABEP8AAvYGL0D0UMLsAAAAAf8AAAAAAAABEQAAAvYBG
qD0gh0wAAAAAf8AAAAAAAABEQEAAvVJW5z0HefYAAAAAf8AAAAAAAABEQIAAvYukXTzcjAsAAAAA
f8AAAAAAAABEQMAAvZ2Aczy/begAAAAAf8AAAAAAAABEQQAAvYyuIzz20lIAAAAAf8AAAAAAAABE
QUAAvZvhiT0JdgYAAAAAf8AAAAAAAABEQYAAvYs4qj0P/HYAAAAAf8AAAAAAAABEQcAAvYj6wD0B
Y8AAAAAAf8AAAAAAAABEQgAAvZzIsD0P2vEAAAAAf8AAAAAAAABEQkAAvbGiaj0BPjwAAAAAf8AA
AAAAAABEQoAAvfgS8D1c52YAAAAAf8AAAAAAAABEQsAAvdUvQz0VsBwAAAAAf8AAAAAAAABEQwAA
vak8Azy1KbUAAAAAf8AAAAAAAABEQ0AAvZ4xoTywmDEAAAAAf8AAAAAAAABEQ4AAvasiSDysyagA
AAAAf8AAAAAAAABEQ8AAvYLhEzuxMSIAAAAAf8AAAAAAAABERAAAvZrYIzvxd3UAAAAAf8AAAAAA
AABEREAAvZk5bDy7vMAAAAAAf8AAAAAAAABERIAAvaSqlzzczjwAAAAAf8AAAAAAAABERMAAvZ15
WD0NTRoAAAAAf8AAAAAAAABERQAAva7QMT0fiPoAAAAAf8AAAAAAAABERUAAval7ej0cQZYAAAAA
f8AAAAAAAABERYAAvaWcMT0r4J0AAAAAf8AAAAAAAABERcAAvaiSBD0c9CIAAAAAf8AAAAAAAABE
RgAAvigGdD2j0+MAAAAAf8AAAAAAAABERkAAvirA/D2R62EAAAAAf8AAAAAAAABERoAAvibb8T2A
qeIAAAAAf8AAAAAAAABERsAAvgbuDj2UCSQAAAAAf8AAAAAAAABERwAAvfCmBT2OKB0AAAAAf8AA
AAAAAABER0AAvcv2Xz1k1GYAAAAAf8AAAAAAAABER4AAvcRT9T1S2YIAAAAAf8AAAAAAAABER8AA
vdKU2T08wbwAAAAAf8AAAAAAAABESAAAvedCaD0rETkAAAAAf8AAAAAAAAA=</set>
      <set id="src_511" fmt="ptset">AAAAB3NyY181MTEAAAAAAAAABgAAA4XCyAAAPamTpD2IkGcAAAAAf8AAAAAAAADCxgAAPYib1T2A
VcAAAAAAf8AAAAAAAADCxAAAPX500j2FybEAAAAAf8AAAAAAAADCwgAAPSNXTj1yejwAAAAAf8AA
AAAAAADCwAAAPYDIdD2HZgwAAAAAf8AAAAAAAADCvgAAPSx9OD1kBA0AAAAAf8AAAAAAAADCvAAA
PRXtYD1OcOIAAAAAf8AAAAAAAADCugAAPQO0HD0xq28AAAAAf8AAAAAAAADCuAAAPRB2wDz+2n4A
AAAAf8AAAAAAAADCtgAAPQGKBDzQC9oAAAAAf8AAAAAAAADCtAAAPKLIajyX41QAAAAAf8AAAAAA
AADCsgAAPDHPaTymzzkAAAAAf8AAAAAAAADCsAAAPF1+UTzSU5IAAAAAf8AAAAAAAADCrgAAO5hp
iD0cAK4AAAAAf8AAAAAAAADCrAAAPDZ2wD0Lf2QAAAAAf8AAAAAAAADCqgAAPHM+2j0RyOwAAAAA
f8AAAAAAAADCqAAAPMtW2TzXC6sAAAAAf8AAAAAAAADCpgAAPLY1KDzbJvEAAAAAf8AAAAAAAADC
pAAAPQnfcDyzUuMAAAAAf8AAAAAAAADCogAAPP9ZHD0YgL8AAAAAf8AAAAAAAADCoAAAPMuwFD0u
5akAAAAAf8AAAAAAAADCngAAPLPqjz1Z1PIAAAAAf8AAAAAAAADCnAAAPRJfbT1lF7wAAAAAf8AA
AAAAAADCmgAAPQTMeD1cE6MAAAAAf8AAAAAAAADCmAAAPR4fvj1KCv4AAAAAf8AAAAAAAADClgAA
PRelaz0cPlsAAAAAf8AAAAAAAADClAAAPPBE3z0YlgAAAAAAf8AAAAAAAADCkgAAPTmHZD0JkHIA
AAAAf8AAAAAAAADCkAAAPQmPrTz4tZAAAAAAf8AAAAAAAADCjgAAPTHKKDzNVdMAAAAAf8AAAAAA
AADCjAAAPUWbgTzied8AAAAAf8AAAAAAAADCigAAPZ/x3DzuAwgAAAAAf8AAAAAAAADCiAAAPYmC
Vj0OcWAAAAAAf8AAAAAAAADChgAAPVkTGz0m/6kAAAAAf8AAAAAAAADChAAAPWqBPD0w0gAAAAAA
f8AAAAAAAADCggAAPWW3Dj1JHpcAAAAAf8AAAAAAAADCgAAAPX8uDj0uwvkAAAAAf8AAAAAAAADC
fAAAPYZpKj0PBUQAAAAAf8AAAAAAAADCeAAAPYJx4Dzcjt0AAAAAf8AAAAAAAADCdAAAPVnkLDzT
no8AAAAAf8AAAAAAAADCcAAAPRecyTzcJ0IAAAAAf8AAAAAAAADCbAAAO/SZUz0YwGcAAAAAf8AA
AAAAAADCaAAAuxim7T08ItAAAAAAf8AAAAAAAADCZAAAPGEIIz1C9zkAAAAAf8AAAAAAAADCYAAA
PH+2mj1YLfoAAAAAf8AAAAAAAADCXAAAOxOeaj1Naf0AAAAAf8AAAAAAAADCWAAAPMluWz1DIfAA
AAAAf8AAAAAAAADCVAAAPQFRkT1IHV0AAAAAf8AAAAAAAADCUAAAPPlTcD04+bwAAAAAf8AAAAAA
AADCTAAAupy6TD2WuyMAAAAAf8AAAAAAAADCSAAAvFZP/z2Z440AAAAAf8AAAAAAAADCRAAAvUF2
5D2qym0AAAAAf8AAAAAAAADCQAAAvXZxaj2yo6QAAAAAf8AAAAAAAADCPAAAvYqTyT2PzwQAAAAA
f8AAAAAAAADCOAAAvVewsj1xw6AAAAAAf8AAAAAAAADCNAAAvT352T1N9fwAAAAAf8AAAAAAAADC
MAAAvRlHWD1DhO0AAAAAf8AAAAAAAADCLAAAvTQh3D1MKbcAAAAAf8AAAAAAAADCKAAAvUJxfT05
eFsAAAAAf8AAAAAAAADCJAAAvcUO7D0dYYUAAAAAf8AAAAAAAADCIAAAvg4w5zzF6voAAAAAf8AA
AAAAAADCHAAAvhZu7jzW3ywAAAAAf8AAAAAAAADCGAAAvhFMJTzyGiEAAAAAf8AAAAAAAADCFAAA
vga4qTzuESkAAAAAf8AAAAAAAADCEAAAvd+Rjjzp7jAAAAAAf8AAAAAAAADCDAAAvYb1jTz5pQAA
AAAAf8AAAAAAAADCCAAAvViNbDz9Vl0AAAAAf8AAAAAAAADCBAAAvUcZ4Dzw3UAAAAAAf8AAAAAA
AADCAAAAvaAk+DztHpUAAAAAf8AAAAAAAADB+AAAva4LrDyzkqIAAAAAf8AAAAAAAADB8AAAvanD
PDyOmrIAAAAAf8AAAAAAAADB6AAAvbFq0Dy5We0AAAAAf8AAAAAAAADB4AAAvbK7OzzpoPwAAAAA
f8AAAAAAAADB2AAAvbDncj0cU8gAAAAAf8AAAAAAAADB0AAAvZoqoz0PaoMAAAAAf8AAAAAAAADB
yAAAvY3Ikj0ObY8AAAAAf8AAAAAAAADBwAAAvXsQ1T0mj0oAAAAAf8AAAAAAAADBuAAAvXlGXT0p
A4kAAAAAf8AAAAAAAADBsAAAvXtb2D0yb5QAAAAAf8AAAAAAAADBqAAAvWn3ZD1ApDwAAAAAf8AA
AAAAAADBoAAAvSiZ4T0rL0sAAAAAf8AAAAAAAADBmAAAvOpA/D0U86gAAAAAf8AAAAAAAADBkAAA
vO/hHT0cmpcAAAAAf8AAAAAAAADBiAAAvNWELD1HWwAAAAAAf8AAAAAAAADBgAAAvJKMqj04TN8A
AAAAf8AAAAAAAADBcAAAvJqVhj0pusIAAAAAf8AAAAAAAADBYAAAvQV90D0OOF0AAAAAf8AAAAAA
AADBUAAAvTZppT0aJ+kAAAAAf8AAAAAAAADBQAAAvX3JlT1HsDAAAAAAf8AAAAAAAADBMAAAvYoc
AD09dL8AAAAAf8AAAAAAAADBIAAAvYOS0T1m3kkAAAAAf8AAAAAAAADBEAAAvVs9ij1xYqgAAAAA
f8AAAAAAAADBAAAAvXHJDj1/7qkAAAAAf8AAAAAAAADA4AAAvZHjLT1MOgMAAAAAf8AAAAAAAADA
wAAAvXZwJz0G2hQAAAAAf8AAAAAAAADAoAAAvVqKYDzj+L0AAAAAf8AAAAAAAADAgAAAvYRrYj0H
uvYAAAAAf8AAAAAAAADAQAAAvIz2vD1miawAAAAAf8AAAAAAAADAAAAAvVIr/j2Og6oAAAAAf8AA
AAAAAAC/gAAAvWSDBD2sNIoAAAAAf8AAAAAAAAAAAAAAvYVMTD2q1rUAAAAAf8AAAAAAAAA/gAAA
vYmkMj2s1z8AAAAAf8AAAAAAAABAAAAAvZQToz2rbw4AAAAAf8AAAAAAAABAQAAAvYZWFD2gRzMA
AAAAf8AAAAAAAABAgAAAvWYRBj2Rf9QAAAAAf8AAAAAAAABAoAAAvRDgjj2HMQUAAAAAf8AAAAAA
AABAwAAAvWQmeT2QsisAAAAAf8AAAAAAAABA4AAAvUvxYj2HfJ8AAAAAf8AAAAAAAABBAAAAvYHq
uz2QVdkAAAAAf8AAAAAAAABBEAAAvYx8Pz1sdH4AAAAAf8AAAAAAAABBIAAAvYcdSD1euZwAAAAA
f8AAAAAAAABBMAAAvYFFoD1AxK4AAAAAf8AAAAAAAABBQAAAvW0BjD0gJrAAAAAAf8AAAAAAAABB
UAAAvTGijz0Xq+gAAAAAf8AAAAAAAABBYAAAvTVHAz03BOQAAAAAf8AAAAAAAABBcAAAvNvh+T1X
YU4AAAAAf8AAAAAAAABBgAAAvJQhPD1pSHkAAAAAf8AAAAAAAABBiAAAu+ndbD1xWeYAAAAAf8AA
AAAAAABBkAAAO31k/D1YJbsAAAAAf8AAAAAAAABBmAAAPIyTUD0yjgcAAAAAf8AAAAAAAABBoAAA
PO8dRDzAFTMAAAAAf8AAAAAAAABBqAAAPSEyTDwNf+oAAAAAf8AAAAAAAABBsAAAPPzr9Dwo26oA
AAAAf8AAAAAAAABBuAAAPNZX+jyZQxUAAAAAf8AAAAAAAABBwAAAPGzIJTyjdI0AAAAAf8AAAAAA
AABByAAAO3APUjzq2RUAAAAAf8AAAAAAAABB0AAAOvP5OTz3qggAAAAAf8AAAAAAAABB2AAAO6kC
lDz9tnUAAAAAf8AAAAAAAABB4AAAPFEXPz0J4hYAAAAAf8AAAAAAAABB6AAAPI3DUj0Nz8QAAAAA
f8AAAAAAAABB8AAAPQnlcj0K8kgAAAAAf8AAAAAAAABB+AAAPMzyHz0KjdkAAAAAf8AAAAAAAABC
AAAAPN1QBD0EO4MAAAAAf8AAAAAAAABCBAAAPLheXD0bgycAAAAAf8AAAAAAAABCCAAAPIiG7D0W
akkAAAAAf8AAAAAAAABCDAAAPMv+Lj0PjJcAAAAAf8AAAAAAAABCEAAAPQGR/j0Gsv8AAAAAf8AA
AAAAAABCFAAAPQVUXjz2xwkAAAAAf8AAAAAAAABCGAAAPQ1kvzynAtsAAAAAf8AAAAAAAABCHAAA
PSTq/Tyx5W8AAAAAf8AAAAAAAABCIAAAPJ7u0jyXyMkAAAAAf8AAAAAAAABCJAAAPIySDjzbmtMA
AAAAf8AAAAAAAABCKAAAPGe/uDzGvAEAAAAAf8AAAAAAAABCLAAAOqHWHDyLPbIAAAAAf8AAAAAA
AABCMAAAvCBG0DxquO0AAAAAf8AAAAAAAABCNAAAPFa5HjxGvD8AAAAAf8AAAAAAAABCOAAAPArx
kTwhxfcAAAAAf8AAAAAAAABCPAAAPJWRZDyi8JYAAAAAf8AAAAAAAABCQAAAPFCKIjziW7YAAAAA
f8AAAAAAAABCRAAAPJAhcTzoEOcAAAAAf8AAAAAAAABCSAAAPLy+mDzsrDwAAAAAf8AAAAAAAABC
TAAAPRgsbjyrdGMAAAAAf8AAAAAAAABCUAAAPS+MdjzXRdMAAAAAf8AAAAAAAABCVAAAPSRy9Tzw
fngAAAAAf8AAAAAAAABCWAAAPQqbODz3UpsAAAAAf8AAAAAAAABCXAAAPM6ydj0U3lkAAAAAf8AA
AAAAAABCYAAAPSPsBzzqL3oAAAAAf8AAAAAAAABCZAAAPQp2IjzMEW0AAAAAf8AAAAAAAABCaAAA
PQewXjy18VQAAAAAf8AAAAAAAABCbAAAPSRRkTzTK+EAAAAAf8AAAAAAAABCcAAAO+XWKT1WWc4A
AAAAf8AAAAAAAABCdAAAvK7j0z2k4gEAAAAAf8AAAAAAAABCeAAAvCsmLj2DB38AAAAAf8AAAAAA
AABCfAAAvCUpOj15StwAAAAAf8AAAAAAAABCgAAAu7IE7D1ji38AAAAAf8AAAAAAAABCggAAPKL8
KD2Fo4cAAAAAf8AAAAAAAABChAAAPIN/CD1tRrwAAAAAf8AAAAAAAABChgAAPGlOVD1dORQAAAAA
f8AAAAAAAABCiAAAPIFGGT1koTYAAAAAf8AAAAAAAABCigAAPMJiNz1PowAAAAAAf8AAAAAAAABC
jAAAPQOY6j1Va7sAAAAAf8AAAAAAAABCjgAAPSGnUj13CaUAAAAAf8AAAAAAAABCkAAAPTiIRD1q
XC0AAAAAf8AAAAAAAABCkgAAPYFmdD0sUm4AAAAAf8AAAAAAAABClAAAPZ8jnz0USg8AAAAAf8AA
AAAAAABClgAAPZ2IDT0H9DoAAAAAf8AAAAAAAABCmAAAPaB05j0JlHYAAAAAf8AAAAAAAABCmgAA
PZUCgT0Jo5YAAAAAf8AAAAAAAABCnAAAPY/O/z0N1/kAAAAAf8AAAAAAAABCngAAPcNbsT0ZEwgA
AAAAf8AAAAAAAABCoAAAPdmnKT01ifcAAAAAf8AAAAAAAABCogAAPdlC1z0xFVwAAAAAf8AAAAAA
AABCpAAAPfH6Tj1QiI8AAAAAf8AAAAAAAABCpgAAPcXiHD2BJVkAAAAAf8AAAAAAAABCqAAAPeoJ
DD2dHBoAAAAAf8AAAAAAAABCqgAAPd9ZtD2dBMMAAAAAf8AAAAAAAABCrAAAPbzCGT14/cwAAAAA
f8AAAAAAAABCrgAAPZzTiT1rnQsAAAAAf8AAAAAAAABCsAAAPZKZ9D1ifXoAAAAAf8AAAAAAAABC
sgAAPTuSKD2FwkgAAAAAf8AAAAAAAABCtAAAPVFkuD2Q/jsAAAAAf8AAAAAAAABCtgAAPWquFz2f
XskAAAAAf8AAAAAAAABCuAAAPYmbJT2Zhx4AAAAAf8AAAAAAAABCugAAPZQGkj2VNnAAAAAAf8AA
AAAAAABCvAAAPaerGj2VHCMAAAAAf8AAAAAAAABCvgAAPZ3J5D2Xn5UAAAAAf8AAAAAAAABCwAAA
Pattbz2V57QAAAAAf8AAAAAAAABCwgAAPfd4hD1J2BEAAAAAf8AAAAAAAABCxAAAPd7L3j05WW0A
AAAAf8AAAAAAAABCxgAAPeQGYD0YbcEAAAAAf8AAAAAAAABCyAAAPf0qSj0IA4AAAAAAf8AAAAAA
AABCygAAPgJ6yjy/r/AAAAAAf8AAAAAAAABCzAAAPh2uqDy0e94AAAAAf8AAAAAAAABCzgAAPjNa
dTzbJNkAAAAAf8AAAAAAAABC0AAAPkAhtzzmwbwAAAAAf8AAAAAAAABC0gAAPkYA2DzIifkAAAAA
f8AAAAAAAABC1AAAPjSCHDyC1QQAAAAAf8AAAAAAAABC1gAAPivIyDvo8bEAAAAAf8AAAAAAAABC
2AAAPibp3DxbudIAAAAAf8AAAAAAAABC2gAAPjKopzykFvsAAAAAf8AAAAAAAABC3AAAPkT1RDzS
sUkAAAAAf8AAAAAAAABC3gAAPmQDkzy70OAAAAAAf8AAAAAAAABC4AAAPnTLHjzlAiwAAAAAf8AA
AAAAAABC4gAAPnNmxj0OINwAAAAAf8AAAAAAAABC5AAAPnSfAT0fGVkAAAAAf8AAAAAAAABC5gAA
PndiFz0m15YAAAAAf8AAAAAAAABC6AAAPnpuuD0YSd0AAAAAf8AAAAAAAABC6gAAPnibrDy/3R4A
AAAAf8AAAAAAAABC7AAAPoEEJzySlhgAAAAAf8AAAAAAAABC7gAAPohk7zyxz8UAAAAAf8AAAAAA
AABC8AAAPpKoYTzo2XoAAAAAf8AAAAAAAABC8gAAPpr2jz0OR9wAAAAAf8AAAAAAAABC9AAAPqBy
Wz0kHdUAAAAAf8AAAAAAAABC9gAAPptXpD0lK78AAAAAf8AAAAAAAABC+AAAPqMMOT0hJ+QAAAAA
f8AAAAAAAABC+gAAPqjwuz0dbOgAAAAAf8AAAAAAAABC/AAAPqr29z0BdNkAAAAAf8AAAAAAAABC
/gAAPrR5CTzEDyYAAAAAf8AAAAAAAABDAAAAPrkKBzydPSEAAAAAf8AAAAAAAABDAQAAPrnGODyI
nXMAAAAAf8AAAAAAAABDAgAAPsAIqDx+mJoAAAAAf8AAAAAAAABDAwAAPsaDBjww+ZQAAAAAf8AA
AAAAAABDBAAAPssCmDw0ptYAAAAAf8AAAAAAAABDBQAAPs4JLjxsHDgAAAAAf8AAAAAAAABDBgAA
Pt0faDx+AWkAAAAAf8AAAAAAAABDBwAAPuckPzywzHYAAAAAf8AAAAAAAABDCAAAPvRVADzk+DoA
AAAAf8AAAAAAAABDCQAAPvnA1Dz4HPYAAAAAf8AAAAAAAABDCgAAPvic7D0JhXsAAAAAf8AAAAAA
AABDCwAAPvWN+zz/GVQAAAAAf8AAAAAAAABDDAAAPvDE7zykDZ4AAAAAf8AAAAAAAABDDQAAPvE3
6zyOTvoAAAAAf8AAAAAAAABDDgAAPveX0Tz7Q3YAAAAAf8AAAAAAAABDDwAAPvzkdjzUo/MAAAAA
f8AAAAAAAABDEAAAPwHAnjzwMm4AAAAAf8AAAAAAAABDEQAAPwLmdz1EOx4AAAAAf8AAAAAAAABD
EgAAPwYhAT2Bx98AAAAAf8AAAAAAAABDEwAAPwQr9z2XOkEAAAAAf8AAAAAAAABDFAAAPwNNtz2c
tH8AAAAAf8AAAAAAAABDFQAAPwPB9D2QIAYAAAAAf8AAAAAAAABDFgAAPwTukj2JgpQAAAAAf8AA
AAAAAABDFwAAPwZeuT11Sz4AAAAAf8AAAAAAAABDGAAAPwkRwz1ramYAAAAAf8AAAAAAAABDGQAA
PwvP8D1WNLYAAAAAf8AAAAAAAABDGgAAPw4IOD1dthcAAAAAf8AAAAAAAABDGwAAPxB5Pj11pD0A
AAAAf8AAAAAAAABDHAAAPxAdnT2E/T4AAAAAf8AAAAAAAABDHQAAPxFnEz2CqWIAAAAAf8AAAAAA
AABDHgAAPw+rCj2G4doAAAAAf8AAAAAAAABDHwAAPw2UID2ELEUAAAAAf8AAAAAAAABDIAAAPwh1
Ij2AbjIAAAAAf8AAAAAAAABDIQAAPwiYlz2LQWIAAAAAf8AAAAAAAABDIgAAPwjF1T2G3FEAAAAA
f8AAAAAAAABDIwAAPwhmrz2Rx9MAAAAAf8AAAAAAAABDJAAAPwlblT2LrowAAAAAf8AAAAAAAABD
JQAAPwbV4j2HyOEAAAAAf8AAAAAAAABDJgAAPwVtYj1/GRMAAAAAf8AAAAAAAABDJwAAPwMf/z2B
oUcAAAAAf8AAAAAAAABDKAAAPwLrez2D8jAAAAAAf8AAAAAAAABDKQAAPwEcnD2Am3kAAAAAf8AA
AAAAAABDKgAAPvzzQj1pHVsAAAAAf8AAAAAAAABDKwAAPvyDdz1eKdgAAAAAf8AAAAAAAABDLAAA
Pvptpj1mRl8AAAAAf8AAAAAAAABDLQAAPv9P7j11tdkAAAAAf8AAAAAAAABDLgAAPv0kfj1zhREA
AAAAf8AAAAAAAABDLwAAPvsJxj1khtQAAAAAf8AAAAAAAABDMAAAPv9nkD1AJpMAAAAAf8AAAAAA
AABDMQAAPwNp2D0dEaIAAAAAf8AAAAAAAABDMgAAPwRjCj0c6WoAAAAAf8AAAAAAAABDMwAAPwdr
Fj0mWwkAAAAAf8AAAAAAAABDNAAAPwkOWT0y3JEAAAAAf8AAAAAAAABDNQAAPwzyOT09WBkAAAAA
f8AAAAAAAABDNgAAPw4tjj1tzkEAAAAAf8AAAAAAAABDNwAAPw599T1/zdoAAAAAf8AAAAAAAABD
OAAAPw7Y5z16tZgAAAAAf8AAAAAAAABDOQAAPwqLYj14iy0AAAAAf8AAAAAAAABDOgAAPwwrOD2F
sqUAAAAAf8AAAAAAAABDOwAAPw7h6z129PcAAAAAf8AAAAAAAABDPAAAPxIdbz19ql4AAAAAf8AA
AAAAAABDPQAAPxO5LD2AWmYAAAAAf8AAAAAAAABDPgAAPxKqSz2V2aoAAAAAf8AAAAAAAABDPwAA
PxKnxT2mguwAAAAAf8AAAAAAAABDQAAAPxF0+z2yg78AAAAAf8AAAAAAAABDQQAAPwxKnD2+kLkA
AAAAf8AAAAAAAABDQgAAPw21pj3MSiIAAAAAf8AAAAAAAABDQwAAPw0Rpz3FZrYAAAAAf8AAAAAA
AABDRAAAPw6nFD3KbP0AAAAAf8AAAAAAAABDRQAAPw+YPD29J+UAAAAAf8AAAAAAAABDRgAAPxNj
lj3GlxwAAAAAf8AAAAAAAABDRwAAPxSynT3LbiEAAAAAf8AAAAAAAABDSAAAPxUVvz3cnkkAAAAA
f8AAAAAAAABDSQAAPxS4tT3zWDwAAAAAf8AAAAAAAABDSgAAPxMGnD4FSoEAAAAAf8AAAAAAAABD
SwAAPw771z4LAjIAAAAAf8AAAAAAAABDTAAAPwtq3D4OZnQAAAAAf8AAAAAAAABDTQAAPwjJmz4C
vmsAAAAAf8AAAAAAAABDTgAAPwluSz31HxQAAAAAf8AAAAAAAABDTwAAPwzYTD3oV7cAAAAAf8AA
AAAAAABDUAAAPwrmID3h59oAAAAAf8AAAAAAAABDUQAAPwrsFT3eSa4AAAAAf8AAAAAAAABDUgAA
Pwr8Nz3XDI0AAAAAf8AAAAAAAABDUwAAPwsThz3KaK4AAAAAf8AAAAAAAABDVAAAPwsAOT3JsnMA
AAAAf8AAAAAAAABDVQAAPwlm1T3UhSEAAAAAf8AAAAAAAABDVgAAPwg4/z3SuT0AAAAAf8AAAAAA
AABDVwAAPwZTSz3OnqcAAAAAf8AAAAAAAABDWAAAPwRZjD29hKYAAAAAf8AAAAAAAABDWQAAPwVZ
ND3G3fcAAAAAf8AAAAAAAABDWgAAPwfZOT3KzgAAAAAAf8AAAAAAAABDWwAAPw4a6T28LWcAAAAA
f8AAAAAAAABDXAAAPxRWmT29i9QAAAAAf8AAAAAAAABDXQAAPxWhxD27gGAAAAAAf8AAAAAAAABD
XgAAPxSoRD2vdyQAAAAAf8AAAAAAAABDXwAAPxMlFD2utRwAAAAAf8AAAAAAAABDYAAAPw3cOj20
JXAAAAAAf8AAAAAAAABDYQAAPwy1vj20ybkAAAAAf8AAAAAAAABDYgAAPwvDtD20qlgAAAAAf8AA
AAAAAABDYwAAPw3HGz26RCYAAAAAf8AAAAAAAABDZAAAPxChaj2dXpgAAAAAf8AAAAAAAABDZQAA
PxG53T2MuG0AAAAAf8AAAAAAAABDZgAAPxP0Sj2CNjEAAAAAf8AAAAAAAABDZwAAPxSTkz1rh+0A
AAAAf8AAAAAAAABDaAAAPxLz6D1u308AAAAAf8AAAAAAAABDaQAAPxGKKz1kxwQAAAAAf8AAAAAA
AABDagAAPw+hGj2C8xsAAAAAf8AAAAAAAABDawAAPxCgpD1w/hIAAAAAf8AAAAAAAABDbAAAPw3O
uT12UrYAAAAAf8AAAAAAAABDbQAAPw23+j13zboAAAAAf8AAAAAAAABDbgAAPwzdVj1mSyQAAAAA
f8AAAAAAAABDbwAAPxFi0T1ItPcAAAAAf8AAAAAAAABDcAAAPxDywz0EDloAAAAAf8AAAAAAAABD
cQAAPxOJeDzvecIAAAAAf8AAAAAAAABDcgAAPxTx2TzvNTsAAAAAf8AAAAAAAABDcwAAPxN9YD0E
AqUAAAAAf8AAAAAAAABDdAAAPxWbzj0ZeQ8AAAAAf8AAAAAAAABDdQAAPxFAlD0WGYoAAAAAf8AA
AAAAAABDdgAAPxBVaT0h898AAAAAf8AAAAAAAABDdwAAPwyU7T0lIecAAAAAf8AAAAAAAABDeAAA
Pw03MD0PGcgAAAAAf8AAAAAAAABDeQAAPwnj5Tz8J08AAAAAf8AAAAAAAABDegAAPwkEWj0IbmEA
AAAAf8AAAAAAAABDewAAPwlCUD0JIIAAAAAAf8AAAAAAAABDfAAAPxAxrD0vsDQAAAAAf8AAAAAA
AABDfQAAPxFWeD0odt4AAAAAf8AAAAAAAABDfgAAPxU3rD0lWT4AAAAAf8AAAAAAAABDfwAAPxXs
Ej0DcDIAAAAAf8AAAAAAAABDgAAAPxYxfjzbDFQAAAAAf8AAAAAAAABDgIAAPxW4Pjy+K2AAAAAA
f8AAAAAAAABDgQAAPxNpdT0Ll+QAAAAAf8AAAAAAAABDgYAAPxDzWT0x77oAAAAAf8AAAAAAAABD
ggAAPw2ftD1a48gAAAAAf8AAAAAAAABDgoAAPwrsWT1fDBwAAAAAf8AAAAAAAABDgwAAPwXd5j1Z
lVAAAAAAf8AAAAAAAABDg4AAPwEeEj0yJJgAAAAAf8AAAAAAAABDhAAAPwDIwD0vBbcAAAAAf8AA
AAAAAABDhIAAPwMDqz0aTeoAAAAAf8AAAAAAAABDhQAAPwXyrz0LjiIAAAAAf8AAAAAAAABDhYAA
PwlMMjzpkC4AAAAAf8AAAAAAAABDhgAAPwyoSDz/BWwAAAAAf8AAAAAAAABDhoAAPw4mHzzpjtQA
AAAAf8AAAAAAAABDhwAAPwuFqT0BHYcAAAAAf8AAAAAAAABDh4AAPwj8Tz0G38AAAAAAf8AAAAAA
AABDiAAAPwXKiz0hdCAAAAAAf8AAAAAAAABDiIAAPwjqQj0q5g0AAAAAf8AAAAAAAABDiQAAPwk0
0z0qvC8AAAAAf8AAAAAAAABDiYAAPwrhEj0oSdcAAAAAf8AAAAAAAABDigAAPwralj0Z9gIAAAAA
f8AAAAAAAABDioAAPw1yrj0ly1oAAAAAf8AAAAAAAABDiwAAPxMQSz1yGosAAAAAf8AAAAAAAABD
i4AAPxWJuj2KxUkAAAAAf8AAAAAAAABDjAAAPxpNlj2FgHQAAAAAf8AAAAAAAABDjIAAPx2LeT2P
4LAAAAAAf8AAAAAAAABDjQAAPyAWrD2JSHoAAAAAf8AAAAAAAABDjYAAPyIPOj1uP1cAAAAAf8AA
AAAAAABDjgAAPyFmST1LdDsAAAAAf8AAAAAAAABDjoAAPx51Qj0vuX4AAAAAf8AAAAAAAABDjwAA
PxvnKj0ETrEAAAAAf8AAAAAAAABDj4AAPxzmaTz8vWkAAAAAf8AAAAAAAABDkAAAPxjpCT0VU1kA
AAAAf8AAAAAAAABDkIAAPxk6yD0A4pQAAAAAf8AAAAAAAABDkQAAPxfrtzz53qkAAAAAf8AAAAAA
AABDkYAAPxkAFjzLOAUAAAAAf8AAAAAAAABDkgAAPxbnjDyUTDQAAAAAf8AAAAAAAABDkoAAPxPC
Qjz1X/wAAAAAf8AAAAAAAABDkwAAPxNbLj04nHMAAAAAf8AAAAAAAABDk4AAPxVt+D2AL10AAAAA
f8AAAAAAAABDlAAAPxhhoz2JEisAAAAAf8AAAAAAAABDlIAAPx9EZz2OoaQAAAAAf8AAAAAAAABD
lQAAPyOhpz2K//0AAAAAf8AAAAAAAABDlYAAPyfqCT1VXRwAAAAAf8AAAAAAAABDlgAAPyoMAD0o
UPoAAAAAf8AAAAAAAABDloAAPy+MMTz3FWgAAAAAf8AAAAAAAABDlwAAPyyHpDz6Cw0AAAAAf8AA
AAAAAABDl4AAPyq5bD0mskcAAAAAf8AAAAAAAABDmAAAPyvEXT1UvgIAAAAAf8AAAAAAAABDmIAA
Pyjfrj11VpYAAAAAf8AAAAAAAABDmQAAPyc22D2EFBQAAAAAf8AAAAAAAABDmYAAPyXgIT1h5mYA
AAAAf8AAAAAAAABDmgAAPyZiJT04nEEAAAAAf8AAAAAAAABDmoAAPyYhDz0A4bkAAAAAf8AAAAAA
AABDmwAAPyRi3zzdKwQAAAAAf8AAAAAAAABDm4AAPyKXejzyBXcAAAAAf8AAAAAAAABDnAAAPxx7
yD0mnlkAAAAAf8AAAAAAAABDnIAAPxtGqD1sYv4AAAAAf8AAAAAAAABDnQAAPxTUAj2H95IAAAAA
f8AAAAAAAABDnYAAPxF0Pz2YzfAAAAAAf8AAAAAAAABDngAAPxE7CT2e0eoAAAAAf8AAAAAAAABD
noAAPxRPxz2aZFkAAAAAf8AAAAAAAABDnwAAPxgMOj2GRUoAAAAAf8AAAAAAAABDn4AAPx5Bwj2E
WIIAAAAAf8AAAAAAAABDoAAAPyGApT2DYYoAAAAAf8AAAAAAAABDoIAAPyoPzT2A9p4AAAAAf8AA
AAAAAABDoQAAPy2QCT1xZlUAAAAAf8AAAAAAAABDoYAAPy7agj2G3s0AAAAAf8AAAAAAAABDogAA
PzJf2j2MgMAAAAAAf8AAAAAAAABDooAAPzctPz2KzaUAAAAAf8AAAAAAAABDowAAPzgXyj2Gq2MA
AAAAf8AAAAAAAABDo4AAPzljBz1pA5kAAAAAf8AAAAAAAABDpAAAPz0i7j1vmNUAAAAAf8AAAAAA
AABDpIAAP0BbHT2GcXAAAAAAf8AAAAAAAABDpQAAPz/7ST2V4C8AAAAAf8AAAAAAAABDpYAAPz12
nz2p3REAAAAAf8AAAAAAAABDpgAAPzrtcz20WmcAAAAAf8AAAAAAAABDpoAAPzpwbj3TfssAAAAA
f8AAAAAAAABDpwAAPzk7kD3u5voAAAAAf8AAAAAAAABDp4AAPzpP5D3zYVMAAAAAf8AAAAAAAABD
qAAAP0AvyD3n/jYAAAAAf8AAAAAAAABDqIAAP0KC6D3T0ZsAAAAAf8AAAAAAAABDqQAAP0L0Ij3B
z3QAAAAAf8AAAAAAAABDqYAAP0MNAz25YvwAAAAAf8AAAAAAAABDqgAAP0QF8D2nCkEAAAAAf8AA
AAAAAABDqoAAP0ZHjj2gJooAAAAAf8AAAAAAAABDqwAAP0kNaT2fs+YAAAAAf8AAAAAAAABDq4AA
P02Yrz2oeNsAAAAAf8AAAAAAAABDrAAAP0+eCj2seoIAAAAAf8AAAAAAAABDrIAAP1D4qz2lhhwA
AAAAf8AAAAAAAABDrQAAP1LHjT2aL6AAAAAAf8AAAAAAAABDrYAAP08a9T2b7pcAAAAAf8AAAAAA
AABDrgAAP00WVz2dPoYAAAAAf8AAAAAAAABDroAAP0wgZj2derwAAAAAf8AAAAAAAABDrwAAP03t
kz2fKIgAAAAAf8AAAAAAAABDr4AAP1JKyj2lcfkAAAAAf8AAAAAAAABDsAAAP1Xx4D2lB/sAAAAA
f8AAAAAAAABDsIAAP1ptCT2hHRkAAAAAf8AAAAAAAABDsQAAP1cr7D2X9F8AAAAAf8AAAAAAAABD
sYAAP1ZxDj2BTPMAAAAAf8AAAAAAAABDsgAAP1Kjwj1/XKkAAAAAf8AAAAAAAABDsoAAP1KMVj2A
XloAAAAAf8AAAAAAAABDswAAP1lKQj2wJx0AAAAAf8AAAAAAAABDs4AAP1wWeT3SosAAAAAAf8AA
AAAAAABDtAAAP12Xbz3qpuMAAAAAf8AAAAAAAABDtIAAP1fupD3v67EAAAAAf8AAAAAAAABDtQAA
P1ax3D3sEiAAAAAAf8AAAAAAAABDtYAAP1QVmD3bRrUAAAAAf8AAAAAAAABDtgAAP1ER2j3ZFgAA
AAAAf8AAAAAAAABDtoAAP1VJsD3TMYsAAAAAf8AAAAAAAABDtwAAP1MEZD22GRYAAAAAf8AAAAAA
AABDt4AAP1OPcD28nhMAAAAAf8AAAAAAAABDuAAAP1YxwT3Ix7UAAAAAf8AAAAAAAABDuIAAP1k1
tD3BB0YAAAAAf8AAAAAAAABDuQAAP1mAfz23iqsAAAAAf8AAAAAAAABDuYAAP1kA3D2m+L8AAAAA
f8AAAAAAAABDugAAP1U0UD2TdLwAAAAAf8AAAAAAAABDuoAAP1VTFz2SOHUAAAAAf8AAAAAAAABD
uwAAP1r6rj3KFZwAAAAAf8AAAAAAAABDu4AAP1vUjj3LutQAAAAAf8AAAAAAAABDvAAAP2BzLj3G
GiYAAAAAf8AAAAAAAABDvIAAP1pSGT3VXG8AAAAAf8AAAAAAAABDvQAAP1ewjj3VEs4AAAAAf8AA
AAAAAABDvYAAP1S47z3fXr8AAAAAf8AAAAAAAABDvgAAP11OpT3I06QAAAAAf8AAAAAAAABDvoAA
P1qm0z3VryAAAAAAf8AAAAAAAABDvwAAP1lDVT3RMoUAAAAAf8AAAAAAAABDv4AAP1njkj2xg5wA
AAAAf8AAAAAAAABDwAAAP1ZGcj2wWGoAAAAAf8AAAAAAAABDwIAAP1XzXD2z1BAAAAAAf8AAAAAA
AABDwQAAP1gy4z2mctgAAAAAf8AAAAAAAABDwYAAP1o/vj20G64AAAAAf8AAAAAAAABDwgAAP1nD
Aj2wu+UAAAAAf8AAAAAAAABDwoAAP1hEij284K0AAAAAf8AAAAAAAABDwwAAP1UdkD3ZZGUAAAAA
f8AAAAAAAABDw4AAP1IXNz3IlzoAAAAAf8AAAAAAAABDxAAAP0+7Oz2nGlgAAAAAf8AAAAAAAABD
xIAAP1DgRj2Z6TkAAAAAf8AAAAAAAABDxQAAP09VKz15WrMAAAAAf8AAAAAAAABDxYAAP04Eez1h
PDYAAAAAf8AAAAAAAABDxgAAP0uOlT1qF5wAAAAAf8AAAAAAAABDxoAAP0dvZj1fP98AAAAAf8AA
AAAAAABDxwAAP0LWOT2D2xUAAAAAf8AAAAAAAABDx4AAP0Du/z2OnhQAAAAAf8AAAAAAAABDyAAA
Pzv2Cz2HomoAAAAAf8AAAAAAAABDyIAAPzY7gj2Ms80AAAAAf8AAAAAAAABDyQAAPzF57T2gDrcA
AAAAf8AAAAAAAABDyYAAPzA6jz24pnoAAAAAf8AAAAAAAABDygAAPzAn/D23zeUAAAAAf8AAAAAA
AABDyoAAPy3gBT2vZv8AAAAAf8AAAAAAAABDywAAPy+pZT2Zg2sAAAAAf8AAAAAAAABDy4AAPzVK
0D2ILGUAAAAAf8AAAAAAAABDzAAAPzXwUD2O4F0AAAAAf8AAAAAAAABDzIAAPz+roD2VUuwAAAAA
f8AAAAAAAABDzQAAPz3QZD2LngAAAAAAf8AAAAAAAABDzYAAPzwJWT2OPc8AAAAAf8AAAAAAAABD
zgAAPztv/j2PSO8AAAAAf8AAAAAAAABDzoAAPzrHYT2d+aAAAAAAf8AAAAAAAABDzwAAPzgtIz2Y
opQAAAAAf8AAAAAAAABDz4AAPziGqT2PUdwAAAAAf8AAAAAAAABD0AAAPzVqdD2AWckAAAAAf8AA
AAAAAABD0IAAPzeSfj2KADIAAAAAf8AAAAAAAABD0QAAPzW7VT1/IhYAAAAAf8AAAAAAAABD0YAA
PzMo/T2IIEgAAAAAf8AAAAAAAABD0gAAPzEfJD1zIo0AAAAAf8AAAAAAAABD0oAAPzI1GD1CBCgA
AAAAf8AAAAAAAABD0wAAPyyLaz1vc14AAAAAf8AAAAAAAABD04AAPy7GQD1YWlwAAAAAf8AAAAAA
AABD1AAAPyqLtD1N1fkAAAAAf8AAAAAAAABD1IAAPysKuz1GkSkAAAAAf8AAAAAAAABD1QAAPysF
jj09XeMAAAAAf8AAAAAAAABD1YAAPyqy6z0AIbQAAAAAf8AAAAAAAABD1gAAPyVdDjzqYFkAAAAA
f8AAAAAAAABD1oAAPyVLdD0p6MwAAAAAf8AAAAAAAABD1wAAPyWqpT0Tzo4AAAAAf8AAAAAAAABD
14AAPymzJD2AZoIAAAAAf8AAAAAAAABD2AAAPyZSOz1w8/YAAAAAf8AAAAAAAABD2IAAPx2o8j1c
AOQAAAAAf8AAAAAAAABD2QAAPyQufj2WTZQAAAAAf8AAAAAAAABD2YAAPybn9j28FG0AAAAAf8AA
AAAAAABD2gAAPyCxkD3h1z4AAAAAf8AAAAAAAABD2oAAPxv2bz3mpigAAAAAf8AAAAAAAABD2wAA
Px2+pj3wxWgAAAAAf8AAAAAAAABD24AAPyJksD3aVvkAAAAAf8AAAAAAAABD3AAAPxvfnz3Oh+kA
AAAAf8AAAAAAAABD3IAAPxb+xT3UsoIAAAAAf8AAAAAAAABD3QAAPxLtaz2+4iYAAAAAf8AAAAAA
AABD3YAAPxfsjD2ifakAAAAAf8AAAAAAAABD3gAAPxpOxT2CAS0AAAAAf8AAAAAAAABD3oAAPxzI
Wj2KM30AAAAAf8AAAAAAAABD3wAAPxlgND1ytDUAAAAAf8AAAAAAAABD34AAPxYajz1lKQYAAAAA
f8AAAAAAAABD4AAAPxOYNT03NQ0AAAAAf8AAAAAAAABD4IAAPxKIpj0mHX0AAAAAf8AAAAAAAABD
4QAAPw2OKDzrcaEAAAAAf8AAAAAAAABD4YAAPwtA6z0EJ8QAAAAAf8AAAAAAAABD4gAAPwozTTzt
hHAAAAAAf8AAAAAAAABD4oAAPxHeMzzAHl4AAAAAf8AAAAAAAABD4wAAPxBrWTz2wHIAAAAAf8AA
AAAAAABD44AAPxPbUT0fjBoAAAAAf8AAAAAAAABD5AAAPxEAbDy7nYAAAAAAf8AAAAAAAABD5IAA
PwqzcDywxVUAAAAAf8AAAAAAAABD5QAAPwddDDzY4igAAAAAf8AAAAAAAABD5YAAPwDayj0NMU0A
AAAAf8AAAAAAAABD5gAAPvvAlT0S7xYAAAAAf8AAAAAAAABD5oAAPvTAnj0bM8sAAAAAf8AAAAAA
AABD5wAAPvWXsT0KdNEAAAAAf8AAAAAAAABD54AAPu6ruT1WMkgAAAAAf8AAAAAAAABD6AAAPuqu
yD2jhtMAAAAAf8AAAAAAAABD6IAAPu4tzj2ohqAAAAAAf8AAAAAAAABD6QAAPuXJ1T2R7Z4AAAAA
f8AAAAAAAABD6YAAPvURpz2RwNsAAAAAf8AAAAAAAABD6gAAPvT/4D2jQwcAAAAAf8AAAAAAAABD
6oAAPvfKXT20UEkAAAAAf8AAAAAAAABD6wAAPvvoxj25DZwAAAAAf8AAAAAAAABD64AAPviSLT24
s3QAAAAAf8AAAAAAAABD7AAAPvfx2D3H5ZQAAAAAf8AAAAAAAABD7IAAPvoe0j2wkLsAAAAAf8AA
AAAAAABD7QAAPu0OjD2YXAUAAAAAf8AAAAAAAABD7YAAPutEXT2Z1e0AAAAAf8AAAAAAAABD7gAA
PuL+dj2X8B8AAAAAf8AAAAAAAABD7oAAPuP+eD2ZVr8AAAAAf8AAAAAAAABD7wAAPvNJZz2WcuIA
AAAAf8AAAAAAAABD74AAPvP76j2qAXUAAAAAf8AAAAAAAABD8AAAPvqHLD2iHrUAAAAAf8AAAAAA
AABD8IAAPv+MUj2o/KIAAAAAf8AAAAAAAABD8QAAPwArHD2KN0YAAAAAf8AAAAAAAABD8YAAPwLE
jD1y3oEAAAAAf8AAAAAAAABD8gAAPv+6Xj1oi+EAAAAAf8AAAAAAAABD8oAAPvxV6j12p7YAAAAA
f8AAAAAAAABD8wAAPvOM6T2BVZQAAAAAf8AAAAAAAABD84AAPtwhIz2lA5oAAAAAf8AAAAAAAABD
9AAAPswDxj2M8TwAAAAAf8AAAAAAAABD9IAAPsn0Kz2NrxYAAAAAf8AAAAAAAABD9QAAPs5/zD2E
E90AAAAAf8AAAAAAAABD9YAAPuKqMz1m9/gAAAAAf8AAAAAAAABD9gAAPuWWrD2FZ3MAAAAAf8AA
AAAAAABD9oAAPvCk+j2bw4UAAAAAf8AAAAAAAABD9wAAPvJbRj2nEJMAAAAAf8AAAAAAAABD94AA
Puoe2D3FCkMAAAAAf8AAAAAAAABD+AAAPt7/QT3MO7kAAAAAf8AAAAAAAABD+IAAPtQr7D3RwVEA
AAAAf8AAAAAAAABD+QAAPtpUiD3EW44AAAAAf8AAAAAAAABD+YAAPutvNz2hINkAAAAAf8AAAAAA
AABD+gAAPu+NFz2RrMcAAAAAf8AAAAAAAABD+oAAPvSOnz1wSxcAAAAAf8AAAAAAAABD+wAAPv5/
HT2L/nsAAAAAf8AAAAAAAABD+4AAPwwNgT1rA7cAAAAAf8AAAAAAAABD/AAAPwTOGj2FgOQAAAAA
f8AAAAAAAABD/IAAPvOHQT2azUsAAAAAf8AAAAAAAABD/QAAPt7x3j2SRSYAAAAAf8AAAAAAAABD
/YAAPsxD1j2dD48AAAAAf8AAAAAAAABD/gAAPshZpj2beD0AAAAAf8AAAAAAAABD/oAAPsdBTj1p
ab0AAAAAf8AAAAAAAABD/wAAPsZcQj1FJ6UAAAAAf8AAAAAAAABD/4AAPtAH4jzXJOUAAAAAf8AA
AAAAAABEAAAAPtCtYz0JjWAAAAAAf8AAAAAAAABEAEAAPsaX2T08hTwAAAAAf8AAAAAAAABEAIAA
Ps3QzT2JkIEAAAAAf8AAAAAAAABEAMAAPs8brj2RR7QAAAAAf8AAAAAAAABEAQAAPsbo1T2LUyQA
AAAAf8AAAAAAAABEAUAAPtNI+j2Aqm8AAAAAf8AAAAAAAABEAYAAPtrwLD100fgAAAAAf8AAAAAA
AABEAcAAPuKOSz19Xe8AAAAAf8AAAAAAAABEAgAAPucDBz2Js1UAAAAAf8AAAAAAAABEAkAAPuCf
uT20PToAAAAAf8AAAAAAAABEAoAAPuHF8j24ppgAAAAAf8AAAAAAAABEAsAAPuBKvT2pZ1MAAAAA
f8AAAAAAAABEAwAAPuN/KD2WNO8AAAAAf8AAAAAAAABEA0AAPtsGyj14ib4AAAAAf8AAAAAAAABE
A4AAPs9V6D1cU3UAAAAAf8AAAAAAAABEA8AAPsu7Mj2CFnwAAAAAf8AAAAAAAABEBAAAPpqXxT3W
h7oAAAAAf8AAAAAAAABEBEAAPstRFD2xggoAAAAAf8AAAAAAAABEBIAAPsUZQz2liGoAAAAAf8AA
AAAAAABEBMAAPtuICj21dSYAAAAAf8AAAAAAAABEBQAAPtkStj2MfLYAAAAAf8AAAAAAAABEBUAA
PtVQCD2YNmUAAAAAf8AAAAAAAABEBYAAPtM91T2Qcs0AAAAAf8AAAAAAAABEBcAAPsfcFD2NrgIA
AAAAf8AAAAAAAABEBgAAPrsXGj2cKKAAAAAAf8AAAAAAAABEBkAAPrdPdD2iHhIAAAAAf8AAAAAA
AABEBoAAPrY5LD2j4sIAAAAAf8AAAAAAAABEBsAAPqflsD3TsMcAAAAAf8AAAAAAAABEBwAAPqGK
Lj3UN2cAAAAAf8AAAAAAAABEB0AAPqSv1j2+8/UAAAAAf8AAAAAAAABEB4AAPqaPyj3bjCwAAAAA
f8AAAAAAAABEB8AAPqTGuj3tfsAAAAAAf8AAAAAAAABECAAAPqNr6z3qgF8AAAAAf8AAAAAAAABE
CEAAPo6G6T3kZbgAAAAAf8AAAAAAAABECIAAPoX+cz3KzgwAAAAAf8AAAAAAAABECMAAPoX3JD3R
G28AAAAAf8AAAAAAAABECQAAPogOTT29aqwAAAAAf8AAAAAAAABECUAAPo9+Dj3WE+QAAAAAf8AA
AAAAAABECYAAPotChT21FPcAAAAAf8AAAAAAAABECcAAPoOnuD2skI4AAAAAf8AAAAAAAABECgAA
PmkjEz2xfWwAAAAAf8AAAAAAAABECkAAPlWEoD2v9KgAAAAAf8AAAAAAAABECoAAPku1Dz3B2GUA
AAAAf8AAAAAAAABECsAAPkg1aT3Gy+gAAAAAf8AAAAAAAABECwAAPm6VPz21rkUAAAAAf8AAAAAA
AABEC0AAPo0OJD3BWj8AAAAAf8AAAAAAAABEC4AAPqa8Sj32qbwAAAAAf8AAAAAAAABEC8AAPqfq
gD4BWSUAAAAAf8AAAAAAAABEDAAAPqNHyD4N2ogAAAAAf8AAAAAAAABEDEAAPoz7ij4S7X8AAAAA
f8AAAAAAAABEDIAAPntSkD33M08AAAAAf8AAAAAAAABEDMAAPnXfPz3nunkAAAAAf8AAAAAAAABE
DQAAPj7gBT2R8MsAAAAAf8AAAAAAAABEDUAAPjfXZD2LrN8AAAAAf8AAAAAAAABEDYAAPk2Kyz2d
sJwAAAAAf8AAAAAAAABEDcAAPlcuPD2XJFIAAAAAf8AAAAAAAABEDgAAPkwDiD2UDlgAAAAAf8AA
AAAAAABEDkAAPlbxYj2xWT0AAAAAf8AAAAAAAABEDoAAPmxbzT28+KUAAAAAf8AAAAAAAABEDsAA
Pm3jaz3ALLIAAAAAf8AAAAAAAABEDwAAPlbQGz3Jr+0AAAAAf8AAAAAAAABED0AAPjgqCD2uvB8A
AAAAf8AAAAAAAABED4AAPjTlOj2YuQ0AAAAAf8AAAAAAAABED8AAPjN10z2VYb0AAAAAf8AAAAAA
AABEEAAAPkH5Xj2QNK0AAAAAf8AAAAAAAABEEEAAPkRLOz2BuqEAAAAAf8AAAAAAAABEEIAAPl50
KT2Oi98AAAAAf8AAAAAAAABEEMAAPmKVZD2Z3e8AAAAAf8AAAAAAAABEEQAAPmCjhz2hlsIAAAAA
f8AAAAAAAABEEUAAPkvV9j2fSGYAAAAAf8AAAAAAAABEEYAAPji2gD2NFwYAAAAAf8AAAAAAAABE
EcAAPjUfwz2PZn0AAAAAf8AAAAAAAABEEgAAPjMU4z2XLwMAAAAAf8AAAAAAAABEEkAAPi2RsT2H
IxgAAAAAf8AAAAAAAABEEoAAPigV6j2eFAcAAAAAf8AAAAAAAABEEsAAPiE4iT2WkqUAAAAAf8AA
AAAAAABEEwAAPivYiD2IlCgAAAAAf8AAAAAAAABEE0AAPhfZaj2SXFAAAAAAf8AAAAAAAABEE4AA
Pg1muj2hZzMAAAAAf8AAAAAAAABEE8AAPgi8pz20AnUAAAAAf8AAAAAAAABEFAAAPhE8LD2prJYA
AAAAf8AAAAAAAABEFEAAPgu4cz2YmnEAAAAAf8AAAAAAAABEFIAAPhYfbz2HigUAAAAAf8AAAAAA
AABEFMAAPhW8Pj1NpwwAAAAAf8AAAAAAAABEFQAAPgjYKT1L+eYAAAAAf8AAAAAAAABEFUAAPhKT
Xz0jDIoAAAAAf8AAAAAAAABEFYAAPgzDBD0RRXoAAAAAf8AAAAAAAABEFcAAPhX0hT0zHJkAAAAA
f8AAAAAAAABEFgAAPhrXoT1bTQIAAAAAf8AAAAAAAABEFkAAPhm9UD1ZcoIAAAAAf8AAAAAAAABE
FoAAPhKlcT1PhkoAAAAAf8AAAAAAAABEFsAAPiAY1T0+C+QAAAAAf8AAAAAAAABEFwAAPh3RsD0k
79QAAAAAf8AAAAAAAABEF0AAPiBwID0CA8sAAAAAf8AAAAAAAABEF4AAPiRbMjzcRlAAAAAAf8AA
AAAAAABEF8AAPjc8Uj0AdC8AAAAAf8AAAAAAAABEGAAAPjEjZjzb3qIAAAAAf8AAAAAAAABEGEAA
PiGixTz1i28AAAAAf8AAAAAAAABEGIAAPiGhsjzrViUAAAAAf8AAAAAAAABEGMAAPgNQhD0ntl4A
AAAAf8AAAAAAAABEGQAAPgbrej0ovNwAAAAAf8AAAAAAAABEGUAAPgQG2z0p7b0AAAAAf8AAAAAA
AABEGYAAPgex4T0sqdQAAAAAf8AAAAAAAABEGcAAPgLUwz0PhyUAAAAAf8AAAAAAAABEGgAAPdyn
yjz/zkcAAAAAf8AAAAAAAABEGkAAPcagEDykwFsAAAAAf8AAAAAAAABEGoAAPbZYazyO7IAAAAAA
f8AAAAAAAABEGsAAPWU10D1qJvcAAAAAf8AAAAAAAABEGwAAPaYGVj2JuCMAAAAAf8AAAAAAAABE
G0AAPcV6Hz2Bpt0AAAAAf8AAAAAAAABEG4AAPbmQRz1/xHsAAAAAf8AAAAAAAABEG8AAPbNAwD2B
4IoAAAAAf8AAAAAAAABEHAAAPb90ej2C9EwAAAAAf8AAAAAAAABEHEAAPeFkNT2Q9ZoAAAAAf8AA
AAAAAABEHIAAPeOODz2OUNAAAAAAf8AAAAAAAABEHMAAPerXmj2CSu0AAAAAf8AAAAAAAABEHQAA
PfzXez1m5hQAAAAAf8AAAAAAAABEHUAAPe8B0z1j60sAAAAAf8AAAAAAAABEHYAAPeYdPT1wwW0A
AAAAf8AAAAAAAABEHcAAPc4gzD16HtcAAAAAf8AAAAAAAABEHgAAPbozzj2C2vAAAAAAf8AAAAAA
AABEHkAAPbOiqj2CU94AAAAAf8AAAAAAAABEHoAAPbjzTD1swA0AAAAAf8AAAAAAAABEHsAAPaOw
lj1YQWIAAAAAf8AAAAAAAABEHwAAPYcUVD1kIPgAAAAAf8AAAAAAAABEH0AAPNNOwj0sH9UAAAAA
f8AAAAAAAABEH4AAPPu6Gj0ey9MAAAAAf8AAAAAAAABEH8AAPMoKsj0mZmIAAAAAf8AAAAAAAABE
IAAAPLAItT0ixEMAAAAAf8AAAAAAAABEIEAAPPjmwjzpkz8AAAAAf8AAAAAAAABEIIAAPTm0dzzN
/0gAAAAAf8AAAAAAAABEIMAAPUHdsjy5V+gAAAAAf8AAAAAAAABEIQAAPP9yyzyOUJwAAAAAf8AA
AAAAAABEIUAAPII8JDywAjsAAAAAf8AAAAAAAABEIYAAO/DrADynq6gAAAAAf8AAAAAAAABEIcAA
uh3cgjzWGFcAAAAAf8AAAAAAAABEIgAAO4s4ODz+hP4AAAAAf8AAAAAAAABEIkAAPR40SDxps1QA
AAAAf8AAAAAAAABEIoAAPXG3/jwsJK0AAAAAf8AAAAAAAABEIsAAPUpi6zydhTMAAAAAf8AAAAAA
AABEIwAAPS8vkDxszncAAAAAf8AAAAAAAABEI0AAPUPbiDzcjqMAAAAAf8AAAAAAAABEI4AAPQH3
uzyPOd4AAAAAf8AAAAAAAABEI8AAO/jFaDyF4icAAAAAf8AAAAAAAABEJAAAvKoAJTyQ+LwAAAAA
f8AAAAAAAABEJEAAvPkPDjyN7YkAAAAAf8AAAAAAAABEJIAAvNjb1TyAVvEAAAAAf8AAAAAAAABE
JMAAvIyu8jyQb3AAAAAAf8AAAAAAAABEJQAAu/KcaTyz0UAAAAAAf8AAAAAAAABEJUAAvVVKBD2O
/VcAAAAAf8AAAAAAAABEJYAAvR43Uj2QWi4AAAAAf8AAAAAAAABEJcAAu4AqCj2zTdAAAAAAf8AA
AAAAAABEJgAAuzR3nz2fNmAAAAAAf8AAAAAAAABEJkAAvI107j2HowYAAAAAf8AAAAAAAABEJoAA
vIzlgT2HGWEAAAAAf8AAAAAAAABEJsAAvQCH0D1wVzgAAAAAf8AAAAAAAABEJwAAvM82VT1OJgcA
AAAAf8AAAAAAAABEJ0AAvQX43j1a/vgAAAAAf8AAAAAAAABEJ4AAvOFohj1D3YsAAAAAf8AAAAAA
AABEJ8AAvFEtqD1ByYcAAAAAf8AAAAAAAABEKAAAO0McpD0W+sgAAAAAf8AAAAAAAABEKEAAuyO7
9D0YtD8AAAAAf8AAAAAAAABEKIAAu7XQAD0SIyAAAAAAf8AAAAAAAABEKMAAO5Joezzi4KMAAAAA
f8AAAAAAAABEKQAAvBzyaTy3myYAAAAAf8AAAAAAAABEKUAAvKy6FjzlnhcAAAAAf8AAAAAAAABE
KYAAvR9Pjz03Oc4AAAAAf8AAAAAAAABEKcAAvTK7rj0TjXIAAAAAf8AAAAAAAABEKgAAvNoZrD0d
lE8AAAAAf8AAAAAAAABEKkAAvOERmD0nTBoAAAAAf8AAAAAAAABEKoAAvNwlAD07iGEAAAAAf8AA
AAAAAABEKsAAvQ80aj1fLvEAAAAAf8AAAAAAAABEKwAAvQycBj1VRwYAAAAAf8AAAAAAAABEK0AA
vRfQiT1NqskAAAAAf8AAAAAAAABEK4AAvSSTfD0cALAAAAAAf8AAAAAAAABEK8AAvTLfnj1FMocA
AAAAf8AAAAAAAABELAAAvPxDsj1MwpsAAAAAf8AAAAAAAABELEAAvOA/mD2CXEkAAAAAf8AAAAAA
AABELIAAvNtdqT2ExqAAAAAAf8AAAAAAAABELMAAvMvqUj2FeHkAAAAAf8AAAAAAAABELQAAvQpo
PD2ELUcAAAAAf8AAAAAAAABELUAAvL3AhD2FQhEAAAAAf8AAAAAAAABELYAAvHib7z2C2sMAAAAA
f8AAAAAAAABELcAAvI0eCj17YbkAAAAAf8AAAAAAAABELgAAvMLTNz1oRAgAAAAAf8AAAAAAAABE
LkAAvDeXoD0+r1QAAAAAf8AAAAAAAABELoAAvFI7aj1QRu8AAAAAf8AAAAAAAABELsAAvOSSGj1H
eFYAAAAAf8AAAAAAAABELwAAvR0zzT1hY38AAAAAf8AAAAAAAABEL0AAvSiGuz18X4sAAAAAf8AA
AAAAAABEL4AAvULGzD1/X6wAAAAAf8AAAAAAAABEL8AAvTJfoj15TNAAAAAAf8AAAAAAAABEMAAA
vT8oez1SdQEAAAAAf8AAAAAAAABEMEAAvRR8XD1PToUAAAAAf8AAAAAAAABEMIAAvI3jlT0sRLQA
AAAAf8AAAAAAAABEMMAAvIiTDD1L4rMAAAAAf8AAAAAAAABEMQAAO/qJzD1MPjAAAAAAf8AAAAAA
AABEMUAAPJNEDD1L628AAAAAf8AAAAAAAABEMYAAPKOlFj0mdZcAAAAAf8AAAAAAAABEMcAAPM7v
2T0Rp4UAAAAAf8AAAAAAAABEMgAAPB2mhDz/ylIAAAAAf8AAAAAAAABEMkAAvBVbzDzajdkAAAAA
f8AAAAAAAABEMoAAvF+hfD0GRs0AAAAAf8AAAAAAAABEMsAAvEyGOD0DsTsAAAAAf8AAAAAAAABE
MwAAvLr/Xj0nwKUAAAAAf8AAAAAAAABEM0AAOrhhPj0zELcAAAAAf8AAAAAAAABEM4AAPB/tUz1O
6hsAAAAAf8AAAAAAAABEM8AAO3qOoT1Mw5YAAAAAf8AAAAAAAABENAAAOoVFOj1iv7UAAAAAf8AA
AAAAAABENEAAu8Xg6z2OK2UAAAAAf8AAAAAAAABENIAAuuQuKz20RqcAAAAAf8AAAAAAAABENMAA
Os1wxD3FuxgAAAAAf8AAAAAAAABENQAAuzO3Fj3jIPQAAAAAf8AAAAAAAABENUAAu0jylj3jogwA
AAAAf8AAAAAAAABENYAAPAOW5z3Y0P0AAAAAf8AAAAAAAABENcAAPIziyD3NNYsAAAAAf8AAAAAA
AABENgAAvOD31z3bwTIAAAAAf8AAAAAAAABENkAAvMDE8j3IADIAAAAAf8AAAAAAAABENoAAvTPa
Pj3EHjcAAAAAf8AAAAAAAABENsAAvR8sMj3VzBYAAAAAf8AAAAAAAABENwAAvSSmZD3i/VAAAAAA
f8AAAAAAAABEN0AAvS/mBj3DbaYAAAAAf8AAAAAAAABEN4AAvTu2JT21+lEAAAAAf8AAAAAAAABE
N8AAvXht+j2dRBAAAAAAf8AAAAAAAABEOAAAvZLfuz2k5R4AAAAAf8AAAAAAAABEOEAAvamkqD2c
sOEAAAAAf8AAAAAAAABEOIAAvZTcDT2oa5gAAAAAf8AAAAAAAABEOMAAvWmi/D2g//wAAAAAf8AA
AAAAAABEOQAAvSxWdj2SsKgAAAAAf8AAAAAAAABEOUAAvKhkGD1nmpsAAAAAf8AAAAAAAABEOYAA
vJ+Dlj1AWaoAAAAAf8AAAAAAAABEOcAAvQ2oPz1XM4sAAAAAf8AAAAAAAABEOgAAvSOWFj1coNQA
AAAAf8AAAAAAAABEOkAAvSCdWD1IIJAAAAAAf8AAAAAAAABEOoAAvQloIj1fmh0AAAAAf8AAAAAA
AABEOsAAvYNYLz1BwBIAAAAAf8AAAAAAAABEOwAAvWIKRj1SgaEAAAAAf8AAAAAAAABEO0AAvSYr
mD1C+6cAAAAAf8AAAAAAAABEO4AAvVdIuz0yT3AAAAAAf8AAAAAAAABEO8AAvRSW7D0piRkAAAAA
f8AAAAAAAABEPAAAvR2tYj07Tr8AAAAAf8AAAAAAAABEPEAAvSmQMD0/UsEAAAAAf8AAAAAAAABE
PIAAvT4vOz1CgasAAAAAf8AAAAAAAABEPMAAvVV2xz1DnlMAAAAAf8AAAAAAAABEPQAAvWldhD1a
WZ4AAAAAf8AAAAAAAABEPUAAvZekTT1GD7IAAAAAf8AAAAAAAABEPYAAvagH8T0uahUAAAAAf8AA
AAAAAABEPcAAvbM7gT0c6AYAAAAAf8AAAAAAAABEPgAAvbjFpj0mKHEAAAAAf8AAAAAAAABEPkAA
vZlKQD0xOdwAAAAAf8AAAAAAAABEPoAAvZqYDD1N9/oAAAAAf8AAAAAAAABEPsAAvZDd1T1K47sA
AAAAf8AAAAAAAABEPwAAvaHAhT08uX0AAAAAf8AAAAAAAABEP0AAvcfvQD0fXQQAAAAAf8AAAAAA
AABEP4AAvckibjzuu8MAAAAAf8AAAAAAAABEP8AAvekKrzy92RYAAAAAf8AAAAAAAABEQAAAvdXj
mjyeNP4AAAAAf8AAAAAAAABEQEAAveW0ADz/eP0AAAAAf8AAAAAAAABEQIAAvdie0zzztM4AAAAA
f8AAAAAAAABEQMAAveIPWD0wtN8AAAAAf8AAAAAAAABEQQAAvdJnkz1PJtoAAAAAf8AAAAAAAABE
QUAAve6lkz1MjJ8AAAAAf8AAAAAAAABEQYAAvfhBGT08HeIAAAAAf8AAAAAAAABEQcAAvfJrbz0e
s6gAAAAAf8AAAAAAAABEQgAAveXc2j0YongAAAAAf8AAAAAAAABEQkAAvhJYBD2IrPYAAAAAf8AA
AAAAAABEQoAAvgqCXz2I9+MAAAAAf8AAAAAAAABEQsAAvgeBjz2QQkoAAAAAf8AAAAAAAABEQwAA
vgORwT2QQPMAAAAAf8AAAAAAAABEQ0AAvgPGlD2UH5QAAAAAf8AAAAAAAABEQ4AAvgIhfD2SQJkA
AAAAf8AAAAAAAABEQ8AAvf9B6j2JhvMAAAAAf8AAAAAAAABERAAAvfScRj2F2ckAAAAAf8AAAAAA
AABEREAAvdkiJz1TQhsAAAAAf8AAAAAAAABERIAAvep55j1E75kAAAAAf8AAAAAAAABERMAAvewy
Ij0h7U0AAAAAf8AAAAAAAABERQAAveXIBD0inFgAAAAAf8AAAAAAAABERUAAvgAcbD0yQpcAAAAA
f8AAAAAAAABERYAAvgIkFz0wuCUAAAAAf8AAAAAAAABERcAAvgIG1D1Tg3YAAAAAf8AAAAAAAABE
RgAAvfsCdj1pyRIAAAAAf8AAAAAAAABERkAAvdSBQz1fNOQAAAAAf8AAAAAAAABERoAAvbzhtD1B
xsUAAAAAf8AAAAAAAABERsAAvZQiaD0pTa4AAAAAf8AAAAAAAABERwAAvZvVRj0CRMkAAAAAf8AA
AAAAAABER0AAvZxTnT0O4b8AAAAAf8AAAAAAAABER4AAvZEc8D0adr4AAAAAf8AAAAAAAABER8AA
vZUFjD00k4wAAAAAf8AAAAAAAABESAAAvbC65T1VnLsAAAAAf8AAAAAAAAA=</set>
      <set id="src_411" fmt="ptset">AAAAB3NyY180MTEAAAAAAAAABgAAA4XCyAAAPAnC9z0IwPEAAAAAf8AAAAAAAADCxgAAu/pEADyb
legAAAAAf8AAAAAAAADCxAAAvLoCJTxBDPAAAAAAf8AAAAAAAADCwgAAvPW5zDvQF2oAAAAAf8AA
AAAAAADCwAAAvShtqDwqx1YAAAAAf8AAAAAAAADCvgAAvIGOWjzgX4QAAAAAf8AAAAAAAADCvAAA
vI5uWDztllwAAAAAf8AAAAAAAADCugAAvId/Uj1+fwcAAAAAf8AAAAAAAADCuAAAvGPNqD2ESzkA
AAAAf8AAAAAAAADCtgAAu9/TtT1YO6MAAAAAf8AAAAAAAADCtAAAOzB5fD1CqfYAAAAAf8AAAAAA
AADCsgAAPIJUHz09sa4AAAAAf8AAAAAAAADCsAAAPMU4OT1IIFsAAAAAf8AAAAAAAADCrgAAPTRg
NT0tcToAAAAAf8AAAAAAAADCrAAAPUZqST1FoFIAAAAAf8AAAAAAAADCqgAAPN0VzD08FFQAAAAA
f8AAAAAAAADCqAAAPQlVrz1WTbUAAAAAf8AAAAAAAADCpgAAPQupLD1Ap98AAAAAf8AAAAAAAADC
pAAAPMl7Ez00+dwAAAAAf8AAAAAAAADCogAAPO+PTj1HJ3AAAAAAf8AAAAAAAADCoAAAPU3lmDzg
qlIAAAAAf8AAAAAAAADCngAAPRxo4Dzj4QgAAAAAf8AAAAAAAADCnAAAPQxFuDyyThoAAAAAf8AA
AAAAAADCmgAAPJeg1zyfyv4AAAAAf8AAAAAAAADCmAAAPB705jydlqwAAAAAf8AAAAAAAADClgAA
vHHajjwQ0hQAAAAAf8AAAAAAAADClAAAvDbKzjxypq8AAAAAf8AAAAAAAADCkgAAu3A71jx6ZlQA
AAAAf8AAAAAAAADCkAAAO5rYwDzOnsMAAAAAf8AAAAAAAADCjgAAOpUuOD0FVXIAAAAAf8AAAAAA
AADCjAAAu4mQAT0DwncAAAAAf8AAAAAAAADCigAAu55XbDztU34AAAAAf8AAAAAAAADCiAAAvLtZ
eDzqNsQAAAAAf8AAAAAAAADChgAAvKRS/z0AcQsAAAAAf8AAAAAAAADChAAAvAnOlj0MeZ8AAAAA
f8AAAAAAAADCggAAO5/IYT0cYCQAAAAAf8AAAAAAAADCgAAAPGrQGT0kIboAAAAAf8AAAAAAAADC
fAAAPGUF7D0TPKoAAAAAf8AAAAAAAADCeAAAPAIK5zy+o3wAAAAAf8AAAAAAAADCdAAAu4wgNjyv
ouwAAAAAf8AAAAAAAADCcAAAvEyKazymQ3wAAAAAf8AAAAAAAADCbAAAvPCdHjzOjyQAAAAAf8AA
AAAAAADCaAAAvMr8jTz7YJsAAAAAf8AAAAAAAADCZAAAu3iNlj0ejtIAAAAAf8AAAAAAAADCYAAA
PIVKzj0BcnAAAAAAf8AAAAAAAADCXAAAPXOoID0R4fgAAAAAf8AAAAAAAADCWAAAPXo/MDzyAJcA
AAAAf8AAAAAAAADCVAAAPVZh4TzlRBoAAAAAf8AAAAAAAADCUAAAPRtavT0OGy4AAAAAf8AAAAAA
AADCTAAAu+DDID0L4rsAAAAAf8AAAAAAAADCSAAAvGbIATz97/gAAAAAf8AAAAAAAADCRAAAvCQw
zDzjVcQAAAAAf8AAAAAAAADCQAAAu9GtLjzyu2YAAAAAf8AAAAAAAADCPAAAO1VVbDzggnQAAAAA
f8AAAAAAAADCOAAAPEcpgzz6o7cAAAAAf8AAAAAAAADCNAAAPNMCgT0KiVwAAAAAf8AAAAAAAADC
MAAAPQMknjz5lmYAAAAAf8AAAAAAAADCLAAAPVqwgD1SA3gAAAAAf8AAAAAAAADCKAAAPUa6cD05
DlsAAAAAf8AAAAAAAADCJAAAPUkAyzzr950AAAAAf8AAAAAAAADCIAAAPUfRCT0F3pEAAAAAf8AA
AAAAAADCHAAAPQ67Mj0rw4cAAAAAf8AAAAAAAADCGAAAPTqdMD1Bb+cAAAAAf8AAAAAAAADCFAAA
PSoGZj08XNEAAAAAf8AAAAAAAADCEAAAPT/obD1KookAAAAAf8AAAAAAAADCDAAAPUeT+T01BusA
AAAAf8AAAAAAAADCCAAAPWw/tj0YB58AAAAAf8AAAAAAAADCBAAAPXH8Gjz3lz8AAAAAf8AAAAAA
AADCAAAAPYW0hjz8nwsAAAAAf8AAAAAAAADB+AAAPU16qT0cUQUAAAAAf8AAAAAAAADB8AAAPZdP
Dz1d/N8AAAAAf8AAAAAAAADB6AAAPXbDKj00xIIAAAAAf8AAAAAAAADB4AAAPYE8+jzvh0UAAAAA
f8AAAAAAAADB2AAAPWm7DTz6BHMAAAAAf8AAAAAAAADB0AAAPXUhjzz8u3YAAAAAf8AAAAAAAADB
yAAAPXeQDD0DKTwAAAAAf8AAAAAAAADBwAAAPYFKvz0Y3iYAAAAAf8AAAAAAAADBuAAAPUsKTT0v
Y9oAAAAAf8AAAAAAAADBsAAAPUw0gD00HY0AAAAAf8AAAAAAAADBqAAAPXAZLT0kRNEAAAAAf8AA
AAAAAADBoAAAPYzFKz0L2sgAAAAAf8AAAAAAAADBmAAAPYwR4z0ExEQAAAAAf8AAAAAAAADBkAAA
PYb9sz0EDdsAAAAAf8AAAAAAAADBiAAAPajpTDz/e2IAAAAAf8AAAAAAAADBgAAAPcNakD0Boa4A
AAAAf8AAAAAAAADBcAAAPXxpkj0omrgAAAAAf8AAAAAAAADBYAAAPK5taT1pBDsAAAAAf8AAAAAA
AADBUAAAOXXRAD1gch4AAAAAf8AAAAAAAADBQAAAvAZsWT1PkXQAAAAAf8AAAAAAAADBMAAAvNm5
zj0+NXwAAAAAf8AAAAAAAADBIAAAvQ9ijj0HlugAAAAAf8AAAAAAAADBEAAAvQFSiTz6BnEAAAAA
f8AAAAAAAADBAAAAvFDN5jy0lOIAAAAAf8AAAAAAAADA4AAAu2gijjyTTlAAAAAAf8AAAAAAAADA
wAAAPEJ1Dzx7Q4gAAAAAf8AAAAAAAADAoAAAPGzHdDwieZQAAAAAf8AAAAAAAADAgAAAOvpaDzyU
LaEAAAAAf8AAAAAAAADAQAAAvBn1CDy+XTUAAAAAf8AAAAAAAADAAAAAvK+AmT0FoCYAAAAAf8AA
AAAAAAC/gAAAvQaysj0ZFfMAAAAAf8AAAAAAAAAAAAAAvKShRD0Amk8AAAAAf8AAAAAAAAA/gAAA
vK40NjzAl+wAAAAAf8AAAAAAAABAAAAAO3DxkDzSIhUAAAAAf8AAAAAAAABAQAAAPIMTujzSYFIA
AAAAf8AAAAAAAABAgAAAPKDauDzMgUYAAAAAf8AAAAAAAABAoAAAPOPD6j0CAJUAAAAAf8AAAAAA
AABAwAAAPLTyXDzjb5QAAAAAf8AAAAAAAABA4AAAu9WCbTy9ckkAAAAAf8AAAAAAAABBAAAAvJKk
hzymuHMAAAAAf8AAAAAAAABBEAAAvSFEADxVYTUAAAAAf8AAAAAAAABBIAAAvVUV8jxCwLAAAAAA
f8AAAAAAAABBMAAAvQMuFDwJrv8AAAAAf8AAAAAAAABBQAAAvMOOmzuqYgMAAAAAf8AAAAAAAABB
UAAAvIaQXzxRZR8AAAAAf8AAAAAAAABBYAAAvFXPejzHgZMAAAAAf8AAAAAAAABBcAAAvMs7ejzm
WyUAAAAAf8AAAAAAAABBgAAAvQqu1DzEB5MAAAAAf8AAAAAAAABBiAAAvMIf4TxdmYQAAAAAf8AA
AAAAAABBkAAAvKoqZDvl6HEAAAAAf8AAAAAAAABBmAAAPH3BlTy7IusAAAAAf8AAAAAAAABBoAAA
PHjL3zy0Gk8AAAAAf8AAAAAAAABBqAAAPK9C5D0J2EkAAAAAf8AAAAAAAABBsAAAPLmXUj0C2TEA
AAAAf8AAAAAAAABBuAAAPJVhfTzzBQAAAAAAf8AAAAAAAABBwAAAPMlh1j0A8pIAAAAAf8AAAAAA
AABByAAAPCa9Rz0nQYAAAAAAf8AAAAAAAABB0AAAu/OI+j0ZUd8AAAAAf8AAAAAAAABB2AAAvCAC
qz0pPosAAAAAf8AAAAAAAABB4AAAOoZaED0bX5EAAAAAf8AAAAAAAABB6AAAu/x2rj061HQAAAAA
f8AAAAAAAABB8AAAPK82Oz1PuDIAAAAAf8AAAAAAAABB+AAAPRvXVD1w1o8AAAAAf8AAAAAAAABC
AAAAPR+vND2Fn6oAAAAAf8AAAAAAAABCBAAAPSOuGD12cEAAAAAAf8AAAAAAAABCCAAAPSzLqT1R
tz8AAAAAf8AAAAAAAABCDAAAPMVMxT09p7cAAAAAf8AAAAAAAABCEAAAPIrb6T0lyR4AAAAAf8AA
AAAAAABCFAAAPIi6Uj0QAFIAAAAAf8AAAAAAAABCGAAAPLpU9DzRVAEAAAAAf8AAAAAAAABCHAAA
PRGOUDzDU20AAAAAf8AAAAAAAABCIAAAPQFuFTym1ksAAAAAf8AAAAAAAABCJAAAPJ6IuDy9iIwA
AAAAf8AAAAAAAABCKAAAO/f7aTzjrScAAAAAf8AAAAAAAABCLAAAu05Lhzzx5m8AAAAAf8AAAAAA
AABCMAAAvGXLqDzVB4MAAAAAf8AAAAAAAABCNAAAvIuQQTwSmn4AAAAAf8AAAAAAAABCOAAAvLjh
GzxuiqEAAAAAf8AAAAAAAABCPAAAvPeQbjzGTEoAAAAAf8AAAAAAAABCQAAAvRD7tD0N1rEAAAAA
f8AAAAAAAABCRAAAvR1KMjzVjggAAAAAf8AAAAAAAABCSAAAvKDrUzw4vT8AAAAAf8AAAAAAAABC
TAAAuYqRHzuc3U4AAAAAf8AAAAAAAABCUAAAPSIVNzykFyIAAAAAf8AAAAAAAABCVAAAPQdC1Dzz
KHYAAAAAf8AAAAAAAABCWAAAPI0e7Tz6qukAAAAAf8AAAAAAAABCXAAAPDirMz0AHvkAAAAAf8AA
AAAAAABCYAAAPGeudDzPCzAAAAAAf8AAAAAAAABCZAAAPJWZWzzNgm8AAAAAf8AAAAAAAABCaAAA
PIgL/T0EEOMAAAAAf8AAAAAAAABCbAAAPKpqjD0cz94AAAAAf8AAAAAAAABCcAAAPEqVyD00LrgA
AAAAf8AAAAAAAABCdAAAPI5SHD0wz/sAAAAAf8AAAAAAAABCeAAAPQPs5j08p/sAAAAAf8AAAAAA
AABCfAAAPPtmQT0iBPQAAAAAf8AAAAAAAABCgAAAPQygJD0SX/sAAAAAf8AAAAAAAABCggAAPQ8H
9zzIDmMAAAAAf8AAAAAAAABChAAAPNo/ejypDf0AAAAAf8AAAAAAAABChgAAPSRnhDzEriEAAAAA
f8AAAAAAAABCiAAAPRluqjzA5YAAAAAAf8AAAAAAAABCigAAPDxGvz0Xr/QAAAAAf8AAAAAAAABC
jAAAPImv/z0I4OYAAAAAf8AAAAAAAABCjgAAPGUPYjzJ9n8AAAAAf8AAAAAAAABCkAAAPHfFGzw9
VdgAAAAAf8AAAAAAAABCkgAAPHFjujwt9WoAAAAAf8AAAAAAAABClAAAvGgksj0DMCwAAAAAf8AA
AAAAAABClgAAvNhhgj0Z26kAAAAAf8AAAAAAAABCmAAAvUDk6D07FZUAAAAAf8AAAAAAAABCmgAA
vPVfCD1Bv8MAAAAAf8AAAAAAAABCnAAAvG3y0T04DkMAAAAAf8AAAAAAAABCngAAvKTY7D0X/HkA
AAAAf8AAAAAAAABCoAAAvIVLlj0Q3fAAAAAAf8AAAAAAAABCogAAu54XwjzQuJMAAAAAf8AAAAAA
AABCpAAAvQ0p2T0QDLMAAAAAf8AAAAAAAABCpgAAvPIHPjzpag0AAAAAf8AAAAAAAABCqAAAvPa8
BDzZ9jAAAAAAf8AAAAAAAABCqgAAvQH6wDzXBo8AAAAAf8AAAAAAAABCrAAAvO2FQjzdrdsAAAAA
f8AAAAAAAABCrgAAvIRxGzzgsj4AAAAAf8AAAAAAAABCsAAAu9Jw/j0JIXgAAAAAf8AAAAAAAABC
sgAAPIkSgj01ivAAAAAAf8AAAAAAAABCtAAAPOyMlj1R4AgAAAAAf8AAAAAAAABCtgAAPUXInT1d
ZCMAAAAAf8AAAAAAAABCuAAAPWAAWD1QKJoAAAAAf8AAAAAAAABCugAAPXwa9j0y7RcAAAAAf8AA
AAAAAABCvAAAPZBtnz0fB5sAAAAAf8AAAAAAAABCvgAAPYCrjDzSm3gAAAAAf8AAAAAAAABCwAAA
PZ2ZIDye+HgAAAAAf8AAAAAAAABCwgAAPbbE+zxmrU0AAAAAf8AAAAAAAABCxAAAPddFLzx2o1gA
AAAAf8AAAAAAAABCxgAAPe+diTzHnWMAAAAAf8AAAAAAAABCyAAAPgkH9jz61q8AAAAAf8AAAAAA
AABCygAAPhLRgT0Js4YAAAAAf8AAAAAAAABCzAAAPg6viz0f12YAAAAAf8AAAAAAAABCzgAAPgua
Kj0gMfYAAAAAf8AAAAAAAABC0AAAPfVnlz0jq0kAAAAAf8AAAAAAAABC0gAAPd1DBD0TZjIAAAAA
f8AAAAAAAABC1AAAPdFAyz0PMU8AAAAAf8AAAAAAAABC1gAAPebeZj0hvDUAAAAAf8AAAAAAAABC
2AAAPglrAD0vPl8AAAAAf8AAAAAAAABC2gAAPh0d6T1kz98AAAAAf8AAAAAAAABC3AAAPjuDiT10
rXQAAAAAf8AAAAAAAABC3gAAPlVEqD1y7i8AAAAAf8AAAAAAAABC4AAAPm3I/j2CVeEAAAAAf8AA
AAAAAABC4gAAPmAYSz1juEwAAAAAf8AAAAAAAABC5AAAPllanT0/3ygAAAAAf8AAAAAAAABC5gAA
Ph3EfT2oCFUAAAAAf8AAAAAAAABC6AAAPirvNz2jYaUAAAAAf8AAAAAAAABC6gAAPj1SKD2bcuMA
AAAAf8AAAAAAAABC7AAAPpLGcj4iQWQAAAAAf8AAAAAAAABC7gAAPpo8lT4pe5oAAAAAf8AAAAAA
AABC8AAAPqYS5z4uwikAAAAAf8AAAAAAAABC8gAAPq48Mz42fb8AAAAAf8AAAAAAAABC9AAAPrTF
5D41IxwAAAAAf8AAAAAAAABC9gAAPoyVDD28cR0AAAAAf8AAAAAAAABC+AAAPpXRlz2vteEAAAAA
f8AAAAAAAABC+gAAPpk4ij2zzzIAAAAAf8AAAAAAAABC/AAAPpU7Yz26BPUAAAAAf8AAAAAAAABC
/gAAPpZjYD2q7gwAAAAAf8AAAAAAAABDAAAAPp5MTD2uHbAAAAAAf8AAAAAAAABDAQAAPqiZtj2r
09MAAAAAf8AAAAAAAABDAgAAPrSSsj2tvMwAAAAAf8AAAAAAAABDAwAAPrxoBj2zyZsAAAAAf8AA
AAAAAABDBAAAPsexHj2v9ZsAAAAAf8AAAAAAAABDBQAAPtE4cz2XBokAAAAAf8AAAAAAAABDBgAA
PtC0RD2QTu0AAAAAf8AAAAAAAABDBwAAPtXm8z1tk4UAAAAAf8AAAAAAAABDCAAAPtrD4D1OkLkA
AAAAf8AAAAAAAABDCQAAPt5wfD0/r3oAAAAAf8AAAAAAAABDCgAAPuNiZj0/GO0AAAAAf8AAAAAA
AABDCwAAPumJTD0msQkAAAAAf8AAAAAAAABDDAAAPuwWpj0Q5i8AAAAAf8AAAAAAAABDDQAAPu2T
Qj0VXtcAAAAAf8AAAAAAAABDDgAAPuwBoT0GVmUAAAAAf8AAAAAAAABDDwAAPt/EBjzZiu0AAAAA
f8AAAAAAAABDEAAAPtD3wDwQKYIAAAAAf8AAAAAAAABDEQAAPsiCaTuSQk8AAAAAf8AAAAAAAABD
EgAAPsw+qDwreIUAAAAAf8AAAAAAAABDEwAAPs9NQTx1HNwAAAAAf8AAAAAAAABDFAAAPt1cPjzX
HtAAAAAAf8AAAAAAAABDFQAAPuL33j0I7LwAAAAAf8AAAAAAAABDFgAAPuI2Vz011oAAAAAAf8AA
AAAAAABDFwAAPt965z1NQdAAAAAAf8AAAAAAAABDGAAAPt4FcT1Z27gAAAAAf8AAAAAAAABDGQAA
PtrS0T1kc5MAAAAAf8AAAAAAAABDGgAAPtQt8j1gOioAAAAAf8AAAAAAAABDGwAAPtZ9Cz1hWR8A
AAAAf8AAAAAAAABDHAAAPtu9+j1ypMEAAAAAf8AAAAAAAABDHQAAPt4/4D1M3TwAAAAAf8AAAAAA
AABDHgAAPt9Dez1Il3sAAAAAf8AAAAAAAABDHwAAPt+JYD1M0YsAAAAAf8AAAAAAAABDIAAAPt/c
Yj0cbO8AAAAAf8AAAAAAAABDIQAAPuPDID0eQMwAAAAAf8AAAAAAAABDIgAAPuzFAD1BstIAAAAA
f8AAAAAAAABDIwAAPu9YIj1PtpIAAAAAf8AAAAAAAABDJAAAPu0amD1aXa0AAAAAf8AAAAAAAABD
JQAAPupHSj1tGwEAAAAAf8AAAAAAAABDJgAAPuIZsD1oQREAAAAAf8AAAAAAAABDJwAAPtu11T01
vYEAAAAAf8AAAAAAAABDKAAAPtOYdD06txMAAAAAf8AAAAAAAABDKQAAPsX6zj0xp+EAAAAAf8AA
AAAAAABDKgAAPsl2pj02PEMAAAAAf8AAAAAAAABDKwAAPsif9T0DZ5oAAAAAf8AAAAAAAABDLAAA
Ps+uIT0IMl4AAAAAf8AAAAAAAABDLQAAPtI3Cj0NTaEAAAAAf8AAAAAAAABDLgAAPtlhhT0LcRYA
AAAAf8AAAAAAAABDLwAAPuD5NT0HSvIAAAAAf8AAAAAAAABDMAAAPuItDzy84NoAAAAAf8AAAAAA
AABDMQAAPudzkzxhcOEAAAAAf8AAAAAAAABDMgAAPvAygDx4BXgAAAAAf8AAAAAAAABDMwAAPvhw
HzywOuUAAAAAf8AAAAAAAABDNAAAPvsuiDzNG3cAAAAAf8AAAAAAAABDNQAAPwAtdjzGMwQAAAAA
f8AAAAAAAABDNgAAPwG/XDylIdsAAAAAf8AAAAAAAABDNwAAPv8eODyjtSYAAAAAf8AAAAAAAABD
OAAAPv2yMjyzv6QAAAAAf8AAAAAAAABDOQAAPvcafjy50FwAAAAAf8AAAAAAAABDOgAAPv7I9T0m
6+8AAAAAf8AAAAAAAABDOwAAPv6gMT0+JuEAAAAAf8AAAAAAAABDPAAAPwIZsz1OTJEAAAAAf8AA
AAAAAABDPQAAPwQS1D1LYXEAAAAAf8AAAAAAAABDPgAAPwTEej1PCx4AAAAAf8AAAAAAAABDPwAA
PwTyhT1KuK8AAAAAf8AAAAAAAABDQAAAPwSzlz0qFcEAAAAAf8AAAAAAAABDQQAAPwKUfj0vfbUA
AAAAf8AAAAAAAABDQgAAPwD1pD0wZu8AAAAAf8AAAAAAAABDQwAAPwCPeT0pgPgAAAAAf8AAAAAA
AABDRAAAPv5mgD0Qj2UAAAAAf8AAAAAAAABDRQAAPvnw0j01aD0AAAAAf8AAAAAAAABDRgAAPvnL
Mz1X7DkAAAAAf8AAAAAAAABDRwAAPv4Yfz12hfgAAAAAf8AAAAAAAABDSAAAPv3+Mj150ncAAAAA
f8AAAAAAAABDSQAAPvhZjD1UFsoAAAAAf8AAAAAAAABDSgAAPvea6j1Z7kQAAAAAf8AAAAAAAABD
SwAAPvPdfj1tsdQAAAAAf8AAAAAAAABDTAAAPvO5nz1iFHAAAAAAf8AAAAAAAABDTQAAPvMInD1n
bXUAAAAAf8AAAAAAAABDTgAAPvDw8j1jZqEAAAAAf8AAAAAAAABDTwAAPu+kpz0+nYgAAAAAf8AA
AAAAAABDUAAAPu5P+j0pAfEAAAAAf8AAAAAAAABDUQAAPvDJPTz3klwAAAAAf8AAAAAAAABDUgAA
PvJPNT0KZrkAAAAAf8AAAAAAAABDUwAAPvTuFj0cd54AAAAAf8AAAAAAAABDVAAAPvjKUz0BHjsA
AAAAf8AAAAAAAABDVQAAPvvPwDzdEfUAAAAAf8AAAAAAAABDVgAAPvkNxzyg1e8AAAAAf8AAAAAA
AABDVwAAPvPRjzyRv+kAAAAAf8AAAAAAAABDWAAAPu/aTjzXwtoAAAAAf8AAAAAAAABDWQAAPvVg
vDzuoDEAAAAAf8AAAAAAAABDWgAAPvFZAz0oa5oAAAAAf8AAAAAAAABDWwAAPvGgLz1RkoMAAAAA
f8AAAAAAAABDXAAAPvmerT2NgSwAAAAAf8AAAAAAAABDXQAAPvv1uz2iWfgAAAAAf8AAAAAAAABD
XgAAPv/w9D2sIecAAAAAf8AAAAAAAABDXwAAPwJ8vD2t5gMAAAAAf8AAAAAAAABDYAAAPwB7ej2S
z5cAAAAAf8AAAAAAAABDYQAAPv5M4D2KSLAAAAAAf8AAAAAAAABDYgAAPvqO4j2A/BIAAAAAf8AA
AAAAAABDYwAAPvsUKj10U5kAAAAAf8AAAAAAAABDZAAAPwCltj1j1joAAAAAf8AAAAAAAABDZQAA
PwJ9Hz1g7zwAAAAAf8AAAAAAAABDZgAAPwDkTT1hK14AAAAAf8AAAAAAAABDZwAAPvy4cT1kM5kA
AAAAf8AAAAAAAABDaAAAPvWsTD1rvG0AAAAAf8AAAAAAAABDaQAAPvbRsD1faf8AAAAAf8AAAAAA
AABDagAAPvNIlj10yKwAAAAAf8AAAAAAAABDawAAPvBesj1nKs4AAAAAf8AAAAAAAABDbAAAPvPQ
GD1mYM4AAAAAf8AAAAAAAABDbQAAPvIgbD1V39cAAAAAf8AAAAAAAABDbgAAPvY6Qj1MQ5UAAAAA
f8AAAAAAAABDbwAAPvLagj1wWt0AAAAAf8AAAAAAAABDcAAAPvKwZD2KbrAAAAAAf8AAAAAAAABD
cQAAPu8q4j1xpLMAAAAAf8AAAAAAAABDcgAAPvCC2z1X+mQAAAAAf8AAAAAAAABDcwAAPvA9ZT1D
y/8AAAAAf8AAAAAAAABDdAAAPvV6/T03QvMAAAAAf8AAAAAAAABDdQAAPvWNdDz9WHgAAAAAf8AA
AAAAAABDdgAAPv94Hjzaa/QAAAAAf8AAAAAAAABDdwAAPvz6fT0FmiUAAAAAf8AAAAAAAABDeAAA
PwFiLj0nk8MAAAAAf8AAAAAAAABDeQAAPvlyfzzO7pUAAAAAf8AAAAAAAABDegAAPvofBDzU5k8A
AAAAf8AAAAAAAABDewAAPwE4jjzz234AAAAAf8AAAAAAAABDfAAAPwIVIz0HkEUAAAAAf8AAAAAA
AABDfQAAPwQspz0OnOYAAAAAf8AAAAAAAABDfgAAPwDrAz0zwYgAAAAAf8AAAAAAAABDfwAAPvMh
hT1Urs0AAAAAf8AAAAAAAABDgAAAPutg4T15wh0AAAAAf8AAAAAAAABDgIAAPuTxCD2Bp40AAAAA
f8AAAAAAAABDgQAAPtwLJj18Qj4AAAAAf8AAAAAAAABDgYAAPtiuGD1mbGwAAAAAf8AAAAAAAABD
ggAAPttbyj0msQwAAAAAf8AAAAAAAABDgoAAPuk1zz0OMWQAAAAAf8AAAAAAAABDgwAAPvr5Qj0Q
DYwAAAAAf8AAAAAAAABDg4AAPv6mRj0eIlEAAAAAf8AAAAAAAABDhAAAPvouLj02iBgAAAAAf8AA
AAAAAABDhIAAPvBkQj1TURYAAAAAf8AAAAAAAABDhQAAPuZ/7z02QlAAAAAAf8AAAAAAAABDhYAA
PuDlGj0uy60AAAAAf8AAAAAAAABDhgAAPto99D0QaCMAAAAAf8AAAAAAAABDhoAAPuCwmDzn/jYA
AAAAf8AAAAAAAABDhwAAPuN49Tzqe7wAAAAAf8AAAAAAAABDh4AAPuytsz0XRVkAAAAAf8AAAAAA
AABDiAAAPvS0pj0cPnwAAAAAf8AAAAAAAABDiIAAPvVWtD1WQgcAAAAAf8AAAAAAAABDiQAAPvRG
eD1kFogAAAAAf8AAAAAAAABDiYAAPvEEbj1yJVkAAAAAf8AAAAAAAABDigAAPuvRED2E9MsAAAAA
f8AAAAAAAABDioAAPu2M9j2X7sEAAAAAf8AAAAAAAABDiwAAPu9woD2iyR0AAAAAf8AAAAAAAABD
i4AAPvil9j2xZtIAAAAAf8AAAAAAAABDjAAAPv0rKD2m8NQAAAAAf8AAAAAAAABDjIAAPwFebD2l
OzcAAAAAf8AAAAAAAABDjQAAPwQv1z2O24sAAAAAf8AAAAAAAABDjYAAPwdBuD2FC5cAAAAAf8AA
AAAAAABDjgAAPwO+Tz2EQPwAAAAAf8AAAAAAAABDjoAAPwGnEz2THTwAAAAAf8AAAAAAAABDjwAA
PwCK8D2zKhwAAAAAf8AAAAAAAABDj4AAPwPqBz3Pv7AAAAAAf8AAAAAAAABDkAAAPwaMmT3iU/kA
AAAAf8AAAAAAAABDkIAAPwfJFz3vyWIAAAAAf8AAAAAAAABDkQAAPwlTrj3sNO0AAAAAf8AAAAAA
AABDkYAAPwU/Fj3EXK8AAAAAf8AAAAAAAABDkgAAPwNv8D2vxxUAAAAAf8AAAAAAAABDkoAAPwFj
hD2hAWQAAAAAf8AAAAAAAABDkwAAPwGZVz2LpxMAAAAAf8AAAAAAAABDk4AAPwexxD2RWGMAAAAA
f8AAAAAAAABDlAAAPw6HBj2PSZsAAAAAf8AAAAAAAABDlIAAPxEEaD2ZCIUAAAAAf8AAAAAAAABD
lQAAPxM8uj2ujaIAAAAAf8AAAAAAAABDlYAAPxFZmT2ivxsAAAAAf8AAAAAAAABDlgAAPxLVNz2Y
zdEAAAAAf8AAAAAAAABDloAAPxFIET2vg6wAAAAAf8AAAAAAAABDlwAAPxIodT3Dl2kAAAAAf8AA
AAAAAABDl4AAPxaeQT3YvCsAAAAAf8AAAAAAAABDmAAAPxtuPz3s2rEAAAAAf8AAAAAAAABDmIAA
PyHMID3vaQsAAAAAf8AAAAAAAABDmQAAPy5HOT3x3JoAAAAAf8AAAAAAAABDmYAAPzNAxD3Stj4A
AAAAf8AAAAAAAABDmgAAPzM/xj2//okAAAAAf8AAAAAAAABDmoAAPzOZRj2tkUcAAAAAf8AAAAAA
AABDmwAAPzNbCT2ke8wAAAAAf8AAAAAAAABDm4AAPzNFHj2veC4AAAAAf8AAAAAAAABDnAAAPzNc
dT23otYAAAAAf8AAAAAAAABDnIAAPziOyD20i5cAAAAAf8AAAAAAAABDnQAAPzuC1j2z8KAAAAAA
f8AAAAAAAABDnYAAPz1tyz2qE/YAAAAAf8AAAAAAAABDngAAPznYLj23F2UAAAAAf8AAAAAAAABD
noAAPz0HJz3H47EAAAAAf8AAAAAAAABDnwAAPzfNVT3ZCVIAAAAAf8AAAAAAAABDn4AAPzB4PD3x
Ql0AAAAAf8AAAAAAAABDoAAAPyjVgT381jEAAAAAf8AAAAAAAABDoIAAPyaJUj39b2MAAAAAf8AA
AAAAAABDoQAAPyjvGT4DEtUAAAAAf8AAAAAAAABDoYAAPy1Drz4GQRoAAAAAf8AAAAAAAABDogAA
Py/7kD4BgkYAAAAAf8AAAAAAAABDooAAPzF2tT4BSQsAAAAAf8AAAAAAAABDowAAPy+6DD4DTiEA
AAAAf8AAAAAAAABDo4AAPzNOKD4B37EAAAAAf8AAAAAAAABDpAAAPzkB0j4EWLgAAAAAf8AAAAAA
AABDpIAAPzrS6D3+5NoAAAAAf8AAAAAAAABDpQAAPzoADj30z6gAAAAAf8AAAAAAAABDpYAAP0Z/
sj4Z3dEAAAAAf8AAAAAAAABDpgAAP0XZgT4Qvo8AAAAAf8AAAAAAAABDpoAAP0OEqz4GyMYAAAAA
f8AAAAAAAABDpwAAP0F6vT4F0TEAAAAAf8AAAAAAAABDp4AAPzZGhz4OQ+4AAAAAf8AAAAAAAABD
qAAAPzKLkz4JHGYAAAAAf8AAAAAAAABDqIAAPzDdVz4ILMkAAAAAf8AAAAAAAABDqQAAPzFgWj4H
sI4AAAAAf8AAAAAAAABDqYAAPzWMJD4HpywAAAAAf8AAAAAAAABDqgAAPzqz0j4DX5gAAAAAf8AA
AAAAAABDqoAAPzvfZj4BM5IAAAAAf8AAAAAAAABDqwAAPzwF/D3/f7AAAAAAf8AAAAAAAABDq4AA
PzungT3s1DgAAAAAf8AAAAAAAABDrAAAPz1CzT3nRSUAAAAAf8AAAAAAAABDrIAAPzwLGD3LK4EA
AAAAf8AAAAAAAABDrQAAPzxGqT3CBasAAAAAf8AAAAAAAABDrYAAPzfZOj3T8kQAAAAAf8AAAAAA
AABDrgAAPznr6D3WBOYAAAAAf8AAAAAAAABDroAAPzb+lT3Tv8UAAAAAf8AAAAAAAABDrwAAPzj2
WD3rLKcAAAAAf8AAAAAAAABDr4AAPz/4iz38dVwAAAAAf8AAAAAAAABDsAAAP0AR1z3/fToAAAAA
f8AAAAAAAABDsIAAP0LW5z3oZY4AAAAAf8AAAAAAAABDsQAAP0L18T3qf0gAAAAAf8AAAAAAAABD
sYAAP0EnUT3bGIwAAAAAf8AAAAAAAABDsgAAPzma5j3VVxwAAAAAf8AAAAAAAABDsoAAPzOm4T3C
KJEAAAAAf8AAAAAAAABDswAAPzIU+j26+tsAAAAAf8AAAAAAAABDs4AAPy57MD24LgQAAAAAf8AA
AAAAAABDtAAAPy2KbT27peEAAAAAf8AAAAAAAABDtIAAPzF4eT28MLYAAAAAf8AAAAAAAABDtQAA
PzN1hj2/1EMAAAAAf8AAAAAAAABDtYAAPzQTCz3L91cAAAAAf8AAAAAAAABDtgAAPzd0OD3JX1MA
AAAAf8AAAAAAAABDtoAAPztnyT3QtzcAAAAAf8AAAAAAAABDtwAAPzrNDD3NIFoAAAAAf8AAAAAA
AABDt4AAPzkFfz3Do38AAAAAf8AAAAAAAABDuAAAPzglgT3AThoAAAAAf8AAAAAAAABDuIAAPzX/
zj3NL+kAAAAAf8AAAAAAAABDuQAAPy/rKT3PNo8AAAAAf8AAAAAAAABDuYAAPynSiz2/CX8AAAAA
f8AAAAAAAABDugAAPyDQYT2GpI4AAAAAf8AAAAAAAABDuoAAPxvHoj2NcrQAAAAAf8AAAAAAAABD
uwAAPxvXqD2YTQsAAAAAf8AAAAAAAABDu4AAPxxG7z2L/hkAAAAAf8AAAAAAAABDvAAAPx742j2T
dKIAAAAAf8AAAAAAAABDvIAAPyVVPD3CTIsAAAAAf8AAAAAAAABDvQAAPyjP6D3IYqIAAAAAf8AA
AAAAAABDvYAAPybm/T3KRd0AAAAAf8AAAAAAAABDvgAAPydp/D3bs5YAAAAAf8AAAAAAAABDvoAA
PyI+Wz3hLrIAAAAAf8AAAAAAAABDvwAAPxu0vj34EZkAAAAAf8AAAAAAAABDv4AAPxMPwj4FxcQA
AAAAf8AAAAAAAABDwAAAPxCE9j4M6AEAAAAAf8AAAAAAAABDwIAAPw4mQz4WtkYAAAAAf8AAAAAA
AABDwQAAPw5OTj4d0/AAAAAAf8AAAAAAAABDwYAAPwxRZT4W16YAAAAAf8AAAAAAAABDwgAAPw5X
jD4VrbQAAAAAf8AAAAAAAABDwoAAPxalvT4RHVYAAAAAf8AAAAAAAABDwwAAPxe6vj4HtiIAAAAA
f8AAAAAAAABDw4AAPxhfrD4OTIYAAAAAf8AAAAAAAABDxAAAPxX58D4N2sYAAAAAf8AAAAAAAABD
xIAAPxU7/D4MzMEAAAAAf8AAAAAAAABDxQAAPxoucT4FrkwAAAAAf8AAAAAAAABDxYAAPxZM6j32
eCsAAAAAf8AAAAAAAABDxgAAPxRb8j31QL4AAAAAf8AAAAAAAABDxoAAPw+VkD3vCA8AAAAAf8AA
AAAAAABDxwAAPwsQ8z4CB4YAAAAAf8AAAAAAAABDx4AAPwaw3z4I210AAAAAf8AAAAAAAABDyAAA
PwP/+T4QJIIAAAAAf8AAAAAAAABDyIAAPvHhJz4PZmwAAAAAf8AAAAAAAABDyQAAPuphpT4YuLwA
AAAAf8AAAAAAAABDyYAAPud9DD4UMicAAAAAf8AAAAAAAABDygAAPucpDD4QjlIAAAAAf8AAAAAA
AABDyoAAPutcnT4ILYQAAAAAf8AAAAAAAABDywAAPuyztD3un1YAAAAAf8AAAAAAAABDy4AAPu7y
sj3Bvl4AAAAAf8AAAAAAAABDzAAAPvKUGD2pZG8AAAAAf8AAAAAAAABDzIAAPu0Xaz2e5R4AAAAA
f8AAAAAAAABDzQAAPum/OD2XBOIAAAAAf8AAAAAAAABDzYAAPuSTFD2gJmQAAAAAf8AAAAAAAABD
zgAAPuVpKj2qsTUAAAAAf8AAAAAAAABDzoAAPukSnT3ELR0AAAAAf8AAAAAAAABDzwAAPuVXfD3B
XAkAAAAAf8AAAAAAAABDz4AAPuKhUz3HswQAAAAAf8AAAAAAAABD0AAAPufTPz3ESR4AAAAAf8AA
AAAAAABD0IAAPuufFT2EQPkAAAAAf8AAAAAAAABD0QAAPuj09j2KrZkAAAAAf8AAAAAAAABD0YAA
PuZ+ej2WVlYAAAAAf8AAAAAAAABD0gAAPs4V4j3XbCEAAAAAf8AAAAAAAABD0oAAPsk9Pj3Ue4QA
AAAAf8AAAAAAAABD0wAAPr+9BD2/gbYAAAAAf8AAAAAAAABD04AAPrtyIz210vQAAAAAf8AAAAAA
AABD1AAAPrLrxT2qEV0AAAAAf8AAAAAAAABD1IAAPqT2pz2Erz8AAAAAf8AAAAAAAABD1QAAPqXa
ND2PAxMAAAAAf8AAAAAAAABD1YAAPrfNeT2UMLsAAAAAf8AAAAAAAABD1gAAPrzuuT22MoMAAAAA
f8AAAAAAAABD1oAAPriNqz3bp2wAAAAAf8AAAAAAAABD1wAAPrUuKT35o3AAAAAAf8AAAAAAAABD
14AAPqy4+z4ACXQAAAAAf8AAAAAAAABD2AAAPrBXeT33Dr4AAAAAf8AAAAAAAABD2IAAPr1ivD2w
6woAAAAAf8AAAAAAAABD2QAAPrzlIz2btgoAAAAAf8AAAAAAAABD2YAAPr8pij2MBwgAAAAAf8AA
AAAAAABD2gAAPsgpXD2BzdgAAAAAf8AAAAAAAABD2oAAPsghzz2V5fQAAAAAf8AAAAAAAABD2wAA
PtQy0D2QRQsAAAAAf8AAAAAAAABD24AAPtqP4D2bj5AAAAAAf8AAAAAAAABD3AAAPtu3YT2dadgA
AAAAf8AAAAAAAABD3IAAPuNHAT2PawsAAAAAf8AAAAAAAABD3QAAPt+b4j20Ye0AAAAAf8AAAAAA
AABD3YAAPt6vFz4CgvsAAAAAf8AAAAAAAABD3gAAPtpXDD4MvKAAAAAAf8AAAAAAAABD3oAAPtry
2z4VkLoAAAAAf8AAAAAAAABD3wAAPtlRCT4XWcEAAAAAf8AAAAAAAABD34AAPuJYoj38w1gAAAAA
f8AAAAAAAABD4AAAPuDcsD3lUyEAAAAAf8AAAAAAAABD4IAAPulzAT29DokAAAAAf8AAAAAAAABD
4QAAPvTbAj22Hb8AAAAAf8AAAAAAAABD4YAAPvxm3j2iQEYAAAAAf8AAAAAAAABD4gAAPvIJiz2u
D28AAAAAf8AAAAAAAABD4oAAPvnlGz2zu8EAAAAAf8AAAAAAAABD4wAAPwDkGj3Uy18AAAAAf8AA
AAAAAABD44AAPwEIkT3heUgAAAAAf8AAAAAAAABD5AAAPv7iYj3TFlUAAAAAf8AAAAAAAABD5IAA
PvsLDT2mBLAAAAAAf8AAAAAAAABD5QAAPvC8zT2s7+oAAAAAf8AAAAAAAABD5YAAPudjRT2Tyo0A
AAAAf8AAAAAAAABD5gAAPuKdpD2UpdkAAAAAf8AAAAAAAABD5oAAPvN9rD2JEOUAAAAAf8AAAAAA
AABD5wAAPulgmz2JwAUAAAAAf8AAAAAAAABD54AAPtqCZz2G5WcAAAAAf8AAAAAAAABD6AAAPtlp
cD2IvrsAAAAAf8AAAAAAAABD6IAAPuE39D2SfjcAAAAAf8AAAAAAAABD6QAAPwDaMz2P0g8AAAAA
f8AAAAAAAABD6YAAPwZOpj2CDs4AAAAAf8AAAAAAAABD6gAAPwsShj13BrIAAAAAf8AAAAAAAABD
6oAAPw8QIj2TMA4AAAAAf8AAAAAAAABD6wAAPwOkbT2E6T4AAAAAf8AAAAAAAABD64AAPwNCkz1o
1TAAAAAAf8AAAAAAAABD7AAAPv4tPj2GnAcAAAAAf8AAAAAAAABD7IAAPvauED2V6u4AAAAAf8AA
AAAAAABD7QAAPu7jKD2enLIAAAAAf8AAAAAAAABD7YAAPtLQ5D1nelsAAAAAf8AAAAAAAABD7gAA
Ps/unz1qtpEAAAAAf8AAAAAAAABD7oAAPssU3j1BrOMAAAAAf8AAAAAAAABD7wAAPspqLj1FXogA
AAAAf8AAAAAAAABD74AAPseIVj1ZUL0AAAAAf8AAAAAAAABD8AAAPtIPOz1DZHkAAAAAf8AAAAAA
AABD8IAAPsolcz1PMtkAAAAAf8AAAAAAAABD8QAAPszv/z0qhMwAAAAAf8AAAAAAAABD8YAAPsxV
zzzkzp8AAAAAf8AAAAAAAABD8gAAPtJF/TzWEYkAAAAAf8AAAAAAAABD8oAAPs9x3TzaJikAAAAA
f8AAAAAAAABD8wAAPsPpRDzRdx0AAAAAf8AAAAAAAABD84AAPsWGIDzE77wAAAAAf8AAAAAAAABD
9AAAPsW2TzzhcCIAAAAAf8AAAAAAAABD9IAAPs/h9zyipzgAAAAAf8AAAAAAAABD9QAAPtcoajy6
xT8AAAAAf8AAAAAAAABD9YAAPtvgGzx5F80AAAAAf8AAAAAAAABD9gAAPtlvzDy57tMAAAAAf8AA
AAAAAABD9oAAPt6nVD1KPxEAAAAAf8AAAAAAAABD9wAAPuM/wj1oGPoAAAAAf8AAAAAAAABD94AA
Pt83uz16UEwAAAAAf8AAAAAAAABD+AAAPuWarz2L90sAAAAAf8AAAAAAAABD+IAAPuVZfj2TO0sA
AAAAf8AAAAAAAABD+QAAPwKwID0PXtcAAAAAf8AAAAAAAABD+YAAPvUORD0SSVUAAAAAf8AAAAAA
AABD+gAAPuzfPD0jLooAAAAAf8AAAAAAAABD+oAAPt/kyD1ljPIAAAAAf8AAAAAAAABD+wAAPtBT
sz1SfqAAAAAAf8AAAAAAAABD+4AAPsl2qj0wvMsAAAAAf8AAAAAAAABD/AAAPszoBD1PLB0AAAAA
f8AAAAAAAABD/IAAPtDzOj0giYsAAAAAf8AAAAAAAABD/QAAPtUowz0bvlwAAAAAf8AAAAAAAABD
/YAAPse6Pj0aHrgAAAAAf8AAAAAAAABD/gAAPuq1uj3ks+4AAAAAf8AAAAAAAABD/oAAPtdKZD3Q
DhAAAAAAf8AAAAAAAABD/wAAPtMoUT3LFIUAAAAAf8AAAAAAAABD/4AAPs3eaj2qyOkAAAAAf8AA
AAAAAABEAAAAPtjIJT237yIAAAAAf8AAAAAAAABEAEAAPt2hSz2llyQAAAAAf8AAAAAAAABEAIAA
Ptdg3z2d7QYAAAAAf8AAAAAAAABEAMAAPte6OD2NgBwAAAAAf8AAAAAAAABEAQAAPtM8yz2SjWQA
AAAAf8AAAAAAAABEAUAAPs4SlT2H/owAAAAAf8AAAAAAAABEAYAAPtRnfT2UXdoAAAAAf8AAAAAA
AABEAcAAPst5Ez2h9AQAAAAAf8AAAAAAAABEAgAAPtNYXj2ivzsAAAAAf8AAAAAAAABEAkAAPt14
yT2hMjsAAAAAf8AAAAAAAABEAoAAPuUJIz2ivlMAAAAAf8AAAAAAAABEAsAAPuqWdj2cSBwAAAAA
f8AAAAAAAABEAwAAPuoPGD2MqscAAAAAf8AAAAAAAABEA0AAPthDUj2k9dgAAAAAf8AAAAAAAABE
A4AAPs7aAD2tlZQAAAAAf8AAAAAAAABEA8AAPszkID2DE2QAAAAAf8AAAAAAAABEBAAAPswrTj2A
pNMAAAAAf8AAAAAAAABEBEAAPsrXsD2AytoAAAAAf8AAAAAAAABEBIAAPsRYLz2BQFEAAAAAf8AA
AAAAAABEBMAAPr6f/j2KVcgAAAAAf8AAAAAAAABEBQAAPsZBYT2FQjQAAAAAf8AAAAAAAABEBUAA
Ps6yGz2MGUwAAAAAf8AAAAAAAABEBYAAPtBu0T2eDV0AAAAAf8AAAAAAAABEBcAAPs2OnT2xgTMA
AAAAf8AAAAAAAABEBgAAPtAMLz2tEtYAAAAAf8AAAAAAAABEBkAAPrl0GT3RoLkAAAAAf8AAAAAA
AABEBoAAPrOarD3abBsAAAAAf8AAAAAAAABEBsAAPrRgPz3XyEwAAAAAf8AAAAAAAABEBwAAPqoD
iD3cXx0AAAAAf8AAAAAAAABEB0AAPqKNAT24eTYAAAAAf8AAAAAAAABEB4AAPpytSD2QUwgAAAAA
f8AAAAAAAABEB8AAPpWYVD2feTYAAAAAf8AAAAAAAABECAAAPpuouT2IBSsAAAAAf8AAAAAAAABE
CEAAPqBdYj2TxnIAAAAAf8AAAAAAAABECIAAPqFO2T2U6ksAAAAAf8AAAAAAAABECMAAPphRdT2h
mFQAAAAAf8AAAAAAAABECQAAPpV/LD3HZ5QAAAAAf8AAAAAAAABECUAAPoXXbD3aeLcAAAAAf8AA
AAAAAABECYAAPo7gQD3EDjwAAAAAf8AAAAAAAABECcAAPpObZz2ya24AAAAAf8AAAAAAAABECgAA
PpMzdD2X220AAAAAf8AAAAAAAABECkAAPpebGj1kaDEAAAAAf8AAAAAAAABECoAAPpZgwz0/FOMA
AAAAf8AAAAAAAABECsAAPoZ1ED0wiDkAAAAAf8AAAAAAAABECwAAPnKj7T1nkDoAAAAAf8AAAAAA
AABEC0AAPmfzeT10dsAAAAAAf8AAAAAAAABEC4AAPnMaJz2EeUgAAAAAf8AAAAAAAABEC8AAPnM5
ID2QbzIAAAAAf8AAAAAAAABEDAAAPmH83D1dexcAAAAAf8AAAAAAAABEDEAAPmL10D1L7Y8AAAAA
f8AAAAAAAABEDIAAPjqFyj0vbEsAAAAAf8AAAAAAAABEDMAAPitHgD1m80cAAAAAf8AAAAAAAABE
DQAAPh1V3D1laJAAAAAAf8AAAAAAAABEDUAAPgrZkj2HKVoAAAAAf8AAAAAAAABEDYAAPg45pz2a
v/oAAAAAf8AAAAAAAABEDcAAPgcgmz2aRoYAAAAAf8AAAAAAAABEDgAAPglsoT2sS7AAAAAAf8AA
AAAAAABEDkAAPgDIej2K24AAAAAAf8AAAAAAAABEDoAAPggxhz1YEWAAAAAAf8AAAAAAAABEDsAA
Pfm60T01J7IAAAAAf8AAAAAAAABEDwAAPeRnsz0dFMEAAAAAf8AAAAAAAABED0AAPg1BBz1JZbsA
AAAAf8AAAAAAAABED4AAPjFbkz1mr08AAAAAf8AAAAAAAABED8AAPjL/qz1baRkAAAAAf8AAAAAA
AABEEAAAPjCWtD1N1pAAAAAAf8AAAAAAAABEEEAAPiZ2vz1lJ90AAAAAf8AAAAAAAABEEIAAPhzL
Uj07ejIAAAAAf8AAAAAAAABEEMAAPivljT0PD1QAAAAAf8AAAAAAAABEEQAAPjQBYDzm9ZkAAAAA
f8AAAAAAAABEEUAAPikHcDy8ijkAAAAAf8AAAAAAAABEEYAAPiC7izzMgwUAAAAAf8AAAAAAAABE
EcAAPg12hDzm8fgAAAAAf8AAAAAAAABEEgAAPftiKT0BMd8AAAAAf8AAAAAAAABEEkAAPdXBpz0f
NEMAAAAAf8AAAAAAAABEEoAAPbFZWD1AowoAAAAAf8AAAAAAAABEEsAAPZs+gz1exJQAAAAAf8AA
AAAAAABEEwAAPavZfj1aojIAAAAAf8AAAAAAAABEE0AAPdEWEz0xgbkAAAAAf8AAAAAAAABEE4AA
PfBKGj0pIoAAAAAAf8AAAAAAAABEE8AAPgbTyz0zhuIAAAAAf8AAAAAAAABEFAAAPgbnKT0IlNYA
AAAAf8AAAAAAAABEFEAAPe8iHjzZ3rIAAAAAf8AAAAAAAABEFIAAPeIE6D0C8GUAAAAAf8AAAAAA
AABEFMAAPd8wcT0tXAgAAAAAf8AAAAAAAABEFQAAPd08cz0jWVsAAAAAf8AAAAAAAABEFUAAPfw/
iT0qbMEAAAAAf8AAAAAAAABEFYAAPgk4wTzV1GMAAAAAf8AAAAAAAABEFcAAPgT3+zyMDhsAAAAA
f8AAAAAAAABEFgAAPgwDyjx7Gu0AAAAAf8AAAAAAAABEFkAAPgldOz0B10QAAAAAf8AAAAAAAABE
FoAAPfYxfz0iu9YAAAAAf8AAAAAAAABEFsAAPeN9Jj0vakEAAAAAf8AAAAAAAABEFwAAPcGJDD0m
H34AAAAAf8AAAAAAAABEF0AAPblBTj0PScQAAAAAf8AAAAAAAABEF4AAPakxPz0bQrIAAAAAf8AA
AAAAAABEF8AAPag0ED1OUkgAAAAAf8AAAAAAAABEGAAAPaUiAj1ylSgAAAAAf8AAAAAAAABEGEAA
PZgVGj2U2mAAAAAAf8AAAAAAAABEGIAAPbJSXj2T3W8AAAAAf8AAAAAAAABEGMAAPY//jj2aeKQA
AAAAf8AAAAAAAABEGQAAPZg2ej2efKEAAAAAf8AAAAAAAABEGUAAPaFjQj2kYxEAAAAAf8AAAAAA
AABEGYAAPZwy7z2OsR4AAAAAf8AAAAAAAABEGcAAPZYNSz184rYAAAAAf8AAAAAAAABEGgAAPaR0
0D1njmkAAAAAf8AAAAAAAABEGkAAPbsDNz1xVFoAAAAAf8AAAAAAAABEGoAAPbX33T2ONUoAAAAA
f8AAAAAAAABEGsAAPajf7j2fy8AAAAAAf8AAAAAAAABEGwAAPaj7JD2xFF0AAAAAf8AAAAAAAABE
G0AAPYc/MT27BakAAAAAf8AAAAAAAABEG4AAPVOmiT2yCe0AAAAAf8AAAAAAAABEG8AAPSOQ+z2d
oUUAAAAAf8AAAAAAAABEHAAAPQ+qfj2P0FoAAAAAf8AAAAAAAABEHEAAPR3Q3j1gTjcAAAAAf8AA
AAAAAABEHIAAPUN+Yz18yJsAAAAAf8AAAAAAAABEHMAAPWsn6z2CjbYAAAAAf8AAAAAAAABEHQAA
PYGlCj2C0LoAAAAAf8AAAAAAAABEHUAAPZNuoD2XG9QAAAAAf8AAAAAAAABEHYAAPYdF6D2bTvYA
AAAAf8AAAAAAAABEHcAAPT5xyz2G8RoAAAAAf8AAAAAAAABEHgAAPJTWLz10gCgAAAAAf8AAAAAA
AABEHkAAPGFYwD03b40AAAAAf8AAAAAAAABEHoAAPCINGj0zrO4AAAAAf8AAAAAAAABEHsAAusDr
PD1Nx5AAAAAAf8AAAAAAAABEHwAAPJsmWT1hbc8AAAAAf8AAAAAAAABEH0AAPKvSzj1/CVwAAAAA
f8AAAAAAAABEH4AAPGznID2VJsgAAAAAf8AAAAAAAABEH8AAPC8q5D2eKeEAAAAAf8AAAAAAAABE
IAAAPOpeFz2j1ggAAAAAf8AAAAAAAABEIEAAPQOqrD2QfRcAAAAAf8AAAAAAAABEIIAAPQTBwz2R
UvYAAAAAf8AAAAAAAABEIMAAvAq81D2u9fMAAAAAf8AAAAAAAABEIQAAvFms5D2OvsMAAAAAf8AA
AAAAAABEIUAAOagW+D2OtFQAAAAAf8AAAAAAAABEIYAAPHOfHz2MQYYAAAAAf8AAAAAAAABEIcAA
O5KCMD2Y6lMAAAAAf8AAAAAAAABEIgAAPAlldD20TEYAAAAAf8AAAAAAAABEIkAAO8d0MD25tNsA
AAAAf8AAAAAAAABEIoAAPMf2Cj27guwAAAAAf8AAAAAAAABEIsAAPMO7ej2fxDoAAAAAf8AAAAAA
AABEIwAAPLmzhz16hRkAAAAAf8AAAAAAAABEI0AAPEOxoz1r6kIAAAAAf8AAAAAAAABEI4AAuxBu
fj1HR7AAAAAAf8AAAAAAAABEI8AAvJbrwj0WmVEAAAAAf8AAAAAAAABEJAAAvG32lj0h34cAAAAA
f8AAAAAAAABEJEAAvMW+Lz0zAUcAAAAAf8AAAAAAAABEJIAAvOy1sz1ZEKYAAAAAf8AAAAAAAABE
JMAAvPJkVT1BjNoAAAAAf8AAAAAAAABEJQAAvLKi4D1GBzQAAAAAf8AAAAAAAABEJUAAvPsI2D0g
55QAAAAAf8AAAAAAAABEJYAAvPlv1D0V9goAAAAAf8AAAAAAAABEJcAAu83SnD0GbPMAAAAAf8AA
AAAAAABEJgAAvOzuKD0atxcAAAAAf8AAAAAAAABEJkAAvJRn+D0wasoAAAAAf8AAAAAAAABEJoAA
vG+uDD0nRBsAAAAAf8AAAAAAAABEJsAAuwphoz0vsjQAAAAAf8AAAAAAAABEJwAAO+VAez0+6WYA
AAAAf8AAAAAAAABEJ0AAPA4Wkj0/jHMAAAAAf8AAAAAAAABEJ4AAPCZhrj1KvB4AAAAAf8AAAAAA
AABEJ8AAPLzqgj00vj8AAAAAf8AAAAAAAABEKAAAPPkh8D0g7KwAAAAAf8AAAAAAAABEKEAAPRsx
jDz+hwIAAAAAf8AAAAAAAABEKIAAPPsO/jytTMMAAAAAf8AAAAAAAABEKMAAPLWkgjwvRz4AAAAA
f8AAAAAAAABEKQAAPDdgPDwwfE0AAAAAf8AAAAAAAABEKUAAO9PaNDw+jh8AAAAAf8AAAAAAAABE
KYAAun2P1Dw6HhwAAAAAf8AAAAAAAABEKcAAO1BUjzykEpMAAAAAf8AAAAAAAABEKgAAvAgNJD0E
g5kAAAAAf8AAAAAAAABEKkAAu6kSoD1Dza8AAAAAf8AAAAAAAABEKoAAOpIHKj1hDcIAAAAAf8AA
AAAAAABEKsAAPCBbPD1+0QwAAAAAf8AAAAAAAABEKwAAPGT7Sj2Op0MAAAAAf8AAAAAAAABEK0AA
PK3uSD14kaYAAAAAf8AAAAAAAABEK4AAPF2Lxz1vuS4AAAAAf8AAAAAAAABEK8AAvOE63D2XyZ8A
AAAAf8AAAAAAAABELAAAvJe7Aj2PMs0AAAAAf8AAAAAAAABELEAAuo5+aj2cYPEAAAAAf8AAAAAA
AABELIAAu0355D2sQqYAAAAAf8AAAAAAAABELMAAO89UTj3XsM8AAAAAf8AAAAAAAABELQAAO9YK
6j3CzL8AAAAAf8AAAAAAAABELUAAPC47Wj23YlwAAAAAf8AAAAAAAABELYAAPINCGz2hvG8AAAAA
f8AAAAAAAABELcAAPDUpHT2TE+sAAAAAf8AAAAAAAABELgAAvARXwj2MDOkAAAAAf8AAAAAAAABE
LkAAvDaY9D2Md0IAAAAAf8AAAAAAAABELoAAvHA3Mz2NJCQAAAAAf8AAAAAAAABELsAAvIUtMj2R
QgQAAAAAf8AAAAAAAABELwAAvR5svz21PGkAAAAAf8AAAAAAAABEL0AAvVoKSj233pQAAAAAf8AA
AAAAAABEL4AAvgnLJj2igpsAAAAAf8AAAAAAAABEL8AAviObGD3aQJcAAAAAf8AAAAAAAABEMAAA
vhefaz3aIG4AAAAAf8AAAAAAAABEMEAAvgMcdz3JhVIAAAAAf8AAAAAAAABEMIAAveIfzT3TprMA
AAAAf8AAAAAAAABEMMAAvdShyz3Cr0kAAAAAf8AAAAAAAABEMQAAvcX8gT3G/bwAAAAAf8AAAAAA
AABEMUAAvctW3j3CwA4AAAAAf8AAAAAAAABEMYAAvai/+j2wG8gAAAAAf8AAAAAAAABEMcAAvZW3
Dz2qQggAAAAAf8AAAAAAAABEMgAAvTExcT2icR8AAAAAf8AAAAAAAABEMkAAvXxM/j1pLFsAAAAA
f8AAAAAAAABEMoAAvYhXeD1VdMMAAAAAf8AAAAAAAABEMsAAvYyOgj1dM/cAAAAAf8AAAAAAAABE
MwAAvZeFrT12wLYAAAAAf8AAAAAAAABEM0AAvYbzFj2MsFcAAAAAf8AAAAAAAABEM4AAvVw0IT2Z
SvUAAAAAf8AAAAAAAABEM8AAvY1Fvz2k6K4AAAAAf8AAAAAAAABENAAAvVuvCD2bPb0AAAAAf8AA
AAAAAABENEAAvUZvNj2QVnwAAAAAf8AAAAAAAABENIAAvXF3iz2N9O8AAAAAf8AAAAAAAABENMAA
vYGqbD2QAScAAAAAf8AAAAAAAABENQAAvYfwqD2PawoAAAAAf8AAAAAAAABENUAAvX6BGj2TyVsA
AAAAf8AAAAAAAABENYAAvYXZ8D2i3REAAAAAf8AAAAAAAABENcAAvaWOLT2my7wAAAAAf8AAAAAA
AABENgAAvb0A8j2wySEAAAAAf8AAAAAAAABENkAAva2puD2h3qMAAAAAf8AAAAAAAABENoAAvZZ/
MT2XQEcAAAAAf8AAAAAAAABENsAAvXyBwD2ce80AAAAAf8AAAAAAAABENwAAvVApUD2dSVAAAAAA
f8AAAAAAAABEN0AAvOUYCD2WGDYAAAAAf8AAAAAAAABEN4AAvMqlnj2bBCUAAAAAf8AAAAAAAABE
N8AAvQSCtT2tSrIAAAAAf8AAAAAAAABEOAAAvR5vcj2pA4YAAAAAf8AAAAAAAABEOEAAvVi7xD29
JdMAAAAAf8AAAAAAAABEOIAAvVz77j3FbHgAAAAAf8AAAAAAAABEOMAAvaGfRT2s/tsAAAAAf8AA
AAAAAABEOQAAvYJZMD2sgjkAAAAAf8AAAAAAAABEOUAAvVnVsD2tDDgAAAAAf8AAAAAAAABEOYAA
vSEIfz2ubA4AAAAAf8AAAAAAAABEOcAAvPjr1j2uBRYAAAAAf8AAAAAAAABEOgAAvJnlwz2fHPkA
AAAAf8AAAAAAAABEOkAAvCGgxz2O0wwAAAAAf8AAAAAAAABEOoAAu3aenD1tK8EAAAAAf8AAAAAA
AABEOsAAu3LLpT1HvCsAAAAAf8AAAAAAAABEOwAAuwOeUT0eoDIAAAAAf8AAAAAAAABEO0AAvHRS
PzztvuIAAAAAf8AAAAAAAABEO4AAvOIfqTy9cdIAAAAAf8AAAAAAAABEO8AAvQZlpTylnIIAAAAA
f8AAAAAAAABEPAAAvOdapjzVp9QAAAAAf8AAAAAAAABEPEAAvQUs7D1G8pQAAAAAf8AAAAAAAABE
PIAAvR5Jqz1yNDEAAAAAf8AAAAAAAABEPMAAvPCzDD2PWh4AAAAAf8AAAAAAAABEPQAAvQws/D2Q
tNcAAAAAf8AAAAAAAABEPUAAvQoTQD2MQswAAAAAf8AAAAAAAABEPYAAvSqEvj2QD/QAAAAAf8AA
AAAAAABEPcAAvWIXTz2Jmn4AAAAAf8AAAAAAAABEPgAAvVQxbj2JBt0AAAAAf8AAAAAAAABEPkAA
vP6OWj1sTxgAAAAAf8AAAAAAAABEPoAAvAOcSD02qBkAAAAAf8AAAAAAAABEPsAAvEa01j2BD+8A
AAAAf8AAAAAAAABEPwAAvKxI6z2dtFAAAAAAf8AAAAAAAABEP0AAvQY/nD2d3MsAAAAAf8AAAAAA
AABEP4AAvSG94z20U30AAAAAf8AAAAAAAABEP8AAvUlySD2vMiUAAAAAf8AAAAAAAABEQAAAvU3Z
tT2bKWUAAAAAf8AAAAAAAABEQEAAvVlG6j2DaF8AAAAAf8AAAAAAAABEQIAAvaisQD082MwAAAAA
f8AAAAAAAABEQMAAvYBrCz0yQ3cAAAAAf8AAAAAAAABEQQAAvT91Yj0XHpsAAAAAf8AAAAAAAABE
QUAAvRxi+T0v95sAAAAAf8AAAAAAAABEQYAAvQD33D1UMXEAAAAAf8AAAAAAAABEQcAAvT8Alj00
jo4AAAAAf8AAAAAAAABEQgAAvVnqgj0glHMAAAAAf8AAAAAAAABEQkAAvYuT7T0N4R0AAAAAf8AA
AAAAAABEQoAAvYFlRzzyMcoAAAAAf8AAAAAAAABEQsAAvWBV6DzzU8UAAAAAf8AAAAAAAABEQwAA
vVw/LTzqKgsAAAAAf8AAAAAAAABEQ0AAvUEUdD0AzsoAAAAAf8AAAAAAAABEQ4AAvURaZjz+n0QA
AAAAf8AAAAAAAABEQ8AAvVt59D0Bs44AAAAAf8AAAAAAAABERAAAvXZQ4D0Lq7MAAAAAf8AAAAAA
AABEREAAvYYKsz0HKscAAAAAf8AAAAAAAABERIAAvYREDj0pPmIAAAAAf8AAAAAAAABERMAAvWnA
VT0RmG0AAAAAf8AAAAAAAABERQAAvV0iAz0YLLQAAAAAf8AAAAAAAABERUAAvZJb3j0czLEAAAAA
f8AAAAAAAABERYAAvYehAD1CGnQAAAAAf8AAAAAAAABERcAAvYlFkj1PRRkAAAAAf8AAAAAAAABE
RgAAva9Udj1KU4QAAAAAf8AAAAAAAABERkAAvctSaD0zV7EAAAAAf8AAAAAAAABERoAAvdjHgj0a
E6IAAAAAf8AAAAAAAABERsAAvc+Zcj0HoFYAAAAAf8AAAAAAAABERwAAvdzz7D0Nf9IAAAAAf8AA
AAAAAABER0AAvdCRpT0ZZUsAAAAAf8AAAAAAAABER4AAvauC4z1elIgAAAAAf8AAAAAAAABER8AA
vbGJ5D1ud60AAAAAf8AAAAAAAABESAAAvcZl1z1FfJ0AAAAAf8AAAAAAAAA=</set>
      <set id="src_311" fmt="ptset">AAAAB3NyY18zMTEAAAAAAAAABgAAA4XCyAAAPdXVwz0HGFEAAAAAf8AAAAAAAADCxgAAPeMnEDz+
mIIAAAAAf8AAAAAAAADCxAAAPc1YzT0MIYQAAAAAf8AAAAAAAADCwgAAPcxbwj0kkGwAAAAAf8AA
AAAAAADCwAAAPeZGFz1x6YMAAAAAf8AAAAAAAADCvgAAPfbo5D1z3IIAAAAAf8AAAAAAAADCvAAA
PfR4fj2NKqEAAAAAf8AAAAAAAADCugAAPfLYzD2Pt9UAAAAAf8AAAAAAAADCuAAAPgMcAj19lbwA
AAAAf8AAAAAAAADCtgAAPgW3CD2HQP8AAAAAf8AAAAAAAADCtAAAPe+xZD0fhmEAAAAAf8AAAAAA
AADCsgAAPeXEuj0gE60AAAAAf8AAAAAAAADCsAAAPd1noz0QhC8AAAAAf8AAAAAAAADCrgAAPbe3
xj06IvMAAAAAf8AAAAAAAADCrAAAPbJexj1JIE8AAAAAf8AAAAAAAADCqgAAPacK/j1WfnoAAAAA
f8AAAAAAAADCqAAAPavcuj1ixxUAAAAAf8AAAAAAAADCpgAAPduAcD1sMRYAAAAAf8AAAAAAAADC
pAAAPfEemj14DzAAAAAAf8AAAAAAAADCogAAPe8MNj115IwAAAAAf8AAAAAAAADCoAAAPgUUnj16
EWAAAAAAf8AAAAAAAADCngAAPdzWhz1p5usAAAAAf8AAAAAAAADCnAAAPbewTj1L1p4AAAAAf8AA
AAAAAADCmgAAPYeBJT1KM3YAAAAAf8AAAAAAAADCmAAAPVClQT0zjU0AAAAAf8AAAAAAAADClgAA
PCplgT1LMTsAAAAAf8AAAAAAAADClAAAPM63VD06rg0AAAAAf8AAAAAAAADCkgAAPKIUej0hiNkA
AAAAf8AAAAAAAADCkAAAPJjWqjzT9eQAAAAAf8AAAAAAAADCjgAAPAF40zzRzkAAAAAAf8AAAAAA
AADCjAAAPGn1zjzsg2cAAAAAf8AAAAAAAADCigAAPBWV9zze9JUAAAAAf8AAAAAAAADCiAAAOuOV
0Dzo760AAAAAf8AAAAAAAADChgAAvHg/vj0/v08AAAAAf8AAAAAAAADChAAAu/hjwD1ChS0AAAAA
f8AAAAAAAADCggAAus/hcD07z2sAAAAAf8AAAAAAAADCgAAAO4FS6D0maHoAAAAAf8AAAAAAAADC
fAAAO6YFgD0rysUAAAAAf8AAAAAAAADCeAAAPCopPD0a2aAAAAAAf8AAAAAAAADCdAAAu4FaYjz3
PtkAAAAAf8AAAAAAAADCcAAAvBOr9DyAOpYAAAAAf8AAAAAAAADCbAAAvENbpDyKVzEAAAAAf8AA
AAAAAADCaAAAu7R6HDvjlIYAAAAAf8AAAAAAAADCZAAAvES/EzwFQCoAAAAAf8AAAAAAAADCYAAA
vBhvZDv4CogAAAAAf8AAAAAAAADCXAAAvCbtxDygnmYAAAAAf8AAAAAAAADCWAAAvM8BbDyfr5IA
AAAAf8AAAAAAAADCVAAAvQNS7DyT6vwAAAAAf8AAAAAAAADCUAAAu/9afzzEpa4AAAAAf8AAAAAA
AADCTAAAvFBcKTymsRAAAAAAf8AAAAAAAADCSAAAuysmKjyLpIYAAAAAf8AAAAAAAADCRAAAPB3Q
YTxPwakAAAAAf8AAAAAAAADCQAAAPIs6mjwR+7wAAAAAf8AAAAAAAADCPAAAPId5pzw8SSYAAAAA
f8AAAAAAAADCOAAAPAtGMTwfcpMAAAAAf8AAAAAAAADCNAAAvFZpgzv8dtcAAAAAf8AAAAAAAADC
MAAAvNxDfjxJSxcAAAAAf8AAAAAAAADCLAAAvPyG/DyDGOEAAAAAf8AAAAAAAADCKAAAvQ5esDyL
hIgAAAAAf8AAAAAAAADCJAAAvRbl3Dy2+XoAAAAAf8AAAAAAAADCIAAAvQyswjyAbUMAAAAAf8AA
AAAAAADCHAAAvQvfvzyHkVwAAAAAf8AAAAAAAADCGAAAvRCHRDxlYFMAAAAAf8AAAAAAAADCFAAA
vRm4vjywoS0AAAAAf8AAAAAAAADCEAAAvH75+zxWc8IAAAAAf8AAAAAAAADCDAAAvJii7jxZEMMA
AAAAf8AAAAAAAADCCAAAvNwqLjzpOQMAAAAAf8AAAAAAAADCBAAAvFVbBTyTy1MAAAAAf8AAAAAA
AADCAAAAO5CaKTxqRXgAAAAAf8AAAAAAAADB+AAAPNG+WTxDc3oAAAAAf8AAAAAAAADB8AAAPTqh
nDyMdxIAAAAAf8AAAAAAAADB6AAAPVBU0j0GJBYAAAAAf8AAAAAAAADB4AAAPRo56z0GqRgAAAAA
f8AAAAAAAADB2AAAPR3NVj0NH9EAAAAAf8AAAAAAAADB0AAAPSzGcD0JKRkAAAAAf8AAAAAAAADB
yAAAPQ7v+DykJhsAAAAAf8AAAAAAAADBwAAAPQjhNjy12w4AAAAAf8AAAAAAAADBuAAAPPWnMzyB
r6kAAAAAf8AAAAAAAADBsAAAPRBiKzxWnuYAAAAAf8AAAAAAAADBqAAAPQxINjyVApYAAAAAf8AA
AAAAAADBoAAAPPN/OTypJKMAAAAAf8AAAAAAAADBmAAAPOtk9Dy1se8AAAAAf8AAAAAAAADBkAAA
PAzIqjyXmcEAAAAAf8AAAAAAAADBiAAAOgzzuDzGojsAAAAAf8AAAAAAAADBgAAAO/PBOj0cgCQA
AAAAf8AAAAAAAADBcAAAPci2rj3/C1kAAAAAf8AAAAAAAADBYAAAPcAK1j4B60wAAAAAf8AAAAAA
AADBUAAAPdNpoj4C1V4AAAAAf8AAAAAAAADBQAAAPd2rBD3z7wYAAAAAf8AAAAAAAADBMAAAPd8f
yj3uK5gAAAAAf8AAAAAAAADBIAAAPcaWcT3gSvsAAAAAf8AAAAAAAADBEAAAPaHz4z3iZ8MAAAAA
f8AAAAAAAADBAAAAPYZtlj3Za3oAAAAAf8AAAAAAAADA4AAAPU2ioD3T5Q8AAAAAf8AAAAAAAADA
wAAAPUiLlD3DyHwAAAAAf8AAAAAAAADAoAAAPCKBsD3U/XYAAAAAf8AAAAAAAADAgAAAO4o1bj3A
kQMAAAAAf8AAAAAAAADAQAAAvAmqKz2vjMoAAAAAf8AAAAAAAADAAAAAvL6V4j2nv9IAAAAAf8AA
AAAAAAC/gAAAvPedjD2njNEAAAAAf8AAAAAAAAAAAAAAvTiOeT2dkNEAAAAAf8AAAAAAAAA/gAAA
vU52Sj2kBdUAAAAAf8AAAAAAAABAAAAAvN9ZPz2a5l0AAAAAf8AAAAAAAABAQAAAvLr2iD2Sc2kA
AAAAf8AAAAAAAABAgAAAvDDM6j2ShWEAAAAAf8AAAAAAAABAoAAAO4fxnD2EDNYAAAAAf8AAAAAA
AABAwAAAO+7JNT1vpP8AAAAAf8AAAAAAAABA4AAAO9USiz1YSVQAAAAAf8AAAAAAAABBAAAAPJq9
5z1buV4AAAAAf8AAAAAAAABBEAAAO0T4Gj1ZrM8AAAAAf8AAAAAAAABBIAAAOgk+UD13yn8AAAAA
f8AAAAAAAABBMAAAOxBgpT1abbwAAAAAf8AAAAAAAABBQAAAPLWgcj1Egr8AAAAAf8AAAAAAAABB
UAAAPQIrzD0ouqQAAAAAf8AAAAAAAABBYAAAvbClFz3TWfkAAAAAf8AAAAAAAABBcAAAvfb9Iz4P
0MAAAAAAf8AAAAAAAABBgAAAvdR5CT4TIrgAAAAAf8AAAAAAAABBiAAAveXewz4QSBYAAAAAf8AA
AAAAAABBkAAAvfN7nT4ZnFAAAAAAf8AAAAAAAABBmAAAvg7P9D4UsbMAAAAAf8AAAAAAAABBoAAA
vgJb4j4XjO4AAAAAf8AAAAAAAABBqAAAvgRmQT4W/nkAAAAAf8AAAAAAAABBsAAAvguWLD4TbE0A
AAAAf8AAAAAAAABBuAAAvgsZ9z4U2BMAAAAAf8AAAAAAAABBwAAAvgraLD4eIT8AAAAAf8AAAAAA
AABByAAAPIUAgT1I3KoAAAAAf8AAAAAAAABB0AAAPRPWfj0+LbUAAAAAf8AAAAAAAABB2AAAPSuy
FD023NAAAAAAf8AAAAAAAABB4AAAPTcjrj0n+XsAAAAAf8AAAAAAAABB6AAAPRZlez0pOg4AAAAA
f8AAAAAAAABB8AAAPPMegD0m/KYAAAAAf8AAAAAAAABB+AAAPKxkzj1Eb8QAAAAAf8AAAAAAAABC
AAAAO/dU6z1dGIUAAAAAf8AAAAAAAABCBAAAO9rEZz1y2/QAAAAAf8AAAAAAAABCCAAAu/ccrj1N
Qa0AAAAAf8AAAAAAAABCDAAAu/sUDj1EU/kAAAAAf8AAAAAAAABCEAAAu748Az0lfoAAAAAAf8AA
AAAAAABCFAAAvEZTyj0RkpcAAAAAf8AAAAAAAABCGAAAu5mRRD0Fi4gAAAAAf8AAAAAAAABCHAAA
u8PIIjzFBE4AAAAAf8AAAAAAAABCIAAAPCZpjzyXpi4AAAAAf8AAAAAAAABCJAAAPJ2I5Dy7x5AA
AAAAf8AAAAAAAABCKAAAPS5e/T0NypEAAAAAf8AAAAAAAABCLAAAPUql6j0nYZYAAAAAf8AAAAAA
AABCMAAAPUSJtT0sqU0AAAAAf8AAAAAAAABCNAAAPS6gWD0U72wAAAAAf8AAAAAAAABCOAAAPULG
Wz0A5ggAAAAAf8AAAAAAAABCPAAAPTD0hzyOBWwAAAAAf8AAAAAAAABCQAAAPW2G+jwimHEAAAAA
f8AAAAAAAABCRAAAPOzB1j0ht3UAAAAAf8AAAAAAAABCSAAAPUvzsT0QnboAAAAAf8AAAAAAAABC
TAAAPWhspD0YBZgAAAAAf8AAAAAAAABCUAAAPT4Y4T0cwe4AAAAAf8AAAAAAAABCVAAAPYJdfjz1
azkAAAAAf8AAAAAAAABCWAAAPW1XXjzQtVwAAAAAf8AAAAAAAABCXAAAPSnbDjykkecAAAAAf8AA
AAAAAABCYAAAPSHGNjyrm4QAAAAAf8AAAAAAAABCZAAAPSJf1zynhDUAAAAAf8AAAAAAAABCaAAA
PVqolzzA8dUAAAAAf8AAAAAAAABCbAAAPU/d/jyWHOcAAAAAf8AAAAAAAABCcAAAPUnvLTyAcQgA
AAAAf8AAAAAAAABCdAAAPVyLiTw4TjoAAAAAf8AAAAAAAABCeAAAPW8grTySP8UAAAAAf8AAAAAA
AABCfAAAPZAd/DyTJxAAAAAAf8AAAAAAAABCgAAAPaKtDDzPB68AAAAAf8AAAAAAAABCggAAPasG
LjzCwEUAAAAAf8AAAAAAAABChAAAPZbWljy9q8sAAAAAf8AAAAAAAABChgAAPXeZljy0a9EAAAAA
f8AAAAAAAABCiAAAPVmOMzzSUAgAAAAAf8AAAAAAAABCigAAPSOuTTzFvisAAAAAf8AAAAAAAABC
jAAAuThSoD10nBYAAAAAf8AAAAAAAABCjgAAPApCCj02ARAAAAAAf8AAAAAAAABCkAAAPBmQOz0Z
OW0AAAAAf8AAAAAAAABCkgAAPSKx9j1kR8UAAAAAf8AAAAAAAABClAAAPRo95D1NqWIAAAAAf8AA
AAAAAABClgAAPNx3bz1BHrQAAAAAf8AAAAAAAABCmAAAPL9VQz0+nDgAAAAAf8AAAAAAAABCmgAA
PRfVODynQfAAAAAAf8AAAAAAAABCnAAAPMqBOzz1TOEAAAAAf8AAAAAAAABCngAAPRFltTzmtssA
AAAAf8AAAAAAAABCoAAAPRelez0VI0YAAAAAf8AAAAAAAABCogAAPTCT5D0AKxcAAAAAf8AAAAAA
AABCpAAAPTNFYzzw028AAAAAf8AAAAAAAABCpgAAPUn4gDzOXwsAAAAAf8AAAAAAAABCqAAAPXVJ
bzy883gAAAAAf8AAAAAAAABCqgAAPX9i8jzES8UAAAAAf8AAAAAAAABCrAAAPYOWLjzfJNwAAAAA
f8AAAAAAAABCrgAAPVSurzzRcPIAAAAAf8AAAAAAAABCsAAAPQw9xTz07ooAAAAAf8AAAAAAAABC
sgAAPS2czDzEMvgAAAAAf8AAAAAAAABCtAAAPPLOTj0NXOwAAAAAf8AAAAAAAABCtgAAPJ5d0D0E
FxgAAAAAf8AAAAAAAABCuAAAPENjqz0lW7UAAAAAf8AAAAAAAABCugAAPLMdMD06K7oAAAAAf8AA
AAAAAABCvAAAPF/uUj0iLPAAAAAAf8AAAAAAAABCvgAAPJTW8T0efdgAAAAAf8AAAAAAAABCwAAA
PV4mDz0ixPIAAAAAf8AAAAAAAABCwgAAPaXhyT0jYksAAAAAf8AAAAAAAABCxAAAPcUzWD0eV/YA
AAAAf8AAAAAAAABCxgAAPd9D2D0hnhMAAAAAf8AAAAAAAABCyAAAPbyLJz0aWycAAAAAf8AAAAAA
AABCygAAPaKdET0xIDIAAAAAf8AAAAAAAABCzAAAPVsO5j0j75wAAAAAf8AAAAAAAABCzgAAPSio
UD0ZmuoAAAAAf8AAAAAAAABC0AAAPQk92j0MqQcAAAAAf8AAAAAAAABC0gAAPVir3TzhrpcAAAAA
f8AAAAAAAABC1AAAPYb6Ozz74E4AAAAAf8AAAAAAAABC1gAAPbWOlD0GIygAAAAAf8AAAAAAAABC
2AAAPcR0xT0D8mUAAAAAf8AAAAAAAABC2gAAPcONQz0VAm4AAAAAf8AAAAAAAABC3AAAPcLiLz0o
J/cAAAAAf8AAAAAAAABC3gAAPbleYz0kYeMAAAAAf8AAAAAAAABC4AAAPa3Olj0cQ6cAAAAAf8AA
AAAAAABC4gAAPfpOiz0hdI8AAAAAf8AAAAAAAABC5AAAPhPkGj0ByqIAAAAAf8AAAAAAAABC5gAA
Pi7nVjz5LCYAAAAAf8AAAAAAAABC6AAAPjZRqDzo4L8AAAAAf8AAAAAAAABC6gAAPj/ezDzyxhEA
AAAAf8AAAAAAAABC7AAAPkVqrTzkiaMAAAAAf8AAAAAAAABC7gAAPkNbnTz4OHsAAAAAf8AAAAAA
AABC8AAAPlIMiD0UqGgAAAAAf8AAAAAAAABC8gAAPldxgD08Vw4AAAAAf8AAAAAAAABC9AAAPl9z
rj1Vy+cAAAAAf8AAAAAAAABC9gAAPmvlYD1pK/cAAAAAf8AAAAAAAABC+AAAPmnO/D1xkZQAAAAA
f8AAAAAAAABC+gAAPncGvD1gSKQAAAAAf8AAAAAAAABC/AAAPnalBD1Ti2wAAAAAf8AAAAAAAABC
/gAAPnwZNT0rbmgAAAAAf8AAAAAAAABDAAAAPn2mkD0LFGoAAAAAf8AAAAAAAABDAQAAPoTBjjzv
ytoAAAAAf8AAAAAAAABDAgAAPotlxDy8tYIAAAAAf8AAAAAAAABDAwAAPorfMDyYxsQAAAAAf8AA
AAAAAABDBAAAPoyyQjzjwTMAAAAAf8AAAAAAAABDBQAAPo75CD0JmMsAAAAAf8AAAAAAAABDBgAA
Pod0MT00/1gAAAAAf8AAAAAAAABDBwAAPoY/pz0eevUAAAAAf8AAAAAAAABDCAAAPoIcyj0Pc0EA
AAAAf8AAAAAAAABDCQAAPoaEJD0Ea4UAAAAAf8AAAAAAAABDCgAAPopL/z0P964AAAAAf8AAAAAA
AABDCwAAPotG3D0XwMUAAAAAf8AAAAAAAABDDAAAPo+V0T1lKuYAAAAAf8AAAAAAAABDDQAAPpTI
ST1mnWEAAAAAf8AAAAAAAABDDgAAPpd1oz1nTsoAAAAAf8AAAAAAAABDDwAAPpwF4z07CBAAAAAA
f8AAAAAAAABDEAAAPp0nVD0tO7YAAAAAf8AAAAAAAABDEQAAPqGk7z0Ztm8AAAAAf8AAAAAAAABD
EgAAPqNMGD0F7EgAAAAAf8AAAAAAAABDEwAAPqi7VD0KDpAAAAAAf8AAAAAAAABDFAAAPq8M2j0A
4HAAAAAAf8AAAAAAAABDFQAAPrFnGT0ScocAAAAAf8AAAAAAAABDFgAAPrptdDz+BRkAAAAAf8AA
AAAAAABDFwAAPrrUSzybjq0AAAAAf8AAAAAAAABDGAAAPrStvzyWW5kAAAAAf8AAAAAAAABDGQAA
Prcd9TzSPeUAAAAAf8AAAAAAAABDGgAAPrgQljzbD7MAAAAAf8AAAAAAAABDGwAAPq5dnDynTvAA
AAAAf8AAAAAAAABDHAAAPqxJgjyuwmEAAAAAf8AAAAAAAABDHQAAPqr3jDzihFIAAAAAf8AAAAAA
AABDHgAAPqpYuT0BJ5MAAAAAf8AAAAAAAABDHwAAPrH73j0NlfUAAAAAf8AAAAAAAABDIAAAPrWi
QD0fEP4AAAAAf8AAAAAAAABDIQAAPrcTTD0K3r8AAAAAf8AAAAAAAABDIgAAPrqE1zznLVQAAAAA
f8AAAAAAAABDIwAAPrveNT0ABtYAAAAAf8AAAAAAAABDJAAAPr283TzlHK8AAAAAf8AAAAAAAABD
JQAAPr+pIz0EiWQAAAAAf8AAAAAAAABDJgAAPrzwHDz4aagAAAAAf8AAAAAAAABDJwAAPrjASTzQ
3qMAAAAAf8AAAAAAAABDKAAAPr04KT0ZlD4AAAAAf8AAAAAAAABDKQAAPrxbYz0n/+wAAAAAf8AA
AAAAAABDKgAAPr53qT1Cti4AAAAAf8AAAAAAAABDKwAAPtstpD3K/NcAAAAAf8AAAAAAAABDLAAA
Pthc1j3V5zsAAAAAf8AAAAAAAABDLQAAPtvHIT3K51UAAAAAf8AAAAAAAABDLgAAPtskyD3BNj0A
AAAAf8AAAAAAAABDLwAAPt4MXD3HaREAAAAAf8AAAAAAAABDMAAAPt/yrj3TqrgAAAAAf8AAAAAA
AABDMQAAPsWSnz1UGLkAAAAAf8AAAAAAAABDMgAAPsqB+D1LQT0AAAAAf8AAAAAAAABDMwAAPswU
ij1e/1gAAAAAf8AAAAAAAABDNAAAPs6FbD1RbQEAAAAAf8AAAAAAAABDNQAAPtK/+D1ONgsAAAAA
f8AAAAAAAABDNgAAPtCruD03Wn0AAAAAf8AAAAAAAABDNwAAPtaEeT0sWI0AAAAAf8AAAAAAAABD
OAAAPtp7Tj03pHAAAAAAf8AAAAAAAABDOQAAPtT9Xj1UVpgAAAAAf8AAAAAAAABDOgAAPtEWPj1z
QNIAAAAAf8AAAAAAAABDOwAAPsyhBT13bVgAAAAAf8AAAAAAAABDPAAAPsDv0D182h4AAAAAf8AA
AAAAAABDPQAAPr4zUT2AvmUAAAAAf8AAAAAAAABDPgAAPrd6kz1mKJMAAAAAf8AAAAAAAABDPwAA
PrCAJj1LIHEAAAAAf8AAAAAAAABDQAAAPrJAWD1JU80AAAAAf8AAAAAAAABDQQAAPrYlOT1Q90QA
AAAAf8AAAAAAAABDQgAAPrULpD1X16gAAAAAf8AAAAAAAABDQwAAPrukRz1PFsgAAAAAf8AAAAAA
AABDRAAAPr0ArD08ldwAAAAAf8AAAAAAAABDRQAAPr+LCT09A3wAAAAAf8AAAAAAAABDRgAAPsOj
LD1WufkAAAAAf8AAAAAAAABDRwAAPtpplj2766EAAAAAf8AAAAAAAABDSAAAPt/XZT3IaCYAAAAA
f8AAAAAAAABDSQAAPuL/uD3HVCoAAAAAf8AAAAAAAABDSgAAPuI2/D24OSAAAAAAf8AAAAAAAABD
SwAAPuOLlD2oGrIAAAAAf8AAAAAAAABDTAAAPuZM2T2XSwAAAAAAf8AAAAAAAABDTQAAPt7R2D2W
NowAAAAAf8AAAAAAAABDTgAAPtPolj2XXFgAAAAAf8AAAAAAAABDTwAAPs4YOT2jDaUAAAAAf8AA
AAAAAABDUAAAPsKFQj2tbG4AAAAAf8AAAAAAAABDUQAAPsACgT2xUiwAAAAAf8AAAAAAAABDUgAA
PsPrjT2+imYAAAAAf8AAAAAAAABDUwAAPslBQD3EKl0AAAAAf8AAAAAAAABDVAAAPtPV3j3I+EkA
AAAAf8AAAAAAAABDVQAAPtwxkj3AH1EAAAAAf8AAAAAAAABDVgAAPufggT2s/6wAAAAAf8AAAAAA
AABDVwAAPuVbHz2gM+MAAAAAf8AAAAAAAABDWAAAPt8ePj2Kq5YAAAAAf8AAAAAAAABDWQAAPt1u
FT2QijsAAAAAf8AAAAAAAABDWgAAPthMcj2UNpcAAAAAf8AAAAAAAABDWwAAPt1n9j2VtGkAAAAA
f8AAAAAAAABDXAAAPtz6uj2Vc4kAAAAAf8AAAAAAAABDXQAAPtz1pj2KoNUAAAAAf8AAAAAAAABD
XgAAPtsnjj1jG/0AAAAAf8AAAAAAAABDXwAAPtUeKj1WUcAAAAAAf8AAAAAAAABDYAAAPs44BD1q
uqwAAAAAf8AAAAAAAABDYQAAPsQ+Uz2MAjkAAAAAf8AAAAAAAABDYgAAPsCQij2gkPsAAAAAf8AA
AAAAAABDYwAAPsLHvj22dygAAAAAf8AAAAAAAABDZAAAPsuuyD3PEXEAAAAAf8AAAAAAAABDZQAA
Ps4UUz3gxCsAAAAAf8AAAAAAAABDZgAAPtPxKz3m6QAAAAAAf8AAAAAAAABDZwAAPtSbVj3Yk5MA
AAAAf8AAAAAAAABDaAAAPs2/Jj3AYAAAAAAAf8AAAAAAAABDaQAAPstaXT2xtDsAAAAAf8AAAAAA
AABDagAAPsyyhj2KpOQAAAAAf8AAAAAAAABDawAAPsqaUD1V2b8AAAAAf8AAAAAAAABDbAAAPtHF
Zz1CxXAAAAAAf8AAAAAAAABDbQAAPtQqGT0+gUUAAAAAf8AAAAAAAABDbgAAPuEIED1LLWIAAAAA
f8AAAAAAAABDbwAAPuIx3j1+sbgAAAAAf8AAAAAAAABDcAAAPuEobj2L77gAAAAAf8AAAAAAAABD
cQAAPtg4rj2lmuoAAAAAf8AAAAAAAABDcgAAPtPwPz29phoAAAAAf8AAAAAAAABDcwAAPs0B0z3F
71gAAAAAf8AAAAAAAABDdAAAPsieQj255g0AAAAAf8AAAAAAAABDdQAAPsNbcj2yvewAAAAAf8AA
AAAAAABDdgAAPsfmyj2nqb8AAAAAf8AAAAAAAABDdwAAPtBaID2Y6UkAAAAAf8AAAAAAAABDeAAA
Ptd2OD2kxrsAAAAAf8AAAAAAAABDeQAAPtvC4z2jKv0AAAAAf8AAAAAAAABDegAAPtyoyj2laCIA
AAAAf8AAAAAAAABDewAAPtU0wj2LLDcAAAAAf8AAAAAAAABDfAAAPtO7uz2HQ/EAAAAAf8AAAAAA
AABDfQAAPsu17D2LeS8AAAAAf8AAAAAAAABDfgAAPsiUxD2EzaYAAAAAf8AAAAAAAABDfwAAPsbC
5j19w9kAAAAAf8AAAAAAAABDgAAAPsg5QT2CdOYAAAAAf8AAAAAAAABDgIAAPtD0iT1Ya28AAAAA
f8AAAAAAAABDgQAAPtd5ZT1efQcAAAAAf8AAAAAAAABDgYAAPtU5ez1H95cAAAAAf8AAAAAAAABD
ggAAPt5meT1AOFsAAAAAf8AAAAAAAABDgoAAPuENaj0m+nAAAAAAf8AAAAAAAABDgwAAPuWwvD0f
sBoAAAAAf8AAAAAAAABDg4AAPudeoD05p9QAAAAAf8AAAAAAAABDhAAAPvFFJj03gCwAAAAAf8AA
AAAAAABDhIAAPv1eAT1hw+0AAAAAf8AAAAAAAABDhQAAPwK99j1wIHMAAAAAf8AAAAAAAABDhYAA
PwJy5T15nLsAAAAAf8AAAAAAAABDhgAAPwOH9j2LtpAAAAAAf8AAAAAAAABDhoAAPwNxEz2br7AA
AAAAf8AAAAAAAABDhwAAPwQw3D24BYoAAAAAf8AAAAAAAABDh4AAPwDrMj3KoM8AAAAAf8AAAAAA
AABDiAAAPwFGJz3NTgkAAAAAf8AAAAAAAABDiIAAPwI5Oj2/7sgAAAAAf8AAAAAAAABDiQAAPwKS
KD2qvzMAAAAAf8AAAAAAAABDiYAAPwC31D2N4zcAAAAAf8AAAAAAAABDigAAPwGwGT1drlsAAAAA
f8AAAAAAAABDioAAPwIV5T0+FaMAAAAAf8AAAAAAAABDiwAAPwG/mj0nF2cAAAAAf8AAAAAAAABD
i4AAPwPHQD0i2AwAAAAAf8AAAAAAAABDjAAAPwdisD0Ke2wAAAAAf8AAAAAAAABDjIAAPwOcGT0B
AQcAAAAAf8AAAAAAAABDjQAAPwfEQz0Le5gAAAAAf8AAAAAAAABDjYAAPwkAszzrXjkAAAAAf8AA
AAAAAABDjgAAPws58DzNdTEAAAAAf8AAAAAAAABDjoAAPwpWfjyGizoAAAAAf8AAAAAAAABDjwAA
Pww0+DzBCo8AAAAAf8AAAAAAAABDj4AAPw7cgDyM7R8AAAAAf8AAAAAAAABDkAAAPw7xhD0AVTsA
AAAAf8AAAAAAAABDkIAAPw/A3jz9Ev4AAAAAf8AAAAAAAABDkQAAPxH/xD0LiWYAAAAAf8AAAAAA
AABDkYAAPxEPUT0DTJYAAAAAf8AAAAAAAABDkgAAPxHYmT0LczEAAAAAf8AAAAAAAABDkoAAPxPm
6j0KJkQAAAAAf8AAAAAAAABDkwAAPxcNmD0iNsgAAAAAf8AAAAAAAABDk4AAPxbPaD0dSDwAAAAA
f8AAAAAAAABDlAAAPxqgFz0DuOAAAAAAf8AAAAAAAABDlIAAPxiJvTzxkuoAAAAAf8AAAAAAAABD
lQAAPxZf+TzldFMAAAAAf8AAAAAAAABDlYAAPxaBojz0/WMAAAAAf8AAAAAAAABDlgAAPxg3tj0J
ndoAAAAAf8AAAAAAAABDloAAPxaVwj0cgAQAAAAAf8AAAAAAAABDlwAAPxcLgj0wuAgAAAAAf8AA
AAAAAABDl4AAPxkTij1FmFcAAAAAf8AAAAAAAABDmAAAPxhngj0uyOoAAAAAf8AAAAAAAABDmIAA
Pxdbwj0MU8kAAAAAf8AAAAAAAABDmQAAPxnocTzGVUsAAAAAf8AAAAAAAABDmYAAPxgYUzzK6UwA
AAAAf8AAAAAAAABDmgAAPx4ORDz37o4AAAAAf8AAAAAAAABDmoAAPxyRLj0CX+kAAAAAf8AAAAAA
AABDmwAAPx70yj0SXnwAAAAAf8AAAAAAAABDm4AAPyAKpz0hUcYAAAAAf8AAAAAAAABDnAAAPyBJ
6z06SqcAAAAAf8AAAAAAAABDnIAAPyQIyz03Wh0AAAAAf8AAAAAAAABDnQAAPyJUfT0rxkoAAAAA
f8AAAAAAAABDnYAAPyGd+jzEZdgAAAAAf8AAAAAAAABDngAAPyLBRjyMg7wAAAAAf8AAAAAAAABD
noAAPx6FVDyNyD4AAAAAf8AAAAAAAABDnwAAPx4BnD0PhfgAAAAAf8AAAAAAAABDn4AAPx++cj0y
mPUAAAAAf8AAAAAAAABDoAAAPyETHz0qRw4AAAAAf8AAAAAAAABDoIAAPyH/sj0XkQIAAAAAf8AA
AAAAAABDoQAAPyMvojz9QqUAAAAAf8AAAAAAAABDoYAAPyFqKD0gFbUAAAAAf8AAAAAAAABDogAA
Px2YWz0MUxMAAAAAf8AAAAAAAABDooAAPxv3ETzcroQAAAAAf8AAAAAAAABDowAAPxh5ODzY8PEA
AAAAf8AAAAAAAABDo4AAPxpl/Dzw6IcAAAAAf8AAAAAAAABDpAAAPxnFYj0MBqYAAAAAf8AAAAAA
AABDpIAAPxm+2D0tWrQAAAAAf8AAAAAAAABDpQAAPxvDrj1PA70AAAAAf8AAAAAAAABDpYAAPxuE
aT1eh24AAAAAf8AAAAAAAABDpgAAPxjlwj1aOPwAAAAAf8AAAAAAAABDpoAAPxlWOT0u7fwAAAAA
f8AAAAAAAABDpwAAPxD2Vj0h0q4AAAAAf8AAAAAAAABDp4AAPxBE9T0Bi/8AAAAAf8AAAAAAAABD
qAAAPw8B/DyqArIAAAAAf8AAAAAAAABDqIAAPw7A8jye+q4AAAAAf8AAAAAAAABDqQAAPwrSlzyO
flMAAAAAf8AAAAAAAABDqYAAPwhAFTwBGsAAAAAAf8AAAAAAAABDqgAAPwgghzxn4BQAAAAAf8AA
AAAAAABDqoAAPws+STznEN4AAAAAf8AAAAAAAABDqwAAPw603D0C6agAAAAAf8AAAAAAAABDq4AA
PxChUDyRRHUAAAAAf8AAAAAAAABDrAAAPxACcjxFfj8AAAAAf8AAAAAAAABDrIAAPw6xNzxuqGgA
AAAAf8AAAAAAAABDrQAAPwzqDTyLqBAAAAAAf8AAAAAAAABDrYAAPxAwHTxvOIQAAAAAf8AAAAAA
AABDrgAAPw+0wzydtIMAAAAAf8AAAAAAAABDroAAPxXAGDyzviUAAAAAf8AAAAAAAABDrwAAPxvH
JzzVmA8AAAAAf8AAAAAAAABDr4AAPyGHjTy5E4IAAAAAf8AAAAAAAABDsAAAPyX2pzzDQC0AAAAA
f8AAAAAAAABDsIAAPyYadTzZpYUAAAAAf8AAAAAAAABDsQAAPyQbrT0ONQUAAAAAf8AAAAAAAABD
sYAAPyRnpj04Cc0AAAAAf8AAAAAAAABDsgAAPyXqGj1VXP8AAAAAf8AAAAAAAABDsoAAPyXeNT1R
yCcAAAAAf8AAAAAAAABDswAAPyQE/j1aYUQAAAAAf8AAAAAAAABDs4AAPx7nFj1Swx4AAAAAf8AA
AAAAAABDtAAAPxWZhj1TvjMAAAAAf8AAAAAAAABDtIAAPxBQGj1TB7AAAAAAf8AAAAAAAABDtQAA
PwdIEz1SFq8AAAAAf8AAAAAAAABDtYAAPwi+QD18MXsAAAAAf8AAAAAAAABDtgAAPwxF4D2NnQAA
AAAAf8AAAAAAAABDtoAAPw4lhj2dn7IAAAAAf8AAAAAAAABDtwAAPw6gLz2nEyUAAAAAf8AAAAAA
AABDt4AAPxEo3z2pGekAAAAAf8AAAAAAAABDuAAAPwpwEj2bmoEAAAAAf8AAAAAAAABDuIAAPwoA
6T2OWH4AAAAAf8AAAAAAAABDuQAAPwTCXD2G5xUAAAAAf8AAAAAAAABDuYAAPwB//T14foMAAAAA
f8AAAAAAAABDugAAPv+yuD1+7k4AAAAAf8AAAAAAAABDuoAAPvwQaD2O1IQAAAAAf8AAAAAAAABD
uwAAPv/aYj2c950AAAAAf8AAAAAAAABDu4AAPwezwz2Ck5cAAAAAf8AAAAAAAABDvAAAPwBpoz12
/b8AAAAAf8AAAAAAAABDvIAAPv0D/z1ucoUAAAAAf8AAAAAAAABDvQAAPv7XgD1w4f8AAAAAf8AA
AAAAAABDvYAAPvtcmT2EcJYAAAAAf8AAAAAAAABDvgAAPvqr8j1v7tEAAAAAf8AAAAAAAABDvoAA
PwBgJj1dow4AAAAAf8AAAAAAAABDvwAAPwGRTD1PYm4AAAAAf8AAAAAAAABDv4AAPwDBiz1NAMAA
AAAAf8AAAAAAAABDwAAAPvmjVD0obUwAAAAAf8AAAAAAAABDwIAAPvdDDD02RKUAAAAAf8AAAAAA
AABDwQAAPvJqND1ZD5YAAAAAf8AAAAAAAABDwYAAPvSDMT1LrvgAAAAAf8AAAAAAAABDwgAAPvMy
LD1rvWoAAAAAf8AAAAAAAABDwoAAPvMEkD1TX0EAAAAAf8AAAAAAAABDwwAAPvWtTT06t2oAAAAA
f8AAAAAAAABDw4AAPva2RD00X8UAAAAAf8AAAAAAAABDxAAAPu2S8z1PN0QAAAAAf8AAAAAAAABD
xIAAPtQPnz17dk4AAAAAf8AAAAAAAABDxQAAPtFDPj2BkwwAAAAAf8AAAAAAAABDxYAAPsvy/z1C
vpwAAAAAf8AAAAAAAABDxgAAPsKbQz0w7rAAAAAAf8AAAAAAAABDxoAAPr4VuT0cO+gAAAAAf8AA
AAAAAABDxwAAPsEY1z0j+gEAAAAAf8AAAAAAAABDx4AAPsA92z1EoGkAAAAAf8AAAAAAAABDyAAA
PspgGD1wppgAAAAAf8AAAAAAAABDyIAAPsfvhj2OXAQAAAAAf8AAAAAAAABDyQAAPst6wj2lUE4A
AAAAf8AAAAAAAABDyYAAPsnPkT2FcvYAAAAAf8AAAAAAAABDygAAPsfkVz1+Rs4AAAAAf8AAAAAA
AABDyoAAPseG5j1BUFIAAAAAf8AAAAAAAABDywAAPsSb2j0fz4UAAAAAf8AAAAAAAABDy4AAPsuo
Lz0tLDcAAAAAf8AAAAAAAABDzAAAPsT3vT00kywAAAAAf8AAAAAAAABDzIAAPsJD3j1Izz8AAAAA
f8AAAAAAAABDzQAAPrsHAz1cYTIAAAAAf8AAAAAAAABDzYAAPrtzDj2KIo0AAAAAf8AAAAAAAABD
zgAAPrhEHD2VnJcAAAAAf8AAAAAAAABDzoAAPq9+9D2LpNsAAAAAf8AAAAAAAABDzwAAPq5TWT2Z
WewAAAAAf8AAAAAAAABDz4AAPrLUNz2LPZwAAAAAf8AAAAAAAABD0AAAPrWhZj2VHy4AAAAAf8AA
AAAAAABD0IAAPqQ+6D1PJQMAAAAAf8AAAAAAAABD0QAAPqVmiT0Ux1MAAAAAf8AAAAAAAABD0YAA
Ppt1xTzCOm0AAAAAf8AAAAAAAABD0gAAPpCRzDzPouAAAAAAf8AAAAAAAABD0oAAPp8a2jy3XvYA
AAAAf8AAAAAAAABD0wAAPpzqTTzDgzwAAAAAf8AAAAAAAABD04AAPpuEAjyBfUsAAAAAf8AAAAAA
AABD1AAAPqLAkTwp8MoAAAAAf8AAAAAAAABD1IAAPpvAdTygJOgAAAAAf8AAAAAAAABD1QAAPpQU
2D0CM8YAAAAAf8AAAAAAAABD1YAAPom/MD0oxusAAAAAf8AAAAAAAABD1gAAPoZUGD1GWTQAAAAA
f8AAAAAAAABD1oAAPngwxj2JOBMAAAAAf8AAAAAAAABD1wAAPpVXxD3I6+8AAAAAf8AAAAAAAABD
14AAPpub5j3A9oIAAAAAf8AAAAAAAABD2AAAPpNp8j2h97AAAAAAf8AAAAAAAABD2IAAPphsQj2K
kPwAAAAAf8AAAAAAAABD2QAAPo9YVj2P8Z4AAAAAf8AAAAAAAABD2YAAPocpBT2okTkAAAAAf8AA
AAAAAABD2gAAPnRUOT3Ebo4AAAAAf8AAAAAAAABD2oAAPl7daT3S6QYAAAAAf8AAAAAAAABD2wAA
PnD/sD27uh8AAAAAf8AAAAAAAABD24AAPn4zAj2qSf0AAAAAf8AAAAAAAABD3AAAPovs8j2skMIA
AAAAf8AAAAAAAABD3IAAPpKMDz2QOuAAAAAAf8AAAAAAAABD3QAAPpRZ5D2Ji+cAAAAAf8AAAAAA
AABD3YAAPnzquj268ZEAAAAAf8AAAAAAAABD3gAAPkMBXD2y5GEAAAAAf8AAAAAAAABD3oAAPjqu
CT2ywiAAAAAAf8AAAAAAAABD3wAAPkqD9D2fNW0AAAAAf8AAAAAAAABD34AAPl2bjj1c0vgAAAAA
f8AAAAAAAABD4AAAPmeh3D0lfnYAAAAAf8AAAAAAAABD4IAAPmll2z0VYh0AAAAAf8AAAAAAAABD
4QAAPmctaj0j3HAAAAAAf8AAAAAAAABD4YAAPl9+yj1bdqMAAAAAf8AAAAAAAABD4gAAPmo5zT2F
/A4AAAAAf8AAAAAAAABD4oAAPnNvIT2wVKMAAAAAf8AAAAAAAABD4wAAPl2Z9z2v+K8AAAAAf8AA
AAAAAABD44AAPk4wUz2bdQ4AAAAAf8AAAAAAAABD5AAAPmSwkz28Zp0AAAAAf8AAAAAAAABD5IAA
Pnmg2j2s0Y8AAAAAf8AAAAAAAABD5QAAPnNmXT20ZAUAAAAAf8AAAAAAAABD5YAAPmSdIT3OXZIA
AAAAf8AAAAAAAABD5gAAPl+6kj3YVAsAAAAAf8AAAAAAAABD5oAAPl8Ocj3G914AAAAAf8AAAAAA
AABD5wAAPkN8zT2rCN4AAAAAf8AAAAAAAABD54AAPktV7D2mWMMAAAAAf8AAAAAAAABD6AAAPliw
2z2cliMAAAAAf8AAAAAAAABD6IAAPlrEfj2S8F4AAAAAf8AAAAAAAABD6QAAPnzBrT2rQTQAAAAA
f8AAAAAAAABD6YAAPnz+2D2XaIgAAAAAf8AAAAAAAABD6gAAPmXMRz2TYiQAAAAAf8AAAAAAAABD
6oAAPoEG7z2NDTsAAAAAf8AAAAAAAABD6wAAPoXbjD2CNkQAAAAAf8AAAAAAAABD64AAPoIx3z1x
ZLUAAAAAf8AAAAAAAABD7AAAPm22Pj1us5IAAAAAf8AAAAAAAABD7IAAPm/fjT2KEa8AAAAAf8AA
AAAAAABD7QAAPmIniT2jj/QAAAAAf8AAAAAAAABD7YAAPn5Arz2sq90AAAAAf8AAAAAAAABD7gAA
PoEasD2n8iYAAAAAf8AAAAAAAABD7oAAPnN2mj2ZuPgAAAAAf8AAAAAAAABD7wAAPoPYOz2ZDPIA
AAAAf8AAAAAAAABD74AAPp2hRT08QekAAAAAf8AAAAAAAABD8AAAPprvKT058hwAAAAAf8AAAAAA
AABD8IAAPq5Srz2fFOYAAAAAf8AAAAAAAABD8QAAPqsuCD2Lxs4AAAAAf8AAAAAAAABD8YAAPprd
nT1jpkoAAAAAf8AAAAAAAABD8gAAPo2iWD1UezoAAAAAf8AAAAAAAABD8oAAPpBwej1aVuoAAAAA
f8AAAAAAAABD8wAAPoar2D1NeqIAAAAAf8AAAAAAAABD84AAPpZxJj1VP/oAAAAAf8AAAAAAAABD
9AAAPqDeSj02fU4AAAAAf8AAAAAAAABD9IAAPrQTQz1Zp8MAAAAAf8AAAAAAAABD9QAAPrcrcD03
ouIAAAAAf8AAAAAAAABD9YAAPrvPXj1IPksAAAAAf8AAAAAAAABD9gAAPrpTGD1v2qcAAAAAf8AA
AAAAAABD9oAAPruYaz13bjUAAAAAf8AAAAAAAABD9wAAPsIjtD2C1dQAAAAAf8AAAAAAAABD94AA
Pr650j2ItKoAAAAAf8AAAAAAAABD+AAAPsM2rz2bEgoAAAAAf8AAAAAAAABD+IAAPsbOXj2myGsA
AAAAf8AAAAAAAABD+QAAPr7P6D2tcy8AAAAAf8AAAAAAAABD+YAAPrNNDj2uvRQAAAAAf8AAAAAA
AABD+gAAPqu7uT2lw+gAAAAAf8AAAAAAAABD+oAAPpxOkz2PjJIAAAAAf8AAAAAAAABD+wAAPpOL
6D2n4zwAAAAAf8AAAAAAAABD+4AAPo429j2voQQAAAAAf8AAAAAAAABD/AAAPnm0pj2w2DcAAAAA
f8AAAAAAAABD/IAAPnM82z2lIb0AAAAAf8AAAAAAAABD/QAAPoDv2j2OZeYAAAAAf8AAAAAAAABD
/YAAPoHfQj2O2l8AAAAAf8AAAAAAAABD/gAAPnDdQD2VtEYAAAAAf8AAAAAAAABD/oAAPooN2j1u
fMYAAAAAf8AAAAAAAABD/wAAPomf5D1jGkgAAAAAf8AAAAAAAABD/4AAPoe/kz2YFNsAAAAAf8AA
AAAAAABEAAAAPpgx/D2oUCwAAAAAf8AAAAAAAABEAEAAPp8d/T3ORPUAAAAAf8AAAAAAAABEAIAA
Pq7Z1j3kGDQAAAAAf8AAAAAAAABEAMAAPrM31T3ufjMAAAAAf8AAAAAAAABEAQAAPq7nJz3zw3UA
AAAAf8AAAAAAAABEAUAAPqHbGT4BQX4AAAAAf8AAAAAAAABEAYAAPp5xcz35+2wAAAAAf8AAAAAA
AABEAcAAPpFvEz34f/IAAAAAf8AAAAAAAABEAgAAPomF5T4AAQkAAAAAf8AAAAAAAABEAkAAPo76
9D4FTwcAAAAAf8AAAAAAAABEAoAAPpAdWz4H+x4AAAAAf8AAAAAAAABEAsAAPoOs4T4KYukAAAAA
f8AAAAAAAABEAwAAPo1gRD4ECasAAAAAf8AAAAAAAABEA0AAPpQg5D4DRWMAAAAAf8AAAAAAAABE
A4AAPper8j36vcQAAAAAf8AAAAAAAABEA8AAPqLtqT39/RQAAAAAf8AAAAAAAABEBAAAPqcdaD4J
lW4AAAAAf8AAAAAAAABEBEAAPqv8TT4L16MAAAAAf8AAAAAAAABEBIAAPq9hPj4CvMwAAAAAf8AA
AAAAAABEBMAAPpdX/D3YOhIAAAAAf8AAAAAAAABEBQAAPoyWtD2vRRkAAAAAf8AAAAAAAABEBUAA
PoujGj2tQOAAAAAAf8AAAAAAAABEBYAAPoeRxz2m+RAAAAAAf8AAAAAAAABEBcAAPoot8T2oeMcA
AAAAf8AAAAAAAABEBgAAPpXjfT26jacAAAAAf8AAAAAAAABEBkAAPokSXT3SdbQAAAAAf8AAAAAA
AABEBoAAPoYDMT3XVhQAAAAAf8AAAAAAAABEBsAAPoQb/z3ilF0AAAAAf8AAAAAAAABEBwAAPoBM
zj3ThTYAAAAAf8AAAAAAAABEB0AAPoC8tj27I6kAAAAAf8AAAAAAAABEB4AAPoTluD3ief8AAAAA
f8AAAAAAAABEB8AAPoB1VD3eZkwAAAAAf8AAAAAAAABECAAAPoQC/T3rsG0AAAAAf8AAAAAAAABE
CEAAPrLJmj4zZk0AAAAAf8AAAAAAAABECIAAPr8fmD49PPYAAAAAf8AAAAAAAABECMAAPrncEz4v
saYAAAAAf8AAAAAAAABECQAAPqTxdj3q/14AAAAAf8AAAAAAAABECUAAPouX2D10YXcAAAAAf8AA
AAAAAABECYAAPonYRT14lroAAAAAf8AAAAAAAABECcAAPoPxcT1q8TEAAAAAf8AAAAAAAABECgAA
PnmW4D1oeTMAAAAAf8AAAAAAAABECkAAPmwI7D1oKL8AAAAAf8AAAAAAAABECoAAPmPBIj1857QA
AAAAf8AAAAAAAABECsAAPk9uoj2GtUUAAAAAf8AAAAAAAABECwAAPlH1qT2AFcsAAAAAf8AAAAAA
AABEC0AAPln4iD2GV8YAAAAAf8AAAAAAAABEC4AAPmSoFz2JCaEAAAAAf8AAAAAAAABEC8AAPn+W
qz2VzIoAAAAAf8AAAAAAAABEDAAAPnpzyD2ctiMAAAAAf8AAAAAAAABEDEAAPmfa9j20+M8AAAAA
f8AAAAAAAABEDIAAPlRarz21KYgAAAAAf8AAAAAAAABEDMAAPkmOLj25c/oAAAAAf8AAAAAAAABE
DQAAPjkBsz27SMgAAAAAf8AAAAAAAABEDUAAPhySlD3R4BgAAAAAf8AAAAAAAABEDYAAPhx6JD3Z
KvMAAAAAf8AAAAAAAABEDcAAPiqxwD3J7ccAAAAAf8AAAAAAAABEDgAAPkUEST3fsqcAAAAAf8AA
AAAAAABEDkAAPkKECT3Qev8AAAAAf8AAAAAAAABEDoAAPlSrST2q750AAAAAf8AAAAAAAABEDsAA
PiTeFj1bdKkAAAAAf8AAAAAAAABEDwAAPhbe6D2F4UEAAAAAf8AAAAAAAABED0AAPgnzyT2aGkIA
AAAAf8AAAAAAAABED4AAPe1VGz2k1RMAAAAAf8AAAAAAAABED8AAPcoeWz21AWUAAAAAf8AAAAAA
AABEEAAAPeQTED2dEIMAAAAAf8AAAAAAAABEEEAAPgLMcj2y6OQAAAAAf8AAAAAAAABEEIAAPhCn
Jz20C2IAAAAAf8AAAAAAAABEEMAAPhQIqz3DVhMAAAAAf8AAAAAAAABEEQAAPiRe7T3GSRsAAAAA
f8AAAAAAAABEEUAAPh4dPj2o7wAAAAAAf8AAAAAAAABEEYAAPiUvjT2b8zcAAAAAf8AAAAAAAABE
EcAAPiR2jD2eVKUAAAAAf8AAAAAAAABEEgAAPhBrsj2I0A8AAAAAf8AAAAAAAABEEkAAPgsArT1x
qBMAAAAAf8AAAAAAAABEEoAAPeCB+z1M0akAAAAAf8AAAAAAAABEEsAAPdQ0vD1SoGgAAAAAf8AA
AAAAAABEEwAAPdifQz2CLdIAAAAAf8AAAAAAAABEE0AAPeIq5z2OQ4oAAAAAf8AAAAAAAABEE4AA
PbiBcD2VpA0AAAAAf8AAAAAAAABEE8AAPcnklz2ZNDUAAAAAf8AAAAAAAABEFAAAPdNrUj2jCmAA
AAAAf8AAAAAAAABEFEAAPba0sj2dPUAAAAAAf8AAAAAAAABEFIAAPbdKmz2YhbEAAAAAf8AAAAAA
AABEFMAAPaq5qT2a5+QAAAAAf8AAAAAAAABEFQAAPcHrmT2G76QAAAAAf8AAAAAAAABEFUAAPgfi
xj1GensAAAAAf8AAAAAAAABEFYAAPgTd6T0t+N0AAAAAf8AAAAAAAABEFcAAPgQs9j0l0D4AAAAA
f8AAAAAAAABEFgAAPe1eQj0g7osAAAAAf8AAAAAAAABEFkAAPfOtaz1FihAAAAAAf8AAAAAAAABE
FoAAPgwV9z0dYakAAAAAf8AAAAAAAABEFsAAPgnocD0CTOAAAAAAf8AAAAAAAABEFwAAPeNQLj0D
iM4AAAAAf8AAAAAAAABEF0AAPc/Dtz0uSIQAAAAAf8AAAAAAAABEF4AAPc4+Bz1kaY0AAAAAf8AA
AAAAAABEF8AAPdddID2Ca4wAAAAAf8AAAAAAAABEGAAAPbPYbD1/dd0AAAAAf8AAAAAAAABEGEAA
PbLJBD1zaygAAAAAf8AAAAAAAABEGIAAPbBIyj1vT7QAAAAAf8AAAAAAAABEGMAAPbJP1z1qfwkA
AAAAf8AAAAAAAABEGQAAPaKrEj1NTYAAAAAAf8AAAAAAAABEGUAAPZNaXT1ISkUAAAAAf8AAAAAA
AABEGYAAPb1jqj1x+dQAAAAAf8AAAAAAAABEGcAAPbrg2T1PNkUAAAAAf8AAAAAAAABEGgAAPcVR
Ej1b+MIAAAAAf8AAAAAAAABEGkAAPcgjVT1fqpAAAAAAf8AAAAAAAABEGoAAPbEqKT1QgNEAAAAA
f8AAAAAAAABEGsAAPZ6psD00th4AAAAAf8AAAAAAAABEGwAAPYkaej0ZLmgAAAAAf8AAAAAAAABE
G0AAPXL21jz8SnEAAAAAf8AAAAAAAABEG4AAPTik4z0ZWlkAAAAAf8AAAAAAAABEG8AAPUqj0j0T
nHQAAAAAf8AAAAAAAABEHAAAPYyGBD0Njl0AAAAAf8AAAAAAAABEHEAAPZLxPj0P3qkAAAAAf8AA
AAAAAABEHIAAPXKkrD0K+D4AAAAAf8AAAAAAAABEHMAAPUUs1jzrh0QAAAAAf8AAAAAAAABEHQAA
PRnyGjzHbbsAAAAAf8AAAAAAAABEHUAAPQYQFjypokYAAAAAf8AAAAAAAABEHYAAPM9MnzxADQcA
AAAAf8AAAAAAAABEHcAAPLFpnDw7QRIAAAAAf8AAAAAAAABEHgAAPQJdZjv6sJUAAAAAf8AAAAAA
AABEHkAAPOeIGjys3SYAAAAAf8AAAAAAAABEHoAAPQkGpDyatbEAAAAAf8AAAAAAAABEHsAAPNtS
hDy2GZQAAAAAf8AAAAAAAABEHwAAPLJCuTzgvLkAAAAAf8AAAAAAAABEH0AAuXoV8DxlBWUAAAAA
f8AAAAAAAABEH4AAvHtpHTw7atsAAAAAf8AAAAAAAABEH8AAvM0FxjzgYf0AAAAAf8AAAAAAAABE
IAAAvOrsMDzNTNgAAAAAf8AAAAAAAABEIEAAvMJd5TzJd60AAAAAf8AAAAAAAABEIIAAvE53vDzz
1lEAAAAAf8AAAAAAAABEIMAAOpTeyj0RbT8AAAAAf8AAAAAAAABEIQAAO8zVvT0zaEkAAAAAf8AA
AAAAAABEIUAAvGrF0Tzjc5IAAAAAf8AAAAAAAABEIYAAvP54wDzKpeAAAAAAf8AAAAAAAABEIcAA
vWrLmD0Q+bcAAAAAf8AAAAAAAABEIgAAvYeWADzjhfEAAAAAf8AAAAAAAABEIkAAva2Nizy3i9wA
AAAAf8AAAAAAAABEIoAAvbZHSDy3VIIAAAAAf8AAAAAAAABEIsAAvcP6KjysjFIAAAAAf8AAAAAA
AABEIwAAvbg/TDzQ72YAAAAAf8AAAAAAAABEI0AAvb22JjyVrskAAAAAf8AAAAAAAABEI4AAvZ5H
Wjzq70YAAAAAf8AAAAAAAABEI8AAvZNjwTzyPqEAAAAAf8AAAAAAAABEJAAAvZgkOj0IFQMAAAAA
f8AAAAAAAABEJEAAvZD3xz0FZjQAAAAAf8AAAAAAAABEJIAAvVvDxj0zt40AAAAAf8AAAAAAAABE
JMAAvT3mcD1QAeoAAAAAf8AAAAAAAABEJQAAvQ10dD03+fsAAAAAf8AAAAAAAABEJUAAvSTb1j0q
nlEAAAAAf8AAAAAAAABEJYAAvUJ5FT0kZdsAAAAAf8AAAAAAAABEJcAAvYMEzTza/KkAAAAAf8AA
AAAAAABEJgAAvbm+/D0ckKsAAAAAf8AAAAAAAABEJkAAvcegQD0kH0EAAAAAf8AAAAAAAABEJoAA
vbsv1z0y0FAAAAAAf8AAAAAAAABEJsAAva6K9z1ONHcAAAAAf8AAAAAAAABEJwAAvWJJIz1n9eIA
AAAAf8AAAAAAAABEJ0AAvQ0BnD11AWQAAAAAf8AAAAAAAABEJ4AAvMNZUj15LrEAAAAAf8AAAAAA
AABEJ8AAvQtbYz1hseMAAAAAf8AAAAAAAABEKAAAvULBDD1TClsAAAAAf8AAAAAAAABEKEAAvSzG
TD1dTjwAAAAAf8AAAAAAAABEKIAAvQ5aiT1agzIAAAAAf8AAAAAAAABEKMAAvMZDfj1T+iQAAAAA
f8AAAAAAAABEKQAAvMKnsj1hZygAAAAAf8AAAAAAAABEKUAAvKuSBD1IIc4AAAAAf8AAAAAAAABE
KYAAvObFDz1YPA8AAAAAf8AAAAAAAABEKcAAvK5SzD1s3XQAAAAAf8AAAAAAAABEKgAAvQF+6z1T
BlMAAAAAf8AAAAAAAABEKkAAvUsX5z1QTaMAAAAAf8AAAAAAAABEKoAAvXBVbD0tDKYAAAAAf8AA
AAAAAABEKsAAvT/7/D0I04YAAAAAf8AAAAAAAABEKwAAvSD49j0dPgcAAAAAf8AAAAAAAABEK0AA
vVaSdzzySDoAAAAAf8AAAAAAAABEK4AAvWMxTD0FoesAAAAAf8AAAAAAAABEK8AAvSkAtj0lHyMA
AAAAf8AAAAAAAABELAAAvWbeHT0FW+4AAAAAf8AAAAAAAABELEAAvXYM3z0JR8oAAAAAf8AAAAAA
AABELIAAvVNeHDzeyEcAAAAAf8AAAAAAAABELMAAvR6Mnjzynh4AAAAAf8AAAAAAAABELQAAvJoT
KzzEcqYAAAAAf8AAAAAAAABELUAAvIJDSjzfa7oAAAAAf8AAAAAAAABELYAAvCF+TT0RqaMAAAAA
f8AAAAAAAABELcAAvCuSPD0Uq88AAAAAf8AAAAAAAABELgAAvBh0YT0nzGMAAAAAf8AAAAAAAABE
LkAAvDNEQz0slmoAAAAAf8AAAAAAAABELoAAOs0rmj0tdQsAAAAAf8AAAAAAAABELsAAPEO43T08
0MAAAAAAf8AAAAAAAABELwAAPAhS8T0y1QIAAAAAf8AAAAAAAABEL0AAPCCLdD0t5bIAAAAAf8AA
AAAAAABEL4AAuqYxuD0u9P4AAAAAf8AAAAAAAABEL8AAvNa/zj0ZecQAAAAAf8AAAAAAAABEMAAA
vRKPhz0ICkkAAAAAf8AAAAAAAABEMEAAvQ9IFzy8Xm0AAAAAf8AAAAAAAABEMIAAvIZNLj0H9BsA
AAAAf8AAAAAAAABEMMAAvIeCZz06riQAAAAAf8AAAAAAAABEMQAAu6pJ7z06fkQAAAAAf8AAAAAA
AABEMUAAu3AKNj099XYAAAAAf8AAAAAAAABEMYAAvCqdbT0fupEAAAAAf8AAAAAAAABEMcAAvIqK
mT0mdKwAAAAAf8AAAAAAAABEMgAAvQHTfD0ZBxYAAAAAf8AAAAAAAABEMkAAvS0xGDz+TgAAAAAA
f8AAAAAAAABEMoAAvXrmTTzI1EAAAAAAf8AAAAAAAABEMsAAva7uSzy9y1EAAAAAf8AAAAAAAABE
MwAAvaP11DyolxIAAAAAf8AAAAAAAABEM0AAvYL//jyCUH8AAAAAf8AAAAAAAABEM4AAvVEfKzyO
k58AAAAAf8AAAAAAAABEM8AAvVOGnjzr7Q4AAAAAf8AAAAAAAABENAAAvRMaJj0xwpcAAAAAf8AA
AAAAAABENEAAvQgs9D1H55QAAAAAf8AAAAAAAABENIAAvTDSdT0/2aQAAAAAf8AAAAAAAABENMAA
vUn0tD1MYogAAAAAf8AAAAAAAABENQAAvTKNnD0w26MAAAAAf8AAAAAAAABENUAAvWlswz0FlBsA
AAAAf8AAAAAAAABENYAAvVeMjDzL1VkAAAAAf8AAAAAAAABENcAAvKvNVD1L/Y0AAAAAf8AAAAAA
AABENgAAvKDYOz1Y2G4AAAAAf8AAAAAAAABENkAAvQPiQj1fRwkAAAAAf8AAAAAAAABENoAAvRRY
jD1ph50AAAAAf8AAAAAAAABENsAAvOr+iD1nvZAAAAAAf8AAAAAAAABENwAAvUnVfj1AJFIAAAAA
f8AAAAAAAABEN0AAvYtgRj0tyOcAAAAAf8AAAAAAAABEN4AAvaqMAD0j9vgAAAAAf8AAAAAAAABE
N8AAvboENj0yZzoAAAAAf8AAAAAAAABEOAAAvcS6Dz04trMAAAAAf8AAAAAAAABEOEAAvcvprj1A
ISQAAAAAf8AAAAAAAABEOIAAvdljeD039swAAAAAf8AAAAAAAABEOMAAve+MTD0YNv0AAAAAf8AA
AAAAAABEOQAAvdzgKTzvgjYAAAAAf8AAAAAAAABEOUAAvcP8MzzFcHoAAAAAf8AAAAAAAABEOYAA
vbn8rjyf7PoAAAAAf8AAAAAAAABEOcAAva39qTydE6AAAAAAf8AAAAAAAABEOgAAvbCp9DzEHn0A
AAAAf8AAAAAAAABEOkAAvbPLOj0GH9gAAAAAf8AAAAAAAABEOoAAvcbYGDz1BTYAAAAAf8AAAAAA
AABEOsAAvbl59TyN9M4AAAAAf8AAAAAAAABEOwAAvckvlTsRJR0AAAAAf8AAAAAAAABEO0AAvcnQ
7zx9tUcAAAAAf8AAAAAAAABEO4AAvcl7wjzVXHcAAAAAf8AAAAAAAABEO8AAvdzWsDziwt8AAAAA
f8AAAAAAAABEPAAAvdXZxDzK1bgAAAAAf8AAAAAAAABEPEAAveWNIjyCnYcAAAAAf8AAAAAAAABE
PIAAvdpGiDxtgQ4AAAAAf8AAAAAAAABEPMAAvfbVPj0MHpEAAAAAf8AAAAAAAABEPQAAvedXdDzl
a5AAAAAAf8AAAAAAAABEPUAAvcS8VzzQ7BoAAAAAf8AAAAAAAABEPYAAvb0oQzyyrrMAAAAAf8AA
AAAAAABEPcAAvdXdLDvy18gAAAAAf8AAAAAAAABEPgAAvcmHZDxKF7MAAAAAf8AAAAAAAABEPkAA
vcGj3jyTETcAAAAAf8AAAAAAAABEPoAAvbpBLjzTCTAAAAAAf8AAAAAAAABEPsAAvcX/pz0Dn58A
AAAAf8AAAAAAAABEPwAAvdFZlT0OkAUAAAAAf8AAAAAAAABEP0AAvceP+z0NFQIAAAAAf8AAAAAA
AABEP4AAvbfJHDyqkaAAAAAAf8AAAAAAAABEP8AAvZFk8Dy0m+4AAAAAf8AAAAAAAABEQAAAvXWD
qzzCLIcAAAAAf8AAAAAAAABEQEAAvY6BmTy1aucAAAAAf8AAAAAAAABEQIAAvYHiRzzO+2sAAAAA
f8AAAAAAAABEQMAAvacnjzyQAdUAAAAAf8AAAAAAAABEQQAAvZbMRTvyQmAAAAAAf8AAAAAAAABE
QUAAvZmyEzwMv/gAAAAAf8AAAAAAAABEQYAAvZIX5DxG8U0AAAAAf8AAAAAAAABEQcAAvaFPNjyz
KvoAAAAAf8AAAAAAAABEQgAAvbLqCTysJSIAAAAAf8AAAAAAAABEQkAAvcL9WDyjuWYAAAAAf8AA
AAAAAABEQoAAvczXGDyz4FkAAAAAf8AAAAAAAABEQsAAvc0RITy63lIAAAAAf8AAAAAAAABEQwAA
vdaTwzzpzhIAAAAAf8AAAAAAAABEQ0AAvcLosD0mIfAAAAAAf8AAAAAAAABEQ4AAvbisuT00/i4A
AAAAf8AAAAAAAABEQ8AAvachcT1AToUAAAAAf8AAAAAAAABERAAAvYj8kD0+vZ8AAAAAf8AAAAAA
AABEREAAvU9K4z0zSN4AAAAAf8AAAAAAAABERIAAvReXRT0L2VYAAAAAf8AAAAAAAABERMAAvRGX
vzzlweMAAAAAf8AAAAAAAABERQAAvYJGIjyt1CMAAAAAf8AAAAAAAABERUAAvZIA3Dyw1Z4AAAAA
f8AAAAAAAABERYAAvabkZDyrBJwAAAAAf8AAAAAAAABERcAAvcW+HjxUAHgAAAAAf8AAAAAAAABE
RgAAveCThjxvJmwAAAAAf8AAAAAAAABERkAAveG8yjxP1wIAAAAAf8AAAAAAAABERoAAvc+3PzzM
ASsAAAAAf8AAAAAAAABERsAAvaw6Njyi8qEAAAAAf8AAAAAAAABERwAAvYuRGTyZGbcAAAAAf8AA
AAAAAABER0AAvVkLUzxUsoEAAAAAf8AAAAAAAABER4AAvaLVizzpTAUAAAAAf8AAAAAAAABER8AA
va6xFzzUejoAAAAAf8AAAAAAAABESAAAvbYehjy6Pv4AAAAAf8AAAAAAAAA=</set>
      <set id="src_211" fmt="ptset">AAAAB3NyY18yMTEAAAAAAAAABgAAA4XCyAAAvPHG6z03NxcAAAAAf8AAAAAAAADCxgAAvQWE/D0d
ur4AAAAAf8AAAAAAAADCxAAAvOyXvjzkF54AAAAAf8AAAAAAAADCwgAAvQTlCjz9yvYAAAAAf8AA
AAAAAADCwAAAvQnwKz0J1YcAAAAAf8AAAAAAAADCvgAAvRggGT0m5+YAAAAAf8AAAAAAAADCvAAA
vQPHjT0s8psAAAAAf8AAAAAAAADCugAAvK+Lvz09xBYAAAAAf8AAAAAAAADCuAAAu5w+uj1GlzMA
AAAAf8AAAAAAAADCtgAAuedyYD1BP2UAAAAAf8AAAAAAAADCtAAAPDybEz0wTlkAAAAAf8AAAAAA
AADCsgAAPAJ+OD0ZcPQAAAAAf8AAAAAAAADCsAAAvFuLuj0B614AAAAAf8AAAAAAAADCrgAAvPGK
NT0F65AAAAAAf8AAAAAAAADCrAAAvT7gMT0exuUAAAAAf8AAAAAAAADCqgAAvWw+dz04+BsAAAAA
f8AAAAAAAADCqAAAvTE7Pz0yXWIAAAAAf8AAAAAAAADCpgAAvSZJSzzluygAAAAAf8AAAAAAAADC
pAAAvRoHdT0m1F8AAAAAf8AAAAAAAADCogAAvTm8LD0FLFUAAAAAf8AAAAAAAADCoAAAvU6A/D0F
fMsAAAAAf8AAAAAAAADCngAAvWGaqDzcZgcAAAAAf8AAAAAAAADCnAAAvUsscT0LIDgAAAAAf8AA
AAAAAADCmgAAvaWseT0lUtIAAAAAf8AAAAAAAADCmAAAvYRCBz0lhGIAAAAAf8AAAAAAAADClgAA
vSAgez0sWZkAAAAAf8AAAAAAAADClAAAvO8AnD04IUcAAAAAf8AAAAAAAADCkgAAvJY1ED0zWWUA
AAAAf8AAAAAAAADCkAAAvKkWSz0dNB8AAAAAf8AAAAAAAADCjgAAvT30dDzDLoMAAAAAf8AAAAAA
AADCjAAAvWYLozy/s68AAAAAf8AAAAAAAADCigAAvTT4bjzghmMAAAAAf8AAAAAAAADCiAAAvS04
QzzsAFUAAAAAf8AAAAAAAADChgAAvVhfhD0VEGkAAAAAf8AAAAAAAADChAAAvTg8WD0P9rAAAAAA
f8AAAAAAAADCggAAvYdG0j0ITNAAAAAAf8AAAAAAAADCgAAAvZxwID0FjwUAAAAAf8AAAAAAAADC
fAAAvZFosDzve2gAAAAAf8AAAAAAAADCeAAAvaJnMDzg5hQAAAAAf8AAAAAAAADCdAAAvYU2kT0Y
6s4AAAAAf8AAAAAAAADCcAAAvVMSYj2BFegAAAAAf8AAAAAAAADCbAAAvF5JhD1ic0oAAAAAf8AA
AAAAAADCaAAAu74qRT1k278AAAAAf8AAAAAAAADCZAAAvBwRaD1q5xUAAAAAf8AAAAAAAADCYAAA
u+k9CD1m4gkAAAAAf8AAAAAAAADCXAAAvExa4T1fz4cAAAAAf8AAAAAAAADCWAAAvIlFqj0/uXwA
AAAAf8AAAAAAAADCVAAAvI+RUj0yxE0AAAAAf8AAAAAAAADCUAAAu/Qqhz04QGkAAAAAf8AAAAAA
AADCTAAAPN8LQD16nLQAAAAAf8AAAAAAAADCSAAAPRxUgT2GjLYAAAAAf8AAAAAAAADCRAAAPO9M
fD1u9swAAAAAf8AAAAAAAADCQAAAPKdPaj1oySwAAAAAf8AAAAAAAADCPAAAuhTVND1rRIwAAAAA
f8AAAAAAAADCOAAAvMB5OD1QzYoAAAAAf8AAAAAAAADCNAAAvSfvxT1Nuv0AAAAAf8AAAAAAAADC
MAAAvRNhsj0eFKgAAAAAf8AAAAAAAADCLAAAvRZK4T0JwaEAAAAAf8AAAAAAAADCKAAAvNPInTy1
/x4AAAAAf8AAAAAAAADCJAAAvCWZXjyw/qUAAAAAf8AAAAAAAADCIAAAvCD77jyc7REAAAAAf8AA
AAAAAADCHAAAO7rs0DyvhlwAAAAAf8AAAAAAAADCGAAAPQOJQDyi8xoAAAAAf8AAAAAAAADCFAAA
PBkv0z1R9KMAAAAAf8AAAAAAAADCEAAAPECMoj1tiqgAAAAAf8AAAAAAAADCDAAAO8D4Vj2HVEIA
AAAAf8AAAAAAAADCCAAAPD50Gz2In2IAAAAAf8AAAAAAAADCBAAAPF5BeT1zfd8AAAAAf8AAAAAA
AADCAAAAPGhTEz1EcBYAAAAAf8AAAAAAAADB+AAAOtxzED0xl8oAAAAAf8AAAAAAAADB8AAAvIh/
DD0/c6IAAAAAf8AAAAAAAADB6AAAvM2VRD04N2gAAAAAf8AAAAAAAADB4AAAuoDL8D1SiOsAAAAA
f8AAAAAAAADB2AAAPDHzGz1ag6AAAAAAf8AAAAAAAADB0AAAPLDlpj1oQlsAAAAAf8AAAAAAAADB
yAAAPMOUjz1FiKMAAAAAf8AAAAAAAADBwAAAPIg1UD1AVqMAAAAAf8AAAAAAAADBuAAAu0pHnD1B
/j8AAAAAf8AAAAAAAADBsAAAvLD3VT0nMyQAAAAAf8AAAAAAAADBqAAAvQEsMz0OU5wAAAAAf8AA
AAAAAADBoAAAvLb9LDx7CaMAAAAAf8AAAAAAAADBmAAAu3pdJjxZLgEAAAAAf8AAAAAAAADBkAAA
PLkaGjyEgt0AAAAAf8AAAAAAAADBiAAAPRmzfDx3UPUAAAAAf8AAAAAAAADBgAAAPWFbnTyAYRQA
AAAAf8AAAAAAAADBcAAAPWjmcDwwZvUAAAAAf8AAAAAAAADBYAAAPS35xDwpQu8AAAAAf8AAAAAA
AADBUAAAPOlEwjwiw3AAAAAAf8AAAAAAAADBQAAAPES4dDwnr2wAAAAAf8AAAAAAAADBMAAAOzl0
3zzNT8MAAAAAf8AAAAAAAADBIAAAvBEDETzA/XYAAAAAf8AAAAAAAADBEAAAO3kAUzydpTcAAAAA
f8AAAAAAAADBAAAAPDfg5DyaUGMAAAAAf8AAAAAAAADA4AAAPHW3nTzDOjQAAAAAf8AAAAAAAADA
wAAAPCrL3j0llTEAAAAAf8AAAAAAAADAoAAAO/0gHj2F++4AAAAAf8AAAAAAAADAgAAAPFGYmT2B
2xAAAAAAf8AAAAAAAADAQAAAPUEhsD0nFEkAAAAAf8AAAAAAAADAAAAAPUfs8j0RAFUAAAAAf8AA
AAAAAAC/gAAAPTudADzsU18AAAAAf8AAAAAAAAAAAAAAPUhm5zzBdqcAAAAAf8AAAAAAAAA/gAAA
PRj17jy0D6QAAAAAf8AAAAAAAABAAAAAPKqlTzx748YAAAAAf8AAAAAAAABAQAAAPJNjITwwz8wA
AAAAf8AAAAAAAABAgAAAO5/TzzwfTA4AAAAAf8AAAAAAAABAoAAAOzTyzTxwnaUAAAAAf8AAAAAA
AABAwAAAuc4wuDyfq70AAAAAf8AAAAAAAABA4AAAOxI1EjzHHA8AAAAAf8AAAAAAAABBAAAAOncC
kDzJFQwAAAAAf8AAAAAAAABBEAAAux/JIDzczEgAAAAAf8AAAAAAAABBIAAAPA+SyjzfuNoAAAAA
f8AAAAAAAABBMAAAPMSKij0M6EcAAAAAf8AAAAAAAABBQAAAPLq+ej0DWqYAAAAAf8AAAAAAAABB
UAAAPKBMqTz7Fu0AAAAAf8AAAAAAAABBYAAAPKXjkD0Xw9QAAAAAf8AAAAAAAABBcAAAPGCGhD0G
KaoAAAAAf8AAAAAAAABBgAAAu0Tbszz7gUkAAAAAf8AAAAAAAABBiAAAu4nVHD0Sg9cAAAAAf8AA
AAAAAABBkAAAvMLKnj0O3PEAAAAAf8AAAAAAAABBmAAAvIpQbT0eBMgAAAAAf8AAAAAAAABBoAAA
vQdpDT03b58AAAAAf8AAAAAAAABBqAAAvPK17D0ntLoAAAAAf8AAAAAAAABBsAAAvLKffz0aNd8A
AAAAf8AAAAAAAABBuAAAvGqG2j0EhqgAAAAAf8AAAAAAAABBwAAAu57Grj0FDGEAAAAAf8AAAAAA
AABByAAAutuAvjz/y3kAAAAAf8AAAAAAAABB0AAAO6qjBz0HnbMAAAAAf8AAAAAAAABB2AAAPQ/Z
6zz25jMAAAAAf8AAAAAAAABB4AAAPReFbj0QMEsAAAAAf8AAAAAAAABB6AAAPROHMT0BJLwAAAAA
f8AAAAAAAABB8AAAPRzCfD0WnbQAAAAAf8AAAAAAAABB+AAAPQmGhz0O2ecAAAAAf8AAAAAAAABC
AAAAPHCJRj0MyOEAAAAAf8AAAAAAAABCBAAAOsxSBz0O+M4AAAAAf8AAAAAAAABCCAAAO6PWMD0Y
2O0AAAAAf8AAAAAAAABCDAAAPIn67D0jiR4AAAAAf8AAAAAAAABCEAAAvApZRD0dNd8AAAAAf8AA
AAAAAABCFAAAPKI9hD0imt8AAAAAf8AAAAAAAABCGAAAPQkWvT0U9KEAAAAAf8AAAAAAAABCHAAA
PXnP4j0EWMUAAAAAf8AAAAAAAABCIAAAPYBdXz0CyjIAAAAAf8AAAAAAAABCJAAAPVgT4D0DLM8A
AAAAf8AAAAAAAABCKAAAPL5PIz0JogMAAAAAf8AAAAAAAABCLAAAu8NM9TzvkB0AAAAAf8AAAAAA
AABCMAAAvTJ+fj0dvD4AAAAAf8AAAAAAAABCNAAAvUst6T0NUpkAAAAAf8AAAAAAAABCOAAAvVXk
cD0P2MgAAAAAf8AAAAAAAABCPAAAvULT/z0Zb64AAAAAf8AAAAAAAABCQAAAvRF9Yj0qArsAAAAA
f8AAAAAAAABCRAAAvF1Nlz052D0AAAAAf8AAAAAAAABCSAAAO4DMPD0gqmoAAAAAf8AAAAAAAABC
TAAAu05I/j0V2wQAAAAAf8AAAAAAAABCUAAAu0XS/TzpcHQAAAAAf8AAAAAAAABCVAAAu7HeRDxt
CWIAAAAAf8AAAAAAAABCWAAAvAG6/DyD/5kAAAAAf8AAAAAAAABCXAAAvEK6wDyslR4AAAAAf8AA
AAAAAABCYAAAvJcWTTyERNgAAAAAf8AAAAAAAABCZAAAO6xnjDxgkeQAAAAAf8AAAAAAAABCaAAA
PJXCfDx9yw8AAAAAf8AAAAAAAABCbAAAPRmRHzyrZMwAAAAAf8AAAAAAAABCcAAAPSZL1jziCkYA
AAAAf8AAAAAAAABCdAAAPV0rEjzOb34AAAAAf8AAAAAAAABCeAAAPW1GbDzI/MIAAAAAf8AAAAAA
AABCfAAAPSxqhTwkn+gAAAAAf8AAAAAAAABCgAAAPU4aPDx/rF0AAAAAf8AAAAAAAABCggAAPVXc
WzyElckAAAAAf8AAAAAAAABChAAAPSx7TTyW90kAAAAAf8AAAAAAAABChgAAPSpVKjzOdDgAAAAA
f8AAAAAAAABCiAAAPQqvAzzo+dUAAAAAf8AAAAAAAABCigAAPNO+bDzlqOgAAAAAf8AAAAAAAABC
jAAAPIju1TzotGgAAAAAf8AAAAAAAABCjgAAO7tX0jyyHZUAAAAAf8AAAAAAAABCkAAAu5iQpDyH
uGgAAAAAf8AAAAAAAABCkgAAu5Y4WzycfRwAAAAAf8AAAAAAAABClAAAu23uIDyR/O8AAAAAf8AA
AAAAAABClgAAusjwhDySTQsAAAAAf8AAAAAAAABCmAAAPD8A6TyfSFYAAAAAf8AAAAAAAABCmgAA
PMJC2TyRxVEAAAAAf8AAAAAAAABCnAAAPTLXrDyzbWMAAAAAf8AAAAAAAABCngAAPXNoRDzz174A
AAAAf8AAAAAAAABCoAAAPTRFzD1IjpMAAAAAf8AAAAAAAABCogAAPQOAlT1MGScAAAAAf8AAAAAA
AABCpAAAPDGTqj1GlYgAAAAAf8AAAAAAAABCpgAAu6iDbD1YbeoAAAAAf8AAAAAAAABCqAAAvDVy
rD1fx4oAAAAAf8AAAAAAAABCqgAAvJspND1XoF0AAAAAf8AAAAAAAABCrAAAuzvKnz1OKZ4AAAAA
f8AAAAAAAABCrgAAPA402D095oEAAAAAf8AAAAAAAABCsAAAPL/jQj0ZxoYAAAAAf8AAAAAAAABC
sgAAPRYATD0OVsYAAAAAf8AAAAAAAABCtAAAPXi9gT0Qqh4AAAAAf8AAAAAAAABCtgAAPZT8GzzT
r6gAAAAAf8AAAAAAAABCuAAAPauF1jywlqEAAAAAf8AAAAAAAABCugAAPa8WWjyi/9MAAAAAf8AA
AAAAAABCvAAAPZmTkjy0E4cAAAAAf8AAAAAAAABCvgAAPbEzoD0FuYcAAAAAf8AAAAAAAABCwAAA
Pb9JBT0VQbAAAAAAf8AAAAAAAABCwgAAPg7Mmz1gwMkAAAAAf8AAAAAAAABCxAAAPezVrj0mPeMA
AAAAf8AAAAAAAABCxgAAPfE8Qz08/boAAAAAf8AAAAAAAABCyAAAPgCE2z08Uf4AAAAAf8AAAAAA
AABCygAAPd6XrT1qb0gAAAAAf8AAAAAAAABCzAAAPeZpUT2DFIEAAAAAf8AAAAAAAABCzgAAPeLi
Wj2JdrsAAAAAf8AAAAAAAABC0AAAPenmpz2E/JkAAAAAf8AAAAAAAABC0gAAPgHzmz2SJnAAAAAA
f8AAAAAAAABC1AAAPgq0bz2cauUAAAAAf8AAAAAAAABC1gAAPhZ5Lj2mEXgAAAAAf8AAAAAAAABC
2AAAPh6VUz2aLToAAAAAf8AAAAAAAABC2gAAPhVpAT2TttwAAAAAf8AAAAAAAABC3AAAPgOtwD2g
dCoAAAAAf8AAAAAAAABC3gAAPfrPSj2KetIAAAAAf8AAAAAAAABC4AAAPfSq1D2PMzEAAAAAf8AA
AAAAAABC4gAAPf8mlT2TnloAAAAAf8AAAAAAAABC5AAAPgcWYD2f/k0AAAAAf8AAAAAAAABC5gAA
PhCI/z2iLNoAAAAAf8AAAAAAAABC6AAAPhKpzz2kOB4AAAAAf8AAAAAAAABC6gAAPhwpaT2vzSgA
AAAAf8AAAAAAAABC7AAAPitVQz2oQnsAAAAAf8AAAAAAAABC7gAAPjI9qT2fv/cAAAAAf8AAAAAA
AABC8AAAPiV5Xz2O+IUAAAAAf8AAAAAAAABC8gAAPjWUKT2Ne5UAAAAAf8AAAAAAAABC9AAAPkIH
xj2cuBUAAAAAf8AAAAAAAABC9gAAPku3mz2nPtAAAAAAf8AAAAAAAABC+AAAPl6Vgz25rEIAAAAA
f8AAAAAAAABC+gAAPnTPVD3DciIAAAAAf8AAAAAAAABC/AAAPoadOj3XSqwAAAAAf8AAAAAAAABC
/gAAPojNZz3ZqxAAAAAAf8AAAAAAAABDAAAAPpC7DD3OBJoAAAAAf8AAAAAAAABDAQAAPo//bz2+
0OwAAAAAf8AAAAAAAABDAgAAPo0UfT29+NcAAAAAf8AAAAAAAABDAwAAPos0kj3NeQkAAAAAf8AA
AAAAAABDBAAAPow0VT3mHtwAAAAAf8AAAAAAAABDBQAAPo53mT3sTtgAAAAAf8AAAAAAAABDBgAA
PpHrLj4Bu8IAAAAAf8AAAAAAAABDBwAAPpyYrz3+MQYAAAAAf8AAAAAAAABDCAAAPp/xqj4AnQoA
AAAAf8AAAAAAAABDCQAAPqbjKD34ojIAAAAAf8AAAAAAAABDCgAAPqJ18D3ba/YAAAAAf8AAAAAA
AABDCwAAPp2hAT3VDcUAAAAAf8AAAAAAAABDDAAAPp5vOT3EKZwAAAAAf8AAAAAAAABDDQAAPqU9
yT28NG0AAAAAf8AAAAAAAABDDgAAPqp45z2/5JEAAAAAf8AAAAAAAABDDwAAPq1bHz3GHoUAAAAA
f8AAAAAAAABDEAAAPrMpNj284gwAAAAAf8AAAAAAAABDEQAAPrivJj263xkAAAAAf8AAAAAAAABD
EgAAPrbFzj26H6AAAAAAf8AAAAAAAABDEwAAPrVAmT25wA8AAAAAf8AAAAAAAABDFAAAPq+jpj3K
bX8AAAAAf8AAAAAAAABDFQAAPqkZjj3KdisAAAAAf8AAAAAAAABDFgAAPqhfxT3dGm0AAAAAf8AA
AAAAAABDFwAAPqobbT3tjZ4AAAAAf8AAAAAAAABDGAAAPqtBBz37Y3YAAAAAf8AAAAAAAABDGQAA
Pq4L5j4B9IoAAAAAf8AAAAAAAABDGgAAPq9sFD32pOEAAAAAf8AAAAAAAABDGwAAPrhZRz3vEowA
AAAAf8AAAAAAAABDHAAAPrtOcD3hU8EAAAAAf8AAAAAAAABDHQAAPrxIhD3Rl0AAAAAAf8AAAAAA
AABDHgAAPr9EcD3PBy8AAAAAf8AAAAAAAABDHwAAPrm7xj3VYpkAAAAAf8AAAAAAAABDIAAAPrLj
9T3ktmIAAAAAf8AAAAAAAABDIQAAPq08eT3wiYMAAAAAf8AAAAAAAABDIgAAPrBgqD38egYAAAAA
f8AAAAAAAABDIwAAPruXkz35be4AAAAAf8AAAAAAAABDJAAAPrg+Sz4GoP0AAAAAf8AAAAAAAABD
JQAAPrxBcj359yYAAAAAf8AAAAAAAABDJgAAPrlmuD3tDGoAAAAAf8AAAAAAAABDJwAAPruWxz3l
M3AAAAAAf8AAAAAAAABDKAAAPsGcOz3aSL0AAAAAf8AAAAAAAABDKQAAPsHcMz3OaxMAAAAAf8AA
AAAAAABDKgAAPsCimz3amY0AAAAAf8AAAAAAAABDKwAAPr/XsT3gMXoAAAAAf8AAAAAAAABDLAAA
PsKmfT3SZycAAAAAf8AAAAAAAABDLQAAPr1bYj3NiY0AAAAAf8AAAAAAAABDLgAAPrd/Mz3MtwQA
AAAAf8AAAAAAAABDLwAAPrX3mz3ZDR8AAAAAf8AAAAAAAABDMAAAPrDRbD3jp1QAAAAAf8AAAAAA
AABDMQAAPpmVxT2mUtMAAAAAf8AAAAAAAABDMgAAPpsVOT2h6fgAAAAAf8AAAAAAAABDMwAAPpyZ
JD2OlRMAAAAAf8AAAAAAAABDNAAAPqCnwz1b76UAAAAAf8AAAAAAAABDNQAAPqeA9z1SzgYAAAAA
f8AAAAAAAABDNgAAPqKoOT0w5pwAAAAAf8AAAAAAAABDNwAAPqMYND0jbpkAAAAAf8AAAAAAAABD
OAAAPqRIGD0crUQAAAAAf8AAAAAAAABDOQAAPqF50z0wI28AAAAAf8AAAAAAAABDOgAAPqhzFD0/
Ql8AAAAAf8AAAAAAAABDOwAAPq9VkT1ecfMAAAAAf8AAAAAAAABDPAAAPrv9kD1ymdkAAAAAf8AA
AAAAAABDPQAAPsEm0T1wI+QAAAAAf8AAAAAAAABDPgAAPsHwhz2MFR4AAAAAf8AAAAAAAABDPwAA
PsF29z2VRSEAAAAAf8AAAAAAAABDQAAAPrmr2j2YAu0AAAAAf8AAAAAAAABDQQAAPrES1D2EgRAA
AAAAf8AAAAAAAABDQgAAPqePPj1lEdMAAAAAf8AAAAAAAABDQwAAPqF4Kz0pUw8AAAAAf8AAAAAA
AABDRAAAPqRYWj0DvEwAAAAAf8AAAAAAAABDRQAAPpy/vzuRpyIAAAAAf8AAAAAAAABDRgAAPqE6
Wzxf2LUAAAAAf8AAAAAAAABDRwAAPqYR4jyfPfcAAAAAf8AAAAAAAABDSAAAPqWo1zy/RtwAAAAA
f8AAAAAAAABDSQAAPqVfLz0OMywAAAAAf8AAAAAAAABDSgAAPqGzhD1BNdwAAAAAf8AAAAAAAABD
SwAAPp8ZIz1kbH4AAAAAf8AAAAAAAABDTAAAPp0axD2HjzoAAAAAf8AAAAAAAABDTQAAPq8A6j2s
cEoAAAAAf8AAAAAAAABDTgAAPrIL9T2pzcUAAAAAf8AAAAAAAABDTwAAPrU5MT2tcFoAAAAAf8AA
AAAAAABDUAAAPrnyRT2osPIAAAAAf8AAAAAAAABDUQAAPsCRWD2hzZ8AAAAAf8AAAAAAAABDUgAA
PsHOQT2Lx+cAAAAAf8AAAAAAAABDUwAAPsNBwz2MeVcAAAAAf8AAAAAAAABDVAAAPsSV6z2EyFgA
AAAAf8AAAAAAAABDVQAAPsMMOz1k5RwAAAAAf8AAAAAAAABDVgAAPsEQJz1Rg3QAAAAAf8AAAAAA
AABDVwAAPsh4Yj1JbEMAAAAAf8AAAAAAAABDWAAAPsOfYj067aUAAAAAf8AAAAAAAABDWQAAPr+u
6z1QzDUAAAAAf8AAAAAAAABDWgAAPr1VAz1ZP4sAAAAAf8AAAAAAAABDWwAAPrPVmT1U1xgAAAAA
f8AAAAAAAABDXAAAPrIxFT0mMVMAAAAAf8AAAAAAAABDXQAAPq4o7jzjKUIAAAAAf8AAAAAAAABD
XgAAPq1XCjydSGQAAAAAf8AAAAAAAABDXwAAPrP5zDywB1oAAAAAf8AAAAAAAABDYAAAPrlirzwe
wJYAAAAAf8AAAAAAAABDYQAAPrDmZjyKfmwAAAAAf8AAAAAAAABDYgAAPqoS7jzhOisAAAAAf8AA
AAAAAABDYwAAPqHgdz0cyNgAAAAAf8AAAAAAAABDZAAAPpkF7j0VkL4AAAAAf8AAAAAAAABDZQAA
PpEZVT0a52MAAAAAf8AAAAAAAABDZgAAPpMPWj0kR7YAAAAAf8AAAAAAAABDZwAAPpZDXD1Bt2oA
AAAAf8AAAAAAAABDaAAAPpkQTj1WZ9oAAAAAf8AAAAAAAABDaQAAPphGaD1S2wwAAAAAf8AAAAAA
AABDagAAPpHZDT1GDsUAAAAAf8AAAAAAAABDawAAPo+bmz0gbAQAAAAAf8AAAAAAAABDbAAAPpct
eT0UmSgAAAAAf8AAAAAAAABDbQAAPpf7jz0RRtMAAAAAf8AAAAAAAABDbgAAPpurPj0V76AAAAAA
f8AAAAAAAABDbwAAPqGj+jzbjWcAAAAAf8AAAAAAAABDcAAAPqCNlzy2LasAAAAAf8AAAAAAAABD
cQAAPqM3qzyUQdcAAAAAf8AAAAAAAABDcgAAPqEUVDyfNHQAAAAAf8AAAAAAAABDcwAAPp9KmTzH
O6IAAAAAf8AAAAAAAABDdAAAPqWj/jzg4RwAAAAAf8AAAAAAAABDdQAAPqiYvD0Dz7gAAAAAf8AA
AAAAAABDdgAAPq2Bhj02a5YAAAAAf8AAAAAAAABDdwAAPqwQQj1g7dcAAAAAf8AAAAAAAABDeAAA
PqzL+z17TfMAAAAAf8AAAAAAAABDeQAAPqjMfT2G160AAAAAf8AAAAAAAABDegAAPqHzLj2bR/cA
AAAAf8AAAAAAAABDewAAPpimWj2U7hcAAAAAf8AAAAAAAABDfAAAPpTToz2iHjEAAAAAf8AAAAAA
AABDfQAAPpLWiz2ViFAAAAAAf8AAAAAAAABDfgAAPpnZ2D2fc+UAAAAAf8AAAAAAAABDfwAAPqaf
DD2t+CUAAAAAf8AAAAAAAABDgAAAPq8caz24FN4AAAAAf8AAAAAAAABDgIAAPrgEfD2zP2MAAAAA
f8AAAAAAAABDgQAAPrz1OD2n4d4AAAAAf8AAAAAAAABDgYAAPr5Fpz2Nl/UAAAAAf8AAAAAAAABD
ggAAPrF93j1n+9kAAAAAf8AAAAAAAABDgoAAPqVkuT1KbUoAAAAAf8AAAAAAAABDgwAAPpm1yj1l
GbkAAAAAf8AAAAAAAABDg4AAPpyq1j1GusMAAAAAf8AAAAAAAABDhAAAPqJ6Dj1UHe4AAAAAf8AA
AAAAAABDhIAAPqekeD1RkrMAAAAAf8AAAAAAAABDhQAAPq8c5T08OcwAAAAAf8AAAAAAAABDhYAA
Pq5HAD0IKWMAAAAAf8AAAAAAAABDhgAAPrK55jzfm1UAAAAAf8AAAAAAAABDhoAAPq444T0KYLYA
AAAAf8AAAAAAAABDhwAAPrNa+D0kMbEAAAAAf8AAAAAAAABDh4AAPpw+TD2MUqYAAAAAf8AAAAAA
AABDiAAAPqNhlz2VgzMAAAAAf8AAAAAAAABDiIAAPqaO9z2d1AEAAAAAf8AAAAAAAABDiQAAPqUY
5z2CNekAAAAAf8AAAAAAAABDiYAAPqBTuj1yeLoAAAAAf8AAAAAAAABDigAAPpMJFj00UzQAAAAA
f8AAAAAAAABDioAAPo7Exj0zficAAAAAf8AAAAAAAABDiwAAPpFWvz0zaKcAAAAAf8AAAAAAAABD
i4AAPomfBD0wXqsAAAAAf8AAAAAAAABDjAAAPo6O6j0uUaEAAAAAf8AAAAAAAABDjIAAPpNN8j01
dI4AAAAAf8AAAAAAAABDjQAAPpyOmz02oYsAAAAAf8AAAAAAAABDjYAAPqRdIz03gQwAAAAAf8AA
AAAAAABDjgAAPqsk+T1NLDoAAAAAf8AAAAAAAABDjoAAPqbSkD1kY6gAAAAAf8AAAAAAAABDjwAA
Pp+FQz18hSEAAAAAf8AAAAAAAABDj4AAPpvMUj2BFSwAAAAAf8AAAAAAAABDkAAAPppyDz2QTJwA
AAAAf8AAAAAAAABDkIAAPpdIcj2YtMMAAAAAf8AAAAAAAABDkQAAPp07Nj2ZoLwAAAAAf8AAAAAA
AABDkYAAPp1vUz2dup4AAAAAf8AAAAAAAABDkgAAPp5I+D2mzzAAAAAAf8AAAAAAAABDkoAAPpph
Oz2wK8UAAAAAf8AAAAAAAABDkwAAPp9YgD3CHkEAAAAAf8AAAAAAAABDk4AAPp+wfj3A17cAAAAA
f8AAAAAAAABDlAAAPp3wtT3E/cgAAAAAf8AAAAAAAABDlIAAPplEAj2+lU4AAAAAf8AAAAAAAABD
lQAAPpyIpT2yz8wAAAAAf8AAAAAAAABDlYAAPqDhPD2x8JkAAAAAf8AAAAAAAABDlgAAPqmkPj2o
1ZoAAAAAf8AAAAAAAABDloAAPrShZj2aty4AAAAAf8AAAAAAAABDlwAAPr+Sqj2UdeIAAAAAf8AA
AAAAAABDl4AAPr+JmT2GZOgAAAAAf8AAAAAAAABDmAAAPrw4ez1ik+wAAAAAf8AAAAAAAABDmIAA
Pruo8D0+si8AAAAAf8AAAAAAAABDmQAAPrhtFj1EDzEAAAAAf8AAAAAAAABDmYAAPrO23D1cMvwA
AAAAf8AAAAAAAABDmgAAPrA1MT2UbxAAAAAAf8AAAAAAAABDmoAAPrCRiz2zUzIAAAAAf8AAAAAA
AABDmwAAPrZMUz25n9MAAAAAf8AAAAAAAABDm4AAPrr/HT3DmUwAAAAAf8AAAAAAAABDnAAAPr7V
QD29Wm4AAAAAf8AAAAAAAABDnIAAPr90Uj2rMc4AAAAAf8AAAAAAAABDnQAAPrwm8j26+oEAAAAA
f8AAAAAAAABDnYAAPrRA7D24nEgAAAAAf8AAAAAAAABDngAAPqiQCD2vKeEAAAAAf8AAAAAAAABD
noAAPp44hj2nUUMAAAAAf8AAAAAAAABDnwAAPp02DD2ioJYAAAAAf8AAAAAAAABDn4AAPpfnVT2l
kRgAAAAAf8AAAAAAAABDoAAAPplVmT2TJj0AAAAAf8AAAAAAAABDoIAAPpoGwj2U4CwAAAAAf8AA
AAAAAABDoQAAPpbNfD2Q5gcAAAAAf8AAAAAAAABDoYAAPpO9Uz2QTEIAAAAAf8AAAAAAAABDogAA
PpBnfT2FCYMAAAAAf8AAAAAAAABDooAAPpykuT0hX3kAAAAAf8AAAAAAAABDowAAPqHCGj0fqLkA
AAAAf8AAAAAAAABDo4AAPqWQ7j1DmHwAAAAAf8AAAAAAAABDpAAAPqmp1z13OMYAAAAAf8AAAAAA
AABDpIAAPqzIZD2SuU0AAAAAf8AAAAAAAABDpQAAPqspDD2pytwAAAAAf8AAAAAAAABDpYAAPrJl
mT3UGogAAAAAf8AAAAAAAABDpgAAPqZBNz3vyNUAAAAAf8AAAAAAAABDpoAAPp6olD33I+cAAAAA
f8AAAAAAAABDpwAAPpqObD4CL1AAAAAAf8AAAAAAAABDp4AAPqU/ST4EW1gAAAAAf8AAAAAAAABD
qAAAPrSeQT39booAAAAAf8AAAAAAAABDqIAAPr36kz36hlUAAAAAf8AAAAAAAABDqQAAPr4WDz3t
XqIAAAAAf8AAAAAAAABDqYAAPr08AT3X+KwAAAAAf8AAAAAAAABDqgAAPrWFrj3XRZwAAAAAf8AA
AAAAAABDqoAAPqgczT3SjXgAAAAAf8AAAAAAAABDqwAAPp58bD3abQAAAAAAf8AAAAAAAABDq4AA
PpPlnT3mTZMAAAAAf8AAAAAAAABDrAAAPpAEyT3wZaAAAAAAf8AAAAAAAABDrIAAPonLFz4AFFwA
AAAAf8AAAAAAAABDrQAAPoUB6z4GBTAAAAAAf8AAAAAAAABDrYAAPonCIz4DeNoAAAAAf8AAAAAA
AABDrgAAPoag4D36kUkAAAAAf8AAAAAAAABDroAAPopxyD3ymkAAAAAAf8AAAAAAAABDrwAAPpJ0
Ij3pMjwAAAAAf8AAAAAAAABDr4AAPoYczD3EyYcAAAAAf8AAAAAAAABDsAAAPox/Wj299MQAAAAA
f8AAAAAAAABDsIAAPo/Qaz20/ycAAAAAf8AAAAAAAABDsQAAPo0snj2uwDMAAAAAf8AAAAAAAABD
sYAAPoqyHD2rZ3cAAAAAf8AAAAAAAABDsgAAPpNShz3Chy4AAAAAf8AAAAAAAABDsoAAPp4HjD2+
y0wAAAAAf8AAAAAAAABDswAAPqAwuz2/2wkAAAAAf8AAAAAAAABDs4AAPpp/IT2yRb0AAAAAf8AA
AAAAAABDtAAAPpwiIz23rskAAAAAf8AAAAAAAABDtIAAPqDKZD2uaMQAAAAAf8AAAAAAAABDtQAA
Pp+hrj2fly0AAAAAf8AAAAAAAABDtYAAPp+f9D2apqIAAAAAf8AAAAAAAABDtgAAPpgBzD2rQDsA
AAAAf8AAAAAAAABDtoAAPprPWT264hMAAAAAf8AAAAAAAABDtwAAPpxlbz3FXWIAAAAAf8AAAAAA
AABDt4AAPqZ9uT3HSIsAAAAAf8AAAAAAAABDuAAAPqmxWj3LyicAAAAAf8AAAAAAAABDuIAAPq+f
5D3HLQ0AAAAAf8AAAAAAAABDuQAAPq8X+D29PnQAAAAAf8AAAAAAAABDuYAAPqqykz2rz9QAAAAA
f8AAAAAAAABDugAAPqixVT2l5mQAAAAAf8AAAAAAAABDuoAAPpicZz2Kmw8AAAAAf8AAAAAAAABD
uwAAPpYCbj2LoNYAAAAAf8AAAAAAAABDu4AAPpsedD2HkGoAAAAAf8AAAAAAAABDvAAAPpd9eD20
zg0AAAAAf8AAAAAAAABDvIAAPqG/Bz21ewYAAAAAf8AAAAAAAABDvQAAPpgSeD3a9IQAAAAAf8AA
AAAAAABDvYAAPq1RGj3tfTYAAAAAf8AAAAAAAABDvgAAPqMs7D3ggvgAAAAAf8AAAAAAAABDvoAA
Pqiv5D3lQk0AAAAAf8AAAAAAAABDvwAAPq0JUz212AQAAAAAf8AAAAAAAABDv4AAPrOnQz2tFbgA
AAAAf8AAAAAAAABDwAAAPrUmLj2J9TYAAAAAf8AAAAAAAABDwIAAPrOGAj2OdjUAAAAAf8AAAAAA
AABDwQAAPrlI/z2ZTdQAAAAAf8AAAAAAAABDwYAAPsOU/T25R4EAAAAAf8AAAAAAAABDwgAAPsJi
8D3S48UAAAAAf8AAAAAAAABDwoAAPsNwCz3YcXcAAAAAf8AAAAAAAABDwwAAPr/N7j3ifIwAAAAA
f8AAAAAAAABDw4AAPrctPD3NEcMAAAAAf8AAAAAAAABDxAAAPrwjyz2xyicAAAAAf8AAAAAAAABD
xIAAPrg+CT2pu9cAAAAAf8AAAAAAAABDxQAAPrpabj2ihSgAAAAAf8AAAAAAAABDxYAAPr1yhT2l
eQgAAAAAf8AAAAAAAABDxgAAPsNr5D2vSNsAAAAAf8AAAAAAAABDxoAAPsvmcT2h8VwAAAAAf8AA
AAAAAABDxwAAPsflBD2NhDAAAAAAf8AAAAAAAABDx4AAPsjyMT2H58UAAAAAf8AAAAAAAABDyAAA
PsjKbD2FyfkAAAAAf8AAAAAAAABDyIAAPsLw3T2LfrYAAAAAf8AAAAAAAABDyQAAPslMlz2YpTMA
AAAAf8AAAAAAAABDyYAAPsg9Mz2gYbkAAAAAf8AAAAAAAABDygAAPr2ayD2KDsYAAAAAf8AAAAAA
AABDyoAAPrn4Lj2DJVIAAAAAf8AAAAAAAABDywAAPrCVPD0aMRQAAAAAf8AAAAAAAABDy4AAPqWM
xj0KtQwAAAAAf8AAAAAAAABDzAAAPqziOj0a0kYAAAAAf8AAAAAAAABDzIAAPq+r1j06XjwAAAAA
f8AAAAAAAABDzQAAPrgwAz1XSg8AAAAAf8AAAAAAAABDzYAAPsGe7z1BhX0AAAAAf8AAAAAAAABD
zgAAPsoQIz1J8JEAAAAAf8AAAAAAAABDzoAAPtVVGj1t9vAAAAAAf8AAAAAAAABDzwAAPtQM0T1L
XOEAAAAAf8AAAAAAAABDz4AAPsmgCj0rxSIAAAAAf8AAAAAAAABD0AAAPrLNNDzxBRUAAAAAf8AA
AAAAAABD0IAAPqlaQj0fS98AAAAAf8AAAAAAAABD0QAAPoke4D2C84IAAAAAf8AAAAAAAABD0YAA
Po2J9D2G7vkAAAAAf8AAAAAAAABD0gAAPpMetj2U9tgAAAAAf8AAAAAAAABD0oAAPpQfaz2UCLYA
AAAAf8AAAAAAAABD0wAAPo8LwT2Yln4AAAAAf8AAAAAAAABD04AAPolAHD3AakMAAAAAf8AAAAAA
AABD1AAAPodhvD2gQl0AAAAAf8AAAAAAAABD1IAAPomlVj2DbZwAAAAAf8AAAAAAAABD1QAAPo8i
ED132MkAAAAAf8AAAAAAAABD1YAAPpC75z1ygkMAAAAAf8AAAAAAAABD1gAAPpaVvj2NFd8AAAAA
f8AAAAAAAABD1oAAPpIdOD2BGeAAAAAAf8AAAAAAAABD1wAAPpFI1T104xsAAAAAf8AAAAAAAABD
14AAPpS5zT1HdeIAAAAAf8AAAAAAAABD2AAAPpxtXT0rHwkAAAAAf8AAAAAAAABD2IAAPqLy4T1M
xM4AAAAAf8AAAAAAAABD2QAAPqXIvj0S/yUAAAAAf8AAAAAAAABD2YAAPqNeKjzwmQYAAAAAf8AA
AAAAAABD2gAAPqWcGj0NdFAAAAAAf8AAAAAAAABD2oAAPqDknz0r+1EAAAAAf8AAAAAAAABD2wAA
PqZPJj0YNHMAAAAAf8AAAAAAAABD24AAPp6ZYD0n7j8AAAAAf8AAAAAAAABD3AAAPo2MxD2BFeYA
AAAAf8AAAAAAAABD3IAAPpXy0z2eRp4AAAAAf8AAAAAAAABD3QAAPpvrez2r8CkAAAAAf8AAAAAA
AABD3YAAPpnI9D2ltXMAAAAAf8AAAAAAAABD3gAAPokqaz2vGkwAAAAAf8AAAAAAAABD3oAAPovu
7D2TnusAAAAAf8AAAAAAAABD3wAAPoZkTz1054oAAAAAf8AAAAAAAABD34AAPn4C4j13ewcAAAAA
f8AAAAAAAABD4AAAPmnenj1zS2gAAAAAf8AAAAAAAABD4IAAPmE43j1zSGYAAAAAf8AAAAAAAABD
4QAAPmTryj2E1cQAAAAAf8AAAAAAAABD4YAAPkqnxj1z/woAAAAAf8AAAAAAAABD4gAAPlzQ5z1p
Mv4AAAAAf8AAAAAAAABD4oAAPl4zej1ywQwAAAAAf8AAAAAAAABD4wAAPmgu+D1uXyYAAAAAf8AA
AAAAAABD44AAPmrLQj1NE60AAAAAf8AAAAAAAABD5AAAPngbjj0m7lEAAAAAf8AAAAAAAABD5IAA
PnIY5j1JV+cAAAAAf8AAAAAAAABD5QAAPoaS9j2XOJkAAAAAf8AAAAAAAABD5YAAPog2tT3TmrYA
AAAAf8AAAAAAAABD5gAAPoJs/j33H38AAAAAf8AAAAAAAABD5oAAPn3DIT4HphYAAAAAf8AAAAAA
AABD5wAAPoVDSz4MQK4AAAAAf8AAAAAAAABD54AAPoGbJz4KXPIAAAAAf8AAAAAAAABD6AAAPmkg
/z4Vuf8AAAAAf8AAAAAAAABD6IAAPmo5ET4RSpkAAAAAf8AAAAAAAABD6QAAPlD/wD4N8OEAAAAA
f8AAAAAAAABD6YAAPlLNDD4HIyoAAAAAf8AAAAAAAABD6gAAPk1fmz4EIe0AAAAAf8AAAAAAAABD
6oAAPmuYtD4C0XMAAAAAf8AAAAAAAABD6wAAPnqe3z3/oIcAAAAAf8AAAAAAAABD64AAPos5Vz32
omUAAAAAf8AAAAAAAABD7AAAPoo/rj3cHJcAAAAAf8AAAAAAAABD7IAAPoY+wj3HX08AAAAAf8AA
AAAAAABD7QAAPorxjT2pW8YAAAAAf8AAAAAAAABD7YAAPpfHlj2KPWQAAAAAf8AAAAAAAABD7gAA
PpCudD2G/JQAAAAAf8AAAAAAAABD7oAAPoyqhz2MClMAAAAAf8AAAAAAAABD7wAAPosfCD2R6cYA
AAAAf8AAAAAAAABD74AAPouw0D2J1REAAAAAf8AAAAAAAABD8AAAPo93qT2GDAYAAAAAf8AAAAAA
AABD8IAAPpURZj19+DsAAAAAf8AAAAAAAABD8QAAPqRVvj1/RN0AAAAAf8AAAAAAAABD8YAAPqPh
2j12rygAAAAAf8AAAAAAAABD8gAAPp/VXD1leIUAAAAAf8AAAAAAAABD8oAAPpPiSj2GOBQAAAAA
f8AAAAAAAABD8wAAPoWs7z2gg1EAAAAAf8AAAAAAAABD84AAPnNOTT2q0XoAAAAAf8AAAAAAAABD
9AAAPl+3fT3IOX0AAAAAf8AAAAAAAABD9IAAPnavjT3rrigAAAAAf8AAAAAAAABD9QAAPnRKNT3g
haAAAAAAf8AAAAAAAABD9YAAPny+tz3czNUAAAAAf8AAAAAAAABD9gAAPnl43z3Ks0wAAAAAf8AA
AAAAAABD9oAAPoZVvT3JFOIAAAAAf8AAAAAAAABD9wAAPoWDez26nRcAAAAAf8AAAAAAAABD94AA
Pn+fVT3LiXgAAAAAf8AAAAAAAABD+AAAPlsH0D3t5QMAAAAAf8AAAAAAAABD+IAAPjQRAj2+8lcA
AAAAf8AAAAAAAABD+QAAPk4dkz2htY8AAAAAf8AAAAAAAABD+YAAPlDdwj2fSEAAAAAAf8AAAAAA
AABD+gAAPkUvHD22UucAAAAAf8AAAAAAAABD+oAAPjWYoD26AOIAAAAAf8AAAAAAAABD+wAAPkE5
PT21TtYAAAAAf8AAAAAAAABD+4AAPj1d9z2y9iMAAAAAf8AAAAAAAABD/AAAPjVlOj2tPFwAAAAA
f8AAAAAAAABD/IAAPiCWQD26K+sAAAAAf8AAAAAAAABD/QAAPj0EKz3WI5UAAAAAf8AAAAAAAABD
/YAAPjSQPj3czPcAAAAAf8AAAAAAAABD/gAAPjcSPD3fMSwAAAAAf8AAAAAAAABD/oAAPkP+/j3u
QoAAAAAAf8AAAAAAAABD/wAAPkduKD3+twIAAAAAf8AAAAAAAABD/4AAPl7k+D34FJkAAAAAf8AA
AAAAAABEAAAAPnIa4T3hxyEAAAAAf8AAAAAAAABEAEAAPn/bqj3AKLEAAAAAf8AAAAAAAABEAIAA
Pngsuj2rO/kAAAAAf8AAAAAAAABEAMAAPovyRD2mZwQAAAAAf8AAAAAAAABEAQAAPnNujD1z2MMA
AAAAf8AAAAAAAABEAUAAPl7CQD1qFqcAAAAAf8AAAAAAAABEAYAAPlojoD1Wu2cAAAAAf8AAAAAA
AABEAcAAPk/u3z11XmAAAAAAf8AAAAAAAABEAgAAPkUX4T2DEWMAAAAAf8AAAAAAAABEAkAAPkCx
6z2MSbwAAAAAf8AAAAAAAABEAoAAPjO4dj2PxHwAAAAAf8AAAAAAAABEAsAAPkcc4T2Cp7MAAAAA
f8AAAAAAAABEAwAAPlXA3j1McCgAAAAAf8AAAAAAAABEA0AAPl4q5T0rT9wAAAAAf8AAAAAAAABE
A4AAPmfRUz0wNb4AAAAAf8AAAAAAAABEA8AAPnf3Kj0n+FAAAAAAf8AAAAAAAABEBAAAPn0OhD1D
HhYAAAAAf8AAAAAAAABEBEAAPnAFRT1cj9AAAAAAf8AAAAAAAABEBIAAPm2fyT1nvzcAAAAAf8AA
AAAAAABEBMAAPmBleT0s0PcAAAAAf8AAAAAAAABEBQAAPj9CdzzTF9gAAAAAf8AAAAAAAABEBUAA
Piv6fTzEInYAAAAAf8AAAAAAAABEBYAAPiVWsDy29ZIAAAAAf8AAAAAAAABEBcAAPjOBaDzS1LoA
AAAAf8AAAAAAAABEBgAAPj5sOzymHZMAAAAAf8AAAAAAAABEBkAAPlF6XDydbCwAAAAAf8AAAAAA
AABEBoAAPm0bRjypI8sAAAAAf8AAAAAAAABEBsAAPnFpBTy7Gh8AAAAAf8AAAAAAAABEBwAAPoCg
8zzZ/usAAAAAf8AAAAAAAABEB0AAPn0OhTzuGAAAAAAAf8AAAAAAAABEB4AAPnYOuTyeQT4AAAAA
f8AAAAAAAABEB8AAPmhFxT0MeugAAAAAf8AAAAAAAABECAAAPmm98DzrHA4AAAAAf8AAAAAAAABE
CEAAPm11/jzTOIgAAAAAf8AAAAAAAABECIAAPnfI7jyFxAsAAAAAf8AAAAAAAABECMAAPlwuxjxl
8MQAAAAAf8AAAAAAAABECQAAPly/pjweTfMAAAAAf8AAAAAAAABECUAAPlzInDy3GAoAAAAAf8AA
AAAAAABECYAAPmh3uDxWVZwAAAAAf8AAAAAAAABECcAAPnD+jDx7TfoAAAAAf8AAAAAAAABECgAA
PnOF4TyCy94AAAAAf8AAAAAAAABECkAAPl5NQDyN6a8AAAAAf8AAAAAAAABECoAAPjrRhTwLCF0A
AAAAf8AAAAAAAABECsAAPjKMoDyB9QMAAAAAf8AAAAAAAABECwAAPiLf9jyL9eIAAAAAf8AAAAAA
AABEC0AAPiWF5Dzs+MoAAAAAf8AAAAAAAABEC4AAPjcdmT0azkoAAAAAf8AAAAAAAABEC8AAPkSK
AT0PTFoAAAAAf8AAAAAAAABEDAAAPk3llT0KfAUAAAAAf8AAAAAAAABEDEAAPmpN4D1ktwoAAAAA
f8AAAAAAAABEDIAAPmNsJj1Wp78AAAAAf8AAAAAAAABEDMAAPmyyTj0iuqcAAAAAf8AAAAAAAABE
DQAAPm1IiDzkLlwAAAAAf8AAAAAAAABEDUAAPnGoJTzcJlUAAAAAf8AAAAAAAABEDYAAPoW+bD0K
xJ0AAAAAf8AAAAAAAABEDcAAPobtfT0HxeUAAAAAf8AAAAAAAABEDgAAPoOuWj0fWVsAAAAAf8AA
AAAAAABEDkAAPoZP5jzsnZ8AAAAAf8AAAAAAAABEDoAAPosyoTzWXUMAAAAAf8AAAAAAAABEDsAA
PoOjpDzRp7YAAAAAf8AAAAAAAABEDwAAPmzqwzydUxAAAAAAf8AAAAAAAABED0AAPm4sJTzUiRAA
AAAAf8AAAAAAAABED4AAPktv0z0WgzAAAAAAf8AAAAAAAABED8AAPkL5xzz53LMAAAAAf8AAAAAA
AABEEAAAPkK0yz0h21cAAAAAf8AAAAAAAABEEEAAPiXtNj0d6K4AAAAAf8AAAAAAAABEEIAAPhtl
ITzYgtcAAAAAf8AAAAAAAABEEMAAPgy0uTySKNQAAAAAf8AAAAAAAABEEQAAPhurozylEyYAAAAA
f8AAAAAAAABEEUAAPhiHKD0IbxYAAAAAf8AAAAAAAABEEYAAPhVnejzgMvkAAAAAf8AAAAAAAABE
EcAAPh0dNzzYMwUAAAAAf8AAAAAAAABEEgAAPgtodDykCBgAAAAAf8AAAAAAAABEEkAAPf81IDyT
K2UAAAAAf8AAAAAAAABEEoAAPgJtODygIuUAAAAAf8AAAAAAAABEEsAAPg5qKT0Zc50AAAAAf8AA
AAAAAABEEwAAPg+Bcj1JuM8AAAAAf8AAAAAAAABEE0AAPhQ/eD1A7W0AAAAAf8AAAAAAAABEE4AA
PibiiD0jfmwAAAAAf8AAAAAAAABEE8AAPiBOWTzMMXoAAAAAf8AAAAAAAABEFAAAPhfsnzzdVYgA
AAAAf8AAAAAAAABEFEAAPgvLnj0R3lcAAAAAf8AAAAAAAABEFIAAPfsZOD0iqj8AAAAAf8AAAAAA
AABEFMAAPfRGPzz9BFAAAAAAf8AAAAAAAABEFQAAPgYGEzzTFHsAAAAAf8AAAAAAAABEFUAAPfag
xzxRysQAAAAAf8AAAAAAAABEFYAAPhSxhjwapqcAAAAAf8AAAAAAAABEFcAAPihRnzwUL8AAAAAA
f8AAAAAAAABEFgAAPj9y4DxbCM8AAAAAf8AAAAAAAABEFkAAPidn/DxIf+kAAAAAf8AAAAAAAABE
FoAAPhCggTxmUEUAAAAAf8AAAAAAAABEFsAAPdtauDyDGaIAAAAAf8AAAAAAAABEFwAAPaCtlTw+
EZMAAAAAf8AAAAAAAABEF0AAPSSLNDwEjxYAAAAAf8AAAAAAAABEF4AAPUGSRjzAMwgAAAAAf8AA
AAAAAABEF8AAPSr6Dj0Dc9YAAAAAf8AAAAAAAABEGAAAPSKRJz0mM8QAAAAAf8AAAAAAAABEGEAA
PSjEpT1BaWQAAAAAf8AAAAAAAABEGIAAPR9DST1K26gAAAAAf8AAAAAAAABEGMAAPSoukD1thw0A
AAAAf8AAAAAAAABEGQAAPQyY8z1QYqcAAAAAf8AAAAAAAABEGUAAPRMSxj1UyOIAAAAAf8AAAAAA
AABEGYAAPPtYCz1CnasAAAAAf8AAAAAAAABEGcAAPOR85j0tlysAAAAAf8AAAAAAAABEGgAAPReo
8z1LhWAAAAAAf8AAAAAAAABEGkAAPSptZD2AVmcAAAAAf8AAAAAAAABEGoAAPUExmD2FY+wAAAAA
f8AAAAAAAABEGsAAPXG76j2gGfgAAAAAf8AAAAAAAABEGwAAPZky1z2zZP8AAAAAf8AAAAAAAABE
G0AAPa9gVj2t3RUAAAAAf8AAAAAAAABEG4AAPcbmST2XQycAAAAAf8AAAAAAAABEG8AAPdxGSj2P
pZgAAAAAf8AAAAAAAABEHAAAPernTj2ACWMAAAAAf8AAAAAAAABEHEAAPd9OvT1a+F8AAAAAf8AA
AAAAAABEHIAAPdHg3j1dAKkAAAAAf8AAAAAAAABEHMAAPcEeij1f2ycAAAAAf8AAAAAAAABEHQAA
PY71Tj05huQAAAAAf8AAAAAAAABEHUAAPaLs2z0MSO0AAAAAf8AAAAAAAABEHYAAPZNe2T0Nc4QA
AAAAf8AAAAAAAABEHcAAPX/hMD1E/ecAAAAAf8AAAAAAAABEHgAAPWChnD1UOT8AAAAAf8AAAAAA
AABEHkAAPRE7iz1NqowAAAAAf8AAAAAAAABEHoAAPSw97z0zyWoAAAAAf8AAAAAAAABEHsAAPSls
Nj1OxB8AAAAAf8AAAAAAAABEHwAAPY2UZT0qE30AAAAAf8AAAAAAAABEH0AAPXUoGz0WycMAAAAA
f8AAAAAAAABEH4AAPYvxoT0Cvb4AAAAAf8AAAAAAAABEH8AAPX1C7T0W8BsAAAAAf8AAAAAAAABE
IAAAPZl4hj0jTSAAAAAAf8AAAAAAAABEIEAAPYwTlD0VsgcAAAAAf8AAAAAAAABEIIAAPVxN1T0d
nz4AAAAAf8AAAAAAAABEIMAAPWDchD0MTP4AAAAAf8AAAAAAAABEIQAAPYcKZT0ItGMAAAAAf8AA
AAAAAABEIUAAPafgCTzGgBgAAAAAf8AAAAAAAABEIYAAPcCBmTyqyNkAAAAAf8AAAAAAAABEIcAA
PeI1Fzwv4DAAAAAAf8AAAAAAAABEIgAAPgY7fzwgGk0AAAAAf8AAAAAAAABEIkAAPg4mSDvOM/AA
AAAAf8AAAAAAAABEIoAAPhQM0jv2rNAAAAAAf8AAAAAAAABEIsAAPhETfTyO9iQAAAAAf8AAAAAA
AABEIwAAPelJPDySLWIAAAAAf8AAAAAAAABEI0AAPb+3MDyQhYsAAAAAf8AAAAAAAABEI4AAPZcV
KjyUvFoAAAAAf8AAAAAAAABEI8AAPZeW8TzyRmAAAAAAf8AAAAAAAABEJAAAPa08XD0nX8kAAAAA
f8AAAAAAAABEJEAAPbAzfz0q/P0AAAAAf8AAAAAAAABEJIAAPbLh9D0uFWQAAAAAf8AAAAAAAABE
JMAAPXSbVD1XNngAAAAAf8AAAAAAAABEJQAAPVGTqz1F1zYAAAAAf8AAAAAAAABEJUAAPYsXTT0l
vGwAAAAAf8AAAAAAAABEJYAAPYUh8D0I0hEAAAAAf8AAAAAAAABEJcAAPZ4bZz0JJIEAAAAAf8AA
AAAAAABEJgAAPauqZD0qUUsAAAAAf8AAAAAAAABEJkAAPa30Nj1Lj+AAAAAAf8AAAAAAAABEJoAA
PcIEUz1bq+wAAAAAf8AAAAAAAABEJsAAPbuGtT1ccEsAAAAAf8AAAAAAAABEJwAAPavdfD1X8ZcA
AAAAf8AAAAAAAABEJ0AAPbIB9D1imsUAAAAAf8AAAAAAAABEJ4AAPZB/sj1vs/UAAAAAf8AAAAAA
AABEJ8AAPYMgID1yXB8AAAAAf8AAAAAAAABEKAAAPUJgID1YvjMAAAAAf8AAAAAAAABEKEAAPL1g
cT1BzbIAAAAAf8AAAAAAAABEKIAAPJWbRT069uQAAAAAf8AAAAAAAABEKMAAPMMPrD02Vt4AAAAA
f8AAAAAAAABEKQAAPP2/5j09SlkAAAAAf8AAAAAAAABEKUAAPQ0oCz0lqh0AAAAAf8AAAAAAAABE
KYAAPTaOKjzju8cAAAAAf8AAAAAAAABEKcAAPQrv+zzmwmMAAAAAf8AAAAAAAABEKgAAPPf5/T0T
KmwAAAAAf8AAAAAAAABEKkAAPMYPtT00UHcAAAAAf8AAAAAAAABEKoAAPMWA4T1BaYUAAAAAf8AA
AAAAAABEKsAAPGjtaD1kaigAAAAAf8AAAAAAAABEKwAAPNdBrz149mUAAAAAf8AAAAAAAABEK0AA
PStzsD2DSU0AAAAAf8AAAAAAAABEK4AAPU8AjD2FjxwAAAAAf8AAAAAAAABEK8AAPUUVsD1xUDsA
AAAAf8AAAAAAAABELAAAPS02ET08ocMAAAAAf8AAAAAAAABELEAAPNnxXj0EQ3oAAAAAf8AAAAAA
AABELIAAPOV4oTzg20UAAAAAf8AAAAAAAABELMAAPK4+UTz3k64AAAAAf8AAAAAAAABELQAAPIrz
kj0U2ksAAAAAf8AAAAAAAABELUAAO/s8Hz0RqPIAAAAAf8AAAAAAAABELYAAu7X5TD1WTsAAAAAA
f8AAAAAAAABELcAAPCd07j1DoLYAAAAAf8AAAAAAAABELgAAPQADvD1tFAwAAAAAf8AAAAAAAABE
LkAAPNwjCT1ppsUAAAAAf8AAAAAAAABELoAAPRRfqj0jQHcAAAAAf8AAAAAAAABELsAAPOXyMD0E
tIsAAAAAf8AAAAAAAABELwAAPUyWlj0jzP4AAAAAf8AAAAAAAABEL0AAPYX5Xj0bYtQAAAAAf8AA
AAAAAABEL4AAPZK0Vj013+gAAAAAf8AAAAAAAABEL8AAPY0EGD1FFUgAAAAAf8AAAAAAAABEMAAA
PaX9Pz0zzZ4AAAAAf8AAAAAAAABEMEAAPY/i0z0M1yMAAAAAf8AAAAAAAABEMIAAPQMxdD1PQAcA
AAAAf8AAAAAAAABEMMAAOziALD1bZrMAAAAAf8AAAAAAAABEMQAAPQLnPD2mnIYAAAAAf8AAAAAA
AABEMUAAPQgBtz2cBfAAAAAAf8AAAAAAAABEMYAAPLBIrD2Zu9UAAAAAf8AAAAAAAABEMcAAPQCi
dz2eiZ4AAAAAf8AAAAAAAABEMgAAPT6kbz2X3XoAAAAAf8AAAAAAAABEMkAAPUqzrj2YZKYAAAAA
f8AAAAAAAABEMoAAPTj5gj2VuK8AAAAAf8AAAAAAAABEMsAAPRxJAD2TfP0AAAAAf8AAAAAAAABE
MwAAPQFqAD2WpcMAAAAAf8AAAAAAAABEM0AAPIUAWD2mOlkAAAAAf8AAAAAAAABEM4AAPA5UFT2u
UE4AAAAAf8AAAAAAAABEM8AAuZWYYD2q9KcAAAAAf8AAAAAAAABENAAAO/PP3D2keL4AAAAAf8AA
AAAAAABENEAAO+U1mD2ZRVoAAAAAf8AAAAAAAABENIAAPFncjj1hZmYAAAAAf8AAAAAAAABENMAA
O5GaGj1KA9gAAAAAf8AAAAAAAABENQAAPGbDFj1Yq/gAAAAAf8AAAAAAAABENUAAPIui4D2DjkAA
AAAAf8AAAAAAAABENYAAPO2Orz2Hrc8AAAAAf8AAAAAAAABENcAAPOWO1D2GdsQAAAAAf8AAAAAA
AABENgAAPTypXD2WQJsAAAAAf8AAAAAAAABENkAAPVHhfT2kT5AAAAAAf8AAAAAAAABENoAAPS5j
IT2ZbHcAAAAAf8AAAAAAAABENsAAPSpqYj1tQXEAAAAAf8AAAAAAAABENwAAPLRzwD0p66kAAAAA
f8AAAAAAAABEN0AAPIWj9z0ediMAAAAAf8AAAAAAAABEN4AAPCPNzD0Z+3sAAAAAf8AAAAAAAABE
N8AAOcoNID0/4hAAAAAAf8AAAAAAAABEOAAAue4tuT1V2ecAAAAAf8AAAAAAAABEOEAAu495ID1Z
obwAAAAAf8AAAAAAAABEOIAAvBpUhz07fSIAAAAAf8AAAAAAAABEOMAAux5PTD0ivmUAAAAAf8AA
AAAAAABEOQAAvBqcEj00uW4AAAAAf8AAAAAAAABEOUAAuzYaxD1DdD0AAAAAf8AAAAAAAABEOYAA
vVvVjzzrUHMAAAAAf8AAAAAAAABEOcAAvVneET0RNakAAAAAf8AAAAAAAABEOgAAvR3BBD0/cGEA
AAAAf8AAAAAAAABEOkAAvWfKAj1RqDsAAAAAf8AAAAAAAABEOoAAvUC2/j07edEAAAAAf8AAAAAA
AABEOsAAvSM8qj0X/cIAAAAAf8AAAAAAAABEOwAAvMzmHzzH1rsAAAAAf8AAAAAAAABEO0AAvJfZ
3jydPFAAAAAAf8AAAAAAAABEO4AAvJmbFjx5cDAAAAAAf8AAAAAAAABEO8AAvIIrcDxyXmwAAAAA
f8AAAAAAAABEPAAAvGUGAzw7nIoAAAAAf8AAAAAAAABEPEAAvNLEzzxccVMAAAAAf8AAAAAAAABE
PIAAvS/QsDyPnPYAAAAAf8AAAAAAAABEPMAAvVz23DzVyoQAAAAAf8AAAAAAAABEPQAAvYLmGj0K
nXkAAAAAf8AAAAAAAABEPUAAvZXcGD0A3OoAAAAAf8AAAAAAAABEPYAAvX315TzmAyUAAAAAf8AA
AAAAAABEPcAAvYWK8j0OJvMAAAAAf8AAAAAAAABEPgAAvSNbbjzeBNgAAAAAf8AAAAAAAABEPkAA
vKo6xzzcfDkAAAAAf8AAAAAAAABEPoAAvM+ExjyZIukAAAAAf8AAAAAAAABEPsAAvRGqkDyPkIEA
AAAAf8AAAAAAAABEPwAAvT5bkzwm2WUAAAAAf8AAAAAAAABEP0AAvYgdvjwhIqUAAAAAf8AAAAAA
AABEP4AAvZM72Dx37rcAAAAAf8AAAAAAAABEP8AAve1XGD00GEoAAAAAf8AAAAAAAABEQAAAveB2
ej06c/UAAAAAf8AAAAAAAABEQEAAvfiUgz1HLg0AAAAAf8AAAAAAAABEQIAAvfUlqz1TdhIAAAAA
f8AAAAAAAABEQMAAvfbr4j1b46YAAAAAf8AAAAAAAABEQQAAvfokMD0dceUAAAAAf8AAAAAAAABE
QUAAvfJVMDzoksMAAAAAf8AAAAAAAABEQYAAvfEeXDyPQgUAAAAAf8AAAAAAAABEQcAAvdcZ5zxS
PCUAAAAAf8AAAAAAAABEQgAAvcbR+j0wR/gAAAAAf8AAAAAAAABEQkAAvakstj1nG0IAAAAAf8AA
AAAAAABEQoAAvX5hWT2JUCkAAAAAf8AAAAAAAABEQsAAvUg/pz15UkUAAAAAf8AAAAAAAABEQwAA
vQf3Hj2EY+4AAAAAf8AAAAAAAABEQ0AAvUHiaT2Ai+8AAAAAf8AAAAAAAABEQ4AAvVc6Oj09KOEA
AAAAf8AAAAAAAABEQ8AAvXA6yz1B3roAAAAAf8AAAAAAAABERAAAvXhBcT0bmpQAAAAAf8AAAAAA
AABEREAAvT6QrD0RjNoAAAAAf8AAAAAAAABERIAAvWAOUT0wBcYAAAAAf8AAAAAAAABERMAAvUsU
Pj0YkmwAAAAAf8AAAAAAAABERQAAvUk2nD0euDYAAAAAf8AAAAAAAABERUAAvTXeTT0bt0AAAAAA
f8AAAAAAAABERYAAvVFxuj0C7CwAAAAAf8AAAAAAAABERcAAvXUiQDzS/qsAAAAAf8AAAAAAAABE
RgAAvYNieDyqlIoAAAAAf8AAAAAAAABERkAAvW8TEjzFQoQAAAAAf8AAAAAAAABERoAAvX6jODze
0xAAAAAAf8AAAAAAAABERsAAvWooHzxgLj8AAAAAf8AAAAAAAABERwAAvYPB/TyIE+AAAAAAf8AA
AAAAAABER0AAvYog3Tx06eIAAAAAf8AAAAAAAABER4AAvZTNSzzCy70AAAAAf8AAAAAAAABER8AA
vado1jyrQHAAAAAAf8AAAAAAAABESAAAvbHUcDyCAh0AAAAAf8AAAAAAAAA=</set>
      <set id="src_111" fmt="ptset">AAAAB3NyY18xMTEAAAAAAAAABgAAA4XCyAAAvJCigjuXafkAAAAAf8AAAAAAAADCxgAAOw4Dxj1R
970AAAAAf8AAAAAAAADCxAAAvjyvgT4dSvoAAAAAf8AAAAAAAADCwgAAvjhKtT4lNiYAAAAAf8AA
AAAAAADCwAAAvj71dj4m1wwAAAAAf8AAAAAAAADCvgAAvjUCiT4kcPMAAAAAf8AAAAAAAADCvAAA
vhwTAD4TJPMAAAAAf8AAAAAAAADCugAAvhPE5T4DQcoAAAAAf8AAAAAAAADCuAAAvgl9wj38tJYA
AAAAf8AAAAAAAADCtgAAvfA5JT3aWK0AAAAAf8AAAAAAAADCtAAAviLtej26TsIAAAAAf8AAAAAA
AADCsgAAviaolj3IV5kAAAAAf8AAAAAAAADCsAAAvjUuQz3YO24AAAAAf8AAAAAAAADCrgAAvj7x
yD3yuzQAAAAAf8AAAAAAAADCrAAAvjlEwD4CYVkAAAAAf8AAAAAAAADCqgAAvkMR+D3oTjgAAAAA
f8AAAAAAAADCqAAAvjRmKD3k04MAAAAAf8AAAAAAAADCpgAAvk7RRD4EmkcAAAAAf8AAAAAAAADC
pAAAvg0erD4Hb0YAAAAAf8AAAAAAAADCogAAvhUgyT4hy+YAAAAAf8AAAAAAAADCoAAAvhG4ej4g
vQoAAAAAf8AAAAAAAADCngAAvhX2eT4aVtIAAAAAf8AAAAAAAADCnAAAvi8iVD4SCcoAAAAAf8AA
AAAAAADCmgAAvjWdrD4RzzgAAAAAf8AAAAAAAADCmAAAvikq0T4Hu2cAAAAAf8AAAAAAAADClgAA
viNMoj3/iLcAAAAAf8AAAAAAAADClAAAvhtJtj39XvgAAAAAf8AAAAAAAADCkgAAvhMm4T3v5swA
AAAAf8AAAAAAAADCkAAAvgpQpz3aNGIAAAAAf8AAAAAAAADCjgAAvfmK0z3UkK0AAAAAf8AAAAAA
AADCjAAAvYxogD1QDnAAAAAAf8AAAAAAAADCigAAvYtyaT1qRAgAAAAAf8AAAAAAAADCiAAAvYSB
mT1pXU0AAAAAf8AAAAAAAADChgAAvaV7oz1hDhQAAAAAf8AAAAAAAADChAAAvaRc5z1k51sAAAAA
f8AAAAAAAADCggAAvZD3Qz2EbqAAAAAAf8AAAAAAAADCgAAAvaU7bz2NrMcAAAAAf8AAAAAAAADC
fAAAvaS6ZD2gBuYAAAAAf8AAAAAAAADCeAAAvbzDnz26sNwAAAAAf8AAAAAAAADCdAAAvcoKfD3F
HQkAAAAAf8AAAAAAAADCcAAAvdun+T3imwMAAAAAf8AAAAAAAADCbAAAvetfwD3amhIAAAAAf8AA
AAAAAADCaAAAvhLqWz24bioAAAAAf8AAAAAAAADCZAAAvgkhvD2pjyEAAAAAf8AAAAAAAADCYAAA
vfavGz2qEo0AAAAAf8AAAAAAAADCXAAAvewWiz2wmygAAAAAf8AAAAAAAADCWAAAvd451T21vlwA
AAAAf8AAAAAAAADCVAAAve7ReD3G4HkAAAAAf8AAAAAAAADCUAAAvgSsfT3U56sAAAAAf8AAAAAA
AADCTAAAvgTw+j3W/j4AAAAAf8AAAAAAAADCSAAAvgEFgT3EfFoAAAAAf8AAAAAAAADCRAAAvfjC
TD21ApcAAAAAf8AAAAAAAADCQAAAvd3XwT2cxkEAAAAAf8AAAAAAAADCPAAAveZBpD2SgMcAAAAA
f8AAAAAAAADCOAAAvdEquD2YGnQAAAAAf8AAAAAAAADCNAAAvaKlBj2bgosAAAAAf8AAAAAAAADC
MAAAvYKV0D22+2wAAAAAf8AAAAAAAADCLAAAvSpkUj3J4VkAAAAAf8AAAAAAAADCKAAAvQI2sT3a
ECIAAAAAf8AAAAAAAADCJAAAu36IbD4FFPIAAAAAf8AAAAAAAADCIAAAOms8mD4AFfIAAAAAf8AA
AAAAAADCHAAAuymT9D38ewwAAAAAf8AAAAAAAADCGAAAvJMLJT3uzwUAAAAAf8AAAAAAAADCFAAA
vNvU6j3k3lwAAAAAf8AAAAAAAADCEAAAvBtdbj26qbAAAAAAf8AAAAAAAADCDAAAu6XyWz2PL3UA
AAAAf8AAAAAAAADCCAAAu/xk3T1YRcYAAAAAf8AAAAAAAADCBAAAO/OpGj1IHzYAAAAAf8AAAAAA
AADCAAAAu/fRsD1R+bkAAAAAf8AAAAAAAADB+AAAvO/8qD1fA8QAAAAAf8AAAAAAAADB8AAAvQjw
LT1516EAAAAAf8AAAAAAAADB6AAAvTdq/T1cd7wAAAAAf8AAAAAAAADB4AAAvSiyjz1NnmQAAAAA
f8AAAAAAAADB2AAAvNwE9D1JW+8AAAAAf8AAAAAAAADB0AAAvL/Rej1HftoAAAAAf8AAAAAAAADB
yAAAvRLwqD1KIaMAAAAAf8AAAAAAAADBwAAAvMDjVD1cGHkAAAAAf8AAAAAAAADBuAAAvNq8TT1m
i7AAAAAAf8AAAAAAAADBsAAAvQ3pOz118KMAAAAAf8AAAAAAAADBqAAAvAy2ND1zlhYAAAAAf8AA
AAAAAADBoAAAu374wD1tJE0AAAAAf8AAAAAAAADBmAAAPBls+D1bPIYAAAAAf8AAAAAAAADBkAAA
PMEnIT02HwsAAAAAf8AAAAAAAADBiAAAPQd6AT0Q5WwAAAAAf8AAAAAAAADBgAAAPQ1qnjzxKZAA
AAAAf8AAAAAAAADBcAAAPQExDzzCepAAAAAAf8AAAAAAAADBYAAAPSIB4jzAqrcAAAAAf8AAAAAA
AADBUAAAPRyBvTy7jHYAAAAAf8AAAAAAAADBQAAAPNYXiDzReYgAAAAAf8AAAAAAAADBMAAAPMPa
rDyJBM4AAAAAf8AAAAAAAADBIAAAPIwAcjwzipsAAAAAf8AAAAAAAADBEAAAPT9sez0f+SwAAAAA
f8AAAAAAAADBAAAAPVGghj0ZA9sAAAAAf8AAAAAAAADA4AAAPKrAGj0U4PEAAAAAf8AAAAAAAADA
wAAAPHoffj0AnH0AAAAAf8AAAAAAAADAoAAAvJB+YzzvJfUAAAAAf8AAAAAAAADAgAAAvHIhzjyz
p5UAAAAAf8AAAAAAAADAQAAAu/M4ljxHmgYAAAAAf8AAAAAAAADAAAAAu9tK+juRruoAAAAAf8AA
AAAAAAC/gAAAvAeLVTyZIXkAAAAAf8AAAAAAAAAAAAAAu7rx+jy+24YAAAAAf8AAAAAAAAA/gAAA
OxWXZDy+sWEAAAAAf8AAAAAAAABAAAAAPB2E4z0HN7gAAAAAf8AAAAAAAABAQAAAPLefxD0pKkIA
AAAAf8AAAAAAAABAgAAAPH8VwT06wYsAAAAAf8AAAAAAAABAoAAAPDXMOz0hGlEAAAAAf8AAAAAA
AABAwAAAu6SPNjz/L6kAAAAAf8AAAAAAAABA4AAAPEIAiDy6o44AAAAAf8AAAAAAAABBAAAAuwh0
LDyWhE8AAAAAf8AAAAAAAABBEAAAvGjO+T0KAmAAAAAAf8AAAAAAAABBIAAAu8phNj0QdikAAAAA
f8AAAAAAAABBMAAAu/7W8D0fpwUAAAAAf8AAAAAAAABBQAAAuvzueD0iHnwAAAAAf8AAAAAAAABB
UAAAu7J0gj00J9MAAAAAf8AAAAAAAABBYAAAvAJn2D0hWIIAAAAAf8AAAAAAAABBcAAAusFC9D0V
YiQAAAAAf8AAAAAAAABBgAAAO55/AjzSYmQAAAAAf8AAAAAAAABBiAAAuj266jwoayQAAAAAf8AA
AAAAAABBkAAAuz50IDwKHjYAAAAAf8AAAAAAAABBmAAAu9a2iTxl/3AAAAAAf8AAAAAAAABBoAAA
O051KDzc9qcAAAAAf8AAAAAAAABBqAAAu8PGvT0B2WgAAAAAf8AAAAAAAABBsAAAPC2Gyz0Ra4gA
AAAAf8AAAAAAAABBuAAAPHqc7z00VpEAAAAAf8AAAAAAAABBwAAAPHw7mz06YXgAAAAAf8AAAAAA
AABByAAAPJHqpD0vGDkAAAAAf8AAAAAAAABB0AAAPMFT0D0TNlgAAAAAf8AAAAAAAABB2AAAO9nu
0D0sKPYAAAAAf8AAAAAAAABB4AAAvItPXT13IwQAAAAAf8AAAAAAAABB6AAAu/l0aD2byVQAAAAA
f8AAAAAAAABB8AAAOpjVuD2hOAgAAAAAf8AAAAAAAABB+AAAPDuUZz2Xg7oAAAAAf8AAAAAAAABC
AAAAPDRzjj2Pa/MAAAAAf8AAAAAAAABCBAAAPTa7WT2UPlcAAAAAf8AAAAAAAABCCAAAPSJxTD1x
vsQAAAAAf8AAAAAAAABCDAAAPVXxNz03VucAAAAAf8AAAAAAAABCEAAAPUQ4zD0SnuoAAAAAf8AA
AAAAAABCFAAAPRcLqT0V9SYAAAAAf8AAAAAAAABCGAAAPMb7Yz0iGaAAAAAAf8AAAAAAAABCHAAA
PMMSJD0XLAAAAAAAf8AAAAAAAABCIAAAPInBhDz+FwcAAAAAf8AAAAAAAABCJAAAPMlRmzzrYyEA
AAAAf8AAAAAAAABCKAAAPKVyJTzfQvwAAAAAf8AAAAAAAABCLAAAPNa4JTzrRywAAAAAf8AAAAAA
AABCMAAAPJshmjy0DvsAAAAAf8AAAAAAAABCNAAAPE3BdTzoZroAAAAAf8AAAAAAAABCOAAAPAiZ
/D0ioqkAAAAAf8AAAAAAAABCPAAAuxSjVT07SfUAAAAAf8AAAAAAAABCQAAAujLHCz1K52sAAAAA
f8AAAAAAAABCRAAAOYCpGD1C+hUAAAAAf8AAAAAAAABCSAAAPC/KCj0q+fsAAAAAf8AAAAAAAABC
TAAAPENvPj0tEdEAAAAAf8AAAAAAAABCUAAAuxfHVj0V8mAAAAAAf8AAAAAAAABCVAAAvOGl+j0i
LBIAAAAAf8AAAAAAAABCWAAAvRw45z0jNu8AAAAAf8AAAAAAAABCXAAAvSNovz0zyUkAAAAAf8AA
AAAAAABCYAAAvSWcOj0t2gkAAAAAf8AAAAAAAABCZAAAvRRFAD1JVWMAAAAAf8AAAAAAAABCaAAA
vL54Ej0vUhMAAAAAf8AAAAAAAABCbAAAvI4yQD06pz0AAAAAf8AAAAAAAABCcAAAvaNcVT3WwVwA
AAAAf8AAAAAAAABCdAAAvbQKHj3K4ZMAAAAAf8AAAAAAAABCeAAAva8wvj3DD/oAAAAAf8AAAAAA
AABCfAAAvZFNiT28UjMAAAAAf8AAAAAAAABCgAAAvZIg2T3Aw/MAAAAAf8AAAAAAAABCggAAvVnb
tD3Nnl4AAAAAf8AAAAAAAABChAAAvSH5mD24XGsAAAAAf8AAAAAAAABChgAAvLEmhD2saKsAAAAA
f8AAAAAAAABCiAAAvESFBT2bbfQAAAAAf8AAAAAAAABCigAAuxTIPz2w0PUAAAAAf8AAAAAAAABC
jAAAPAR0YT2vtDAAAAAAf8AAAAAAAABCjgAAPEBvjj3CLMoAAAAAf8AAAAAAAABCkAAAPCtWAT3B
rfoAAAAAf8AAAAAAAABCkgAAPA2fJT27n9gAAAAAf8AAAAAAAABClAAAOha00D2aHVgAAAAAf8AA
AAAAAABClgAAPJaanD2X8xkAAAAAf8AAAAAAAABCmAAAPNYqoz2HsvYAAAAAf8AAAAAAAABCmgAA
PQ6yWz1zxIoAAAAAf8AAAAAAAABCnAAAPWi7Pj02lxAAAAAAf8AAAAAAAABCngAAPTKGsz0ddKwA
AAAAf8AAAAAAAABCoAAAPMrv3j0ntYgAAAAAf8AAAAAAAABCogAAPKwTsj0+RowAAAAAf8AAAAAA
AABCpAAAPDafWD1Wm1oAAAAAf8AAAAAAAABCpgAAPJTBpz1BGOYAAAAAf8AAAAAAAABCqAAAPMkQ
hD0hZZ4AAAAAf8AAAAAAAABCqgAAPRRGpT0iEF4AAAAAf8AAAAAAAABCrAAAPStQKz0viUsAAAAA
f8AAAAAAAABCrgAAPSHlID0/R2gAAAAAf8AAAAAAAABCsAAAPQoLdD05xTgAAAAAf8AAAAAAAABC
sgAAPLV23z1FlUMAAAAAf8AAAAAAAABCtAAAPLP/kT1F+Y4AAAAAf8AAAAAAAABCtgAAPP7G4j1e
grMAAAAAf8AAAAAAAABCuAAAPSLnvj1cOHcAAAAAf8AAAAAAAABCugAAPUJFND10AzAAAAAAf8AA
AAAAAABCvAAAPUZODz1Ntq8AAAAAf8AAAAAAAABCvgAAPVCJQj1mOj0AAAAAf8AAAAAAAABCwAAA
PSRaTD1yIC8AAAAAf8AAAAAAAABCwgAAPQAb8T1zVPoAAAAAf8AAAAAAAABCxAAAPMQTPj15RMoA
AAAAf8AAAAAAAABCxgAAPLSHLj1vv4wAAAAAf8AAAAAAAABCyAAAPVFV4D1YuS8AAAAAf8AAAAAA
AABCygAAPUut2j1HuxkAAAAAf8AAAAAAAABCzAAAPU7Piz0zE78AAAAAf8AAAAAAAABCzgAAPVos
DD0/dzgAAAAAf8AAAAAAAABC0AAAPWJBkD01k/0AAAAAf8AAAAAAAABC0gAAPXayZz1Ko50AAAAA
f8AAAAAAAABC1AAAPUYYdD1JLVcAAAAAf8AAAAAAAABC1gAAPUCiHj1Jc1kAAAAAf8AAAAAAAABC
2AAAPRK6Az0yLTIAAAAAf8AAAAAAAABC2gAAPMl+hD0g6YYAAAAAf8AAAAAAAABC3AAAPJcxiD0O
n0QAAAAAf8AAAAAAAABC3gAAPK+RIjz/3JwAAAAAf8AAAAAAAABC4AAAPQlOrz0ZtG8AAAAAf8AA
AAAAAABC4gAAPPPaOT0yPDEAAAAAf8AAAAAAAABC5AAAPVHPMD1PSiUAAAAAf8AAAAAAAABC5gAA
PXfy5T1lFbUAAAAAf8AAAAAAAABC6AAAPY7oWD1ha7UAAAAAf8AAAAAAAABC6gAAPak6vD1skFcA
AAAAf8AAAAAAAABC7AAAPacvqT1c+TAAAAAAf8AAAAAAAABC7gAAPZ/RuD2BkkcAAAAAf8AAAAAA
AABC8AAAPZ68MD2DVlwAAAAAf8AAAAAAAABC8gAAPY42/j2Hn8EAAAAAf8AAAAAAAABC9AAAPZRV
nz2BdQQAAAAAf8AAAAAAAABC9gAAPax+Jz1lJ1AAAAAAf8AAAAAAAABC+AAAPZRkmj1cVDcAAAAA
f8AAAAAAAABC+gAAPYJIlT1kXtMAAAAAf8AAAAAAAABC/AAAPXF/Iz1OjHQAAAAAf8AAAAAAAABC
/gAAPW2yMz1yXmUAAAAAf8AAAAAAAABDAAAAPVAfmz1tPnUAAAAAf8AAAAAAAABDAQAAPVySej14
+84AAAAAf8AAAAAAAABDAgAAPYYjtT2I0SQAAAAAf8AAAAAAAABDAwAAPZRX/T1pI+UAAAAAf8AA
AAAAAABDBAAAPZSjrj1ZK8kAAAAAf8AAAAAAAABDBQAAPbOTkD0xcQoAAAAAf8AAAAAAAABDBgAA
PcCppT0BtjIAAAAAf8AAAAAAAABDBwAAPb3v3zz0vNIAAAAAf8AAAAAAAABDCAAAPbbU7zzSS+oA
AAAAf8AAAAAAAABDCQAAPbGrhDzFvu8AAAAAf8AAAAAAAABDCgAAPb3aljyd5t4AAAAAf8AAAAAA
AABDCwAAPbfz7jx5ITQAAAAAf8AAAAAAAABDDAAAPabGMDySkHoAAAAAf8AAAAAAAABDDQAAPbm8
qzy7atcAAAAAf8AAAAAAAABDDgAAPcWv+zy8aSkAAAAAf8AAAAAAAABDDwAAPb9nFjytxxMAAAAA
f8AAAAAAAABDEAAAPbgTBjy72WsAAAAAf8AAAAAAAABDEQAAPbIOSz0SpXYAAAAAf8AAAAAAAABD
EgAAPZLMaT0AWTUAAAAAf8AAAAAAAABDEwAAPXfEFz0ZUacAAAAAf8AAAAAAAABDFAAAPX7T6D0y
/bUAAAAAf8AAAAAAAABDFQAAPW4AOj1FdRgAAAAAf8AAAAAAAABDFgAAPS1ZSD1b3/gAAAAAf8AA
AAAAAABDFwAAPS//Xj1QPdUAAAAAf8AAAAAAAABDGAAAPUkhgD1ElDwAAAAAf8AAAAAAAABDGQAA
PXD59j1WybEAAAAAf8AAAAAAAABDGgAAPXK2rz1BiVUAAAAAf8AAAAAAAABDGwAAPYeP/z00FbEA
AAAAf8AAAAAAAABDHAAAPYVw/T0xyE0AAAAAf8AAAAAAAABDHQAAPY3P7D0SNCQAAAAAf8AAAAAA
AABDHgAAPZiYdT0HFIsAAAAAf8AAAAAAAABDHwAAPahZTDz3oPkAAAAAf8AAAAAAAABDIAAAPa/X
/D0TolUAAAAAf8AAAAAAAABDIQAAPcS6Nz0hcjsAAAAAf8AAAAAAAABDIgAAPb/yvz0loq0AAAAA
f8AAAAAAAABDIwAAPbGlBT0Y/ZAAAAAAf8AAAAAAAABDJAAAPZ2PEz1IWt4AAAAAf8AAAAAAAABD
JQAAPaRU2j1M0X0AAAAAf8AAAAAAAABDJgAAPcrZQT1TPjsAAAAAf8AAAAAAAABDJwAAPfEkhD1r
LwoAAAAAf8AAAAAAAABDKAAAPgfZ+T1VjBEAAAAAf8AAAAAAAABDKQAAPhziiD00OMwAAAAAf8AA
AAAAAABDKgAAPiHdET0Wy/0AAAAAf8AAAAAAAABDKwAAPiNiPj0QiP4AAAAAf8AAAAAAAABDLAAA
PiAhhT0QTdgAAAAAf8AAAAAAAABDLQAAPhx7YDzSH3gAAAAAf8AAAAAAAABDLgAAPhvozzykigwA
AAAAf8AAAAAAAABDLwAAPhA8bTw62GcAAAAAf8AAAAAAAABDMAAAPgYWXjx/csMAAAAAf8AAAAAA
AABDMQAAPfjYDDw/S6QAAAAAf8AAAAAAAABDMgAAPc1FPDx9C/IAAAAAf8AAAAAAAABDMwAAPbSl
6jyVvFoAAAAAf8AAAAAAAABDNAAAPajMwzzx2EIAAAAAf8AAAAAAAABDNQAAPbf4HD080YEAAAAA
f8AAAAAAAABDNgAAPbZG8z1z1ckAAAAAf8AAAAAAAABDNwAAPefUeT2GSpQAAAAAf8AAAAAAAABD
OAAAPg9jjz2CE8UAAAAAf8AAAAAAAABDOQAAPhr+hj1zDbIAAAAAf8AAAAAAAABDOgAAPiSdTT1L
ngsAAAAAf8AAAAAAAABDOwAAPih2rz0KC1MAAAAAf8AAAAAAAABDPAAAPiOK0zzxkXAAAAAAf8AA
AAAAAABDPQAAPiFspjy/zbwAAAAAf8AAAAAAAABDPgAAPhxcfTzHWNEAAAAAf8AAAAAAAABDPwAA
PiTTqDzEDd4AAAAAf8AAAAAAAABDQAAAPi5YHjzlL3AAAAAAf8AAAAAAAABDQQAAPjXKYD0NmOcA
AAAAf8AAAAAAAABDQgAAPjOp4D0L3TgAAAAAf8AAAAAAAABDQwAAPiaVdzz97AAAAAAAf8AAAAAA
AABDRAAAPjZr7D0Jec4AAAAAf8AAAAAAAABDRQAAPilDbzzC3p8AAAAAf8AAAAAAAABDRgAAPied
WjzI9DsAAAAAf8AAAAAAAABDRwAAPiT70T0BeUgAAAAAf8AAAAAAAABDSAAAPjAHmD0OA24AAAAA
f8AAAAAAAABDSQAAPikt4z0zf0YAAAAAf8AAAAAAAABDSgAAPi5GmD1CKmQAAAAAf8AAAAAAAABD
SwAAPiRZjT1AmpoAAAAAf8AAAAAAAABDTAAAPi3OaD0FoNYAAAAAf8AAAAAAAABDTQAAPjiUsDy6
27QAAAAAf8AAAAAAAABDTgAAPlXSBjyMIAcAAAAAf8AAAAAAAABDTwAAPnPtkjyomYgAAAAAf8AA
AAAAAABDUAAAPoAcOjz2iq0AAAAAf8AAAAAAAABDUQAAPn2UxjyzkSQAAAAAf8AAAAAAAABDUgAA
PnaqkjyA95cAAAAAf8AAAAAAAABDUwAAPlnPiDyA4QIAAAAAf8AAAAAAAABDVAAAPkD6mDyv/1YA
AAAAf8AAAAAAAABDVQAAPkEdGzynlj8AAAAAf8AAAAAAAABDVgAAPkx1YDyebaoAAAAAf8AAAAAA
AABDVwAAPl1V/jy/jugAAAAAf8AAAAAAAABDWAAAPlxQKDyUFgQAAAAAf8AAAAAAAABDWQAAPlWy
UDxbCVUAAAAAf8AAAAAAAABDWgAAPjwq+zzk8m0AAAAAf8AAAAAAAABDWwAAPhua9zzVFkYAAAAA
f8AAAAAAAABDXAAAPgpSJTz+YEcAAAAAf8AAAAAAAABDXQAAPf8DFDzbcAoAAAAAf8AAAAAAAABD
XgAAPgogSTzwB4cAAAAAf8AAAAAAAABDXwAAPhjbPj0ALgoAAAAAf8AAAAAAAABDYAAAPhGJ1D0C
nREAAAAAf8AAAAAAAABDYQAAPh4VODzkiUcAAAAAf8AAAAAAAABDYgAAPh3MbD0Kt0oAAAAAf8AA
AAAAAABDYwAAPhrHfT0E4xwAAAAAf8AAAAAAAABDZAAAPh+3Yj0fcB8AAAAAf8AAAAAAAABDZQAA
PiPTqj09ao0AAAAAf8AAAAAAAABDZgAAPjNEDj0P9/oAAAAAf8AAAAAAAABDZwAAPjZp8D0LVw4A
AAAAf8AAAAAAAABDaAAAPkcJwzzN/rsAAAAAf8AAAAAAAABDaQAAPjUPcTyf8pMAAAAAf8AAAAAA
AABDagAAPjh5BzySvscAAAAAf8AAAAAAAABDawAAPj0otTzZGokAAAAAf8AAAAAAAABDbAAAPjyy
LDzaHxsAAAAAf8AAAAAAAABDbQAAPkZVmz0Nt6QAAAAAf8AAAAAAAABDbgAAPlHT7zzXZlUAAAAA
f8AAAAAAAABDbwAAPmlDRjxbwP0AAAAAf8AAAAAAAABDcAAAPmAR3Tx4bYIAAAAAf8AAAAAAAABD
cQAAPl6vmjxQisQAAAAAf8AAAAAAAABDcgAAPlb99DwSonQAAAAAf8AAAAAAAABDcwAAPkFkUDxb
GyIAAAAAf8AAAAAAAABDdAAAPjovtTxP21kAAAAAf8AAAAAAAABDdQAAPisygDxYfasAAAAAf8AA
AAAAAABDdgAAPjGeDjx8dywAAAAAf8AAAAAAAABDdwAAPkMJejzFk/4AAAAAf8AAAAAAAABDeAAA
Pk2XUD0TfuYAAAAAf8AAAAAAAABDeQAAPlY1ID0wiLQAAAAAf8AAAAAAAABDegAAPmRUoz05O6AA
AAAAf8AAAAAAAABDewAAPmkNwT139Q4AAAAAf8AAAAAAAABDfAAAPme3Ej17COMAAAAAf8AAAAAA
AABDfQAAPlbmOz2E0O8AAAAAf8AAAAAAAABDfgAAPlkCZD2PWC8AAAAAf8AAAAAAAABDfwAAPktR
FD2A/TEAAAAAf8AAAAAAAABDgAAAPktyBz1jfm4AAAAAf8AAAAAAAABDgIAAPkwrfj00dREAAAAA
f8AAAAAAAABDgQAAPkAJ3D0TSsgAAAAAf8AAAAAAAABDgYAAPjNw4j0Nv+UAAAAAf8AAAAAAAABD
ggAAPi1S1z0UhaAAAAAAf8AAAAAAAABDgoAAPiplbD0TY9IAAAAAf8AAAAAAAABDgwAAPizQSD06
7SYAAAAAf8AAAAAAAABDg4AAPikr4T1WMe4AAAAAf8AAAAAAAABDhAAAPjHebD1tCisAAAAAf8AA
AAAAAABDhIAAPkQL4T1g73AAAAAAf8AAAAAAAABDhQAAPksc4T1jjVwAAAAAf8AAAAAAAABDhYAA
Pk5MgT1pTJEAAAAAf8AAAAAAAABDhgAAPkGpJD1dPfEAAAAAf8AAAAAAAABDhoAAPiylrj04pZsA
AAAAf8AAAAAAAABDhwAAPhfWMjzxPoIAAAAAf8AAAAAAAABDh4AAPg+I6Ty/XQQAAAAAf8AAAAAA
AABDiAAAPiSrXTz6GJQAAAAAf8AAAAAAAABDiIAAPjXdHz0Kj0wAAAAAf8AAAAAAAABDiQAAPkPi
Yz0mbm4AAAAAf8AAAAAAAABDiYAAPkXNWj0qe7UAAAAAf8AAAAAAAABDigAAPkaMST016qMAAAAA
f8AAAAAAAABDioAAPkn84T0fVq4AAAAAf8AAAAAAAABDiwAAPlWtyz0VDF8AAAAAf8AAAAAAAABD
i4AAPiMy0T0FlbwAAAAAf8AAAAAAAABDjAAAPhcgwzzC/c0AAAAAf8AAAAAAAABDjIAAPfXe+jzN
BosAAAAAf8AAAAAAAABDjQAAPdLz0jyNDrcAAAAAf8AAAAAAAABDjYAAPbcsmjyt4UAAAAAAf8AA
AAAAAABDjgAAPbpyZjy3g60AAAAAf8AAAAAAAABDjoAAPbPcFDyNZXYAAAAAf8AAAAAAAABDjwAA
Pav9Fzy1JmIAAAAAf8AAAAAAAABDj4AAPbpFSzzqtHEAAAAAf8AAAAAAAABDkAAAPe2jVTzeBLkA
AAAAf8AAAAAAAABDkIAAPhY+XTzKOtUAAAAAf8AAAAAAAABDkQAAPi79ATz8RvgAAAAAf8AAAAAA
AABDkYAAPj6q5T0vzEYAAAAAf8AAAAAAAABDkgAAPkkTRz007ZoAAAAAf8AAAAAAAABDkoAAPkpF
qz1G09UAAAAAf8AAAAAAAABDkwAAPjk7WD1SZVgAAAAAf8AAAAAAAABDk4AAPjwDNT1sEJAAAAAA
f8AAAAAAAABDlAAAPjijrD1wPAUAAAAAf8AAAAAAAABDlIAAPikFvT1ozgkAAAAAf8AAAAAAAABD
lQAAPivNTz127sYAAAAAf8AAAAAAAABDlYAAPitqyT1y0hAAAAAAf8AAAAAAAABDlgAAPh5QTD19
ycMAAAAAf8AAAAAAAABDloAAPh0EVT1gomYAAAAAf8AAAAAAAABDlwAAPhxw9j1Cl/IAAAAAf8AA
AAAAAABDl4AAPiKGXT1HylUAAAAAf8AAAAAAAABDmAAAPifGvz1Pv28AAAAAf8AAAAAAAABDmIAA
PivZAz0z13kAAAAAf8AAAAAAAABDmQAAPjH7ED00GxAAAAAAf8AAAAAAAABDmYAAPiuvBj02CSIA
AAAAf8AAAAAAAABDmgAAPieOaD03XYcAAAAAf8AAAAAAAABDmoAAPieRKDzFoTMAAAAAf8AAAAAA
AABDmwAAPi35izycS/wAAAAAf8AAAAAAAABDm4AAPj6KXDyCPy0AAAAAf8AAAAAAAABDnAAAPlH0
PD0NcRoAAAAAf8AAAAAAAABDnIAAPlloRT0m+DsAAAAAf8AAAAAAAABDnQAAPlaXZT1XdggAAAAA
f8AAAAAAAABDnYAAPkgEzD2OBXIAAAAAf8AAAAAAAABDngAAPkBXWj2TXQsAAAAAf8AAAAAAAABD
noAAPkzZ/j2YE2UAAAAAf8AAAAAAAABDnwAAPj3saj2VXLsAAAAAf8AAAAAAAABDn4AAPjNRGD2O
SU4AAAAAf8AAAAAAAABDoAAAPjFzfz2MBMMAAAAAf8AAAAAAAABDoIAAPjFHQD146SwAAAAAf8AA
AAAAAABDoQAAPkEalj17A3EAAAAAf8AAAAAAAABDoYAAPjtqXz2CPagAAAAAf8AAAAAAAABDogAA
PjF6Zz12aZ4AAAAAf8AAAAAAAABDooAAPh/VMD18xJUAAAAAf8AAAAAAAABDowAAPhJb3z1S+LcA
AAAAf8AAAAAAAABDo4AAPhhSxT1QjNYAAAAAf8AAAAAAAABDpAAAPh3kQz1uMgMAAAAAf8AAAAAA
AABDpIAAPihY7D2DxM4AAAAAf8AAAAAAAABDpQAAPh7VAD2O9IcAAAAAf8AAAAAAAABDpYAAPie/
mD2K0qYAAAAAf8AAAAAAAABDpgAAPkLkuT2j2qQAAAAAf8AAAAAAAABDpoAAPkm5ZT2ZhhwAAAAA
f8AAAAAAAABDpwAAPkgCqj2Eod4AAAAAf8AAAAAAAABDp4AAPkqEGz2KFa0AAAAAf8AAAAAAAABD
qAAAPj9KDz2ZJSUAAAAAf8AAAAAAAABDqIAAPkV/mz2fOZYAAAAAf8AAAAAAAABDqQAAPjEhzD23
2d4AAAAAf8AAAAAAAABDqYAAPirYez3CK3sAAAAAf8AAAAAAAABDqgAAPiTVJD29RIwAAAAAf8AA
AAAAAABDqoAAPi48Sj2uSVQAAAAAf8AAAAAAAABDqwAAPiuPwz2lnGEAAAAAf8AAAAAAAABDq4AA
PjYmND2ZymYAAAAAf8AAAAAAAABDrAAAPjxCRT2OUxsAAAAAf8AAAAAAAABDrIAAPixuhz2Rao0A
AAAAf8AAAAAAAABDrQAAPh1zgD2bSaUAAAAAf8AAAAAAAABDrYAAPhMVyT2oJ3kAAAAAf8AAAAAA
AABDrgAAPgWU4z2/jswAAAAAf8AAAAAAAABDroAAPg3deD25lOwAAAAAf8AAAAAAAABDrwAAPg+3
wD2vDgsAAAAAf8AAAAAAAABDr4AAPhjM3T2rHSkAAAAAf8AAAAAAAABDsAAAPhGVmz2fLkcAAAAA
f8AAAAAAAABDsIAAPhFjSz2YayYAAAAAf8AAAAAAAABDsQAAPhua3z2AuRkAAAAAf8AAAAAAAABD
sYAAPhTiTD2Cb+UAAAAAf8AAAAAAAABDsgAAPf2HuT1y+lIAAAAAf8AAAAAAAABDsoAAPd1MvD1P
Od4AAAAAf8AAAAAAAABDswAAPdIpwz1cOuUAAAAAf8AAAAAAAABDs4AAPbpnkD1YFNwAAAAAf8AA
AAAAAABDtAAAPZOUbD01/q8AAAAAf8AAAAAAAABDtIAAPZxifD0jg3IAAAAAf8AAAAAAAABDtQAA
PZ5LAj1SbE0AAAAAf8AAAAAAAABDtYAAPbMfGj0md28AAAAAf8AAAAAAAABDtgAAPanjXD1DF+EA
AAAAf8AAAAAAAABDtoAAPcVqoD1DgMQAAAAAf8AAAAAAAABDtwAAPeMaeD1ZYoYAAAAAf8AAAAAA
AABDt4AAPfCWez1dGCgAAAAAf8AAAAAAAABDuAAAPecFxj0+aYcAAAAAf8AAAAAAAABDuIAAPgij
oj1LNzsAAAAAf8AAAAAAAABDuQAAPfvdTj0eXRkAAAAAf8AAAAAAAABDuYAAPeUi/T0SvYIAAAAA
f8AAAAAAAABDugAAPebfiT0fqh8AAAAAf8AAAAAAAABDuoAAPdUC9D0TyJ4AAAAAf8AAAAAAAABD
uwAAPcTnnzy+t/IAAAAAf8AAAAAAAABDu4AAPdzDlTz6b6wAAAAAf8AAAAAAAABDvAAAPiIKoj0U
d8AAAAAAf8AAAAAAAABDvIAAPjYXXT0BIIwAAAAAf8AAAAAAAABDvQAAPlk9AzyL0SEAAAAAf8AA
AAAAAABDvYAAPnRyljy2ROQAAAAAf8AAAAAAAABDvgAAPoF0Mjz0pOgAAAAAf8AAAAAAAABDvoAA
PoZZHD1KepYAAAAAf8AAAAAAAABDvwAAPoRfpj1D79gAAAAAf8AAAAAAAABDv4AAPoLTkT1Bzk4A
AAAAf8AAAAAAAABDwAAAPozbwT10zZ4AAAAAf8AAAAAAAABDwIAAPolt2z1g11UAAAAAf8AAAAAA
AABDwQAAPo80BT1VRzoAAAAAf8AAAAAAAABDwYAAPpes6D1i/IAAAAAAf8AAAAAAAABDwgAAPo8l
5z0xsqIAAAAAf8AAAAAAAABDwoAAPqNwAD0HKtQAAAAAf8AAAAAAAABDwwAAPp+qLDzKcE4AAAAA
f8AAAAAAAABDw4AAPpFHUzysXP0AAAAAf8AAAAAAAABDxAAAPos5DTx5DTUAAAAAf8AAAAAAAABD
xIAAPodE6Tw5/DMAAAAAf8AAAAAAAABDxQAAPn1h6jyjh+oAAAAAf8AAAAAAAABDxYAAPnBRCzzO
rL0AAAAAf8AAAAAAAABDxgAAPnA6vDyszRcAAAAAf8AAAAAAAABDxoAAPnHQVDyD9d4AAAAAf8AA
AAAAAABDxwAAPm+ilz0sil4AAAAAf8AAAAAAAABDx4AAPmUCbD0mhP8AAAAAf8AAAAAAAABDyAAA
PntLlz1hOLQAAAAAf8AAAAAAAABDyIAAPmznaz1fdW0AAAAAf8AAAAAAAABDyQAAPl4qcD1pTxcA
AAAAf8AAAAAAAABDyYAAPlMetT1leqUAAAAAf8AAAAAAAABDygAAPkXsID12ZGUAAAAAf8AAAAAA
AABDyoAAPl24vj1DV1YAAAAAf8AAAAAAAABDywAAPmCq7z0oOB4AAAAAf8AAAAAAAABDy4AAPl0+
RT0oMKkAAAAAf8AAAAAAAABDzAAAPnSPnj1URgwAAAAAf8AAAAAAAABDzIAAPmrb5z10jB0AAAAA
f8AAAAAAAABDzQAAPnICTD10Ww8AAAAAf8AAAAAAAABDzYAAPnGfeD2CObAAAAAAf8AAAAAAAABD
zgAAPoh1RD2E8xgAAAAAf8AAAAAAAABDzoAAPoctCj14OJcAAAAAf8AAAAAAAABDzwAAPoZbVT11
KoIAAAAAf8AAAAAAAABDz4AAPn5IcD1KYkAAAAAAf8AAAAAAAABD0AAAPnoExz1TaG4AAAAAf8AA
AAAAAABD0IAAPoWtXj2HdgsAAAAAf8AAAAAAAABD0QAAPngKLj24nswAAAAAf8AAAAAAAABD0YAA
Pnh0lD2tMPUAAAAAf8AAAAAAAABD0gAAPozxcz3A0/QAAAAAf8AAAAAAAABD0oAAPoxJhD2u0PoA
AAAAf8AAAAAAAABD0wAAPogZZz2mkGUAAAAAf8AAAAAAAABD04AAPnkkiD2R/doAAAAAf8AAAAAA
AABD1AAAPlqYVz2ahagAAAAAf8AAAAAAAABD1IAAPlNsND2nO/YAAAAAf8AAAAAAAABD1QAAPj3V
Fz2mlg8AAAAAf8AAAAAAAABD1YAAPjChID2Woh0AAAAAf8AAAAAAAABD1gAAPjCwrz2TffYAAAAA
f8AAAAAAAABD1oAAPjfzBT2OnzQAAAAAf8AAAAAAAABD1wAAPkK/Rz10ne8AAAAAf8AAAAAAAABD
14AAPj91ST1KY1IAAAAAf8AAAAAAAABD2AAAPhLOaz1ylFcAAAAAf8AAAAAAAABD2IAAPgXSpD18
h9oAAAAAf8AAAAAAAABD2QAAPa+9ST2M4f8AAAAAf8AAAAAAAABD2YAAPfCNlD3McD0AAAAAf8AA
AAAAAABD2gAAPeKtmD3eKMcAAAAAf8AAAAAAAABD2oAAPfh3cD3yotsAAAAAf8AAAAAAAABD2wAA
PflGST38NgMAAAAAf8AAAAAAAABD24AAPhO63j36/scAAAAAf8AAAAAAAABD3AAAPhgRyj3hSYAA
AAAAf8AAAAAAAABD3IAAPhWCqz3gtaUAAAAAf8AAAAAAAABD3QAAPiS89T3W8NYAAAAAf8AAAAAA
AABD3YAAPibLxj3JFxkAAAAAf8AAAAAAAABD3gAAPdwJvD2NFC4AAAAAf8AAAAAAAABD3oAAPbaN
ST2GKy4AAAAAf8AAAAAAAABD3wAAPcKdRz2H3mcAAAAAf8AAAAAAAABD34AAPgC/Qj2vGz4AAAAA
f8AAAAAAAABD4AAAPiRqnT2q+PMAAAAAf8AAAAAAAABD4IAAPhI9Wj2k+JsAAAAAf8AAAAAAAABD
4QAAPhSboj2XC+8AAAAAf8AAAAAAAABD4YAAPgqfMz2PXyUAAAAAf8AAAAAAAABD4gAAPfTl3z1/
egEAAAAAf8AAAAAAAABD4oAAPbJTIj1Abj8AAAAAf8AAAAAAAABD4wAAPb4e8D1Fj6wAAAAAf8AA
AAAAAABD44AAPZiUETz17hkAAAAAf8AAAAAAAABD5AAAPZf9uT0Qh80AAAAAf8AAAAAAAABD5IAA
PYiuoT0c/0cAAAAAf8AAAAAAAABD5QAAPZiadTzsCocAAAAAf8AAAAAAAABD5YAAPagn4T02+zgA
AAAAf8AAAAAAAABD5gAAPdnSPz0zlf8AAAAAf8AAAAAAAABD5oAAPc1g4z0oiAcAAAAAf8AAAAAA
AABD5wAAPbyboz1QtP4AAAAAf8AAAAAAAABD54AAPf+oHz2sXNAAAAAAf8AAAAAAAABD6AAAPfcZ
5j2qOAoAAAAAf8AAAAAAAABD6IAAPfLZtj2z8iMAAAAAf8AAAAAAAABD6QAAPe10cT20L5IAAAAA
f8AAAAAAAABD6YAAPd6hqj2hyLcAAAAAf8AAAAAAAABD6gAAPd6djj2hSQUAAAAAf8AAAAAAAABD
6oAAPeDhSz2mFFQAAAAAf8AAAAAAAABD6wAAPdopHD2kQ0wAAAAAf8AAAAAAAABD64AAPfDv4z2N
RkYAAAAAf8AAAAAAAABD7AAAPb+QET1CcukAAAAAf8AAAAAAAABD7IAAPdKTvz1Hd/kAAAAAf8AA
AAAAAABD7QAAPe30ET1DCe0AAAAAf8AAAAAAAABD7YAAPggXTD0vvfAAAAAAf8AAAAAAAABD7gAA
PgBhqT0pELwAAAAAf8AAAAAAAABD7oAAPe4gmj0uGOAAAAAAf8AAAAAAAABD7wAAPcpVezwjVs8A
AAAAf8AAAAAAAABD74AAPcUSazyopqsAAAAAf8AAAAAAAABD8AAAPaNhxTzi2VEAAAAAf8AAAAAA
AABD8IAAPZ1o0Tz5oxYAAAAAf8AAAAAAAABD8QAAPcZmezzH+bQAAAAAf8AAAAAAAABD8YAAPgIH
wTyuNZcAAAAAf8AAAAAAAABD8gAAPe8CnTyCBnUAAAAAf8AAAAAAAABD8oAAPe7w/jyy9ScAAAAA
f8AAAAAAAABD8wAAPeHhSjyolHIAAAAAf8AAAAAAAABD84AAPc14FDym9vcAAAAAf8AAAAAAAABD
9AAAPbIwYDz+crkAAAAAf8AAAAAAAABD9IAAPb9NOTzjDPUAAAAAf8AAAAAAAABD9QAAPeAIADz0
XbYAAAAAf8AAAAAAAABD9YAAPgiqUT0rI9YAAAAAf8AAAAAAAABD9gAAPduTDzzPqDAAAAAAf8AA
AAAAAABD9oAAPfbEVD0DABcAAAAAf8AAAAAAAABD9wAAPf6RMD0DSFcAAAAAf8AAAAAAAABD94AA
PegYkjzvLvYAAAAAf8AAAAAAAABD+AAAPecz0j0TLgQAAAAAf8AAAAAAAABD+IAAPfen9z1dlkEA
AAAAf8AAAAAAAABD+QAAPejl2z1P3igAAAAAf8AAAAAAAABD+YAAPgcNdD2KiNIAAAAAf8AAAAAA
AABD+gAAPguALz2WqvUAAAAAf8AAAAAAAABD+oAAPiAv1z1Wnc4AAAAAf8AAAAAAAABD+wAAPhaF
Rj1exHkAAAAAf8AAAAAAAABD+4AAPgT9Pz1ZSqUAAAAAf8AAAAAAAABD/AAAPgHPvj18WysAAAAA
f8AAAAAAAABD/IAAPe8zbj0gcUIAAAAAf8AAAAAAAABD/QAAPhU9Gj0UcBMAAAAAf8AAAAAAAABD
/YAAPj32PjyDy1gAAAAAf8AAAAAAAABD/gAAPkzkgjvN7XYAAAAAf8AAAAAAAABD/oAAPmcecTwt
MVoAAAAAf8AAAAAAAABD/wAAPmgxSjxyC+4AAAAAf8AAAAAAAABD/4AAPmr1zjzWpxwAAAAAf8AA
AAAAAABEAAAAPmUvSj0XLisAAAAAf8AAAAAAAABEAEAAPmoENj0mvG8AAAAAf8AAAAAAAABEAIAA
PnAt2j08Ne0AAAAAf8AAAAAAAABEAMAAPn3P+z1nP4AAAAAAf8AAAAAAAABEAQAAPoQ4gj1W5dIA
AAAAf8AAAAAAAABEAUAAPoIzcz1FIXUAAAAAf8AAAAAAAABEAYAAPoMhCD0ycw4AAAAAf8AAAAAA
AABEAcAAPnffLjzxnAEAAAAAf8AAAAAAAABEAgAAPmYeiDzmJRUAAAAAf8AAAAAAAABEAkAAPjQD
9Dymg/QAAAAAf8AAAAAAAABEAoAAPiRCejyhI8AAAAAAf8AAAAAAAABEAsAAPjWt7Ty0oG4AAAAA
f8AAAAAAAABEAwAAPjK/ODw/DZwAAAAAf8AAAAAAAABEA0AAPjrUXjwWQvgAAAAAf8AAAAAAAABE
A4AAPkjz0DyfnB4AAAAAf8AAAAAAAABEA8AAPkfbCT0ERg4AAAAAf8AAAAAAAABEBAAAPhsh+Dz1
rJwAAAAAf8AAAAAAAABEBEAAPgvynT0R5xQAAAAAf8AAAAAAAABEBIAAPei+Ajz4fWwAAAAAf8AA
AAAAAABEBMAAPekSTD0PLBIAAAAAf8AAAAAAAABEBQAAPgczBjzl4UoAAAAAf8AAAAAAAABEBUAA
PgY2/DyTURoAAAAAf8AAAAAAAABEBYAAPh2v8jxPApcAAAAAf8AAAAAAAABEBcAAPiNT3jwoljkA
AAAAf8AAAAAAAABEBgAAPhrbOzyXibkAAAAAf8AAAAAAAABEBkAAPiSnpzyNQpUAAAAAf8AAAAAA
AABEBoAAPieQVTzKLJwAAAAAf8AAAAAAAABEBsAAPjDVhTyvRWoAAAAAf8AAAAAAAABEBwAAPiBK
6zztWLIAAAAAf8AAAAAAAABEB0AAPijaZjzlOagAAAAAf8AAAAAAAABEB4AAPlqCXTy7ylEAAAAA
f8AAAAAAAABEB8AAPi5R5D0HstkAAAAAf8AAAAAAAABECAAAPjzXCDznzTIAAAAAf8AAAAAAAABE
CEAAPjTbODzu6IcAAAAAf8AAAAAAAABECIAAPjRaoT0g8WoAAAAAf8AAAAAAAABECMAAPiB0mT0g
3OoAAAAAf8AAAAAAAABECQAAPimxaz0vVxMAAAAAf8AAAAAAAABECUAAPiys9z05+KMAAAAAf8AA
AAAAAABECYAAPi4saD1L2bUAAAAAf8AAAAAAAABECcAAPij7+T0u2vgAAAAAf8AAAAAAAABECgAA
Phr49D0R1OEAAAAAf8AAAAAAAABECkAAPiPqmT0hM50AAAAAf8AAAAAAAABECoAAPg6dvD0zDjQA
AAAAf8AAAAAAAABECsAAPf5dOj1YrGsAAAAAf8AAAAAAAABECwAAPf7iQD1dk6IAAAAAf8AAAAAA
AABEC0AAPgE47D1mkmQAAAAAf8AAAAAAAABEC4AAPgYMkj1iKaoAAAAAf8AAAAAAAABEC8AAPhx6
5D15svYAAAAAf8AAAAAAAABEDAAAPiYyLT1r5WQAAAAAf8AAAAAAAABEDEAAPjKsPT1kPMgAAAAA
f8AAAAAAAABEDIAAPjy6VT1tSdkAAAAAf8AAAAAAAABEDMAAPk0LTT2O2DIAAAAAf8AAAAAAAABE
DQAAPjXQfT2jo8YAAAAAf8AAAAAAAABEDUAAPjUI/j2k8T0AAAAAf8AAAAAAAABEDYAAPjZX6j2x
IVUAAAAAf8AAAAAAAABEDcAAPkBOtj2tG3IAAAAAf8AAAAAAAABEDgAAPk0rlj2hN5wAAAAAf8AA
AAAAAABEDkAAPllAaD2TjbQAAAAAf8AAAAAAAABEDoAAPmazZT2PLCYAAAAAf8AAAAAAAABEDsAA
Pnl6xD2KgdAAAAAAf8AAAAAAAABEDwAAPnafrz2O+VMAAAAAf8AAAAAAAABED0AAPmK+Ij2gzKMA
AAAAf8AAAAAAAABED4AAPl8Rhj2fbRMAAAAAf8AAAAAAAABED8AAPmBiDj2ejXYAAAAAf8AAAAAA
AABEEAAAPleVJj2bM/wAAAAAf8AAAAAAAABEEEAAPlGpLz1c18AAAAAAf8AAAAAAAABEEIAAPkct
5D0iPRcAAAAAf8AAAAAAAABEEMAAPjL8Jj0ixm8AAAAAf8AAAAAAAABEEQAAPiDxpD1LMiUAAAAA
f8AAAAAAAABEEUAAPhTxmz1oankAAAAAf8AAAAAAAABEEYAAPh2ukT2JjN0AAAAAf8AAAAAAAABE
EcAAPifJ1j2bcO4AAAAAf8AAAAAAAABEEgAAPi/LHj2bp5sAAAAAf8AAAAAAAABEEkAAPjmaRj2L
imoAAAAAf8AAAAAAAABEEoAAPjPZqz2QH8gAAAAAf8AAAAAAAABEEsAAPjkgkz2Lv84AAAAAf8AA
AAAAAABEEwAAPjVx3j2DM9kAAAAAf8AAAAAAAABEE0AAPirqED1h/vIAAAAAf8AAAAAAAABEE4AA
PjmLqj1xFtcAAAAAf8AAAAAAAABEE8AAPiuQ/j1B1nIAAAAAf8AAAAAAAABEFAAAPjTFwj04YowA
AAAAf8AAAAAAAABEFEAAPkQLOz1HUMYAAAAAf8AAAAAAAABEFIAAPkE9vj1T72sAAAAAf8AAAAAA
AABEFMAAPkZ9fj188B4AAAAAf8AAAAAAAABEFQAAPjv2ND2sF0oAAAAAf8AAAAAAAABEFUAAPinz
bT2vKmQAAAAAf8AAAAAAAABEFYAAPif+4z2rIBoAAAAAf8AAAAAAAABEFcAAPhlePz2lJysAAAAA
f8AAAAAAAABEFgAAPhLKEj2k420AAAAAf8AAAAAAAABEFkAAPgz6oT2M+MoAAAAAf8AAAAAAAABE
FoAAPgXIYD2fUAEAAAAAf8AAAAAAAABEFsAAPgvd7j2nV5EAAAAAf8AAAAAAAABEFwAAPfsRZj2j
2JsAAAAAf8AAAAAAAABEF0AAPfYqzD3Ct0gAAAAAf8AAAAAAAABEF4AAPe4Foz3DrtEAAAAAf8AA
AAAAAABEF8AAPdi7pz3AhKoAAAAAf8AAAAAAAABEGAAAPcmrHj2mSBMAAAAAf8AAAAAAAABEGEAA
Pa8jzz2Xd58AAAAAf8AAAAAAAABEGIAAPYc6Wj2E5dIAAAAAf8AAAAAAAABEGMAAPVpLJD2ChP4A
AAAAf8AAAAAAAABEGQAAPVbyyT2BirwAAAAAf8AAAAAAAABEGUAAPUWqBz2SWtsAAAAAf8AAAAAA
AABEGYAAPXuA7D2fDqwAAAAAf8AAAAAAAABEGcAAPYi6lz2TMSUAAAAAf8AAAAAAAABEGgAAPbF9
8T2PUdoAAAAAf8AAAAAAAABEGkAAPctx3z2McYAAAAAAf8AAAAAAAABEGoAAPcn4lD2YLHIAAAAA
f8AAAAAAAABEGsAAPcZiuT20cFgAAAAAf8AAAAAAAABEGwAAPZ17fD3GevgAAAAAf8AAAAAAAABE
G0AAPZiGQT3efK8AAAAAf8AAAAAAAABEG4AAPZjnqz3d0c0AAAAAf8AAAAAAAABEG8AAPaLMGz3X
yXsAAAAAf8AAAAAAAABEHAAAPcHJNT259CMAAAAAf8AAAAAAAABEHEAAPdWJiD2jxbUAAAAAf8AA
AAAAAABEHIAAPfLqfj2R2usAAAAAf8AAAAAAAABEHMAAPgB+Wj2LVeMAAAAAf8AAAAAAAABEHQAA
PdZzKz1aztkAAAAAf8AAAAAAAABEHUAAPbAO6z2A18wAAAAAf8AAAAAAAABEHYAAPa/KST2FDyMA
AAAAf8AAAAAAAABEHcAAPaRV7j2bL8EAAAAAf8AAAAAAAABEHgAAPbGrNz2oJnEAAAAAf8AAAAAA
AABEHkAAPd3EKz2cyKoAAAAAf8AAAAAAAABEHoAAPccTSz2H4eUAAAAAf8AAAAAAAABEHsAAPcKN
Fz1rDo0AAAAAf8AAAAAAAABEHwAAPaRwuj1DL+kAAAAAf8AAAAAAAABEH0AAPakbxz1KKqwAAAAA
f8AAAAAAAABEH4AAPY05bj123WgAAAAAf8AAAAAAAABEH8AAPZ9uBD2H2pwAAAAAf8AAAAAAAABE
IAAAPbl9tT2Rsd0AAAAAf8AAAAAAAABEIEAAPdlD6D2f7yIAAAAAf8AAAAAAAABEIIAAPfurOj2k
6yoAAAAAf8AAAAAAAABEIMAAPf/CjT2lnlgAAAAAf8AAAAAAAABEIQAAPYoJ0j2ayeoAAAAAf8AA
AAAAAABEIUAAPZiLzD2QjkcAAAAAf8AAAAAAAABEIYAAPZm52j2TlekAAAAAf8AAAAAAAABEIcAA
PZIP/T1+osgAAAAAf8AAAAAAAABEIgAAPaEGMD2CKFkAAAAAf8AAAAAAAABEIkAAPas/lD2I2WAA
AAAAf8AAAAAAAABEIoAAPbHQpT2Q/xIAAAAAf8AAAAAAAABEIsAAPcBCjT1vaVgAAAAAf8AAAAAA
AABEIwAAPeGujT1c7RUAAAAAf8AAAAAAAABEI0AAPep3KD18SYwAAAAAf8AAAAAAAABEI4AAPfka
2D2R4IgAAAAAf8AAAAAAAABEI8AAPgH5ND2ruSMAAAAAf8AAAAAAAABEJAAAPeidDz2lyjMAAAAA
f8AAAAAAAABEJEAAPeKFwj2lrUsAAAAAf8AAAAAAAABEJIAAPcx2jD2OglIAAAAAf8AAAAAAAABE
JMAAPgmfxD2fy9MAAAAAf8AAAAAAAABEJQAAPhegpT2XuzQAAAAAf8AAAAAAAABEJUAAPgbAUD11
yVcAAAAAf8AAAAAAAABEJYAAPf055z2FdtIAAAAAf8AAAAAAAABEJcAAPdUwuT2DgfMAAAAAf8AA
AAAAAABEJgAAPafpEj2QnqoAAAAAf8AAAAAAAABEJkAAPXf+wD2SjxMAAAAAf8AAAAAAAABEJoAA
PXh/oj1mjl4AAAAAf8AAAAAAAABEJsAAPYKBnz1M6HoAAAAAf8AAAAAAAABEJwAAPZuMUD0xHkoA
AAAAf8AAAAAAAABEJ0AAPbzMeD0gSLMAAAAAf8AAAAAAAABEJ4AAPbLBeD0PR/AAAAAAf8AAAAAA
AABEJ8AAPbUIsz0WBm4AAAAAf8AAAAAAAABEKAAAPbcq7j0LcF4AAAAAf8AAAAAAAABEKEAAPaXb
Fz0IyWYAAAAAf8AAAAAAAABEKIAAPWO12j0kiB0AAAAAf8AAAAAAAABEKMAAPX9maD0vUfkAAAAA
f8AAAAAAAABEKQAAPYx48z0xjvkAAAAAf8AAAAAAAABEKUAAPaKtCT1O4vMAAAAAf8AAAAAAAABE
KYAAPaKMcj04FAoAAAAAf8AAAAAAAABEKcAAPbiEUz1Y9R0AAAAAf8AAAAAAAABEKgAAPdKE4z2A
1gcAAAAAf8AAAAAAAABEKkAAPdjA1D2P6NYAAAAAf8AAAAAAAABEKoAAPfHqiT2LTbMAAAAAf8AA
AAAAAABEKsAAPgYAnz2Ku5UAAAAAf8AAAAAAAABEKwAAPgMoBj2MKd8AAAAAf8AAAAAAAABEK0AA
PfmTvD15gc4AAAAAf8AAAAAAAABEK4AAPhREdz1pvykAAAAAf8AAAAAAAABEK8AAPhVc0D1fZ/EA
AAAAf8AAAAAAAABELAAAPfaL6T1LQxAAAAAAf8AAAAAAAABELEAAPdGAJT07sk8AAAAAf8AAAAAA
AABELIAAPb6J4z03BzkAAAAAf8AAAAAAAABELMAAPdMDsT0doC0AAAAAf8AAAAAAAABELQAAPc1l
CD0nbiEAAAAAf8AAAAAAAABELUAAPd1OPT0pF1UAAAAAf8AAAAAAAABELYAAPcSFkz0yHKAAAAAA
f8AAAAAAAABELcAAPa5+cD0Vy1sAAAAAf8AAAAAAAABELgAAPY9LojznNVwAAAAAf8AAAAAAAABE
LkAAPZmUPjylcUgAAAAAf8AAAAAAAABELoAAPZBCKjzDkFAAAAAAf8AAAAAAAABELsAAPXcq6zxX
5C4AAAAAf8AAAAAAAABELwAAPZ1bfjwxZl4AAAAAf8AAAAAAAABEL0AAPbP+Ejw+8JMAAAAAf8AA
AAAAAABEL4AAPdCodjyDDrEAAAAAf8AAAAAAAABEL8AAPdwfSzzwUV0AAAAAf8AAAAAAAABEMAAA
PbO4CDzS41IAAAAAf8AAAAAAAABEMEAAPbBcdj0BkA8AAAAAf8AAAAAAAABEMIAAPZsKrj0NEAMA
AAAAf8AAAAAAAABEMMAAPY2O8z0Lk4cAAAAAf8AAAAAAAABEMQAAPY5idjzvausAAAAAf8AAAAAA
AABEMUAAPYtesDzXuJIAAAAAf8AAAAAAAABEMYAAPY63dDy1QT8AAAAAf8AAAAAAAABEMcAAPb2l
GT06TIgAAAAAf8AAAAAAAABEMgAAPZteZz1PM0oAAAAAf8AAAAAAAABEMkAAPYbKYj0/NZgAAAAA
f8AAAAAAAABEMoAAPVYtez0pErUAAAAAf8AAAAAAAABEMsAAPRbomT0PFToAAAAAf8AAAAAAAABE
MwAAPQxZwTzpc0QAAAAAf8AAAAAAAABEM0AAPU9aCDyVYt8AAAAAf8AAAAAAAABEM4AAPZ2qAjxN
A4gAAAAAf8AAAAAAAABEM8AAPaB+xDyvQqEAAAAAf8AAAAAAAABENAAAPZU5dzz2KjAAAAAAf8AA
AAAAAABENEAAPYutxj0XjuUAAAAAf8AAAAAAAABENIAAPWznYzy8kXAAAAAAf8AAAAAAAABENMAA
PT917TyVjNoAAAAAf8AAAAAAAABENQAAPTnOgzyTd24AAAAAf8AAAAAAAABENUAAPQVIWTyhZHsA
AAAAf8AAAAAAAABENYAAPJGk9jy5/i8AAAAAf8AAAAAAAABENcAAPLbE/DzdxioAAAAAf8AAAAAA
AABENgAAPOdhVTy/GmoAAAAAf8AAAAAAAABENkAAPTu76j0N6IcAAAAAf8AAAAAAAABENoAAPWB9
nz0bbGcAAAAAf8AAAAAAAABENsAAPYOYAT0/OO0AAAAAf8AAAAAAAABENwAAPXuffT07wEkAAAAA
f8AAAAAAAABEN0AAPfdpAD2FM0AAAAAAf8AAAAAAAABEN4AAPeJpzT16i7QAAAAAf8AAAAAAAABE
N8AAPbz8xj1wGZoAAAAAf8AAAAAAAABEOAAAPbIXbD1Qr7EAAAAAf8AAAAAAAABEOEAAPYmMsD0v
qhYAAAAAf8AAAAAAAABEOIAAPX+Iwz00uMEAAAAAf8AAAAAAAABEOMAAPW3OYz1aacoAAAAAf8AA
AAAAAABEOQAAPUyCyj1N2qUAAAAAf8AAAAAAAABEOUAAPVZnkz0LNacAAAAAf8AAAAAAAABEOYAA
PSI/TT0HEBkAAAAAf8AAAAAAAABEOcAAPRUW/jy4GbYAAAAAf8AAAAAAAABEOgAAPP8wADy8GZIA
AAAAf8AAAAAAAABEOkAAPRhttj0F1+QAAAAAf8AAAAAAAABEOoAAPQ03sD09LTQAAAAAf8AAAAAA
AABEOsAAPTbvvj1yhHkAAAAAf8AAAAAAAABEOwAAPRozPj2JvjQAAAAAf8AAAAAAAABEO0AAPaA9
yT2AtjUAAAAAf8AAAAAAAABEO4AAPY5Qwz2XXboAAAAAf8AAAAAAAABEO8AAPYkzpD2bwjEAAAAA
f8AAAAAAAABEPAAAPcUm3j2AbTkAAAAAf8AAAAAAAABEPEAAPZ54HT2VJiIAAAAAf8AAAAAAAABE
PIAAPMi0bz2jzyIAAAAAf8AAAAAAAABEPMAAPIQADj2LJokAAAAAf8AAAAAAAABEPQAAO7p75j1e
etwAAAAAf8AAAAAAAABEPUAAO9Q8zj05IYIAAAAAf8AAAAAAAABEPYAAO/NiMT0RvIMAAAAAf8AA
AAAAAABEPcAAOuyeBD0GpSsAAAAAf8AAAAAAAABEPgAAu53zKT0M1tIAAAAAf8AAAAAAAABEPkAA
OwX9VDzCaPgAAAAAf8AAAAAAAABEPoAAPEvTUDzO0aQAAAAAf8AAAAAAAABEPsAAO9NP6T0kNpoA
AAAAf8AAAAAAAABEPwAAObKvoD0iqpAAAAAAf8AAAAAAAABEP0AAuxV7ljzrAvcAAAAAf8AAAAAA
AABEP4AAvDzodjy0QDoAAAAAf8AAAAAAAABEP8AAOn8pMDyDySQAAAAAf8AAAAAAAABEQAAAuoo2
Hjx5yiUAAAAAf8AAAAAAAABEQEAAvNRvhzzCCV4AAAAAf8AAAAAAAABEQIAAvLf38zy1KU4AAAAA
f8AAAAAAAABEQMAAvNaHmjzZEOUAAAAAf8AAAAAAAABEQQAAvBhZujyeCzUAAAAAf8AAAAAAAABE
QUAAvGcXmDxU89wAAAAAf8AAAAAAAABEQYAAvA2/ozwWRYQAAAAAf8AAAAAAAABEQcAAOoaW5Tyj
034AAAAAf8AAAAAAAABEQgAAOlAFxjyuQCUAAAAAf8AAAAAAAABEQkAAOmbynDzlw38AAAAAf8AA
AAAAAABEQoAAu3bVLDzyKAcAAAAAf8AAAAAAAABEQsAAPPbYuTzpn7EAAAAAf8AAAAAAAABEQwAA
O83/2DzJW04AAAAAf8AAAAAAAABEQ0AAvCRvyDzWHKEAAAAAf8AAAAAAAABEQ4AAvM2ckTzPsqYA
AAAAf8AAAAAAAABEQ8AAvHmu+DzCAOEAAAAAf8AAAAAAAABERAAAvB2BOjzvnV8AAAAAf8AAAAAA
AABEREAAu48VYz0CbqgAAAAAf8AAAAAAAABERIAAulk/ID0KzrcAAAAAf8AAAAAAAABERMAAuzvm
ZD0PQ+8AAAAAf8AAAAAAAABERQAAvIBklj0CVLIAAAAAf8AAAAAAAABERUAAvQESJj0P5c8AAAAA
f8AAAAAAAABERYAAvTgJ6T0EBJMAAAAAf8AAAAAAAABERcAAvX0U/D0RR7sAAAAAf8AAAAAAAABE
RgAAvWrlYj0X3cIAAAAAf8AAAAAAAABERkAAvSsqIjzzChAAAAAAf8AAAAAAAABERoAAvM/rRjyy
/18AAAAAf8AAAAAAAABERsAAO4+BHTyw8xoAAAAAf8AAAAAAAABERwAAO+nJ5zzit/IAAAAAf8AA
AAAAAABER0AAOuqGPD0Qfu0AAAAAf8AAAAAAAABER4AAuwGpoj0jQ1kAAAAAf8AAAAAAAABER8AA
Ojok7j0qUhQAAAAAf8AAAAAAAABESAAAvCir7jzVBPkAAAAAf8AAAAAAAAA=</set>
      <set id="src_0111" fmt="ptset">AAAACHNyY18wMTExAAAAAAAAAAYAAAOFwsgAALzh7ng83INtAAAAAH/AAAAAAAAAwsYAAL12Ow88
5ScuAAAAAH/AAAAAAAAAwsQAAL1nQFI9FDIAAAAAAH/AAAAAAAAAwsIAAL2EBhg9H+UfAAAAAH/A
AAAAAAAAwsAAAL05IcM9I0n3AAAAAH/AAAAAAAAAwr4AALy9D2U9FhmEAAAAAH/AAAAAAAAAwrwA
ALudY6Q8+oHVAAAAAH/AAAAAAAAAwroAADvQG9g89kG3AAAAAH/AAAAAAAAAwrgAADqfnYw9Dgir
AAAAAH/AAAAAAAAAwrYAALxz7TA9CXmFAAAAAH/AAAAAAAAAwrQAAL1ZIQQ8k0N3AAAAAH/AAAAA
AAAAwrIAAL2iOgU8poyJAAAAAH/AAAAAAAAAwrAAAL2VUTU8sQb4AAAAAH/AAAAAAAAAwq4AAL2t
BqU8l7qeAAAAAH/AAAAAAAAAwqwAAL2rE2s8kGfRAAAAAH/AAAAAAAAAwqoAAL2W9ck8oJBdAAAA
AH/AAAAAAAAAwqgAAL2zVuQ8tazbAAAAAH/AAAAAAAAAwqYAAL3VyVU8uJ1HAAAAAH/AAAAAAAAA
wqQAAL3cs7k8UFjmAAAAAH/AAAAAAAAAwqIAAL3iX7U7p4rnAAAAAH/AAAAAAAAAwqAAAL3xoMU8
m03QAAAAAH/AAAAAAAAAwp4AAL3AEso83VHEAAAAAH/AAAAAAAAAwpwAAL1POjY8+t40AAAAAH/A
AAAAAAAAwpoAALzscbw9AUmMAAAAAH/AAAAAAAAAwpgAALzhEBw9DExuAAAAAH/AAAAAAAAAwpYA
AL01XXI9H7cSAAAAAH/AAAAAAAAAwpQAAL1m6N89NxA/AAAAAH/AAAAAAAAAwpIAAL2N7x09Wn0u
AAAAAH/AAAAAAAAAwpAAAL2bLMA9acOcAAAAAH/AAAAAAAAAwo4AAL175cU9e1U7AAAAAH/AAAAA
AAAAwowAAL0fk4A9Xkd+AAAAAH/AAAAAAAAAwooAALyDIlU9N5NmAAAAAH/AAAAAAAAAwogAADtW
zXQ9MtYQAAAAAH/AAAAAAAAAwoYAADzgU1g9IUkAAAAAAH/AAAAAAAAAwoQAADy152I9LxSwAAAA
AH/AAAAAAAAAwoIAADydBko9LCLRAAAAAH/AAAAAAAAAwoAAADzUIuo9gX66AAAAAH/AAAAAAAAA
wnwAADysFb49cBM+AAAAAH/AAAAAAAAAwngAADwr3C09VfrvAAAAAH/AAAAAAAAAwnQAADvHfzI9
JntQAAAAAH/AAAAAAAAAwnAAADsbWsY8+yg8AAAAAH/AAAAAAAAAwmwAALrJWIA9As2dAAAAAH/A
AAAAAAAAwmgAADrsoKA9C2QqAAAAAH/AAAAAAAAAwmQAALwxbm49AYmPAAAAAH/AAAAAAAAAwmAA
ALstBmw9GjimAAAAAH/AAAAAAAAAwlwAADrsH1A9KxblAAAAAH/AAAAAAAAAwlgAADwZpKU9Ea5E
AAAAAH/AAAAAAAAAwlQAADybjl48/FYEAAAAAH/AAAAAAAAAwlAAADxvQJA9AlApAAAAAH/AAAAA
AAAAwkwAADxobG48+PN7AAAAAH/AAAAAAAAAwkgAADxwEjA9FD4BAAAAAH/AAAAAAAAAwkQAALng
1og9D+1FAAAAAH/AAAAAAAAAwkAAALl8NcA9L/dYAAAAAH/AAAAAAAAAwjwAADr9JMI9JjLbAAAA
AH/AAAAAAAAAwjgAADvLgBc9CwWLAAAAAH/AAAAAAAAAwjQAADudg0g85DYAAAAAAH/AAAAAAAAA
wjAAADw73J88idGkAAAAAH/AAAAAAAAAwiwAALztzNU9AyvhAAAAAH/AAAAAAAAAwigAALzTB1E8
8DTpAAAAAH/AAAAAAAAAwiQAALzYYaA83Rc/AAAAAH/AAAAAAAAAwiAAALyohNU8zZpYAAAAAH/A
AAAAAAAAwhwAALytV1w8i2DMAAAAAH/AAAAAAAAAwhgAALxsC808x0T6AAAAAH/AAAAAAAAAwhQA
ALyVVtQ83gJlAAAAAH/AAAAAAAAAwhAAALzqhR89DBa2AAAAAH/AAAAAAAAAwgwAAL0d/W09Fs49
AAAAAH/AAAAAAAAAwggAAL0U3CA9G2h4AAAAAH/AAAAAAAAAwgQAAL0EJAY87JOmAAAAAH/AAAAA
AAAAwgAAALzuYd087pNaAAAAAH/AAAAAAAAAwfgAALzAPZA9C7aaAAAAAH/AAAAAAAAAwfAAAL1u
KY09KYKUAAAAAH/AAAAAAAAAwegAAL1pdp49KVq1AAAAAH/AAAAAAAAAweAAAL2Bt0E9IrPaAAAA
AH/AAAAAAAAAwdgAAL1y+d49GdeAAAAAAH/AAAAAAAAAwdAAAL16E/E9IPlmAAAAAH/AAAAAAAAA
wcgAAL1Ia1g9H5oZAAAAAH/AAAAAAAAAwcAAAL0UJRA9K6woAAAAAH/AAAAAAAAAwbgAALzkMmE9
Kij8AAAAAH/AAAAAAAAAwbAAALzG+uc9IidEAAAAAH/AAAAAAAAAwagAALy7CRg9HFcNAAAAAH/A
AAAAAAAAwaAAALyd9aE85sRTAAAAAH/AAAAAAAAAwZgAALxjI6482ikQAAAAAH/AAAAAAAAAwZAA
AL0Nlt88q7mKAAAAAH/AAAAAAAAAwYgAAL0XbU48qj8GAAAAAH/AAAAAAAAAwYAAAL1uwPw8u+NW
AAAAAH/AAAAAAAAAwXAAAL16uCU85qTxAAAAAH/AAAAAAAAAwWAAAL1H6Sw9FyQXAAAAAH/AAAAA
AAAAwVAAAL0PFqM9SJ29AAAAAH/AAAAAAAAAwUAAALztgzw9OpOYAAAAAH/AAAAAAAAAwTAAALz9
8X49K5i9AAAAAH/AAAAAAAAAwSAAALzDWsI9OzJqAAAAAH/AAAAAAAAAwRAAALy7OWI9G9r5AAAA
AH/AAAAAAAAAwQAAALxqYpM8n2jyAAAAAH/AAAAAAAAAwOAAALvPmBE8s4wkAAAAAH/AAAAAAAAA
wMAAALt+yP88s7X2AAAAAH/AAAAAAAAAwKAAADxHDFg82VXuAAAAAH/AAAAAAAAAwIAAADzuZBQ8
sgqKAAAAAH/AAAAAAAAAwEAAADz3+2Y8vgqeAAAAAH/AAAAAAAAAwAAAALvDktA8+qflAAAAAH/A
AAAAAAAAv4AAALy30Y4825QtAAAAAH/AAAAAAAAAAAAAALyQdG88yI1tAAAAAH/AAAAAAAAAP4AA
ALzacnU89wtSAAAAAH/AAAAAAAAAQAAAAL0N/fw9H++aAAAAAH/AAAAAAAAAQEAAAL1FqmY9LNHW
AAAAAH/AAAAAAAAAQIAAAL0yFT09REhFAAAAAH/AAAAAAAAAQKAAALqqJCg9HNB8AAAAAH/AAAAA
AAAAQMAAALsf1sE9As40AAAAAH/AAAAAAAAAQOAAADv6gpY82uvSAAAAAH/AAAAAAAAAQQAAALwo
g3Y80Of1AAAAAH/AAAAAAAAAQRAAALwr2Hc8+nGnAAAAAH/AAAAAAAAAQSAAALwZDC49IswcAAAA
AH/AAAAAAAAAQTAAALzo//k9TKTrAAAAAH/AAAAAAAAAQUAAAL0MM7Y9XtKiAAAAAH/AAAAAAAAA
QVAAAL0sjOw9Tqw1AAAAAH/AAAAAAAAAQWAAAL0fZmU9HoBhAAAAAH/AAAAAAAAAQXAAALy7Xrc9
IU1SAAAAAH/AAAAAAAAAQYAAALyuIBo9KIXlAAAAAH/AAAAAAAAAQYgAALyPzuY9NAg4AAAAAH/A
AAAAAAAAQZAAALzdkBE9TxgrAAAAAH/AAAAAAAAAQZgAALwwbAM9SPzRAAAAAH/AAAAAAAAAQaAA
ADxP3Mk9SEXrAAAAAH/AAAAAAAAAQagAADxF7449NauKAAAAAH/AAAAAAAAAQbAAADyta689M8sZ
AAAAAH/AAAAAAAAAQbgAADxjaB49O5U9AAAAAH/AAAAAAAAAQcAAADyOMkU9LMtyAAAAAH/AAAAA
AAAAQcgAADyO/nI9LgUpAAAAAH/AAAAAAAAAQdAAADw8Keg9AA7EAAAAAH/AAAAAAAAAQdgAADwA
ADQ849BjAAAAAH/AAAAAAAAAQeAAALmj/oA8p4cpAAAAAH/AAAAAAAAAQegAADu7WtY8bLWaAAAA
AH/AAAAAAAAAQfAAADslgzY8l594AAAAAH/AAAAAAAAAQfgAADrEO/08rvhKAAAAAH/AAAAAAAAA
QgAAALwTWik8wPT7AAAAAH/AAAAAAAAAQgQAALxvYRs8/1KVAAAAAH/AAAAAAAAAQggAALzKK5k9
G9n0AAAAAH/AAAAAAAAAQgwAALzV0Y49ICdZAAAAAH/AAAAAAAAAQhAAAL0/PwE9HHzcAAAAAH/A
AAAAAAAAQhQAAL0lNDo9AVxUAAAAAH/AAAAAAAAAQhgAALz7xmo9ItmCAAAAAH/AAAAAAAAAQhwA
ALyYTPE9HcTkAAAAAH/AAAAAAAAAQiAAALmeiMA9HJiVAAAAAH/AAAAAAAAAQiQAADx0RoQ9J+uH
AAAAAH/AAAAAAAAAQigAADyKdOA9LXbQAAAAAH/AAAAAAAAAQiwAAD0u4XY9Vt9uAAAAAH/AAAAA
AAAAQjAAAD0ctpo9XimCAAAAAH/AAAAAAAAAQjQAAD0EbeQ9XHfZAAAAAH/AAAAAAAAAQjgAADzU
4NE9cJ9LAAAAAH/AAAAAAAAAQjwAADyLr109XzOkAAAAAH/AAAAAAAAAQkAAADvb8K89QVEBAAAA
AH/AAAAAAAAAQkQAADvTu5w9WeeTAAAAAH/AAAAAAAAAQkgAADvr8cw9L5whAAAAAH/AAAAAAAAA
QkwAALqdy1A9KmfTAAAAAH/AAAAAAAAAQlAAALsN4Jg9FnogAAAAAH/AAAAAAAAAQlQAADsMRJw9
Gf22AAAAAH/AAAAAAAAAQlgAADsudFA8+5qGAAAAAH/AAAAAAAAAQlwAALziaVI8he5kAAAAAH/A
AAAAAAAAQmAAAL0C5sU8d2rtAAAAAH/AAAAAAAAAQmQAAL0mnwY8pl98AAAAAH/AAAAAAAAAQmgA
AL0R8Ak8jvisAAAAAH/AAAAAAAAAQmwAAL0BTMg8xZgjAAAAAH/AAAAAAAAAQnAAAL0lGsM8wyeK
AAAAAH/AAAAAAAAAQnQAAL0Rif48w+qVAAAAAH/AAAAAAAAAQngAAL1f/iQ8yDvDAAAAAH/AAAAA
AAAAQnwAAL1vsww8ofgeAAAAAH/AAAAAAAAAQoAAAL2As/g83sxPAAAAAH/AAAAAAAAAQoIAAL2F
oE08vekZAAAAAH/AAAAAAAAAQoQAAL2XMqs8pgoeAAAAAH/AAAAAAAAAQoYAAL2GufA8qY7qAAAA
AH/AAAAAAAAAQogAAL17VOY8rk8XAAAAAH/AAAAAAAAAQooAAL19A608uWm9AAAAAH/AAAAAAAAA
QowAAL1/uOw8s9cTAAAAAH/AAAAAAAAAQo4AAL2DBeo8q/LjAAAAAH/AAAAAAAAAQpAAAL2HOlM8
P6oFAAAAAH/AAAAAAAAAQpIAAL2QeMM8NqhtAAAAAH/AAAAAAAAAQpQAAL2B7D88cs/4AAAAAH/A
AAAAAAAAQpYAAL1pnz08oMyZAAAAAH/AAAAAAAAAQpgAAL07TBQ8yEWuAAAAAH/AAAAAAAAAQpoA
AL03K6o87ED4AAAAAH/AAAAAAAAAQpwAAL0AD8o9AtEJAAAAAH/AAAAAAAAAQp4AAL0GsHs9BbXt
AAAAAH/AAAAAAAAAQqAAALym7/s9C9pzAAAAAH/AAAAAAAAAQqIAALyTILo9F8ZJAAAAAH/AAAAA
AAAAQqQAALyiLOA9CGvfAAAAAH/AAAAAAAAAQqYAADyRK+g8aNjhAAAAAH/AAAAAAAAAQqgAADzT
b4s8Gr7TAAAAAH/AAAAAAAAAQqoAAD0XkTw8StPaAAAAAH/AAAAAAAAAQqwAAD0vV+M8nM69AAAA
AH/AAAAAAAAAQq4AAD1KvaA8k6/2AAAAAH/AAAAAAAAAQrAAAD0/H6Y8XEEdAAAAAH/AAAAAAAAA
QrIAAD0kedg86O5YAAAAAH/AAAAAAAAAQrQAADzQhhM9Mo+QAAAAAH/AAAAAAAAAQrYAADvzoOQ9
TANgAAAAAH/AAAAAAAAAQrgAALwiYW49TDuJAAAAAH/AAAAAAAAAQroAALwnIN09UgmXAAAAAH/A
AAAAAAAAQrwAALqMj+g9JgVVAAAAAH/AAAAAAAAAQr4AALuiUYk80DjGAAAAAH/AAAAAAAAAQsAA
ALvasUw8d/MEAAAAAH/AAAAAAAAAQsIAALxLED48MO06AAAAAH/AAAAAAAAAQsQAALxsLOg8kZC2
AAAAAH/AAAAAAAAAQsYAALztWgI8q8XNAAAAAH/AAAAAAAAAQsgAAL0yeLo84gEhAAAAAH/AAAAA
AAAAQsoAAL0fUcY9Dsi0AAAAAH/AAAAAAAAAQswAAL0vhBM9Hl6yAAAAAH/AAAAAAAAAQs4AAL0T
Fvg9LXtHAAAAAH/AAAAAAAAAQtAAAL0Wxt09NAEXAAAAAH/AAAAAAAAAQtIAAL0kCZA9D2kGAAAA
AH/AAAAAAAAAQtQAAL0jPA49BXhCAAAAAH/AAAAAAAAAQtYAAL1Gre48wSjNAAAAAH/AAAAAAAAA
QtgAAL1J4Os8u7kXAAAAAH/AAAAAAAAAQtoAAL0ziZA8nuq2AAAAAH/AAAAAAAAAQtwAAL0zc408
1FuoAAAAAH/AAAAAAAAAQt4AALzo4Ds9CgdDAAAAAH/AAAAAAAAAQuAAALyMX909GyAdAAAAAH/A
AAAAAAAAQuIAALyK1BA9GSpTAAAAAH/AAAAAAAAAQuQAALz/i7Q9E2x2AAAAAH/AAAAAAAAAQuYA
AL0mpa49Drr/AAAAAH/AAAAAAAAAQugAAL0NMYE8550IAAAAAH/AAAAAAAAAQuoAALz21fg8p2Tc
AAAAAH/AAAAAAAAAQuwAALzsRlI8jkHeAAAAAH/AAAAAAAAAQu4AAL0bodA8mny0AAAAAH/AAAAA
AAAAQvAAAL0RoM88xsflAAAAAH/AAAAAAAAAQvIAAL0+pyE9ExyeAAAAAH/AAAAAAAAAQvQAAL1d
43Q9N0MkAAAAAH/AAAAAAAAAQvYAAL0g25E9S2P2AAAAAH/AAAAAAAAAQvgAALzG3WI9VylhAAAA
AH/AAAAAAAAAQvoAALyUgxo9apZqAAAAAH/AAAAAAAAAQvwAALyZdYA9cvg5AAAAAH/AAAAAAAAA
Qv4AALzeTfY9mbAAAAAAAH/AAAAAAAAAQwAAALzk0PE9mcPcAAAAAH/AAAAAAAAAQwEAALzNWls9
oERqAAAAAH/AAAAAAAAAQwIAALzvDGU9m35/AAAAAH/AAAAAAAAAQwMAAL0En9Q9mVOGAAAAAH/A
AAAAAAAAQwQAAL1NuVM9p1jNAAAAAH/AAAAAAAAAQwUAAL09Quc9tEnHAAAAAH/AAAAAAAAAQwYA
AL0opVs9r/g4AAAAAH/AAAAAAAAAQwcAALzQo2I9q0iDAAAAAH/AAAAAAAAAQwgAALyJXpI9n8Fg
AAAAAH/AAAAAAAAAQwkAALu3JAU9nlADAAAAAH/AAAAAAAAAQwoAADwLSS49plLCAAAAAH/AAAAA
AAAAQwsAADyUbbA9mKCkAAAAAH/AAAAAAAAAQwwAADynx609hFlNAAAAAH/AAAAAAAAAQw0AADwm
yws9fEy8AAAAAH/AAAAAAAAAQw4AADs/jco9ckDbAAAAAH/AAAAAAAAAQw8AALyB87I9cm7lAAAA
AH/AAAAAAAAAQxAAALyd+Y49amdqAAAAAH/AAAAAAAAAQxEAALzTEDY9aHF8AAAAAH/AAAAAAAAA
QxIAALzBXsg9hY01AAAAAH/AAAAAAAAAQxMAALyEJFw9nzNaAAAAAH/AAAAAAAAAQxQAALyaFE89
q6dSAAAAAH/AAAAAAAAAQxUAALytpMo9pSEPAAAAAH/AAAAAAAAAQxYAALy8Vdw9n6YPAAAAAH/A
AAAAAAAAQxcAALzVINo9meFkAAAAAH/AAAAAAAAAQxgAALycvmY9kllJAAAAAH/AAAAAAAAAQxkA
AL0KZ+A9kej4AAAAAH/AAAAAAAAAQxoAAL0Oklk9mtNbAAAAAH/AAAAAAAAAQxsAAL0bZeQ9rhuk
AAAAAH/AAAAAAAAAQxwAALz1AxQ9s7BpAAAAAH/AAAAAAAAAQx0AALzGRmY9sv7yAAAAAH/AAAAA
AAAAQx4AALzKAu89sH2AAAAAAH/AAAAAAAAAQx8AALyPPyg9n/aLAAAAAH/AAAAAAAAAQyAAALp/
5dg9jz2MAAAAAH/AAAAAAAAAQyEAADm+1cA9i7AJAAAAAH/AAAAAAAAAQyIAALuBPQA9nN4oAAAA
AH/AAAAAAAAAQyMAADuDFLg9v4TGAAAAAH/AAAAAAAAAQyQAALwE3xg90Bk2AAAAAH/AAAAAAAAA
QyUAAL0GRHc9yDa6AAAAAH/AAAAAAAAAQyYAALzkfDw9wiuPAAAAAH/AAAAAAAAAQycAALzqv/49
rDGXAAAAAH/AAAAAAAAAQygAALwQtIQ9hi59AAAAAH/AAAAAAAAAQykAADu7e2w9Ys2gAAAAAH/A
AAAAAAAAQyoAADs+0Zk9TNcFAAAAAH/AAAAAAAAAQysAALvRz4s9ZuBJAAAAAH/AAAAAAAAAQywA
ALuuIhg9hLUGAAAAAH/AAAAAAAAAQy0AALwlsMg9n6wgAAAAAH/AAAAAAAAAQy4AALy1f0Y9v13d
AAAAAH/AAAAAAAAAQy8AALx/nZI9yqyxAAAAAH/AAAAAAAAAQzAAALvK3DA9xFtgAAAAAH/AAAAA
AAAAQzEAALubdfM9snAXAAAAAH/AAAAAAAAAQzIAALrn5TM9qYX/AAAAAH/AAAAAAAAAQzMAALwX
Qzs9nk0uAAAAAH/AAAAAAAAAQzQAALybWVg9mZaDAAAAAH/AAAAAAAAAQzUAALyO7Xo9op4GAAAA
AH/AAAAAAAAAQzYAALxUZ7g9q7e9AAAAAH/AAAAAAAAAQzcAALxCCTY9r1LQAAAAAH/AAAAAAAAA
QzgAALxIKyQ9tgR+AAAAAH/AAAAAAAAAQzkAADyFjWw9uP7VAAAAAH/AAAAAAAAAQzoAAD0EYV09
u3LNAAAAAH/AAAAAAAAAQzsAAD1AOG49uHNwAAAAAH/AAAAAAAAAQzwAAD1J7Eo9wmxxAAAAAH/A
AAAAAAAAQz0AAD04yUA9vC/DAAAAAH/AAAAAAAAAQz4AAD0gaCI9xWelAAAAAH/AAAAAAAAAQz8A
AD0q8Ig9vIvRAAAAAH/AAAAAAAAAQ0AAAD1Jjqs9uuoEAAAAAH/AAAAAAAAAQ0EAAD1Tkyc9twS7
AAAAAH/AAAAAAAAAQ0IAAD1uBoY9tj0hAAAAAH/AAAAAAAAAQ0MAAD1SHIk9sLFxAAAAAH/AAAAA
AAAAQ0QAAD0tr4M9nzByAAAAAH/AAAAAAAAAQ0UAAD0BEvg9pSaFAAAAAH/AAAAAAAAAQ0YAADz7
NEw9vkV4AAAAAH/AAAAAAAAAQ0cAAD1DXnA91cgqAAAAAH/AAAAAAAAAQ0gAAD0oWfw9yXv0AAAA
AH/AAAAAAAAAQ0kAAD1V5O49xQtxAAAAAH/AAAAAAAAAQ0oAAD16ws09xinHAAAAAH/AAAAAAAAA
Q0sAAD1RlLY9tGp4AAAAAH/AAAAAAAAAQ0wAADznc3w9pcksAAAAAH/AAAAAAAAAQ00AADx/1BQ9
owobAAAAAH/AAAAAAAAAQ04AADxNyzY9oD3PAAAAAH/AAAAAAAAAQ08AADxTqU89iGsuAAAAAH/A
AAAAAAAAQ1AAAD0BWr89gGyvAAAAAH/AAAAAAAAAQ1EAAD00JRA9cYslAAAAAH/AAAAAAAAAQ1IA
AD05GNA9agm4AAAAAH/AAAAAAAAAQ1MAAD0r2149ZJBZAAAAAH/AAAAAAAAAQ1QAADzvhXg9ZdC1
AAAAAH/AAAAAAAAAQ1UAADxzBrw9g9aKAAAAAH/AAAAAAAAAQ1YAADwPmL49gV7BAAAAAH/AAAAA
AAAAQ1cAADtVy4o9gAm7AAAAAH/AAAAAAAAAQ1gAALoIjhw9gN7FAAAAAH/AAAAAAAAAQ1kAALyM
xQY9dj6WAAAAAH/AAAAAAAAAQ1oAALzcCTc9Yi49AAAAAH/AAAAAAAAAQ1sAAL0I0oc9ZNj/AAAA
AH/AAAAAAAAAQ1wAAL0/H+Q9YQOcAAAAAH/AAAAAAAAAQ10AAL1B9bs9bFgaAAAAAH/AAAAAAAAA
Q14AAL1buz89a17WAAAAAH/AAAAAAAAAQ18AAL0UJDk9gatpAAAAAH/AAAAAAAAAQ2AAALzFYTo9
ogwYAAAAAH/AAAAAAAAAQ2EAALyZlRY9qQJjAAAAAH/AAAAAAAAAQ2IAALxmjTA9spPIAAAAAH/A
AAAAAAAAQ2MAALzbz9U9q0+LAAAAAH/AAAAAAAAAQ2QAAL0apOo9os5BAAAAAH/AAAAAAAAAQ2UA
AL1Pz/Q9o3ZlAAAAAH/AAAAAAAAAQ2YAALz7VyI9cjPgAAAAAH/AAAAAAAAAQ2cAAL0LkSM9gGHk
AAAAAH/AAAAAAAAAQ2gAAL0mTUo9gBxbAAAAAH/AAAAAAAAAQ2kAAL02C4w9gcgvAAAAAH/AAAAA
AAAAQ2oAAL0FM509i1KIAAAAAH/AAAAAAAAAQ2sAALx8MvA9k3knAAAAAH/AAAAAAAAAQ2wAADr/
vVg9nD01AAAAAH/AAAAAAAAAQ20AADkZiEA9oRWkAAAAAH/AAAAAAAAAQ24AADgtZAA9klzdAAAA
AH/AAAAAAAAAQ28AALxOB8c9iWZTAAAAAH/AAAAAAAAAQ3AAALzD1T49iYmMAAAAAH/AAAAAAAAA
Q3EAAL0dI+09hcQkAAAAAH/AAAAAAAAAQ3IAAL0etwA9gXqiAAAAAH/AAAAAAAAAQ3MAAL1uMvA9
hpaWAAAAAH/AAAAAAAAAQ3QAALwh8oI9vvoMAAAAAH/AAAAAAAAAQ3UAALxmDJE9o84TAAAAAH/A
AAAAAAAAQ3YAAL0At/g9oE7DAAAAAH/AAAAAAAAAQ3cAALye7U49mvFtAAAAAH/AAAAAAAAAQ3gA
AL0H1fs9iBcLAAAAAH/AAAAAAAAAQ3kAAL0CESo9hlBpAAAAAH/AAAAAAAAAQ3oAALzuGPw9h9U7
AAAAAH/AAAAAAAAAQ3sAALx7yfo9hoSEAAAAAH/AAAAAAAAAQ3wAALwuuwA9hs0lAAAAAH/AAAAA
AAAAQ30AALwZ1aA9lbtJAAAAAH/AAAAAAAAAQ34AADtXkSo9mmS3AAAAAH/AAAAAAAAAQ38AADu7
+zk9pSaIAAAAAH/AAAAAAAAAQ4AAALwP3cw9pWUKAAAAAH/AAAAAAAAAQ4CAALy0zxI9jvpvAAAA
AH/AAAAAAAAAQ4EAALxkrgw9gZQ6AAAAAH/AAAAAAAAAQ4GAALyYxT89ZIgCAAAAAH/AAAAAAAAA
Q4IAALzGWCg9InjoAAAAAH/AAAAAAAAAQ4KAALyQk3A8qy7sAAAAAH/AAAAAAAAAQ4MAALw4Vgw8
UizgAAAAAH/AAAAAAAAAQ4OAALuRXRo8mo22AAAAAH/AAAAAAAAAQ4QAALypidM86qO0AAAAAH/A
AAAAAAAAQ4SAAL0LeR08+i+0AAAAAH/AAAAAAAAAQ4UAAL1YXUs9A/PvAAAAAH/AAAAAAAAAQ4WA
AL2F+Ls88n26AAAAAH/AAAAAAAAAQ4YAAL2ZcJQ80t2JAAAAAH/AAAAAAAAAQ4aAAL21ues85q8l
AAAAAH/AAAAAAAAAQ4cAAL2zD/A9CBtUAAAAAH/AAAAAAAAAQ4eAAL2lnYI9Kl6aAAAAAH/AAAAA
AAAAQ4gAAL29wkY9IPa7AAAAAH/AAAAAAAAAQ4iAAL2zrl09ITyPAAAAAH/AAAAAAAAAQ4kAAL3G
3F09O3MJAAAAAH/AAAAAAAAAQ4mAAL3FoAQ9Poa1AAAAAH/AAAAAAAAAQ4oAAL3UthA9awa9AAAA
AH/AAAAAAAAAQ4qAAL3WZwU9ibFUAAAAAH/AAAAAAAAAQ4sAAL3OChc9mHGEAAAAAH/AAAAAAAAA
Q4uAAL3IKzY9oaIwAAAAAH/AAAAAAAAAQ4wAAL2GtbI9mO3dAAAAAH/AAAAAAAAAQ4yAAL1tdKI9
j5IlAAAAAH/AAAAAAAAAQ40AAL1IRJg9gtZHAAAAAH/AAAAAAAAAQ42AAL1frsU9e/I/AAAAAH/A
AAAAAAAAQ44AAL1t7dA9h3NDAAAAAH/AAAAAAAAAQ46AAL2FFF89h9BQAAAAAH/AAAAAAAAAQ48A
AL2g5VI9isftAAAAAH/AAAAAAAAAQ4+AAL3EY3I9hPVDAAAAAH/AAAAAAAAAQ5AAAL3ehGo9iVAf
AAAAAH/AAAAAAAAAQ5CAAL3tWzU9llw5AAAAAH/AAAAAAAAAQ5EAAL3hQZc9iulXAAAAAH/AAAAA
AAAAQ5GAAL3PTX09jXcrAAAAAH/AAAAAAAAAQ5IAAL2h2NM9lBNMAAAAAH/AAAAAAAAAQ5KAAL2A
g3Q9nrhKAAAAAH/AAAAAAAAAQ5MAAL2B2zw9oeBPAAAAAH/AAAAAAAAAQ5OAAL2PtqY9oQR1AAAA
AH/AAAAAAAAAQ5QAAL2wn0k9n3rhAAAAAH/AAAAAAAAAQ5SAAL28Q7Q9keMfAAAAAH/AAAAAAAAA
Q5UAAL2EcDI9b/cgAAAAAH/AAAAAAAAAQ5WAAL2aMC89cQDcAAAAAH/AAAAAAAAAQ5YAAL2fus09
czeHAAAAAH/AAAAAAAAAQ5aAAL2jLXI9cydfAAAAAH/AAAAAAAAAQ5cAAL1cVrM9ibBKAAAAAH/A
AAAAAAAAQ5eAAL1eVIg9s+NUAAAAAH/AAAAAAAAAQ5gAAL2FKYE9vcvdAAAAAH/AAAAAAAAAQ5iA
AL1dNPE93LySAAAAAH/AAAAAAAAAQ5kAAL12TmY96+SkAAAAAH/AAAAAAAAAQ5mAAL1rDSk92k3G
AAAAAH/AAAAAAAAAQ5oAAL178P892XEOAAAAAH/AAAAAAAAAQ5qAAL1picI9yw4yAAAAAH/AAAAA
AAAAQ5sAAL0b+lg9w6OZAAAAAH/AAAAAAAAAQ5uAAL00BMA9yG56AAAAAH/AAAAAAAAAQ5wAAL0f
YvI9xq6kAAAAAH/AAAAAAAAAQ5yAAL08Y/49zIuUAAAAAH/AAAAAAAAAQ50AAL2JJG49ySzQAAAA
AH/AAAAAAAAAQ52AAL2X8Yw9y9LAAAAAAH/AAAAAAAAAQ54AAL2ouIo9tvwtAAAAAH/AAAAAAAAA
Q56AAL2zdc89oisKAAAAAH/AAAAAAAAAQ58AAL2jk9c9iMnoAAAAAH/AAAAAAAAAQ5+AAL1N0W89
hOEsAAAAAH/AAAAAAAAAQ6AAAL0vwHY9XDqTAAAAAH/AAAAAAAAAQ6CAALz8ylk9VD4eAAAAAH/A
AAAAAAAAQ6EAAL0T8Ig9fos7AAAAAH/AAAAAAAAAQ6GAAL0CI8A9kAHhAAAAAH/AAAAAAAAAQ6IA
AL0J0DA9nnKdAAAAAH/AAAAAAAAAQ6KAAL1aec09kX1JAAAAAH/AAAAAAAAAQ6MAAL2HFi09lz+I
AAAAAH/AAAAAAAAAQ6OAAL2hpTg9nMY4AAAAAH/AAAAAAAAAQ6QAAL3F0Oo9n1nUAAAAAH/AAAAA
AAAAQ6SAAL3VEzg9nR37AAAAAH/AAAAAAAAAQ6UAAL3sVdo9m21CAAAAAH/AAAAAAAAAQ6WAAL3y
4wc9pqjGAAAAAH/AAAAAAAAAQ6YAAL3fDGI9qGcLAAAAAH/AAAAAAAAAQ6aAAL3ZkdA9riP1AAAA
AH/AAAAAAAAAQ6cAAL3ZBLw9rZeXAAAAAH/AAAAAAAAAQ6eAAL3ROHc9sMJGAAAAAH/AAAAAAAAA
Q6gAAL3YgI09uC1kAAAAAH/AAAAAAAAAQ6iAAL3OM9091mhNAAAAAH/AAAAAAAAAQ6kAAL22FFE9
21lDAAAAAH/AAAAAAAAAQ6mAAL2XVjk94OEGAAAAAH/AAAAAAAAAQ6oAAL1w0UM9z34nAAAAAH/A
AAAAAAAAQ6qAADwPIsg9YwpMAAAAAH/AAAAAAAAAQ6sAADyonQo9Ls7NAAAAAH/AAAAAAAAAQ6uA
ADuh0a89MmxoAAAAAH/AAAAAAAAAQ6wAALyZsoA9VqBsAAAAAH/AAAAAAAAAQ6yAAL0Ktfc9P/bk
AAAAAH/AAAAAAAAAQ60AAL2gOmY9EtKTAAAAAH/AAAAAAAAAQ62AAL22yx89ErotAAAAAH/AAAAA
AAAAQ64AAL2ttdo9BH0UAAAAAH/AAAAAAAAAQ66AAL2e7gE9GHKtAAAAAH/AAAAAAAAAQ68AAL2s
oZQ9GLHAAAAAAH/AAAAAAAAAQ6+AAL2dXR09IHS7AAAAAH/AAAAAAAAAQ7AAAL3EXCk9Gl+YAAAA
AH/AAAAAAAAAQ7CAAL2528w9JrtZAAAAAH/AAAAAAAAAQ7EAAL3Kskk9JmMLAAAAAH/AAAAAAAAA
Q7GAAL3j5i09G2OfAAAAAH/AAAAAAAAAQ7IAAL3wDZ09A9P+AAAAAH/AAAAAAAAAQ7KAAL3fxEs9
GuHaAAAAAH/AAAAAAAAAQ7MAAL3wEiY9F5ItAAAAAH/AAAAAAAAAQ7OAAL3jtxY9F4QiAAAAAH/A
AAAAAAAAQ7QAAL3Ds8I9IyJtAAAAAH/AAAAAAAAAQ7SAAL2prJE9QsymAAAAAH/AAAAAAAAAQ7UA
AL2aFTU9W+IeAAAAAH/AAAAAAAAAQ7WAAL1LyW09SbexAAAAAH/AAAAAAAAAQ7YAAL0WWJI9R+cl
AAAAAH/AAAAAAAAAQ7aAALz3lyE9QBxDAAAAAH/AAAAAAAAAQ7cAALzSaR49LFBwAAAAAH/AAAAA
AAAAQ7eAAL10HS89QchVAAAAAH/AAAAAAAAAQ7gAAL1W1V09QQoMAAAAAH/AAAAAAAAAQ7iAAL2f
3k09WvMqAAAAAH/AAAAAAAAAQ7kAAL2gZzI9WCzHAAAAAH/AAAAAAAAAQ7mAAL2cPRI9b9BYAAAA
AH/AAAAAAAAAQ7oAAL1jEl09UbcwAAAAAH/AAAAAAAAAQ7qAAL0vP4E9ERMlAAAAAH/AAAAAAAAA
Q7sAAL0Wno49E3phAAAAAH/AAAAAAAAAQ7uAALzDQrE87JDCAAAAAH/AAAAAAAAAQ7wAALwm0fo8
1h7XAAAAAH/AAAAAAAAAQ7yAALxS8LY8z/sSAAAAAH/AAAAAAAAAQ70AALvTXC48zqZDAAAAAH/A
AAAAAAAAQ72AALzByGQ86CLpAAAAAH/AAAAAAAAAQ74AALyXL6c8/ZrHAAAAAH/AAAAAAAAAQ76A
AL0bmuw9B3IwAAAAAH/AAAAAAAAAQ78AAL0/SFk9DpPOAAAAAH/AAAAAAAAAQ7+AAL1R3a49Cv6l
AAAAAH/AAAAAAAAAQ8AAAL1Jmcc8+JVkAAAAAH/AAAAAAAAAQ8CAALzfG/Q87ZV6AAAAAH/AAAAA
AAAAQ8EAAL0RK4g802lWAAAAAH/AAAAAAAAAQ8GAAL0/4Fc8cmbYAAAAAH/AAAAAAAAAQ8IAAL2i
dYo88ky+AAAAAH/AAAAAAAAAQ8KAAL3O6iM85jCPAAAAAH/AAAAAAAAAQ8MAAL3EI8I8u5OhAAAA
AH/AAAAAAAAAQ8OAAL3MC5A9GIJ+AAAAAH/AAAAAAAAAQ8QAAL3Zk8E9Qk+iAAAAAH/AAAAAAAAA
Q8SAAL3dFeU9U/yxAAAAAH/AAAAAAAAAQ8UAAL3Y+x09U8h0AAAAAH/AAAAAAAAAQ8WAAL3fOZM9
cR3YAAAAAH/AAAAAAAAAQ8YAAL37GWI9Yi92AAAAAH/AAAAAAAAAQ8aAAL4V4o09TFuCAAAAAH/A
AAAAAAAAQ8cAAL4Fcd085WmHAAAAAH/AAAAAAAAAQ8eAAL4JEBw8tF/zAAAAAH/AAAAAAAAAQ8gA
AL4gqr09TFG8AAAAAH/AAAAAAAAAQ8iAAL4Q3Jk9PLqbAAAAAH/AAAAAAAAAQ8kAAL3pNWc9QiEG
AAAAAH/AAAAAAAAAQ8mAAL2tqWY9Ut5VAAAAAH/AAAAAAAAAQ8oAAL2Ihy49hqC5AAAAAH/AAAAA
AAAAQ8qAAL1z1aw9lG7AAAAAAH/AAAAAAAAAQ8sAAL1pjqY9mCUwAAAAAH/AAAAAAAAAQ8uAAL0n
dC09eSryAAAAAH/AAAAAAAAAQ8wAALyBGZo9JwSqAAAAAH/AAAAAAAAAQ8yAALtv9Hc9Dd7IAAAA
AH/AAAAAAAAAQ80AADsaKZo9FHWQAAAAAH/AAAAAAAAAQ82AALs5kaQ9AQeTAAAAAH/AAAAAAAAA
Q84AALu7MpQ9JpWrAAAAAH/AAAAAAAAAQ86AALx5bsQ9Cp4LAAAAAH/AAAAAAAAAQ88AAL0LEDk8
4xcTAAAAAH/AAAAAAAAAQ8+AAL0N0lc84KfsAAAAAH/AAAAAAAAAQ9AAALzwvRY9C6XqAAAAAH/A
AAAAAAAAQ9CAALy6vow9GTxPAAAAAH/AAAAAAAAAQ9EAAL0Ay1w9IQSGAAAAAH/AAAAAAAAAQ9GA
AL0FQXI9cNdKAAAAAH/AAAAAAAAAQ9IAAL0FP6E9eCAJAAAAAH/AAAAAAAAAQ9KAALyc3qs9XUKP
AAAAAH/AAAAAAAAAQ9MAALycPAg9cX1zAAAAAH/AAAAAAAAAQ9OAALvLESQ9eEABAAAAAH/AAAAA
AAAAQ9QAALyn6B89gP4oAAAAAH/AAAAAAAAAQ9SAALxXR8w9hRSzAAAAAH/AAAAAAAAAQ9UAALz+
nhg9a9PQAAAAAH/AAAAAAAAAQ9WAAL0TjTU9Si7XAAAAAH/AAAAAAAAAQ9YAAL0BLoo9Svn3AAAA
AH/AAAAAAAAAQ9aAAL0eteI9DkCaAAAAAH/AAAAAAAAAQ9cAAL0OYss9CihvAAAAAH/AAAAAAAAA
Q9eAALyxH3w8550PAAAAAH/AAAAAAAAAQ9gAALyhJLs8+mjFAAAAAH/AAAAAAAAAQ9iAALzS4wI9
FA8tAAAAAH/AAAAAAAAAQ9kAALzZSHE9Cm53AAAAAH/AAAAAAAAAQ9mAALz8SpY84g3/AAAAAH/A
AAAAAAAAQ9oAAL1LJkQ9Cr6SAAAAAH/AAAAAAAAAQ9qAAL2Khd89HzDrAAAAAH/AAAAAAAAAQ9sA
AL2nbAI9aJHDAAAAAH/AAAAAAAAAQ9uAAL3SHRw9iELjAAAAAH/AAAAAAAAAQ9wAAL24QBM9eitu
AAAAAH/AAAAAAAAAQ9yAAL2xSSk9kKhyAAAAAH/AAAAAAAAAQ90AAL3ezbU9lWRTAAAAAH/AAAAA
AAAAQ92AAL4CWTk9kgmvAAAAAH/AAAAAAAAAQ94AAL4Zv+Y9pbUHAAAAAH/AAAAAAAAAQ96AAL4l
ZrA9pnLGAAAAAH/AAAAAAAAAQ98AAL4RNmw9m3pHAAAAAH/AAAAAAAAAQ9+AAL4AyRw9kjGrAAAA
AH/AAAAAAAAAQ+AAAL3V2PY9npEiAAAAAH/AAAAAAAAAQ+CAAL2j0FQ9kmjPAAAAAH/AAAAAAAAA
Q+EAAL2B2OQ9nW//AAAAAH/AAAAAAAAAQ+GAAL2USeM9m1wsAAAAAH/AAAAAAAAAQ+IAAL1leP09
lTz+AAAAAH/AAAAAAAAAQ+KAAL1BoQw9j2wIAAAAAH/AAAAAAAAAQ+MAAL05xz49gl7bAAAAAH/A
AAAAAAAAQ+OAAL1d3UM9g6nJAAAAAH/AAAAAAAAAQ+QAAL1R4xI9jTDSAAAAAH/AAAAAAAAAQ+SA
AL23Cmg9kFgOAAAAAH/AAAAAAAAAQ+UAAL3VxOY9sUaUAAAAAH/AAAAAAAAAQ+WAAL3YZF09zT3z
AAAAAH/AAAAAAAAAQ+YAAL3PdTY94/ucAAAAAH/AAAAAAAAAQ+aAAL22nqg+ATc2AAAAAH/AAAAA
AAAAQ+cAAL2U1FE+CRlwAAAAAH/AAAAAAAAAQ+eAAL2igKE+DewFAAAAAH/AAAAAAAAAQ+gAAL21
r2I+C7irAAAAAH/AAAAAAAAAQ+iAAL2myxc+GgdUAAAAAH/AAAAAAAAAQ+kAAL2o/wc+G41KAAAA
AH/AAAAAAAAAQ+mAAL2dYss+GDMxAAAAAH/AAAAAAAAAQ+oAAL12cSQ+EmXuAAAAAH/AAAAAAAAA
Q+qAAL0rsE0+AFtKAAAAAH/AAAAAAAAAQ+sAAL0377I+DnIGAAAAAH/AAAAAAAAAQ+uAAL1GIFg+
Dj/BAAAAAH/AAAAAAAAAQ+wAAL1X7sA+Eg4cAAAAAH/AAAAAAAAAQ+yAAL2DIw4+GeSBAAAAAH/A
AAAAAAAAQ+0AAL2jhuQ+G/8rAAAAAH/AAAAAAAAAQ+2AAL2uhYo+EOVGAAAAAH/AAAAAAAAAQ+4A
AL2r0kg+Cpf7AAAAAH/AAAAAAAAAQ+6AAL3BFS49/u+lAAAAAH/AAAAAAAAAQ+8AAL2/c3Y+AehU
AAAAAH/AAAAAAAAAQ++AAL3aWvM+DR7MAAAAAH/AAAAAAAAAQ/AAAL3OLd0+FJJkAAAAAH/AAAAA
AAAAQ/CAAL2iK6k+GuDnAAAAAH/AAAAAAAAAQ/EAAL1nQOI+I320AAAAAH/AAAAAAAAAQ/GAAL0u
yMk+Hyh2AAAAAH/AAAAAAAAAQ/IAAL1MiUQ+C/p+AAAAAH/AAAAAAAAAQ/KAAL1h9iM94pkKAAAA
AH/AAAAAAAAAQ/MAAL1erak90XXeAAAAAH/AAAAAAAAAQ/OAAL2nl+U9vA6TAAAAAH/AAAAAAAAA
Q/QAAL2vT+M9vAKzAAAAAH/AAAAAAAAAQ/SAAL3Ii3w90yVYAAAAAH/AAAAAAAAAQ/UAAL3Yzyk9
yV+FAAAAAH/AAAAAAAAAQ/WAAL2kh7893jXjAAAAAH/AAAAAAAAAQ/YAAL2rO7A95g8GAAAAAH/A
AAAAAAAAQ/aAAL2ahfQ924+lAAAAAH/AAAAAAAAAQ/cAAL1XPaM9tmxxAAAAAH/AAAAAAAAAQ/eA
AL1lu809vphjAAAAAH/AAAAAAAAAQ/gAAL1TvIU9zzXIAAAAAH/AAAAAAAAAQ/iAAL1m3oY91koG
AAAAAH/AAAAAAAAAQ/kAAL1yQBw9wL4jAAAAAH/AAAAAAAAAQ/mAAL1krYY9tX+nAAAAAH/AAAAA
AAAAQ/oAAL1Kf3k9uN5DAAAAAH/AAAAAAAAAQ/qAAL1IIjQ9nEGXAAAAAH/AAAAAAAAAQ/sAAL0V
PrI9e5/DAAAAAH/AAAAAAAAAQ/uAAL0cQVQ9cfQfAAAAAH/AAAAAAAAAQ/wAALy6Qro9an0pAAAA
AH/AAAAAAAAAQ/yAAL0xdR09hMW/AAAAAH/AAAAAAAAAQ/0AAL0lYnU9mzPmAAAAAH/AAAAAAAAA
Q/2AALzVB6I9gsqeAAAAAH/AAAAAAAAAQ/4AALxdJN49cxWSAAAAAH/AAAAAAAAAQ/6AALv4Bk49
ilJ0AAAAAH/AAAAAAAAAQ/8AADyVbYY9YeVZAAAAAH/AAAAAAAAAQ/+AALtfpLA9NfDlAAAAAH/A
AAAAAAAARAAAADzYMmg9hYhGAAAAAH/AAAAAAAAARABAAD0PbEI9c/b+AAAAAH/AAAAAAAAARACA
ADye5dQ9a3jmAAAAAH/AAAAAAAAARADAADx8Yk09fYRcAAAAAH/AAAAAAAAARAEAADyT3KU9e2qB
AAAAAH/AAAAAAAAARAFAAD0jjoI9RzxnAAAAAH/AAAAAAAAARAGAAD0kCFM9RxJvAAAAAH/AAAAA
AAAARAHAAD03K5I9VK6LAAAAAH/AAAAAAAAARAIAAD0wf0M9XnmaAAAAAH/AAAAAAAAARAJAAD0Q
OwU9iFdhAAAAAH/AAAAAAAAARAKAADzJ8aE9iWr8AAAAAH/AAAAAAAAARALAADwbcV89s8u/AAAA
AH/AAAAAAAAARAMAADvk8KQ9sfFkAAAAAH/AAAAAAAAARANAADohXIA9yZApAAAAAH/AAAAAAAAA
RAOAADugYxc9vzAvAAAAAH/AAAAAAAAARAPAADyqRIo93bSnAAAAAH/AAAAAAAAARAQAADo5qeA9
07l9AAAAAH/AAAAAAAAARARAALwAKrY9re2PAAAAAH/AAAAAAAAARASAALxN3+U9oshBAAAAAH/A
AAAAAAAARATAALwABWc9lS+0AAAAAH/AAAAAAAAARAUAALyGklA9WVNKAAAAAH/AAAAAAAAARAVA
ALwgjnY9XmBTAAAAAH/AAAAAAAAARAWAADwkYec9YyNEAAAAAH/AAAAAAAAARAXAAD0WeDk9cNEf
AAAAAH/AAAAAAAAARAYAAD0okJc9mtQ2AAAAAH/AAAAAAAAARAZAAD0oCHU9rCLRAAAAAH/AAAAA
AAAARAaAAD1qN+o9kKwqAAAAAH/AAAAAAAAARAbAAD1Rc9Q9js9rAAAAAH/AAAAAAAAARAcAAD1O
OFo9ZCqsAAAAAH/AAAAAAAAARAdAAD1d8a09PyXaAAAAAH/AAAAAAAAARAeAAD2R8JI9RpqgAAAA
AH/AAAAAAAAARAfAAD2WZ/U9QeQ+AAAAAH/AAAAAAAAARAgAAD2KiUw9U5knAAAAAH/AAAAAAAAA
RAhAAD2XaqE9eX+tAAAAAH/AAAAAAAAARAiAAD1mqeE9h+LsAAAAAH/AAAAAAAAARAjAAD1jT849
ipQTAAAAAH/AAAAAAAAARAkAAD3Djuc9gs3zAAAAAH/AAAAAAAAARAlAAD3Bzsc9W4N8AAAAAH/A
AAAAAAAARAmAAD3K9oI9YatTAAAAAH/AAAAAAAAARAnAAD28WKM9SIYJAAAAAH/AAAAAAAAARAoA
AD2xwCQ9ZR/VAAAAAH/AAAAAAAAARApAAD262rk9ld51AAAAAH/AAAAAAAAARAqAAD2TpKE9q/Ww
AAAAAH/AAAAAAAAARArAAD1tdmI91jT6AAAAAH/AAAAAAAAARAsAAD0gFd495ddHAAAAAH/AAAAA
AAAARAtAAD1zLU09zez1AAAAAH/AAAAAAAAARAuAAD1zzYY9yeOkAAAAAH/AAAAAAAAARAvAAD1X
U8Y9ucHYAAAAAH/AAAAAAAAARAwAAD0pIcg9uZcOAAAAAH/AAAAAAAAARAxAAD0zC6Y9oxsBAAAA
AH/AAAAAAAAARAyAAD0XOy89hWLYAAAAAH/AAAAAAAAARAzAAD03QKE9XqfpAAAAAH/AAAAAAAAA
RA0AAD17s9Q9WRnGAAAAAH/AAAAAAAAARA1AAD1+v9o9PZ7mAAAAAH/AAAAAAAAARA2AAD1q1q49
Q0VUAAAAAH/AAAAAAAAARA3AAD2AKWw9P3oJAAAAAH/AAAAAAAAARA4AAD2eWZI9R3IxAAAAAH/A
AAAAAAAARA5AAD3Oa4g9TfN5AAAAAH/AAAAAAAAARA6AAD3csEw9Z9e9AAAAAH/AAAAAAAAARA7A
AD3ycnM9e39+AAAAAH/AAAAAAAAARA8AAD32ma89fxUtAAAAAH/AAAAAAAAARA9AAD4E+pM9YWuv
AAAAAH/AAAAAAAAARA+AAD36sNk9iHTBAAAAAH/AAAAAAAAARA/AAD3pFpI9YhBgAAAAAH/AAAAA
AAAARBAAAD3Vtj89VNytAAAAAH/AAAAAAAAARBBAAD2ju989brgMAAAAAH/AAAAAAAAARBCAAD2K
BAk9Z2ErAAAAAH/AAAAAAAAARBDAAD2EQYE9et3JAAAAAH/AAAAAAAAARBEAAD1DwoA9ivrBAAAA
AH/AAAAAAAAARBFAADzU5Gs9hagLAAAAAH/AAAAAAAAARBGAADw6Kj89his8AAAAAH/AAAAAAAAA
RBHAADw4qG09Xm8bAAAAAH/AAAAAAAAARBIAADsCU+I9XUGxAAAAAH/AAAAAAAAARBJAADzdoH49
XumRAAAAAH/AAAAAAAAARBKAAD0+Vlo9faT6AAAAAH/AAAAAAAAARBLAAD159DE9h5Y1AAAAAH/A
AAAAAAAARBMAAD4QrqE9mNQtAAAAAH/AAAAAAAAARBNAAD4MtAk9k19IAAAAAH/AAAAAAAAARBOA
AD4eHxY9gKreAAAAAH/AAAAAAAAARBPAAD4bFO89cPGlAAAAAH/AAAAAAAAARBQAAD2aI3Q9EL/N
AAAAAH/AAAAAAAAARBRAAD1j1ws9Frz9AAAAAH/AAAAAAAAARBSAAD1t3eo9DAGoAAAAAH/AAAAA
AAAARBTAAD1K9kE9CFZfAAAAAH/AAAAAAAAARBUAAD2Bebk9HNxUAAAAAH/AAAAAAAAARBVAAD2D
rmE9LgEyAAAAAH/AAAAAAAAARBWAAD16McY9D/KaAAAAAH/AAAAAAAAARBXAAD2Dils9OK9tAAAA
AH/AAAAAAAAARBYAAD2pUrg9MYX3AAAAAH/AAAAAAAAARBZAAD2j2Sc9duGaAAAAAH/AAAAAAAAA
RBaAAD2vzng9XLLMAAAAAH/AAAAAAAAARBbAAD2lXac9cfEpAAAAAH/AAAAAAAAARBcAAD2ibrc9
dWMGAAAAAH/AAAAAAAAARBdAAD2NqbA9dSTgAAAAAH/AAAAAAAAARBeAAD1s5D09gOHHAAAAAH/A
AAAAAAAARBfAAD0mZoc9c7ywAAAAAH/AAAAAAAAARBgAAD0ACMM9haeJAAAAAH/AAAAAAAAARBhA
ADz+XIg9fnlEAAAAAH/AAAAAAAAARBiAAD0kWMo9isMeAAAAAH/AAAAAAAAARBjAADzztIo9jDJv
AAAAAH/AAAAAAAAARBkAAD0jLFc9gS6KAAAAAH/AAAAAAAAARBlAAD2WoF49XC2AAAAAAH/AAAAA
AAAARBmAAD2LL5A9O+QaAAAAAH/AAAAAAAAARBnAAD1J+6k9JBaSAAAAAH/AAAAAAAAARBoAADzi
dh89PCt7AAAAAH/AAAAAAAAARBpAADyezA49OidDAAAAAH/AAAAAAAAARBqAADtLrPw9DxfHAAAA
AH/AAAAAAAAARBrAADwr92w9DNT0AAAAAH/AAAAAAAAARBsAADyvgXs9AE7VAAAAAH/AAAAAAAAA
RBtAAD0g/W09CuXsAAAAAH/AAAAAAAAARBuAAD0apL89GTzaAAAAAH/AAAAAAAAARBvAADy5rY09
Q7uSAAAAAH/AAAAAAAAARBwAAD1t/+g9KL6EAAAAAH/AAAAAAAAARBxAADvwdlg9MqOzAAAAAH/A
AAAAAAAARByAALxbbf89J1DkAAAAAH/AAAAAAAAARBzAALzzymw9SdQlAAAAAH/AAAAAAAAARB0A
ALz/BtU9VqHRAAAAAH/AAAAAAAAARB1AAL0zQT49PmXXAAAAAH/AAAAAAAAARB2AAL0Cv+Y9MtxI
AAAAAH/AAAAAAAAARB3AALzXJgg9OiGGAAAAAH/AAAAAAAAARB4AALy3sfY9S7OfAAAAAH/AAAAA
AAAARB5AAL0ZRuk9W/mgAAAAAH/AAAAAAAAARB6AAL0pRWg9QK7rAAAAAH/AAAAAAAAARB7AAL0p
JL89DsErAAAAAH/AAAAAAAAARB8AALyCjcc8/CD9AAAAAH/AAAAAAAAARB9AADp0ZJA8+KtoAAAA
AH/AAAAAAAAARB+AADstPSM83zuYAAAAAH/AAAAAAAAARB/AADwHF1g9AzWQAAAAAH/AAAAAAAAA
RCAAADtBczA9GhHdAAAAAH/AAAAAAAAARCBAALwPbQk9IBb1AAAAAH/AAAAAAAAARCCAALxIxvo9
ThDcAAAAAH/AAAAAAAAARCDAALuVR7A9aVATAAAAAH/AAAAAAAAARCEAALwwmJo9hWGGAAAAAH/A
AAAAAAAARCFAADo04RA9iEknAAAAAH/AAAAAAAAARCGAALuTla49gyMxAAAAAH/AAAAAAAAARCHA
ALs9RCY9axiNAAAAAH/AAAAAAAAARCIAADwXM6M9HWTEAAAAAH/AAAAAAAAARCJAALuBtHA9ZGsW
AAAAAH/AAAAAAAAARCKAALxjCl49dzRbAAAAAH/AAAAAAAAARCLAAL0qYLY9ktyPAAAAAH/AAAAA
AAAARCMAALz741g9kafzAAAAAH/AAAAAAAAARCNAALy/Sv49fWjWAAAAAH/AAAAAAAAARCOAALz1
6ZA9dHkyAAAAAH/AAAAAAAAARCPAAL0RIDA9cYukAAAAAH/AAAAAAAAARCQAALyqg949jJFyAAAA
AH/AAAAAAAAARCRAALvAkoo9kCbeAAAAAH/AAAAAAAAARCSAALumy6I9lVwvAAAAAH/AAAAAAAAA
RCTAALwKSO89qPyQAAAAAH/AAAAAAAAARCUAALydxeQ9oxMdAAAAAH/AAAAAAAAARCVAALz0d3o9
gi+eAAAAAH/AAAAAAAAARCWAAL1dJDc9VcRNAAAAAH/AAAAAAAAARCXAAL2DTWA9VnGZAAAAAH/A
AAAAAAAARCYAAL2jtNE9XQ/9AAAAAH/AAAAAAAAARCZAAL3FMIQ9g8mRAAAAAH/AAAAAAAAARCaA
AL22DTs9jljtAAAAAH/AAAAAAAAARCbAAL2pM3Q9lWxiAAAAAH/AAAAAAAAARCcAAL2bFfc9jb1j
AAAAAH/AAAAAAAAARCdAAL2YcD49gvwdAAAAAH/AAAAAAAAARCeAAL2bygA9gi4VAAAAAH/AAAAA
AAAARCfAAL2cwW89c4gUAAAAAH/AAAAAAAAARCgAAL2VHGQ9fEYXAAAAAH/AAAAAAAAARChAAL2l
rfk9bsVbAAAAAH/AAAAAAAAARCiAAL2UShM9W20nAAAAAH/AAAAAAAAARCjAAL2W0bI9Y/FOAAAA
AH/AAAAAAAAARCkAAL2EXaY9VTV0AAAAAH/AAAAAAAAARClAAL1Kepo9MnjhAAAAAH/AAAAAAAAA
RCmAAL03jhI9JPoAAAAAAH/AAAAAAAAARCnAAL0C5Ok9DhrdAAAAAH/AAAAAAAAARCoAALzG3sQ9
FOFFAAAAAH/AAAAAAAAARCpAADqjaSw9RuT1AAAAAH/AAAAAAAAARCqAADwZonw9S/GaAAAAAH/A
AAAAAAAARCrAADwy9M89QshVAAAAAH/AAAAAAAAARCsAADxxWW49PX8lAAAAAH/AAAAAAAAARCtA
ADyFIiY9RaJWAAAAAH/AAAAAAAAARCuAADx50DE9SmSnAAAAAH/AAAAAAAAARCvAADyKkSI9SV21
AAAAAH/AAAAAAAAARCwAALwz8yQ9UVY6AAAAAH/AAAAAAAAARCxAALy2dDw9K79LAAAAAH/AAAAA
AAAARCyAALzhvUA9FXoiAAAAAH/AAAAAAAAARCzAAL02BbE9DrPlAAAAAH/AAAAAAAAARC0AAL1O
wYE877NDAAAAAH/AAAAAAAAARC1AALyA95Y82dAhAAAAAH/AAAAAAAAARC2AALyvb7U8yRWPAAAA
AH/AAAAAAAAARC3AALzhob08s1oXAAAAAH/AAAAAAAAARC4AALzdLZk8O/uiAAAAAH/AAAAAAAAA
RC5AALzJy1A8MXllAAAAAH/AAAAAAAAARC6AALzIdMA8S35EAAAAAH/AAAAAAAAARC7AALzeJZ48
ZMMZAAAAAH/AAAAAAAAARC8AALyPz7483RYiAAAAAH/AAAAAAAAARC9AALz7Vys9RyUOAAAAAH/A
AAAAAAAARC+AAL0Go+I9bLSsAAAAAH/AAAAAAAAARC/AAL0KRSw9WdU6AAAAAH/AAAAAAAAARDAA
AL0GAnc9gQumAAAAAH/AAAAAAAAARDBAALyb6To9hmpjAAAAAH/AAAAAAAAARDCAAD06mmg9QiBt
AAAAAH/AAAAAAAAARDDAAD2Dbgw9Q/cDAAAAAH/AAAAAAAAARDEAAD2PHbA9HvGYAAAAAH/AAAAA
AAAARDFAAD2cTo89N4t9AAAAAH/AAAAAAAAARDGAAD2iEKs9EisjAAAAAH/AAAAAAAAARDHAAD02
c3Q9DuVNAAAAAH/AAAAAAAAARDIAADzOwfM8S4cFAAAAAH/AAAAAAAAARDJAADvtz1I8CbIhAAAA
AH/AAAAAAAAARDKAALwHqo48YM83AAAAAH/AAAAAAAAARDLAALwBLq88b940AAAAAH/AAAAAAAAA
RDMAALuO5707y5ntAAAAAH/AAAAAAAAARDNAADtcDKI8HMWOAAAAAH/AAAAAAAAARDOAADx+Waw7
g3OfAAAAAH/AAAAAAAAARDPAAD009X47yb1gAAAAAH/AAAAAAAAARDQAAD2ISYw7wlLhAAAAAH/A
AAAAAAAARDRAAD2vzqM8YQP9AAAAAH/AAAAAAAAARDSAAD2lu6s8TA2TAAAAAH/AAAAAAAAARDTA
AD2des48OkbhAAAAAH/AAAAAAAAARDUAAD10kRY7O0m/AAAAAH/AAAAAAAAARDVAAD0xnOk8lvpQ
AAAAAH/AAAAAAAAARDWAAD0kBc48z3DJAAAAAH/AAAAAAAAARDXAAD0/qsM8hUoKAAAAAH/AAAAA
AAAARDYAAD0jvjQ8uStMAAAAAH/AAAAAAAAARDZAADzvVyc83oGwAAAAAH/AAAAAAAAARDaAAD0V
Q9M9CnxoAAAAAH/AAAAAAAAARDbAAD0e9bA85mnXAAAAAH/AAAAAAAAARDcAADzjvI49BWqeAAAA
AH/AAAAAAAAARDdAAD0NHp88zi8MAAAAAH/AAAAAAAAARDeAADxEaFE9N2sgAAAAAH/AAAAAAAAA
RDfAADw1nok9UeU0AAAAAH/AAAAAAAAARDgAADyVmCA9ZUa6AAAAAH/AAAAAAAAARDhAADyPz2w9
LvzLAAAAAH/AAAAAAAAARDiAADyrVsA82PILAAAAAH/AAAAAAAAARDjAAD2R2rM9SYCrAAAAAH/A
AAAAAAAARDkAAD2C6F49Jh95AAAAAH/AAAAAAAAARDlAAD1R8CI9LiwkAAAAAH/AAAAAAAAARDmA
AD2E7S49bRyJAAAAAH/AAAAAAAAARDnAADyOzqI9V/a9AAAAAH/AAAAAAAAARDoAADzi+Hc9WLZq
AAAAAH/AAAAAAAAARDpAADwrtgk9YwXxAAAAAH/AAAAAAAAARDqAADxubUI9XCZdAAAAAH/AAAAA
AAAARDrAAD0iTho9XL40AAAAAH/AAAAAAAAARDsAAD0duSE9YN4iAAAAAH/AAAAAAAAARDtAADze
ul89Mh/oAAAAAH/AAAAAAAAARDuAADzwcJI9FMLrAAAAAH/AAAAAAAAARDvAADzjDgM80pfTAAAA
AH/AAAAAAAAARDwAADz9L8s8r+BKAAAAAH/AAAAAAAAARDxAADxP4uY8v79EAAAAAH/AAAAAAAAA
RDyAADwSn8M87ZeXAAAAAH/AAAAAAAAARDzAADv5JSY9EmxpAAAAAH/AAAAAAAAARD0AADyj1j49
CrEpAAAAAH/AAAAAAAAARD1AADywrTk9IRjoAAAAAH/AAAAAAAAARD2AADyVvdc9C1vDAAAAAH/A
AAAAAAAARD3AADyIZeQ9FvuSAAAAAH/AAAAAAAAARD4AADu6/YY9EpF6AAAAAH/AAAAAAAAARD5A
ADvUilQ9I00CAAAAAH/AAAAAAAAARD6AADwEy889FcQcAAAAAH/AAAAAAAAARD7AADxxjME9IU9R
AAAAAH/AAAAAAAAARD8AADz1RnY9O37YAAAAAH/AAAAAAAAARD9AAD0c8Qs9V8Y9AAAAAH/AAAAA
AAAARD+AAD0EXds9P9tbAAAAAH/AAAAAAAAARD/AAD0Thxk9JMWcAAAAAH/AAAAAAAAAREAAADzZ
QuE8xW/tAAAAAH/AAAAAAAAAREBAAD0AjpE9CBgGAAAAAH/AAAAAAAAARECAAD1Dafs9DRPPAAAA
AH/AAAAAAAAAREDAAD0keIY9AKtHAAAAAH/AAAAAAAAAREEAAD0PYak8z9RUAAAAAH/AAAAAAAAA
REFAADxdq8s8f2hmAAAAAH/AAAAAAAAAREGAADp6RDA8lZlCAAAAAH/AAAAAAAAAREHAALxwGPo8
ZJFKAAAAAH/AAAAAAAAAREIAALx72808waCtAAAAAH/AAAAAAAAAREJAALwFOJk8o/XvAAAAAH/A
AAAAAAAAREKAALxPdz082yd1AAAAAH/AAAAAAAAARELAALtMAgc85ZNtAAAAAH/AAAAAAAAAREMA
ADx4yP080BEeAAAAAH/AAAAAAAAARENAADwjnHg82JQHAAAAAH/AAAAAAAAAREOAADuiTTY9EhXp
AAAAAH/AAAAAAAAAREPAADmrg8A9FNCKAAAAAH/AAAAAAAAAREQAALxJHn49HBNYAAAAAH/AAAAA
AAAARERAADijkmA9LiXbAAAAAH/AAAAAAAAARESAADnIc+49Sx1wAAAAAH/AAAAAAAAARETAADxs
MD09V81yAAAAAH/AAAAAAAAAREUAADynUZI9d8EbAAAAAH/AAAAAAAAAREVAAD0KLrQ9dZesAAAA
AH/AAAAAAAAAREWAADz9xWc9VzO8AAAAAH/AAAAAAAAAREXAADzjU849Vde4AAAAAH/AAAAAAAAA
REYAADx1mcQ9TG5GAAAAAH/AAAAAAAAAREZAADtwMVQ9JrrTAAAAAH/AAAAAAAAAREaAADwCC3Q9
HPJbAAAAAH/AAAAAAAAAREbAADxqcAQ9F+AMAAAAAH/AAAAAAAAAREcAADyjDjI9JlIdAAAAAH/A
AAAAAAAAREdAADxkUuk9Qz79AAAAAH/AAAAAAAAAREeAADxfis49MLJ8AAAAAH/AAAAAAAAAREfA
ADxLv4Q9E3XWAAAAAH/AAAAAAAAAREgAADxqCc889nWhAAAAAH/AAAAAAAAA</set>
      <set id="src_03" fmt="ptset">AAAABnNyY18wMwAAAAAAAAAGAAADhcLIAAA8uXhsPMei/QAAAAB/wAAAAAAAAMLGAAA8kYhuPNYR
sQAAAAB/wAAAAAAAAMLEAAA8uDxEPMN9GQAAAAB/wAAAAAAAAMLCAAA8hUwkPOMGRAAAAAB/wAAA
AAAAAMLAAAA8JboHPOR9aQAAAAB/wAAAAAAAAMK+AAC7q7aBPMKJrgAAAAB/wAAAAAAAAMK8AAC8
jpJMPLub8wAAAAB/wAAAAAAAAMK6AAC8pGHfPIqYigAAAAB/wAAAAAAAAMK4AAC8vWfZPJ6k8gAA
AAB/wAAAAAAAAMK2AAC8vxVEPK2vKAAAAAB/wAAAAAAAAMK0AAC8tZqjPOWptwAAAAB/wAAAAAAA
AMKyAAC8Z4yhPMBCqgAAAAB/wAAAAAAAAMKwAAC8IyEWPOjH8AAAAAB/wAAAAAAAAMKuAAC8wVMA
PSMOvwAAAAB/wAAAAAAAAMKsAAC8vqn9PR605wAAAAB/wAAAAAAAAMKqAAC8TTeUPNULvwAAAAB/
wAAAAAAAAMKoAAC8MFQNPJloWQAAAAB/wAAAAAAAAMKmAAC8lZmwPMLL5AAAAAB/wAAAAAAAAMKk
AAC8jjrGPMVrMQAAAAB/wAAAAAAAAMKiAAC8v0AGPNOO1gAAAAB/wAAAAAAAAMKgAAC80yhiPN93
dQAAAAB/wAAAAAAAAMKeAAC81qgcPPJs5AAAAAB/wAAAAAAAAMKcAAC7rIECPPCykgAAAAB/wAAA
AAAAAMKaAAC7V8ojPPNMgAAAAAB/wAAAAAAAAMKYAAC7DlK4PNYnxAAAAAB/wAAAAAAAAMKWAAA6
1tHUPKKAYwAAAAB/wAAAAAAAAMKUAAA79lBoPKyssgAAAAB/wAAAAAAAAMKSAAA7vWkGPIz/ZQAA
AAB/wAAAAAAAAMKQAAA7ALJ1PLllyAAAAAB/wAAAAAAAAMKOAAC7yH+mPMKM0QAAAAB/wAAAAAAA
AMKMAAA6Da74PMHWoQAAAAB/wAAAAAAAAMKKAAA6tM2cPNN67gAAAAB/wAAAAAAAAMKIAAA8IV7O
PJ+zfgAAAAB/wAAAAAAAAMKGAAA8pcZpPH++4wAAAAB/wAAAAAAAAMKEAAA89T5KPDnE0QAAAAB/
wAAAAAAAAMKCAAA80wTyO7fUNQAAAAB/wAAAAAAAAMKAAAA8WkjVPEHevwAAAAB/wAAAAAAAAMJ8
AAA6MwhgPIzJewAAAAB/wAAAAAAAAMJ4AAC7Ds17PLfHTgAAAAB/wAAAAAAAAMJ0AAA7HUJZPQFf
5QAAAAB/wAAAAAAAAMJwAAC6xkGhPOMNuwAAAAB/wAAAAAAAAMJsAAA8JVYBPOBfyAAAAAB/wAAA
AAAAAMJoAAA76nfWPQf4fgAAAAB/wAAAAAAAAMJkAAA7N8jvPPePQwAAAAB/wAAAAAAAAMJgAAC6
hnxcPNb6TgAAAAB/wAAAAAAAAMJcAAC8ZPL/PPjqagAAAAB/wAAAAAAAAMJYAAC8sr6NPNbd7gAA
AAB/wAAAAAAAAMJUAAC8l7vgPHlnKgAAAAB/wAAAAAAAAMJQAAC8rIG9PDhNrgAAAAB/wAAAAAAA
AMJMAAC8G5tFPKqFSgAAAAB/wAAAAAAAAMJIAAA6aeLBPN0CzQAAAAB/wAAAAAAAAMJEAAC7vpe4
PMyi9gAAAAB/wAAAAAAAAMJAAAA7IfIIPMzcVwAAAAB/wAAAAAAAAMI8AAC62IAIPPL9FQAAAAB/
wAAAAAAAAMI4AAC7iSTiPNRDggAAAAB/wAAAAAAAAMI0AAC8Tg+APP4F2AAAAAB/wAAAAAAAAMIw
AAC8rtXWPQx3YgAAAAB/wAAAAAAAAMIsAAC86l7dPRS4LAAAAAB/wAAAAAAAAMIoAAC9DYT3PRQY
twAAAAB/wAAAAAAAAMIkAAC9KJ7aPOSwBQAAAAB/wAAAAAAAAMIgAAC9ALLTPOVWgwAAAAB/wAAA
AAAAAMIcAAC9IwfXPKbODwAAAAB/wAAAAAAAAMIYAAC83ulEPIzRBQAAAAB/wAAAAAAAAMIUAAC8
pNb+PCJ3ZQAAAAB/wAAAAAAAAMIQAAC8c0nWPHEKzgAAAAB/wAAAAAAAAMIMAAC8c94jPI5wJwAA
AAB/wAAAAAAAAMIIAAC8iIYnPKe8KAAAAAB/wAAAAAAAAMIEAAC8l7hDPJg51wAAAAB/wAAAAAAA
AMIAAAC8tpQlPIK8yQAAAAB/wAAAAAAAAMH4AAC9A1vuPFSNtgAAAAB/wAAAAAAAAMHwAAC9BIIT
PIAdqgAAAAB/wAAAAAAAAMHoAAC9GEquPH0vYgAAAAB/wAAAAAAAAMHgAAC9B5oDPIeoJgAAAAB/
wAAAAAAAAMHYAAC80Tz5PKahsgAAAAB/wAAAAAAAAMHQAAC8j92UPJhjtwAAAAB/wAAAAAAAAMHI
AAC7QHDxPGHmvgAAAAB/wAAAAAAAAMHAAAC7iYtXPFzCoQAAAAB/wAAAAAAAAMG4AAC8PuQIPBTX
GgAAAAB/wAAAAAAAAMGwAAC8WXl4PHoodAAAAAB/wAAAAAAAAMGoAAC8d+GEPIFGcgAAAAB/wAAA
AAAAAMGgAAC8jk12PFhlKgAAAAB/wAAAAAAAAMGYAAC8ibabPIAdwgAAAAB/wAAAAAAAAMGQAAA7
uw4dPJuFpwAAAAB/wAAAAAAAAMGIAAA8XBnDPJBEDwAAAAB/wAAAAAAAAMGAAAA7XEGTPIdUPQAA
AAB/wAAAAAAAAMFwAAA7UWa2PJVjwQAAAAB/wAAAAAAAAMFgAAC7tfsIPEw7CAAAAAB/wAAAAAAA
AMFQAAC8Px0CPK7EkAAAAAB/wAAAAAAAAMFAAAC8TQq5PNhJLwAAAAB/wAAAAAAAAMEwAAC72/IZ
PLpjXwAAAAB/wAAAAAAAAMEgAAC8kT4cPRZGPQAAAAB/wAAAAAAAAMEQAAC7sr9EPRtNIgAAAAB/
wAAAAAAAAMEAAAC6e8xYPRvCngAAAAB/wAAAAAAAAMDgAAC637XxPRVUvQAAAAB/wAAAAAAAAMDA
AAA7o/oDPSA7FQAAAAB/wAAAAAAAAMCgAAC73z9SPRYEGwAAAAB/wAAAAAAAAMCAAAC8WTaSPQwQ
YAAAAAB/wAAAAAAAAMBAAAC74GdKPNScjQAAAAB/wAAAAAAAAMAAAAC7MxugPKw7QgAAAAB/wAAA
AAAAAL+AAAC8p3K6PABg5wAAAAB/wAAAAAAAAAAAAAC8ni3QPElRgwAAAAB/wAAAAAAAAD+AAAC8
u7GsPDKOvgAAAAB/wAAAAAAAAEAAAAC8p6j8PCK5JwAAAAB/wAAAAAAAAEBAAAC8/asqPBimYAAA
AAB/wAAAAAAAAECAAAC8/l52PDQW4wAAAAB/wAAAAAAAAECgAAC9JkusPE6WLAAAAAB/wAAAAAAA
AEDAAAC9AoT2PDJn2AAAAAB/wAAAAAAAAEDgAAC9AIYbPDebkQAAAAB/wAAAAAAAAEEAAAC8jPaC
PIANGgAAAAB/wAAAAAAAAEEQAAA7ercrPHoU7gAAAAB/wAAAAAAAAEEgAAA8nDbyPJB2kgAAAAB/
wAAAAAAAAEEwAAA8jmOLPIcpTwAAAAB/wAAAAAAAAEFAAAA8t/xlPIC0uAAAAAB/wAAAAAAAAEFQ
AAA8jqo9PIM6AAAAAAB/wAAAAAAAAEFgAAA7JRyrPBRf+QAAAAB/wAAAAAAAAEFwAAA5Nqd4PCZv
9QAAAAB/wAAAAAAAAEGAAAA7pIhLPADzqwAAAAB/wAAAAAAAAEGIAAA8VYLBPI6xUQAAAAB/wAAA
AAAAAEGQAAA8mD3SPGfa0gAAAAB/wAAAAAAAAEGYAAA8OZ+IPIv9mAAAAAB/wAAAAAAAAEGgAAA7
DVbLPLM9SQAAAAB/wAAAAAAAAEGoAAC7Exf2PNxbsAAAAAB/wAAAAAAAAEGwAAC6I2NcPP8xvAAA
AAB/wAAAAAAAAEG4AAC8LgJpPOBnXwAAAAB/wAAAAAAAAEHAAAC8uC+vPNhHCQAAAAB/wAAAAAAA
AEHIAAA7k+u0PTJoEwAAAAB/wAAAAAAAAEHQAAA8IX8ZPT2mCwAAAAB/wAAAAAAAAEHYAAA8Nj14
PTvyGAAAAAB/wAAAAAAAAEHgAAA8LlEGPSu2LwAAAAB/wAAAAAAAAEHoAAA8rRpsPRKyfgAAAAB/
wAAAAAAAAEHwAAA8ZB3PPQ3XJgAAAAB/wAAAAAAAAEH4AAA7JUigPRzbUQAAAAB/wAAAAAAAAEIA
AAA7PiGNPSePdAAAAAB/wAAAAAAAAEIEAAA70V60PR8L7QAAAAB/wAAAAAAAAEIIAAA8EYQLPSLe
GQAAAAB/wAAAAAAAAEIMAAA8IyhyPTCUEwAAAAB/wAAAAAAAAEIQAAA8EDShPTuLHgAAAAB/wAAA
AAAAAEIUAAA7Kqi0PUdz2wAAAAB/wAAAAAAAAEIYAAC7wGhGPTwkFgAAAAB/wAAAAAAAAEIcAAC8
K+FYPTQHDAAAAAB/wAAAAAAAAEIgAAC7g/vsPR7dtgAAAAB/wAAAAAAAAEIkAAC8MTJmPQFI2wAA
AAB/wAAAAAAAAEIoAAC7rlYMPM2Z2wAAAAB/wAAAAAAAAEIsAAA7o+EiPMMwCgAAAAB/wAAAAAAA
AEIwAAA6xq/0PJVt+gAAAAB/wAAAAAAAAEI0AAA8GwyePKfI8gAAAAB/wAAAAAAAAEI4AAA7zy9L
PM5mkQAAAAB/wAAAAAAAAEI8AAA8vSt8PR15HAAAAAB/wAAAAAAAAEJAAAA8l+AOPSCblQAAAAB/
wAAAAAAAAEJEAAA8wfy/PPEwKgAAAAB/wAAAAAAAAEJIAAA9dTNdPT+7SAAAAAB/wAAAAAAAAEJM
AAA9Z7V4PTtcTQAAAAB/wAAAAAAAAEJQAAA9YTzLPS4WWQAAAAB/wAAAAAAAAEJUAAA9GkkiPS6K
GgAAAAB/wAAAAAAAAEJYAAA815ZvPTrF+AAAAAB/wAAAAAAAAEJcAAA8gYK6PUuwOgAAAAB/wAAA
AAAAAEJgAAA8sf+wPTu6ygAAAAB/wAAAAAAAAEJkAAA8SqocPT36UwAAAAB/wAAAAAAAAEJoAAA7
lxK3PT66YQAAAAB/wAAAAAAAAEJsAAA6lSmePRjcaAAAAAB/wAAAAAAAAEJwAAC7E2pGPQ8c1gAA
AAB/wAAAAAAAAEJ0AAC8LbHyPRos1gAAAAB/wAAAAAAAAEJ4AAC8V6XgPSfWzAAAAAB/wAAAAAAA
AEJ8AAC8E/X7PQzAbQAAAAB/wAAAAAAAAEKAAAC8bp9cPMKLxAAAAAB/wAAAAAAAAEKCAAC8niAu
PKIPDQAAAAB/wAAAAAAAAEKEAAC8T0ngPJSxSwAAAAB/wAAAAAAAAEKGAAC8LEQ0PLTieAAAAAB/
wAAAAAAAAEKIAAA8ZQSVPJm+swAAAAB/wAAAAAAAAEKKAAA8fgbUPLb/fQAAAAB/wAAAAAAAAEKM
AAA8SuCEPKah0QAAAAB/wAAAAAAAAEKOAAA8BJd8PLWX1gAAAAB/wAAAAAAAAEKQAAA8JcnZPMIa
1AAAAAB/wAAAAAAAAEKSAAA8fusNPGAEvAAAAAB/wAAAAAAAAEKUAAA8aFu/PDUjAwAAAAB/wAAA
AAAAAEKWAAA8CwaGPFBAKgAAAAB/wAAAAAAAAEKYAAC7CjcMPLHDPQAAAAB/wAAAAAAAAEKaAAA6
lftoPORBNAAAAAB/wAAAAAAAAEKcAAC7ZIgkPOc5BQAAAAB/wAAAAAAAAEKeAAC7uj3YPK2FLQAA
AAB/wAAAAAAAAEKgAAC7pZU4PJPxhwAAAAB/wAAAAAAAAEKiAAC7k21rPIqa4wAAAAB/wAAAAAAA
AEKkAAC8JtH0PDtlHgAAAAB/wAAAAAAAAEKmAAC8DFUcPEEiLwAAAAB/wAAAAAAAAEKoAAC8EYUf
PEEGegAAAAB/wAAAAAAAAEKqAAC74ObHPHVb4AAAAAB/wAAAAAAAAEKsAAA6W/X0PEHiYAAAAAB/
wAAAAAAAAEKuAAA8JvipPDZ3KQAAAAB/wAAAAAAAAEKwAAC6uPm9PG0hdgAAAAB/wAAAAAAAAEKy
AAC7dzTpPKxzNgAAAAB/wAAAAAAAAEK0AAA6oEQYPLCkVgAAAAB/wAAAAAAAAEK2AAC7jmtHPKGD
NwAAAAB/wAAAAAAAAEK4AAC72kbTPEVrGgAAAAB/wAAAAAAAAEK6AAC8h3XSO8Fe7gAAAAB/wAAA
AAAAAEK8AAC76KVQO+RVYgAAAAB/wAAAAAAAAEK+AAC7EhU9PACncAAAAAB/wAAAAAAAAELAAAA8
AjFuPEdjqAAAAAB/wAAAAAAAAELCAAA7FGFJPBpk5wAAAAB/wAAAAAAAAELEAAA6C/CmPCb3jAAA
AAB/wAAAAAAAAELGAAC65JOLPI2Q9gAAAAB/wAAAAAAAAELIAAC73geIPMatAAAAAAB/wAAAAAAA
AELKAAC7+wRuPL+mKgAAAAB/wAAAAAAAAELMAAC8i/97PNGdBgAAAAB/wAAAAAAAAELOAAC8fRjo
PNoCrQAAAAB/wAAAAAAAAELQAAC7HBqoPJw8bwAAAAB/wAAAAAAAAELSAAA6XcaqPLoxOAAAAAB/
wAAAAAAAAELUAAC8ODu8PPJs4AAAAAB/wAAAAAAAAELWAAC8hczyPNOM8wAAAAB/wAAAAAAAAELY
AAC8EqC3PMIr2QAAAAB/wAAAAAAAAELaAAA7zSDAPKMkjwAAAAB/wAAAAAAAAELcAAA67SECPLgv
CAAAAAB/wAAAAAAAAELeAAA7OtRsPLZdMQAAAAB/wAAAAAAAAELgAAA8Kj6TPMT6NgAAAAB/wAAA
AAAAAELiAAA7mZpFPMBtLQAAAAB/wAAAAAAAAELkAAC7E9ZiPLf2NAAAAAB/wAAAAAAAAELmAAC8
RcBuPLXJDQAAAAB/wAAAAAAAAELoAAC8BIcsPIj23wAAAAB/wAAAAAAAAELqAAC3Mm4APGptvwAA
AAB/wAAAAAAAAELsAAA8JM8gPF3IoAAAAAB/wAAAAAAAAELuAAA7u75qPGFZswAAAAB/wAAAAAAA
AELwAAC7zplCPOm8zQAAAAB/wAAAAAAAAELyAAC8DjNKPPd1CQAAAAB/wAAAAAAAAEL0AAC8cyzV
PMeiNQAAAAB/wAAAAAAAAEL2AAC7Q7uoPKQBxwAAAAB/wAAAAAAAAEL4AAA5pERQPIEeuAAAAAB/
wAAAAAAAAEL6AAA8mi3UPHwozwAAAAB/wAAAAAAAAEL8AAA9CE4JPDJPpgAAAAB/wAAAAAAAAEL+
AAA9IqatPIvgTwAAAAB/wAAAAAAAAEMAAAA9NPgrPNw5ZAAAAAB/wAAAAAAAAEMBAAA9EY/EPRO1
yAAAAAB/wAAAAAAAAEMCAAA8xwd0PRMSGgAAAAB/wAAAAAAAAEMDAAA8L9JxPQkUdQAAAAB/wAAA
AAAAAEMEAAA8GMO8PO7BegAAAAB/wAAAAAAAAEMFAAA60Av6PLlVmgAAAAB/wAAAAAAAAEMGAAA8
AHF8POceIgAAAAB/wAAAAAAAAEMHAAA6uewIPNOYQgAAAAB/wAAAAAAAAEMIAAA78zwOPLDQ6wAA
AAB/wAAAAAAAAEMJAAA7c6gkPLKRiQAAAAB/wAAAAAAAAEMKAAC7rK+8PJ4TFAAAAAB/wAAAAAAA
AEMLAAC8IZRCPNEvvQAAAAB/wAAAAAAAAEMMAAC7pOCIPPbzHQAAAAB/wAAAAAAAAEMNAAC5pioo
PQipBgAAAAB/wAAAAAAAAEMOAAA7PaYMPR7O4wAAAAB/wAAAAAAAAEMPAAC4l15gPRBJTwAAAAB/
wAAAAAAAAEMQAAC4VcbAPQsL7gAAAAB/wAAAAAAAAEMRAAA7yZfrPRHBugAAAAB/wAAAAAAAAEMS
AAA8GTf+PSmNnQAAAAB/wAAAAAAAAEMTAAA8HqgpPUJ3yAAAAAB/wAAAAAAAAEMUAAC8MGgUPUt6
CgAAAAB/wAAAAAAAAEMVAAC8QU54PSjSpAAAAAB/wAAAAAAAAEMWAAC8P5aGPQbDXwAAAAB/wAAA
AAAAAEMXAAC75XvbPNSJawAAAAB/wAAAAAAAAEMYAAC7ofmqPLSaywAAAAB/wAAAAAAAAEMZAAC7
wTFxPJGlDwAAAAB/wAAAAAAAAEMaAAC8J35XPAodtgAAAAB/wAAAAAAAAEMbAAC8MD8yO+b5ygAA
AAB/wAAAAAAAAEMcAAC8OxPWPGaH1gAAAAB/wAAAAAAAAEMdAAC8nrx+PLMz0gAAAAB/wAAAAAAA
AEMeAAC8PEIyPLtH+wAAAAB/wAAAAAAAAEMfAAC8cztmPL1bBAAAAAB/wAAAAAAAAEMgAAC8pEdg
PK911QAAAAB/wAAAAAAAAEMhAAC8jN8+PO7j5wAAAAB/wAAAAAAAAEMiAAC8e8SePQbbEAAAAAB/
wAAAAAAAAEMjAAA51UAgPRhRxQAAAAB/wAAAAAAAAEMkAAC7kDKCPSBImgAAAAB/wAAAAAAAAEMl
AAC70oXIPSfZyQAAAAB/wAAAAAAAAEMmAAC8A3iCPRHvGAAAAAB/wAAAAAAAAEMnAAC8HnjSPPb5
ZAAAAAB/wAAAAAAAAEMoAAC7QeZUPMHqfAAAAAB/wAAAAAAAAEMpAAC8jyXYPIYjBwAAAAB/wAAA
AAAAAEMqAAC8lv84PE3YPAAAAAB/wAAAAAAAAEMrAAC87WzqPAyOqAAAAAB/wAAAAAAAAEMsAAC9
M8S3PCydmAAAAAB/wAAAAAAAAEMtAAC9TxhUPGq0ngAAAAB/wAAAAAAAAEMuAAC9UxfoPJE4jAAA
AAB/wAAAAAAAAEMvAAC9DUSgPIzowwAAAAB/wAAAAAAAAEMwAAC9HjFDPJl/gAAAAAB/wAAAAAAA
AEMxAAC9JPcVPJ8m6gAAAAB/wAAAAAAAAEMyAAC8+hFSPL/e1QAAAAB/wAAAAAAAAEMzAAC8SljT
PPHZDwAAAAB/wAAAAAAAAEM0AAC72+AMPPXtWAAAAAB/wAAAAAAAAEM1AAC8lRNuPNjFvwAAAAB/
wAAAAAAAAEM2AAC8dY5CPO44bgAAAAB/wAAAAAAAAEM3AAC8kTJvPPGdawAAAAB/wAAAAAAAAEM4
AAC8asBQPNXU6AAAAAB/wAAAAAAAAEM5AAC8lAx8PN/rCAAAAAB/wAAAAAAAAEM6AAC70TusPPiz
2gAAAAB/wAAAAAAAAEM7AAC6rv+cPQ3qFgAAAAB/wAAAAAAAAEM8AAC8fs6GPQVvfgAAAAB/wAAA
AAAAAEM9AAC8xkdoPQ+YpwAAAAB/wAAAAAAAAEM+AAC8fUtPPR5/lQAAAAB/wAAAAAAAAEM/AAC8
3Q+BPSRPfwAAAAB/wAAAAAAAAENAAAC8/21aPSVuHgAAAAB/wAAAAAAAAENBAAC86YIcPQpYeAAA
AAB/wAAAAAAAAENCAAC81TZwPPE9SQAAAAB/wAAAAAAAAENDAAC827/oPNPsGQAAAAB/wAAAAAAA
AENEAAC8lFX0PNI88AAAAAB/wAAAAAAAAENFAAC5KsbAPSVc6AAAAAB/wAAAAAAAAENGAAA8SZ80
PQMbagAAAAB/wAAAAAAAAENHAAA8H+cCPQZiQQAAAAB/wAAAAAAAAENIAAC71W+pPKCRIgAAAAB/
wAAAAAAAAENJAAC8OXRyPBufowAAAAB/wAAAAAAAAENKAAC8C3zVO6U57AAAAAB/wAAAAAAAAENL
AAC8PUHkO+9G/AAAAAB/wAAAAAAAAENMAAC8jqtsPEjXnwAAAAB/wAAAAAAAAENNAAC8u+2RPGvQ
9AAAAAB/wAAAAAAAAENOAAC8+RnWPFuHeAAAAAB/wAAAAAAAAENPAAC9G+HiPLmx6gAAAAB/wAAA
AAAAAENQAAC9SQiiPMuyiQAAAAB/wAAAAAAAAENRAAC9gvbWPS04HgAAAAB/wAAAAAAAAENSAAC9
AQa9PSlZdgAAAAB/wAAAAAAAAENTAAC8LppnPUAuqgAAAAB/wAAAAAAAAENUAAC8irFVPXyIywAA
AAB/wAAAAAAAAENVAAC73U5aPXu7uQAAAAB/wAAAAAAAAENWAAC8JG+2PWoMEQAAAAB/wAAAAAAA
AENXAAC8NwBQPWBAJAAAAAB/wAAAAAAAAENYAAC8Kg+8PWHWFAAAAAB/wAAAAAAAAENZAAC8AKqz
PUuRKAAAAAB/wAAAAAAAAENaAAC7lKq6PTy0/AAAAAB/wAAAAAAAAENbAAC78IRzPTI8bwAAAAB/
wAAAAAAAAENcAAC8PDN+PSg0yAAAAAB/wAAAAAAAAENdAAC8VfepPRoMUgAAAAB/wAAAAAAAAENe
AAC8X28APNaGvAAAAAB/wAAAAAAAAENfAAC7GW7hPKiI8AAAAAB/wAAAAAAAAENgAAA8jBeDPQ61
NgAAAAB/wAAAAAAAAENhAAA80XC1PPCo1QAAAAB/wAAAAAAAAENiAAA8l2d1PRboKgAAAAB/wAAA
AAAAAENjAAA8rBNDPTYSxAAAAAB/wAAAAAAAAENkAAA9D+t+PU3WhQAAAAB/wAAAAAAAAENlAAA9
RVhaPVRNZAAAAAB/wAAAAAAAAENmAAA9TqaGPTwJYgAAAAB/wAAAAAAAAENnAAA9KATsPTAQxwAA
AAB/wAAAAAAAAENoAAA9IdNYPQ16KgAAAAB/wAAAAAAAAENpAAA9CWn+PQusugAAAAB/wAAAAAAA
AENqAAA83ZgjPSk2WwAAAAB/wAAAAAAAAENrAAA8nmBoPTdyIgAAAAB/wAAAAAAAAENsAAA8WGib
PVRcqQAAAAB/wAAAAAAAAENtAAA8qaaKPV1JlwAAAAB/wAAAAAAAAENuAAA8uNqGPUYkqwAAAAB/
wAAAAAAAAENvAAA81/2qPUE++QAAAAB/wAAAAAAAAENwAAA81iZcPT4CLwAAAAB/wAAAAAAAAENx
AAA80zsOPSdxGwAAAAB/wAAAAAAAAENyAAA8jNZSPRiH+wAAAAB/wAAAAAAAAENzAAA8d1dzPS7X
YwAAAAB/wAAAAAAAAEN0AAA8RzRoPVrSQwAAAAB/wAAAAAAAAEN1AAA7rZ9GPVKEfQAAAAB/wAAA
AAAAAEN2AAA8B8psPUa6OwAAAAB/wAAAAAAAAEN3AAC7l5dPPUUiEQAAAAB/wAAAAAAAAEN4AAC7
a735PT4C3QAAAAB/wAAAAAAAAEN5AAA8VRF8PQaXoQAAAAB/wAAAAAAAAEN6AAA8hQyYPPtZUQAA
AAB/wAAAAAAAAEN7AAA8jVZSPRHupgAAAAB/wAAAAAAAAEN8AAA6E86oPUE/WAAAAAB/wAAAAAAA
AEN9AAA7hPVYPVWBAAAAAAB/wAAAAAAAAEN+AAA8P9p0PXUHUwAAAAB/wAAAAAAAAEN/AAA8POh7
PYAtXgAAAAB/wAAAAAAAAEOAAAA7ieFyPWoMIAAAAAB/wAAAAAAAAEOAgAA7ZGoqPUsImAAAAAB/
wAAAAAAAAEOBAAA8kweWPS5iFgAAAAB/wAAAAAAAAEOBgAA8SRAmPSNkFwAAAAB/wAAAAAAAAEOC
AAA7iOooPTo9dwAAAAB/wAAAAAAAAEOCgAA8kXuhPVy2kgAAAAB/wAAAAAAAAEODAAA8jLamPV2z
9wAAAAB/wAAAAAAAAEODgAA8GD9wPVM8WwAAAAB/wAAAAAAAAEOEAAA7dppSPUPw7wAAAAB/wAAA
AAAAAEOEgAC7oSZUPVspQwAAAAB/wAAAAAAAAEOFAAA7h7K0PVV5awAAAAB/wAAAAAAAAEOFgAC8
izrMPT9JbAAAAAB/wAAAAAAAAEOGAAC8h8uuPS8bqgAAAAB/wAAAAAAAAEOGgAC8bnecPTb2MQAA
AAB/wAAAAAAAAEOHAAC8H5iFPS1PSQAAAAB/wAAAAAAAAEOHgAC8c/y8PSgFgwAAAAB/wAAAAAAA
AEOIAAC8Ky8EPS6d7wAAAAB/wAAAAAAAAEOIgAC8x7nIPRlo7QAAAAB/wAAAAAAAAEOJAAC8SYsL
PQ3r5AAAAAB/wAAAAAAAAEOJgAC7wZocPSFh7gAAAAB/wAAAAAAAAEOKAAC8pBQfPRlUOgAAAAB/
wAAAAAAAAEOKgAC9KZhwPTlRZAAAAAB/wAAAAAAAAEOLAAC9EAM/PQZlagAAAAB/wAAAAAAAAEOL
gAC8hFyaPMdKnQAAAAB/wAAAAAAAAEOMAAA8q8o6PQr8pAAAAAB/wAAAAAAAAEOMgAA8uYNjPO2t
pgAAAAB/wAAAAAAAAEONAAA9KUcOPQSSIQAAAAB/wAAAAAAAAEONgAA9SXlMPQC47AAAAAB/wAAA
AAAAAEOOAAA9YEM+PQgwxQAAAAB/wAAAAAAAAEOOgAA9J5PFPXkpiwAAAAB/wAAAAAAAAEOPAAA9
FBkKPY3aRQAAAAB/wAAAAAAAAEOPgAA9PeUtPY7PCwAAAAB/wAAAAAAAAEOQAAA9TIxSPYNbgAAA
AAB/wAAAAAAAAEOQgAA9LBa1PVmFQwAAAAB/wAAAAAAAAEORAAA818dkPTAwmQAAAAB/wAAAAAAA
AEORgAA7zlSgPSP/EwAAAAB/wAAAAAAAAEOSAAA8GVKiPSDYDQAAAAB/wAAAAAAAAEOSgAA8Tf3u
PStrBAAAAAB/wAAAAAAAAEOTAAA8ibXaPTil7QAAAAB/wAAAAAAAAEOTgAA8tPQzPTrgkAAAAAB/
wAAAAAAAAEOUAAA9CThEPUtISwAAAAB/wAAAAAAAAEOUgAA9N9DcPU1JUQAAAAB/wAAAAAAAAEOV
AAA9RFPXPWU1EwAAAAB/wAAAAAAAAEOVgAA9aEJGPU8IzAAAAAB/wAAAAAAAAEOWAAA9HxhOPUye
7gAAAAB/wAAAAAAAAEOWgAA9Jad+PTJtowAAAAB/wAAAAAAAAEOXAAA9RA/5PTCa1gAAAAB/wAAA
AAAAAEOXgAA9RIbxPSjA+gAAAAB/wAAAAAAAAEOYAAA9FsjfPSkawQAAAAB/wAAAAAAAAEOYgAA8
0dLyPT0edQAAAAB/wAAAAAAAAEOZAAA8xefePUrbagAAAAB/wAAAAAAAAEOZgAA8+b2fPSrvBwAA
AAB/wAAAAAAAAEOaAAA9Al+SPT4lBwAAAAB/wAAAAAAAAEOagAA9AFq9PT/UEQAAAAB/wAAAAAAA
AEObAAA85tgCPUsTLwAAAAB/wAAAAAAAAEObgAA85pkZPSr43AAAAAB/wAAAAAAAAEOcAAA830Lt
PSc3NgAAAAB/wAAAAAAAAEOcgAA9EyNMPR9AGAAAAAB/wAAAAAAAAEOdAAA8/RFXPQUvZAAAAAB/
wAAAAAAAAEOdgAA85ihOPPcsbAAAAAB/wAAAAAAAAEOeAAA87rDBPNKbwwAAAAB/wAAAAAAAAEOe
gAA8qGUMPMQN4AAAAAB/wAAAAAAAAEOfAAA89DjtPLjFqgAAAAB/wAAAAAAAAEOfgAA9LlLNPOFS
OAAAAAB/wAAAAAAAAEOgAAA9SZ3uPRQ14AAAAAB/wAAAAAAAAEOggAA9PZeSPRsTmQAAAAB/wAAA
AAAAAEOhAAA9BdRPPR0pBQAAAAB/wAAAAAAAAEOhgAA86WcEPUAYpQAAAAB/wAAAAAAAAEOiAAA8
qgiyPSJQGQAAAAB/wAAAAAAAAEOigAA89VVSPRJehwAAAAB/wAAAAAAAAEOjAAA9CK6kPQbZSwAA
AAB/wAAAAAAAAEOjgAA8q2FuPRhz5gAAAAB/wAAAAAAAAEOkAAA8pU6EPRZkIAAAAAB/wAAAAAAA
AEOkgAA8ChWWPWf84wAAAAB/wAAAAAAAAEOlAAA8bVx3PWlAtQAAAAB/wAAAAAAAAEOlgAC8kYu9
PaLvFAAAAAB/wAAAAAAAAEOmAAC8wrBHPZw5cQAAAAB/wAAAAAAAAEOmgAC8yAEgPZfiUwAAAAB/
wAAAAAAAAEOnAAC8oDFvPXzyywAAAAB/wAAAAAAAAEOngAC8etz8PWXnMwAAAAB/wAAAAAAAAEOo
AAC8SYDZPVQ32gAAAAB/wAAAAAAAAEOogAC8dHh9PVpnxQAAAAB/wAAAAAAAAEOpAAC8sTNRPUaw
fwAAAAB/wAAAAAAAAEOpgAC8lbMNPSmkkwAAAAB/wAAAAAAAAEOqAAC8LXffPS8e1wAAAAB/wAAA
AAAAAEOqgAC8kqctPTcuCgAAAAB/wAAAAAAAAEOrAAC8Wf8VPSyOTQAAAAB/wAAAAAAAAEOrgAC8
Zgg2PSYM/QAAAAB/wAAAAAAAAEOsAAC7E9JCPSoUbgAAAAB/wAAAAAAAAEOsgAA9C0WjPTK9IQAA
AAB/wAAAAAAAAEOtAAA9B059PPIwnQAAAAB/wAAAAAAAAEOtgAA89cXUPST76wAAAAB/wAAAAAAA
AEOuAAA9Bw0KPVDMTwAAAAB/wAAAAAAAAEOugAA9JspiPVRRJgAAAAB/wAAAAAAAAEOvAAA9NCeY
PUioXAAAAAB/wAAAAAAAAEOvgAA9VAsnPWLDwAAAAAB/wAAAAAAAAEOwAAA9gudePXOyNwAAAAB/
wAAAAAAAAEOwgAA9glwWPYExgAAAAAB/wAAAAAAAAEOxAAA9hSd6PWxhxQAAAAB/wAAAAAAAAEOx
gAA9Xmv8PU5DwAAAAAB/wAAAAAAAAEOyAAA9KpVwPTPTPQAAAAB/wAAAAAAAAEOygAA9DyCdPVjy
vAAAAAB/wAAAAAAAAEOzAAA8og/vPYuG6gAAAAB/wAAAAAAAAEOzgAA8z9dcPWa88AAAAAB/wAAA
AAAAAEO0AAA8jhqsPWv2eAAAAAB/wAAAAAAAAEO0gAA8xw8kPV+5GwAAAAB/wAAAAAAAAEO1AAA8
qUrPPTo0UAAAAAB/wAAAAAAAAEO1gAA81EPGPSgzeAAAAAB/wAAAAAAAAEO2AAA89BXVPQl/AQAA
AAB/wAAAAAAAAEO2gAA89ZLjPQALSQAAAAB/wAAAAAAAAEO3AAA9HwUpPK1+8gAAAAB/wAAAAAAA
AEO3gAA87p1zPEkirAAAAAB/wAAAAAAAAEO4AAA9IW+/PBFgWQAAAAB/wAAAAAAAAEO4gAA9AZH8
O3vxvQAAAAB/wAAAAAAAAEO5AAA86gXSOvwkjQAAAAB/wAAAAAAAAEO5gAA81c8+O738EwAAAAB/
wAAAAAAAAEO6AAA8zDi+PIqasQAAAAB/wAAAAAAAAEO6gAA9EO80PKEKFAAAAAB/wAAAAAAAAEO7
AAA9BrSoPI2fnwAAAAB/wAAAAAAAAEO7gAA9J7FsPI598gAAAAB/wAAAAAAAAEO8AAA9Ol/SPG7b
LwAAAAB/wAAAAAAAAEO8gAA860vLPGNPYAAAAAB/wAAAAAAAAEO9AAA8tur0PInd3AAAAAB/wAAA
AAAAAEO9gAA87/kCPJOE4gAAAAB/wAAAAAAAAEO+AAA9FX34PN6apAAAAAB/wAAAAAAAAEO+gAA9
Cm9ZPQnSNAAAAAB/wAAAAAAAAEO/AAA8mnv4PTdrBQAAAAB/wAAAAAAAAEO/gAA8W918PTNeGQAA
AAB/wAAAAAAAAEPAAAA8PtgWPUaRsgAAAAB/wAAAAAAAAEPAgAC7eT3tPVPCSwAAAAB/wAAAAAAA
AEPBAAC8RGzrPV9qOQAAAAB/wAAAAAAAAEPBgAC8u8CuPXKHfgAAAAB/wAAAAAAAAEPCAAC8kiCA
PWAfPQAAAAB/wAAAAAAAAEPCgAC65TsOPVMEqwAAAAB/wAAAAAAAAEPDAAC8/qqmPY0dNAAAAAB/
wAAAAAAAAEPDgAC87sjSPYowKAAAAAB/wAAAAAAAAEPEAAC8g6E8PYIrwQAAAAB/wAAAAAAAAEPE
gAC80mSPPWBXcgAAAAB/wAAAAAAAAEPFAAC85a64PVxRTQAAAAB/wAAAAAAAAEPFgAC8j2JTPXaJ
RgAAAAB/wAAAAAAAAEPGAAC8OZziPX54LAAAAAB/wAAAAAAAAEPGgAA73ZgIPXAhZAAAAAB/wAAA
AAAAAEPHAAA8apB0PUjnzgAAAAB/wAAAAAAAAEPHgAA8oXGAPUXCqgAAAAB/wAAAAAAAAEPIAAA8
32jsPRTFxQAAAAB/wAAAAAAAAEPIgAA9F2IuPSTIJAAAAAB/wAAAAAAAAEPJAAA9EOhUPRqeHgAA
AAB/wAAAAAAAAEPJgAA8+sQ/PSdLQQAAAAB/wAAAAAAAAEPKAAA845b6PU8kJQAAAAB/wAAAAAAA
AEPKgAA8iyQGPSM01gAAAAB/wAAAAAAAAEPLAAA8BpzCPRUPsQAAAAB/wAAAAAAAAEPLgAA83vSN
PIUuRwAAAAB/wAAAAAAAAEPMAAA9BKlbPK7jvAAAAAB/wAAAAAAAAEPMgAA87qWKPOey9AAAAAB/
wAAAAAAAAEPNAAA9IoDkPMOeWAAAAAB/wAAAAAAAAEPNgAA9D/3YPIWc+wAAAAB/wAAAAAAAAEPO
AAA9DlV9PBo8tAAAAAB/wAAAAAAAAEPOgAA8/aidPEuCmgAAAAB/wAAAAAAAAEPPAAA85qjDPGSE
EwAAAAB/wAAAAAAAAEPPgAA9FZzEPLYc/AAAAAB/wAAAAAAAAEPQAAA84hexPI29swAAAAB/wAAA
AAAAAEPQgAA8xxkWPGDiHgAAAAB/wAAAAAAAAEPRAAA9LsfFPGjcvQAAAAB/wAAAAAAAAEPRgAA9
Vj7ePHLJYAAAAAB/wAAAAAAAAEPSAAA9NqFpPONvnQAAAAB/wAAAAAAAAEPSgAA84uN8POe6AgAA
AAB/wAAAAAAAAEPTAAA8qfEYPOEwHgAAAAB/wAAAAAAAAEPTgAA9CHDOPNwRWwAAAAB/wAAAAAAA
AEPUAAA9H2GpPNk4DwAAAAB/wAAAAAAAAEPUgAA9QDTrPOEWHQAAAAB/wAAAAAAAAEPVAAA9EyUT
PQSpyQAAAAB/wAAAAAAAAEPVgAA8NiwGPQFYfgAAAAB/wAAAAAAAAEPWAAA7dhkMPPTKYwAAAAB/
wAAAAAAAAEPWgAC8M3CAPN1pOgAAAAB/wAAAAAAAAEPXAAC8K7eKPN1CkAAAAAB/wAAAAAAAAEPX
gAC7c5BYPMkNZQAAAAB/wAAAAAAAAEPYAAA7uRbKPNJ0EwAAAAB/wAAAAAAAAEPYgAA7gwMpPIoD
oQAAAAB/wAAAAAAAAEPZAAA7oBH8PK7/1wAAAAB/wAAAAAAAAEPZgAA50jkCPQaMpAAAAAB/wAAA
AAAAAEPaAAC6NfcAPRV/+QAAAAB/wAAAAAAAAEPagAC8A9FOPQSdfwAAAAB/wAAAAAAAAEPbAAA7
DWsNPMQejgAAAAB/wAAAAAAAAEPbgAA8Vag3PLxtugAAAAB/wAAAAAAAAEPcAAA8LEydPLSUcwAA
AAB/wAAAAAAAAEPcgAA7q8CXPKvVYQAAAAB/wAAAAAAAAEPdAAA1QzLePMwmHAAAAAB/wAAAAAAA
AEPdgAC7xuftPOZ70AAAAAB/wAAAAAAAAEPeAAC8HMg+PQNcQQAAAAB/wAAAAAAAAEPegAC8XCwB
PPt6wwAAAAB/wAAAAAAAAEPfAAC7QtQGPNt63wAAAAB/wAAAAAAAAEPfgAA7ZlLYPPyN7gAAAAB/
wAAAAAAAAEPgAAA8xmrQPO8n6wAAAAB/wAAAAAAAAEPggAA8qJ5WPMIniwAAAAB/wAAAAAAAAEPh
AAA8LOzQPINPZAAAAAB/wAAAAAAAAEPhgAA75ZZVPGnW8gAAAAB/wAAAAAAAAEPiAAA8i3u9PPHu
WgAAAAB/wAAAAAAAAEPigAA7L0K2PO/5+AAAAAB/wAAAAAAAAEPjAAC8LIZWPNDVXAAAAAB/wAAA
AAAAAEPjgAA7aEVsPNpHGQAAAAB/wAAAAAAAAEPkAAA711MuPOGRaAAAAAB/wAAAAAAAAEPkgAC8
D/zEPPyl3QAAAAB/wAAAAAAAAEPlAAC8kEHYPPW9iQAAAAB/wAAAAAAAAEPlgAC8XZkDPP22PQAA
AAB/wAAAAAAAAEPmAAC7+Q+EPQAWuQAAAAB/wAAAAAAAAEPmgAA71ArpPPjzywAAAAB/wAAAAAAA
AEPnAAA71zegPNU5fQAAAAB/wAAAAAAAAEPngAA6IXbePF9yWAAAAAB/wAAAAAAAAEPoAAC7FXH6
PIlOhAAAAAB/wAAAAAAAAEPogAC8iz9cPKR9kQAAAAB/wAAAAAAAAEPpAAC8u0mFPLa+HwAAAAB/
wAAAAAAAAEPpgAC8sPm7PQG1pwAAAAB/wAAAAAAAAEPqAAC8ILTqPQp5mgAAAAB/wAAAAAAAAEPq
gAA5S7FAPRm3EQAAAAB/wAAAAAAAAEPrAAC6lsmQPYkjUQAAAAB/wAAAAAAAAEPrgAA7MwRQPZak
gQAAAAB/wAAAAAAAAEPsAAA7pCIYPZgxpQAAAAB/wAAAAAAAAEPsgAA7v4cMPZCMZgAAAAB/wAAA
AAAAAEPtAAC8Ja8gPYOI3AAAAAB/wAAAAAAAAEPtgAC63q4gPWwgLgAAAAB/wAAAAAAAAEPuAAC7
t54CPWXv3AAAAAB/wAAAAAAAAEPugAA7PfJbPW7LzgAAAAB/wAAAAAAAAEPvAAA81h24PYmGnwAA
AAB/wAAAAAAAAEPvgAA9FhInPX0SzAAAAAB/wAAAAAAAAEPwAAA9NsuiPW4c2gAAAAB/wAAAAAAA
AEPwgAA9CAXEPXB6DwAAAAB/wAAAAAAAAEPxAAA9FY5VPVNCpQAAAAB/wAAAAAAAAEPxgAA9XQTW
PU8htgAAAAB/wAAAAAAAAEPyAAA9Wt2WPTgEyQAAAAB/wAAAAAAAAEPygAA9VEJ+PVJb/gAAAAB/
wAAAAAAAAEPzAAA9Zg3vPU9knwAAAAB/wAAAAAAAAEPzgAA9WE4LPTKQbgAAAAB/wAAAAAAAAEP0
AAA9dewyPT2GoAAAAAB/wAAAAAAAAEP0gAA9ic6ePT2LwAAAAAB/wAAAAAAAAEP1AAA9YuI0PS13
5wAAAAB/wAAAAAAAAEP1gAA9TsRlPSMSpQAAAAB/wAAAAAAAAEP2AAA9KbW4PTIdwAAAAAB/wAAA
AAAAAEP2gAA9KH4GPSRwqwAAAAB/wAAAAAAAAEP3AAA9OP3uPQnCpgAAAAB/wAAAAAAAAEP3gAA9
WkH5PPB+0AAAAAB/wAAAAAAAAEP4AAA9SeWLPMMh5AAAAAB/wAAAAAAAAEP4gAA9bICgPLmY6wAA
AAB/wAAAAAAAAEP5AAA9l3uAPLA9rgAAAAB/wAAAAAAAAEP5gAA9o0HxPKcBywAAAAB/wAAAAAAA
AEP6AAA9g+o7PL/0YwAAAAB/wAAAAAAAAEP6gAA9h+vNPKsFTQAAAAB/wAAAAAAAAEP7AAA9jxRM
PKUI6AAAAAB/wAAAAAAAAEP7gAA9g/f7PL42hgAAAAB/wAAAAAAAAEP8AAA9e5K5POW+2QAAAAB/
wAAAAAAAAEP8gAA9TKMiPOXfHQAAAAB/wAAAAAAAAEP9AAA9dzCyPMBnXwAAAAB/wAAAAAAAAEP9
gAA9p3GNPJvL4wAAAAB/wAAAAAAAAEP+AAA9qyRCPL07WAAAAAB/wAAAAAAAAEP+gAA9noq9PLGI
8AAAAAB/wAAAAAAAAEP/AAA9jhqqPL2B4QAAAAB/wAAAAAAAAEP/gAA9lZmLPJkOkAAAAAB/wAAA
AAAAAEQAAAA9ofgdPLou2AAAAAB/wAAAAAAAAEQAQAA9fTeHPQiP/QAAAAB/wAAAAAAAAEQAgAA9
fUNWPRNsrAAAAAB/wAAAAAAAAEQAwAA9kDmtPSVdRgAAAAB/wAAAAAAAAEQBAAA9nni4PU6bXgAA
AAB/wAAAAAAAAEQBQAA9ijFsPSzQWQAAAAB/wAAAAAAAAEQBgAA9n/fCPRBn3wAAAAB/wAAAAAAA
AEQBwAA9kWyiPQrz2wAAAAB/wAAAAAAAAEQCAAA9gnXQPOft3QAAAAB/wAAAAAAAAEQCQAA9l1l3
PSlhDwAAAAB/wAAAAAAAAEQCgAA9om0GPUAEBwAAAAB/wAAAAAAAAEQCwAA9gfP0PTqiHQAAAAB/
wAAAAAAAAEQDAAA9FWGCPSyVogAAAAB/wAAAAAAAAEQDQAA9Al+aPTegbgAAAAB/wAAAAAAAAEQD
gAA9MFGuPTyGZQAAAAB/wAAAAAAAAEQDwAA9REN8PTxlpQAAAAB/wAAAAAAAAEQEAAA9W8B2PT+d
1gAAAAB/wAAAAAAAAEQEQAA9LS4dPUJw4QAAAAB/wAAAAAAAAEQEgAA9OunuPTzd1wAAAAB/wAAA
AAAAAEQEwAA9ehvqPVCq9QAAAAB/wAAAAAAAAEQFAAA9aGwwPUyLsgAAAAB/wAAAAAAAAEQFQAA9
d0wOPUptzQAAAAB/wAAAAAAAAEQFgAA9bEeWPWKqRQAAAAB/wAAAAAAAAEQFwAA9U5wpPXyupQAA
AAB/wAAAAAAAAEQGAAA9ebcWPXqgGAAAAAB/wAAAAAAAAEQGQAA9mRFCPXF6UAAAAAB/wAAAAAAA
AEQGgAA9oc98PXYrUwAAAAB/wAAAAAAAAEQGwAA9oP2xPWj7ewAAAAB/wAAAAAAAAEQHAAA9htWl
PVQYOwAAAAB/wAAAAAAAAEQHQAA9lWnCPTpYPAAAAAB/wAAAAAAAAEQHgAA9tWjdPTwc0AAAAAB/
wAAAAAAAAEQHwAA9wpdmPTTpGgAAAAB/wAAAAAAAAEQIAAA9w327PTJ2IQAAAAB/wAAAAAAAAEQI
QAA9wUC5PSBjuwAAAAB/wAAAAAAAAEQIgAA9v4jlPTae2QAAAAB/wAAAAAAAAEQIwAA9rm2sPV+k
uAAAAAB/wAAAAAAAAEQJAAA9o6jvPWjfFAAAAAB/wAAAAAAAAEQJQAA9pOYEPW4SzwAAAAB/wAAA
AAAAAEQJgAA9kL1nPV/0jwAAAAB/wAAAAAAAAEQJwAA9nSwYPVgf9QAAAAB/wAAAAAAAAEQKAAA9
mO1uPW0zrQAAAAB/wAAAAAAAAEQKQAA9fZL3PWaF3AAAAAB/wAAAAAAAAEQKgAA9O3N+PX+bIAAA
AAB/wAAAAAAAAEQKwAA9I+LSPY1gkQAAAAB/wAAAAAAAAEQLAAA9FiGsPZcLMQAAAAB/wAAAAAAA
AEQLQAA9DLjmPZDPWQAAAAB/wAAAAAAAAEQLgAA8/LGJPYo1uwAAAAB/wAAAAAAAAEQLwAA9GtGh
PXe4QAAAAAB/wAAAAAAAAEQMAAA9F8UJPWY9EQAAAAB/wAAAAAAAAEQMQAA9C80FPWBPKAAAAAB/
wAAAAAAAAEQMgAA9HV0jPUntWwAAAAB/wAAAAAAAAEQMwAA9Guh2PVlacwAAAAB/wAAAAAAAAEQN
AAA9JZLrPVR2GwAAAAB/wAAAAAAAAEQNQAA9K+YLPVDbQAAAAAB/wAAAAAAAAEQNgAA9UlQrPSY2
EAAAAAB/wAAAAAAAAEQNwAA9Pk8IPQy/UgAAAAB/wAAAAAAAAEQOAAA9VF1yPTqiSgAAAAB/wAAA
AAAAAEQOQAA9EjsDPVvKKQAAAAB/wAAAAAAAAEQOgAA86vqTPUOLMQAAAAB/wAAAAAAAAEQOwAA8
wfH9PSjKTgAAAAB/wAAAAAAAAEQPAAA85BLMPSVaAAAAAAB/wAAAAAAAAEQPQAA86nMiPUSwpwAA
AAB/wAAAAAAAAEQPgAA9CcdoPToHIgAAAAB/wAAAAAAAAEQPwAA9C+2mPT83UgAAAAB/wAAAAAAA
AEQQAAA9EQqNPTr7TwAAAAB/wAAAAAAAAEQQQAA9EcH9PRhHCAAAAAB/wAAAAAAAAEQQgAA86/ra
PTNkDwAAAAB/wAAAAAAAAEQQwAA8v9RYPUya8wAAAAB/wAAAAAAAAEQRAAA87B6EPTjMOQAAAAB/
wAAAAAAAAEQRQAA9HTWJPTw0UQAAAAB/wAAAAAAAAEQRgAA9KJ2SPUTN6QAAAAB/wAAAAAAAAEQR
wAA9NZKAPVq7IQAAAAB/wAAAAAAAAEQSAAA9Mem+PVPEYgAAAAB/wAAAAAAAAEQSQAA9gQ+pPUP0
jQAAAAB/wAAAAAAAAEQSgAA9fp/wPTlYPAAAAAB/wAAAAAAAAEQSwAA9TJcmPT6bRgAAAAB/wAAA
AAAAAEQTAAA9E7WaPVD3GwAAAAB/wAAAAAAAAEQTQAA9DmQZPVXhRgAAAAB/wAAAAAAAAEQTgAA9
G6+UPV5a9AAAAAB/wAAAAAAAAEQTwAA9FbwGPXi2wAAAAAB/wAAAAAAAAEQUAAA9FEC8PXl0SQAA
AAB/wAAAAAAAAEQUQAA84NBcPXcZJwAAAAB/wAAAAAAAAEQUgAA81RsPPXhLGgAAAAB/wAAAAAAA
AEQUwAA8ap/oPV6cqAAAAAB/wAAAAAAAAEQVAAA877dsPS7a3QAAAAB/wAAAAAAAAEQVQAA9IJYm
PQO2jAAAAAB/wAAAAAAAAEQVgAA8zT39POvnZwAAAAB/wAAAAAAAAEQVwAA8fAF2PRm8FgAAAAB/
wAAAAAAAAEQWAAA8TdvmPUrOhgAAAAB/wAAAAAAAAEQWQAA885qUPT+E0gAAAAB/wAAAAAAAAEQW
gAA9HaxMPTroMAAAAAB/wAAAAAAAAEQWwAA9IrOXPSmagAAAAAB/wAAAAAAAAEQXAAA9C0voPSSu
YgAAAAB/wAAAAAAAAEQXQAA8PZDrPSK16QAAAAB/wAAAAAAAAEQXgAA6tgqQPSdCmgAAAAB/wAAA
AAAAAEQXwAA7hjgiPQXVfwAAAAB/wAAAAAAAAEQYAAA8LVXhPQiLQgAAAAB/wAAAAAAAAEQYQAA8
D9IVPQTGtQAAAAB/wAAAAAAAAEQYgAA7IiRQPQV3TwAAAAB/wAAAAAAAAEQYwAC7cnrGPQ8HbgAA
AAB/wAAAAAAAAEQZAAC8IADBPQL70QAAAAB/wAAAAAAAAEQZQAC75kkgPNhgYAAAAAB/wAAAAAAA
AEQZgAA6HaBgPNOKJAAAAAB/wAAAAAAAAEQZwAA8ApRiPP48QAAAAAB/wAAAAAAAAEQaAAA8GhRB
PPXYqwAAAAB/wAAAAAAAAEQaQAA8QBtkPQYXDAAAAAB/wAAAAAAAAEQagAA9D76YPQiKxQAAAAB/
wAAAAAAAAEQawAA8r5qGPOOjLQAAAAB/wAAAAAAAAEQbAAA8aDK1PLScXAAAAAB/wAAAAAAAAEQb
QAA8oHpsPQXUcwAAAAB/wAAAAAAAAEQbgAA8VsXWPOrJJgAAAAB/wAAAAAAAAEQbwAA8jDgUPQsq
CwAAAAB/wAAAAAAAAEQcAAA8jMxmPPNdaQAAAAB/wAAAAAAAAEQcQAA8nwfAPN7V5AAAAAB/wAAA
AAAAAEQcgAA9BuWQPKOMhgAAAAB/wAAAAAAAAEQcwAA9IJB1PJSN9gAAAAB/wAAAAAAAAEQdAAA9
Oyh/PI4VSwAAAAB/wAAAAAAAAEQdQAA9FRIMPLNB4wAAAAB/wAAAAAAAAEQdgAA83e2jPKRXrgAA
AAB/wAAAAAAAAEQdwAA8VZxvPPU2hQAAAAB/wAAAAAAAAEQeAAA7jbysPQ8JbQAAAAB/wAAAAAAA
AEQeQAA7zERvPQI5JwAAAAB/wAAAAAAAAEQegAC7Xnl6PNXPJgAAAAB/wAAAAAAAAEQewAA5STua
PIXstwAAAAB/wAAAAAAAAEQfAAA7YTGhPG9ZmwAAAAB/wAAAAAAAAEQfQAC8MS2JPFVcAQAAAAB/
wAAAAAAAAEQfgAC8+cXnPKUc7QAAAAB/wAAAAAAAAEQfwAC8r7ZFPLsnYAAAAAB/wAAAAAAAAEQg
AAC7+mOcPNMxEAAAAAB/wAAAAAAAAEQgQAA7pwNZPPSRHwAAAAB/wAAAAAAAAEQggAC78gbiPNKB
0AAAAAB/wAAAAAAAAEQgwAC7sIS/PNfmFwAAAAB/wAAAAAAAAEQhAAC8agL6PMFptwAAAAB/wAAA
AAAAAEQhQAC80an1PMuWdgAAAAB/wAAAAAAAAEQhgAC8o1/hPNKTKgAAAAB/wAAAAAAAAEQhwAC8
i+xUPNbSYAAAAAB/wAAAAAAAAEQiAAC8VaqoPJWQhwAAAAB/wAAAAAAAAEQiQAC71TrsPLWRfgAA
AAB/wAAAAAAAAEQigAC8DOViPLMB/wAAAAB/wAAAAAAAAEQiwAC7hVa1PPPFDwAAAAB/wAAAAAAA
AEQjAAC8iTA5POyEegAAAAB/wAAAAAAAAEQjQAC8Jxl9POwYFQAAAAB/wAAAAAAAAEQjgAA6vXGT
PMfGbwAAAAB/wAAAAAAAAEQjwAA8YUQ8PKOhpwAAAAB/wAAAAAAAAEQkAAA7Ek9kPJdB+gAAAAB/
wAAAAAAAAEQkQAC8QlMgPJyULwAAAAB/wAAAAAAAAEQkgAC7pLIUPLtLPgAAAAB/wAAAAAAAAEQk
wAC8bQa2PLEcdAAAAAB/wAAAAAAAAEQlAAC8716lPMeVPAAAAAB/wAAAAAAAAEQlQAC9MhPPPOam
DwAAAAB/wAAAAAAAAEQlgAC9Y9zHPOGKFQAAAAB/wAAAAAAAAEQlwAC9BUX3PM/DawAAAAB/wAAA
AAAAAEQmAAC8lbHJPDtBUAAAAAB/wAAAAAAAAEQmQAC8qfm4PD8zgQAAAAB/wAAAAAAAAEQmgAC8
i9c4PJIkPAAAAAB/wAAAAAAAAEQmwAC7yvCUPNzD4wAAAAB/wAAAAAAAAEQnAAC7H/KMPP9jaQAA
AAB/wAAAAAAAAEQnQAC73Rj8PQd8FQAAAAB/wAAAAAAAAEQngAC8le8jPRXT9wAAAAB/wAAAAAAA
AEQnwAC8qn8wPS/3pgAAAAB/wAAAAAAAAEQoAAC8wEV8PT+0nwAAAAB/wAAAAAAAAEQoQAC8q75Q
PTqZFwAAAAB/wAAAAAAAAEQogAC8m2GCPRjupQAAAAB/wAAAAAAAAEQowAC8xauPPQIq0QAAAAB/
wAAAAAAAAEQpAAC8lN2TPKYGHAAAAAB/wAAAAAAAAEQpQAC7Ox0yPJVegAAAAAB/wAAAAAAAAEQp
gAA7niVKPKW8nwAAAAB/wAAAAAAAAEQpwAC6mvX2PKJhOgAAAAB/wAAAAAAAAEQqAAC8bZ5YPKNR
tgAAAAB/wAAAAAAAAEQqQAC8nBO4PJYabAAAAAB/wAAAAAAAAEQqgAA7VQcwPKQQ6gAAAAB/wAAA
AAAAAEQqwAA8cbFCPLrT1wAAAAB/wAAAAAAAAEQrAAA8N7J+PK0jIAAAAAB/wAAAAAAAAEQrQAA8
M8FePKmBuAAAAAB/wAAAAAAAAEQrgAA8iOpkPNqxUQAAAAB/wAAAAAAAAEQrwAA8tqbuPMwFCAAA
AAB/wAAAAAAAAEQsAAA8uIX8POEmJgAAAAB/wAAAAAAAAEQsQAA81wLOPMP35AAAAAB/wAAAAAAA
AEQsgAA8ygzkPJR4LwAAAAB/wAAAAAAAAEQswAA84lRCPLpoIwAAAAB/wAAAAAAAAEQtAAA805PH
PM309wAAAAB/wAAAAAAAAEQtQAA8vO5KPKNW8QAAAAB/wAAAAAAAAEQtgAA8PwSOPHknBwAAAAB/
wAAAAAAAAEQtwAA85V66PGKlZQAAAAB/wAAAAAAAAEQuAAA9Qhg4PJ+53AAAAAB/wAAAAAAAAEQu
QAA9Wp+yPKXjKAAAAAB/wAAAAAAAAEQugAA9UbkkPJ2MOAAAAAB/wAAAAAAAAEQuwAA9gHlxPKoO
xQAAAAB/wAAAAAAAAEQvAAA9bMTrPMTf1gAAAAB/wAAAAAAAAEQvQAA9crawPMvGKQAAAAB/wAAA
AAAAAEQvgAA9U1XNPSCVwgAAAAB/wAAAAAAAAEQvwAA9KqLzPRHC/QAAAAB/wAAAAAAAAEQwAAA9
GdEVPQk8FQAAAAB/wAAAAAAAAEQwQAA83BfxPRL5+QAAAAB/wAAAAAAAAEQwgAA9E8YUPO242QAA
AAB/wAAAAAAAAEQwwAA80NbzPO4QAgAAAAB/wAAAAAAAAEQxAAA8rtFQPO6HVwAAAAB/wAAAAAAA
AEQxQAA8LQ6KPRYyrwAAAAB/wAAAAAAAAEQxgAA8Dy32PRAu0AAAAAB/wAAAAAAAAEQxwAA7xv56
PUGoMAAAAAB/wAAAAAAAAEQyAAA8RP2IPSpPNQAAAAB/wAAAAAAAAEQyQAA8HZCUPSf/vQAAAAB/
wAAAAAAAAEQygAA72vbUPQMPkwAAAAB/wAAAAAAAAEQywAA79WutPM3GnAAAAAB/wAAAAAAAAEQz
AAC6QP4MPN91BAAAAAB/wAAAAAAAAEQzQAC8xYPGPMCb2gAAAAB/wAAAAAAAAEQzgAC87SUVPNRT
GAAAAAB/wAAAAAAAAEQzwAC9J1qdPM3YtgAAAAB/wAAAAAAAAEQ0AAC9TxCJPNhQPwAAAAB/wAAA
AAAAAEQ0QAC9LPdoPQyyXwAAAAB/wAAAAAAAAEQ0gAC88PHiPNRqCAAAAAB/wAAAAAAAAEQ0wAC8
lr3APK/2oAAAAAB/wAAAAAAAAEQ1AAA8Gf60PLZBKAAAAAB/wAAAAAAAAEQ1QAA8jLfDPLaDwwAA
AAB/wAAAAAAAAEQ1gAA9EPyPPNQ+YgAAAAB/wAAAAAAAAEQ1wAA9LPhXPLJKsgAAAAB/wAAAAAAA
AEQ2AAA9Et33PHteEgAAAAB/wAAAAAAAAEQ2QAA9JksTPIr5eQAAAAB/wAAAAAAAAEQ2gAA9Gtm6
POzXcQAAAAB/wAAAAAAAAEQ2wAA8bvbKPPSJTAAAAAB/wAAAAAAAAEQ3AAA8ZWJsPOjyMwAAAAB/
wAAAAAAAAEQ3QAA8T53yPPh6JgAAAAB/wAAAAAAAAEQ3gAA8rhPtPQoeDwAAAAB/wAAAAAAAAEQ3
wAA8zemJPN82bgAAAAB/wAAAAAAAAEQ4AAA8i4dDPLPtAAAAAAB/wAAAAAAAAEQ4QAA8WhN9PK3k
lgAAAAB/wAAAAAAAAEQ4gAA8iDNzPM3umgAAAAB/wAAAAAAAAEQ4wAA8esqWPQV12AAAAAB/wAAA
AAAAAEQ5AAA8v2rZPQgk1gAAAAB/wAAAAAAAAEQ5QAA9BjbEPQoaDgAAAAB/wAAAAAAAAEQ5gAA9
Dgx2PRWWTAAAAAB/wAAAAAAAAEQ5wAA86cxoPSQnpQAAAAB/wAAAAAAAAEQ6AAA9HGbwPRnqLgAA
AAB/wAAAAAAAAEQ6QAA9H7bMPTCtHwAAAAB/wAAAAAAAAEQ6gAA9FIZoPS7rWAAAAAB/wAAAAAAA
AEQ6wAA8871uPRk4lQAAAAB/wAAAAAAAAEQ7AAA8lkS+PRfgnAAAAAB/wAAAAAAAAEQ7QAA8hwNK
PQhfUQAAAAB/wAAAAAAAAEQ7gAA7IEwGPOutJQAAAAB/wAAAAAAAAEQ7wAC7a1nDPNUKCwAAAAB/
wAAAAAAAAEQ8AAC7Ig7JPKOrqwAAAAB/wAAAAAAAAEQ8QAC7XxxwPE4sbwAAAAB/wAAAAAAAAEQ8
gAA633P2O9DedAAAAAB/wAAAAAAAAEQ8wAA7eUmbPF33fAAAAAB/wAAAAAAAAEQ9AAA7r9gIPIVU
RAAAAAB/wAAAAAAAAEQ9QAC8BD2iPJaHuwAAAAB/wAAAAAAAAEQ9gAC8FipOPLLKAQAAAAB/wAAA
AAAAAEQ9wAA7WB4QPMLPWwAAAAB/wAAAAAAAAEQ+AAC6ITpOPL7J/QAAAAB/wAAAAAAAAEQ+QAC7
TcJFPOcsvQAAAAB/wAAAAAAAAEQ+gAC7ton+PPTpVQAAAAB/wAAAAAAAAEQ+wAC77U0IPN0YoAAA
AAB/wAAAAAAAAEQ/AAC8FMJpPQmZJwAAAAB/wAAAAAAAAEQ/QAC8KtG2PRNjUgAAAAB/wAAAAAAA
AEQ/gAC8n7ChPQjjTwAAAAB/wAAAAAAAAEQ/wAC8f4pwPNQ8eAAAAAB/wAAAAAAAAERAAAC7796m
PMcyjwAAAAB/wAAAAAAAAERAQAC8OuG0PLinxgAAAAB/wAAAAAAAAERAgAC8Ux7cPLeAWQAAAAB/
wAAAAAAAAERAwAC8rjVsPJHqLQAAAAB/wAAAAAAAAERBAAC8ciEgPH/fWwAAAAB/wAAAAAAAAERB
QAC7sIcqPJiYoQAAAAB/wAAAAAAAAERBgAC73Ce9PIyvJAAAAAB/wAAAAAAAAERBwAC8LdN4PIZX
dAAAAAB/wAAAAAAAAERCAAC7+TQMPJo1cQAAAAB/wAAAAAAAAERCQAC8LPS8PJV9dAAAAAB/wAAA
AAAAAERCgAC8LfrQPIXtWQAAAAB/wAAAAAAAAERCwAC8JDW8PJqSwwAAAAB/wAAAAAAAAERDAAC8
Xj2nPI6h0gAAAAB/wAAAAAAAAERDQAC8dr0/PD1l6QAAAAB/wAAAAAAAAERDgAC8iRNwPF+aAgAA
AAB/wAAAAAAAAERDwAC8uDBsPDP+QwAAAAB/wAAAAAAAAEREAAC8vDYmO5kClgAAAAB/wAAAAAAA
AEREQAC8acUfO9avXwAAAAB/wAAAAAAAAEREgAC75WCuPHCm7QAAAAB/wAAAAAAAAEREwAC7AoYs
PJ6dNQAAAAB/wAAAAAAAAERFAAC5JVegPKnv1gAAAAB/wAAAAAAAAERFQAC6z884PKnscAAAAAB/
wAAAAAAAAERFgAA4D40APL859wAAAAB/wAAAAAAAAERFwAC8HbASPNmS9wAAAAB/wAAAAAAAAERG
AAC5xN7APOgRHQAAAAB/wAAAAAAAAERGQAC6zCx8PJ0vFQAAAAB/wAAAAAAAAERGgAA6ZDBkPFB0
NAAAAAB/wAAAAAAAAERGwAA7lAAMPDhwMAAAAAB/wAAAAAAAAERHAAA8f/OwPHoiJQAAAAB/wAAA
AAAAAERHQAA8LskiPKUkBAAAAAB/wAAAAAAAAERHgAC8At14PKZ0rgAAAAB/wAAAAAAAAERHwAC8
St4qPIq3eQAAAAB/wAAAAAAAAERIAAC8pphaPIlPdgAAAAB/wAAAAAAAAA==</set>
      <set id="src_14" fmt="ptset">AAAABnNyY18xNAAAAAAAAAAGAAADhcLIAAA7mV0OPMTiRgAAAAB/wAAAAAAAAMLGAAA8RLClPKRI
iAAAAAB/wAAAAAAAAMLEAAA8HKq+PFpc0wAAAAB/wAAAAAAAAMLCAAA73Y9MPG6C8gAAAAB/wAAA
AAAAAMLAAAC57t2QPLtfHAAAAAB/wAAAAAAAAMK+AAA5EKOAPN0GDAAAAAB/wAAAAAAAAMK8AAC8
QrtVPN8yBwAAAAB/wAAAAAAAAMK6AAC8aCUEPKPoogAAAAB/wAAAAAAAAMK4AAC7wTmQPFKSegAA
AAB/wAAAAAAAAMK2AAA7x6j1PAuJKgAAAAB/wAAAAAAAAMK0AAC8qMCEPQvU9QAAAAB/wAAAAAAA
AMKyAAC8mdMIPRRULwAAAAB/wAAAAAAAAMKwAAC8QEGoPROMSAAAAAB/wAAAAAAAAMKuAAC8ov5x
PP8nBwAAAAB/wAAAAAAAAMKsAAC843OdPNJhGQAAAAB/wAAAAAAAAMKqAAC8/SpxPQTqugAAAAB/
wAAAAAAAAMKoAAC87zaqPRjptwAAAAB/wAAAAAAAAMKmAAC7ah9QPHMPqQAAAAB/wAAAAAAAAMKk
AAC7qoa6PFvK3QAAAAB/wAAAAAAAAMKiAAC6r/XkPIERmwAAAAB/wAAAAAAAAMKgAAC7IU4BPJqW
yQAAAAB/wAAAAAAAAMKeAAC71CRkPKEIhwAAAAB/wAAAAAAAAMKcAAC8CnBkPLKalgAAAAB/wAAA
AAAAAMKaAAC8gEUgPLkPNwAAAAB/wAAAAAAAAMKYAAC7KlgpPLwQcgAAAAB/wAAAAAAAAMKWAAC8
UAM8PNEfFAAAAAB/wAAAAAAAAMKUAAC80Gp9PM88eAAAAAB/wAAAAAAAAMKSAAC8ZzUnPIaFUAAA
AAB/wAAAAAAAAMKQAAC8LWfgPAUqoQAAAAB/wAAAAAAAAMKOAAC8NyeRO6NgDwAAAAB/wAAAAAAA
AMKMAAC8p/pqO5h4YgAAAAB/wAAAAAAAAMKKAAC8YvVDPA//PQAAAAB/wAAAAAAAAMKIAAC77+Fc
PEF8lwAAAAB/wAAAAAAAAMKGAAA5jzEIPGLnngAAAAB/wAAAAAAAAMKEAAA8lOYuPPjlxQAAAAB/
wAAAAAAAAMKCAAA8r7hfPRUKbgAAAAB/wAAAAAAAAMKAAAA8pPB8PQ+HUAAAAAB/wAAAAAAAAMJ8
AAA8DPpYPPz61QAAAAB/wAAAAAAAAMJ4AAA7WXDWPMID2QAAAAB/wAAAAAAAAMJ0AAC8DtKCPL+a
TAAAAAB/wAAAAAAAAMJwAAC8pLrEPJ5sfQAAAAB/wAAAAAAAAMJsAAA6EwJIPPSHEwAAAAB/wAAA
AAAAAMJoAAC8nBbXPNjEWgAAAAB/wAAAAAAAAMJkAAC84+4XPQhudwAAAAB/wAAAAAAAAMJgAAC8
pOl+PRKLTAAAAAB/wAAAAAAAAMJcAAC8WJt5PP/I+gAAAAB/wAAAAAAAAMJYAAC8pmKkPKZ9fAAA
AAB/wAAAAAAAAMJUAAC8WY1GPGbHggAAAAB/wAAAAAAAAMJQAAC8WRvjPAU3IwAAAAB/wAAAAAAA
AMJMAAA78HRLPQZgwAAAAAB/wAAAAAAAAMJIAAA7j+XEPQEm+AAAAAB/wAAAAAAAAMJEAAC6L/sQ
PRfw8QAAAAB/wAAAAAAAAMJAAAA7+ZZWPROL5QAAAAB/wAAAAAAAAMI8AAA8kzhmPRl5QgAAAAB/
wAAAAAAAAMI4AAA74sN8PROirgAAAAB/wAAAAAAAAMI0AAA8K4KvPRZUGQAAAAB/wAAAAAAAAMIw
AAC8X9EaPAUl7gAAAAB/wAAAAAAAAMIsAAC8kIjvPIik9AAAAAB/wAAAAAAAAMIoAAC8KrCZPKmk
tAAAAAB/wAAAAAAAAMIkAAA6H+DIPI/tWgAAAAB/wAAAAAAAAMIgAAA6R9L4PJ2OiQAAAAB/wAAA
AAAAAMIcAAA7nFvwPJZa9AAAAAB/wAAAAAAAAMIYAAA7t3uBPKZwZQAAAAB/wAAAAAAAAMIUAAA7
pFe4PKdfnQAAAAB/wAAAAAAAAMIQAAA8Q8AkPJPwJQAAAAB/wAAAAAAAAMIMAAA8T9CvPK41VgAA
AAB/wAAAAAAAAMIIAAA8Pt3xPKvW6wAAAAB/wAAAAAAAAMIEAAA8tTkyPNlFXQAAAAB/wAAAAAAA
AMIAAAA8zblOPPHYzgAAAAB/wAAAAAAAAMH4AAA8PmUJPP3Y0AAAAAB/wAAAAAAAAMHwAAA7YpZO
POepJwAAAAB/wAAAAAAAAMHoAAA82or8PLkXPAAAAAB/wAAAAAAAAMHgAAA8rxAQPKRR8AAAAAB/
wAAAAAAAAMHYAAA8pFxdPFkmCgAAAAB/wAAAAAAAAMHQAAA8coBoPG7cFgAAAAB/wAAAAAAAAMHI
AAA8jWDdPJNuBgAAAAB/wAAAAAAAAMHAAAA8Sl8SPNaxVAAAAAB/wAAAAAAAAMG4AAA8q9P0PEUt
LwAAAAB/wAAAAAAAAMGwAAA82hwpPDpqKgAAAAB/wAAAAAAAAMGoAAA8SBFKPFj5iwAAAAB/wAAA
AAAAAMGgAAA8ohiJPLTirwAAAAB/wAAAAAAAAMGYAAA8iJMIPLNriQAAAAB/wAAAAAAAAMGQAAA8
P+77PLWejwAAAAB/wAAAAAAAAMGIAAA8SOTGPJ8CFwAAAAB/wAAAAAAAAMGAAAA8srcGPH/eWgAA
AAB/wAAAAAAAAMFwAAA8tVOSPJNI6AAAAAB/wAAAAAAAAMFgAAA9B1YpPGRp6wAAAAB/wAAAAAAA
AMFQAAA9EAWnPFC/pAAAAAB/wAAAAAAAAMFAAAA9EEFyO9pMMwAAAAB/wAAAAAAAAMEwAAA8uiMS
O7KlXgAAAAB/wAAAAAAAAMEgAAA8nfhIPC3HAgAAAAB/wAAAAAAAAMEQAAA8k+74PETPmAAAAAB/
wAAAAAAAAMEAAAA8N5XaO/qqiAAAAAB/wAAAAAAAAMDgAAA799b1PFA28wAAAAB/wAAAAAAAAMDA
AAC4wwpgPJNi4gAAAAB/wAAAAAAAAMCgAAA8TLHDPKx1wAAAAAB/wAAAAAAAAMCAAAA8YO0RPKnM
WQAAAAB/wAAAAAAAAMBAAAA6qIhfPF8BQQAAAAB/wAAAAAAAAMAAAAA7cSYYPFMPPAAAAAB/wAAA
AAAAAL+AAAC8Ash1PD18RAAAAAB/wAAAAAAAAAAAAAC6jx0fPFIT9wAAAAB/wAAAAAAAAD+AAAA8
B7zePJh0IAAAAAB/wAAAAAAAAEAAAAA8Mc6SPJB7PAAAAAB/wAAAAAAAAEBAAAA8q46yPDxiuAAA
AAB/wAAAAAAAAECAAAA80YMwPBqtLAAAAAB/wAAAAAAAAECgAAA9DcOXPJLGMAAAAAB/wAAAAAAA
AEDAAAA9GQ5tPITppwAAAAB/wAAAAAAAAEDgAAA9MbcuPE1YRQAAAAB/wAAAAAAAAEEAAAA9G2zM
PCOS1QAAAAB/wAAAAAAAAEEQAAA8/7L4PDLVmgAAAAB/wAAAAAAAAEEgAAA9BWV+PFG2yAAAAAB/
wAAAAAAAAEEwAAA9AcArPIfPvwAAAAB/wAAAAAAAAEFAAAA8/EWEPJyTMgAAAAB/wAAAAAAAAEFQ
AAA9EycdPJP49QAAAAB/wAAAAAAAAEFgAAA8zxEkPAS53gAAAAB/wAAAAAAAAEFwAAA81T7FPDQ3
aQAAAAB/wAAAAAAAAEGAAAA8gS/6PIFTCAAAAAB/wAAAAAAAAEGIAAA8x8XHPKCf2AAAAAB/wAAA
AAAAAEGQAAA9AjtXPHbyoAAAAAB/wAAAAAAAAEGYAAA87NFDPFoP9AAAAAB/wAAAAAAAAEGgAAA8
cWAAPHvnrwAAAAB/wAAAAAAAAEGoAAA8p/K3PIpv2gAAAAB/wAAAAAAAAEGwAAA8ODiwPI29JgAA
AAB/wAAAAAAAAEG4AAC6rLQcPJsmlgAAAAB/wAAAAAAAAEHAAAA6A3WwPKumJAAAAAB/wAAAAAAA
AEHIAAC8aaSDPNrvmQAAAAB/wAAAAAAAAEHQAAC8wKirPQma4gAAAAB/wAAAAAAAAEHYAAC8fiee
PN9dpQAAAAB/wAAAAAAAAEHgAAA6eD+8PLeFeAAAAAB/wAAAAAAAAEHoAAA79craPJftrQAAAAB/
wAAAAAAAAEHwAAA7x3sePIEVKQAAAAB/wAAAAAAAAEH4AAA8OljgPKZatgAAAAB/wAAAAAAAAEIA
AAA7jWM2PNOHSQAAAAB/wAAAAAAAAEIEAAC6Q3UYPOOzdQAAAAB/wAAAAAAAAEIIAAA7KMa4PL9p
DAAAAAB/wAAAAAAAAEIMAAC8hb4bPImctwAAAAB/wAAAAAAAAEIQAAC8uFLpPFkAbgAAAAB/wAAA
AAAAAEIUAAC8s5HsPFBGKwAAAAB/wAAAAAAAAEIYAAC70Rg+PDZ+eAAAAAB/wAAAAAAAAEIcAAC8
Oh5ePFksCAAAAAB/wAAAAAAAAEIgAAC8a2rsPICYfQAAAAB/wAAAAAAAAEIkAAA6pVTBPHVWZgAA
AAB/wAAAAAAAAEIoAAA7PchIPHa8xQAAAAB/wAAAAAAAAEIsAAA8Hg2rPH5X+QAAAAB/wAAAAAAA
AEIwAAA7pVJvPHJOmwAAAAB/wAAAAAAAAEI0AAA6Ier8PJ25ZgAAAAB/wAAAAAAAAEI4AAA7mGFP
PDgqDwAAAAB/wAAAAAAAAEI8AAC7kqEIO9CETAAAAAB/wAAAAAAAAEJAAAA6jOsOPDvG6QAAAAB/
wAAAAAAAAEJEAAA7qSk+PFCK6wAAAAB/wAAAAAAAAEJIAAA8At6qPEyRMQAAAAB/wAAAAAAAAEJM
AAC7Lj6kPASFGAAAAAB/wAAAAAAAAEJQAAA8RiPOPFwjmgAAAAB/wAAAAAAAAEJUAAA7pilQPLW2
EgAAAAB/wAAAAAAAAEJYAAC7X6Z2PPxIlwAAAAB/wAAAAAAAAEJcAAC8LotNPNuqwgAAAAB/wAAA
AAAAAEJgAAC8qwGGPMAWDwAAAAB/wAAAAAAAAEJkAAA7hl7JPSIMAAAAAAB/wAAAAAAAAEJoAAA7
cpuqPRCw8QAAAAB/wAAAAAAAAEJsAAC8AFMzPQ8zvAAAAAB/wAAAAAAAAEJwAAC8FZrrPQn6FgAA
AAB/wAAAAAAAAEJ0AAC8UsagPQdoWgAAAAB/wAAAAAAAAEJ4AAC8BgJyPNtgAAAAAAB/wAAAAAAA
AEJ8AAC8E7u1PJZFUgAAAAB/wAAAAAAAAEKAAAC6o7lOPJspWwAAAAB/wAAAAAAAAEKCAAC8CS9m
PIce1gAAAAB/wAAAAAAAAEKEAAC6XZ3gPMhhsgAAAAB/wAAAAAAAAEKGAAC8EKnQPP+bDQAAAAB/
wAAAAAAAAEKIAAC7OESkPKlUqAAAAAB/wAAAAAAAAEKKAAC6+hxgPGIDIgAAAAB/wAAAAAAAAEKM
AAC69t1OPI8k0gAAAAB/wAAAAAAAAEKOAAA7gxaTPHEmtgAAAAB/wAAAAAAAAEKQAAA6HX9kPLEE
1AAAAAB/wAAAAAAAAEKSAAC6NQf4PN4P3gAAAAB/wAAAAAAAAEKUAAA69SW0PPk8SgAAAAB/wAAA
AAAAAEKWAAA8pKKMPQnGqwAAAAB/wAAAAAAAAEKYAAA8mNfaPQUPMwAAAAB/wAAAAAAAAEKaAAA7
PyOTPO7X/QAAAAB/wAAAAAAAAEKcAAA8H9/wPOlm2QAAAAB/wAAAAAAAAEKeAAA8LrySPQggqQAA
AAB/wAAAAAAAAEKgAAA5RBRgPSY6OQAAAAB/wAAAAAAAAEKiAAA8PDiNPVDATwAAAAB/wAAAAAAA
AEKkAAA8U30xPTHDDwAAAAB/wAAAAAAAAEKmAAA8KQtAPQ4BQQAAAAB/wAAAAAAAAEKoAAA8skjN
POV7RAAAAAB/wAAAAAAAAEKqAAA8nu3WPMJrQgAAAAB/wAAAAAAAAEKsAAA7qSWAPKJvywAAAAB/
wAAAAAAAAEKuAAA7yQT/PMGcVAAAAAB/wAAAAAAAAEKwAAA8SYrOPNwY3wAAAAB/wAAAAAAAAEKy
AAA71CDqPKf9qAAAAAB/wAAAAAAAAEK0AAA6bcF2PKuDSQAAAAB/wAAAAAAAAEK2AAA8jnDsPHpI
uQAAAAB/wAAAAAAAAEK4AAA7PUVSPPLk7AAAAAB/wAAAAAAAAEK6AAA7LZUjPRpxwAAAAAB/wAAA
AAAAAEK8AAA7pS0ePS+ruwAAAAB/wAAAAAAAAEK+AAA8UhTAPSvHSgAAAAB/wAAAAAAAAELAAAA8
YOC7PPiWaQAAAAB/wAAAAAAAAELCAAA8xeUmPNYHVQAAAAB/wAAAAAAAAELEAAA86OqCPI/PzAAA
AAB/wAAAAAAAAELGAAA8jwyYPE4K8wAAAAB/wAAAAAAAAELIAAA8TWvePJSPtAAAAAB/wAAAAAAA
AELKAAA8le/WPMFmawAAAAB/wAAAAAAAAELMAAA9DhD3PNKLXAAAAAB/wAAAAAAAAELOAAA9MB6s
PLyjegAAAAB/wAAAAAAAAELQAAA9KW4HPKR/ewAAAAB/wAAAAAAAAELSAAA9HAHKPKqQ0wAAAAB/
wAAAAAAAAELUAAA9Fjn7PJHk8gAAAAB/wAAAAAAAAELWAAA9XzRnPGxKPAAAAAB/wAAAAAAAAELY
AAA9XZAcPICclwAAAAB/wAAAAAAAAELaAAA9QPfDPJ4RNwAAAAB/wAAAAAAAAELcAAA9W5xCPI41
6wAAAAB/wAAAAAAAAELeAAA9gNIKPI0KPwAAAAB/wAAAAAAAAELgAAA9riz6PCJnjwAAAAB/wAAA
AAAAAELiAAA9qe5qO/5vvAAAAAB/wAAAAAAAAELkAAA9u3PgPCEXiwAAAAB/wAAAAAAAAELmAAA9
wf7oPIop3gAAAAB/wAAAAAAAAELoAAA9oWtKPNTKWwAAAAB/wAAAAAAAAELqAAA9pXPXPN0xFwAA
AAB/wAAAAAAAAELsAAA9tRwlPQO4MAAAAAB/wAAAAAAAAELuAAA9x4itPQ3IlgAAAAB/wAAAAAAA
AELwAAA91NpqPR4euwAAAAB/wAAAAAAAAELyAAA+AwAFPSWNaAAAAAB/wAAAAAAAAEL0AAA907CZ
PNOETwAAAAB/wAAAAAAAAEL2AAA94MozPPAdbQAAAAB/wAAAAAAAAEL4AAA9wdyjPLrIawAAAAB/
wAAAAAAAAEL6AAA9slfGPJfP0wAAAAB/wAAAAAAAAEL8AAA9rWHKPMESnwAAAAB/wAAAAAAAAEL+
AAA9tnD7PQJL3QAAAAB/wAAAAAAAAEMAAAA9vQCMPQPJCAAAAAB/wAAAAAAAAEMBAAA9vwooPMU/
TwAAAAB/wAAAAAAAAEMCAAA9vPUjPMId1gAAAAB/wAAAAAAAAEMDAAA90rNtPK8VVQAAAAB/wAAA
AAAAAEMEAAA96dzKPLMKXAAAAAB/wAAAAAAAAEMFAAA91YQhPL7LsAAAAAB/wAAAAAAAAEMGAAA9
5Bj6PR7t6AAAAAB/wAAAAAAAAEMHAAA95yqGPSohYAAAAAB/wAAAAAAAAEMIAAA95cVrPTJ6xAAA
AAB/wAAAAAAAAEMJAAA92WUvPSFD1AAAAAB/wAAAAAAAAEMKAAA95rnGPQ/0ugAAAAB/wAAAAAAA
AEMLAAA98gYFPQEwogAAAAB/wAAAAAAAAEMMAAA97+2rPQU6fAAAAAB/wAAAAAAAAEMNAAA98iaP
POx3zgAAAAB/wAAAAAAAAEMOAAA95cA6PPpTKQAAAAB/wAAAAAAAAEMPAAA99Kr+PPSa+AAAAAB/
wAAAAAAAAEMQAAA+Bj5WPOJrLQAAAAB/wAAAAAAAAEMRAAA+BmioPOgeaAAAAAB/wAAAAAAAAEMS
AAA+C5MAPN0EKQAAAAB/wAAAAAAAAEMTAAA+AoHyPMPJoAAAAAB/wAAAAAAAAEMUAAA+AZl4PK7Q
bwAAAAB/wAAAAAAAAEMVAAA+AKy5PM2TowAAAAB/wAAAAAAAAEMWAAA+CNwhPNQgSwAAAAB/wAAA
AAAAAEMXAAA+FkhHPNE2NAAAAAB/wAAAAAAAAEMYAAA+E/zbPNyr1AAAAAB/wAAAAAAAAEMZAAA+
C50cPQQMlQAAAAB/wAAAAAAAAEMaAAA+C+AOPQminAAAAAB/wAAAAAAAAEMbAAA+Cv4YPRcPQgAA
AAB/wAAAAAAAAEMcAAA+BLtwPR/wDwAAAAB/wAAAAAAAAEMdAAA9/mZ0PRdmQQAAAAB/wAAAAAAA
AEMeAAA99iKOPSDtFwAAAAB/wAAAAAAAAEMfAAA95dr/PQCwhwAAAAB/wAAAAAAAAEMgAAA96Z/l
PN8tewAAAAB/wAAAAAAAAEMhAAA997AXPMKZTwAAAAB/wAAAAAAAAEMiAAA98g3fPOqxugAAAAB/
wAAAAAAAAEMjAAA9yX3NPP5HtwAAAAB/wAAAAAAAAEMkAAA9v85gPPalKAAAAAB/wAAAAAAAAEMl
AAA9zyxZPQuVzAAAAAB/wAAAAAAAAEMmAAA917zdPP6FYgAAAAB/wAAAAAAAAEMnAAA93GaCPPMy
bQAAAAB/wAAAAAAAAEMoAAA93N05PN6xHwAAAAB/wAAAAAAAAEMpAAA9574QPMvdDAAAAAB/wAAA
AAAAAEMqAAA9421FPNs/ZgAAAAB/wAAAAAAAAEMrAAA97tnYPQOvzgAAAAB/wAAAAAAAAEMsAAA9
95qYPSjLdQAAAAB/wAAAAAAAAEMtAAA9/B11PSIS5QAAAAB/wAAAAAAAAEMuAAA+DhzQPRKZpQAA
AAB/wAAAAAAAAEMvAAA+CjI5PQd12gAAAAB/wAAAAAAAAEMwAAA+ADUhPP4IqQAAAAB/wAAAAAAA
AEMxAAA9/2W3PPQ8BgAAAAB/wAAAAAAAAEMyAAA+CctLPP8qtwAAAAB/wAAAAAAAAEMzAAA+Dn2e
PQM8gwAAAAB/wAAAAAAAAEM0AAA+EwPFPRlhqgAAAAB/wAAAAAAAAEM1AAA+Ge22PRlk3AAAAAB/
wAAAAAAAAEM2AAA98czcPTY32QAAAAB/wAAAAAAAAEM3AAA94qqIPSoQVwAAAAB/wAAAAAAAAEM4
AAA9u3ToPR5wmgAAAAB/wAAAAAAAAEM5AAA9v7v7PSdwjQAAAAB/wAAAAAAAAEM6AAA936FVPPx+
dwAAAAB/wAAAAAAAAEM7AAA9+s+LPO+FugAAAAB/wAAAAAAAAEM8AAA99v5OPQfXVwAAAAB/wAAA
AAAAAEM9AAA9/lPbPOmLCwAAAAB/wAAAAAAAAEM+AAA+BQNFPMOxRAAAAAB/wAAAAAAAAEM/AAA+
ADkoPMlBrgAAAAB/wAAAAAAAAENAAAA98T86PMW87gAAAAB/wAAAAAAAAENBAAA99dO3PKajRAAA
AAB/wAAAAAAAAENCAAA+BxHUPNST+gAAAAB/wAAAAAAAAENDAAA+GeB0PMhFLQAAAAB/wAAAAAAA
AENEAAA+E9BXPNWvLwAAAAB/wAAAAAAAAENFAAA+C8xnPK/Y0AAAAAB/wAAAAAAAAENGAAA+BUZq
PMPn0AAAAAB/wAAAAAAAAENHAAA+DHD0PMyV+wAAAAB/wAAAAAAAAENIAAA+GSkOPRrsPwAAAAB/
wAAAAAAAAENJAAA+JL4VPTCnJQAAAAB/wAAAAAAAAENKAAA+Mc3PPVlOFQAAAAB/wAAAAAAAAENL
AAA+LQwiPV/EkwAAAAB/wAAAAAAAAENMAAA+LOCqPUTITgAAAAB/wAAAAAAAAENNAAA+MkkYPSgL
DwAAAAB/wAAAAAAAAENOAAA+T/pUPJlqRwAAAAB/wAAAAAAAAENPAAA+U9OqPJd3cQAAAAB/wAAA
AAAAAENQAAA+XLjCPQCHdgAAAAB/wAAAAAAAAENRAAA+Wjo2POA1RwAAAAB/wAAAAAAAAENSAAA+
ZXhyPPpMsgAAAAB/wAAAAAAAAENTAAA+aE6QPP14TAAAAAB/wAAAAAAAAENUAAA+ZKZqPPTP3QAA
AAB/wAAAAAAAAENVAAA+YIVKPOHmhgAAAAB/wAAAAAAAAENWAAA+ZcPfPObr5gAAAAB/wAAAAAAA
AENXAAA+YoHQPR5OIgAAAAB/wAAAAAAAAENYAAA+WvHVPReyuAAAAAB/wAAAAAAAAENZAAA+XLcV
PS5gkwAAAAB/wAAAAAAAAENaAAA+aT7pPTxhyQAAAAB/wAAAAAAAAENbAAA+az5vPSlFRQAAAAB/
wAAAAAAAAENcAAA+bsIPPQXzSQAAAAB/wAAAAAAAAENdAAA+b5ZtPNfhpwAAAAB/wAAAAAAAAENe
AAA+fbi/PO1cGwAAAAB/wAAAAAAAAENfAAA+hKpdPPZYLwAAAAB/wAAAAAAAAENgAAA+eFkEPLn8
MQAAAAB/wAAAAAAAAENhAAA+aCHUPHw5KAAAAAB/wAAAAAAAAENiAAA+ajHgPEV1QgAAAAB/wAAA
AAAAAENjAAA+ZQzuPETgwgAAAAB/wAAAAAAAAENkAAA+cMdOPIWjHwAAAAB/wAAAAAAAAENlAAA+
c4muPKkAwwAAAAB/wAAAAAAAAENmAAA+aN8SPIYAzgAAAAB/wAAAAAAAAENnAAA+eQixO89pOgAA
AAB/wAAAAAAAAENoAAA+c8SePG50hwAAAAB/wAAAAAAAAENpAAA+deqbPD2ctgAAAAB/wAAAAAAA
AENqAAA+eEtZPLSz0QAAAAB/wAAAAAAAAENrAAA+d+8hPM2vCwAAAAB/wAAAAAAAAENsAAA+cyBR
PQI8dQAAAAB/wAAAAAAAAENtAAA+ec9mPMQRVwAAAAB/wAAAAAAAAENuAAA+f7DRPJhSEgAAAAB/
wAAAAAAAAENvAAA+gWgZPITtowAAAAB/wAAAAAAAAENwAAA+hQNJPFFRbAAAAAB/wAAAAAAAAENx
AAA+hFWpPGqC1AAAAAB/wAAAAAAAAENyAAA+bR9mPHfHGgAAAAB/wAAAAAAAAENzAAA+Yty3PFMs
bAAAAAB/wAAAAAAAAEN0AAA+guRgPIkREQAAAAB/wAAAAAAAAEN1AAA+h05JPN/H2wAAAAB/wAAA
AAAAAEN2AAA+i1Z9PSUOzgAAAAB/wAAAAAAAAEN3AAA+jOBqPUFX1gAAAAB/wAAAAAAAAEN4AAA+
kQdXPRpy2wAAAAB/wAAAAAAAAEN5AAA+leZ5PSFZxAAAAAB/wAAAAAAAAEN6AAA+mOCxPSvuSQAA
AAB/wAAAAAAAAEN7AAA+mDumPT2qzAAAAAB/wAAAAAAAAEN8AAA+mA5wPSKu8QAAAAB/wAAAAAAA
AEN9AAA+lexWPYWsZAAAAAB/wAAAAAAAAEN+AAA+lWn4PY7WLgAAAAB/wAAAAAAAAEN/AAA+mTXD
PW8ldgAAAAB/wAAAAAAAAEOAAAA+nUbNPUv+jQAAAAB/wAAAAAAAAEOAgAA+pcjbPWEVJgAAAAB/
wAAAAAAAAEOBAAA+pUoAPWqoXQAAAAB/wAAAAAAAAEOBgAA+rPxUPUp1yAAAAAB/wAAAAAAAAEOC
AAA+rC1zPUI4qAAAAAB/wAAAAAAAAEOCgAA+rHa/PUgN8QAAAAB/wAAAAAAAAEODAAA+p8T+PU1a
lQAAAAB/wAAAAAAAAEODgAA+pycIPU2bEAAAAAB/wAAAAAAAAEOEAAA+q0+dPVhEtwAAAAB/wAAA
AAAAAEOEgAA+qVWePYHK/gAAAAB/wAAAAAAAAEOFAAA+pmPaPYhNBwAAAAB/wAAAAAAAAEOFgAA+
pvDWPYQFmAAAAAB/wAAAAAAAAEOGAAA+p/eHPXgLVgAAAAB/wAAAAAAAAEOGgAA+rLFVPYTuMQAA
AAB/wAAAAAAAAEOHAAA+t59HPaFosQAAAAB/wAAAAAAAAEOHgAA+ucC3PZuRPgAAAAB/wAAAAAAA
AEOIAAA+sh4QPZwGUwAAAAB/wAAAAAAAAEOIgAA+p0M0PawcBgAAAAB/wAAAAAAAAEOJAAA+n7Ol
PbT12AAAAAB/wAAAAAAAAEOJgAA+mxJ0Pa6PVgAAAAB/wAAAAAAAAEOKAAA+lqouPa9BTAAAAAB/
wAAAAAAAAEOKgAA+nHgwPaGt7AAAAAB/wAAAAAAAAEOLAAA+moRMPaD6jgAAAAB/wAAAAAAAAEOL
gAA+nH5XPZ0hAwAAAAB/wAAAAAAAAEOMAAA+nBkFPYzi+wAAAAB/wAAAAAAAAEOMgAA+nfUcPY9J
hAAAAAB/wAAAAAAAAEONAAA+mBVBPWQfAwAAAAB/wAAAAAAAAEONgAA+lPDgPTiYIwAAAAB/wAAA
AAAAAEOOAAA+l8gTPRNQuAAAAAB/wAAAAAAAAEOOgAA+mcZePRJGDQAAAAB/wAAAAAAAAEOPAAA+
l52bPUR5lgAAAAB/wAAAAAAAAEOPgAA+mEg8PWe2uAAAAAB/wAAAAAAAAEOQAAA+mhE8PWN9gQAA
AAB/wAAAAAAAAEOQgAA+mjUxPYbgdwAAAAB/wAAAAAAAAEORAAA+ncCDPYbyCQAAAAB/wAAAAAAA
AEORgAA+neTqPYu+ygAAAAB/wAAAAAAAAEOSAAA+nqtaPY6x1gAAAAB/wAAAAAAAAEOSgAA+mjVY
PZVSlwAAAAB/wAAAAAAAAEOTAAA+nNroPYtBkgAAAAB/wAAAAAAAAEOTgAA+oAaePYiRTQAAAAB/
wAAAAAAAAEOUAAA+oElEPXhZuwAAAAB/wAAAAAAAAEOUgAA+nw5kPX7EawAAAAB/wAAAAAAAAEOV
AAA+og4EPXTP5gAAAAB/wAAAAAAAAEOVgAA+nmAOPWDN3wAAAAB/wAAAAAAAAEOWAAA+lfDJPZoL
JQAAAAB/wAAAAAAAAEOWgAA+nMSOPZltOQAAAAB/wAAAAAAAAEOXAAA+oZwrPYsqWAAAAAB/wAAA
AAAAAEOXgAA+nLVwPY9x/AAAAAB/wAAAAAAAAEOYAAA+lGIJPZIC6gAAAAB/wAAAAAAAAEOYgAA+
k+8uPY4hkAAAAAB/wAAAAAAAAEOZAAA+kn2PPUuqMAAAAAB/wAAAAAAAAEOZgAA+lBRuPVazDQAA
AAB/wAAAAAAAAEOaAAA+k4rEPUWVsQAAAAB/wAAAAAAAAEOagAA+iXy6PR/UIAAAAAB/wAAAAAAA
AEObAAA+hYWJPRGl1AAAAAB/wAAAAAAAAEObgAA+iMvIPRen1gAAAAB/wAAAAAAAAEOcAAA+e5/s
PUeoWwAAAAB/wAAAAAAAAEOcgAA+giJUPVA3MgAAAAB/wAAAAAAAAEOdAAA+i/RkPTskGgAAAAB/
wAAAAAAAAEOdgAA+iY/3PV0QAQAAAAB/wAAAAAAAAEOeAAA+jeQTPWEnaQAAAAB/wAAAAAAAAEOe
gAA+kpc8PTuDXgAAAAB/wAAAAAAAAEOfAAA+k1qEPTcw/QAAAAB/wAAAAAAAAEOfgAA+khDSPTzE
yQAAAAB/wAAAAAAAAEOgAAA+jqt2PQ4fiwAAAAB/wAAAAAAAAEOggAA+lBqRPQeO4AAAAAB/wAAA
AAAAAEOhAAA+jtwEPRCyKAAAAAB/wAAAAAAAAEOhgAA+i0OlPSfiZAAAAAB/wAAAAAAAAEOiAAA+
kJ58PU60vQAAAAB/wAAAAAAAAEOigAA+kgZwPSR1MgAAAAB/wAAAAAAAAEOjAAA+kzQUPTSPdwAA
AAB/wAAAAAAAAEOjgAA+ll6GPS3ejgAAAAB/wAAAAAAAAEOkAAA+lh/TPS60WAAAAAB/wAAAAAAA
AEOkgAA+m3mmPUgk7AAAAAB/wAAAAAAAAEOlAAA+m9CdPUgdEAAAAAB/wAAAAAAAAEOlgAA+nLub
PVLeewAAAAB/wAAAAAAAAEOmAAA+nictPUY2pAAAAAB/wAAAAAAAAEOmgAA+lcWGPSYh0AAAAAB/
wAAAAAAAAEOnAAA+lF+bPRDRFAAAAAB/wAAAAAAAAEOngAA+i44iPQRcPwAAAAB/wAAAAAAAAEOo
AAA+gcCKPQx8MAAAAAB/wAAAAAAAAEOogAA+eEaHPQmfdwAAAAB/wAAAAAAAAEOpAAA+grrkPQ8g
HgAAAAB/wAAAAAAAAEOpgAA+cswCPSxUvAAAAAB/wAAAAAAAAEOqAAA+ajS3PVY5ugAAAAB/wAAA
AAAAAEOqgAA+Y1RjPVyBBAAAAAB/wAAAAAAAAEOrAAA+YP3kPVD5lQAAAAB/wAAAAAAAAEOrgAA+
aOEaPUWmIgAAAAB/wAAAAAAAAEOsAAA+ZS/XPRFOgQAAAAB/wAAAAAAAAEOsgAA+ZkX4PSjmkQAA
AAB/wAAAAAAAAEOtAAA+bstcPT/ZIwAAAAB/wAAAAAAAAEOtgAA+bspOPVvmowAAAAB/wAAAAAAA
AEOuAAA+c40tPVVTQwAAAAB/wAAAAAAAAEOugAA+aUkLPS1r1AAAAAB/wAAAAAAAAEOvAAA+Y9cl
PQu8UAAAAAB/wAAAAAAAAEOvgAA+Yq/yPQamCQAAAAB/wAAAAAAAAEOwAAA+SMnoPRm6dwAAAAB/
wAAAAAAAAEOwgAA+TUpVPRSgLQAAAAB/wAAAAAAAAEOxAAA+Rq3FPVAQVwAAAAB/wAAAAAAAAEOx
gAA+TO2BPXlsIwAAAAB/wAAAAAAAAEOyAAA+Q0dHPYjYawAAAAB/wAAAAAAAAEOygAA+Q/CKPXv5
JQAAAAB/wAAAAAAAAEOzAAA+Q1uQPYRKOAAAAAB/wAAAAAAAAEOzgAA+N7UHPXA7zQAAAAB/wAAA
AAAAAEO0AAA+OKF5PWCfKAAAAAB/wAAAAAAAAEO0gAA+NBXGPVmbRgAAAAB/wAAAAAAAAEO1AAA+
OmGqPVvXPgAAAAB/wAAAAAAAAEO1gAA+RGfaPXRycAAAAAB/wAAAAAAAAEO2AAA+Sm2ePWzMogAA
AAB/wAAAAAAAAEO2gAA+QoicPVWzuAAAAAB/wAAAAAAAAEO3AAA+Q3BfPTmPcgAAAAB/wAAAAAAA
AEO3gAA+PYAbPUnPRwAAAAB/wAAAAAAAAEO4AAA+OM0ePTrJWgAAAAB/wAAAAAAAAEO4gAA+QuwA
PQmh1QAAAAB/wAAAAAAAAEO5AAA+UZEWPRa/QAAAAAB/wAAAAAAAAEO5gAA+WCkjPTxkswAAAAB/
wAAAAAAAAEO6AAA+T5h/PWZqWwAAAAB/wAAAAAAAAEO6gAA+QbnnPXco7gAAAAB/wAAAAAAAAEO7
AAA+SbfOPWOEDAAAAAB/wAAAAAAAAEO7gAA+TrDPPUk3WgAAAAB/wAAAAAAAAEO8AAA+XGBLPT3j
0AAAAAB/wAAAAAAAAEO8gAA+WdkKPU7XzAAAAAB/wAAAAAAAAEO9AAA+WJaXPSxppQAAAAB/wAAA
AAAAAEO9gAA+VlQCPSeqMgAAAAB/wAAAAAAAAEO+AAA+Vdp6PTLNPwAAAAB/wAAAAAAAAEO+gAA+
UZqNPS0evwAAAAB/wAAAAAAAAEO/AAA+PnDgPRg7NQAAAAB/wAAAAAAAAEO/gAA+RIabPQDc8QAA
AAB/wAAAAAAAAEPAAAA+QKizPNycLwAAAAB/wAAAAAAAAEPAgAA+QSgJPNLYrQAAAAB/wAAAAAAA
AEPBAAA+O48PPLTF7gAAAAB/wAAAAAAAAEPBgAA+Of0XPMVdDAAAAAB/wAAAAAAAAEPCAAA+MonC
PMAQLAAAAAB/wAAAAAAAAEPCgAA+NkNKPPTcCgAAAAB/wAAAAAAAAEPDAAA+MiU8PNhIhwAAAAB/
wAAAAAAAAEPDgAA+KuetPMw+UAAAAAB/wAAAAAAAAEPEAAA+HS18PN7VVwAAAAB/wAAAAAAAAEPE
gAA9x3nDPXqlvQAAAAB/wAAAAAAAAEPFAAA91JhGPYw3VwAAAAB/wAAAAAAAAEPFgAA94VxpPXhG
pgAAAAB/wAAAAAAAAEPGAAA921kyPWdGqwAAAAB/wAAAAAAAAEPGgAA95AjZPUo0vAAAAAB/wAAA
AAAAAEPHAAA93q8MPRpKCQAAAAB/wAAAAAAAAEPHgAA970x9PR41bAAAAAB/wAAAAAAAAEPIAAA9
/SPlPSRamQAAAAB/wAAAAAAAAEPIgAA+BH7MPTSsYwAAAAB/wAAAAAAAAEPJAAA9+PEfPU2M5wAA
AAB/wAAAAAAAAEPJgAA97PycPSlGFwAAAAB/wAAAAAAAAEPKAAA97adGPTTwuAAAAAB/wAAAAAAA
AEPKgAA9/uPCPSU2kQAAAAB/wAAAAAAAAEPLAAA99CKdPSZBeQAAAAB/wAAAAAAAAEPLgAA99M/e
PSX3VgAAAAB/wAAAAAAAAEPMAAA93RW6PSAQdwAAAAB/wAAAAAAAAEPMgAA92f8rPRWaOAAAAAB/
wAAAAAAAAEPNAAA90EFyPSqDlgAAAAB/wAAAAAAAAEPNgAA90DrbPSAcOwAAAAB/wAAAAAAAAEPO
AAA94Fr4PRgEcAAAAAB/wAAAAAAAAEPOgAA92nLmPRxAhwAAAAB/wAAAAAAAAEPPAAA9yBq/PR+u
9wAAAAB/wAAAAAAAAEPPgAA9zcM3PRSxDgAAAAB/wAAAAAAAAEPQAAA9peb/PRFg/AAAAAB/wAAA
AAAAAEPQgAA9oojCPQ5j8QAAAAB/wAAAAAAAAEPRAAA9wGCGPPcrDwAAAAB/wAAAAAAAAEPRgAA9
0A4iPPek8wAAAAB/wAAAAAAAAEPSAAA+AR5pPRAtBgAAAAB/wAAAAAAAAEPSgAA+DpWdPPR9oQAA
AAB/wAAAAAAAAEPTAAA+BuCoPQOg1QAAAAB/wAAAAAAAAEPTgAA9/unNPQF6dQAAAAB/wAAAAAAA
AEPUAAA+AryNPPNsEwAAAAB/wAAAAAAAAEPUgAA+ACm7PUPdgQAAAAB/wAAAAAAAAEPVAAA9tdij
PXmuTgAAAAB/wAAAAAAAAEPVgAA9mzl0PYB6kQAAAAB/wAAAAAAAAEPWAAA9mHI3PX+4/AAAAAB/
wAAAAAAAAEPWgAA9n62uPWpmzwAAAAB/wAAAAAAAAEPXAAA9pWh8PV4HUwAAAAB/wAAAAAAAAEPX
gAA9pP2sPU4vagAAAAB/wAAAAAAAAEPYAAA9mnylPVGV0QAAAAB/wAAAAAAAAEPYgAA9pzm7PWyL
rQAAAAB/wAAAAAAAAEPZAAA9oU5EPYLtfgAAAAB/wAAAAAAAAEPZgAA9nqwoPXrlGAAAAAB/wAAA
AAAAAEPaAAA9nPX+PW74uQAAAAB/wAAAAAAAAEPagAA9rF5KPVpnGAAAAAB/wAAAAAAAAEPbAAA9
jGSVPYFefQAAAAB/wAAAAAAAAEPbgAA9jhEhPXdaaQAAAAB/wAAAAAAAAEPcAAA9DVJwPbozjAAA
AAB/wAAAAAAAAEPcgAA9P3RFPbitDQAAAAB/wAAAAAAAAEPdAAA9KH71PbcfVQAAAAB/wAAAAAAA
AEPdgAA9OF3aPanqegAAAAB/wAAAAAAAAEPeAAA9PZE6PZ5uFwAAAAB/wAAAAAAAAEPegAA9VjKg
PZmKTgAAAAB/wAAAAAAAAEPfAAA9n8w7PaQBLwAAAAB/wAAAAAAAAEPfgAA9u1e4PZTsogAAAAB/
wAAAAAAAAEPgAAA9uytgPY27kgAAAAB/wAAAAAAAAEPggAA9wxPCPYdWXwAAAAB/wAAAAAAAAEPh
AAA9qqTaPYFlmwAAAAB/wAAAAAAAAEPhgAA9kfgyPYTd6AAAAAB/wAAAAAAAAEPiAAA9pR1GPYGd
jAAAAAB/wAAAAAAAAEPigAA9oiAuPW/BHQAAAAB/wAAAAAAAAEPjAAA9x168PXg5QQAAAAB/wAAA
AAAAAEPjgAA9vz7xPYFJpQAAAAB/wAAAAAAAAEPkAAA9pZeAPWhFvgAAAAB/wAAAAAAAAEPkgAA9
uRZ5PWCQHwAAAAB/wAAAAAAAAEPlAAA9tubvPUTvNQAAAAB/wAAAAAAAAEPlgAA9wPHCPTlyhAAA
AAB/wAAAAAAAAEPmAAA9eN04PRxuIAAAAAB/wAAAAAAAAEPmgAA9qeGXPUStdwAAAAB/wAAAAAAA
AEPnAAA9v1xbPUpHnwAAAAB/wAAAAAAAAEPngAA9nSSmPRlIXAAAAAB/wAAAAAAAAEPoAAA9igbk
PPK1aQAAAAB/wAAAAAAAAEPogAA9U8LPPMLGygAAAAB/wAAAAAAAAEPpAAA9D6JYPQBsywAAAAB/
wAAAAAAAAEPpgAA9KLXePQ9MLAAAAAB/wAAAAAAAAEPqAAA9SYgHPQR+5QAAAAB/wAAAAAAAAEPq
gAA9QshJPQkfUgAAAAB/wAAAAAAAAEPrAAA9Spe5PR6UbAAAAAB/wAAAAAAAAEPrgAA9DNKUPSSG
dwAAAAB/wAAAAAAAAEPsAAA9FXrSPSCFTAAAAAB/wAAAAAAAAEPsgAA8xi2mPRcSRgAAAAB/wAAA
AAAAAEPtAAA8oM2+PSgWUgAAAAB/wAAAAAAAAEPtgAA8moNsPSVoAAAAAAB/wAAAAAAAAEPuAAA8
9eqMPTNPWgAAAAB/wAAAAAAAAEPugAA84F3DPRn9TgAAAAB/wAAAAAAAAEPvAAA9AjElPPyIzgAA
AAB/wAAAAAAAAEPvgAA9BvvqPLUl4wAAAAB/wAAAAAAAAEPwAAA8SEmQPKPWzQAAAAB/wAAAAAAA
AEPwgAC8ZVuaPOEswAAAAAB/wAAAAAAAAEPxAAC8lUZsPPv7aAAAAAB/wAAAAAAAAEPxgAC8Iwm4
PQfIxAAAAAB/wAAAAAAAAEPyAAA70SPwPQe4+gAAAAB/wAAAAAAAAEPygAA8oXuZPPzYMwAAAAB/
wAAAAAAAAEPzAAA9Hm6QPPpiFgAAAAB/wAAAAAAAAEPzgAA9GJ89PNJ5FwAAAAB/wAAAAAAAAEP0
AAA9RHuQPK0MqAAAAAB/wAAAAAAAAEP0gAA9KzR0PObf7QAAAAB/wAAAAAAAAEP1AAA9EmLiPQCH
VwAAAAB/wAAAAAAAAEP1gAA9KEKgPPWJrQAAAAB/wAAAAAAAAEP2AAA9LJi+PO2ECgAAAAB/wAAA
AAAAAEP2gAA9U724PMdytAAAAAB/wAAAAAAAAEP3AAA9TS2jPOvRDgAAAAB/wAAAAAAAAEP3gAA9
TGiiPQPijgAAAAB/wAAAAAAAAEP4AAA8+63uPQcm1QAAAAB/wAAAAAAAAEP4gAC6yZMQPRTcdAAA
AAB/wAAAAAAAAEP5AAA7vzEwPQq5lwAAAAB/wAAAAAAAAEP5gAA8GUGqPQfsHQAAAAB/wAAAAAAA
AEP6AAA848s+PNXtWQAAAAB/wAAAAAAAAEP6gAA9CFS3POrVGAAAAAB/wAAAAAAAAEP7AAA8+94S
PJx+QgAAAAB/wAAAAAAAAEP7gAA8tiKrPIQsvAAAAAB/wAAAAAAAAEP8AAA9AEa7PJ9olwAAAAB/
wAAAAAAAAEP8gAA9AOiFPQFuKQAAAAB/wAAAAAAAAEP9AAA7t/WDPRy7swAAAAB/wAAAAAAAAEP9
gAC6ykL/PRjQLQAAAAB/wAAAAAAAAEP+AAC7vJJuPQuUswAAAAB/wAAAAAAAAEP+gAC7M3A5PNFB
jAAAAAB/wAAAAAAAAEP/AAA7pQhrPNMV9wAAAAB/wAAAAAAAAEP/gAA8XAt/PMUCDQAAAAB/wAAA
AAAAAEQAAAA8GrrUPLFBvAAAAAB/wAAAAAAAAEQAQAA6yk+sPQK2kAAAAAB/wAAAAAAAAEQAgAC7
CHsYPQ3WYQAAAAB/wAAAAAAAAEQAwAA7HUIMPTgWbQAAAAB/wAAAAAAAAEQBAAA7jlc/PUXY/gAA
AAB/wAAAAAAAAEQBQAC7tmZ9PWp0owAAAAB/wAAAAAAAAEQBgAC8JBeyPVjoLwAAAAB/wAAAAAAA
AEQBwAC8WBKNPU2hHQAAAAB/wAAAAAAAAEQCAAC8g2EQPT/uaAAAAAB/wAAAAAAAAEQCQAC8g8a7
PRPZxwAAAAB/wAAAAAAAAEQCgAC9C0KoPS2DaQAAAAB/wAAAAAAAAEQCwAC9OWB0PS1z1wAAAAB/
wAAAAAAAAEQDAAC9DpKTPQlcawAAAAB/wAAAAAAAAEQDQAC9EeYgPQABngAAAAB/wAAAAAAAAEQD
gAC9DYXBPQfxQwAAAAB/wAAAAAAAAEQDwAC88ZM2PRfUcAAAAAB/wAAAAAAAAEQEAAC8mC4nPSGi
FgAAAAB/wAAAAAAAAEQEQAC7t/0OPSNc1wAAAAB/wAAAAAAAAEQEgAC7X0e0PUD6ywAAAAB/wAAA
AAAAAEQEwAC7pwXYPURO2AAAAAB/wAAAAAAAAEQFAAC6rZGAPUZdxgAAAAB/wAAAAAAAAEQFQAC7
Qt9sPTEmFwAAAAB/wAAAAAAAAEQFgAC8hytmPSPm0wAAAAB/wAAAAAAAAEQFwAC8Kn4OPRpAmwAA
AAB/wAAAAAAAAEQGAAC8i2myPQH4ewAAAAB/wAAAAAAAAEQGQAA7kRB+PPHBhgAAAAB/wAAAAAAA
AEQGgAC7Rj+4PKfnXwAAAAB/wAAAAAAAAEQGwAC8WaN2PO3bGAAAAAB/wAAAAAAAAEQHAAC8MRIe
POE7SwAAAAB/wAAAAAAAAEQHQAC7TGjEPQ16AQAAAAB/wAAAAAAAAEQHgAC780aTPMw4oAAAAAB/
wAAAAAAAAEQHwAC8X8gtPKAFPAAAAAB/wAAAAAAAAEQIAAC7060aPH9dwQAAAAB/wAAAAAAAAEQI
QAA7nbGsPDgL3QAAAAB/wAAAAAAAAEQIgAA6huXVPDWQkQAAAAB/wAAAAAAAAEQIwAC7F8GLO8PP
jQAAAAB/wAAAAAAAAEQJAAA75u5qPBWuTAAAAAB/wAAAAAAAAEQJQAA63YiBPIAtPQAAAAB/wAAA
AAAAAEQJgAA8hon6PLW0JwAAAAB/wAAAAAAAAEQJwAA8sdhFPN93AgAAAAB/wAAAAAAAAEQKAAA8
7CP9POzZ8AAAAAB/wAAAAAAAAEQKQAA80Ub8PNiT3AAAAAB/wAAAAAAAAEQKgAA9IZfWPNq9qAAA
AAB/wAAAAAAAAEQKwAA8lVOEPRONVAAAAAB/wAAAAAAAAEQLAAA8KBSmPSWdHwAAAAB/wAAAAAAA
AEQLQAA8RbdOPSAuMgAAAAB/wAAAAAAAAEQLgAA79KvrPTZqIwAAAAB/wAAAAAAAAEQLwAA7Cwgu
PSViaQAAAAB/wAAAAAAAAEQMAAA8YedjPTUL3AAAAAB/wAAAAAAAAEQMQAA8gy7WPS9fbQAAAAB/
wAAAAAAAAEQMgAA84eitPSpEAgAAAAB/wAAAAAAAAEQMwAA9BI5VPTa8+AAAAAB/wAAAAAAAAEQN
AAA8zi+WPTv3lAAAAAB/wAAAAAAAAEQNQAA8LU7hPUCYXAAAAAB/wAAAAAAAAEQNgAA8TP97PRFJ
RAAAAAB/wAAAAAAAAEQNwAA8nN86PRTk+AAAAAB/wAAAAAAAAEQOAAA9FaAIPQwXjwAAAAB/wAAA
AAAAAEQOQAA9QGupPPgZ1AAAAAB/wAAAAAAAAEQOgAA9IJaoPNo31AAAAAB/wAAAAAAAAEQOwAA9
BVgXPP2MGAAAAAB/wAAAAAAAAEQPAAA9CfexPPo0mgAAAAB/wAAAAAAAAEQPQAA9LT6wPP2WfAAA
AAB/wAAAAAAAAEQPgAA9U3ZCPSJ7jQAAAAB/wAAAAAAAAEQPwAA9JFbCPRIzvwAAAAB/wAAAAAAA
AEQQAAA9NvDOPStOoQAAAAB/wAAAAAAAAEQQQAA9XnEZPRKR1AAAAAB/wAAAAAAAAEQQgAA9hgtl
PQDkMAAAAAB/wAAAAAAAAEQQwAA9Q7+8PM5SBQAAAAB/wAAAAAAAAEQRAAA861j8PMwAIAAAAAB/
wAAAAAAAAEQRQAA9Bem4PPMX+QAAAAB/wAAAAAAAAEQRgAA83gf7PPkPlAAAAAB/wAAAAAAAAEQR
wAA8qwN+PQjVvwAAAAB/wAAAAAAAAEQSAAA8kh6CPSKFDAAAAAB/wAAAAAAAAEQSQAA77KBQPR+z
wgAAAAB/wAAAAAAAAEQSgAC6y8dgPUEOXAAAAAB/wAAAAAAAAEQSwAC8K8JLPSSkeAAAAAB/wAAA
AAAAAEQTAAC8QPPMPRuZbwAAAAB/wAAAAAAAAEQTQAC623RWPSdMiAAAAAB/wAAAAAAAAEQTgAA8
VsocPRmmQAAAAAB/wAAAAAAAAEQTwAA8ILBIPRzkpwAAAAB/wAAAAAAAAEQUAAC7oy5UPS3gUQAA
AAB/wAAAAAAAAEQUQAC7j0BnPSYdagAAAAB/wAAAAAAAAEQUgAA8jtG8PQRrjwAAAAB/wAAAAAAA
AEQUwAA8tgitPQvQ5gAAAAB/wAAAAAAAAEQVAAA8cYoCPQVeFAAAAAB/wAAAAAAAAEQVQAA8eqZH
PNvXqwAAAAB/wAAAAAAAAEQVgAA8fPE0PNJ+AAAAAAB/wAAAAAAAAEQVwAA8IbcLPM+a5gAAAAB/
wAAAAAAAAEQWAAA5iiX6PM386QAAAAB/wAAAAAAAAEQWQAC7jAm0PMH1VAAAAAB/wAAAAAAAAEQW
gAC7iTCXPKXtOQAAAAB/wAAAAAAAAEQWwAA7rjM2PFvOCQAAAAB/wAAAAAAAAEQXAAA8DcYWPHNj
JwAAAAB/wAAAAAAAAEQXQAA8glVBPB0wtAAAAAB/wAAAAAAAAEQXgAA8hvWCPJ6GnQAAAAB/wAAA
AAAAAEQXwAA8ya0jPKwyHAAAAAB/wAAAAAAAAEQYAAA8aQwEPCQfFgAAAAB/wAAAAAAAAEQYQAC7
0XUIPG0jMgAAAAB/wAAAAAAAAEQYgAC8S+jwPDIdjAAAAAB/wAAAAAAAAEQYwAC8R5WKPBdQJAAA
AAB/wAAAAAAAAEQZAAC76LItPIcKZwAAAAB/wAAAAAAAAEQZQAC8GWhZPF/tXAAAAAB/wAAAAAAA
AEQZgAA6t0qCPA7svQAAAAB/wAAAAAAAAEQZwAA8mBPcO6JCxwAAAAB/wAAAAAAAAEQaAAA8mb4A
PD3zuQAAAAB/wAAAAAAAAEQaQAA9AlCPO7ufmgAAAAB/wAAAAAAAAEQagAA8+9gjPFh7nAAAAAB/
wAAAAAAAAEQawAA8n59qPOfhNAAAAAB/wAAAAAAAAEQbAAA8MkwlPPxwsQAAAAB/wAAAAAAAAEQb
QAA8fu9jPMsQmwAAAAB/wAAAAAAAAEQbgAA8ooNWPK3AWwAAAAB/wAAAAAAAAEQbwAA8xAQGPJZ+
tAAAAAB/wAAAAAAAAEQcAAA8tt/YPJvLOwAAAAB/wAAAAAAAAEQcQAA8mIWKPP8J2gAAAAB/wAAA
AAAAAEQcgAA8HYjtPOjeJQAAAAB/wAAAAAAAAEQcwAC7pN2DPNnkmQAAAAB/wAAAAAAAAEQdAAC6
32JoPQBtiAAAAAB/wAAAAAAAAEQdQAC6OmhAPPjNoAAAAAB/wAAAAAAAAEQdgAA611dUPK6zbwAA
AAB/wAAAAAAAAEQdwAA7gsmkPJZyIwAAAAB/wAAAAAAAAEQeAAA7p/sIPJmriAAAAAB/wAAAAAAA
AEQeQAA8FSeVPHmvggAAAAB/wAAAAAAAAEQegAA837uUPI4DTAAAAAB/wAAAAAAAAEQewAA89rzB
PHGxvAAAAAB/wAAAAAAAAEQfAAA8tFhkPJeQvQAAAAB/wAAAAAAAAEQfQAA8IUZwPA+FRwAAAAB/
wAAAAAAAAEQfgAA6Tu10PCFHpgAAAAB/wAAAAAAAAEQfwAC7/ZPKPAUwgAAAAAB/wAAAAAAAAEQg
AAA8NkzGO5zdWwAAAAB/wAAAAAAAAEQgQAA8iG9pPEoK3AAAAAB/wAAAAAAAAEQggAA8KqOqPCxq
3wAAAAB/wAAAAAAAAEQgwAA8rav/O76W5AAAAAB/wAAAAAAAAEQhAAA9EGosO8zL+wAAAAB/wAAA
AAAAAEQhQAA9Jy3+PEY+ggAAAAB/wAAAAAAAAEQhgAA9HWdhPDc3QwAAAAB/wAAAAAAAAEQhwAA9
H6fbPKCAVwAAAAB/wAAAAAAAAEQiAAA9HLSdPMWoBQAAAAB/wAAAAAAAAEQiQAA8/si8PJ9NwwAA
AAB/wAAAAAAAAEQigAA9MKnXPK9kewAAAAB/wAAAAAAAAEQiwAA9NADaPKeCTwAAAAB/wAAAAAAA
AEQjAAA8ybkLPLyGVQAAAAB/wAAAAAAAAEQjQAA8s5M4PNVCogAAAAB/wAAAAAAAAEQjgAA8203o
PQaFvAAAAAB/wAAAAAAAAEQjwAA9GKxcPPbQ5AAAAAB/wAAAAAAAAEQkAAA8+hKXPHy+MQAAAAB/
wAAAAAAAAEQkQAA9DTKIO89PKgAAAAB/wAAAAAAAAEQkgAA9HQAuO+FWBgAAAAB/wAAAAAAAAEQk
wAA8omoIPGjhrgAAAAB/wAAAAAAAAEQlAAA8sZycO+Lv0wAAAAB/wAAAAAAAAEQlQAA8t2RIOykz
RwAAAAB/wAAAAAAAAEQlgAA8tM2qO5g6qQAAAAB/wAAAAAAAAEQlwAA6yUlqO+nfyAAAAAB/wAAA
AAAAAEQmAAC7ll/vPGldrgAAAAB/wAAAAAAAAEQmQAC60SNuO+hKPQAAAAB/wAAAAAAAAEQmgAA7
jDPhPGHFrAAAAAB/wAAAAAAAAEQmwAA8nZkVPCV2ywAAAAB/wAAAAAAAAEQnAAA8lB4mPEUD0QAA
AAB/wAAAAAAAAEQnQAA8RzPoPLi/dwAAAAB/wAAAAAAAAEQngAA8je04PL9DLQAAAAB/wAAAAAAA
AEQnwAA8t3ofPKiuMQAAAAB/wAAAAAAAAEQoAAA9DIjSPIprLQAAAAB/wAAAAAAAAEQoQAA8/nAz
PG3tGwAAAAB/wAAAAAAAAEQogAA8zysZPI9sKAAAAAB/wAAAAAAAAEQowAA8sWW9POxWQAAAAAB/
wAAAAAAAAEQpAAA8kgOxPNDHFgAAAAB/wAAAAAAAAEQpQAA87bp9PMm7SwAAAAB/wAAAAAAAAEQp
gAA89jomPN2uDQAAAAB/wAAAAAAAAEQpwAA9N6PSPMyK0gAAAAB/wAAAAAAAAEQqAAA9VvQuPPOU
qAAAAAB/wAAAAAAAAEQqQAA9KJLkPOXv1wAAAAB/wAAAAAAAAEQqgAA9GVmkPQ/1mgAAAAB/wAAA
AAAAAEQqwAA9Bx9/PSL3+AAAAAB/wAAAAAAAAEQrAAA85bqEPQA9JQAAAAB/wAAAAAAAAEQrQAA8
nPJ0PLv9rwAAAAB/wAAAAAAAAEQrgAA8SE2/PIwTigAAAAB/wAAAAAAAAEQrwAA8MDWPPC0ppgAA
AAB/wAAAAAAAAEQsAAA8EvpfPH57IQAAAAB/wAAAAAAAAEQsQAA79/B0PFp8XQAAAAB/wAAAAAAA
AEQsgAA80bIxO6aIqgAAAAB/wAAAAAAAAEQswAA8+TaxPAZYhQAAAAB/wAAAAAAAAEQtAAA8gOZ2
PGNmswAAAAB/wAAAAAAAAEQtQAA8UYygPIpSWwAAAAB/wAAAAAAAAEQtgAA8hF8uPKUm+wAAAAB/
wAAAAAAAAEQtwAA8dhm7PGwOIQAAAAB/wAAAAAAAAEQuAAA8Lf4rPHTw/AAAAAB/wAAAAAAAAEQu
QAA82pKWPAj8VwAAAAB/wAAAAAAAAEQugAA8/WYJPC21UgAAAAB/wAAAAAAAAEQuwAA8yuTXPFlY
dgAAAAB/wAAAAAAAAEQvAAA8x3iCPE1F8AAAAAB/wAAAAAAAAEQvQAA8uqvIO7uNrAAAAAB/wAAA
AAAAAEQvgAA9Ev8TO+ijkwAAAAB/wAAAAAAAAEQvwAA9F5XyPCJRqwAAAAB/wAAAAAAAAEQwAAA9
PwBYO+XPtgAAAAB/wAAAAAAAAEQwQAA9D1LfPBjyiwAAAAB/wAAAAAAAAEQwgAA8muS9PAvdXQAA
AAB/wAAAAAAAAEQwwAA8bcWzPDOAaAAAAAB/wAAAAAAAAEQxAAA8ZqRpPD1vbgAAAAB/wAAAAAAA
AEQxQAA8TNxiPGAvgAAAAAB/wAAAAAAAAEQxgAA8UegEPG6XDAAAAAB/wAAAAAAAAEQxwAA8TSeO
PJ8bDwAAAAB/wAAAAAAAAEQyAAA84FL4PLQdlwAAAAB/wAAAAAAAAEQyQAA812o0PJ+3fgAAAAB/
wAAAAAAAAEQygAA8ubbqPE0hgQAAAAB/wAAAAAAAAEQywAA8a1z+PFPWiAAAAAB/wAAAAAAAAEQz
AAA8L3VhPFr2xQAAAAB/wAAAAAAAAEQzQAA792QWPKE26QAAAAB/wAAAAAAAAEQzgAC7yWtVPK5r
6QAAAAB/wAAAAAAAAEQzwAC74vuzPGubzAAAAAB/wAAAAAAAAEQ0AAC60QIEPK2abAAAAAB/wAAA
AAAAAEQ0QAA7jFdlPKSH6QAAAAB/wAAAAAAAAEQ0gAA8oVdJPIhdmQAAAAB/wAAAAAAAAEQ0wAA8
lDOoPG1QZwAAAAB/wAAAAAAAAEQ1AAA8zXGmPJgKQwAAAAB/wAAAAAAAAEQ1QAA8/tzoPLFcJgAA
AAB/wAAAAAAAAEQ1gAA8wycHPKYcRAAAAAB/wAAAAAAAAEQ1wAA87EZ2PKUCfQAAAAB/wAAAAAAA
AEQ2AAA8uhcuPLusRwAAAAB/wAAAAAAAAEQ2QAA8nTZUPQbiTQAAAAB/wAAAAAAAAEQ2gAA8qTGI
POwcmAAAAAB/wAAAAAAAAEQ2wAA8j8B5PMfpmAAAAAB/wAAAAAAAAEQ3AAA8Fp/RPOB9dgAAAAB/
wAAAAAAAAEQ3QAA8DFtVPQF3XgAAAAB/wAAAAAAAAEQ3gAC8XUfbPTVT7wAAAAB/wAAAAAAAAEQ3
wAC8y1lOPR/YygAAAAB/wAAAAAAAAEQ4AAC80HHgPRikegAAAAB/wAAAAAAAAEQ4QAC8rkbHPO6r
wAAAAAB/wAAAAAAAAEQ4gAC8tN6sPJpHfwAAAAB/wAAAAAAAAEQ4wAC8twIgPFOYjgAAAAB/wAAA
AAAAAEQ5AAC8fyT5PG0CFAAAAAB/wAAAAAAAAEQ5QAC7WC9MPEBD3QAAAAB/wAAAAAAAAEQ5gAC8
GtjLO/MPyQAAAAB/wAAAAAAAAEQ5wAA7Lyg8O78p9QAAAAB/wAAAAAAAAEQ6AAC6qwBqO45odwAA
AAB/wAAAAAAAAEQ6QAA7ueXzO9+VAQAAAAB/wAAAAAAAAEQ6gAA4/D+MPCDU5QAAAAB/wAAAAAAA
AEQ6wAC8JsodPGJaTAAAAAB/wAAAAAAAAEQ7AAC8dkf3PEiUYAAAAAB/wAAAAAAAAEQ7QAC9H8r7
PH9ltwAAAAB/wAAAAAAAAEQ7gAC9R0QiPBR+LQAAAAB/wAAAAAAAAEQ7wAC9EvAqPF7n8gAAAAB/
wAAAAAAAAEQ8AAC86/0gPJSM0AAAAAB/wAAAAAAAAEQ8QAC8xde/PILifQAAAAB/wAAAAAAAAEQ8
gAC73T5zPEdAPwAAAAB/wAAAAAAAAEQ8wAA7bbHEPB+OLwAAAAB/wAAAAAAAAEQ9AAA8Rr+GPHE5
GQAAAAB/wAAAAAAAAEQ9QAA8RQCrPHyMkAAAAAB/wAAAAAAAAEQ9gAA7eCn7PEG7YwAAAAB/wAAA
AAAAAEQ9wAA5gEnIPDrYogAAAAB/wAAAAAAAAEQ+AAC6w2FMPCffGQAAAAB/wAAAAAAAAEQ+QAA7
W8EwPAKmogAAAAB/wAAAAAAAAEQ+gAA7HDepPBwJ5QAAAAB/wAAAAAAAAEQ+wAC7iPIAPIozCgAA
AAB/wAAAAAAAAEQ/AAC79BAzPLFhlQAAAAB/wAAAAAAAAEQ/QAC81vR4PL3ohwAAAAB/wAAAAAAA
AEQ/gAC9Di5OPOU5fgAAAAB/wAAAAAAAAEQ/wAC9JmcwPONjCwAAAAB/wAAAAAAAAERAAAC9ALWm
PPQFJwAAAAB/wAAAAAAAAERAQAC84lmYPN4oOwAAAAB/wAAAAAAAAERAgAC89yrnPP0pUQAAAAB/
wAAAAAAAAERAwAC8vouaPPIg0wAAAAB/wAAAAAAAAERBAAC87+oqPOWBqgAAAAB/wAAAAAAAAERB
QAC8zeEbPPWWbwAAAAB/wAAAAAAAAERBgAC8xQq+PMz41QAAAAB/wAAAAAAAAERBwAC8mlv2PMke
ZQAAAAB/wAAAAAAAAERCAAC8ZRygPKoEuwAAAAB/wAAAAAAAAERCQAC8LkzcPIwgGgAAAAB/wAAA
AAAAAERCgAC8HQn/PA/SDAAAAAB/wAAAAAAAAERCwAC8bv8BO/NZGgAAAAB/wAAAAAAAAERDAAC8
l4WeO9++TQAAAAB/wAAAAAAAAERDQAC8eHfvPI2CAwAAAAB/wAAAAAAAAERDgAC8wmTxPDEMfAAA
AAB/wAAAAAAAAERDwAC8etG8PGAT3AAAAAB/wAAAAAAAAEREAAC7zJGgPFOJvQAAAAB/wAAAAAAA
AEREQAC7vKE0PIMVgAAAAAB/wAAAAAAAAEREgAC8YL5SPIEG5gAAAAB/wAAAAAAAAEREwAC8eSHw
PEOdXgAAAAB/wAAAAAAAAERFAAC8fgR2O8I+jQAAAAB/wAAAAAAAAERFQAC8jePiPAoDMwAAAAB/
wAAAAAAAAERFgAC86C3JPAjd9QAAAAB/wAAAAAAAAERFwAC8pXOBPG/+YAAAAAB/wAAAAAAAAERG
AAC83WG+PEco1gAAAAB/wAAAAAAAAERGQAC8nTsYPEBQ2wAAAAB/wAAAAAAAAERGgAC8IRzsPFCq
bQAAAAB/wAAAAAAAAERGwAA7KpGAPGxBMgAAAAB/wAAAAAAAAERHAAC8fzETPEXsxAAAAAB/wAAA
AAAAAERHQAC81tECPAIbjQAAAAB/wAAAAAAAAERHgAC9FwO3O/638gAAAAB/wAAAAAAAAERHwAC8
9ipcPHmbuQAAAAB/wAAAAAAAAERIAAC8xkv8PFolQgAAAAB/wAAAAAAAAA==</set>
      <set id="src_22" fmt="ptset">AAAABnNyY18yMgAAAAAAAAAGAAADhcLIAAA8iShAPQ+kWQAAAAB/wAAAAAAAAMLGAAA8MT4FPQ82
HAAAAAB/wAAAAAAAAMLEAAC7AeAYPQ5DIgAAAAB/wAAAAAAAAMLCAAC8NL6EPNaTCQAAAAB/wAAA
AAAAAMLAAAA7xgBDPRcqwQAAAAB/wAAAAAAAAMK+AAA7ni6IPSRqswAAAAB/wAAAAAAAAMK8AAC6
igsIPSynKwAAAAB/wAAAAAAAAMK6AAC6rVUMPSNFkAAAAAB/wAAAAAAAAMK4AAC8LiT6PO+XagAA
AAB/wAAAAAAAAMK2AAC7YOE6PL1VygAAAAB/wAAAAAAAAMK0AAA7xrmSPNpIbAAAAAB/wAAAAAAA
AMKyAAA6lkkDPPoRnQAAAAB/wAAAAAAAAMKwAAC7HS9dPQxplwAAAAB/wAAAAAAAAMKuAAA63VXA
PQf/MwAAAAB/wAAAAAAAAMKsAAA7S2rLPQoF+QAAAAB/wAAAAAAAAMKqAAA7azciPO8mfQAAAAB/
wAAAAAAAAMKoAAA8JuEnPOaQtQAAAAB/wAAAAAAAAMKmAAA7tGDYPPk5TwAAAAB/wAAAAAAAAMKk
AAC7dnK+PQBtAQAAAAB/wAAAAAAAAMKiAAC8VQq0PQnn+QAAAAB/wAAAAAAAAMKgAAC8aAphPP9B
5wAAAAB/wAAAAAAAAMKeAAC3ha8APPWGawAAAAB/wAAAAAAAAMKcAAA7cQ2oPRu9GwAAAAB/wAAA
AAAAAMKaAAA6sgYUPRk6CgAAAAB/wAAAAAAAAMKYAAA7Rto0PRlIcgAAAAB/wAAAAAAAAMKWAAA8
jDUxPO+kUwAAAAB/wAAAAAAAAMKUAAA8o14ePNvCsgAAAAB/wAAAAAAAAMKSAAA8YkSUPMv8wQAA
AAB/wAAAAAAAAMKQAAA8viK0PPz2dwAAAAB/wAAAAAAAAMKOAAA9CjUEPOnxJwAAAAB/wAAAAAAA
AMKMAAA9AVifPKox5QAAAAB/wAAAAAAAAMKKAAA84s2nPCwl0wAAAAB/wAAAAAAAAMKIAAA8pEfy
PHUFEgAAAAB/wAAAAAAAAMKGAAA8YvBjPIV3iwAAAAB/wAAAAAAAAMKEAAA8yY8GPLRmRQAAAAB/
wAAAAAAAAMKCAAA8sgPaPLUTVgAAAAB/wAAAAAAAAMKAAAA8q5lUPH1UyQAAAAB/wAAAAAAAAMJ8
AAA8KB7xPCng6wAAAAB/wAAAAAAAAMJ4AAA8bmrXPFkU5AAAAAB/wAAAAAAAAMJ0AAA8VBO2PKXR
+gAAAAB/wAAAAAAAAMJwAAA8XvBZPLa4PgAAAAB/wAAAAAAAAMJsAAA8nBWaPP4YlQAAAAB/wAAA
AAAAAMJoAAA8kdYCPNmoGAAAAAB/wAAAAAAAAMJkAAA8uVM0PKUOtwAAAAB/wAAAAAAAAMJgAAA9
Ct1EPFQ8tAAAAAB/wAAAAAAAAMJcAAA8oSaIPFlEAQAAAAB/wAAAAAAAAMJYAAA8LtNzPLAkKgAA
AAB/wAAAAAAAAMJUAAA8FHDuPNoojgAAAAB/wAAAAAAAAMJQAAA8qcH4PN6OXgAAAAB/wAAAAAAA
AMJMAAA87kaOPM4qVwAAAAB/wAAAAAAAAMJIAAA9FfXyPLu/hQAAAAB/wAAAAAAAAMJEAAA9C30E
PN+dzAAAAAB/wAAAAAAAAMJAAAA8iAwwPJ49UwAAAAB/wAAAAAAAAMI8AAA8KnRMPJtV7QAAAAB/
wAAAAAAAAMI4AAA76kIVPJd+BgAAAAB/wAAAAAAAAMI0AAA8p49bPJB1ogAAAAB/wAAAAAAAAMIw
AAA9A5J5PGprhwAAAAB/wAAAAAAAAMIsAAA9IeCxPJwLXAAAAAB/wAAAAAAAAMIoAAA9ApnRPKj9
LgAAAAB/wAAAAAAAAMIkAAA88cfXPKfzNwAAAAB/wAAAAAAAAMIgAAA83AaGPNm1sgAAAAB/wAAA
AAAAAMIcAAA81Cw5POcfNQAAAAB/wAAAAAAAAMIYAAA8ip2iPPSY+AAAAAB/wAAAAAAAAMIUAAA8
dXk0PQsbeQAAAAB/wAAAAAAAAMIQAAA8mA6IPS4KCgAAAAB/wAAAAAAAAMIMAAA8lPVCPTEnEwAA
AAB/wAAAAAAAAMIIAAA8xCZ2PSfd+wAAAAB/wAAAAAAAAMIEAAA9AM3vPR4EXwAAAAB/wAAAAAAA
AMIAAAA8++m/PQWt9QAAAAB/wAAAAAAAAMH4AAA8flSRPNUoFwAAAAB/wAAAAAAAAMHwAAA5wXFU
PLzutwAAAAB/wAAAAAAAAMHoAAA5I/2APLKrRAAAAAB/wAAAAAAAAMHgAAA8RYCsPJHInwAAAAB/
wAAAAAAAAMHYAAA8wYDpPKoF5QAAAAB/wAAAAAAAAMHQAAA9BCmhPKziIQAAAAB/wAAAAAAAAMHI
AAA9DNL+PMrUcAAAAAB/wAAAAAAAAMHAAAA9DaNHPMh0FQAAAAB/wAAAAAAAAMG4AAA9KIHvPKMi
WAAAAAB/wAAAAAAAAMGwAAA9NsXMPF47MAAAAAB/wAAAAAAAAMGoAAA9K7pxPICDlgAAAAB/wAAA
AAAAAMGgAAA9FuHdPJku2wAAAAB/wAAAAAAAAMGYAAA9R0H9PIwM1AAAAAB/wAAAAAAAAMGQAAA9
IeP7PL3bUgAAAAB/wAAAAAAAAMGIAAA9O13BPMlqjAAAAAB/wAAAAAAAAMGAAAA9i7xnO+6ezQAA
AAB/wAAAAAAAAMFwAAA9k36+O+VOEwAAAAB/wAAAAAAAAMFgAAA9jnAHPDI37gAAAAB/wAAAAAAA
AMFQAAA9gIRWO/RH9AAAAAB/wAAAAAAAAMFAAAA9XHG8O7e0uQAAAAB/wAAAAAAAAMEwAAA9MkGJ
O6ZONQAAAAB/wAAAAAAAAMEgAAA9W5TyO1YS5QAAAAB/wAAAAAAAAMEQAAA9Ffv0O63hHgAAAAB/
wAAAAAAAAMEAAAA89l5iO2OGFAAAAAB/wAAAAAAAAMDgAAA9Cg8OPChUqgAAAAB/wAAAAAAAAMDA
AAA9KbtIPCEUDQAAAAB/wAAAAAAAAMCgAAA9ZmHkPDpHDAAAAAB/wAAAAAAAAMCAAAA9f/RBPDbU
vwAAAAB/wAAAAAAAAMBAAAA9kE1JPIGN5AAAAAB/wAAAAAAAAMAAAAA9l6iEPJssUgAAAAB/wAAA
AAAAAL+AAAA9lVrmPMHvBgAAAAB/wAAAAAAAAAAAAAA9h8ZWPIig7gAAAAB/wAAAAAAAAD+AAAA9
SyetPF4zNQAAAAB/wAAAAAAAAEAAAAA9JgcPPAXlSQAAAAB/wAAAAAAAAEBAAAA9H7MDPGg4hwAA
AAB/wAAAAAAAAECAAAA9IIcJPC+xVwAAAAB/wAAAAAAAAECgAAA9RRa+PDI4EQAAAAB/wAAAAAAA
AEDAAAA9eZ79PBvYpQAAAAB/wAAAAAAAAEDgAAA9iO6WPGJg1wAAAAB/wAAAAAAAAEEAAAA9n301
PQHpPQAAAAB/wAAAAAAAAEEQAAA9gFCaPOYaPwAAAAB/wAAAAAAAAEEgAAA9h7pbPKAKxgAAAAB/
wAAAAAAAAEEwAAA9mjG+PIcIOAAAAAB/wAAAAAAAAEFAAAA9j/MiPJMjCwAAAAB/wAAAAAAAAEFQ
AAA9gADKPIrrNwAAAAB/wAAAAAAAAEFgAAA9jPtAPIMUxQAAAAB/wAAAAAAAAEFwAAA9j01iPJK6
xwAAAAB/wAAAAAAAAEGAAAA9iPRgPH8rjwAAAAB/wAAAAAAAAEGIAAA9ftm8PJg1IQAAAAB/wAAA
AAAAAEGQAAA9QdAVPIKnBgAAAAB/wAAAAAAAAEGYAAA9DkKLPGEdVgAAAAB/wAAAAAAAAEGgAAA8
5ItJPJ8wdQAAAAB/wAAAAAAAAEGoAAA9DAA3PLyAYwAAAAB/wAAAAAAAAEGwAAA9IxtmPH7fqwAA
AAB/wAAAAAAAAEG4AAA9CLUpPJTpbwAAAAB/wAAAAAAAAEHAAAA8w7HtPLJgDwAAAAB/wAAAAAAA
AEHIAAA9UECFPIGU7AAAAAB/wAAAAAAAAEHQAAA9Dr/yPKyNXwAAAAB/wAAAAAAAAEHYAAA9DYv6
PN3cDAAAAAB/wAAAAAAAAEHgAAA9EJNZPN9viQAAAAB/wAAAAAAAAEHoAAA857xwPL5s0AAAAAB/
wAAAAAAAAEHwAAA8oPCUPJ0rQAAAAAB/wAAAAAAAAEH4AAA88V7+PFPK6AAAAAB/wAAAAAAAAEIA
AAA9Icl1PKCzLgAAAAB/wAAAAAAAAEIEAAA9INgSPMoOIQAAAAB/wAAAAAAAAEIIAAA9Rh2aPKts
iAAAAAB/wAAAAAAAAEIMAAA9OQxxPIl0ZAAAAAB/wAAAAAAAAEIQAAA9JLsgPD8BlAAAAAB/wAAA
AAAAAEIUAAA9IO85PEHbBgAAAAB/wAAAAAAAAEIYAAA9Q08cPCCRUwAAAAB/wAAAAAAAAEIcAAA9
XOwJO85pwwAAAAB/wAAAAAAAAEIgAAA9gmDyPGKKcAAAAAB/wAAAAAAAAEIkAAA9cbNiPIUtGgAA
AAB/wAAAAAAAAEIoAAA9XKV3PI9TFwAAAAB/wAAAAAAAAEIsAAA9Zck8PFpt0AAAAAB/wAAAAAAA
AEIwAAA9XrPRPIRu9QAAAAB/wAAAAAAAAEI0AAA9O0PpPHwhdgAAAAB/wAAAAAAAAEI4AAA9K2o6
PIZYjwAAAAB/wAAAAAAAAEI8AAA9SrMGPLIstQAAAAB/wAAAAAAAAEJAAAA9bgVMPLVA4QAAAAB/
wAAAAAAAAEJEAAA9ncG+PL60agAAAAB/wAAAAAAAAEJIAAA9kxTcPI6zxAAAAAB/wAAAAAAAAEJM
AAA9PrgUPP57dQAAAAB/wAAAAAAAAEJQAAA9PDUSPO0XVAAAAAB/wAAAAAAAAEJUAAA9F9pAPM0w
9AAAAAB/wAAAAAAAAEJYAAA9ISXUPK03dwAAAAB/wAAAAAAAAEJcAAA9OBAMPLMmlwAAAAB/wAAA
AAAAAEJgAAA9QEiCPIm/KwAAAAB/wAAAAAAAAEJkAAA89T1OPN561gAAAAB/wAAAAAAAAEJoAAA8
+7YRPNmicgAAAAB/wAAAAAAAAEJsAAA9JemRPMgBLgAAAAB/wAAAAAAAAEJwAAA9e9aePK/AbgAA
AAB/wAAAAAAAAEJ0AAA9hmkxPLF2RQAAAAB/wAAAAAAAAEJ4AAA9ZkXgPNButgAAAAB/wAAAAAAA
AEJ8AAA9T8enPMSkFgAAAAB/wAAAAAAAAEKAAAA9S0qfPMr7AwAAAAB/wAAAAAAAAEKCAAA9ad5t
PLB/igAAAAB/wAAAAAAAAEKEAAA9l/2sPKyr+AAAAAB/wAAAAAAAAEKGAAA9tkv7PMkM8wAAAAB/
wAAAAAAAAEKIAAA9syRWPQ4oUgAAAAB/wAAAAAAAAEKKAAA9owq6PSASOwAAAAB/wAAAAAAAAEKM
AAA9nFMZPSFZtgAAAAB/wAAAAAAAAEKOAAA9pknPPRoC8QAAAAB/wAAAAAAAAEKQAAA9m6gGPPjs
AAAAAAB/wAAAAAAAAEKSAAA9k9cTPMRlPAAAAAB/wAAAAAAAAEKUAAA9h2Y6PKtlAgAAAAB/wAAA
AAAAAEKWAAA9QunoPMcTWgAAAAB/wAAAAAAAAEKYAAA9VBXfPLOYqwAAAAB/wAAAAAAAAEKaAAA9
aSZmPI3oAQAAAAB/wAAAAAAAAEKcAAA9XDs7PALQfAAAAAB/wAAAAAAAAEKeAAA9NJFSPFsxtwAA
AAB/wAAAAAAAAEKgAAA9K7f/PJPL1AAAAAB/wAAAAAAAAEKiAAA9KJDPPMwzSAAAAAB/wAAAAAAA
AEKkAAA9SGg/POVJHgAAAAB/wAAAAAAAAEKmAAA9ePu8PO/oiQAAAAB/wAAAAAAAAEKoAAA9gqW+
POAtBQAAAAB/wAAAAAAAAEKqAAA9ZCG8PMfYngAAAAB/wAAAAAAAAEKsAAA9Qh6JPL6lWAAAAAB/
wAAAAAAAAEKuAAA9L+lwPMCJFAAAAAB/wAAAAAAAAEKwAAA9getlPMlrQAAAAAB/wAAAAAAAAEKy
AAA9jG2WPKQ5lgAAAAB/wAAAAAAAAEK0AAA9rD+QPJ/77AAAAAB/wAAAAAAAAEK2AAA9xUHpPI/B
CQAAAAB/wAAAAAAAAEK4AAA9ufFMPLUcOwAAAAB/wAAAAAAAAEK6AAA9qch2PKwR8gAAAAB/wAAA
AAAAAEK8AAA9uMHjPJaGgQAAAAB/wAAAAAAAAEK+AAA9venSPGxJrAAAAAB/wAAAAAAAAELAAAA9
v+MVPJKIagAAAAB/wAAAAAAAAELCAAA91/j8PKpmFwAAAAB/wAAAAAAAAELEAAA90NLEPO1sTgAA
AAB/wAAAAAAAAELGAAA9wFK+PNiH5wAAAAB/wAAAAAAAAELIAAA9w5HYPKKTMgAAAAB/wAAAAAAA
AELKAAA9p57OPLgBUAAAAAB/wAAAAAAAAELMAAA9msrFPHDXDAAAAAB/wAAAAAAAAELOAAA9hAe8
PEQivAAAAAB/wAAAAAAAAELQAAA9pbezPIqehQAAAAB/wAAAAAAAAELSAAA9t2KYPJxI0gAAAAB/
wAAAAAAAAELUAAA9vSpIPMIiMAAAAAB/wAAAAAAAAELWAAA9sUgMPNStoQAAAAB/wAAAAAAAAELY
AAA9uLT3PKr7dgAAAAB/wAAAAAAAAELaAAA91XqkPJSV5gAAAAB/wAAAAAAAAELcAAA92IUmPKzf
AgAAAAB/wAAAAAAAAELeAAA95m0GPNT4twAAAAB/wAAAAAAAAELgAAA984qaPQZHIQAAAAB/wAAA
AAAAAELiAAA98LYSPP8OpQAAAAB/wAAAAAAAAELkAAA98cQ/PMdQgAAAAAB/wAAAAAAAAELmAAA9
+SSpPKl+JwAAAAB/wAAAAAAAAELoAAA+EBFxPLxuiQAAAAB/wAAAAAAAAELqAAA+HKKePLSStAAA
AAB/wAAAAAAAAELsAAA+Frp7PLHPFgAAAAB/wAAAAAAAAELuAAA+F3iwPLU4zQAAAAB/wAAAAAAA
AELwAAA+IeCIPQXG0AAAAAB/wAAAAAAAAELyAAA+KeVOPRdt4wAAAAB/wAAAAAAAAEL0AAA+LQjv
PQ9clAAAAAB/wAAAAAAAAEL2AAA+MGaHPQ/bmAAAAAB/wAAAAAAAAEL4AAA+LdjWPOgqUgAAAAB/
wAAAAAAAAEL6AAA+KhBbPPYmlgAAAAB/wAAAAAAAAEL8AAA+Nz6yPQbeMQAAAAB/wAAAAAAAAEL+
AAA+PfLPPPWXgwAAAAB/wAAAAAAAAEMAAAA+O3o3PGR4NQAAAAB/wAAAAAAAAEMBAAA+KolKPClC
NQAAAAB/wAAAAAAAAEMCAAA+HeTIPBZKXQAAAAB/wAAAAAAAAEMDAAA+IXiKPJrY8QAAAAB/wAAA
AAAAAEMEAAA+JMxkPLU4sQAAAAB/wAAAAAAAAEMFAAA+MzFcPKvgTgAAAAB/wAAAAAAAAEMGAAA+
RH8OPMQoSQAAAAB/wAAAAAAAAEMHAAA+R0+aPNM0eQAAAAB/wAAAAAAAAEMIAAA+PcmYPN+qpQAA
AAB/wAAAAAAAAEMJAAA+Ms8gPJRJXQAAAAB/wAAAAAAAAEMKAAA+KYEtPC3KJwAAAAB/wAAAAAAA
AEMLAAA+L6xGPDK/fQAAAAB/wAAAAAAAAEMMAAA+PNIOPFvGggAAAAB/wAAAAAAAAEMNAAA+QGVG
PF7C2AAAAAB/wAAAAAAAAEMOAAA+OdxYPJOM/wAAAAB/wAAAAAAAAEMPAAA+Qn/TPKNdDgAAAAB/
wAAAAAAAAEMQAAA+QmGUPLSncAAAAAB/wAAAAAAAAEMRAAA+St7EPLyv9AAAAAB/wAAAAAAAAEMS
AAA+UHbwPNWOZQAAAAB/wAAAAAAAAEMTAAA+Ti9kPPnWCwAAAAB/wAAAAAAAAEMUAAA+SFHIPRGk
2gAAAAB/wAAAAAAAAEMVAAA+Pqh7PSF8TwAAAAB/wAAAAAAAAEMWAAA+PrIKPSJI0QAAAAB/wAAA
AAAAAEMXAAA+QD1YPSS74AAAAAB/wAAAAAAAAEMYAAA+OcNOPSTBfgAAAAB/wAAAAAAAAEMZAAA+
PFYPPSUFdgAAAAB/wAAAAAAAAEMaAAA+N94dPS7urQAAAAB/wAAAAAAAAEMbAAA+PZtqPSpz9gAA
AAB/wAAAAAAAAEMcAAA+RJMsPSsDvwAAAAB/wAAAAAAAAEMdAAA+S5BXPSpaywAAAAB/wAAAAAAA
AEMeAAA+OCWzPOGf7gAAAAB/wAAAAAAAAEMfAAA+OwFgPRVYTAAAAAB/wAAAAAAAAEMgAAA+PaYZ
PSayTgAAAAB/wAAAAAAAAEMhAAA+RSHtPSN0RAAAAAB/wAAAAAAAAEMiAAA+QP9APRwK/wAAAAB/
wAAAAAAAAEMjAAA+NipFPRlejAAAAAB/wAAAAAAAAEMkAAA+RBwtPQaq7AAAAAB/wAAAAAAAAEMl
AAA+QCviPQerfQAAAAB/wAAAAAAAAEMmAAA+R0V8PRNcLwAAAAB/wAAAAAAAAEMnAAA+SVQYPRWZ
bgAAAAB/wAAAAAAAAEMoAAA+UGX3PQulhAAAAAB/wAAAAAAAAEMpAAA+WwFyPS2qkwAAAAB/wAAA
AAAAAEMqAAA+azh2PSFeMQAAAAB/wAAAAAAAAEMrAAA+bueVPRnZGgAAAAB/wAAAAAAAAEMsAAA+
e+3qPTCJRAAAAAB/wAAAAAAAAEMtAAA+iG5gPTN8ugAAAAB/wAAAAAAAAEMuAAA+jB0HPS9zOAAA
AAB/wAAAAAAAAEMvAAA+jpx/PTuDTgAAAAB/wAAAAAAAAEMwAAA+mS4FPVwUxgAAAAB/wAAAAAAA
AEMxAAA+m925PVdleAAAAAB/wAAAAAAAAEMyAAA+oGBpPWiQxAAAAAB/wAAAAAAAAEMzAAA+ncLS
PWkfnQAAAAB/wAAAAAAAAEM0AAA+mrBrPVm7dAAAAAB/wAAAAAAAAEM1AAA+lSFsPUuf+QAAAAB/
wAAAAAAAAEM2AAA+ky38PVK+JQAAAAB/wAAAAAAAAEM3AAA+mfPoPWZFFQAAAAB/wAAAAAAAAEM4
AAA+nL1fPVO0CwAAAAB/wAAAAAAAAEM5AAA+lWOwPTPLLgAAAAB/wAAAAAAAAEM6AAA+lZauPVLZ
PQAAAAB/wAAAAAAAAEM7AAA+nwItPUkO+AAAAAB/wAAAAAAAAEM8AAA+oATnPUk9EAAAAAB/wAAA
AAAAAEM9AAA+oyU/PTeQ9gAAAAB/wAAAAAAAAEM+AAA+n9abPS85JAAAAAB/wAAAAAAAAEM/AAA+
n7WlPSfLWwAAAAB/wAAAAAAAAENAAAA+pWcDPUP9pAAAAAB/wAAAAAAAAENBAAA+pXljPTLumwAA
AAB/wAAAAAAAAENCAAA+rdI6PR+tDAAAAAB/wAAAAAAAAENDAAA+sadSPRZLhAAAAAB/wAAAAAAA
AENEAAA+sNsUPQWI4gAAAAB/wAAAAAAAAENFAAA+szhTPQGOUQAAAAB/wAAAAAAAAENGAAA+ttVP
PN/exwAAAAB/wAAAAAAAAENHAAA+tNzsPEUZrgAAAAB/wAAAAAAAAENIAAA+v0MVPETjGAAAAAB/
wAAAAAAAAENJAAA+yNt4PGwACQAAAAB/wAAAAAAAAENKAAA+yCdzPLAm8wAAAAB/wAAAAAAAAENL
AAA+ydu5POdcDwAAAAB/wAAAAAAAAENMAAA+0VLRPJ1erAAAAAB/wAAAAAAAAENNAAA+2XcgPKL2
JgAAAAB/wAAAAAAAAENOAAA+5K2mPJx2PAAAAAB/wAAAAAAAAENPAAA+6A5GPKh/oQAAAAB/wAAA
AAAAAENQAAA+3xwWPRN2VgAAAAB/wAAAAAAAAENRAAA+3SX3PSKYRgAAAAB/wAAAAAAAAENSAAA+
1N8KPQU+FgAAAAB/wAAAAAAAAENTAAA+2SFlPOJkGwAAAAB/wAAAAAAAAENUAAA+1vatPNps9QAA
AAB/wAAAAAAAAENVAAA+3HGkPPE5kwAAAAB/wAAAAAAAAENWAAA+5Yf5PQIIiwAAAAB/wAAAAAAA
AENXAAA+6BncPRtSCgAAAAB/wAAAAAAAAENYAAA+7g7IPR13/wAAAAB/wAAAAAAAAENZAAA+8Awe
PQ9g/AAAAAB/wAAAAAAAAENaAAA+6yH2PP/WuAAAAAB/wAAAAAAAAENbAAA+6J5yPP4vTgAAAAB/
wAAAAAAAAENcAAA+6MydPP2nfwAAAAB/wAAAAAAAAENdAAA+6J2cPMhn2gAAAAB/wAAAAAAAAENe
AAA+8KuWPOhBGwAAAAB/wAAAAAAAAENfAAA+9dgHPMW/HQAAAAB/wAAAAAAAAENgAAA+8NHKPJrT
mwAAAAB/wAAAAAAAAENhAAA+8MS8PMtXRgAAAAB/wAAAAAAAAENiAAA+8x0NPMPuQAAAAAB/wAAA
AAAAAENjAAA+9kN1PPU3dQAAAAB/wAAAAAAAAENkAAA+9DU7PQ3qAwAAAAB/wAAAAAAAAENlAAA+
8LROPROMcgAAAAB/wAAAAAAAAENmAAA+70mbPSRSMAAAAAB/wAAAAAAAAENnAAA+8R6iPTPC9wAA
AAB/wAAAAAAAAENoAAA+7VZ6PTHyhgAAAAB/wAAAAAAAAENpAAA+9EK2PT/Q+AAAAAB/wAAAAAAA
AENqAAA++5H7PVdh/QAAAAB/wAAAAAAAAENrAAA+9zWjPYQfRQAAAAB/wAAAAAAAAENsAAA+9wUs
PY4UZQAAAAB/wAAAAAAAAENtAAA+80ayPZdVwAAAAAB/wAAAAAAAAENuAAA++QMePaNU2QAAAAB/
wAAAAAAAAENvAAA+/WXSPafTXQAAAAB/wAAAAAAAAENwAAA/A2FzPbKV8gAAAAB/wAAAAAAAAENx
AAA/BfatPa+/tQAAAAB/wAAAAAAAAENyAAA/Ayz8PaO4UwAAAAB/wAAAAAAAAENzAAA/AgZ8PaVS
/wAAAAB/wAAAAAAAAEN0AAA+/PygPawuMQAAAAB/wAAAAAAAAEN1AAA++3YwPZXBNQAAAAB/wAAA
AAAAAEN2AAA++S6fPZqbXgAAAAB/wAAAAAAAAEN3AAA++0DQPaYklAAAAAB/wAAAAAAAAEN4AAA/
Aq8/Paf9ywAAAAB/wAAAAAAAAEN5AAA/BnS2PbSPDQAAAAB/wAAAAAAAAEN6AAA/BVQEPcU0CgAA
AAB/wAAAAAAAAEN7AAA/BhMYPbSAbwAAAAB/wAAAAAAAAEN8AAA/BvMxPbA6xQAAAAB/wAAAAAAA
AEN9AAA/BzGoPbJR8QAAAAB/wAAAAAAAAEN+AAA/CBzGPapqvQAAAAB/wAAAAAAAAEN/AAA/BDl1
PZ8SGwAAAAB/wAAAAAAAAEOAAAA/AzLjPYiinAAAAAB/wAAAAAAAAEOAgAA/BOMmPXdrYQAAAAB/
wAAAAAAAAEOBAAA/AiJJPYS3oQAAAAB/wAAAAAAAAEOBgAA/ApFSPYwo2AAAAAB/wAAAAAAAAEOC
AAA/ALA4PYxbSAAAAAB/wAAAAAAAAEOCgAA/AW8CPZPNAwAAAAB/wAAAAAAAAEODAAA++jmEPZL3
iAAAAAB/wAAAAAAAAEODgAA++P5WPYdOwwAAAAB/wAAAAAAAAEOEAAA+/moLPXzq1AAAAAB/wAAA
AAAAAEOEgAA/A/YiPVrSCQAAAAB/wAAAAAAAAEOFAAA/CRYOPTL7MQAAAAB/wAAAAAAAAEOFgAA/
C7amPSEuWgAAAAB/wAAAAAAAAEOGAAA/CrCoPRSS7QAAAAB/wAAAAAAAAEOGgAA/CPPgPTOsdQAA
AAB/wAAAAAAAAEOHAAA/DaCUPVEI4AAAAAB/wAAAAAAAAEOHgAA/DivJPVaw6AAAAAB/wAAAAAAA
AEOIAAA/C/AFPWtuCwAAAAB/wAAAAAAAAEOIgAA/DNqgPVvb7QAAAAB/wAAAAAAAAEOJAAA/DSS2
PV+qjAAAAAB/wAAAAAAAAEOJgAA/DzuHPZwOHwAAAAB/wAAAAAAAAEOKAAA/EJTzPbCiiAAAAAB/
wAAAAAAAAEOKgAA/EZ72PcNcigAAAAB/wAAAAAAAAEOLAAA/E6q1Pc8ubgAAAAB/wAAAAAAAAEOL
gAA/FFvKPcqh0AAAAAB/wAAAAAAAAEOMAAA/FNiaPc4JAgAAAAB/wAAAAAAAAEOMgAA/GhAWPbgo
iQAAAAB/wAAAAAAAAEONAAA/FiXUPcFyUQAAAAB/wAAAAAAAAEONgAA/ENW1PeoSsQAAAAB/wAAA
AAAAAEOOAAA/B1VTPf/N2wAAAAB/wAAAAAAAAEOOgAA/AmZMPgCZRwAAAAB/wAAAAAAAAEOPAAA+
+pQ8PfAOoAAAAAB/wAAAAAAAAEOPgAA+9zhQPebJOAAAAAB/wAAAAAAAAEOQAAA++CkQPeIIbQAA
AAB/wAAAAAAAAEOQgAA/AcGNPeCjWAAAAAB/wAAAAAAAAEORAAA/Biv+PdWCJwAAAAB/wAAAAAAA
AEORgAA/CnGyPb34sgAAAAB/wAAAAAAAAEOSAAA/DDayPb1d/gAAAAB/wAAAAAAAAEOSgAA/EHXf
PbY5YwAAAAB/wAAAAAAAAEOTAAA/EfPVPcnm7wAAAAB/wAAAAAAAAEOTgAA/EBCgPcnFuAAAAAB/
wAAAAAAAAEOUAAA/Ddr+PccrZwAAAAB/wAAAAAAAAEOUgAA/C5syPar//QAAAAB/wAAAAAAAAEOV
AAA/CApLPZI3SAAAAAB/wAAAAAAAAEOVgAA/DK+UPWSvwAAAAAB/wAAAAAAAAEOWAAA/D53jPX2/
0AAAAAB/wAAAAAAAAEOWgAA/DjH+PZAi4gAAAAB/wAAAAAAAAEOXAAA/DBLxPZ6PGwAAAAB/wAAA
AAAAAEOXgAA/C1fMPZ1p4AAAAAB/wAAAAAAAAEOYAAA/CCKlPZGH4QAAAAB/wAAAAAAAAEOYgAA/
A7jjPYfzdQAAAAB/wAAAAAAAAEOZAAA/Bm+RPYLcRQAAAAB/wAAAAAAAAEOZgAA/BSEMPYEFLwAA
AAB/wAAAAAAAAEOaAAA/A3i0PYrBfgAAAAB/wAAAAAAAAEOagAA/ApuvPasjkQAAAAB/wAAAAAAA
AEObAAA++kIOPbFJ8QAAAAB/wAAAAAAAAEObgAA++CVdPa6NPgAAAAB/wAAAAAAAAEOcAAA++7lH
Pa+yGAAAAAB/wAAAAAAAAEOcgAA+/YTqPZcKDwAAAAB/wAAAAAAAAEOdAAA+/oPAPXzYAAAAAAB/
wAAAAAAAAEOdgAA/ACiEPYPXxQAAAAB/wAAAAAAAAEOeAAA/AwfUPY98ZwAAAAB/wAAAAAAAAEOe
gAA/BrPqPaRI4QAAAAB/wAAAAAAAAEOfAAA/Aq8KPa9hvgAAAAB/wAAAAAAAAEOfgAA+9mEjPba6
RAAAAAB/wAAAAAAAAEOgAAA+7r6IPavKIwAAAAB/wAAAAAAAAEOggAA+7NtlPapHmgAAAAB/wAAA
AAAAAEOhAAA+8JDKPaVZVwAAAAB/wAAAAAAAAEOhgAA+9xXCPauJDAAAAAB/wAAAAAAAAEOiAAA+
+B6HPZqVWAAAAAB/wAAAAAAAAEOigAA+8975PZPU2gAAAAB/wAAAAAAAAEOjAAA+9KpQPZeAOAAA
AAB/wAAAAAAAAEOjgAA+8yMXPZdfrwAAAAB/wAAAAAAAAEOkAAA+8XG0PaxnbAAAAAB/wAAAAAAA
AEOkgAA+7Oh8PafRWAAAAAB/wAAAAAAAAEOlAAA+6e2lPZ3IDwAAAAB/wAAAAAAAAEOlgAA+7IuX
PZ0RewAAAAB/wAAAAAAAAEOmAAA+7f3nPZ0x3AAAAAB/wAAAAAAAAEOmgAA+9CJvPYlg2gAAAAB/
wAAAAAAAAEOnAAA+8WHjPXWnGgAAAAB/wAAAAAAAAEOngAA+8XagPX5qmwAAAAB/wAAAAAAAAEOo
AAA+9hR+PW/X4QAAAAB/wAAAAAAAAEOogAA+6yqyPUUlPAAAAAB/wAAAAAAAAEOpAAA+5ylePViA
gQAAAAB/wAAAAAAAAEOpgAA+7CR4PWmLJQAAAAB/wAAAAAAAAEOqAAA+9/9ZPSxzmgAAAAB/wAAA
AAAAAEOqgAA+87yxPSfMYAAAAAB/wAAAAAAAAEOrAAA+6sBoPT/l0wAAAAB/wAAAAAAAAEOrgAA+
6rTTPV6dhgAAAAB/wAAAAAAAAEOsAAA+8cJGPWBtKgAAAAB/wAAAAAAAAEOsgAA+8DD3PV4vHgAA
AAB/wAAAAAAAAEOtAAA+9M7APVgiWQAAAAB/wAAAAAAAAEOtgAA++QBYPWFWQAAAAAB/wAAAAAAA
AEOuAAA+9WwgPW/DCgAAAAB/wAAAAAAAAEOugAA+8nTuPXCbVwAAAAB/wAAAAAAAAEOvAAA+8yYe
PXLMcgAAAAB/wAAAAAAAAEOvgAA+5sBWPVRyrwAAAAB/wAAAAAAAAEOwAAA+3E4NPWUAXgAAAAB/
wAAAAAAAAEOwgAA+167lPX5nngAAAAB/wAAAAAAAAEOxAAA+1WmgPYpRAQAAAAB/wAAAAAAAAEOx
gAA+2BYKPZMCpAAAAAB/wAAAAAAAAEOyAAA+3ygrPY35DwAAAAB/wAAAAAAAAEOygAA+4Cd4PYQk
fQAAAAB/wAAAAAAAAEOzAAA+2005PX/eKAAAAAB/wAAAAAAAAEOzgAA+2U42PXRlwQAAAAB/wAAA
AAAAAEO0AAA+1vQIPXRyDgAAAAB/wAAAAAAAAEO0gAA+1zLjPW/tdwAAAAB/wAAAAAAAAEO1AAA+
1bv0PV3lfAAAAAB/wAAAAAAAAEO1gAA+12I/PUhpVQAAAAB/wAAAAAAAAEO2AAA+29GDPUuaYgAA
AAB/wAAAAAAAAEO2gAA+2XFiPVQsPgAAAAB/wAAAAAAAAEO3AAA+0RFJPZBr8gAAAAB/wAAAAAAA
AEO3gAA+11iOPY8L7wAAAAB/wAAAAAAAAEO4AAA+0wG2PYxO+AAAAAB/wAAAAAAAAEO4gAA+0VHz
PYpRuAAAAAB/wAAAAAAAAEO5AAA+zR/2PY1uQwAAAAB/wAAAAAAAAEO5gAA+xAAzPZCbvgAAAAB/
wAAAAAAAAEO6AAA+wKcHPZL5AwAAAAB/wAAAAAAAAEO6gAA+wUTlPZd6jAAAAAB/wAAAAAAAAEO7
AAA+vilOPZLV8AAAAAB/wAAAAAAAAEO7gAA+vWdYPaM+fAAAAAB/wAAAAAAAAEO8AAA+w99KPZqj
0AAAAAB/wAAAAAAAAEO8gAA+v57sPabmNAAAAAB/wAAAAAAAAEO9AAA+vGSePZZ35wAAAAB/wAAA
AAAAAEO9gAA+uqGyPZT3fAAAAAB/wAAAAAAAAEO+AAA+t6ICPZQ7JwAAAAB/wAAAAAAAAEO+gAA+
t1pGPZgUogAAAAB/wAAAAAAAAEO/AAA+s9UMPZ/cDAAAAAB/wAAAAAAAAEO/gAA+u95hPbJJNgAA
AAB/wAAAAAAAAEPAAAA+v2K1PbRa/QAAAAB/wAAAAAAAAEPAgAA+xTNaPbekXgAAAAB/wAAAAAAA
AEPBAAA+yqigPas2VAAAAAB/wAAAAAAAAEPBgAA+w81RPaXrYQAAAAB/wAAAAAAAAEPCAAA+xwr0
PZqU8gAAAAB/wAAAAAAAAEPCgAA+zfQxPZXgWAAAAAB/wAAAAAAAAEPDAAA+yZIRPX76BAAAAAB/
wAAAAAAAAEPDgAA+yLfLPU88PAAAAAB/wAAAAAAAAEPEAAA+0DhePVjKMQAAAAB/wAAAAAAAAEPE
gAA+0TbXPXlmlQAAAAB/wAAAAAAAAEPFAAA+0u1ePXJ3gAAAAAB/wAAAAAAAAEPFgAA+0/iZPY/m
HwAAAAB/wAAAAAAAAEPGAAA+zwR7PYPWAgAAAAB/wAAAAAAAAEPGgAA+zEwgPX76KgAAAAB/wAAA
AAAAAEPHAAA+yBMoPVFTjwAAAAB/wAAAAAAAAEPHgAA+xjIfPT9m4AAAAAB/wAAAAAAAAEPIAAA+
1IXuPRFe9wAAAAB/wAAAAAAAAEPIgAA+w7HXPU4roQAAAAB/wAAAAAAAAEPJAAA+u8R8PVehJgAA
AAB/wAAAAAAAAEPJgAA+suJqPTvI9QAAAAB/wAAAAAAAAEPKAAA+r+CcPRzqoAAAAAB/wAAAAAAA
AEPKgAA+sFUoPRt4MAAAAAB/wAAAAAAAAEPLAAA+ose4PW2xOQAAAAB/wAAAAAAAAEPLgAA+qQIr
PV4AbAAAAAB/wAAAAAAAAEPMAAA+pYomPW0wuwAAAAB/wAAAAAAAAEPMgAA+lzKwPTwsGAAAAAB/
wAAAAAAAAEPNAAA+lW9VPSn+EAAAAAB/wAAAAAAAAEPNgAA+lbErPSP8LwAAAAB/wAAAAAAAAEPO
AAA+mOPDPTuYkQAAAAB/wAAAAAAAAEPOgAA+knNsPTxYzAAAAAB/wAAAAAAAAEPPAAA+lEVXPUhQ
6gAAAAB/wAAAAAAAAEPPgAA+kiahPVp7DgAAAAB/wAAAAAAAAEPQAAA+lfzhPVve5AAAAAB/wAAA
AAAAAEPQgAA+nTyJPUcT1gAAAAB/wAAAAAAAAEPRAAA+l1pkPSaRxAAAAAB/wAAAAAAAAEPRgAA+
j2iaPSi3wgAAAAB/wAAAAAAAAEPSAAA+iwAYPSVouwAAAAB/wAAAAAAAAEPSgAA+kWjWPRbDWQAA
AAB/wAAAAAAAAEPTAAA+lAMyPREOGwAAAAB/wAAAAAAAAEPTgAA+luBsPQWs/AAAAAB/wAAAAAAA
AEPUAAA+mRHAPO3KigAAAAB/wAAAAAAAAEPUgAA+j1B+PNCGWAAAAAB/wAAAAAAAAEPVAAA+kHNM
PO9MsgAAAAB/wAAAAAAAAEPVgAA+kOlUPN0MoQAAAAB/wAAAAAAAAEPWAAA+jGIGPPQhrgAAAAB/
wAAAAAAAAEPWgAA+ko03PREdDQAAAAB/wAAAAAAAAEPXAAA+k5FHPQ4X+wAAAAB/wAAAAAAAAEPX
gAA+ko/UPSjRTwAAAAB/wAAAAAAAAEPYAAA+kncNPVlcigAAAAB/wAAAAAAAAEPYgAA+j9ybPXae
jwAAAAB/wAAAAAAAAEPZAAA+i4+YPWip1AAAAAB/wAAAAAAAAEPZgAA+hWWOPVMlowAAAAB/wAAA
AAAAAEPaAAA+g+4EPUPRvgAAAAB/wAAAAAAAAEPagAA+frbyPStEfAAAAAB/wAAAAAAAAEPbAAA+
fKdyPUNnywAAAAB/wAAAAAAAAEPbgAA+dytZPVQIygAAAAB/wAAAAAAAAEPcAAA+acEUPWYkJgAA
AAB/wAAAAAAAAEPcgAA+XH5gPXGAVgAAAAB/wAAAAAAAAEPdAAA+WTfHPX/ihAAAAAB/wAAAAAAA
AEPdgAA+WniGPYUFnwAAAAB/wAAAAAAAAEPeAAA+VKMcPWfNxgAAAAB/wAAAAAAAAEPegAA+WMMU
PWoMHAAAAAB/wAAAAAAAAEPfAAA+V1qKPVqd8wAAAAB/wAAAAAAAAEPfgAA+U33dPW+DAAAAAAB/
wAAAAAAAAEPgAAA+UWXjPWh+iQAAAAB/wAAAAAAAAEPggAA+TnLDPV/VKQAAAAB/wAAAAAAAAEPh
AAA+Q5msPVezHwAAAAB/wAAAAAAAAEPhgAA+QXaOPYY6ggAAAAB/wAAAAAAAAEPiAAA+O6qGPYNT
mAAAAAB/wAAAAAAAAEPigAA+Sff2PYjKswAAAAB/wAAAAAAAAEPjAAA+O1apPWqdbwAAAAB/wAAA
AAAAAEPjgAA+OPGqPXTGzwAAAAB/wAAAAAAAAEPkAAA+Q67EPXN/XgAAAAB/wAAAAAAAAEPkgAA+
P39LPXpCaAAAAAB/wAAAAAAAAEPlAAA+QnKmPYMCtAAAAAB/wAAAAAAAAEPlgAA+R7hZPYPVhgAA
AAB/wAAAAAAAAEPmAAA+UzS6PY7faAAAAAB/wAAAAAAAAEPmgAA+T6aMPXaJxgAAAAB/wAAAAAAA
AEPnAAA+S2kcPZKkfQAAAAB/wAAAAAAAAEPngAA+OzbnPY3QHgAAAAB/wAAAAAAAAEPoAAA+PVkR
PXdMMwAAAAB/wAAAAAAAAEPogAA+MySMPV9W0gAAAAB/wAAAAAAAAEPpAAA+LVFgPRejxwAAAAB/
wAAAAAAAAEPpgAA+IdLjPQLrOAAAAAB/wAAAAAAAAEPqAAA+CmC+PPBdxQAAAAB/wAAAAAAAAEPq
gAA+CURkPQnHSgAAAAB/wAAAAAAAAEPrAAA9/JysPQLCCwAAAAB/wAAAAAAAAEPrgAA+BHsjPPZm
9wAAAAB/wAAAAAAAAEPsAAA+AA1wPRoyjQAAAAB/wAAAAAAAAEPsgAA+EwvuPOE64QAAAAB/wAAA
AAAAAEPtAAA+DqsEPPGAKwAAAAB/wAAAAAAAAEPtgAA950i+PMKtZgAAAAB/wAAAAAAAAEPuAAA+
Bu6RPRhaigAAAAB/wAAAAAAAAEPugAA+IJ0LPSczEgAAAAB/wAAAAAAAAEPvAAA+NXDZPVcSzwAA
AAB/wAAAAAAAAEPvgAA+MPFZPWqtGwAAAAB/wAAAAAAAAEPwAAA+MJsfPXQlTgAAAAB/wAAAAAAA
AEPwgAA+LkhFPXM68AAAAAB/wAAAAAAAAEPxAAA+GbOgPW58cwAAAAB/wAAAAAAAAEPxgAA+FB/D
PWyAagAAAAB/wAAAAAAAAEPyAAA+DLOzPXuGHAAAAAB/wAAAAAAAAEPygAA9+Ei1PXPt7QAAAAB/
wAAAAAAAAEPzAAA98+PqPXuZBQAAAAB/wAAAAAAAAEPzgAA9+tLaPYbvxgAAAAB/wAAAAAAAAEP0
AAA9+3fxPW0ofwAAAAB/wAAAAAAAAEP0gAA99CmNPYBc9QAAAAB/wAAAAAAAAEP1AAA97yJDPYa8
2AAAAAB/wAAAAAAAAEP1gAA947XgPYByXwAAAAB/wAAAAAAAAEP2AAA92/VEPXX13wAAAAB/wAAA
AAAAAEP2gAA94d+GPX5BQgAAAAB/wAAAAAAAAEP3AAA93aBCPYqaagAAAAB/wAAAAAAAAEP3gAA9
38ZyPaW3dQAAAAB/wAAAAAAAAEP4AAA9zoAqPaw9ZAAAAAB/wAAAAAAAAEP4gAA941k8PYlm9gAA
AAB/wAAAAAAAAEP5AAA9yZ2rPXxpPQAAAAB/wAAAAAAAAEP5gAA9zUQBPWtvcgAAAAB/wAAAAAAA
AEP6AAA986d+PWgSYwAAAAB/wAAAAAAAAEP6gAA94hkYPVIh2AAAAAB/wAAAAAAAAEP7AAA9v28R
PTzJXgAAAAB/wAAAAAAAAEP7gAA9rW/dPTyJyAAAAAB/wAAAAAAAAEP8AAA9nw9SPSfo8QAAAAB/
wAAAAAAAAEP8gAA9f+CEPTvPZgAAAAB/wAAAAAAAAEP9AAA9bPJ/PP43PgAAAAB/wAAAAAAAAEP9
gAA9VT0vPOlkrwAAAAB/wAAAAAAAAEP+AAA9EkiAPOCa/gAAAAB/wAAAAAAAAEP+gAA9CtGsPQP2
pQAAAAB/wAAAAAAAAEP/AAA9HQ4YPSHojQAAAAB/wAAAAAAAAEP/gAA9NCkoPT52oQAAAAB/wAAA
AAAAAEQAAAA9BdOfPR+V5gAAAAB/wAAAAAAAAEQAQAA9KGHxPQQGKgAAAAB/wAAAAAAAAEQAgAA9
LjsHPHYQiwAAAAB/wAAAAAAAAEQAwAA9Mv0vPGbFvwAAAAB/wAAAAAAAAEQBAAA9T67/PKS/FAAA
AAB/wAAAAAAAAEQBQAA9YnOMPOIEFQAAAAB/wAAAAAAAAEQBgAA9ajZKPRM4vwAAAAB/wAAAAAAA
AEQBwAA9igWsPR8QkAAAAAB/wAAAAAAAAEQCAAA9kBMPPPtnHgAAAAB/wAAAAAAAAEQCQAA9roRH
PQqGjAAAAAB/wAAAAAAAAEQCgAA9r/D5PQxQ6QAAAAB/wAAAAAAAAEQCwAA9sSctPQ1Q0gAAAAB/
wAAAAAAAAEQDAAA9qr6MPPGmOgAAAAB/wAAAAAAAAEQDQAA9mnXRPMSL+wAAAAB/wAAAAAAAAEQD
gAA9n6b4PQbCXAAAAAB/wAAAAAAAAEQDwAA9qKXxPQHtTAAAAAB/wAAAAAAAAEQEAAA9pGR8PN6U
vwAAAAB/wAAAAAAAAEQEQAA9lfGBPPsB8gAAAAB/wAAAAAAAAEQEgAA9hx6lPOqGvgAAAAB/wAAA
AAAAAEQEwAA9gNLaPPSbgAAAAAB/wAAAAAAAAEQFAAA9aFtaPNMt+wAAAAB/wAAAAAAAAEQFQAA9
aV6HPOEJewAAAAB/wAAAAAAAAEQFgAA9TaS7PP6gewAAAAB/wAAAAAAAAEQFwAA9OVxIPRP+QAAA
AAB/wAAAAAAAAEQGAAA9J007PNraKwAAAAB/wAAAAAAAAEQGQAA9Nll8PLbcSQAAAAB/wAAAAAAA
AEQGgAA9MzGZPKmlHwAAAAB/wAAAAAAAAEQGwAA9QbnXPJ+3pwAAAAB/wAAAAAAAAEQHAAA9OoJJ
PJ4D9wAAAAB/wAAAAAAAAEQHQAA9OMABPLfG7gAAAAB/wAAAAAAAAEQHgAA9ChqhPKkeagAAAAB/
wAAAAAAAAEQHwAA9EyTCPJB43wAAAAB/wAAAAAAAAEQIAAA9SLFAPLuuVwAAAAB/wAAAAAAAAEQI
QAA9OnA1PLwIfgAAAAB/wAAAAAAAAEQIgAA9PXUPPK4cNAAAAAB/wAAAAAAAAEQIwAA9AB8BPMj2
lAAAAAB/wAAAAAAAAEQJAAA82kzMPOudZwAAAAB/wAAAAAAAAEQJQAA9Bk22PKM6SQAAAAB/wAAA
AAAAAEQJgAA9PU3TPKYt3wAAAAB/wAAAAAAAAEQJwAA9ENhiPIfeHgAAAAB/wAAAAAAAAEQKAAA9
GL6CPJPp9QAAAAB/wAAAAAAAAEQKQAA9Q1hiPPK+wwAAAAB/wAAAAAAAAEQKgAA9KKPOPQO6cAAA
AAB/wAAAAAAAAEQKwAA9Qv5OPQDaLwAAAAB/wAAAAAAAAEQLAAA9OiPUPOANKQAAAAB/wAAAAAAA
AEQLQAA9fYGoPJTtpAAAAAB/wAAAAAAAAEQLgAA9UZZYPG8bxAAAAAB/wAAAAAAAAEQLwAA9biO2
PEIoqgAAAAB/wAAAAAAAAEQMAAA9k86UPEHcBAAAAAB/wAAAAAAAAEQMQAA9mHt4PEB9JAAAAAB/
wAAAAAAAAEQMgAA9iwh8PKXw2QAAAAB/wAAAAAAAAEQMwAA9XfQ+PLjI9gAAAAB/wAAAAAAAAEQN
AAA9XFpSPQQjGQAAAAB/wAAAAAAAAEQNQAA9UUz0PPqs4QAAAAB/wAAAAAAAAEQNgAA9Xzv2PRgS
8gAAAAB/wAAAAAAAAEQNwAA9jyDiPQ1LqwAAAAB/wAAAAAAAAEQOAAA9egEoPRSrjgAAAAB/wAAA
AAAAAEQOQAA9j1AnPRH4QQAAAAB/wAAAAAAAAEQOgAA9iPkPPQDoKgAAAAB/wAAAAAAAAEQOwAA9
fO61PNLruAAAAAB/wAAAAAAAAEQPAAA9PDiYPL07yAAAAAB/wAAAAAAAAEQPQAA9R9iaPLQvBAAA
AAB/wAAAAAAAAEQPgAA9PEzUPLjHRQAAAAB/wAAAAAAAAEQPwAA9S+MKPMou5AAAAAB/wAAAAAAA
AEQQAAA9geNdPNcL5AAAAAB/wAAAAAAAAEQQQAA9nhOBPLtjYwAAAAB/wAAAAAAAAEQQgAA9rxU9
PO088wAAAAB/wAAAAAAAAEQQwAA9m2sAPOvi4QAAAAB/wAAAAAAAAEQRAAA9hmJCPLk39wAAAAB/
wAAAAAAAAEQRQAA9XimPPJI8JwAAAAB/wAAAAAAAAEQRgAA9PJW2PKu29gAAAAB/wAAAAAAAAEQR
wAA9Xh0DPLfYOAAAAAB/wAAAAAAAAEQSAAA9XBqRPMSWZwAAAAB/wAAAAAAAAEQSQAA9iyhPPN+n
CwAAAAB/wAAAAAAAAEQSgAA9i/vwPOcZXQAAAAB/wAAAAAAAAEQSwAA9lrKlPIIAXAAAAAB/wAAA
AAAAAEQTAAA9kiYXPEZPagAAAAB/wAAAAAAAAEQTQAA9pcxbPAlI2wAAAAB/wAAAAAAAAEQTgAA9
ptVtO/rW0AAAAAB/wAAAAAAAAEQTwAA9oZpyPIirnAAAAAB/wAAAAAAAAEQUAAA9mdY3PK1QsgAA
AAB/wAAAAAAAAEQUQAA9l4L/PLtP7gAAAAB/wAAAAAAAAEQUgAA9noUVPNybWAAAAAB/wAAAAAAA
AEQUwAA9cO9UPK3XYgAAAAB/wAAAAAAAAEQVAAA9oIxRPNeCXAAAAAB/wAAAAAAAAEQVQAA9XPLp
PJyCjAAAAAB/wAAAAAAAAEQVgAA9NSk9PPSwmwAAAAB/wAAAAAAAAEQVwAA9UjuIPNQwCwAAAAB/
wAAAAAAAAEQWAAA9VKAdPOOixgAAAAB/wAAAAAAAAEQWQAA9VBNzPO3/uwAAAAB/wAAAAAAAAEQW
gAA9Q/arPQpADwAAAAB/wAAAAAAAAEQWwAA9VFI5PQwPyAAAAAB/wAAAAAAAAEQXAAA9P1KOPR8S
EAAAAAB/wAAAAAAAAEQXQAA9Xh9rPRQi7AAAAAB/wAAAAAAAAEQXgAA9bEbPPRDNvgAAAAB/wAAA
AAAAAEQXwAA9hfDRPRqMRAAAAAB/wAAAAAAAAEQYAAA9fCOjPQl3pwAAAAB/wAAAAAAAAEQYQAA9
jqOYPRcuvwAAAAB/wAAAAAAAAEQYgAA9kMwRPODcYAAAAAB/wAAAAAAAAEQYwAA9V65gPL9JgAAA
AAB/wAAAAAAAAEQZAAA9O59WPKk9IAAAAAB/wAAAAAAAAEQZQAA9gJKXPK0mJQAAAAB/wAAAAAAA
AEQZgAA9ci0pPJQn+QAAAAB/wAAAAAAAAEQZwAA9ZTgtPLHWSwAAAAB/wAAAAAAAAEQaAAA9dw4Q
PKJZ7wAAAAB/wAAAAAAAAEQaQAA9XzBpPJcz0wAAAAB/wAAAAAAAAEQagAA9NW4lPIBbJAAAAAB/
wAAAAAAAAEQawAA9SWUWPL+h0AAAAAB/wAAAAAAAAEQbAAA9NfH8PN/ojQAAAAB/wAAAAAAAAEQb
QAA9RkLrPNa/DAAAAAB/wAAAAAAAAEQbgAA9eb6RPNTlpQAAAAB/wAAAAAAAAEQbwAA9lAbsPNAc
pwAAAAB/wAAAAAAAAEQcAAA9lM4fPNMZhwAAAAB/wAAAAAAAAEQcQAA9iV1sPJbyRgAAAAB/wAAA
AAAAAEQcgAA9g7QUPF03zgAAAAB/wAAAAAAAAEQcwAA9gu8DO80cKQAAAAB/wAAAAAAAAEQdAAA9
hChLPAQoGQAAAAB/wAAAAAAAAEQdQAA9ToZgPIbLeAAAAAB/wAAAAAAAAEQdgAA9BcDdPEom8wAA
AAB/wAAAAAAAAEQdwAA85j/jPIiuCQAAAAB/wAAAAAAAAEQeAAA9EZs1PI0EjAAAAAB/wAAAAAAA
AEQeQAA9VlpPPJFEjgAAAAB/wAAAAAAAAEQegAA9V61tPJ8PIAAAAAB/wAAAAAAAAEQewAA9S5yT
PDni+QAAAAB/wAAAAAAAAEQfAAA9SF4AO9jmNAAAAAB/wAAAAAAAAEQfQAA9YfJOPD+aDAAAAAB/
wAAAAAAAAEQfgAA9lBoqO/iFiAAAAAB/wAAAAAAAAEQfwAA9rkANPIaWqwAAAAB/wAAAAAAAAEQg
AAA9tetKPMV1hgAAAAB/wAAAAAAAAEQgQAA9v966POQi8wAAAAB/wAAAAAAAAEQggAA9zfcqPJfi
hgAAAAB/wAAAAAAAAEQgwAA92wKvPLG0SwAAAAB/wAAAAAAAAEQhAAA93sXBPNlLIQAAAAB/wAAA
AAAAAEQhQAA9vBIrPPMBXQAAAAB/wAAAAAAAAEQhgAA9idzFPNuYdgAAAAB/wAAAAAAAAEQhwAA9
bLpyPM/k9AAAAAB/wAAAAAAAAEQiAAA9ci/iPK18tAAAAAB/wAAAAAAAAEQiQAA9hjXUPJ2bxwAA
AAB/wAAAAAAAAEQigAA9aUNNPIRZjAAAAAB/wAAAAAAAAEQiwAA89tT/PKAfjgAAAAB/wAAAAAAA
AEQjAAA76y8PPJh6kgAAAAB/wAAAAAAAAEQjQAC7IQ9rPHxhrwAAAAB/wAAAAAAAAEQjgAC6ijSN
PLIbxgAAAAB/wAAAAAAAAEQjwAA7GoDqPPa00gAAAAB/wAAAAAAAAEQkAAA8jlZoPRywkgAAAAB/
wAAAAAAAAEQkQAA8eehDPRbRlgAAAAB/wAAAAAAAAEQkgAA8ZeXvPRg3VAAAAAB/wAAAAAAAAEQk
wAA8ZnWrPQ2v4QAAAAB/wAAAAAAAAEQlAAA74bELPQ7CMgAAAAB/wAAAAAAAAEQlQAA74yAFPPP2
ywAAAAB/wAAAAAAAAEQlgAA8qy5qPO/g9QAAAAB/wAAAAAAAAEQlwAA9EN9xPO8bMwAAAAB/wAAA
AAAAAEQmAAA9WtoxPOs2BgAAAAB/wAAAAAAAAEQmQAA9j3mpPOVEnAAAAAB/wAAAAAAAAEQmgAA9
fKI8PPuWSQAAAAB/wAAAAAAAAEQmwAA9WKEsPQyYrgAAAAB/wAAAAAAAAEQnAAA9LBsSPO1qlgAA
AAB/wAAAAAAAAEQnQAA8f3epPLhLkQAAAAB/wAAAAAAAAEQngAA8hnGtPKJlowAAAAB/wAAAAAAA
AEQnwAA8oU4APKar8QAAAAB/wAAAAAAAAEQoAAA8Idu+PIxLZQAAAAB/wAAAAAAAAEQoQAC70izg
PMIsaAAAAAB/wAAAAAAAAEQogAC5n93qPP50wQAAAAB/wAAAAAAAAEQowAA6NARgPODXdwAAAAB/
wAAAAAAAAEQpAAA8ivFQPNKEUgAAAAB/wAAAAAAAAEQpQAA9EvFcPLZ4jwAAAAB/wAAAAAAAAEQp
gAA9AwRBPIxM9QAAAAB/wAAAAAAAAEQpwAA80OqoPIIwZAAAAAB/wAAAAAAAAEQqAAA86Vd+PFz1
HgAAAAB/wAAAAAAAAEQqQAA87CncPJeaUAAAAAB/wAAAAAAAAEQqgAA8qn0PPKAh/gAAAAB/wAAA
AAAAAEQqwAA8s46qPLeNEAAAAAB/wAAAAAAAAEQrAAA7hb85PKkMkQAAAAB/wAAAAAAAAEQrQAC6
jocmPKSh5QAAAAB/wAAAAAAAAEQrgAA7JNtUPNqTNQAAAAB/wAAAAAAAAEQrwAC8GifKPPDFEAAA
AAB/wAAAAAAAAEQsAAC64ZQYPOejmQAAAAB/wAAAAAAAAEQsQAC5xWoIPJg0dAAAAAB/wAAAAAAA
AEQsgAC8NEL9PH9pcwAAAAB/wAAAAAAAAEQswAC7wnM8PNJ69wAAAAB/wAAAAAAAAEQtAAC8FSXu
PKzYhQAAAAB/wAAAAAAAAEQtQAC8ZKx2PEYDRQAAAAB/wAAAAAAAAEQtgAC8ZvFFPAGnlAAAAAB/
wAAAAAAAAEQtwAC8KDM6O7bEcQAAAAB/wAAAAAAAAEQuAAC8Et0VO8MA8QAAAAB/wAAAAAAAAEQu
QAC8F3P1O5GQPQAAAAB/wAAAAAAAAEQugAA6umWwO+pZmwAAAAB/wAAAAAAAAEQuwAA8tTd5PDhJ
9wAAAAB/wAAAAAAAAEQvAAA85clzPBVnowAAAAB/wAAAAAAAAEQvQAA8UsKmPD9kngAAAAB/wAAA
AAAAAEQvgAC7leikPI17CgAAAAB/wAAAAAAAAEQvwAA8AcmqPIx0QQAAAAB/wAAAAAAAAEQwAAA8
HzFEPK4pwgAAAAB/wAAAAAAAAEQwQAA8z8pEPLHc4wAAAAB/wAAAAAAAAEQwgAA9G10VPL/6ZwAA
AAB/wAAAAAAAAEQwwAA9Cnt4PQED7wAAAAB/wAAAAAAAAEQxAAA9EoytPRNjUAAAAAB/wAAAAAAA
AEQxQAA9HnsTPOu9QgAAAAB/wAAAAAAAAEQxgAA9NdX9PPjJZwAAAAB/wAAAAAAAAEQxwAA9ElNK
PQ5eAAAAAAB/wAAAAAAAAEQyAAA9EEmlPSHOVgAAAAB/wAAAAAAAAEQyQAA9PVXSPRCW9wAAAAB/
wAAAAAAAAEQygAA9K2MnPO6AxQAAAAB/wAAAAAAAAEQywAA9L1smPK7vFAAAAAB/wAAAAAAAAEQz
AAA9SiD6PIOzowAAAAB/wAAAAAAAAEQzQAA9T+3QPNj73wAAAAB/wAAAAAAAAEQzgAA9Jg7tPL7h
VAAAAAB/wAAAAAAAAEQzwAA9DVbxPOlOYwAAAAB/wAAAAAAAAEQ0AAA8tDLPPSDgcgAAAAB/wAAA
AAAAAEQ0QAA8hp72PTzIowAAAAB/wAAAAAAAAEQ0gAA8JgEkPRHgWAAAAAB/wAAAAAAAAEQ0wAA8
wJfkPOCh9QAAAAB/wAAAAAAAAEQ1AAA8i2LdPNawLgAAAAB/wAAAAAAAAEQ1QAA8W6SyPOpHUAAA
AAB/wAAAAAAAAEQ1gAA72ZXoPOpdsgAAAAB/wAAAAAAAAEQ1wAA8DVEBPNMx0gAAAAB/wAAAAAAA
AEQ2AAA8myrzPLU/zgAAAAB/wAAAAAAAAEQ2QAA8d9wWPJhpjwAAAAB/wAAAAAAAAEQ2gAA8x8gu
PKKlnAAAAAB/wAAAAAAAAEQ2wAA8xuwnPNYMbgAAAAB/wAAAAAAAAEQ3AAA89yx5POeVuAAAAAB/
wAAAAAAAAEQ3QAA9EsSMPRe9lwAAAAB/wAAAAAAAAEQ3gAA9HUciPQbz0gAAAAB/wAAAAAAAAEQ3
wAA9FY46POVMbAAAAAB/wAAAAAAAAEQ4AAA9Dn7YPJUTDgAAAAB/wAAAAAAAAEQ4QAA8lOCwPGiP
ogAAAAB/wAAAAAAAAEQ4gAA8SSW1PCbu/AAAAAB/wAAAAAAAAEQ4wAA8Q70wPCYUYQAAAAB/wAAA
AAAAAEQ5AAA78ZWePIGc/gAAAAB/wAAAAAAAAEQ5QAC79ljqPKggwwAAAAB/wAAAAAAAAEQ5gAC7
RAT8PL3itAAAAAB/wAAAAAAAAEQ5wAA77MUdPL0h9gAAAAB/wAAAAAAAAEQ6AAA7pBhlPMgefwAA
AAB/wAAAAAAAAEQ6QAA69iLsPKuuWQAAAAB/wAAAAAAAAEQ6gAC6bMsEPJLevwAAAAB/wAAAAAAA
AEQ6wAC7CwD6PFwUswAAAAB/wAAAAAAAAEQ7AAC7bYbCPEMmJwAAAAB/wAAAAAAAAEQ7QAA64/Bc
PLk5oAAAAAB/wAAAAAAAAEQ7gAA8C7vJPMAUpwAAAAB/wAAAAAAAAEQ7wAA8Hai0PKTuugAAAAB/
wAAAAAAAAEQ8AAC6uXI0PI2o5QAAAAB/wAAAAAAAAEQ8QAC8CJg8PHXHQQAAAAB/wAAAAAAAAEQ8
gAC69nqWPI426gAAAAB/wAAAAAAAAEQ8wAA7gBAePKBMCwAAAAB/wAAAAAAAAEQ9AAA8IFNOPIv+
LQAAAAB/wAAAAAAAAEQ9QAA7kJ6pPLnoXQAAAAB/wAAAAAAAAEQ9gAC7qJB8PLL1igAAAAB/wAAA
AAAAAEQ9wAC8nhTlPL6kWAAAAAB/wAAAAAAAAEQ+AAC8NVXEPK+1iAAAAAB/wAAAAAAAAEQ+QAC8
F5pAPK7JyQAAAAB/wAAAAAAAAEQ+gAC8U3RSPKgoBgAAAAB/wAAAAAAAAEQ+wAC8zmWOPKx0GgAA
AAB/wAAAAAAAAEQ/AAC8jcL7PNHJ6QAAAAB/wAAAAAAAAEQ/QAC8yJduPL+ryAAAAAB/wAAAAAAA
AEQ/gAC8dgPqPJ3WBwAAAAB/wAAAAAAAAEQ/wAC8jmQCPGEnBwAAAAB/wAAAAAAAAERAAAC8IqjX
PC/CegAAAAB/wAAAAAAAAERAQAC8krP8PBJBHgAAAAB/wAAAAAAAAERAgAC8tIMBPAb0eAAAAAB/
wAAAAAAAAERAwAC8mqDNPGmo7AAAAAB/wAAAAAAAAERBAAC8rdlVPHWMjQAAAAB/wAAAAAAAAERB
QAC8UvDUPHDdcQAAAAB/wAAAAAAAAERBgAA7+1AcPH4nDAAAAAB/wAAAAAAAAERBwAC7UAUnPEbG
9wAAAAB/wAAAAAAAAERCAAC8Td7ZPFN9hAAAAAB/wAAAAAAAAERCQAC8wbXePHbsVwAAAAB/wAAA
AAAAAERCgAC8d3AQPI1jGAAAAAB/wAAAAAAAAERCwAA7wmT/PJTYcwAAAAB/wAAAAAAAAERDAAA6
uGvHPFVdbwAAAAB/wAAAAAAAAERDQAC75WNPPADDPgAAAAB/wAAAAAAAAERDgAC8GifvPEGOZwAA
AAB/wAAAAAAAAERDwAC8dlqEPEqytwAAAAB/wAAAAAAAAEREAAC8hoooPGGVmQAAAAB/wAAAAAAA
AEREQAC8izjDPEsYOAAAAAB/wAAAAAAAAEREgAC83TnwPBTajAAAAAB/wAAAAAAAAEREwAC9MarC
PIMf6AAAAAB/wAAAAAAAAERFAAC9Hn6nPF0ZfgAAAAB/wAAAAAAAAERFQAC9AxcFPEVn7gAAAAB/
wAAAAAAAAERFgAC9BMvaO+eOBAAAAAB/wAAAAAAAAERFwAC88FuEOz5LmwAAAAB/wAAAAAAAAERG
AAC9DO99O62/GQAAAAB/wAAAAAAAAERGQAC9Dt9ePA0CxAAAAAB/wAAAAAAAAERGgAC8pzRAPC9y
XwAAAAB/wAAAAAAAAERGwAC7HaEoPD+tnAAAAAB/wAAAAAAAAERHAAC7baxdPITtngAAAAB/wAAA
AAAAAERHQAC8if9DPJlTmgAAAAB/wAAAAAAAAERHgAC81O6+PHYDXgAAAAB/wAAAAAAAAERHwAC8
0w8ZPDblogAAAAB/wAAAAAAAAERIAAC8Vb7mPGRmHwAAAAB/wAAAAAAAAA==</set>
      <set id="src_32" fmt="ptset">AAAABnNyY18zMgAAAAAAAAAGAAADhcLIAAA9WlSRPU+iAAAAAAB/wAAAAAAAAMLGAAA9YoSsPUKd
IwAAAAB/wAAAAAAAAMLEAAA9TV3NPUwFVAAAAAB/wAAAAAAAAMLCAAA9IeKxPUIMiQAAAAB/wAAA
AAAAAMLAAAA8tc5WPT+7BQAAAAB/wAAAAAAAAMK+AAA80n1WPU2euQAAAAB/wAAAAAAAAMK8AAA8
185MPUATQAAAAAB/wAAAAAAAAMK6AAA9JlMWPU0fVgAAAAB/wAAAAAAAAMK4AAA9EuyjPU39uQAA
AAB/wAAAAAAAAMK2AAA80WhaPYCGRAAAAAB/wAAAAAAAAMK0AAA8qOq9PW2QYwAAAAB/wAAAAAAA
AMKyAAA88KiPPWCk3wAAAAB/wAAAAAAAAMKwAAA9BIX6PVpsswAAAAB/wAAAAAAAAMKuAAA83zyj
PVC5cAAAAAB/wAAAAAAAAMKsAAA8HPynPUACcAAAAAB/wAAAAAAAAMKqAAA8uyj+PTWFggAAAAB/
wAAAAAAAAMKoAAA9FOsJPS8aTAAAAAB/wAAAAAAAAMKmAAA9BdQYPR7vgQAAAAB/wAAAAAAAAMKk
AAA8gOSQPQk6cgAAAAB/wAAAAAAAAMKiAAC48aMAPTW62wAAAAB/wAAAAAAAAMKgAAA7zEywPVNx
8wAAAAB/wAAAAAAAAMKeAAA8SJNfPT3sSgAAAAB/wAAAAAAAAMKcAAA8ONTWPQCaaAAAAAB/wAAA
AAAAAMKaAAA8SDTyPNwXcQAAAAB/wAAAAAAAAMKYAAA8xYafPOy+BgAAAAB/wAAAAAAAAMKWAAA8
C5i2PLDXywAAAAB/wAAAAAAAAMKUAAA6kVjiPDCs8QAAAAB/wAAAAAAAAMKSAAA7GG3WPGI9kQAA
AAB/wAAAAAAAAMKQAAC7Cnw4PHsV4AAAAAB/wAAAAAAAAMKOAAC8HfR6PKpHsgAAAAB/wAAAAAAA
AMKMAAC8bC8kPNcx3gAAAAB/wAAAAAAAAMKKAAC8k/DCPP8wawAAAAB/wAAAAAAAAMKIAAA7DDao
PQG5kQAAAAB/wAAAAAAAAMKGAAA8U+HhPSBhOQAAAAB/wAAAAAAAAMKEAAA8QrQyPSmXEwAAAAB/
wAAAAAAAAMKCAAC72P5xPS/dUwAAAAB/wAAAAAAAAMKAAAC8P6MnPTDYzwAAAAB/wAAAAAAAAMJ8
AAC8SyJsPSKLpQAAAAB/wAAAAAAAAMJ4AAA7um8OPUMA2AAAAAB/wAAAAAAAAMJ0AAA7rwtqPU6P
gQAAAAB/wAAAAAAAAMJwAAA7uv8wPVmkYgAAAAB/wAAAAAAAAMJsAAA8FqxTPU8f0QAAAAB/wAAA
AAAAAMJoAAA7k5ZKPVDXcwAAAAB/wAAAAAAAAMJkAAC7GCMcPSNUTgAAAAB/wAAAAAAAAMJgAAC8
GpzPPRmnhgAAAAB/wAAAAAAAAMJcAAC8rxO+PP187gAAAAB/wAAAAAAAAMJYAAC8uI8sPJA5ugAA
AAB/wAAAAAAAAMJUAAC9HUJhPIclVwAAAAB/wAAAAAAAAMJQAAC9Jru7PJqSxQAAAAB/wAAAAAAA
AMJMAAC9KYbFPOgApQAAAAB/wAAAAAAAAMJIAAC9CVQRPNpl+AAAAAB/wAAAAAAAAMJEAAC8qMzG
PO/y9QAAAAB/wAAAAAAAAMJAAAC8LbDDPOSIYQAAAAB/wAAAAAAAAMI8AAC7obo5PPBl5wAAAAB/
wAAAAAAAAMI4AAC7oOCMPQuWFgAAAAB/wAAAAAAAAMI0AAC8bZoTPQw6TAAAAAB/wAAAAAAAAMIw
AAC8cPP5PQkZWAAAAAB/wAAAAAAAAMIsAAA6yy0UPQrZtwAAAAB/wAAAAAAAAMIoAAA8M25XPSrJ
ewAAAAB/wAAAAAAAAMIkAAA8B+A8PSUhDAAAAAB/wAAAAAAAAMIgAAA7fONePQw7NAAAAAB/wAAA
AAAAAMIcAAA60EfqPQe23gAAAAB/wAAAAAAAAMIYAAA7dpz6PNFH/QAAAAB/wAAAAAAAAMIUAAA8
U7CePKxzFAAAAAB/wAAAAAAAAMIQAAA7hA/2PMa/OAAAAAB/wAAAAAAAAMIMAAC64PIYPN9NEQAA
AAB/wAAAAAAAAMIIAAA4qTkAPKXDsQAAAAB/wAAAAAAAAMIEAAA7wbwQPEkDyAAAAAB/wAAAAAAA
AMIAAAA8N3igPJTfIAAAAAB/wAAAAAAAAMH4AAA8LCQIPN4KXwAAAAB/wAAAAAAAAMHwAAA8I3rf
PQrFOQAAAAB/wAAAAAAAAMHoAAA8eNtFPPrfEwAAAAB/wAAAAAAAAMHgAAA82ilzPLUr8wAAAAB/
wAAAAAAAAMHYAAA8+cGDPLWqtQAAAAB/wAAAAAAAAMHQAAA80m9iPLJICgAAAAB/wAAAAAAAAMHI
AAA8mquyPJ3CYwAAAAB/wAAAAAAAAMHAAAA8gmjmPJivHgAAAAB/wAAAAAAAAMG4AAA7tb38PJiZ
FAAAAAB/wAAAAAAAAMGwAAA8hQTwPQwZiwAAAAB/wAAAAAAAAMGoAAA8s30aPQLhOQAAAAB/wAAA
AAAAAMGgAAA8covGPQ+dfAAAAAB/wAAAAAAAAMGYAAA8k6c2PR8u3wAAAAB/wAAAAAAAAMGQAAA7
9pkQPQ3RSQAAAAB/wAAAAAAAAMGIAAA6dmkQPPrwfQAAAAB/wAAAAAAAAMGAAAC8M19ePN3wbAAA
AAB/wAAAAAAAAMFwAAC8A2atPUlIrgAAAAB/wAAAAAAAAMFgAAC8F+iDPU95xAAAAAB/wAAAAAAA
AMFQAAC8DtuQPT6KqAAAAAB/wAAAAAAAAMFAAAC7TwB5PTbPxgAAAAB/wAAAAAAAAMEwAAC7v1ST
PUgEvQAAAAB/wAAAAAAAAMEgAAC8ozs1PU/qxQAAAAB/wAAAAAAAAMEQAAC8ghfaPUHTdwAAAAB/
wAAAAAAAAMEAAAC8VC9PPUtZWQAAAAB/wAAAAAAAAMDgAAC8NNf2PTGVaQAAAAB/wAAAAAAAAMDA
AAC8D6kPPSU37AAAAAB/wAAAAAAAAMCgAAC7G90uPR051AAAAAB/wAAAAAAAAMCAAAA839OiPUXN
tQAAAAB/wAAAAAAAAMBAAAA8ss2IPUTOJgAAAAB/wAAAAAAAAMAAAAA8QqS7PTL4ygAAAAB/wAAA
AAAAAL+AAAA8VjsqPSm0OgAAAAB/wAAAAAAAAAAAAAA7sODuPQ2KwwAAAAB/wAAAAAAAAD+AAAA7
Xg2wPPclaQAAAAB/wAAAAAAAAEAAAAA6tWhQPPuw2wAAAAB/wAAAAAAAAEBAAAA8SjKjPPD0mwAA
AAB/wAAAAAAAAECAAAA8Se19PQCMxQAAAAB/wAAAAAAAAECgAAA8ZnOSPQSDHQAAAAB/wAAAAAAA
AEDAAAA8tleBPRL/xAAAAAB/wAAAAAAAAEDgAAA8yhrZPQtmWgAAAAB/wAAAAAAAAEEAAAA8iKS3
PPdOsQAAAAB/wAAAAAAAAEEQAAA8yvohPRAWHgAAAAB/wAAAAAAAAEEgAAA80eCqPQA74QAAAAB/
wAAAAAAAAEEwAAA83BfrPPPnHAAAAAB/wAAAAAAAAEFAAAA9GnqnPNDZkAAAAAB/wAAAAAAAAEFQ
AAA9CS5YPKmTygAAAAB/wAAAAAAAAEFgAAA8x71kPJvnSAAAAAB/wAAAAAAAAEFwAAA8sCnpPIW+
OgAAAAB/wAAAAAAAAEGAAAA9AaCsPDolDwAAAAB/wAAAAAAAAEGIAAA83V1+PBkaugAAAAB/wAAA
AAAAAEGQAAA8hZXWPC+QFwAAAAB/wAAAAAAAAEGYAAA8SkE5PD9IlAAAAAB/wAAAAAAAAEGgAAA8
K4ouPEtfjQAAAAB/wAAAAAAAAEGoAAA8QbVHPHfHYAAAAAB/wAAAAAAAAEGwAAA7zBU/PGLBKQAA
AAB/wAAAAAAAAEG4AAA8KOpePBnQgwAAAAB/wAAAAAAAAEHAAAA8iDWUO78xHQAAAAB/wAAAAAAA
AEHIAAA8JcM0O/sl6QAAAAB/wAAAAAAAAEHQAAC8DLEkPJGGlwAAAAB/wAAAAAAAAEHYAAC65Vla
PMR7QAAAAAB/wAAAAAAAAEHgAAA8LE4NPGHFGQAAAAB/wAAAAAAAAEHoAAA7ZuP4PHnyhQAAAAB/
wAAAAAAAAEHwAAC7Cb9GPG5ZuwAAAAB/wAAAAAAAAEH4AAC8LgdNPExE5QAAAAB/wAAAAAAAAEIA
AAC8QuRiPD31/wAAAAB/wAAAAAAAAEIEAAA7qhpePHK0VQAAAAB/wAAAAAAAAEIIAAA88Cx9POgw
uQAAAAB/wAAAAAAAAEIMAAA9ANX2POaj+wAAAAB/wAAAAAAAAEIQAAA9AqUhPOimCAAAAAB/wAAA
AAAAAEIUAAA9I8PCPQ89gQAAAAB/wAAAAAAAAEIYAAA9SGK0PSD8ewAAAAB/wAAAAAAAAEIcAAA9
PPZzPS9Z0AAAAAB/wAAAAAAAAEIgAAA9OirqPRpWcAAAAAB/wAAAAAAAAEIkAAA9JbB7PPaIJQAA
AAB/wAAAAAAAAEIoAAA9M0vtPQbs5wAAAAB/wAAAAAAAAEIsAAA9hzjVPQooMwAAAAB/wAAAAAAA
AEIwAAA9ihURPQrFfQAAAAB/wAAAAAAAAEI0AAA9jvwYPPT4sAAAAAB/wAAAAAAAAEI4AAA9YR12
O/aA9QAAAAB/wAAAAAAAAEI8AAA9N8p/PCCeVwAAAAB/wAAAAAAAAEJAAAA9HMhMPFx46AAAAAB/
wAAAAAAAAEJEAAA9FdkuPJ0aPwAAAAB/wAAAAAAAAEJIAAA8yJPiPGFAOwAAAAB/wAAAAAAAAEJM
AAA8eW82PGNQpgAAAAB/wAAAAAAAAEJQAAA82jh1PFlebAAAAAB/wAAAAAAAAEJUAAA8iZs4PFx7
JQAAAAB/wAAAAAAAAEJYAAA8oXUSPHKEfgAAAAB/wAAAAAAAAEJcAAA9LHoCPFq4xwAAAAB/wAAA
AAAAAEJgAAA9E8rfPIPadAAAAAB/wAAAAAAAAEJkAAA9AKnMPHWF5wAAAAB/wAAAAAAAAEJoAAA8
hcCVPIHbiAAAAAB/wAAAAAAAAEJsAAA8liyvPKIA+gAAAAB/wAAAAAAAAEJwAAA8omQfPJTq+wAA
AAB/wAAAAAAAAEJ0AAA8q/zePIBmSQAAAAB/wAAAAAAAAEJ4AAA83gfFPIiwNAAAAAB/wAAAAAAA
AEJ8AAA8pP4FPJEuGgAAAAB/wAAAAAAAAEKAAAA8x9pKPHmmuwAAAAB/wAAAAAAAAEKCAAA9GxZt
PM2FcwAAAAB/wAAAAAAAAEKEAAA9X8RzPPSycwAAAAB/wAAAAAAAAEKGAAA9g4ilPMZbFgAAAAB/
wAAAAAAAAEKIAAA9j19pPHkQ/QAAAAB/wAAAAAAAAEKKAAA9lE7lPBD7AAAAAAB/wAAAAAAAAEKM
AAA9htQYPBVTjQAAAAB/wAAAAAAAAEKOAAA9jiANPA0PEAAAAAB/wAAAAAAAAEKQAAA9dNAPPI5s
yAAAAAB/wAAAAAAAAEKSAAA9TLgXPN6IdQAAAAB/wAAAAAAAAEKUAAA9H/NEPNIjkgAAAAB/wAAA
AAAAAEKWAAA9DIttPPTMkwAAAAB/wAAAAAAAAEKYAAA9I/uAPQrdUwAAAAB/wAAAAAAAAEKaAAA9
O7+ePQUebAAAAAB/wAAAAAAAAEKcAAA9i67NPKEKbAAAAAB/wAAAAAAAAEKeAAA9kJ2OPIWBbAAA
AAB/wAAAAAAAAEKgAAA9gd1sPB2AygAAAAB/wAAAAAAAAEKiAAA9a9KqPFRN1gAAAAB/wAAAAAAA
AEKkAAA9Xa+5PH8KhgAAAAB/wAAAAAAAAEKmAAA9XkXuPGBdLgAAAAB/wAAAAAAAAEKoAAA9bhy0
PIi9ggAAAAB/wAAAAAAAAEKqAAA9b40APHIm3AAAAAB/wAAAAAAAAEKsAAA9dVf1PHHbJgAAAAB/
wAAAAAAAAEKuAAA9WLn7PI3iQgAAAAB/wAAAAAAAAEKwAAA9U55xPIMSrwAAAAB/wAAAAAAAAEKy
AAA9QMV4PK6PdgAAAAB/wAAAAAAAAEK0AAA9O8SBPI8TdgAAAAB/wAAAAAAAAEK2AAA9SnczPEWO
OwAAAAB/wAAAAAAAAEK4AAA9WElKPH/C1gAAAAB/wAAAAAAAAEK6AAA9cZKGPAhPYwAAAAB/wAAA
AAAAAEK8AAA9gZsLPB4QhwAAAAB/wAAAAAAAAEK+AAA9gANbPETWLgAAAAB/wAAAAAAAAELAAAA9
l9UaO/9BJgAAAAB/wAAAAAAAAELCAAA9kvbAPBC/3gAAAAB/wAAAAAAAAELEAAA9kL5/PEtjrAAA
AAB/wAAAAAAAAELGAAA9prEpPHXgJQAAAAB/wAAAAAAAAELIAAA9o9EEPGd08gAAAAB/wAAAAAAA
AELKAAA9tLsiPEjE1QAAAAB/wAAAAAAAAELMAAA9zav0PKfATAAAAAB/wAAAAAAAAELOAAA9322f
PKQPxQAAAAB/wAAAAAAAAELQAAA92ktEPLgosQAAAAB/wAAAAAAAAELSAAA916f9PJDSmQAAAAB/
wAAAAAAAAELUAAA91J12PHsVMgAAAAB/wAAAAAAAAELWAAA91qRcPIhq8AAAAAB/wAAAAAAAAELY
AAA97RI8PI59+gAAAAB/wAAAAAAAAELaAAA96fVfPM6pFgAAAAB/wAAAAAAAAELcAAA972itPMKj
PgAAAAB/wAAAAAAAAELeAAA+AAdrPLwZSgAAAAB/wAAAAAAAAELgAAA+EkofPMlAVQAAAAB/wAAA
AAAAAELiAAA+H9MqPN1T0gAAAAB/wAAAAAAAAELkAAA+Jam/PN5InwAAAAB/wAAAAAAAAELmAAA+
HMt2PMBIvAAAAAB/wAAAAAAAAELoAAA+JQsjPKxr3gAAAAB/wAAAAAAAAELqAAA+N8WvPJFsNAAA
AAB/wAAAAAAAAELsAAA+PZm+PFqD8wAAAAB/wAAAAAAAAELuAAA+O2QSPEkQJgAAAAB/wAAAAAAA
AELwAAA+K0p2PEjJoQAAAAB/wAAAAAAAAELyAAA+JE72PGfNEwAAAAB/wAAAAAAAAEL0AAA+KI8e
PKHMuwAAAAB/wAAAAAAAAEL2AAA+N4GmPIj/rgAAAAB/wAAAAAAAAEL4AAA+Qng8PEwh8AAAAAB/
wAAAAAAAAEL6AAA+TrprPJz4KQAAAAB/wAAAAAAAAEL8AAA+VywJPOz4ugAAAAB/wAAAAAAAAEL+
AAA+VjsuPQ/cIQAAAAB/wAAAAAAAAEMAAAA+XdWoPRJVxAAAAAB/wAAAAAAAAEMBAAA+Ymf7PRTN
MwAAAAB/wAAAAAAAAEMCAAA+aL5TPO3yjQAAAAB/wAAAAAAAAEMDAAA+YC+7PJwXuwAAAAB/wAAA
AAAAAEMEAAA+YebvPJ4KWQAAAAB/wAAAAAAAAEMFAAA+aBEFPLR6HAAAAAB/wAAAAAAAAEMGAAA+
ZLwcPLeOhQAAAAB/wAAAAAAAAEMHAAA+Y152PLc0pgAAAAB/wAAAAAAAAEMIAAA+buOJPNLR/gAA
AAB/wAAAAAAAAEMJAAA+ej4oPMd58gAAAAB/wAAAAAAAAEMKAAA+gJy8PN3swgAAAAB/wAAAAAAA
AEMLAAA+eyzgPOPctgAAAAB/wAAAAAAAAEMMAAA+gETdPLtm3wAAAAB/wAAAAAAAAEMNAAA+fTjn
PMqt5wAAAAB/wAAAAAAAAEMOAAA+dGC4PMNE8wAAAAB/wAAAAAAAAEMPAAA+eJRfPLxtPwAAAAB/
wAAAAAAAAEMQAAA+eMh2PLHKPQAAAAB/wAAAAAAAAEMRAAA+hICaPJWIiQAAAAB/wAAAAAAAAEMS
AAA+gH6ePGSXOwAAAAB/wAAAAAAAAEMTAAA+c+2ZPEBUNgAAAAB/wAAAAAAAAEMUAAA+Yf+2PEQb
5AAAAAB/wAAAAAAAAEMVAAA+W8B9PKOfVgAAAAB/wAAAAAAAAEMWAAA+X7VCPPumQwAAAAB/wAAA
AAAAAEMXAAA+Z1RSPOjmIQAAAAB/wAAAAAAAAEMYAAA+Zfh8PLlyRQAAAAB/wAAAAAAAAEMZAAA+
aO0hPJjPdQAAAAB/wAAAAAAAAEMaAAA+YwolPJ4ySwAAAAB/wAAAAAAAAEMbAAA+ZCc+PPmDvgAA
AAB/wAAAAAAAAEMcAAA+bNBqPK9ifwAAAAB/wAAAAAAAAEMdAAA+gP3hPJroYwAAAAB/wAAAAAAA
AEMeAAA+gfmCPH6bsAAAAAB/wAAAAAAAAEMfAAA+h9DQPGMeTgAAAAB/wAAAAAAAAEMgAAA+hAA8
PImuAQAAAAB/wAAAAAAAAEMhAAA+hPBhPHnVDAAAAAB/wAAAAAAAAEMiAAA+iHI6PJ90GAAAAAB/
wAAAAAAAAEMjAAA+hnYlPMTBTQAAAAB/wAAAAAAAAEMkAAA+gzFzPLkeBQAAAAB/wAAAAAAAAEMl
AAA+hc0nPJp3YAAAAAB/wAAAAAAAAEMmAAA+hcGWPIpRXQAAAAB/wAAAAAAAAEMnAAA+iT9YPM3b
GQAAAAB/wAAAAAAAAEMoAAA+iSEJPK99+AAAAAB/wAAAAAAAAEMpAAA+i5/ePJ4CkgAAAAB/wAAA
AAAAAEMqAAA+ije/PJa5lgAAAAB/wAAAAAAAAEMrAAA+jBbpPLoXtgAAAAB/wAAAAAAAAEMsAAA+
j7DlPNoeSAAAAAB/wAAAAAAAAEMtAAA+lArYPPxwLQAAAAB/wAAAAAAAAEMuAAA+lFE6PQBBHAAA
AAB/wAAAAAAAAEMvAAA+i87jPM5adgAAAAB/wAAAAAAAAEMwAAA+gYzZPJ44tgAAAAB/wAAAAAAA
AEMxAAA+ff0OPLl/CgAAAAB/wAAAAAAAAEMyAAA+g2LwPLvAuQAAAAB/wAAAAAAAAEMzAAA+hEuf
PMl1sQAAAAB/wAAAAAAAAEM0AAA+hW1lPMzpmQAAAAB/wAAAAAAAAEM1AAA+hl6APKaIlQAAAAB/
wAAAAAAAAEM2AAA+h90PPKJvBwAAAAB/wAAAAAAAAEM3AAA+j7ePPMVUzwAAAAB/wAAAAAAAAEM4
AAA+kPoXPK7LgAAAAAB/wAAAAAAAAEM5AAA+kEOIPIxQQQAAAAB/wAAAAAAAAEM6AAA+kFT6PKgx
pQAAAAB/wAAAAAAAAEM7AAA+i2CmPPgqbQAAAAB/wAAAAAAAAEM8AAA+iGT5PQ6qqgAAAAB/wAAA
AAAAAEM9AAA+is/6PRJBfQAAAAB/wAAAAAAAAEM+AAA+j1YAPQYPQQAAAAB/wAAAAAAAAEM/AAA+
mmXzPQ40fwAAAAB/wAAAAAAAAENAAAA+ojLRPSPjAAAAAAB/wAAAAAAAAENBAAA+pCWEPSRE6AAA
AAB/wAAAAAAAAENCAAA+ov/kPSBQhAAAAAB/wAAAAAAAAENDAAA+pfgxPRE/4AAAAAB/wAAAAAAA
AENEAAA+qd21PPkK7gAAAAB/wAAAAAAAAENFAAA+p3TKPQ2YtAAAAAB/wAAAAAAAAENGAAA+oxaq
PRaQVAAAAAB/wAAAAAAAAENHAAA+oxLePThTcgAAAAB/wAAAAAAAAENIAAA+rgNTPWELjQAAAAB/
wAAAAAAAAENJAAA+sNELPWVqQwAAAAB/wAAAAAAAAENKAAA+seoNPWDYCQAAAAB/wAAAAAAAAENL
AAA+tlkmPVA8cwAAAAB/wAAAAAAAAENMAAA+uP5QPWov0AAAAAB/wAAAAAAAAENNAAA+u4jjPVro
+wAAAAB/wAAAAAAAAENOAAA+wExSPV5SbwAAAAB/wAAAAAAAAENPAAA+ybuTPUq6vAAAAAB/wAAA
AAAAAENQAAA+ypfvPVdxzAAAAAB/wAAAAAAAAENRAAA+z8nZPVtXhQAAAAB/wAAAAAAAAENSAAA+
2EEVPVXQXgAAAAB/wAAAAAAAAENTAAA+3e6ZPWAM6QAAAAB/wAAAAAAAAENUAAA+5O8qPWPjUgAA
AAB/wAAAAAAAAENVAAA+6BnGPWWyBAAAAAB/wAAAAAAAAENWAAA+5I/WPX8JVAAAAAB/wAAAAAAA
AENXAAA+3TcGPYajXQAAAAB/wAAAAAAAAENYAAA+2PKLPXjeMwAAAAB/wAAAAAAAAENZAAA+3ecL
PWgVEAAAAAB/wAAAAAAAAENaAAA+4KTfPX2ZIAAAAAB/wAAAAAAAAENbAAA+3OMWPY6mOwAAAAB/
wAAAAAAAAENcAAA+27oqPZ/5vAAAAAB/wAAAAAAAAENdAAA+3fxYPZiqnQAAAAB/wAAAAAAAAENe
AAA+4pd9PZb83wAAAAB/wAAAAAAAAENfAAA+5NV+PY4ecwAAAAB/wAAAAAAAAENgAAA+4HhIPYR+
uwAAAAB/wAAAAAAAAENhAAA+3yyFPXgsLgAAAAB/wAAAAAAAAENiAAA+5+nYPWwUywAAAAB/wAAA
AAAAAENjAAA+7xBWPXe5QAAAAAB/wAAAAAAAAENkAAA+9iMQPYSqpQAAAAB/wAAAAAAAAENlAAA+
9anzPWsKdAAAAAB/wAAAAAAAAENmAAA++WSUPXO5XAAAAAB/wAAAAAAAAENnAAA+/Ui3PW8h3QAA
AAB/wAAAAAAAAENoAAA+/6J0PXUMdAAAAAB/wAAAAAAAAENpAAA/AbLCPYYRGgAAAAB/wAAAAAAA
AENqAAA/BFG3PYnjYgAAAAB/wAAAAAAAAENrAAA/BDC/PYkQcwAAAAB/wAAAAAAAAENsAAA/BBhQ
PXdkigAAAAB/wAAAAAAAAENtAAA/BFzyPXF1hAAAAAB/wAAAAAAAAENuAAA/A88xPWx4GgAAAAB/
wAAAAAAAAENvAAA/As/VPVfX3QAAAAB/wAAAAAAAAENwAAA/AwA7PXTyyAAAAAB/wAAAAAAAAENx
AAA/AY1wPYbXcAAAAAB/wAAAAAAAAENyAAA/AdSnPYsWFgAAAAB/wAAAAAAAAENzAAA/CCeZPZpR
5gAAAAB/wAAAAAAAAEN0AAA/DO7pPZnnvAAAAAB/wAAAAAAAAEN1AAA/DkodPY8WmwAAAAB/wAAA
AAAAAEN2AAA/EpJUPYUlSAAAAAB/wAAAAAAAAEN3AAA/FD7hPYKI8wAAAAB/wAAAAAAAAEN4AAA/
EWWqPYiKzgAAAAB/wAAAAAAAAEN5AAA/FBU/PWy9LAAAAAB/wAAAAAAAAEN6AAA/FGLQPTLPNAAA
AAB/wAAAAAAAAEN7AAA/GarhPVLGVAAAAAB/wAAAAAAAAEN8AAA/F6apPVms7gAAAAB/wAAAAAAA
AEN9AAA/Gr6MPXXQswAAAAB/wAAAAAAAAEN+AAA/G6IqPXcQ/wAAAAB/wAAAAAAAAEN/AAA/IXxC
PYVKzAAAAAB/wAAAAAAAAEOAAAA/IzG6PYxIFgAAAAB/wAAAAAAAAEOAgAA/IxbIPYkMHgAAAAB/
wAAAAAAAAEOBAAA/JvggPXw2KQAAAAB/wAAAAAAAAEOBgAA/J4m5PVfWdgAAAAB/wAAAAAAAAEOC
AAA/KNNNPTunogAAAAB/wAAAAAAAAEOCgAA/KBKAPWT+6AAAAAB/wAAAAAAAAEODAAA/JhHkPXXF
gwAAAAB/wAAAAAAAAEODgAA/JsNUPV507gAAAAB/wAAAAAAAAEOEAAA/J1MqPXv23QAAAAB/wAAA
AAAAAEOEgAA/KbsQPZyphQAAAAB/wAAAAAAAAEOFAAA/KmriPaFgXgAAAAB/wAAAAAAAAEOFgAA/
KxPOPbRS1wAAAAB/wAAAAAAAAEOGAAA/LfGSPbSuDAAAAAB/wAAAAAAAAEOGgAA/LfNbPbGeTAAA
AAB/wAAAAAAAAEOHAAA/K6BFPbAXxwAAAAB/wAAAAAAAAEOHgAA/LMRNPbYiMQAAAAB/wAAAAAAA
AEOIAAA/LIKrPcA0HgAAAAB/wAAAAAAAAEOIgAA/L5HZPc8dDAAAAAB/wAAAAAAAAEOJAAA/NYOJ
PcB+gAAAAAB/wAAAAAAAAEOJgAA/Nct6PbkGLAAAAAB/wAAAAAAAAEOKAAA/NboYPa9gnAAAAAB/
wAAAAAAAAEOKgAA/NT0oPZwgCQAAAAB/wAAAAAAAAEOLAAA/OAlAPZcNPwAAAAB/wAAAAAAAAEOL
gAA/PPWWPa9gNwAAAAB/wAAAAAAAAEOMAAA/PDv8PbRwtgAAAAB/wAAAAAAAAEOMgAA/PQppPcRp
hgAAAAB/wAAAAAAAAEONAAA/Plo0Pc9IrwAAAAB/wAAAAAAAAEONgAA/PYwxPcF9BAAAAAB/wAAA
AAAAAEOOAAA/Pz7wPa1e9AAAAAB/wAAAAAAAAEOOgAA/P1mIPbAd9AAAAAB/wAAAAAAAAEOPAAA/
P3LqPasnPwAAAAB/wAAAAAAAAEOPgAA/Or25PajUVgAAAAB/wAAAAAAAAEOQAAA/ObA6PZgbGgAA
AAB/wAAAAAAAAEOQgAA/OiqNPZ+a+AAAAAB/wAAAAAAAAEORAAA/OzfCPZ2AWQAAAAB/wAAAAAAA
AEORgAA/OoqDPZdZmQAAAAB/wAAAAAAAAEOSAAA/OJosPafC4QAAAAB/wAAAAAAAAEOSgAA/N3f8
PbK+2AAAAAB/wAAAAAAAAEOTAAA/NNyqPbzWcAAAAAB/wAAAAAAAAEOTgAA/OaOMPcypKAAAAAB/
wAAAAAAAAEOUAAA/Nh2hPcbn4wAAAAB/wAAAAAAAAEOUgAA/NXiEPcEKxQAAAAB/wAAAAAAAAEOV
AAA/MG8sPb2iUwAAAAB/wAAAAAAAAEOVgAA/MM/8PbzEpQAAAAB/wAAAAAAAAEOWAAA/NNXdPbzX
2gAAAAB/wAAAAAAAAEOWgAA/N/AEPbHctwAAAAB/wAAAAAAAAEOXAAA/OVrYPbm/9QAAAAB/wAAA
AAAAAEOXgAA/N8F1Pci8GQAAAAB/wAAAAAAAAEOYAAA/N14nPcMZywAAAAB/wAAAAAAAAEOYgAA/
OJT1PbU+MAAAAAB/wAAAAAAAAEOZAAA/M/g2PZR8SwAAAAB/wAAAAAAAAEOZgAA/MiGkPZJhFwAA
AAB/wAAAAAAAAEOaAAA/MeW3PZN44gAAAAB/wAAAAAAAAEOagAA/M/Z+PZ9mOQAAAAB/wAAAAAAA
AEObAAA/NHdKPakttQAAAAB/wAAAAAAAAEObgAA/MSlwPcEmswAAAAB/wAAAAAAAAEOcAAA/MsLr
PbpYPwAAAAB/wAAAAAAAAEOcgAA/Mt6xPb1uxgAAAAB/wAAAAAAAAEOdAAA/LgI5PcfoNQAAAAB/
wAAAAAAAAEOdgAA/Kz88PbsgOAAAAAB/wAAAAAAAAEOeAAA/JtzQPbGVTgAAAAB/wAAAAAAAAEOe
gAA/J8i3PalvJwAAAAB/wAAAAAAAAEOfAAA/KaX6PbK+twAAAAB/wAAAAAAAAEOfgAA/Kts8Pb85
qgAAAAB/wAAAAAAAAEOgAAA/KtiWPbb1jQAAAAB/wAAAAAAAAEOggAA/LvnaPbmzqAAAAAB/wAAA
AAAAAEOhAAA/Mgw6PbyxRwAAAAB/wAAAAAAAAEOhgAA/MXwqPbsHcQAAAAB/wAAAAAAAAEOiAAA/
MTh4PcJlJQAAAAB/wAAAAAAAAEOigAA/LkULPb3QTAAAAAB/wAAAAAAAAEOjAAA/KoyxPbx87AAA
AAB/wAAAAAAAAEOjgAA/KqVJPbdKPQAAAAB/wAAAAAAAAEOkAAA/K0Q1PcJMGQAAAAB/wAAAAAAA
AEOkgAA/KwgEPc0ZaQAAAAB/wAAAAAAAAEOlAAA/KRFpPeCV1wAAAAB/wAAAAAAAAEOlgAA/JczA
PezNOgAAAAB/wAAAAAAAAEOmAAA/IyDoPfRedwAAAAB/wAAAAAAAAEOmgAA/JAUhPgKWHgAAAAB/
wAAAAAAAAEOnAAA/JCShPf7GvwAAAAB/wAAAAAAAAEOngAA/I/CwPetpHQAAAAB/wAAAAAAAAEOo
AAA/IceYPei4fQAAAAB/wAAAAAAAAEOogAA/HyZOPeoSaAAAAAB/wAAAAAAAAEOpAAA/GqUQPfA1
kAAAAAB/wAAAAAAAAEOpgAA/HGF0PfCaAgAAAAB/wAAAAAAAAEOqAAA/HU/nPfoM2QAAAAB/wAAA
AAAAAEOqgAA/Gt7VPd1lswAAAAB/wAAAAAAAAEOrAAA/F+06PcYdzwAAAAB/wAAAAAAAAEOrgAA/
FfUZPb2ozQAAAAB/wAAAAAAAAEOsAAA/G8sAPc+/oAAAAAB/wAAAAAAAAEOsgAA/H32TPdIsFAAA
AAB/wAAAAAAAAEOtAAA/ImQLPdiA6gAAAAB/wAAAAAAAAEOtgAA/JI/nPdjEjQAAAAB/wAAAAAAA
AEOuAAA/I1cCPdiWFgAAAAB/wAAAAAAAAEOugAA/IvqqPeC/AwAAAAB/wAAAAAAAAEOvAAA/IGyE
PdrWrwAAAAB/wAAAAAAAAEOvgAA/IEc3PcofMQAAAAB/wAAAAAAAAEOwAAA/ItNyPd1KqwAAAAB/
wAAAAAAAAEOwgAA/IzrLPdt3EwAAAAB/wAAAAAAAAEOxAAA/IOzWPdM8HAAAAAB/wAAAAAAAAEOx
gAA/JBwYPeEACAAAAAB/wAAAAAAAAEOyAAA/JRHKPe5swQAAAAB/wAAAAAAAAEOygAA/Iv/gPe71
xgAAAAB/wAAAAAAAAEOzAAA/InsQPemXHgAAAAB/wAAAAAAAAEOzgAA/HzpiPdsOTAAAAAB/wAAA
AAAAAEO0AAA/Gud5PdvypQAAAAB/wAAAAAAAAEO0gAA/GyCePeOFpQAAAAB/wAAAAAAAAEO1AAA/
Gp4YPeidsgAAAAB/wAAAAAAAAEO1gAA/FlqePeIiXAAAAAB/wAAAAAAAAEO2AAA/Fv16Pebu2gAA
AAB/wAAAAAAAAEO2gAA/FLInPeDPnAAAAAB/wAAAAAAAAEO3AAA/FODrPdSN1AAAAAB/wAAAAAAA
AEO3gAA/ErmmPcrl5QAAAAB/wAAAAAAAAEO4AAA/E51ePcL4rAAAAAB/wAAAAAAAAEO4gAA/GDfU
[truncated: 102,684 more chars]
