# Supplementary material for: Principles of operation of a cerebellar learning circuit
Source: eLife. 2020 Apr 30;9:e55217. doi: 10.7554/eLife.55217 (PMC7255800; doi:10.7554/eLife.55217)
Supplement: Figure 4—source data 1. [file elife-55217-fig4-data1.zip › F04.fyp]

<?xml version="1.0" encoding="us-ascii" standalone="yes"?>
<?fyp appVersion="5.1.2" schemaVersion="22"?>
<figure strokeWidth="0.01in" strokeJoin="miter" loc="0.5in 1in" strokePat="solid" psFont="Helvetica" fontStyle="plain" title="Pursuit speed in probe trial modulates expression" fillColor="000000" altFont="serif" strokeCap="butt" width="7.3in" fontSize="8" strokeColor="000000" font="Arial" height="4.1in"
     xmlns="http://www.keck.ucsf.edu/datanav/namespace/schema22">
   <graph loc="0.5in 2.6in" width="1.2in" height="1.2in">
      <axis labelOffset="0.22in" lineHt="0.8" start="-1" spacer="0in" end="15" title="Pursuit direction (deg)">
         <ticks strokeWidth="1pt" intv="5" start="0" end="15"></ticks>
      </axis>
      <axis labelOffset="0.3in" lineHt="0.8" start="-1" end="15" title="Learning direction (deg)">
         <ticks intv="5" start="0" end="15"></ticks>
      </axis>
      <zaxis cmapnan="ffffff" lineHt="0.8" gap="0.2in" start="0" spacer="0.1in" end="100" title="Z AXIS">
         <ticks intv="10"></ticks>
      </zaxis>
      <gridline strokeWidth="0.25pt" strokeColor="c8c8c8" />
      <gridline strokeWidth="0.25pt" strokeColor="c8c8c8" />
      <legend loc="1u 6u" labelOffset="0.05in" hide="false" size="0.1in" len="0.13in" spacer="0.12in" mid="true" />
      <shape fillColor="4daf4a" rotate="-90" loc="6.5u 0u" width="0.075in" strokeColor="4daf4a" type="upisotriangle" height="0.075in" bkg="4daf4a" />
      <trace strokeWidth="1pt" strokePat="dashed" src="#set111" title="Learning">
         <symbol size="0in" type="circle" />
         <ebar hide="true" />
      </trace>
      <shape rotate="-33" loc="13u 12u" width="0.075in" type="upisotriangle" height="0.075in" />
      <trace strokeWidth="1pt" src="#set3" strokeColor="e41a1c" title="20 deg/s">
         <symbol size="0in" type="circle" />
         <ebar hide="true" />
      </trace>
      <shape fillColor="377eb8" rotate="-90" loc="9.75u 0u" width="0.075in" strokeColor="377eb8" type="upisotriangle" height="0.075in" bkg="377eb8" />
      <trace strokeWidth="1pt" src="#set21" strokeColor="377eb8" title="15 deg/s">
         <symbol size="0in" type="circle" />
         <ebar hide="true" />
      </trace>
      <shape fillColor="e41a1c" rotate="-90" loc="13u 0u" width="0.075in" strokeColor="e41a1c" type="upisotriangle" height="0.075in" bkg="e41a1c" />
      <trace strokeWidth="1pt" src="#set14" strokeColor="4daf4a" title="10 deg/s">
         <symbol size="0in" type="circle" />
         <ebar hide="true" />
      </trace>
      <shape fillColor="984ea3" rotate="-90" loc="3.25u 0u" width="0.075in" strokeColor="984ea3" type="upisotriangle" height="0.075in" bkg="984ea3" />
      <trace strokeWidth="1pt" src="#set2" strokeColor="984ea3" title="5 deg/s">
         <symbol size="0in" type="circle" />
         <ebar hide="true" />
      </trace>
      <label loc="2% 100%" fontSize="13" valign="top" title="A" />
      <label rotate="90" loc="0.5u 8.5u" align="center" title="Probes" />
   </graph>
   <graph loc="2.5in 2.6in" width="1.2in" title="RE - Various pursuit speeds in probes (20 deg/s learning)" clip="true" height="1.2in">
      <axis labelOffset="0.25in" lineHt="1.1" start="-100" spacer="0in" end="275">
         <ticks intv="100" perLogIntv="1"></ticks>
      </axis>
      <axis labelOffset="0.3in" lineHt="1.1" start="-0.2" end="1.6" title="Learned response (deg/s)">
         <ticks intv="0.4" perLogIntv="1" start="0" end="1.6" fmt="f1"></ticks>
      </axis>
      <zaxis cmapnan="ffffff" lineHt="0.8" gap="0.2in" start="0" spacer="0.1in" end="500" title="Z AXIS">
         <ticks intv="10"></ticks>
      </zaxis>
      <gridline />
      <gridline />
      <legend loc="-54.3678u 0.5008u" labelOffset="0.05in" size="0.1in" len="0.1in" spacer="0.12in" mid="true" />
      <line strokeWidth="0.15in" p0="250u 1%" p1="250u 100%" strokeColor="d3d3d3" />
      <trace mode="errorband" src="#src_3211" strokeColor="e41a1c" title="20 deg/s">
         <symbol fillColor="d62728" strokeWidth="1pt" size="0pt" type="circle" />
         <ebar fillColor="40e41a1c" strokeWidth="0.01pt" capSize="0in" strokeColor="40d62728" />
      </trace>
      <trace mode="errorband" src="#src_2211" strokeColor="377eb8" title="15 deg/s">
         <symbol fillColor="2ca02c" strokeWidth="1pt" size="0pt" type="circle" />
         <ebar fillColor="40377eb8" strokeWidth="0.01pt" capSize="0in" strokeColor="40377eb8" />
      </trace>
      <trace mode="errorband" src="#src_13" strokeColor="4daf4a" title="10 deg/s">
         <symbol fillColor="ff7f0e" strokeWidth="1pt" size="0pt" type="circle" />
         <ebar fillColor="404daf4a" strokeWidth="0.01pt" capSize="0in" strokeColor="404daf4a" />
      </trace>
      <trace mode="errorband" src="#src_03" strokeColor="984ea3" title="5 deg/s">
         <symbol fillColor="1f77b4" strokeWidth="1pt" size="0pt" type="circle" />
         <ebar fillColor="40984ea3" strokeWidth="0.01pt" capSize="0in" strokeColor="40984ea3" />
      </trace>
      <label loc="50% 110%" fontStyle="bold" align="center" title="Monkey RE" />
      <label loc="2% 100%" fontSize="13" valign="top" title="B" />
      <line p0="250u 100%" p1="250u 0%" strokePat="dashed" />
      <label loc="1.45in -0.24in" valign="top" align="center" title="Time relative to target motion onset (ms)" />
   </graph>
   <graph loc="4.2in 2.6in" width="1.2in" title="YO - Various pursuit speeds in probes (20 deg/s learning)" clip="true" height="1.2in">
      <axis labelOffset="0.25in" lineHt="1.1" start="-100" spacer="0in" end="275">
         <ticks intv="100" perLogIntv="1"></ticks>
      </axis>
      <axis labelOffset="0.3in" lineHt="1.1" start="-0.2" end="1">
         <ticks intv="0.4" perLogIntv="1" start="0" end="1.2" fmt="f1"></ticks>
      </axis>
      <zaxis cmapnan="ffffff" lineHt="0.8" gap="0.2in" start="0" spacer="0.1in" end="500" title="Z AXIS">
         <ticks intv="10"></ticks>
      </zaxis>
      <gridline />
      <gridline />
      <legend loc="1in 0.1in" size="0.1in" len="0.4in" spacer="0.15in" mid="true" />
      <line strokeWidth="0.15in" p0="250u 1%" p1="250u 100%" strokeColor="d3d3d3" />
      <trace strokeWidth="0.5pt" mode="errorband" src="#src_31111" strokeColor="e41a1c" title="20 deg/s learning, 20 deg/s probe">
         <symbol fillColor="d62728" strokeWidth="1pt" size="0pt" type="circle" />
         <ebar fillColor="40e41a1c" strokeWidth="0.01pt" capSize="0in" strokeColor="40d62728" />
      </trace>
      <trace strokeWidth="0.5pt" mode="errorband" src="#src_21111" strokeColor="377eb8" title="20 deg/s learning, 15 deg/s probe">
         <symbol fillColor="2ca02c" strokeWidth="1pt" size="0pt" type="circle" />
         <ebar fillColor="40377eb8" strokeWidth="0.01pt" capSize="0in" strokeColor="40377eb8" />
      </trace>
      <trace strokeWidth="0.5pt" mode="errorband" src="#src_111111" strokeColor="4daf4a" title="20 deg/s learning, 10 deg/s probe">
         <symbol fillColor="ff7f0e" strokeWidth="1pt" size="0pt" type="circle" />
         <ebar fillColor="404daf4a" strokeWidth="0.01pt" capSize="0in" strokeColor="404daf4a" />
      </trace>
      <trace strokeWidth="0.5pt" mode="errorband" src="#src_011111" strokeColor="984ea3" title="20 deg/s learning, 5 deg/s probe">
         <symbol fillColor="1f77b4" strokeWidth="1pt" size="0pt" type="circle" />
         <ebar fillColor="40984ea3" strokeWidth="0.01pt" capSize="0in" strokeColor="40984ea3" />
      </trace>
      <label loc="50% 110%" fontStyle="bold" align="center" title="Monkey YO" />
      <line p0="250u 100%" p1="250u 0%" strokePat="dashed" />
   </graph>
   <graph loc="2.5in 0.5in" width="1.2in" title="RE" clip="true" height="1.2in">
      <axis labelOffset="0.25in" lineHt="1.1" start="-100" spacer="0in" end="275">
         <ticks intv="100" perLogIntv="1"></ticks>
      </axis>
      <axis labelOffset="0.3in" lineHt="1.1" start="-0.25" end="1.8" title="Learned response (deg/s)">
         <ticks intv="0.4" perLogIntv="1" start="0" end="2" fmt="f1"></ticks>
      </axis>
      <zaxis cmapnan="ffffff" lineHt="0.8" gap="0.2in" start="0" spacer="0.1in" end="500" title="Z AXIS">
         <ticks intv="10"></ticks>
      </zaxis>
      <gridline />
      <gridline />
      <legend loc="-48.1281u 0.5031u" labelOffset="0.05in" hide="false" size="0.1in" len="0.1in" spacer="0.12in" mid="true" />
      <line strokeWidth="0.15in" p0="250u 1%" p1="250u 100%" strokeColor="d3d3d3" />
      <label loc="1.45in -0.24in" valign="top" align="center" title="Time relative to target motion onset (ms)" />
      <label loc="2% 100%" fontSize="13" valign="top" title="D" />
      <line p0="250u 100%" p1="250u 0%" strokePat="dashed" />
      <trace mode="errorband" src="#src_3" strokeColor="e7298a" title="20 deg/s">
         <symbol fillColor="d62728" strokeWidth="1pt" size="0pt" type="circle" />
         <ebar fillColor="40e7298a" strokeWidth="0.01pt" capSize="0in" strokeColor="40e7298a" />
      </trace>
      <trace mode="errorband" src="#src_2" strokeColor="7570b3" title="15 deg/s">
         <symbol fillColor="2ca02c" strokeWidth="1pt" size="0pt" type="circle" />
         <ebar fillColor="407570b3" strokeWidth="0.01pt" capSize="0in" strokeColor="407570b3" />
      </trace>
      <trace mode="errorband" src="#src_12" strokeColor="d95f02" title="10 deg/s">
         <symbol fillColor="d95f02" strokeWidth="1pt" size="0pt" type="circle" />
         <ebar fillColor="40d95f02" strokeWidth="0.01pt" capSize="0in" strokeColor="40d95f02" />
      </trace>
      <trace mode="errorband" src="#src_02" strokeColor="1b9e77" title="5 deg/s">
         <symbol fillColor="1f77b4" strokeWidth="1pt" size="0pt" type="circle" />
         <ebar fillColor="401b9e77" strokeWidth="0.01pt" capSize="0in" strokeColor="401b9e77" />
      </trace>
      <label loc="-0.7% 76.9%" title="Learning trial pursuit:" />
      <label loc="50% 110%" fontStyle="bold" align="center" title="Monkey RE" />
   </graph>
   <graph loc="4.2in 0.5in" width="1.2in" title="YO" clip="true" height="1.2in">
      <axis labelOffset="0.25in" lineHt="1.1" start="-100" spacer="0in" end="275">
         <ticks intv="100" perLogIntv="1"></ticks>
      </axis>
      <axis labelOffset="0.3in" lineHt="1.1" start="-0.2" end="1">
         <ticks intv="0.2" perLogIntv="1" start="0" end="2" fmt="f1"></ticks>
      </axis>
      <zaxis cmapnan="ffffff" lineHt="0.8" gap="0.2in" start="0" spacer="0.1in" end="500" title="Z AXIS">
         <ticks intv="10"></ticks>
      </zaxis>
      <gridline />
      <gridline />
      <legend loc="1in 0.1in" size="0.1in" len="0.4in" spacer="0.15in" mid="true" />
      <line strokeWidth="0.15in" p0="250u 1%" p1="250u 100%" strokeColor="d3d3d3" />
      <line p0="250u 100%" p1="250u 0%" strokePat="dashed" />
      <trace mode="errorband" src="#src_31" strokeColor="e7298a" title="20 deg/s learning, 20 deg/s probe">
         <symbol fillColor="d62728" strokeWidth="1pt" size="0pt" type="circle" />
         <ebar fillColor="40e7298a" strokeWidth="0.01pt" capSize="0in" strokeColor="40e7298a" />
      </trace>
      <trace mode="errorband" src="#src_21" strokeColor="7570b3" title="15 deg/s learning, 20 deg/s probe">
         <symbol fillColor="2ca02c" strokeWidth="1pt" size="0pt" type="circle" />
         <ebar fillColor="407570b3" strokeWidth="0.01pt" capSize="0in" strokeColor="407570b3" />
      </trace>
      <trace mode="errorband" src="#src_111" strokeColor="d95f02" title="10 deg/s learning, 20 deg/s probe">
         <symbol fillColor="d95f02" strokeWidth="1pt" size="0pt" type="circle" />
         <ebar fillColor="40d95f02" strokeWidth="0.01pt" capSize="0in" strokeColor="40d95f02" />
      </trace>
      <trace mode="errorband" src="#src_011" strokeColor="1b9e77" title="5 deg/s learning, 20 deg/s probe">
         <symbol fillColor="1f77b4" strokeWidth="1pt" size="0pt" type="circle" />
         <ebar fillColor="401b9e77" strokeWidth="0.01pt" capSize="0in" strokeColor="401b9e77" />
      </trace>
      <label loc="50% 110%" fontStyle="bold" align="center" title="Monkey YO" />
   </graph>
   <graph loc="6in 0.5in" width="1.2in" title="RE" height="1.2in">
      <axis labelOffset="0.22in" lineHt="1.1" start="3" spacer="0in" end="16" title="Learning trial eye speed&#xa;in pursuit direction (deg/s)">
         <ticks intv="5" perLogIntv="1" start="5" end="15"></ticks>
      </axis>
      <axis labelOffset="0.3in" lineHt="1.1" start="0" end="1.3" title="Learned response (deg/s)">
         <ticks intv="0.4" perLogIntv="1" start="0" end="1.4" fmt="f1"></ticks>
      </axis>
      <zaxis cmapnan="ffffff" lineHt="0.8" gap="0.2in" start="0" spacer="0.1in" end="500" title="Z AXIS">
         <ticks intv="10"></ticks>
      </zaxis>
      <gridline />
      <gridline />
      <legend loc="10u 0.1in" labelOffset="0.05in" hide="false" len="0.15in" spacer="0.12in" mid="true" />
      <label loc="2% 100%" fontSize="13" valign="top" title="E" />
      <trace src="#src_07" strokeColor="1f77b4" title="RE">
         <symbol fillColor="1f77b4" size="4pt" type="circle" />
         <ebar capSize="0in" />
      </trace>
      <trace src="#src_17" fontSize="9" strokeColor="ff7f0e" title="YO">
         <symbol fillColor="ff7f0e" strokeWidth="1pt" size="4pt" type="circle" />
         <ebar capSize="0in" />
      </trace>
   </graph>
   <graph loc="6in 2.6in" width="1.2in" title="RE" height="1.2in">
      <axis labelOffset="0.22in" lineHt="1.1" start="3" spacer="0in" end="16" title="Probe trial eye speed&#xa;in pursuit direction (deg/s)">
         <ticks intv="5" perLogIntv="1" start="5" end="15"></ticks>
      </axis>
      <axis labelOffset="0.3in" lineHt="1.1" start="0" end="1.2" title="Learned response (deg/s)">
         <ticks intv="0.4" perLogIntv="1" start="0" end="1.4" fmt="f1"></ticks>
      </axis>
      <zaxis cmapnan="ffffff" lineHt="0.8" gap="0.2in" start="0" spacer="0.1in" end="500" title="Z AXIS">
         <ticks intv="10"></ticks>
      </zaxis>
      <gridline />
      <gridline />
      <legend loc="10u 0.1in" labelOffset="0.05in" hide="false" len="0.15in" spacer="0.12in" mid="true" />
      <label loc="2% 100%" fontSize="13" valign="top" title="C" />
      <trace src="#src_0" strokeColor="1f77b4" title="RE">
         <symbol fillColor="1f77b4" size="4pt" type="circle" />
         <ebar capSize="0in" />
      </trace>
      <trace src="#src_1" fontSize="9" strokeColor="ff7f0e" title="YO">
         <symbol fillColor="ff7f0e" strokeWidth="1pt" size="4pt" type="circle" />
         <ebar capSize="0in" />
      </trace>
      <function strokePat="dashed" dx="0.15" legend="false" x0="3" x1="16" strokeColor="1f77b4">
         <symbol fillColor="1f77b4" size="0pt" type="circle" />0.138083 + 0.0605737 * x</function>
      <function strokePat="dashed" dx="0.15" legend="false" x0="3" x1="16" fontSize="9" strokeColor="ff7f0e">
         <symbol fillColor="ff7f0e" strokeWidth="1pt" size="0pt" type="circle" />-0.0556268 + 0.0535827 * x</function>
      <function strokePat="dashed" dx="0.13" x0="3" x1="16" strokeColor="808080" title="Fit">
         <symbol size="0in" type="circle" /></function>
   </graph>
   <ref>
      <set id="src_1" fmt="ptset">AAAABXNyY18xAAAAAAAAAAYAAAAEQGuA2T4Nd1Q8+mV0AAAAAD34w78AAAAAQO6Ctj6nOR09WUef
AAAAAD5YWt4AAAAAQTB6WT8XG3Q+A/wKAAAAAD7yff8AAAAAQViokD8itsQ9wP7fAAAAAD8Zh70A
AAAA</set>
      <set id="src_0" fmt="ptset">AAAABXNyY18wAAAAAAAAAAYAAAAEQIHrRz7H+og9iLV2AAAAAD3AyToAAAAAQQgNyj8gYbw9AuxF
AAAAAD5gUZIAAAAAQUkRrT9vj5I+DM47AAAAAD5y8KEAAAAAQXxN4D+J12w8QftaAAAAAD67a5kA
AAAA</set>
      <set id="src_17" fmt="ptset">AAAABnNyY18xNwAAAAAAAAAGAAAABEBzcW0/GKJFPcmbGQAAAAA9/B0DAAAAAEDyLzQ/IeF+PdSn
igAAAAA+TcvuAAAAAEExUB0/M8fOPYO1fQAAAAA+cat0AAAAAEFa9gg/IrbEPcD+3wAAAAA+sRmS
AAAAAA==</set>
      <set id="src_07" fmt="ptset">AAAABnNyY18wNwAAAAAAAAAGAAAABECFgy0/hl2gPZ0OgwAAAAA8pfyiAAAAAEEKWWw/cxCbPhBj
ugAAAAA+awDfAAAAAEFFHQo/kUGtPZxDgQAAAAA+zaPDAAAAAEF7DO8/iddsPEH7WgAAAAA+yKWz
AAAAAA==</set>
      <set id="src_011" fmt="ptset">AAAAB3NyY18wMTEAAAAAAAAABgAAA4XCyAAAveUQOj1BweoAAAAAf8AAAAAAAADCxgAAvfU0Rj09
bjIAAAAAf8AAAAAAAADCxAAAvfpkrj0uqr4AAAAAf8AAAAAAAADCwgAAvb6CwT04938AAAAAf8AA
AAAAAADCwAAAvWlAIT0N9YcAAAAAf8AAAAAAAADCvgAAvIoUaz0BWvIAAAAAf8AAAAAAAADCvAAA
PF1w4zz5k1EAAAAAf8AAAAAAAADCugAAPJWdtjzyV0gAAAAAf8AAAAAAAADCuAAAPIW86D0EjJYA
AAAAf8AAAAAAAADCtgAAPFaQTz0q6XIAAAAAf8AAAAAAAADCtAAAvZy4TD3XIJAAAAAAf8AAAAAA
AADCsgAAvaskBT3RIXUAAAAAf8AAAAAAAADCsAAAvbMjzz2/b94AAAAAf8AAAAAAAADCrgAAvYF5
WD21PIUAAAAAf8AAAAAAAADCrAAAvTUY8z2MsK0AAAAAf8AAAAAAAADCqgAAvRjhsj10Y70AAAAA
f8AAAAAAAADCqAAAvOL5QT15FDUAAAAAf8AAAAAAAADCpgAAvJ9Xpz1hqTUAAAAAf8AAAAAAAADC
pAAAvM80gT1CxYwAAAAAf8AAAAAAAADCogAAvYCt3j2MNbgAAAAAf8AAAAAAAADCoAAAvY5W4z17
328AAAAAf8AAAAAAAADCngAAvZLbGj1sQIwAAAAAf8AAAAAAAADCnAAAvW5PhD1knZIAAAAAf8AA
AAAAAADCmgAAvYDiXj1RiigAAAAAf8AAAAAAAADCmAAAvQ45RT1D1bUAAAAAf8AAAAAAAADClgAA
vTCtPz1uApYAAAAAf8AAAAAAAADClAAAvEkSPz2OnfAAAAAAf8AAAAAAAADCkgAAuo4+gT2GiK4A
AAAAf8AAAAAAAADCkAAAujbjVD1Ui14AAAAAf8AAAAAAAADCjgAAvCoMnj0eM8gAAAAAf8AAAAAA
AADCjAAAvGljajz/zi4AAAAAf8AAAAAAAADCigAAvPeG4z0M/FkAAAAAf8AAAAAAAADCiAAAvUmi
+T03xbYAAAAAf8AAAAAAAADChgAAvVmLXz055zQAAAAAf8AAAAAAAADChAAAvV0jbT0ZvBIAAAAA
f8AAAAAAAADCggAAvRTxJDzQ+GsAAAAAf8AAAAAAAADCgAAAuph02Dzw5noAAAAAf8AAAAAAAADC
fAAAO6RK5TyMAkcAAAAAf8AAAAAAAADCeAAAu7SYnDxScXMAAAAAf8AAAAAAAADCdAAAvFS7jDyG
Pf4AAAAAf8AAAAAAAADCcAAAu5y8Nzy5c2oAAAAAf8AAAAAAAADCbAAAPEIkGDx3TOUAAAAAf8AA
AAAAAADCaAAAPLjW5DyT584AAAAAf8AAAAAAAADCZAAAPLtXvTy8TisAAAAAf8AAAAAAAADCYAAA
PSCVnzzkpzYAAAAAf8AAAAAAAADCXAAAPUTQczzzowoAAAAAf8AAAAAAAADCWAAAPWQsBTzRxLoA
AAAAf8AAAAAAAADCVAAAPVINVDyuVaoAAAAAf8AAAAAAAADCUAAAPPVhwDxjdwcAAAAAf8AAAAAA
AADCTAAAPKzLFTygJPYAAAAAf8AAAAAAAADCSAAAPH8G5DyitiUAAAAAf8AAAAAAAADCRAAAPK67
dTyyT5EAAAAAf8AAAAAAAADCQAAAPSM2dDxkx1EAAAAAf8AAAAAAAADCPAAAPYSEhDxvMv8AAAAA
f8AAAAAAAADCOAAAPa0l9DyezsQAAAAAf8AAAAAAAADCNAAAPazQTDzYurcAAAAAf8AAAAAAAADC
MAAAPay70TziEY8AAAAAf8AAAAAAAADCLAAAPWNpYjyE6tcAAAAAf8AAAAAAAADCKAAAPVKyOzy0
8TQAAAAAf8AAAAAAAADCJAAAPWvknzyN9ZUAAAAAf8AAAAAAAADCIAAAPXdt8zyvj3oAAAAAf8AA
AAAAAADCHAAAPJSHOD2ByXsAAAAAf8AAAAAAAADCGAAAPQRBNj16Q3wAAAAAf8AAAAAAAADCFAAA
PH0CDD1x5ToAAAAAf8AAAAAAAADCEAAAvJ2mrT07RAEAAAAAf8AAAAAAAADCDAAAvRHYdz0kHuMA
AAAAf8AAAAAAAADCCAAAvUJCCDzx3WIAAAAAf8AAAAAAAADCBAAAvXDiBTy/pxwAAAAAf8AAAAAA
AADCAAAAvVio7Dz6JJoAAAAAf8AAAAAAAADB+AAAvRsgajy8DFwAAAAAf8AAAAAAAADB8AAAvBI/
fDzUAkgAAAAAf8AAAAAAAADB6AAAPFyw7TzZsK8AAAAAf8AAAAAAAADB4AAAPENvPDykos0AAAAA
f8AAAAAAAADB2AAAO5fpYjyOmbUAAAAAf8AAAAAAAADB0AAAu4yRyDxzh88AAAAAf8AAAAAAAADB
yAAAvFnoUjyAg3YAAAAAf8AAAAAAAADBwAAAvH5EejyPmbUAAAAAf8AAAAAAAADBuAAAO5DLMjx+
fLsAAAAAf8AAAAAAAADBsAAAuynrLTySo3IAAAAAf8AAAAAAAADBqAAAu2k7GjzmdasAAAAAf8AA
AAAAAADBoAAAvQe2/j1PE0AAAAAAf8AAAAAAAADBmAAAvIpxCT1c2vEAAAAAf8AAAAAAAADBkAAA
va1mtD0X3w8AAAAAf8AAAAAAAADBiAAAvSEIrjzo72gAAAAAf8AAAAAAAADBgAAAvM/2aT0IETkA
AAAAf8AAAAAAAADBcAAAvK3L3j1Gz4AAAAAAf8AAAAAAAADBYAAAu5Vs8z09sMMAAAAAf8AAAAAA
AADBUAAAO64uoD1i5MEAAAAAf8AAAAAAAADBQAAAO8pR+D1JsnMAAAAAf8AAAAAAAADBMAAAPG/e
+z0Rp4cAAAAAf8AAAAAAAADBIAAAPI+h1D0KoXwAAAAAf8AAAAAAAADBEAAAPJl0Sz0r4UAAAAAA
f8AAAAAAAADBAAAAPHoRoj0y2WgAAAAAf8AAAAAAAADA4AAAPBHsWz0GcRAAAAAAf8AAAAAAAADA
wAAAPHulSD0KWWwAAAAAf8AAAAAAAADAoAAAPCLBpz0NWKkAAAAAf8AAAAAAAADAgAAAPL94sT0P
IecAAAAAf8AAAAAAAADAQAAAPKx+qDzl5mYAAAAAf8AAAAAAAADAAAAAPLQi6Tyhz2UAAAAAf8AA
AAAAAAC/gAAAu7+xyz0TphgAAAAAf8AAAAAAAAAAAAAAvEFk0D0st0EAAAAAf8AAAAAAAAA/gAAA
vJs5Mj1FK5gAAAAAf8AAAAAAAABAAAAAvL/Cgj0gmBwAAAAAf8AAAAAAAABAQAAAvP4eHT0mss8A
AAAAf8AAAAAAAABAgAAAvRBCmj0qqxAAAAAAf8AAAAAAAABAoAAAvNWd0D1A10AAAAAAf8AAAAAA
AABAwAAAvJMBwD04718AAAAAf8AAAAAAAABA4AAAvNrXzj0194UAAAAAf8AAAAAAAABBAAAAvKpw
3D1YGaEAAAAAf8AAAAAAAABBEAAAu9ib/j1GXxcAAAAAf8AAAAAAAABBIAAAPUomHj2QploAAAAA
f8AAAAAAAABBMAAAPYkRVj2CpegAAAAAf8AAAAAAAABBQAAAPZCLlj1iBV8AAAAAf8AAAAAAAABB
UAAAPYVkVz1Q+CsAAAAAf8AAAAAAAABBYAAAPVNuuj1kfwUAAAAAf8AAAAAAAABBcAAAPKoODD1b
StIAAAAAf8AAAAAAAABBgAAAPGKR2D04bFEAAAAAf8AAAAAAAABBiAAAPKDtiz0syuUAAAAAf8AA
AAAAAABBkAAAPV8u7T2AWE0AAAAAf8AAAAAAAABBmAAAPVj6Bj2Fv/AAAAAAf8AAAAAAAABBoAAA
PS6PqD2aSGIAAAAAf8AAAAAAAABBqAAAPOB5ez2Y0+AAAAAAf8AAAAAAAABBsAAAvOop7j3EYcoA
AAAAf8AAAAAAAABBuAAAvRmXnD2yhBIAAAAAf8AAAAAAAABBwAAAvRNBxT2G7ZIAAAAAf8AAAAAA
AABByAAAvRfBET1YfpUAAAAAf8AAAAAAAABB0AAAvONT9D1VPw8AAAAAf8AAAAAAAABB2AAAvSYq
fD0aIVEAAAAAf8AAAAAAAABB4AAAvOkMJT0CEIkAAAAAf8AAAAAAAABB6AAAvLHQBD0B2YgAAAAA
f8AAAAAAAABB8AAAvHJjRj0ZZpsAAAAAf8AAAAAAAABB+AAAvNEtfT1C3LQAAAAAf8AAAAAAAABC
AAAAvBNifD1dG4EAAAAAf8AAAAAAAABCBAAAPAZTFj03y60AAAAAf8AAAAAAAABCCAAAOfyTID03
O94AAAAAf8AAAAAAAABCDAAAO1l4oj0Esg0AAAAAf8AAAAAAAABCEAAAO6nrEjzf5jQAAAAAf8AA
AAAAAABCFAAAu4ctxDyoJccAAAAAf8AAAAAAAABCGAAAOqI3wDyCW4YAAAAAf8AAAAAAAABCHAAA
uhBB7jyU4woAAAAAf8AAAAAAAABCIAAAupiA7zwq1nsAAAAAf8AAAAAAAABCJAAAO1qjLTxqNq0A
AAAAf8AAAAAAAABCKAAAPNGG1zyBSswAAAAAf8AAAAAAAABCLAAAPMjijDxt+2sAAAAAf8AAAAAA
AABCMAAAPMUjCzyfhiQAAAAAf8AAAAAAAABCNAAAPT7mUTztNuMAAAAAf8AAAAAAAABCOAAAPCNV
CTzI5aQAAAAAf8AAAAAAAABCPAAAPFQleDzOplAAAAAAf8AAAAAAAABCQAAAPFqycz0I9eEAAAAA
f8AAAAAAAABCRAAAPAkUgTzACAMAAAAAf8AAAAAAAABCSAAAuyZEQDzJPZgAAAAAf8AAAAAAAABC
TAAAOrN51j0LY4UAAAAAf8AAAAAAAABCUAAAPF+sOD0tPp0AAAAAf8AAAAAAAABCVAAAPQkBqj0t
SuoAAAAAf8AAAAAAAABCWAAAPU2ZbT0m7/gAAAAAf8AAAAAAAABCXAAAPVUBTj0lxiYAAAAAf8AA
AAAAAABCYAAAPUEppD0ZwLwAAAAAf8AAAAAAAABCZAAAPTeL2z0I7XAAAAAAf8AAAAAAAABCaAAA
PQmUoj0VVvcAAAAAf8AAAAAAAABCbAAAO8hzuTyobS0AAAAAf8AAAAAAAABCcAAAuwn+0jymLpIA
AAAAf8AAAAAAAABCdAAAO+wlfjyOdNoAAAAAf8AAAAAAAABCeAAAPM+mhjyhD7YAAAAAf8AAAAAA
AABCfAAAPQFz+jyfsz0AAAAAf8AAAAAAAABCgAAAPRM6LTxg1vsAAAAAf8AAAAAAAABCggAAPS/T
szuHUjwAAAAAf8AAAAAAAABChAAAPJwSejx/VmwAAAAAf8AAAAAAAABChgAAPAsJbzzlokoAAAAA
f8AAAAAAAABCiAAAO+HagD0k1O0AAAAAf8AAAAAAAABCigAAvEKfZD0tWEAAAAAAf8AAAAAAAABC
jAAAvSKHSj1cWEUAAAAAf8AAAAAAAABCjgAAvKyl9z1caWcAAAAAf8AAAAAAAABCkAAAvRYVWz10
M6kAAAAAf8AAAAAAAABCkgAAvFXLhz1hcH4AAAAAf8AAAAAAAABClAAAvJ+plz1Z+Q8AAAAAf8AA
AAAAAABClgAAvKbU0D0o6HAAAAAAf8AAAAAAAABCmAAAvUV+Fjy9bM4AAAAAf8AAAAAAAABCmgAA
vRPduDy/4EYAAAAAf8AAAAAAAABCnAAAvI6/UDyEuT8AAAAAf8AAAAAAAABCngAAO+8MZjx/a0oA
AAAAf8AAAAAAAABCoAAAPNT4/jyBPzAAAAAAf8AAAAAAAABCogAAPVNL1jyHpngAAAAAf8AAAAAA
AABCpAAAPTdsXD0DJ4UAAAAAf8AAAAAAAABCpgAAPUb+tz0RCNUAAAAAf8AAAAAAAABCqAAAPVdK
lD0SWesAAAAAf8AAAAAAAABCqgAAPSnDGjzrNQ4AAAAAf8AAAAAAAABCrAAAPU/s7zzKyfMAAAAA
f8AAAAAAAABCrgAAPXun+DxDpwUAAAAAf8AAAAAAAABCsAAAPYtN6TxA5F0AAAAAf8AAAAAAAABC
sgAAPYv6xjycHRoAAAAAf8AAAAAAAABCtAAAPcev7j0LhokAAAAAf8AAAAAAAABCtgAAPczH5jyk
IuwAAAAAf8AAAAAAAABCuAAAPcXqXDy7MywAAAAAf8AAAAAAAABCugAAPZsdhzyoF+sAAAAAf8AA
AAAAAABCvAAAPU02HDzvnREAAAAAf8AAAAAAAABCvgAAPQUbrDz3cOYAAAAAf8AAAAAAAABCwAAA
PBaEajysinkAAAAAf8AAAAAAAABCwgAAO3r5LjxH0MAAAAAAf8AAAAAAAABCxAAAuuvK7zxn1PIA
AAAAf8AAAAAAAABCxgAAO7TA3jzXikEAAAAAf8AAAAAAAABCyAAAPIamBDzV9VQAAAAAf8AAAAAA
AABCygAAPOuorDzmhqEAAAAAf8AAAAAAAABCzAAAPQByBjxv+98AAAAAf8AAAAAAAABCzgAAPQZW
TTxQ7nkAAAAAf8AAAAAAAABC0AAAPQGc/DzBIfMAAAAAf8AAAAAAAABC0gAAPRHfBD0IoDcAAAAA
f8AAAAAAAABC1AAAPSdUXz0i5kMAAAAAf8AAAAAAAABC1gAAPY1T6D1EURoAAAAAf8AAAAAAAABC
2AAAPbtKJz1Tc6wAAAAAf8AAAAAAAABC2gAAPf6ECT1IBvkAAAAAf8AAAAAAAABC3AAAPhCwkz01
7dEAAAAAf8AAAAAAAABC3gAAPhbEcD1JHQcAAAAAf8AAAAAAAABC4AAAPg20AT1Sht4AAAAAf8AA
AAAAAABC4gAAPgMF5D1UrU0AAAAAf8AAAAAAAABC5AAAPdlx/z1CaK8AAAAAf8AAAAAAAABC5gAA
Pdobfz1FhDkAAAAAf8AAAAAAAABC6AAAPfSNDz0SlasAAAAAf8AAAAAAAABC6gAAPgCw7z0CLSUA
AAAAf8AAAAAAAABC7AAAPh0NHjzOTrcAAAAAf8AAAAAAAABC7gAAPh7IKD0Bd+sAAAAAf8AAAAAA
AABC8AAAPjLCjD07YFYAAAAAf8AAAAAAAABC8gAAPjijKD1czWIAAAAAf8AAAAAAAABC9AAAPjTl
0z2Bsq0AAAAAf8AAAAAAAABC9gAAPkr0cj1059MAAAAAf8AAAAAAAABC+AAAPlKxsj05SHIAAAAA
f8AAAAAAAABC+gAAPlrtID00v4sAAAAAf8AAAAAAAABC/AAAPmYTED05tA0AAAAAf8AAAAAAAABC
/gAAPnX09zzi7u0AAAAAf8AAAAAAAABDAAAAPn4UxjzGaaUAAAAAf8AAAAAAAABDAQAAPoN5CzyE
E7EAAAAAf8AAAAAAAABDAgAAPonqWzyQ3uAAAAAAf8AAAAAAAABDAwAAPoud8TzXqr0AAAAAf8AA
AAAAAABDBAAAPo10xTyQNP0AAAAAf8AAAAAAAABDBQAAPpBBCTyXtSYAAAAAf8AAAAAAAABDBgAA
PpZw3DygIL8AAAAAf8AAAAAAAABDBwAAPpE/5zzNZM0AAAAAf8AAAAAAAABDCAAAPo/76jzuZxYA
AAAAf8AAAAAAAABDCQAAPpA3YT0gyl4AAAAAf8AAAAAAAABDCgAAPpiSZj09/wMAAAAAf8AAAAAA
AABDCwAAPpig2j041qgAAAAAf8AAAAAAAABDDAAAPpevyD1uBg8AAAAAf8AAAAAAAABDDQAAPpU9
8T2GcEMAAAAAf8AAAAAAAABDDgAAPpYeWz2aTwwAAAAAf8AAAAAAAABDDwAAPpf0yD2lFywAAAAA
f8AAAAAAAABDEAAAPqMI7D2jyLEAAAAAf8AAAAAAAABDEQAAPrBJ5T2haF0AAAAAf8AAAAAAAABD
EgAAPrps/T2PPlsAAAAAf8AAAAAAAABDEwAAPrvygT183loAAAAAf8AAAAAAAABDFAAAPrQ8xD1k
n1kAAAAAf8AAAAAAAABDFQAAPrWJyj11pT8AAAAAf8AAAAAAAABDFgAAPrK2JD1uD6YAAAAAf8AA
AAAAAABDFwAAPrF2Wj2R77MAAAAAf8AAAAAAAABDGAAAPqv0WT2TTVEAAAAAf8AAAAAAAABDGQAA
PqnYxT2GKqgAAAAAf8AAAAAAAABDGgAAPqsuMz2IQPMAAAAAf8AAAAAAAABDGwAAPqonND1ydrYA
AAAAf8AAAAAAAABDHAAAPqrIKT1c7CUAAAAAf8AAAAAAAABDHQAAPrLsBz1WURgAAAAAf8AAAAAA
AABDHgAAPrXS/j2QSA4AAAAAf8AAAAAAAABDHwAAPrUFUT2jSMgAAAAAf8AAAAAAAABDIAAAPrfy
DT2fRhoAAAAAf8AAAAAAAABDIQAAPrOf5z2jJfUAAAAAf8AAAAAAAABDIgAAPrEh0T2sVzwAAAAA
f8AAAAAAAABDIwAAPq6Kjj2v+UcAAAAAf8AAAAAAAABDJAAAPrEc2j2tP5IAAAAAf8AAAAAAAABD
JQAAPqQRJD2tYE8AAAAAf8AAAAAAAABDJgAAPp3k/z2lp4IAAAAAf8AAAAAAAABDJwAAPpLe9z2i
eC4AAAAAf8AAAAAAAABDKAAAPpKPBT2ojrEAAAAAf8AAAAAAAABDKQAAPpWMsT2vPswAAAAAf8AA
AAAAAABDKgAAPqFAkD3CqxgAAAAAf8AAAAAAAABDKwAAPqesRj3T/48AAAAAf8AAAAAAAABDLAAA
Pquwjz3M+swAAAAAf8AAAAAAAABDLQAAPq6OJj3FBl4AAAAAf8AAAAAAAABDLgAAPrnHgD2axVIA
AAAAf8AAAAAAAABDLwAAPrsLFj1zrK8AAAAAf8AAAAAAAABDMAAAPrsg8z1sC8UAAAAAf8AAAAAA
AABDMQAAPrW5oj1c7vUAAAAAf8AAAAAAAABDMgAAPrKJiD2I7YwAAAAAf8AAAAAAAABDMwAAPq2A
8z2cujEAAAAAf8AAAAAAAABDNAAAPqot9j2gvOAAAAAAf8AAAAAAAABDNQAAPqS4sz2jboYAAAAA
f8AAAAAAAABDNgAAPqUVkT2eCJIAAAAAf8AAAAAAAABDNwAAPrPvKT2JnewAAAAAf8AAAAAAAABD
OAAAPrp7FT2EX9MAAAAAf8AAAAAAAABDOQAAPrvuVz1HQFkAAAAAf8AAAAAAAABDOgAAPrmOMz0/
CLYAAAAAf8AAAAAAAABDOwAAPrX5oj06ERQAAAAAf8AAAAAAAABDPAAAPquc1D0z2zAAAAAAf8AA
AAAAAABDPQAAPqKPLj1U4ZsAAAAAf8AAAAAAAABDPgAAPpQqxT1dnCYAAAAAf8AAAAAAAABDPwAA
PoruFD1ntecAAAAAf8AAAAAAAABDQAAAPn/d/j1Z9SsAAAAAf8AAAAAAAABDQQAAPnWyXT03cIUA
AAAAf8AAAAAAAABDQgAAPmze0z1jzLQAAAAAf8AAAAAAAABDQwAAPn4CDD1hjZ4AAAAAf8AAAAAA
AABDRAAAPoWrkT16LUwAAAAAf8AAAAAAAABDRQAAPph+XD2GNVgAAAAAf8AAAAAAAABDRgAAPpiR
Mj2U7K0AAAAAf8AAAAAAAABDRwAAPqE0fz2apZEAAAAAf8AAAAAAAABDSAAAPqiAzj2BwgoAAAAA
f8AAAAAAAABDSQAAPp/1/z2EqcgAAAAAf8AAAAAAAABDSgAAPpvakz1gdvMAAAAAf8AAAAAAAABD
SwAAPp6iuj0Z6SAAAAAAf8AAAAAAAABDTAAAPqMI7D0XaKEAAAAAf8AAAAAAAABDTQAAPp4CWjy7
zK4AAAAAf8AAAAAAAABDTgAAPp0pajz1B90AAAAAf8AAAAAAAABDTwAAPpqs5jzGFNgAAAAAf8AA
AAAAAABDUAAAPp5wTDyvUSAAAAAAf8AAAAAAAABDUQAAPqFGqjzKgREAAAAAf8AAAAAAAABDUgAA
Pp9UxjzTV1AAAAAAf8AAAAAAAABDUwAAPqHxLj0QBf8AAAAAf8AAAAAAAABDVAAAPqjEQz0i2IUA
AAAAf8AAAAAAAABDVQAAPq81nz0v0FQAAAAAf8AAAAAAAABDVgAAPrJJMD1fZ+gAAAAAf8AAAAAA
AABDVwAAPrdTxD1rPzIAAAAAf8AAAAAAAABDWAAAPrquvD1/RWEAAAAAf8AAAAAAAABDWQAAPrq6
pD2FJUIAAAAAf8AAAAAAAABDWgAAPsAKkz1onUwAAAAAf8AAAAAAAABDWwAAPsHQPj1sidgAAAAA
f8AAAAAAAABDXAAAPr4T/D1EgCAAAAAAf8AAAAAAAABDXQAAPrPqwj0cE+wAAAAAf8AAAAAAAABD
XgAAPrDp0T0F6V8AAAAAf8AAAAAAAABDXwAAPqyF9j0PQ6UAAAAAf8AAAAAAAABDYAAAPqqz7z0T
Xf4AAAAAf8AAAAAAAABDYQAAPqprED1PEGYAAAAAf8AAAAAAAABDYgAAPq9UdD16bH0AAAAAf8AA
AAAAAABDYwAAPrSf4D2MjNcAAAAAf8AAAAAAAABDZAAAPr9HQz2naz4AAAAAf8AAAAAAAABDZQAA
Psa9oT2d8ZUAAAAAf8AAAAAAAABDZgAAPsv6mj2DoN4AAAAAf8AAAAAAAABDZwAAPtS6yT1mDsgA
AAAAf8AAAAAAAABDaAAAPtlSDj1DbOEAAAAAf8AAAAAAAABDaQAAPtQqdD0bjNEAAAAAf8AAAAAA
AABDagAAPtlQ7D0Wy9wAAAAAf8AAAAAAAABDawAAPtM/SD0GBV0AAAAAf8AAAAAAAABDbAAAPtbZ
gj0xnZkAAAAAf8AAAAAAAABDbQAAPthPMT1PhHQAAAAAf8AAAAAAAABDbgAAPs4lcj1txmIAAAAA
f8AAAAAAAABDbwAAPseZVD2a1j4AAAAAf8AAAAAAAABDcAAAPsL0AT2bYOkAAAAAf8AAAAAAAABD
cQAAPtDKtT2diHIAAAAAf8AAAAAAAABDcgAAPtlkOj2gvJoAAAAAf8AAAAAAAABDcwAAPusAAT2P
OqsAAAAAf8AAAAAAAABDdAAAPvHIKD2DLnYAAAAAf8AAAAAAAABDdQAAPv2xGD19CBIAAAAAf8AA
AAAAAABDdgAAPvuUFj2V+fkAAAAAf8AAAAAAAABDdwAAPvWXBz26xWcAAAAAf8AAAAAAAABDeAAA
Pu/qSz27sZQAAAAAf8AAAAAAAABDeQAAPuqJfj2uFyYAAAAAf8AAAAAAAABDegAAPuVgnT2WZJAA
AAAAf8AAAAAAAABDewAAPugPYT2DEAwAAAAAf8AAAAAAAABDfAAAPvMVuz1x/OUAAAAAf8AAAAAA
AABDfQAAPvSw3D1yuiEAAAAAf8AAAAAAAABDfgAAPuizjT0+hoEAAAAAf8AAAAAAAABDfwAAPumO
ez1p2HoAAAAAf8AAAAAAAABDgAAAPu5d4T189BEAAAAAf8AAAAAAAABDgIAAPvgRxD1+vLMAAAAA
f8AAAAAAAABDgQAAPwN0uj2bTsEAAAAAf8AAAAAAAABDgYAAPwZuEj2H1zAAAAAAf8AAAAAAAABD
ggAAPwvLVz2CeOkAAAAAf8AAAAAAAABDgoAAPxC9cD2c3M0AAAAAf8AAAAAAAABDgwAAPweLqz3+
EuEAAAAAf8AAAAAAAABDg4AAPw6cVD4Qvv4AAAAAf8AAAAAAAABDhAAAPxIjbD4ay3IAAAAAf8AA
AAAAAABDhIAAPxHjAD4gGaQAAAAAf8AAAAAAAABDhQAAPxt93D4lBw8AAAAAf8AAAAAAAABDhYAA
PxxkPT4mEi4AAAAAf8AAAAAAAABDhgAAPxl1pz4dKRUAAAAAf8AAAAAAAABDhoAAPxqixD4bU9oA
AAAAf8AAAAAAAABDhwAAPxzsfz4anSAAAAAAf8AAAAAAAABDh4AAPx+kFj4YZ3MAAAAAf8AAAAAA
AABDiAAAPyYPeT4VUq4AAAAAf8AAAAAAAABDiIAAPytPGz4KFDYAAAAAf8AAAAAAAABDiQAAPy49
tT4CzisAAAAAf8AAAAAAAABDiYAAPy7J5j4CQRIAAAAAf8AAAAAAAABDigAAPy0psz3+9DcAAAAA
f8AAAAAAAABDioAAPyyjoj4Hyi4AAAAAf8AAAAAAAABDiwAAPy+zyD4O7JEAAAAAf8AAAAAAAABD
i4AAPzHSoz4UP18AAAAAf8AAAAAAAABDjAAAPzJxJz4Oq1IAAAAAf8AAAAAAAABDjIAAPzfS2j4S
hnsAAAAAf8AAAAAAAABDjQAAPzmEYT4G1w8AAAAAf8AAAAAAAABDjYAAPzjm+j36Ni0AAAAAf8AA
AAAAAABDjgAAPzVbfz4DzvUAAAAAf8AAAAAAAABDjoAAPzQUuz4D3SAAAAAAf8AAAAAAAABDjwAA
PzaPID4GJ9AAAAAAf8AAAAAAAABDj4AAPzaZNz4LmK0AAAAAf8AAAAAAAABDkAAAPzUzET4ZxlsA
AAAAf8AAAAAAAABDkIAAPy5aAD4YMiIAAAAAf8AAAAAAAABDkQAAPyse2j4dt5wAAAAAf8AAAAAA
AABDkYAAPylYvD4asYsAAAAAf8AAAAAAAABDkgAAPyeNtz4Xs7sAAAAAf8AAAAAAAABDkoAAPyNq
Mj4ZFzAAAAAAf8AAAAAAAABDkwAAPyERAD4coVoAAAAAf8AAAAAAAABDk4AAPyPFFz4cJu0AAAAA
f8AAAAAAAABDlAAAPzAagz36nvsAAAAAf8AAAAAAAABDlIAAPzN76D4DjEAAAAAAf8AAAAAAAABD
lQAAPzS9mD4B7vgAAAAAf8AAAAAAAABDlYAAPzsYgD4Dw/wAAAAAf8AAAAAAAABDlgAAPz9Uvj4G
wcEAAAAAf8AAAAAAAABDloAAPz2Wcj4BQ9oAAAAAf8AAAAAAAABDlwAAPz+HVD4E3fIAAAAAf8AA
AAAAAABDl4AAPz9rqz4HNCoAAAAAf8AAAAAAAABDmAAAPz36Az4J8xIAAAAAf8AAAAAAAABDmIAA
Pzhh8T4EZkcAAAAAf8AAAAAAAABDmQAAPzvREz3zQKAAAAAAf8AAAAAAAABDmYAAPzoE3D39VO4A
AAAAf8AAAAAAAABDmgAAPz4ZUj3IpsEAAAAAf8AAAAAAAABDmoAAPzWtzD2ZvIkAAAAAf8AAAAAA
AABDmwAAPzOpXD2OzAIAAAAAf8AAAAAAAABDm4AAPy02RD2Rc8MAAAAAf8AAAAAAAABDnAAAPyoH
fT2bO7UAAAAAf8AAAAAAAABDnIAAPyVpGD3JzxEAAAAAf8AAAAAAAABDnQAAPyUPtz3i2j8AAAAA
f8AAAAAAAABDnYAAPysSvz3vFuUAAAAAf8AAAAAAAABDngAAPzDhqD33y5wAAAAAf8AAAAAAAABD
noAAPzX4GD3pj3UAAAAAf8AAAAAAAABDnwAAPzqWij3VWEoAAAAAf8AAAAAAAABDn4AAPzylmT27
vaEAAAAAf8AAAAAAAABDoAAAPzgljz2pNKUAAAAAf8AAAAAAAABDoIAAPy+yYT2ezXgAAAAAf8AA
AAAAAABDoQAAPypG8j1wPj4AAAAAf8AAAAAAAABDoYAAPyZx8D1uAtgAAAAAf8AAAAAAAABDogAA
Py/goz2kl2kAAAAAf8AAAAAAAABDooAAPy8c0j2rZ5MAAAAAf8AAAAAAAABDowAAPzphwz2c73YA
AAAAf8AAAAAAAABDo4AAPzrzxz2PL/gAAAAAf8AAAAAAAABDpAAAPzdp2j2G5ywAAAAAf8AAAAAA
AABDpIAAPzbWvD2JuyAAAAAAf8AAAAAAAABDpQAAPzFoRT2URJ8AAAAAf8AAAAAAAABDpYAAPy7g
pj22XGQAAAAAf8AAAAAAAABDpgAAPyrhCj3UH7cAAAAAf8AAAAAAAABDpoAAPyqyaz3V0FkAAAAA
f8AAAAAAAABDpwAAPyhuFD3NsRsAAAAAf8AAAAAAAABDp4AAPyViXz3T2jYAAAAAf8AAAAAAAABD
qAAAPyEp/D3a/OgAAAAAf8AAAAAAAABDqIAAPxyZKj3YqnUAAAAAf8AAAAAAAABDqQAAPxvklD3Q
V0IAAAAAf8AAAAAAAABDqYAAPyc9qj2uhuEAAAAAf8AAAAAAAABDqgAAPyX8MT2kynYAAAAAf8AA
AAAAAABDqoAAPzN7BT14w5cAAAAAf8AAAAAAAABDqwAAPy9wRz09w/8AAAAAf8AAAAAAAABDq4AA
PyiYHD0x8LEAAAAAf8AAAAAAAABDrAAAPyZ+uD1CEeEAAAAAf8AAAAAAAABDrIAAPyOQ3D0vbj8A
AAAAf8AAAAAAAABDrQAAPyNgPj07FgUAAAAAf8AAAAAAAABDrYAAPyKh/z1JOCsAAAAAf8AAAAAA
AABDrgAAPx4taT1MAAEAAAAAf8AAAAAAAABDroAAPxy85D1G+IwAAAAAf8AAAAAAAABDrwAAPxko
3j1CVPQAAAAAf8AAAAAAAABDr4AAPxWtoD1Fb1kAAAAAf8AAAAAAAABDsAAAPw3yZT1Xq84AAAAA
f8AAAAAAAABDsIAAPwe3pz2JmQUAAAAAf8AAAAAAAABDsQAAPwR1Sj2lXWIAAAAAf8AAAAAAAABD
sYAAPwLKvD2oDpoAAAAAf8AAAAAAAABDsgAAPwQIST28KeMAAAAAf8AAAAAAAABDsoAAPwoBXj3I
e+0AAAAAf8AAAAAAAABDswAAPw1+tT3gpysAAAAAf8AAAAAAAABDs4AAPwnJzj3lGB4AAAAAf8AA
AAAAAABDtAAAPwrc9T4C19UAAAAAf8AAAAAAAABDtIAAPw12TT3pX3AAAAAAf8AAAAAAAABDtQAA
Pw165j3EbJoAAAAAf8AAAAAAAABDtYAAPwJqjj32EZUAAAAAf8AAAAAAAABDtgAAPwUTkj30qicA
AAAAf8AAAAAAAABDtoAAPwgoIj3rMpcAAAAAf8AAAAAAAABDtwAAPwgWAT3geGYAAAAAf8AAAAAA
AABDt4AAPwXy+j3xnEUAAAAAf8AAAAAAAABDuAAAPwhOvj4IWdsAAAAAf8AAAAAAAABDuIAAPwxh
Bz4cpswAAAAAf8AAAAAAAABDuQAAPwO1VT4vEZoAAAAAf8AAAAAAAABDuYAAPwSedT4mtl8AAAAA
f8AAAAAAAABDugAAPwDt0j4UJAYAAAAAf8AAAAAAAABDuoAAPvpWkD4NC94AAAAAf8AAAAAAAABD
uwAAPvFxYz33CvwAAAAAf8AAAAAAAABDu4AAPvX7Lj3t0KAAAAAAf8AAAAAAAABDvAAAPvHOvj38
ZKAAAAAAf8AAAAAAAABDvIAAPuV9bD4TpWcAAAAAf8AAAAAAAABDvQAAPtTyjz4Y+HwAAAAAf8AA
AAAAAABDvYAAPsn0sD4Z94MAAAAAf8AAAAAAAABDvgAAPsl4wT4ff9IAAAAAf8AAAAAAAABDvoAA
Pq3rsz4rl7AAAAAAf8AAAAAAAABDvwAAPrVMyz4V98sAAAAAf8AAAAAAAABDv4AAPrxC7z4IkCEA
AAAAf8AAAAAAAABDwAAAPsM3GD34vqUAAAAAf8AAAAAAAABDwIAAPsc/QT33VvQAAAAAf8AAAAAA
AABDwQAAPsrLkD32GQsAAAAAf8AAAAAAAABDwYAAPssDhD4GIiYAAAAAf8AAAAAAAABDwgAAPtIx
vD3wNnsAAAAAf8AAAAAAAABDwoAAPtIYDj3yx94AAAAAf8AAAAAAAABDwwAAPtsSTT3YFaYAAAAA
f8AAAAAAAABDw4AAPtt2Xj2xCF4AAAAAf8AAAAAAAABDxAAAPuFpiD2USHwAAAAAf8AAAAAAAABD
xIAAPuGLtD1VsuQAAAAAf8AAAAAAAABDxQAAPuR69Tzr1zkAAAAAf8AAAAAAAABDxYAAPvFKADzr
Ov0AAAAAf8AAAAAAAABDxgAAPvprHz0fYpoAAAAAf8AAAAAAAABDxoAAPvze9D03xDsAAAAAf8AA
AAAAAABDxwAAPwHptD1Hw5oAAAAAf8AAAAAAAABDx4AAPv1wAD2QTJ0AAAAAf8AAAAAAAABDyAAA
Pu0++j1qOx4AAAAAf8AAAAAAAABDyIAAPuLWET2EVscAAAAAf8AAAAAAAABDyQAAPuFJQj2fLg0A
AAAAf8AAAAAAAABDyYAAPtV0+T3weWQAAAAAf8AAAAAAAABDygAAPtZ07D31wm8AAAAAf8AAAAAA
AABDyoAAPtinMD4TlYMAAAAAf8AAAAAAAABDywAAPtxIsj4eC68AAAAAf8AAAAAAAABDy4AAPuS5
AT4L3a8AAAAAf8AAAAAAAABDzAAAPvGPDz4QRGIAAAAAf8AAAAAAAABDzIAAPvA28D4cxG8AAAAA
f8AAAAAAAABDzQAAPvLm/z4nmUMAAAAAf8AAAAAAAABDzYAAPuXZXT4msQQAAAAAf8AAAAAAAABD
zgAAPtuHXj42qjIAAAAAf8AAAAAAAABDzoAAPtbxyT4sYEgAAAAAf8AAAAAAAABDzwAAPtTnEz4j
1E8AAAAAf8AAAAAAAABDz4AAPr3yhz4SWpAAAAAAf8AAAAAAAABD0AAAPrV+XD4PZtQAAAAAf8AA
AAAAAABD0IAAPqx7xD4cdG0AAAAAf8AAAAAAAABD0QAAPqvXnT4DeJkAAAAAf8AAAAAAAABD0YAA
PrA2AT4IQZIAAAAAf8AAAAAAAABD0gAAPrXOAT4OrwgAAAAAf8AAAAAAAABD0oAAPra84D4KqK8A
AAAAf8AAAAAAAABD0wAAPsWnrT4RaysAAAAAf8AAAAAAAABD04AAPs5J5j4H+b0AAAAAf8AAAAAA
AABD1AAAPuEJlj3/J+IAAAAAf8AAAAAAAABD1IAAPu65wj4BrmMAAAAAf8AAAAAAAABD1QAAPu7z
7D4G+OkAAAAAf8AAAAAAAABD1YAAPu2ZZD4Y7PcAAAAAf8AAAAAAAABD1gAAPso84T4r42oAAAAA
f8AAAAAAAABD1oAAPsqrdz4rglAAAAAAf8AAAAAAAABD1wAAPr8MDT44cowAAAAAf8AAAAAAAABD
14AAPsAKbD43yicAAAAAf8AAAAAAAABD2AAAPrIpsz43PtoAAAAAf8AAAAAAAABD2IAAPqZKoD49
9xwAAAAAf8AAAAAAAABD2QAAPqnfRT45wu0AAAAAf8AAAAAAAABD2YAAPr0EGT4ly9AAAAAAf8AA
AAAAAABD2gAAPsDVwD4g9iEAAAAAf8AAAAAAAABD2oAAPsUGsz4jxbYAAAAAf8AAAAAAAABD2wAA
PsjBrD4f8XIAAAAAf8AAAAAAAABD24AAPsDmwz4sS9kAAAAAf8AAAAAAAABD3AAAPraAIj427rQA
AAAAf8AAAAAAAABD3IAAPq1e0T42n9QAAAAAf8AAAAAAAABD3QAAPqTTAD5IbToAAAAAf8AAAAAA
AABD3YAAPq6kCz5JEJQAAAAAf8AAAAAAAABD3gAAPrPOOD5EdvgAAAAAf8AAAAAAAABD3oAAPrOZ
ID5EczUAAAAAf8AAAAAAAABD3wAAPqUbdD41IgEAAAAAf8AAAAAAAABD34AAPp10DT43LJwAAAAA
f8AAAAAAAABD4AAAPqHHQT41dW4AAAAAf8AAAAAAAABD4IAAPowBdT5RjbEAAAAAf8AAAAAAAABD
4QAAPpAsyj5iLQgAAAAAf8AAAAAAAABD4YAAPpS49T5jzkAAAAAAf8AAAAAAAABD4gAAPoC8+D5g
MzAAAAAAf8AAAAAAAABD4oAAPoWHrD5bNpUAAAAAf8AAAAAAAABD4wAAPojMIz5WiiYAAAAAf8AA
AAAAAABD44AAPoUBvD5RJt0AAAAAf8AAAAAAAABD5AAAPnQ5lD5FcQkAAAAAf8AAAAAAAABD5IAA
PnfwTD49WNEAAAAAf8AAAAAAAABD5QAAPoPnMz493EEAAAAAf8AAAAAAAABD5YAAPoaopT5I6NoA
AAAAf8AAAAAAAABD5gAAPobvjj5KB98AAAAAf8AAAAAAAABD5oAAPpUijz5UDQoAAAAAf8AAAAAA
AABD5wAAPopYkT5MYN4AAAAAf8AAAAAAAABD54AAPoOfsj5JeowAAAAAf8AAAAAAAABD6AAAPoMI
8D4w8cwAAAAAf8AAAAAAAABD6IAAPmInZj4yaiYAAAAAf8AAAAAAAABD6QAAPoGPhj5DkwAAAAAA
f8AAAAAAAABD6YAAPnPnED48WGAAAAAAf8AAAAAAAABD6gAAPm6mjz4yc+gAAAAAf8AAAAAAAABD
6oAAPnOLcz40zA0AAAAAf8AAAAAAAABD6wAAPoNJhT47FsgAAAAAf8AAAAAAAABD64AAPn/n+j42
lQIAAAAAf8AAAAAAAABD7AAAPk4Wvj4ZqLkAAAAAf8AAAAAAAABD7IAAPlhtdz4jPIUAAAAAf8AA
AAAAAABD7QAAPmhkjz4oKuQAAAAAf8AAAAAAAABD7YAAPlsJjD4IBIwAAAAAf8AAAAAAAABD7gAA
PlNPaz4Cl40AAAAAf8AAAAAAAABD7oAAPk13jT3hNtcAAAAAf8AAAAAAAABD7wAAPnIhlz37SbYA
AAAAf8AAAAAAAABD74AAPodpbz3XsusAAAAAf8AAAAAAAABD8AAAPoAdwz3eDg8AAAAAf8AAAAAA
AABD8IAAPmwYTj4Ctn4AAAAAf8AAAAAAAABD8QAAPlRAaz3rh7YAAAAAf8AAAAAAAABD8YAAPkiI
yz3mVfMAAAAAf8AAAAAAAABD8gAAPhxksj4GsqgAAAAAf8AAAAAAAABD8oAAPhd8bT4GDHEAAAAA
f8AAAAAAAABD8wAAPhMZAz4SNYYAAAAAf8AAAAAAAABD84AAPgySHT4d6BUAAAAAf8AAAAAAAABD
9AAAPgSCWj4uYCEAAAAAf8AAAAAAAABD9IAAPgqlhz45CR4AAAAAf8AAAAAAAABD9QAAPiH/yj4u
5bAAAAAAf8AAAAAAAABD9YAAPiIZSz4jP84AAAAAf8AAAAAAAABD9gAAPjyY7j4lP4UAAAAAf8AA
AAAAAABD9oAAPkOIFD4b4xcAAAAAf8AAAAAAAABD9wAAPkoPbj4Sq8UAAAAAf8AAAAAAAABD94AA
PlSuTT4VkOMAAAAAf8AAAAAAAABD+AAAPmgS6z4AQ5MAAAAAf8AAAAAAAABD+IAAPmAPhz3UxiQA
AAAAf8AAAAAAAABD+QAAPk8QCT287S0AAAAAf8AAAAAAAABD+YAAPifeiD3TNpkAAAAAf8AAAAAA
AABD+gAAPgEYSj33tXQAAAAAf8AAAAAAAABD+oAAPgIEzj39QbUAAAAAf8AAAAAAAABD+wAAPgW/
iD4GYmoAAAAAf8AAAAAAAABD+4AAPf9gkT4LNz4AAAAAf8AAAAAAAABD/AAAPgGurT4AmJ4AAAAA
f8AAAAAAAABD/IAAPghYkz3s0BYAAAAAf8AAAAAAAABD/QAAPeskxD3pGNkAAAAAf8AAAAAAAABD
/YAAPgX6+D3c90gAAAAAf8AAAAAAAABD/gAAPhr3bj3QaCoAAAAAf8AAAAAAAABD/oAAPiOPYj3U
OBoAAAAAf8AAAAAAAABD/wAAPiIi4D3bGdsAAAAAf8AAAAAAAABD/4AAPhmk7j3WeCUAAAAAf8AA
AAAAAABEAAAAPisvtD3ZkpMAAAAAf8AAAAAAAABEAEAAPiPLCz3JIOwAAAAAf8AAAAAAAABEAIAA
Pi++2D3DHyQAAAAAf8AAAAAAAABEAMAAPlFY3D3dVLAAAAAAf8AAAAAAAABEAQAAPlc/mD3p7jsA
AAAAf8AAAAAAAABEAUAAPkQlaD23ZBAAAAAAf8AAAAAAAABEAYAAPlErCT2sx+gAAAAAf8AAAAAA
AABEAcAAPkkr7z2XlbsAAAAAf8AAAAAAAABEAgAAPlitiT2KxagAAAAAf8AAAAAAAABEAkAAPnMe
Xz2PGGIAAAAAf8AAAAAAAABEAoAAPmvboT2BcuwAAAAAf8AAAAAAAABEAsAAPkMMCT2gY0YAAAAA
f8AAAAAAAABEAwAAPj6hbz2WMqsAAAAAf8AAAAAAAABEA0AAPkqThD2ATfMAAAAAf8AAAAAAAABE
A4AAPk/tTD1ZVlEAAAAAf8AAAAAAAABEA8AAPk3IVz2CmFcAAAAAf8AAAAAAAABEBAAAPlHRoT2I
Ht0AAAAAf8AAAAAAAABEBEAAPlzuOT2ERtUAAAAAf8AAAAAAAABEBIAAPjNj9z3FjB0AAAAAf8AA
AAAAAABEBMAAPhvI4D39nz8AAAAAf8AAAAAAAABEBQAAPiBoQT3ys28AAAAAf8AAAAAAAABEBUAA
PhdQYz3LMUgAAAAAf8AAAAAAAABEBYAAPhiQ5D2bcCMAAAAAf8AAAAAAAABEBcAAPhXPSj2HwMgA
AAAAf8AAAAAAAABEBgAAPhmZaD2LMuUAAAAAf8AAAAAAAABEBkAAPhn4Cj2bKD8AAAAAf8AAAAAA
AABEBoAAPgcmCj3E+8QAAAAAf8AAAAAAAABEBsAAPg+LHz3AS+QAAAAAf8AAAAAAAABEBwAAPgn+
vj28JdcAAAAAf8AAAAAAAABEB0AAPfUsbj2jNAQAAAAAf8AAAAAAAABEB4AAPdeE1T18BmAAAAAA
f8AAAAAAAABEB8AAPZnB5D2SO7MAAAAAf8AAAAAAAABECAAAPR74Kz1RhIcAAAAAf8AAAAAAAABE
CEAAPUNZkz1U7ygAAAAAf8AAAAAAAABECIAAPYHZGz1QAZgAAAAAf8AAAAAAAABECMAAPgKjATz+
u/sAAAAAf8AAAAAAAABECQAAPjKCID0TuwoAAAAAf8AAAAAAAABECUAAPigOsT0a4VUAAAAAf8AA
AAAAAABECYAAPjWW5z0Uo1oAAAAAf8AAAAAAAABECcAAPioKMzzNIn0AAAAAf8AAAAAAAABECgAA
Pg1PojzC/GgAAAAAf8AAAAAAAABECkAAPga+tzzaAlYAAAAAf8AAAAAAAABECoAAPgEdiz0UGKgA
AAAAf8AAAAAAAABECsAAPer70j0tE1AAAAAAf8AAAAAAAABECwAAPdomxz1WtX8AAAAAf8AAAAAA
AABEC0AAPedviz1Bp/EAAAAAf8AAAAAAAABEC4AAPf4OmD1VuhoAAAAAf8AAAAAAAABEC8AAPgLr
Rz1TNRoAAAAAf8AAAAAAAABEDAAAPgYpvz1K+QAAAAAAf8AAAAAAAABEDEAAPgDf3z02rSYAAAAA
f8AAAAAAAABEDIAAPhJR0j00y7oAAAAAf8AAAAAAAABEDMAAPiy2xT1TcDgAAAAAf8AAAAAAAABE
DQAAPiL+Kj0frKMAAAAAf8AAAAAAAABEDUAAPikTeD0twUUAAAAAf8AAAAAAAABEDYAAPkGm0D2A
6fIAAAAAf8AAAAAAAABEDcAAPiW4wj2dKlYAAAAAf8AAAAAAAABEDgAAPhvcaj2O1QoAAAAAf8AA
AAAAAABEDkAAPgkhCj2AeQwAAAAAf8AAAAAAAABEDoAAPf7Kaj01/GEAAAAAf8AAAAAAAABEDsAA
PeLHeT0fHkYAAAAAf8AAAAAAAABEDwAAPdHNAz0oipgAAAAAf8AAAAAAAABED0AAPdUNOD1DVi4A
AAAAf8AAAAAAAABED4AAPb2+nz1NAtIAAAAAf8AAAAAAAABED8AAPfjYnz0N+A4AAAAAf8AAAAAA
AABEEAAAPfWf3D0N2NgAAAAAf8AAAAAAAABEEEAAPgSfUjzSxFEAAAAAf8AAAAAAAABEEIAAPgJZ
Dz06J50AAAAAf8AAAAAAAABEEMAAPgpL2z1YxmEAAAAAf8AAAAAAAABEEQAAPhIZVz12uHQAAAAA
f8AAAAAAAABEEUAAPgyTNz2FndcAAAAAf8AAAAAAAABEEYAAPa/cUz3JetEAAAAAf8AAAAAAAABE
EcAAPZS7qD29dDUAAAAAf8AAAAAAAABEEgAAPZAYiD2yqDkAAAAAf8AAAAAAAABEEkAAPaU8Aj2l
LZEAAAAAf8AAAAAAAABEEoAAPRlKED2RjgwAAAAAf8AAAAAAAABEEsAAPSn68j2FqpYAAAAAf8AA
AAAAAABEEwAAPULTmz18i9kAAAAAf8AAAAAAAABEE0AAPb0ASD2dAokAAAAAf8AAAAAAAABEE4AA
PdGpJj2eK1UAAAAAf8AAAAAAAABEE8AAPdMMgz2Ph10AAAAAf8AAAAAAAABEFAAAPdt/4T2HmYsA
AAAAf8AAAAAAAABEFEAAPdPcEj2RMnYAAAAAf8AAAAAAAABEFIAAPcqwOT2N4ywAAAAAf8AAAAAA
AABEFMAAPZsmfj2PPREAAAAAf8AAAAAAAABEFQAAPZnOXT2SE3gAAAAAf8AAAAAAAABEFUAAPYgZ
sT2Gd5oAAAAAf8AAAAAAAABEFYAAPYrfbT17BD8AAAAAf8AAAAAAAABEFcAAPYc2Vz2F8Q4AAAAA
f8AAAAAAAABEFgAAPX7ydz2CyQsAAAAAf8AAAAAAAABEFkAAPaViNj1wW0IAAAAAf8AAAAAAAABE
FoAAPZG/aT1cJAsAAAAAf8AAAAAAAABEFsAAPZDyBj1Heq8AAAAAf8AAAAAAAABEFwAAPZ2Muz1C
tmIAAAAAf8AAAAAAAABEF0AAPc/LBD1Ne8QAAAAAf8AAAAAAAABEF4AAPbvfED1vu3MAAAAAf8AA
AAAAAABEF8AAPdAuBj2ShMwAAAAAf8AAAAAAAABEGAAAPd5Doz2jZcoAAAAAf8AAAAAAAABEGEAA
PcvNbD2oSckAAAAAf8AAAAAAAABEGIAAPbqdpz2o+BIAAAAAf8AAAAAAAABEGMAAPacpqz2uxvgA
AAAAf8AAAAAAAABEGQAAPernXj2gCjcAAAAAf8AAAAAAAABEGUAAPeyPgD2lL6wAAAAAf8AAAAAA
AABEGYAAPeromz2e3h4AAAAAf8AAAAAAAABEGcAAPeAAPz2Ws+8AAAAAf8AAAAAAAABEGgAAPgNF
iz21cvEAAAAAf8AAAAAAAABEGkAAPe6M8j2vs+8AAAAAf8AAAAAAAABEGoAAPdFtmD2qtLoAAAAA
f8AAAAAAAABEGsAAPgW8yz2dJmQAAAAAf8AAAAAAAABEGwAAPg08QD2NfuAAAAAAf8AAAAAAAABE
G0AAPidh6D07oTwAAAAAf8AAAAAAAABEG4AAPiImvT0BmbIAAAAAf8AAAAAAAABEG8AAPhV45z01
U7gAAAAAf8AAAAAAAABEHAAAPh/QVT1ZpGkAAAAAf8AAAAAAAABEHEAAPhbObD17TMQAAAAAf8AA
AAAAAABEHIAAPioHWj2MDzMAAAAAf8AAAAAAAABEHMAAPk0YyT2QlVUAAAAAf8AAAAAAAABEHQAA
PlKt2T2OOJMAAAAAf8AAAAAAAABEHUAAPlAGdz2II10AAAAAf8AAAAAAAABEHYAAPj1s8D2FaggA
AAAAf8AAAAAAAABEHcAAPjD1YT1jdRIAAAAAf8AAAAAAAABEHgAAPibzIT0xqWYAAAAAf8AAAAAA
AABEHkAAPhdEbD0sKVgAAAAAf8AAAAAAAABEHoAAPhGnbj1JuIQAAAAAf8AAAAAAAABEHsAAPiJH
9j1ohYsAAAAAf8AAAAAAAABEHwAAPiSJGj1/G+MAAAAAf8AAAAAAAABEH0AAPhPQmj2TKWAAAAAA
f8AAAAAAAABEH4AAPh8BZj2NMaUAAAAAf8AAAAAAAABEH8AAPh55OD2E3nwAAAAAf8AAAAAAAABE
IAAAPiPiKD1PwMoAAAAAf8AAAAAAAABEIEAAPiJx9T1tm6AAAAAAf8AAAAAAAABEIIAAPhmgJD1l
HBsAAAAAf8AAAAAAAABEIMAAPgevoz1qaxsAAAAAf8AAAAAAAABEIQAAPfzCKT1wvVcAAAAAf8AA
AAAAAABEIUAAPdHfXT2By1IAAAAAf8AAAAAAAABEIYAAPb9yiD18yDMAAAAAf8AAAAAAAABEIcAA
Pcmf1D2SmAMAAAAAf8AAAAAAAABEIgAAPfF5wz2daXQAAAAAf8AAAAAAAABEIkAAPdR6sT2jjN8A
AAAAf8AAAAAAAABEIoAAPdZqfj2q6lUAAAAAf8AAAAAAAABEIsAAPcHCaj28b3oAAAAAf8AAAAAA
AABEIwAAPaxMiD23ylEAAAAAf8AAAAAAAABEI0AAPVTrZT2Jd9EAAAAAf8AAAAAAAABEI4AAPW8F
bD1DIxwAAAAAf8AAAAAAAABEI8AAPZvcej0En+QAAAAAf8AAAAAAAABEJAAAPaepwz0TNUMAAAAA
f8AAAAAAAABEJEAAPcr7XD0uhrwAAAAAf8AAAAAAAABEJIAAPfwq3D04w74AAAAAf8AAAAAAAABE
JMAAPgS5zT0cZHAAAAAAf8AAAAAAAABEJQAAPfZJPzzZTkYAAAAAf8AAAAAAAABEJUAAPd4qZT0X
sX8AAAAAf8AAAAAAAABEJYAAPeCK/j0hCRUAAAAAf8AAAAAAAABEJcAAPd9jeT0pEXAAAAAAf8AA
AAAAAABEJgAAPaS9Pz03BBcAAAAAf8AAAAAAAABEJkAAPYICEj06NAcAAAAAf8AAAAAAAABEJoAA
PZdufD1NnEkAAAAAf8AAAAAAAABEJsAAPaqoQz0yEhwAAAAAf8AAAAAAAABEJwAAPZuHbj0aG5EA
AAAAf8AAAAAAAABEJ0AAPYASQD0rXBMAAAAAf8AAAAAAAABEJ4AAPZVz7D085hsAAAAAf8AAAAAA
AABEJ8AAPXniUD01cdEAAAAAf8AAAAAAAABEKAAAPZ9ftT1MMtkAAAAAf8AAAAAAAABEKEAAPeIG
KT1U3YYAAAAAf8AAAAAAAABEKIAAPfM3Zj1dSe8AAAAAf8AAAAAAAABEKMAAPeSr6j1fEugAAAAA
f8AAAAAAAABEKQAAPc6EZj1qh0EAAAAAf8AAAAAAAABEKUAAPeVCaj2J9ZYAAAAAf8AAAAAAAABE
KYAAPcEoKD2B03UAAAAAf8AAAAAAAABEKcAAPa9RZT2SFAcAAAAAf8AAAAAAAABEKgAAPc0lwz2Q
GLQAAAAAf8AAAAAAAABEKkAAPblIhj2DNpYAAAAAf8AAAAAAAABEKoAAPZOtHT1OzcIAAAAAf8AA
AAAAAABEKsAAPZAcLD0LRFcAAAAAf8AAAAAAAABEKwAAPW1wzzzhqEwAAAAAf8AAAAAAAABEK0AA
PYERoT0OB68AAAAAf8AAAAAAAABEK4AAPYt8bj1AGjoAAAAAf8AAAAAAAABEK8AAPazzkz15WiMA
AAAAf8AAAAAAAABELAAAPbQscj1gjAgAAAAAf8AAAAAAAABELEAAPcgKcj1EJqgAAAAAf8AAAAAA
AABELIAAPeMQmT0obAMAAAAAf8AAAAAAAABELMAAPfR9gTz9wKUAAAAAf8AAAAAAAABELQAAPhdb
oDwnpfoAAAAAf8AAAAAAAABELUAAPg6j1DxkjxsAAAAAf8AAAAAAAABELYAAPgOF5DyyWZ8AAAAA
f8AAAAAAAABELcAAPejS9jz8qqYAAAAAf8AAAAAAAABELgAAPdycdj0yT2wAAAAAf8AAAAAAAABE
LkAAPcOEoD0V5Z4AAAAAf8AAAAAAAABELoAAPbo4qz0ewv4AAAAAf8AAAAAAAABELsAAPdlMaz13
wysAAAAAf8AAAAAAAABELwAAPe4Blj1rk5YAAAAAf8AAAAAAAABEL0AAPdmUmD1/OGwAAAAAf8AA
AAAAAABEL4AAPdIYlz1KJsIAAAAAf8AAAAAAAABEL8AAPc2R2T0pzJIAAAAAf8AAAAAAAABEMAAA
Pa+81z1An68AAAAAf8AAAAAAAABEMEAAPbRSxj1HnmMAAAAAf8AAAAAAAABEMIAAPZgQRj1MZQwA
AAAAf8AAAAAAAABEMMAAPZy1wj1KzzQAAAAAf8AAAAAAAABEMQAAPaGQST1vxyEAAAAAf8AAAAAA
AABEMUAAPZMVCT2P47oAAAAAf8AAAAAAAABEMYAAPYtu8j2NAtMAAAAAf8AAAAAAAABEMcAAPYwA
kT1sd2EAAAAAf8AAAAAAAABEMgAAPQxvhzx3sSEAAAAAf8AAAAAAAABEMkAAPS7GWDxxVugAAAAA
f8AAAAAAAABEMoAAPWi78TwzTOUAAAAAf8AAAAAAAABEMsAAPY33ojygfNEAAAAAf8AAAAAAAABE
MwAAPYSTHTzqqZ4AAAAAf8AAAAAAAABEM0AAPZDjJT0P5DkAAAAAf8AAAAAAAABEM4AAPZk4UDz8
gMQAAAAAf8AAAAAAAABEM8AAPatXcz01icsAAAAAf8AAAAAAAABENAAAPZBpLD1kcZMAAAAAf8AA
AAAAAABENEAAPXw2eD18W0QAAAAAf8AAAAAAAABENIAAPTj8iz1tlb0AAAAAf8AAAAAAAABENMAA
PP5Ecz1aG/cAAAAAf8AAAAAAAABENQAAO1mztD1ENfcAAAAAf8AAAAAAAABENUAAO3yWWj1MtUkA
AAAAf8AAAAAAAABENYAAvIshtz09M/oAAAAAf8AAAAAAAABENcAAvC1EFTzbFcYAAAAAf8AAAAAA
AABENgAAvFilTDycqmkAAAAAf8AAAAAAAABENkAAO5L29TzlD3MAAAAAf8AAAAAAAABENoAAPMQB
izzcBBsAAAAAf8AAAAAAAABENsAAPU4eYT0R+agAAAAAf8AAAAAAAABENwAAPYTnXDzySKkAAAAA
f8AAAAAAAABEN0AAPXaN6z09X/UAAAAAf8AAAAAAAABEN4AAPX62fD06uPAAAAAAf8AAAAAAAABE
N8AAPX4lqT1uguMAAAAAf8AAAAAAAABEOAAAPThR3j2K5Z8AAAAAf8AAAAAAAABEOEAAPMQafD2a
72gAAAAAf8AAAAAAAABEOIAAO6nPjj3G/BcAAAAAf8AAAAAAAABEOMAAPM0Y8z3Q508AAAAAf8AA
AAAAAABEOQAAPRH1Cj3CaroAAAAAf8AAAAAAAABEOUAAPV4Qpj2/zcUAAAAAf8AAAAAAAABEOYAA
PTnh4T2hQBkAAAAAf8AAAAAAAABEOcAAPVzQaT2PlE0AAAAAf8AAAAAAAABEOgAAPX5wEj2RSnAA
AAAAf8AAAAAAAABEOkAAPZSlNj2TfPQAAAAAf8AAAAAAAABEOoAAPYWjhj2lXEMAAAAAf8AAAAAA
AABEOsAAPazNhD26lJgAAAAAf8AAAAAAAABEOwAAPeCqmD3MvzMAAAAAf8AAAAAAAABEO0AAPdh+
hT3lGawAAAAAf8AAAAAAAABEO4AAPfAVID38Ti4AAAAAf8AAAAAAAABEO8AAPg4Ufj4SXOgAAAAA
f8AAAAAAAABEPAAAPgyCdj4wzz8AAAAAf8AAAAAAAABEPEAAPjBrqD4+mbIAAAAAf8AAAAAAAABE
PIAAPjVjGD442JcAAAAAf8AAAAAAAABEPMAAPjgQsD4+sJ8AAAAAf8AAAAAAAABEPQAAPlg7Zj5U
Ik8AAAAAf8AAAAAAAABEPUAAPmcQ9D5UD0UAAAAAf8AAAAAAAABEPYAAPmoO7j5ijWsAAAAAf8AA
AAAAAABEPcAAPlW1dT5x+XcAAAAAf8AAAAAAAABEPgAAPkfr1D50T/gAAAAAf8AAAAAAAABEPkAA
PmBDtD59J6sAAAAAf8AAAAAAAABEPoAAPl2swz6D5joAAAAAf8AAAAAAAABEPsAAPmsAzT55T7EA
AAAAf8AAAAAAAABEPwAAPoSN5z5vVCoAAAAAf8AAAAAAAABEP0AAPoOgdz5lQx8AAAAAf8AAAAAA
AABEP4AAPoRHVT5UEsUAAAAAf8AAAAAAAABEP8AAPVwnRDwzM44AAAAAf8AAAAAAAABEQAAAPTTP
xTzOmEcAAAAAf8AAAAAAAABEQEAAPPuhnjzrnBMAAAAAf8AAAAAAAABEQIAAPTFM0j1A35gAAAAA
f8AAAAAAAABEQMAAPMFRWj00rIMAAAAAf8AAAAAAAABEQQAAPMpdhT0fjj4AAAAAf8AAAAAAAABE
QUAAOLcMQD0m9g4AAAAAf8AAAAAAAABEQYAAPAbRxz1L9a0AAAAAf8AAAAAAAABEQcAAu52yVD2P
J+UAAAAAf8AAAAAAAABEQgAAO+KGnD2d2QQAAAAAf8AAAAAAAABEQkAAPHFAgD2HkZoAAAAAf8AA
AAAAAABEQoAAPUVmwj1UKloAAAAAf8AAAAAAAABEQsAAPWXn7T07PzoAAAAAf8AAAAAAAABEQwAA
PYbOED1LufwAAAAAf8AAAAAAAABEQ0AAPbE8QT1UPCgAAAAAf8AAAAAAAABEQ4AAPcmEvz1nh6IA
AAAAf8AAAAAAAABEQ8AAPcRc4z0z1mIAAAAAf8AAAAAAAABERAAAPbAntj09xqYAAAAAf8AAAAAA
AABEREAAPbBbvT05gRAAAAAAf8AAAAAAAABERIAAPXYJ1D16Ka4AAAAAf8AAAAAAAABERMAAPWun
hD2PnDcAAAAAf8AAAAAAAABERQAAPSNLHj2a9okAAAAAf8AAAAAAAABERUAAPYAR1j2ReEkAAAAA
f8AAAAAAAABERYAAPiWRST4drUYAAAAAf8AAAAAAAABERcAAPive3D4I2W4AAAAAf8AAAAAAAABE
RgAAPjA4AT3oJocAAAAAf8AAAAAAAABERkAAPirMwT3SX+AAAAAAf8AAAAAAAABERoAAPhR8zD2n
DoMAAAAAf8AAAAAAAABERsAAPduoCD2Ku+oAAAAAf8AAAAAAAABERwAAPZ596D1eqv8AAAAAf8AA
AAAAAABER0AAPZbZmj1owO0AAAAAf8AAAAAAAABER4AAPWQJ0T1zCy4AAAAAf8AAAAAAAABER8AA
PWLZFD2B4FEAAAAAf8AAAAAAAABESAAAPSgqRj1w8PAAAAAAf8AAAAAAAAA=</set>
      <set id="src_111" fmt="ptset">AAAAB3NyY18xMTEAAAAAAAAABgAAA4XCyAAAPXQBJj07AB0AAAAAf8AAAAAAAADCxgAAPWY2Pzz+
mK4AAAAAf8AAAAAAAADCxAAAPYGz6zzyk5EAAAAAf8AAAAAAAADCwgAAPZY70jz5SLkAAAAAf8AA
AAAAAADCwAAAPbCvVT0UjJoAAAAAf8AAAAAAAADCvgAAPZoRTz0vhHkAAAAAf8AAAAAAAADCvAAA
PdNL3j1oEt8AAAAAf8AAAAAAAADCugAAPb5QAD12BQ4AAAAAf8AAAAAAAADCuAAAPVxYbj2OEEIA
AAAAf8AAAAAAAADCtgAAPUPXsD2hPUYAAAAAf8AAAAAAAADCtAAAPRiPaD20wIgAAAAAf8AAAAAA
AADCsgAAPENlDz36OcMAAAAAf8AAAAAAAADCsAAAPLmJ1T3+NVgAAAAAf8AAAAAAAADCrgAAPSPP
WT3ocnQAAAAAf8AAAAAAAADCrAAAPW7tAT3W1q4AAAAAf8AAAAAAAADCqgAAPYXjgT2tnlcAAAAA
f8AAAAAAAADCqAAAPT2rkD2U6fEAAAAAf8AAAAAAAADCpgAAPQD4Tj2JlVgAAAAAf8AAAAAAAADC
pAAAPGWi4D2L3PEAAAAAf8AAAAAAAADCogAAvRQtXT2QMtgAAAAAf8AAAAAAAADCoAAAvU/A2z2H
YM0AAAAAf8AAAAAAAADCngAAvXA4wz2ERbYAAAAAf8AAAAAAAADCnAAAvcmLoj1B25AAAAAAf8AA
AAAAAADCmgAAvb9zWT1HIhoAAAAAf8AAAAAAAADCmAAAvbIG/D0iPfUAAAAAf8AAAAAAAADClgAA
vZp59z0iarMAAAAAf8AAAAAAAADClAAAvZ2HYj0p44cAAAAAf8AAAAAAAADCkgAAvbWSvT0KnV4A
AAAAf8AAAAAAAADCkAAAvbFndDz7ozsAAAAAf8AAAAAAAADCjgAAvbrFuTy9QmcAAAAAf8AAAAAA
AADCjAAAvecjRzy6TegAAAAAf8AAAAAAAADCigAAvdtRKT0kCwUAAAAAf8AAAAAAAADCiAAAvgBc
aD1L9jIAAAAAf8AAAAAAAADChgAAvfURTD1dDqYAAAAAf8AAAAAAAADChAAAvgvNnT26tnAAAAAA
f8AAAAAAAADCggAAvfF04T217XMAAAAAf8AAAAAAAADCgAAAvbdvkT2AcmMAAAAAf8AAAAAAAADC
fAAAvZElSD1PL/UAAAAAf8AAAAAAAADCeAAAvUTQxD0Z274AAAAAf8AAAAAAAADCdAAAvXQMzjzQ
3p8AAAAAf8AAAAAAAADCcAAAvdu8wT2Trt4AAAAAf8AAAAAAAADCbAAAvc7+Vz152QQAAAAAf8AA
AAAAAADCaAAAvUsmGT2qHz0AAAAAf8AAAAAAAADCZAAAvVVTjj2nVoYAAAAAf8AAAAAAAADCYAAA
vWDC9T2qFpYAAAAAf8AAAAAAAADCXAAAvUUcdD3MUiIAAAAAf8AAAAAAAADCWAAAvR3EJD24EdoA
AAAAf8AAAAAAAADCVAAAvUSjUT2NQfsAAAAAf8AAAAAAAADCUAAAvTYmPT0y29kAAAAAf8AAAAAA
AADCTAAAvVyyRzzDaVUAAAAAf8AAAAAAAADCSAAAvY3kOzwrh18AAAAAf8AAAAAAAADCRAAAvanO
kDyPRMcAAAAAf8AAAAAAAADCQAAAvaUjEj0CqJ8AAAAAf8AAAAAAAADCPAAAvZjwgD0L09MAAAAA
f8AAAAAAAADCOAAAvZo0RT0be8UAAAAAf8AAAAAAAADCNAAAvaHmWz0baUYAAAAAf8AAAAAAAADC
MAAAvaMf/D0rJ6MAAAAAf8AAAAAAAADCLAAAvX2Ndz0FvjwAAAAAf8AAAAAAAADCKAAAvUqnjzzr
8gcAAAAAf8AAAAAAAADCJAAAvWGJfj0K9zMAAAAAf8AAAAAAAADCIAAAvVHxpTzGGJAAAAAAf8AA
AAAAAADCHAAAvaJkQzyw3I0AAAAAf8AAAAAAAADCGAAAvbJL5z0CZ5cAAAAAf8AAAAAAAADCFAAA
vdaXvz0Uq1EAAAAAf8AAAAAAAADCEAAAvVOIZz2PTnUAAAAAf8AAAAAAAADCDAAAvL7F0j2LDEsA
AAAAf8AAAAAAAADCCAAAOxLk1z0/4E4AAAAAf8AAAAAAAADCBAAAu8AskD09hZAAAAAAf8AAAAAA
AADCAAAAPBVXqT1TmZgAAAAAf8AAAAAAAADB+AAAPDkNjT0ydD0AAAAAf8AAAAAAAADB8AAAPCeF
tD0Tc90AAAAAf8AAAAAAAADB6AAAO9Rd6j04YnoAAAAAf8AAAAAAAADB4AAAO6jmXj0YT6YAAAAA
f8AAAAAAAADB2AAAPB4Jyz0fJkUAAAAAf8AAAAAAAADB0AAAO9Ep+j0VQ6UAAAAAf8AAAAAAAADB
yAAAPScm+z1OHDMAAAAAf8AAAAAAAADBwAAAPQCKcD1DbYUAAAAAf8AAAAAAAADBuAAAPM+d9jz1
aBkAAAAAf8AAAAAAAADBsAAAPH3FtDz3l38AAAAAf8AAAAAAAADBqAAAvD2c/zy1W5oAAAAAf8AA
AAAAAADBoAAAvPRqpzzCqU0AAAAAf8AAAAAAAADBmAAAvPd+HDy+6skAAAAAf8AAAAAAAADBkAAA
vMYtPjyUAgwAAAAAf8AAAAAAAADBiAAAvPlDEDyw5aQAAAAAf8AAAAAAAADBgAAAvMD+QDzyoBgA
AAAAf8AAAAAAAADBcAAAvMfz1D0OY34AAAAAf8AAAAAAAADBYAAAvYzdCz0e+0oAAAAAf8AAAAAA
AADBUAAAvYcPiTzsI3sAAAAAf8AAAAAAAADBQAAAvW3t5jzy9iQAAAAAf8AAAAAAAADBMAAAvYgB
kDyy2pIAAAAAf8AAAAAAAADBIAAAvaIv/zzntK4AAAAAf8AAAAAAAADBEAAAvXNARD1VRXQAAAAA
f8AAAAAAAADBAAAAvU5WbT10zw0AAAAAf8AAAAAAAADA4AAAvTqcRT1gpKAAAAAAf8AAAAAAAADA
wAAAvQ/THz1tFZUAAAAAf8AAAAAAAADAoAAAvQVjOD1yzKIAAAAAf8AAAAAAAADAgAAAvIzA8z1I
MlIAAAAAf8AAAAAAAADAQAAAO5OExz06Du4AAAAAf8AAAAAAAADAAAAAuQvVcD0TiZ4AAAAAf8AA
AAAAAAC/gAAAu3ILcjz+riwAAAAAf8AAAAAAAAAAAAAAvGlnUj0wzmcAAAAAf8AAAAAAAAA/gAAA
vDd5BD2IGjQAAAAAf8AAAAAAAABAAAAAOrlhUD2Q9uEAAAAAf8AAAAAAAABAQAAAPFG5Mj2Zqu0A
AAAAf8AAAAAAAABAgAAAPIsqjj2d+TMAAAAAf8AAAAAAAABAoAAAPBYlpz2kzG8AAAAAf8AAAAAA
AABAwAAAOxLGvD2jfFoAAAAAf8AAAAAAAABA4AAAPAWYTz2VqKEAAAAAf8AAAAAAAABBAAAAPNJR
nD2CakEAAAAAf8AAAAAAAABBEAAAPWBxEj1NqtgAAAAAf8AAAAAAAABBIAAAPVRs9j1nisMAAAAA
f8AAAAAAAABBMAAAPYV9sT2HqJ8AAAAAf8AAAAAAAABBQAAAPWUHyD2U0JsAAAAAf8AAAAAAAABB
UAAAPKfBAz2Rs1IAAAAAf8AAAAAAAABBYAAAun/aBz2TWw8AAAAAf8AAAAAAAABBcAAAuuUHmD1+
zpUAAAAAf8AAAAAAAABBgAAAOlFFlD1tZAwAAAAAf8AAAAAAAABBiAAAPEI11z06j2kAAAAAf8AA
AAAAAABBkAAAPL3QfT0LcFQAAAAAf8AAAAAAAABBmAAAPIppEzycuLwAAAAAf8AAAAAAAABBoAAA
PLNW7zw+aoIAAAAAf8AAAAAAAABBqAAAPMPz7DxHIHEAAAAAf8AAAAAAAABBsAAAPMnGPDy3ZfIA
AAAAf8AAAAAAAABBuAAAPK35NDzRGNgAAAAAf8AAAAAAAABBwAAAPM8N4T0XcvkAAAAAf8AAAAAA
AABByAAAPKla7z0OUZ8AAAAAf8AAAAAAAABB0AAAPIFW0zy5X54AAAAAf8AAAAAAAABB2AAAPKW/
Iju1zqwAAAAAf8AAAAAAAABB4AAAPHHn1jxgbf0AAAAAf8AAAAAAAABB6AAAPod9UT5o/pYAAAAA
f8AAAAAAAABB8AAAPorrsD5f5jMAAAAAf8AAAAAAAABB+AAAPpImGj5LWNkAAAAAf8AAAAAAAABC
AAAAPZFSDTzd6coAAAAAf8AAAAAAAABCBAAAPY9KGTz2zCoAAAAAf8AAAAAAAABCCAAAPWZZHD0R
rvMAAAAAf8AAAAAAAABCDAAAPUyMqD0TROkAAAAAf8AAAAAAAABCEAAAPPLcDT0haKcAAAAAf8AA
AAAAAABCFAAAvNBkNzzjSrIAAAAAf8AAAAAAAABCGAAAvXW0pz0xT3QAAAAAf8AAAAAAAABCHAAA
vUvEiz0bm1EAAAAAf8AAAAAAAABCIAAAvUHe1z0mzBYAAAAAf8AAAAAAAABCJAAAvTunWj1OBa8A
AAAAf8AAAAAAAABCKAAAPEQCzD2OjvsAAAAAf8AAAAAAAABCLAAAPBy9ej1/rc0AAAAAf8AAAAAA
AABCMAAAvRjVuT2TfVwAAAAAf8AAAAAAAABCNAAAvUE08D1Y2jkAAAAAf8AAAAAAAABCOAAAvYfn
fD0+0D4AAAAAf8AAAAAAAABCPAAAvamFUD0eda4AAAAAf8AAAAAAAABCQAAAvXw/Mj0XNscAAAAA
f8AAAAAAAABCRAAAvYaVuj0jnT8AAAAAf8AAAAAAAABCSAAAvVBwYz0NKYoAAAAAf8AAAAAAAABC
TAAAvQs+VzymNcMAAAAAf8AAAAAAAABCUAAAvUWBhTyCCQcAAAAAf8AAAAAAAABCVAAAvWyOXjzO
NuMAAAAAf8AAAAAAAABCWAAAvQj5mTxxAAEAAAAAf8AAAAAAAABCXAAAvGeyMTzm9jQAAAAAf8AA
AAAAAABCYAAAvPopXTzctD0AAAAAf8AAAAAAAABCZAAAvSZp3jzI6zYAAAAAf8AAAAAAAABCaAAA
vR0WmjzcOxsAAAAAf8AAAAAAAABCbAAAvSdAVD0PbHQAAAAAf8AAAAAAAABCcAAAvQJJKj0KKvwA
AAAAf8AAAAAAAABCdAAAvMcS4j0KA40AAAAAf8AAAAAAAABCeAAAvGT4XT0EaLIAAAAAf8AAAAAA
AABCfAAAvKXM9z1Y0MAAAAAAf8AAAAAAAABCgAAAu5qhtD1YFeMAAAAAf8AAAAAAAABCggAAOstG
mD0vXToAAAAAf8AAAAAAAABChAAAvHHT6j06/g4AAAAAf8AAAAAAAABChgAAu+wjMD1ajIAAAAAA
f8AAAAAAAABCiAAAO+9QJD1aEpwAAAAAf8AAAAAAAABCigAAPK1Jwz1lggMAAAAAf8AAAAAAAABC
jAAAPQCJmT13+HEAAAAAf8AAAAAAAABCjgAAPQ40Mj2EFh8AAAAAf8AAAAAAAABCkAAAPSTL/D1v
gaEAAAAAf8AAAAAAAABCkgAAPQq/DD1bwGQAAAAAf8AAAAAAAABClAAAPPP/ST1I8oYAAAAAf8AA
AAAAAABClgAAPRd7Jj1d0wgAAAAAf8AAAAAAAABCmAAAPXFogj2RS3kAAAAAf8AAAAAAAABCmgAA
PaMNDz2Wx+YAAAAAf8AAAAAAAABCnAAAPZ7srz2Gw38AAAAAf8AAAAAAAABCngAAPg0JBj3hpHEA
AAAAf8AAAAAAAABCoAAAPgwjHj3lL5wAAAAAf8AAAAAAAABCogAAPmNX5j4qanQAAAAAf8AAAAAA
AABCpAAAPkNy2D4VtisAAAAAf8AAAAAAAABCpgAAPgmGej4OMjMAAAAAf8AAAAAAAABCqAAAPeeO
Zj4ASSgAAAAAf8AAAAAAAABCqgAAPc0LJj3lSMUAAAAAf8AAAAAAAABCrAAAPcM0Gj3F3dIAAAAA
f8AAAAAAAABCrgAAPcwiVz277j4AAAAAf8AAAAAAAABCsAAAPatUMj2ZOQEAAAAAf8AAAAAAAABC
sgAAPZAssD15nb4AAAAAf8AAAAAAAABCtAAAPYXfvz07XBgAAAAAf8AAAAAAAABCtgAAPVEU2T0x
tOgAAAAAf8AAAAAAAABCuAAAPUdpmT0k5boAAAAAf8AAAAAAAABCugAAPVKD+D0bdVEAAAAAf8AA
AAAAAABCvAAAPTsydj0L+EQAAAAAf8AAAAAAAABCvgAAPUhPnz0DiLQAAAAAf8AAAAAAAABCwAAA
PUcfAD0Y+cQAAAAAf8AAAAAAAABCwgAAPSRivj0DS1cAAAAAf8AAAAAAAABCxAAAPQ+n8D0TR70A
AAAAf8AAAAAAAABCxgAAPJeD9j0Qr4wAAAAAf8AAAAAAAABCyAAAPM3wHTzE1IwAAAAAf8AAAAAA
AABCygAAPVnU5jzLx2gAAAAAf8AAAAAAAABCzAAAPZ+kWjzpAUEAAAAAf8AAAAAAAABCzgAAPe0S
DDykMrMAAAAAf8AAAAAAAABC0AAAPgoYwjzI7rsAAAAAf8AAAAAAAABC0gAAPg0A2z0JdRsAAAAA
f8AAAAAAAABC1AAAPdWUij0r+fkAAAAAf8AAAAAAAABC1gAAPaMCBj0TDtMAAAAAf8AAAAAAAABC
2AAAPZt0uzz5gp0AAAAAf8AAAAAAAABC2gAAPYv4rz0JDvsAAAAAf8AAAAAAAABC3AAAPYYjaj0O
6wkAAAAAf8AAAAAAAABC3gAAPaveDz0cpOEAAAAAf8AAAAAAAABC4AAAPe327T0RflwAAAAAf8AA
AAAAAABC4gAAPgQuez0ba5AAAAAAf8AAAAAAAABC5AAAPhw6pD0kaTEAAAAAf8AAAAAAAABC5gAA
PiPycj1MF+8AAAAAf8AAAAAAAABC6AAAPjIQwD0r/PsAAAAAf8AAAAAAAABC6gAAPi3QAz1HjO4A
AAAAf8AAAAAAAABC7AAAPj4tQD0+fqUAAAAAf8AAAAAAAABC7gAAPkgjqj1Z0+QAAAAAf8AAAAAA
AABC8AAAPkhXZT1kC2sAAAAAf8AAAAAAAABC8gAAPkT1GD1ZKn4AAAAAf8AAAAAAAABC9AAAPk0B
GD1k2uYAAAAAf8AAAAAAAABC9gAAPkseVT1HVAMAAAAAf8AAAAAAAABC+AAAPllLXz1lRj4AAAAA
f8AAAAAAAABC+gAAPmKz4D1g2XUAAAAAf8AAAAAAAABC/AAAPmx6+D0+lfQAAAAAf8AAAAAAAABC
/gAAPmllFD0eZ54AAAAAf8AAAAAAAABDAAAAPmNU9j0e5U4AAAAAf8AAAAAAAABDAQAAPm+EaD0c
btsAAAAAf8AAAAAAAABDAgAAPoEoKz0uwaAAAAAAf8AAAAAAAABDAwAAPonVqj2OhgMAAAAAf8AA
AAAAAABDBAAAPpCltD2uEbUAAAAAf8AAAAAAAABDBQAAPo9ltz2pmoYAAAAAf8AAAAAAAABDBgAA
PokQyz2nlBIAAAAAf8AAAAAAAABDBwAAPonbmD2hMXMAAAAAf8AAAAAAAABDCAAAPoPvVT2FazAA
AAAAf8AAAAAAAABDCQAAPocpfT2b7rUAAAAAf8AAAAAAAABDCgAAPoeluD2ZLW4AAAAAf8AAAAAA
AABDCwAAPoHePz2aVfoAAAAAf8AAAAAAAABDDAAAPontvz2Uyl0AAAAAf8AAAAAAAABDDQAAPpZ2
1D2bjwcAAAAAf8AAAAAAAABDDgAAPqLuUj2o6SgAAAAAf8AAAAAAAABDDwAAPqodcD2izM8AAAAA
f8AAAAAAAABDEAAAPrNYID2oxEUAAAAAf8AAAAAAAABDEQAAPrKuyz2j2OEAAAAAf8AAAAAAAABD
EgAAPrT1oj2qytUAAAAAf8AAAAAAAABDEwAAPrd+0T2nDAIAAAAAf8AAAAAAAABDFAAAPrknTj2l
VhEAAAAAf8AAAAAAAABDFQAAPsBCjT2zSS4AAAAAf8AAAAAAAABDFgAAPsJQnD3BQ+EAAAAAf8AA
AAAAAABDFwAAPsUAoj24L5cAAAAAf8AAAAAAAABDGAAAPsRnDj2/2JgAAAAAf8AAAAAAAABDGQAA
PsF9JD3kgUcAAAAAf8AAAAAAAABDGgAAPr0GLD4MmmwAAAAAf8AAAAAAAABDGwAAPrekDT4WYAUA
AAAAf8AAAAAAAABDHAAAPqtHKj4cZXMAAAAAf8AAAAAAAABDHQAAPp9h9j4PddYAAAAAf8AAAAAA
AABDHgAAPp4gZT4GTacAAAAAf8AAAAAAAABDHwAAPp61Vz3kIQQAAAAAf8AAAAAAAABDIAAAPpzT
Bj3BjoMAAAAAf8AAAAAAAABDIQAAPpg3nz2s30kAAAAAf8AAAAAAAABDIgAAPpeKQj2crikAAAAA
f8AAAAAAAABDIwAAPpd6Sz2PW3gAAAAAf8AAAAAAAABDJAAAPp+iPD2TquYAAAAAf8AAAAAAAABD
JQAAPqf02j2iVM0AAAAAf8AAAAAAAABDJgAAPrKCaD2zqVcAAAAAf8AAAAAAAABDJwAAPraJMz3L
dJMAAAAAf8AAAAAAAABDKAAAPsNFXD3Kd5AAAAAAf8AAAAAAAABDKQAAPsYpxz3M0VUAAAAAf8AA
AAAAAABDKgAAPtJp4z3D6PYAAAAAf8AAAAAAAABDKwAAPs08TD3Q5vsAAAAAf8AAAAAAAABDLAAA
PsGf1D3fqh4AAAAAf8AAAAAAAABDLQAAPr6f1T3GXKsAAAAAf8AAAAAAAABDLgAAPrnAIz2wTvAA
AAAAf8AAAAAAAABDLwAAPrXTcz3DWugAAAAAf8AAAAAAAABDMAAAPrbYTD3HS+oAAAAAf8AAAAAA
AABDMQAAPq2DhD3JMmgAAAAAf8AAAAAAAABDMgAAPq9Xiz3PygMAAAAAf8AAAAAAAABDMwAAPrF7
ej29seMAAAAAf8AAAAAAAABDNAAAPrbR7T27i4gAAAAAf8AAAAAAAABDNQAAPr8C7j24hP0AAAAA
f8AAAAAAAABDNgAAPsjTOT2gYVwAAAAAf8AAAAAAAABDNwAAPs2rvD2QURQAAAAAf8AAAAAAAABD
OAAAPtEoHz2BkQUAAAAAf8AAAAAAAABDOQAAPtEwxj1xeEYAAAAAf8AAAAAAAABDOgAAPs+OmD1j
0AQAAAAAf8AAAAAAAABDOwAAPtfN0T1/nq4AAAAAf8AAAAAAAABDPAAAPuMixj2BRfIAAAAAf8AA
AAAAAABDPQAAPuPUxD2X4ZYAAAAAf8AAAAAAAABDPgAAPuoEUj2m0BUAAAAAf8AAAAAAAABDPwAA
PuEWyz2YHPcAAAAAf8AAAAAAAABDQAAAPuLhoT2ObaAAAAAAf8AAAAAAAABDQQAAPtpSTD12ZzkA
AAAAf8AAAAAAAABDQgAAPshs+j1xQ4sAAAAAf8AAAAAAAABDQwAAPsm5FD17thwAAAAAf8AAAAAA
AABDRAAAPs8lZT1xyasAAAAAf8AAAAAAAABDRQAAPtLOMD1aHqwAAAAAf8AAAAAAAABDRgAAPuJK
Iz1qwlgAAAAAf8AAAAAAAABDRwAAPuhwfz2OanUAAAAAf8AAAAAAAABDSAAAPvJbXj2focQAAAAA
f8AAAAAAAABDSQAAPvX4ez2l3DAAAAAAf8AAAAAAAABDSgAAPv2LFT27rekAAAAAf8AAAAAAAABD
SwAAPvm5Oj3MYIMAAAAAf8AAAAAAAABDTAAAPvTpKz3gnZkAAAAAf8AAAAAAAABDTQAAPuzGpj3V
gpIAAAAAf8AAAAAAAABDTgAAPuiNaT3MooQAAAAAf8AAAAAAAABDTwAAPugtZz3B6TAAAAAAf8AA
AAAAAABDUAAAPuiTcz2wRNoAAAAAf8AAAAAAAABDUQAAPuPE3D2bkOkAAAAAf8AAAAAAAABDUgAA
PuCUoj2cw8EAAAAAf8AAAAAAAABDUwAAPt5WRD2U/kEAAAAAf8AAAAAAAABDVAAAPtsheT2QvS4A
AAAAf8AAAAAAAABDVQAAPt82aj2Mh1gAAAAAf8AAAAAAAABDVgAAPuTxTT2E/IMAAAAAf8AAAAAA
AABDVwAAPunDTj1srtcAAAAAf8AAAAAAAABDWAAAPuptLz1R+3oAAAAAf8AAAAAAAABDWQAAPuoR
iD1NAhcAAAAAf8AAAAAAAABDWgAAPujHUD1a9yYAAAAAf8AAAAAAAABDWwAAPupyJj1VYNsAAAAA
f8AAAAAAAABDXAAAPvIzTj08rcUAAAAAf8AAAAAAAABDXQAAPvdoJT07slEAAAAAf8AAAAAAAABD
XgAAPvt1Kz000lEAAAAAf8AAAAAAAABDXwAAPwC7DD1MlIMAAAAAf8AAAAAAAABDYAAAPwGj0j0z
mgkAAAAAf8AAAAAAAABDYQAAPwTGZj0mJecAAAAAf8AAAAAAAABDYgAAPwOuyz04r5cAAAAAf8AA
AAAAAABDYwAAPwAhJz1QPi4AAAAAf8AAAAAAAABDZAAAPwDNJj1i66IAAAAAf8AAAAAAAABDZQAA
PwGqWD1yko8AAAAAf8AAAAAAAABDZgAAPwW/2D2LGdQAAAAAf8AAAAAAAABDZwAAPwjK2T2WNpQA
AAAAf8AAAAAAAABDaAAAPvvJCD4BTgMAAAAAf8AAAAAAAABDaQAAPwG7hT39O60AAAAAf8AAAAAA
AABDagAAPv5IlT4I9lIAAAAAf8AAAAAAAABDawAAPvsuXz37wJ0AAAAAf8AAAAAAAABDbAAAPvMh
OD4CfNMAAAAAf8AAAAAAAABDbQAAPu4eKj3yXogAAAAAf8AAAAAAAABDbgAAPuYmEz3tjzAAAAAA
f8AAAAAAAABDbwAAPuc6eD3XqsMAAAAAf8AAAAAAAABDcAAAPulGFT3UfggAAAAAf8AAAAAAAABD
cQAAPvHejz3UCukAAAAAf8AAAAAAAABDcgAAPu3Rdj3HqxgAAAAAf8AAAAAAAABDcwAAPuOYKz2y
zNoAAAAAf8AAAAAAAABDdAAAPuPMyj2fTtsAAAAAf8AAAAAAAABDdQAAPtXB8z2TsuoAAAAAf8AA
AAAAAABDdgAAPtR8bj19rFIAAAAAf8AAAAAAAABDdwAAPtePoz19tGAAAAAAf8AAAAAAAABDeAAA
PtXxVj2DBNoAAAAAf8AAAAAAAABDeQAAPubH0D2U1WAAAAAAf8AAAAAAAABDegAAPueKpD2ZCfYA
AAAAf8AAAAAAAABDewAAPu9J7D2u02oAAAAAf8AAAAAAAABDfAAAPvk0Jj3IZV4AAAAAf8AAAAAA
AABDfQAAPv+RDT3a90gAAAAAf8AAAAAAAABDfgAAPwKubj31V0sAAAAAf8AAAAAAAABDfwAAPwZP
dT3fiiwAAAAAf8AAAAAAAABDgAAAPwqvuj3pSOQAAAAAf8AAAAAAAABDgIAAPwuJxz34lCcAAAAA
f8AAAAAAAABDgQAAPxHXeD33kS0AAAAAf8AAAAAAAABDgYAAPxVFFj33/BsAAAAAf8AAAAAAAABD
ggAAPxO2Kj3+M0EAAAAAf8AAAAAAAABDgoAAPxBidz30JwIAAAAAf8AAAAAAAABDgwAAPw79pj3z
NXIAAAAAf8AAAAAAAABDg4AAPwvetz39edMAAAAAf8AAAAAAAABDhAAAPwxNvj4JbQAAAAAAf8AA
AAAAAABDhIAAPw1NED4ZNEEAAAAAf8AAAAAAAABDhQAAPw1Pgz4eGS8AAAAAf8AAAAAAAABDhYAA
Pw8HCz4fSjAAAAAAf8AAAAAAAABDhgAAPxB2Oj4ht2EAAAAAf8AAAAAAAABDhoAAPxN+Jj4cjCkA
AAAAf8AAAAAAAABDhwAAPxQ7Az4RjhEAAAAAf8AAAAAAAABDh4AAPxXZXD4OAKEAAAAAf8AAAAAA
AABDiAAAPxGdNT37LLwAAAAAf8AAAAAAAABDiIAAPxH7cj4A2uwAAAAAf8AAAAAAAABDiQAAPxGd
Sj4N8SUAAAAAf8AAAAAAAABDiYAAPxPZqj4bCVsAAAAAf8AAAAAAAABDigAAPxZJID4fCuQAAAAA
f8AAAAAAAABDioAAPxvsDD4mHoQAAAAAf8AAAAAAAABDiwAAPxpV+D4myTEAAAAAf8AAAAAAAABD
i4AAPxzqOT4jTDcAAAAAf8AAAAAAAABDjAAAPxurzj4dqGQAAAAAf8AAAAAAAABDjIAAPxvwvD4V
NnsAAAAAf8AAAAAAAABDjQAAPxn5fz4OzB4AAAAAf8AAAAAAAABDjYAAPxndIT4IIhoAAAAAf8AA
AAAAAABDjgAAPxoZBz4ExZkAAAAAf8AAAAAAAABDjoAAPxw66T4FsP0AAAAAf8AAAAAAAABDjwAA
Px/f2j33nxwAAAAAf8AAAAAAAABDj4AAPx9+pD3pI2sAAAAAf8AAAAAAAABDkAAAPyAA4z3xzbIA
AAAAf8AAAAAAAABDkIAAPxtfrT3qjHsAAAAAf8AAAAAAAABDkQAAPxfV5T3KfbIAAAAAf8AAAAAA
AABDkYAAPxexcT259CsAAAAAf8AAAAAAAABDkgAAPxW09T23raYAAAAAf8AAAAAAAABDkoAAPxWG
Kz22mgEAAAAAf8AAAAAAAABDkwAAPxXhjT3B274AAAAAf8AAAAAAAABDk4AAPxfI8j3FwggAAAAA
f8AAAAAAAABDlAAAPxeLtj3KqrMAAAAAf8AAAAAAAABDlIAAPxG7JT3U6jYAAAAAf8AAAAAAAABD
lQAAPxJx6j3m8QIAAAAAf8AAAAAAAABDlYAAPwwmPj3vnDEAAAAAf8AAAAAAAABDlgAAPwt4ij4I
p8EAAAAAf8AAAAAAAABDloAAPwrbfz4AE1gAAAAAf8AAAAAAAABDlwAAPwulVj3v3doAAAAAf8AA
AAAAAABDl4AAPw6REj3fqU4AAAAAf8AAAAAAAABDmAAAPw4quz3ZpM0AAAAAf8AAAAAAAABDmIAA
Pwz4Wj3OzTQAAAAAf8AAAAAAAABDmQAAPw061z2x0mAAAAAAf8AAAAAAAABDmYAAPw98+D2hAtgA
AAAAf8AAAAAAAABDmgAAPxOqyj2L4ewAAAAAf8AAAAAAAABDmoAAPxK2Oj2T6OAAAAAAf8AAAAAA
AABDmwAAPxa0yz2Z9bcAAAAAf8AAAAAAAABDm4AAPxMXxz2/zTUAAAAAf8AAAAAAAABDnAAAPxCO
7D3gJs0AAAAAf8AAAAAAAABDnIAAPw6PPT3uHUAAAAAAf8AAAAAAAABDnQAAPxQhnz39juUAAAAA
f8AAAAAAAABDnYAAPxS+3j4Cd0kAAAAAf8AAAAAAAABDngAAPxVqqj36H9MAAAAAf8AAAAAAAABD
noAAPxXxaj3kFswAAAAAf8AAAAAAAABDnwAAPxYq4j3BPiwAAAAAf8AAAAAAAABDn4AAPxavsz2t
7pMAAAAAf8AAAAAAAABDoAAAPxiE6j2qdIkAAAAAf8AAAAAAAABDoIAAPxtSCj25VZoAAAAAf8AA
AAAAAABDoQAAPxxVIz28LrQAAAAAf8AAAAAAAABDoYAAPxxR5z3JivMAAAAAf8AAAAAAAABDogAA
Px2I6D3fgJ4AAAAAf8AAAAAAAABDooAAPyFDRz3d5msAAAAAf8AAAAAAAABDowAAPyUKwj3kDiYA
AAAAf8AAAAAAAABDo4AAPylKtj3iankAAAAAf8AAAAAAAABDpAAAPyqdcD3xt3cAAAAAf8AAAAAA
AABDpIAAPygcjT4DMMwAAAAAf8AAAAAAAABDpQAAPym3Nj3/pgoAAAAAf8AAAAAAAABDpYAAPzFk
bD3a/3kAAAAAf8AAAAAAAABDpgAAPzOW1j3ZKH4AAAAAf8AAAAAAAABDpoAAPy6KNj3SoiUAAAAA
f8AAAAAAAABDpwAAPyjcoj3Q2DMAAAAAf8AAAAAAAABDp4AAPyUxpj3C9tQAAAAAf8AAAAAAAABD
qAAAPyIwuD24u14AAAAAf8AAAAAAAABDqIAAPxtS2j3HBqQAAAAAf8AAAAAAAABDqQAAPx1ndj3Q
uMUAAAAAf8AAAAAAAABDqYAAPyDTCj3ShckAAAAAf8AAAAAAAABDqgAAPylMkj3QAUsAAAAAf8AA
AAAAAABDqoAAPzGt6T3fiKgAAAAAf8AAAAAAAABDqwAAPzYIsT3kg+0AAAAAf8AAAAAAAABDq4AA
P0MszD4Jq/8AAAAAf8AAAAAAAABDrAAAPzpUdj4KjHoAAAAAf8AAAAAAAABDrIAAPzN7zT4UclUA
AAAAf8AAAAAAAABDrQAAPy1Zcj4T4FEAAAAAf8AAAAAAAABDrYAAPynN3T4JjoMAAAAAf8AAAAAA
AABDrgAAPyT5uT3kvlgAAAAAf8AAAAAAAABDroAAPybdPz3TnPsAAAAAf8AAAAAAAABDrwAAPxgx
Pj2SUc0AAAAAf8AAAAAAAABDr4AAPxyNej2oVzcAAAAAf8AAAAAAAABDsAAAPzKlHT4E3uoAAAAA
f8AAAAAAAABDsIAAPzMpPD4TwIoAAAAAf8AAAAAAAABDsQAAPy45ZD4c9awAAAAAf8AAAAAAAABD
sYAAPy/cbD4dLWMAAAAAf8AAAAAAAABDsgAAPyPq8T4p770AAAAAf8AAAAAAAABDsoAAPyBvXD4W
wwkAAAAAf8AAAAAAAABDswAAPyDvtz4Ln0YAAAAAf8AAAAAAAABDs4AAPx06tj4BKF0AAAAAf8AA
AAAAAABDtAAAPxRz8T4I2asAAAAAf8AAAAAAAABDtIAAPw1LDT4I/R4AAAAAf8AAAAAAAABDtQAA
PwTNbT4bVT8AAAAAf8AAAAAAAABDtYAAPwf7fT4aAwcAAAAAf8AAAAAAAABDtgAAPw8OsT4dkUkA
AAAAf8AAAAAAAABDtoAAPxMEeD4ISloAAAAAf8AAAAAAAABDtwAAPxZ8Vz362dIAAAAAf8AAAAAA
AABDt4AAPx8fpz3SeqwAAAAAf8AAAAAAAABDuAAAPx64kD3HEzgAAAAAf8AAAAAAAABDuIAAPyCT
Fz21T8EAAAAAf8AAAAAAAABDuQAAPyLdPD2u78cAAAAAf8AAAAAAAABDuYAAPyEsfD23CGEAAAAA
f8AAAAAAAABDugAAPx+4ED3HsOYAAAAAf8AAAAAAAABDuoAAPxnnKj22YyEAAAAAf8AAAAAAAABD
uwAAPxUoET3EDnQAAAAAf8AAAAAAAABDu4AAPxKi2D3B+woAAAAAf8AAAAAAAABDvAAAPxTGNz3A
hBAAAAAAf8AAAAAAAABDvIAAPw6u7D20NdEAAAAAf8AAAAAAAABDvQAAPxE7UT2prTUAAAAAf8AA
AAAAAABDvYAAPxOffj2jeG8AAAAAf8AAAAAAAABDvgAAPxGQuj3Fmb4AAAAAf8AAAAAAAABDvoAA
PxGmXD3fPHUAAAAAf8AAAAAAAABDvwAAPw7eDD38Ys0AAAAAf8AAAAAAAABDv4AAPxPZoz4Q0t0A
AAAAf8AAAAAAAABDwAAAPx93Oz4DwE4AAAAAf8AAAAAAAABDwIAAPx8FVD3796cAAAAAf8AAAAAA
AABDwQAAPx+RIj3hL44AAAAAf8AAAAAAAABDwYAAPxiwXz2yqqYAAAAAf8AAAAAAAABDwgAAPxGl
hD2sjtoAAAAAf8AAAAAAAABDwoAAPwu/Dz2M3cQAAAAAf8AAAAAAAABDwwAAPwvwEz2V3dIAAAAA
f8AAAAAAAABDw4AAPw48fD21Ou4AAAAAf8AAAAAAAABDxAAAPw0GGD20t3kAAAAAf8AAAAAAAABD
xIAAPw+0aj3EYqMAAAAAf8AAAAAAAABDxQAAPw5yxz3R1w8AAAAAf8AAAAAAAABDxYAAPw0rIj3s
Mq4AAAAAf8AAAAAAAABDxgAAPwbp0j3qnO4AAAAAf8AAAAAAAABDxoAAPwbWID3f6sQAAAAAf8AA
AAAAAABDxwAAPxLfMD2dvzgAAAAAf8AAAAAAAABDx4AAPw+ZxT1i8HsAAAAAf8AAAAAAAABDyAAA
Pwg+zz2W5KIAAAAAf8AAAAAAAABDyIAAPwiORT2eyLsAAAAAf8AAAAAAAABDyQAAPw0JyT3FjgMA
AAAAf8AAAAAAAABDyYAAPwrDzj3SpcUAAAAAf8AAAAAAAABDygAAPw3YZj3qucwAAAAAf8AAAAAA
AABDyoAAPwk8PD3VEdUAAAAAf8AAAAAAAABDywAAPwTF1T2aME0AAAAAf8AAAAAAAABDy4AAPvvy
Fz157JYAAAAAf8AAAAAAAABDzAAAPupG/z2Gvn4AAAAAf8AAAAAAAABDzIAAPuFEpD2VYP8AAAAA
f8AAAAAAAABDzQAAPsXj0T3qOuQAAAAAf8AAAAAAAABDzYAAPsGaSz4V2QwAAAAAf8AAAAAAAABD
zgAAPtUIuT4C8jgAAAAAf8AAAAAAAABDzoAAPuWB6j4A6RsAAAAAf8AAAAAAAABDzwAAPvk2zT4F
GMgAAAAAf8AAAAAAAABDz4AAPv+Caj3wr6MAAAAAf8AAAAAAAABD0AAAPvcQaD3Xl84AAAAAf8AA
AAAAAABD0IAAPuRd8D3WfzMAAAAAf8AAAAAAAABD0QAAPuDyjT3d73UAAAAAf8AAAAAAAABD0YAA
PtDTST2+mHkAAAAAf8AAAAAAAABD0gAAPuGKSD27sFgAAAAAf8AAAAAAAABD0oAAPv6tNT2r+LQA
AAAAf8AAAAAAAABD0wAAPwU/BD2Y+tgAAAAAf8AAAAAAAABD04AAPxOtWj1GyCMAAAAAf8AAAAAA
AABD1AAAPxSPwj0/5GwAAAAAf8AAAAAAAABD1IAAPwxRkz1KDuoAAAAAf8AAAAAAAABD1QAAPwUO
cj0/xakAAAAAf8AAAAAAAABD1YAAPwab9D1dvJoAAAAAf8AAAAAAAABD1gAAPw+fUj2Vwt4AAAAA
f8AAAAAAAABD1oAAPw6hTj2HPoIAAAAAf8AAAAAAAABD1wAAPw2tcz17OOUAAAAAf8AAAAAAAABD
14AAPxQdPT1pgNAAAAAAf8AAAAAAAABD2AAAPw9kez1/JaQAAAAAf8AAAAAAAABD2IAAPwp4yz2i
ikoAAAAAf8AAAAAAAABD2QAAPwZh1j2vyj4AAAAAf8AAAAAAAABD2YAAPwa4mT2ymfAAAAAAf8AA
AAAAAABD2gAAPwiUKj201nkAAAAAf8AAAAAAAABD2oAAPxMY9z2JDQAAAAAAf8AAAAAAAABD2wAA
PxNr+j2G5ToAAAAAf8AAAAAAAABD24AAPwO/RD2mZtUAAAAAf8AAAAAAAABD3AAAPwD2FT2I/7gA
AAAAf8AAAAAAAABD3IAAPvnLtj1OxNoAAAAAf8AAAAAAAABD3QAAPuV7XjzWKTYAAAAAf8AAAAAA
AABD3YAAPtmr9D0KE0MAAAAAf8AAAAAAAABD3gAAPtY49z0Vi5AAAAAAf8AAAAAAAABD3oAAPtAw
LT2HH0IAAAAAf8AAAAAAAABD3wAAPuA6PD1+1FAAAAAAf8AAAAAAAABD34AAPufyJT2PsmAAAAAA
f8AAAAAAAABD4AAAPu65MT2Dmj0AAAAAf8AAAAAAAABD4IAAPuNP8Dy0IysAAAAAf8AAAAAAAABD
4QAAPuTJOTxXvR8AAAAAf8AAAAAAAABD4YAAPuzOJjxIXe0AAAAAf8AAAAAAAABD4gAAPud/sTzZ
AKYAAAAAf8AAAAAAAABD4oAAPurBbj0MnhQAAAAAf8AAAAAAAABD4wAAPuyNqT0UA7YAAAAAf8AA
AAAAAABD44AAPuZgbD0mhvoAAAAAf8AAAAAAAABD5AAAPud2Bz1F+E8AAAAAf8AAAAAAAABD5IAA
Pvilwj1FRmkAAAAAf8AAAAAAAABD5QAAPvtDYz0vWYwAAAAAf8AAAAAAAABD5YAAPwXjOD1K5TQA
AAAAf8AAAAAAAABD5gAAPw3Hwz2XWCIAAAAAf8AAAAAAAABD5oAAPwWI0j2Cm3MAAAAAf8AAAAAA
AABD5wAAPvjk6D2GN9EAAAAAf8AAAAAAAABD54AAPuScoD2MlxAAAAAAf8AAAAAAAABD6AAAPuM/
IT3DT5wAAAAAf8AAAAAAAABD6IAAPuQkzj3M4WAAAAAAf8AAAAAAAABD6QAAPuXvdj3J54cAAAAA
f8AAAAAAAABD6YAAPuykgD3RFDcAAAAAf8AAAAAAAABD6gAAPuYUVz36QbAAAAAAf8AAAAAAAABD
6oAAPuI/rz37m+IAAAAAf8AAAAAAAABD6wAAPs5VVj4L/MwAAAAAf8AAAAAAAABD64AAPt4SSz4R
1kEAAAAAf8AAAAAAAABD7AAAPtvIyT4GN1kAAAAAf8AAAAAAAABD7IAAPuEU8D4DRhcAAAAAf8AA
AAAAAABD7QAAPvFe7D30McUAAAAAf8AAAAAAAABD7YAAPvnLSj3vU48AAAAAf8AAAAAAAABD7gAA
PvDy4j27uFgAAAAAf8AAAAAAAABD7oAAPvORyz3PqSwAAAAAf8AAAAAAAABD7wAAPvSbTz3S1TQA
AAAAf8AAAAAAAABD74AAPuu+wD3NL9gAAAAAf8AAAAAAAABD8AAAPt8YFT3tFA8AAAAAf8AAAAAA
AABD8IAAPt2LHz39SjAAAAAAf8AAAAAAAABD8QAAPuvV5D4cqqUAAAAAf8AAAAAAAABD8YAAPvqU
XD4fnukAAAAAf8AAAAAAAABD8gAAPvnm4z4oCEMAAAAAf8AAAAAAAABD8oAAPwC5Fj4qsF0AAAAA
f8AAAAAAAABD8wAAPwXZHD4uAMYAAAAAf8AAAAAAAABD84AAPxR9Oj5ShYAAAAAAf8AAAAAAAABD
9AAAPwph3D4pSawAAAAAf8AAAAAAAABD9IAAPwbNYj423GoAAAAAf8AAAAAAAABD9QAAPwYpZz5D
lfcAAAAAf8AAAAAAAABD9YAAPwARLD5JAaMAAAAAf8AAAAAAAABD9gAAPwPDfj5D8bwAAAAAf8AA
AAAAAABD9oAAPvLOqj41eT8AAAAAf8AAAAAAAABD9wAAPwOuQD436WIAAAAAf8AAAAAAAABD94AA
PwsG5D5JgXwAAAAAf8AAAAAAAABD+AAAPwmA5z5Rh7sAAAAAf8AAAAAAAABD+IAAPwfvoT5YxV0A
AAAAf8AAAAAAAABD+QAAPwoEPj5jHVQAAAAAf8AAAAAAAABD+YAAPwbkgD5ZY5sAAAAAf8AAAAAA
AABD+gAAPwWD+z5QXRYAAAAAf8AAAAAAAABD+oAAPwf9pT5CO9EAAAAAf8AAAAAAAABD+wAAPwrX
jT401dUAAAAAf8AAAAAAAABD+4AAPw5ZgT4oZdEAAAAAf8AAAAAAAABD/AAAPwvTmj42oZYAAAAA
f8AAAAAAAABD/IAAPwpF4T43RkcAAAAAf8AAAAAAAABD/QAAPwNA3D5FbTcAAAAAf8AAAAAAAABD
/YAAPu9FLz5AdCAAAAAAf8AAAAAAAABD/gAAPummOD49u+AAAAAAf8AAAAAAAABD/oAAPucNuD5E
bOEAAAAAf8AAAAAAAABD/wAAPu7rDj5MmAwAAAAAf8AAAAAAAABD/4AAPuxg9z5KDhIAAAAAf8AA
AAAAAABEAAAAPuRLqD42H2YAAAAAf8AAAAAAAABEAEAAPuDm6j4VYOgAAAAAf8AAAAAAAABEAIAA
PuYvYD4NuFMAAAAAf8AAAAAAAABEAMAAPuye5j4GdpgAAAAAf8AAAAAAAABEAQAAPuQ5Az4O0QcA
AAAAf8AAAAAAAABEAUAAPtW50j4OVzcAAAAAf8AAAAAAAABEAYAAPsGEwj4D7C0AAAAAf8AAAAAA
AABEAcAAPsRy1j3zQZEAAAAAf8AAAAAAAABEAgAAPrpdcz3PnqIAAAAAf8AAAAAAAABEAkAAPrsX
Ij2TdqYAAAAAf8AAAAAAAABEAoAAPrRG8D1n3fwAAAAAf8AAAAAAAABEAsAAPrYH6D1FfoAAAAAA
f8AAAAAAAABEAwAAPraxRj1Lh/wAAAAAf8AAAAAAAABEA0AAPq+rKz2FUhEAAAAAf8AAAAAAAABE
A4AAPrtfKz2c1KYAAAAAf8AAAAAAAABEA8AAPryVkz2lnE4AAAAAf8AAAAAAAABEBAAAPspGcD2e
CoAAAAAAf8AAAAAAAABEBEAAPsmhMT2U0cEAAAAAf8AAAAAAAABEBIAAPsprVz2as80AAAAAf8AA
AAAAAABEBMAAPuN0Rz3vkGIAAAAAf8AAAAAAAABEBQAAPt1MGj3tORYAAAAAf8AAAAAAAABEBUAA
PtrpyT3eqUwAAAAAf8AAAAAAAABEBYAAPtoLIz3Xt90AAAAAf8AAAAAAAABEBcAAPtbVmT3P+OYA
AAAAf8AAAAAAAABEBgAAPtaqKD2/rdwAAAAAf8AAAAAAAABEBkAAPtljDj2sJoYAAAAAf8AAAAAA
AABEBoAAPtHueT25zyEAAAAAf8AAAAAAAABEBsAAPqBEUz2EMXQAAAAAf8AAAAAAAABEBwAAPp9q
dD1g+RgAAAAAf8AAAAAAAABEB0AAPpnFET11MN0AAAAAf8AAAAAAAABEB4AAPoynOz3FAgQAAAAA
f8AAAAAAAABEB8AAPoevvz3EfTcAAAAAf8AAAAAAAABECAAAPotfwj3QPvsAAAAAf8AAAAAAAABE
CEAAPofDoD3lsdIAAAAAf8AAAAAAAABECIAAPoUNHT3qyQ4AAAAAf8AAAAAAAABECMAAPocbuj3i
GosAAAAAf8AAAAAAAABECQAAPopdgz3Oi0gAAAAAf8AAAAAAAABECUAAPpcMpz20hhoAAAAAf8AA
AAAAAABECYAAPpE/Rz2oNIYAAAAAf8AAAAAAAABECcAAPnvYTT2OLbEAAAAAf8AAAAAAAABECgAA
PnY1UT1df4gAAAAAf8AAAAAAAABECkAAPm5Xtj091nsAAAAAf8AAAAAAAABECoAAPmTPIj17tsEA
AAAAf8AAAAAAAABECsAAPmmziT2U9KsAAAAAf8AAAAAAAABECwAAPn1acj2OAFAAAAAAf8AAAAAA
AABEC0AAPofaWT2BqKwAAAAAf8AAAAAAAABEC4AAPo0Tcz1Uc9oAAAAAf8AAAAAAAABEC8AAPo0m
vz0yHWIAAAAAf8AAAAAAAABEDAAAPomdgD06yTcAAAAAf8AAAAAAAABEDEAAPnbw4D1kJIsAAAAA
f8AAAAAAAABEDIAAPkKSFz17UVwAAAAAf8AAAAAAAABEDMAAPjcwXj2ko8sAAAAAf8AAAAAAAABE
DQAAPk5C5D2/zcsAAAAAf8AAAAAAAABEDUAAPk+zYD3ghW4AAAAAf8AAAAAAAABEDYAAPloSWT3R
4C4AAAAAf8AAAAAAAABEDcAAPnZI5T2t3z0AAAAAf8AAAAAAAABEDgAAPmbyWD22atgAAAAAf8AA
AAAAAABEDkAAPlzrFD2s1YEAAAAAf8AAAAAAAABEDoAAPlS+/j2y/KoAAAAAf8AAAAAAAABEDsAA
PjS0CD2ltx4AAAAAf8AAAAAAAABEDwAAPi0v0T29kwIAAAAAf8AAAAAAAABED0AAPjG24z20FEMA
AAAAf8AAAAAAAABED4AAPjj3UD3Dwi0AAAAAf8AAAAAAAABED8AAPk06ST3NH/YAAAAAf8AAAAAA
AABEEAAAPldsuz3PdxgAAAAAf8AAAAAAAABEEEAAPlB0Pz21s88AAAAAf8AAAAAAAABEEIAAPjzu
Rz2gxk4AAAAAf8AAAAAAAABEEMAAPjIOcD2AHP4AAAAAf8AAAAAAAABEEQAAPi5moD1PHfgAAAAA
f8AAAAAAAABEEUAAPk6peD0b6RgAAAAAf8AAAAAAAABEEYAAPkRKej0fJjMAAAAAf8AAAAAAAABE
EcAAPlc9uD01RDEAAAAAf8AAAAAAAABEEgAAPmNKbz1VY2MAAAAAf8AAAAAAAABEEkAAPlFp8T1N
BcUAAAAAf8AAAAAAAABEEoAAPklQhz0idoMAAAAAf8AAAAAAAABEEsAAPjDzkT1+CEgAAAAAf8AA
AAAAAABEEwAAPiTPkz2Hn6EAAAAAf8AAAAAAAABEE0AAPh04/T2SmG8AAAAAf8AAAAAAAABEE4AA
PjPUwT2vC/QAAAAAf8AAAAAAAABEE8AAPkXhDT2w8wUAAAAAf8AAAAAAAABEFAAAPkfHoz3FRVwA
AAAAf8AAAAAAAABEFEAAPkoAID3WKDEAAAAAf8AAAAAAAABEFIAAPmoorT38urkAAAAAf8AAAAAA
AABEFMAAPl/gOz30JIIAAAAAf8AAAAAAAABEFQAAPlpzoT4DzHUAAAAAf8AAAAAAAABEFUAAPkk+
hj4FJ2cAAAAAf8AAAAAAAABEFYAAPjIfdj4UtV8AAAAAf8AAAAAAAABEFcAAPiNopD4oVIEAAAAA
f8AAAAAAAABEFgAAPiu/JD4eaKgAAAAAf8AAAAAAAABEFkAAPi1WRD4cLP4AAAAAf8AAAAAAAABE
FoAAPixPNz4lkoAAAAAAf8AAAAAAAABEFsAAPjH0Pz4f+SsAAAAAf8AAAAAAAABEFwAAPh6ITT4n
fD8AAAAAf8AAAAAAAABEF0AAPiZntT4m3XQAAAAAf8AAAAAAAABEF4AAPipUAj4dNSwAAAAAf8AA
AAAAAABEF8AAPhnjbj4jpgoAAAAAf8AAAAAAAABEGAAAPhwI4j4ZTQ0AAAAAf8AAAAAAAABEGEAA
Ph1KwT4gfV8AAAAAf8AAAAAAAABEGIAAPimKaD4bEkwAAAAAf8AAAAAAAABEGMAAPi8fNz4T7QcA
AAAAf8AAAAAAAABEGQAAPjiNVD4VuGIAAAAAf8AAAAAAAABEGUAAPk0lqT4IV+EAAAAAf8AAAAAA
AABEGYAAPkPtmz4GdV4AAAAAf8AAAAAAAABEGcAAPkU0MT35apkAAAAAf8AAAAAAAABEGgAAPktR
YT3id3wAAAAAf8AAAAAAAABEGkAAPgeNsD3p5LEAAAAAf8AAAAAAAABEGoAAPefKED35CIcAAAAA
f8AAAAAAAABEGsAAPcmAST3iyf0AAAAAf8AAAAAAAABEGwAAPdYLAz3snrYAAAAAf8AAAAAAAABE
G0AAPbnEmT3yHN4AAAAAf8AAAAAAAABEG4AAPa7VHj30Cj8AAAAAf8AAAAAAAABEG8AAPb4P0z3+
mB0AAAAAf8AAAAAAAABEHAAAPeRbXj4TgOQAAAAAf8AAAAAAAABEHEAAPfKf+T4WsroAAAAAf8AA
AAAAAABEHIAAPeL/OD4VsQoAAAAAf8AAAAAAAABEHMAAPebCCT4dJj0AAAAAf8AAAAAAAABEHQAA
PgjUkT4cmLYAAAAAf8AAAAAAAABEHUAAPfNqbT4Q6aEAAAAAf8AAAAAAAABEHYAAPedRWz4O8b4A
AAAAf8AAAAAAAABEHcAAPetycz4GdEIAAAAAf8AAAAAAAABEHgAAPcjjSj4Y3W0AAAAAf8AAAAAA
AABEHkAAPbwtyT4YDVwAAAAAf8AAAAAAAABEHoAAPecgWz4Y1W8AAAAAf8AAAAAAAABEHsAAPfnH
Qz4Swe4AAAAAf8AAAAAAAABEHwAAPfphQT4J+g0AAAAAf8AAAAAAAABEH0AAPg7P4j4J05oAAAAA
f8AAAAAAAABEH4AAPdCxGD36Qy0AAAAAf8AAAAAAAABEH8AAPZsGHj4ARP4AAAAAf8AAAAAAAABE
IAAAO/scPj4M7pYAAAAAf8AAAAAAAABEIEAAPXTXjz3zRloAAAAAf8AAAAAAAABEIIAAPWhDMD3y
6T0AAAAAf8AAAAAAAABEIMAAPZRZ3T3oG94AAAAAf8AAAAAAAABEIQAAPaY74j38s4IAAAAAf8AA
AAAAAABEIUAAPbbPtz4IcPMAAAAAf8AAAAAAAABEIYAAPdn2aj4HPAYAAAAAf8AAAAAAAABEIcAA
PcXgNz4DypUAAAAAf8AAAAAAAABEIgAAPVt7ET3pxVMAAAAAf8AAAAAAAABEIkAAPOZ5Lj39E2UA
AAAAf8AAAAAAAABEIoAAvTKnNj3yfn0AAAAAf8AAAAAAAABEIsAAvU1RJz32DxQAAAAAf8AAAAAA
AABEIwAAvWeU+D4AxZ0AAAAAf8AAAAAAAABEI0AAvTFCST3Y4S0AAAAAf8AAAAAAAABEI4AAO4jG
4D3E1u4AAAAAf8AAAAAAAABEI8AAO6FeUD23N/QAAAAAf8AAAAAAAABEJAAAu+KmZj3CPTMAAAAA
f8AAAAAAAABEJEAAvNgtNj3FgLIAAAAAf8AAAAAAAABEJIAAvQ1npT3GhU4AAAAAf8AAAAAAAABE
JMAAvXzwaj3PdhwAAAAAf8AAAAAAAABEJQAAvY/VrT3RLJMAAAAAf8AAAAAAAABEJUAAvW2TXj3R
OiIAAAAAf8AAAAAAAABEJYAAvRVAEj3BLDgAAAAAf8AAAAAAAABEJcAAvA+UTT2q4SwAAAAAf8AA
AAAAAABEJgAAvIteKT2hr+cAAAAAf8AAAAAAAABEJkAAvLkhKz1yZaQAAAAAf8AAAAAAAABEJoAA
vO233j2V0mMAAAAAf8AAAAAAAABEJsAAvO/ckj2tPiYAAAAAf8AAAAAAAABEJwAAvQt8Gz25K/kA
AAAAf8AAAAAAAABEJ0AAvRH5UD24Qi0AAAAAf8AAAAAAAABEJ4AAvSFogD25ymYAAAAAf8AAAAAA
AABEJ8AAvAzR0D2uKyUAAAAAf8AAAAAAAABEKAAAPQwgcT232zkAAAAAf8AAAAAAAABEKEAAPRbq
WT27V0sAAAAAf8AAAAAAAABEKIAAPSc/Fz3J8MAAAAAAf8AAAAAAAABEKMAAPRoxWD2/U04AAAAA
f8AAAAAAAABEKQAAPJvAnj3Gz4EAAAAAf8AAAAAAAABEKUAAPJ06Cz3Pr/QAAAAAf8AAAAAAAABE
KYAAPRavsj3DQY4AAAAAf8AAAAAAAABEKcAAPVWlnD2qEmkAAAAAf8AAAAAAAABEKgAAPaGLnT2S
FfYAAAAAf8AAAAAAAABEKkAAPbmIBz13ZGwAAAAAf8AAAAAAAABEKoAAPcwKET2G+5AAAAAAf8AA
AAAAAABEKsAAPY+VvD2abJcAAAAAf8AAAAAAAABEKwAAPVDsmD2m4LYAAAAAf8AAAAAAAABEK0AA
PQ1F1T2ai78AAAAAf8AAAAAAAABEK4AAPREpcT2kgcwAAAAAf8AAAAAAAABEK8AAPQlVxT2OgM0A
AAAAf8AAAAAAAABELAAAPD2MuT2JXhgAAAAAf8AAAAAAAABELEAAO6Yznz1dIRMAAAAAf8AAAAAA
AABELIAAPLbioj1WeoAAAAAAf8AAAAAAAABELMAAPOMP+D0TdTEAAAAAf8AAAAAAAABELQAAPI6Z
8j0NW4YAAAAAf8AAAAAAAABELUAAPN69oj0GXIIAAAAAf8AAAAAAAABELYAAO/3i5D1FDWYAAAAA
f8AAAAAAAABELcAAPOTv0z1F3JIAAAAAf8AAAAAAAABELgAAu4JT/T2NDcUAAAAAf8AAAAAAAABE
LkAAPB5UPD17AGkAAAAAf8AAAAAAAABELoAAO4oYND2IxK0AAAAAf8AAAAAAAABELsAAO6Z5hD2G
oWcAAAAAf8AAAAAAAABELwAAvRRGej2X+coAAAAAf8AAAAAAAABEL0AAvSsQAz2pvLwAAAAAf8AA
AAAAAABEL4AAvKxq9D2jU/AAAAAAf8AAAAAAAABEL8AAO2Jq6j2RKcsAAAAAf8AAAAAAAABEMAAA
PPO3/D2JPB0AAAAAf8AAAAAAAABEMEAAPSCJ9T1qaJMAAAAAf8AAAAAAAABEMIAAPPNbbD1HlVMA
AAAAf8AAAAAAAABEMMAAPN0CHD1fE70AAAAAf8AAAAAAAABEMQAAPJEVrj2Ct4cAAAAAf8AAAAAA
AABEMUAAPKmbqT2jQaIAAAAAf8AAAAAAAABEMYAAPJDvMD2vnIQAAAAAf8AAAAAAAABEMcAAPCB1
5T20ljwAAAAAf8AAAAAAAABEMgAAPFrV3z26LjAAAAAAf8AAAAAAAABEMkAAvFa4gj3PWAwAAAAA
f8AAAAAAAABEMoAAvOfPFz24feUAAAAAf8AAAAAAAABEMsAAvT77Ij2vUE8AAAAAf8AAAAAAAABE
MwAAvO0xhD2cJygAAAAAf8AAAAAAAABEM0AAvDqulT2PS0cAAAAAf8AAAAAAAABEM4AAu/HFbj1o
/foAAAAAf8AAAAAAAABEM8AAuMEMAD2P6TcAAAAAf8AAAAAAAABENAAAO1Y6TD2VwYMAAAAAf8AA
AAAAAABENEAAvH9ITj2kw8UAAAAAf8AAAAAAAABENIAAvTen5D2dqSQAAAAAf8AAAAAAAABENMAA
vcN1uj3GndMAAAAAf8AAAAAAAABENQAAvefZTj3NhPYAAAAAf8AAAAAAAABENUAAvcPL4z2/7Q0A
AAAAf8AAAAAAAABENYAAvbadTD205JIAAAAAf8AAAAAAAABENcAAvT2aOD2c464AAAAAf8AAAAAA
AABENgAAvOkLRz2LEzoAAAAAf8AAAAAAAABENkAAvMhbSj1oRjwAAAAAf8AAAAAAAABENoAAvEw6
zD1yF2UAAAAAf8AAAAAAAABENsAAvRaWlD1MJY8AAAAAf8AAAAAAAABENwAAvVnzsD1NNg0AAAAA
f8AAAAAAAABEN0AAvZah/j1skuQAAAAAf8AAAAAAAABEN4AAvdQSLD2ZG0AAAAAAf8AAAAAAAABE
N8AAvcq1fz2KY6MAAAAAf8AAAAAAAABEOAAAvZwoyT2GNuoAAAAAf8AAAAAAAABEOEAAvXIdnD1j
Xz0AAAAAf8AAAAAAAABEOIAAvVIFhT03BYwAAAAAf8AAAAAAAABEOMAAvXHREz0YwxIAAAAAf8AA
AAAAAABEOQAAvVVwYTz/JK0AAAAAf8AAAAAAAABEOUAAvUK68jzvfFsAAAAAf8AAAAAAAABEOYAA
vS+klzy/qWEAAAAAf8AAAAAAAABEOcAAvTHbrjyPhLQAAAAAf8AAAAAAAABEOgAAvYHdezzUxaIA
AAAAf8AAAAAAAABEOkAAvW0CaD0V74sAAAAAf8AAAAAAAABEOoAAvVbepz0o2ZkAAAAAf8AAAAAA
AABEOsAAvSpuej1fnL8AAAAAf8AAAAAAAABEOwAAvBSDNj1y+zAAAAAAf8AAAAAAAABEO0AAPLWM
/T1vLwcAAAAAf8AAAAAAAABEO4AAPJIdxD2Q+qcAAAAAf8AAAAAAAABEO8AAO7Dglz2IuQcAAAAA
f8AAAAAAAABEPAAAOi4xWD1/QoAAAAAAf8AAAAAAAABEPEAAvFpl8j2Q8JMAAAAAf8AAAAAAAABE
PIAAvJblTz18opwAAAAAf8AAAAAAAABEPMAAvJPRij1Xcp8AAAAAf8AAAAAAAABEPQAAvGDDHjz1
WmAAAAAAf8AAAAAAAABEPUAAvBNpjTzul/sAAAAAf8AAAAAAAABEPYAAPIEW6Dz0W10AAAAAf8AA
AAAAAABEPcAAPQl6+z057doAAAAAf8AAAAAAAABEPgAAPS92uT1F4zYAAAAAf8AAAAAAAABEPkAA
PRgAlT0wSw8AAAAAf8AAAAAAAABEPoAAPA5Azj1iy6MAAAAAf8AAAAAAAABEPsAAvNQA8j11rkEA
AAAAf8AAAAAAAABEPwAAvRwGET1W0dAAAAAAf8AAAAAAAABEP0AAvQn8Zz07qz0AAAAAf8AAAAAA
AABEP4AAvWd7aT1FG/cAAAAAf8AAAAAAAABEP8AAvVso9z0AyAcAAAAAf8AAAAAAAABEQAAAvPyP
2j11GFUAAAAAf8AAAAAAAABEQEAAvC1UQD2QYqMAAAAAf8AAAAAAAABEQIAAvC7s3j2InrEAAAAA
f8AAAAAAAABEQMAAvPJhzD2UnHEAAAAAf8AAAAAAAABEQQAAvMrjLz2ALTQAAAAAf8AAAAAAAABE
QUAAvJTqYD1saMYAAAAAf8AAAAAAAABEQYAAvE+iJj1XdVcAAAAAf8AAAAAAAABEQcAAu+ojRD05
exwAAAAAf8AAAAAAAABEQgAAvFPZIj0/LbEAAAAAf8AAAAAAAABEQkAAvOjO9z0bxCUAAAAAf8AA
AAAAAABEQoAAvR96VT0eA0IAAAAAf8AAAAAAAABEQsAAvRrTxj0gHS4AAAAAf8AAAAAAAABEQwAA
vOfp+T18nokAAAAAf8AAAAAAAABEQ0AAvPDifz2VT9QAAAAAf8AAAAAAAABEQ4AAvSkyBD2lcM8A
AAAAf8AAAAAAAABEQ8AAvRnwYD2QptMAAAAAf8AAAAAAAABERAAAvazl6j2ZWO4AAAAAf8AAAAAA
AABEREAAvcPJYD2Cz7wAAAAAf8AAAAAAAABERIAAvbjmBz2RATUAAAAAf8AAAAAAAABERMAAvdGv
uz2aAmMAAAAAf8AAAAAAAABERQAAvdEd1D2f7m0AAAAAf8AAAAAAAABERUAAvegccD2iLvEAAAAA
f8AAAAAAAABERYAAva85Oj2CwggAAAAAf8AAAAAAAABERcAAvXxsVj1XTxMAAAAAf8AAAAAAAABE
RgAAvS6p4z0tURwAAAAAf8AAAAAAAABERkAAvYB0sj09PuAAAAAAf8AAAAAAAABERoAAvZj2KT0f
ArIAAAAAf8AAAAAAAABERsAAvZ5r4D1OxMMAAAAAf8AAAAAAAABERwAAvVMx4T2je6cAAAAAf8AA
AAAAAABER0AAvXHOBz2WRr0AAAAAf8AAAAAAAABER4AAvZQt7j2UtFsAAAAAf8AAAAAAAABER8AA
vYOK4T2kMJAAAAAAf8AAAAAAAABESAAAvYmC7T2fJEcAAAAAf8AAAAAAAAA=</set>
      <set id="src_21" fmt="ptset">AAAABnNyY18yMQAAAAAAAAAGAAADhcLIAAC9j/YWPaFQOQAAAAB/wAAAAAAAAMLGAAC9b+nPPZtF
BQAAAAB/wAAAAAAAAMLEAAC9vKBuPXf+WQAAAAB/wAAAAAAAAMLCAAC9qr+APVug+wAAAAB/wAAA
AAAAAMLAAAC9k1JJPWgOeAAAAAB/wAAAAAAAAMK+AAC9gaHgPUMxOgAAAAB/wAAAAAAAAMK8AAC9
N1xOPStp8AAAAAB/wAAAAAAAAMK6AAC9L4x1PTOqpQAAAAB/wAAAAAAAAMK4AAC89F3CPTlD/wAA
AAB/wAAAAAAAAMK2AAC8toZkPVBzXwAAAAB/wAAAAAAAAMK0AAC9BlZYPS4FEQAAAAB/wAAAAAAA
AMKyAAC8u2wUPU5txAAAAAB/wAAAAAAAAMKwAAC9T0E8PWQW5AAAAAB/wAAAAAAAAMKuAAC9l/NI
PWbVOQAAAAB/wAAAAAAAAMKsAAC9lRs6PWjEUQAAAAB/wAAAAAAAAMKqAAC90ql9PYyBcAAAAAB/
wAAAAAAAAMKoAAC9v3WAPY85wwAAAAB/wAAAAAAAAMKmAAC943qEPaQRVwAAAAB/wAAAAAAAAMKk
AAC+AM0iPZs7BQAAAAB/wAAAAAAAAMKiAAC91cnLPY2voQAAAAB/wAAAAAAAAMKgAAC+Do2tPZM3
MgAAAAB/wAAAAAAAAMKeAAC+CyxaPZTbbwAAAAB/wAAAAAAAAMKcAAC+CooZPYNWqAAAAAB/wAAA
AAAAAMKaAAC97Dj4PZ5InwAAAAB/wAAAAAAAAMKYAAC+D+wKPc+uAAAAAAB/wAAAAAAAAMKWAAC+
KldZPfHmeQAAAAB/wAAAAAAAAMKUAAC+F1sOPeJkJgAAAAB/wAAAAAAAAMKSAAC9+MtpPcDE8wAA
AAB/wAAAAAAAAMKQAAC9nRRNPa6cFAAAAAB/wAAAAAAAAMKOAAC9ufD8Pd13vgAAAAB/wAAAAAAA
AMKMAAC83MeyPfrlXAAAAAB/wAAAAAAAAMKKAAC8nHgoPfGwgQAAAAB/wAAAAAAAAMKIAAC9Nuou
PeS85QAAAAB/wAAAAAAAAMKGAAC9i3wnPdpnbQAAAAB/wAAAAAAAAMKEAAC9m5HaPdjmQgAAAAB/
wAAAAAAAAMKCAAC9rBGuPcKYJAAAAAB/wAAAAAAAAMKAAAC9pkb7PbSUBAAAAAB/wAAAAAAAAMJ8
AAC9mfqWPacrcAAAAAB/wAAAAAAAAMJ4AAC9gvtbPZq6qQAAAAB/wAAAAAAAAMJ0AAC9lSQQPY05
eQAAAAB/wAAAAAAAAMJwAAC9hQoiPXokZwAAAAB/wAAAAAAAAMJsAAC9wApePZHl6QAAAAB/wAAA
AAAAAMJoAAC9yV7UPYDVYAAAAAB/wAAAAAAAAMJkAAC+NGmMPA6YnQAAAAB/wAAAAAAAAMJgAAC+
K/hZPEsYuAAAAAB/wAAAAAAAAMJcAAC+EAXvPNLtAQAAAAB/wAAAAAAAAMJYAAC+J8L2PY+LHgAA
AAB/wAAAAAAAAMJUAAC9/om9PaQHigAAAAB/wAAAAAAAAMJQAAC92rmePbk7xQAAAAB/wAAAAAAA
AMJMAAC96uC0PcOLlAAAAAB/wAAAAAAAAMJIAAC93SEFPcBArgAAAAB/wAAAAAAAAMJEAAC949SO
PbX48AAAAAB/wAAAAAAAAMJAAAC91wSePcgMDgAAAAB/wAAAAAAAAMI8AAC93+z0PcOyrwAAAAB/
wAAAAAAAAMI4AAC95uBkPbrAzAAAAAB/wAAAAAAAAMI0AAC9+s2oPbHpVgAAAAB/wAAAAAAAAMIw
AAC+AYc6PaCaIwAAAAB/wAAAAAAAAMIsAAC+DteDPYWjlgAAAAB/wAAAAAAAAMIoAAC+BUkNPU4L
1gAAAAB/wAAAAAAAAMIkAAC+A3xJPS1VIgAAAAB/wAAAAAAAAMIgAAC99MfDPS0REAAAAAB/wAAA
AAAAAMIcAAC91OT+PSNONwAAAAB/wAAAAAAAAMIYAAC90BNnPTht/QAAAAB/wAAAAAAAAMIUAAC9
paDhPTqe9AAAAAB/wAAAAAAAAMIQAAC9pJRiPW4KqwAAAAB/wAAAAAAAAMIMAAC9tbvkPYEYxwAA
AAB/wAAAAAAAAMIIAAC9ap2WPZK8lgAAAAB/wAAAAAAAAMIEAAC8E5qCPZWsLAAAAAB/wAAAAAAA
AMIAAAC6ACsgPZdGRQAAAAB/wAAAAAAAAMH4AAA8CLomPZW+TwAAAAB/wAAAAAAAAMHwAAA88gyC
PVSGeQAAAAB/wAAAAAAAAMHoAAA8zyM4PXbJ+QAAAAB/wAAAAAAAAMHgAAA8Q7FJPYqATwAAAAB/
wAAAAAAAAMHYAAA74IXhPZRn4AAAAAB/wAAAAAAAAMHQAAC7sYbDPYqTGgAAAAB/wAAAAAAAAMHI
AAC8NSz2PX9u0wAAAAB/wAAAAAAAAMHAAAC9XYFdPSKrMwAAAAB/wAAAAAAAAMG4AAC9NUraPUeL
UQAAAAB/wAAAAAAAAMGwAAC9MZ2zPTX+/gAAAAB/wAAAAAAAAMGoAAC9NE7WPUAJpQAAAAB/wAAA
AAAAAMGgAAC9SeLkPS/SVwAAAAB/wAAAAAAAAMGYAAC9obAkPRDM2gAAAAB/wAAAAAAAAMGQAAC9
N+tFPP6sHAAAAAB/wAAAAAAAAMGIAAC838GAPJBCBwAAAAB/wAAAAAAAAMGAAAC8MDpWPF2UKQAA
AAB/wAAAAAAAAMFwAAA7VQLTPQHqBgAAAAB/wAAAAAAAAMFgAAA7zCAVPO31iQAAAAB/wAAAAAAA
AMFQAAC8F4mlPT7agQAAAAB/wAAAAAAAAMFAAAC8sEU4PUJ8CAAAAAB/wAAAAAAAAMEwAAC9EUut
PTeimQAAAAB/wAAAAAAAAMEgAAC9IQ6OPSu3tQAAAAB/wAAAAAAAAMEQAAC9qy+fPAvv3AAAAAB/
wAAAAAAAAMEAAAC9nbTIPJyuOwAAAAB/wAAAAAAAAMDgAAC9l52gPRlLRAAAAAB/wAAAAAAAAMDA
AAC9jlYcPYI7YgAAAAB/wAAAAAAAAMCgAAC9mUKAPaJi9QAAAAB/wAAAAAAAAMCAAAC9pLm5Pb5F
nwAAAAB/wAAAAAAAAMBAAAC9sCKsPc+QSAAAAAB/wAAAAAAAAMAAAAC9fLyEPbDgJgAAAAB/wAAA
AAAAAL+AAAC81RAqPZVmwwAAAAB/wAAAAAAAAAAAAAC8Ny76PVaqjAAAAAB/wAAAAAAAAD+AAAC7
vjQUPRstvQAAAAB/wAAAAAAAAEAAAAC891OBPTLYBwAAAAB/wAAAAAAAAEBAAAC9DIvAPTKJ5gAA
AAB/wAAAAAAAAECAAAC8+VJwPQ9WKwAAAAB/wAAAAAAAAECgAAC89tB5PRknvQAAAAB/wAAAAAAA
AEDAAAC87KyRPTX4CQAAAAB/wAAAAAAAAEDgAAC83z3rPVOo2AAAAAB/wAAAAAAAAEEAAAC8p4HA
PVQStwAAAAB/wAAAAAAAAEEQAAC8VqXQPTg3wgAAAAB/wAAAAAAAAEEgAAC8XE5EPPjO0QAAAAB/
wAAAAAAAAEEwAAC8MTf1PQByhwAAAAB/wAAAAAAAAEFAAAC8axhKPMoZuAAAAAB/wAAAAAAAAEFQ
AAC8zItkPM7X9QAAAAB/wAAAAAAAAEFgAAC81puoPNXdDQAAAAB/wAAAAAAAAEFwAAC82btkPPR3
iQAAAAB/wAAAAAAAAEGAAAC9InfiPMvPkgAAAAB/wAAAAAAAAEGIAAC9NZCHPOnARwAAAAB/wAAA
AAAAAEGQAAC9JuA3PQSv4wAAAAB/wAAAAAAAAEGYAAC9Lm5CPRqqsAAAAAB/wAAAAAAAAEGgAAC9
GTDwPUry+wAAAAB/wAAAAAAAAEGoAAC9Iqz6PTcQvAAAAAB/wAAAAAAAAEGwAAC920kaPS2+3gAA
AAB/wAAAAAAAAEG4AAC948TJPRyaQgAAAAB/wAAAAAAAAEHAAAC9pD0YPUC1nwAAAAB/wAAAAAAA
AEHIAAC9b6E3PVVT3AAAAAB/wAAAAAAAAEHQAAC9SadxPVejsAAAAAB/wAAAAAAAAEHYAAC9XCHm
PURRkQAAAAB/wAAAAAAAAEHgAAC9KK2bPXjrwgAAAAB/wAAAAAAAAEHoAAC9BtVxPW59YAAAAAB/
wAAAAAAAAEHwAAC9CnlyPVlPtwAAAAB/wAAAAAAAAEH4AAC9JnqfPWrvWQAAAAB/wAAAAAAAAEIA
AAC9ONaePU7ZWwAAAAB/wAAAAAAAAEIEAAC9UnRRPWlxUAAAAAB/wAAAAAAAAEIIAAC9UuMbPYeC
awAAAAB/wAAAAAAAAEIMAAC9L1JEPZTepQAAAAB/wAAAAAAAAEIQAAC8+5u8PbYKlwAAAAB/wAAA
AAAAAEIUAAC7vlRIPcJoFQAAAAB/wAAAAAAAAEIYAAC6OB3gPaoUsAAAAAB/wAAAAAAAAEIcAAC8
SW3kPY8ScgAAAAB/wAAAAAAAAEIgAAC8R/PfPWlovQAAAAB/wAAAAAAAAEIkAAC6uO6kPTmCOQAA
AAB/wAAAAAAAAEIoAAA8DvngPSIEvQAAAAB/wAAAAAAAAEIsAAA8nVMaPSTAkQAAAAB/wAAAAAAA
AEIwAAA8Qz98PVuztQAAAAB/wAAAAAAAAEI0AAA8rq6sPW1MXwAAAAB/wAAAAAAAAEI4AAA4f3sA
PU7YLAAAAAB/wAAAAAAAAEI8AAC8DkidPRxbcAAAAAB/wAAAAAAAAEJAAAC7zE0KPRolOgAAAAB/
wAAAAAAAAEJEAAC8jHdCPNd35wAAAAB/wAAAAAAAAEJIAAC8DVtbPMeeFAAAAAB/wAAAAAAAAEJM
AAC6P5y4POHXKwAAAAB/wAAAAAAAAEJQAAA8iJSyPQWB+QAAAAB/wAAAAAAAAEJUAAA83SjlPTvQ
/wAAAAB/wAAAAAAAAEJYAAA9M6waPV5lVAAAAAB/wAAAAAAAAEJcAAA9QA7TPVZRJgAAAAB/wAAA
AAAAAEJgAAA9OLvBPUazAAAAAAB/wAAAAAAAAEJkAAA9KcgSPUZPugAAAAB/wAAAAAAAAEJoAAA8
+TXJPTBL1wAAAAB/wAAAAAAAAEJsAAA8ohnFPNyhHgAAAAB/wAAAAAAAAEJwAAA5pDz0PI16QAAA
AAB/wAAAAAAAAEJ0AAA8E+pGPK45EwAAAAB/wAAAAAAAAEJ4AAA89SWfPMaTAQAAAAB/wAAAAAAA
AEJ8AAA9QpamPPQJqQAAAAB/wAAAAAAAAEKAAAA9ZXbgPRbPxgAAAAB/wAAAAAAAAEKCAAA9ZTJy
PVnOIAAAAAB/wAAAAAAAAEKEAAA9cNEAPVqJBwAAAAB/wAAAAAAAAEKGAAA9OY2ePUI3hgAAAAB/
wAAAAAAAAEKIAAA9B/4jPSEHzgAAAAB/wAAAAAAAAEKKAAA8rGazPQyyWgAAAAB/wAAAAAAAAEKM
AAA8OSAoPQrlOAAAAAB/wAAAAAAAAEKOAAA8rdO0PPN3mQAAAAB/wAAAAAAAAEKQAAA9IzksPN97
fAAAAAB/wAAAAAAAAEKSAAA9MClYPO+4AQAAAAB/wAAAAAAAAEKUAAA9XdGwPOSc0wAAAAB/wAAA
AAAAAEKWAAA9gnNNPPIAGQAAAAB/wAAAAAAAAEKYAAA9jYa1POqSawAAAAB/wAAAAAAAAEKaAAA9
iFKLPOJgAwAAAAB/wAAAAAAAAEKcAAA9eFGtPREthwAAAAB/wAAAAAAAAEKeAAA9ig0TPRIlWgAA
AAB/wAAAAAAAAEKgAAA9gnfdPRkx8AAAAAB/wAAAAAAAAEKiAAA9fgomPR4WXwAAAAB/wAAAAAAA
AEKkAAA9fDjQPRfJ0wAAAAB/wAAAAAAAAEKmAAA9l9XwPQ7lhQAAAAB/wAAAAAAAAEKoAAA9qKrw
PQQVDgAAAAB/wAAAAAAAAEKqAAA9ry70PRjDhAAAAAB/wAAAAAAAAEKsAAA9mxPbPSE4yAAAAAB/
wAAAAAAAAEKuAAA9mT2uPSVGrgAAAAB/wAAAAAAAAEKwAAA9mB4hPPio3wAAAAB/wAAAAAAAAEKy
AAA9iw6SPNyoegAAAAB/wAAAAAAAAEK0AAA9oAKDPI2EngAAAAB/wAAAAAAAAEK2AAA9nJnLPJSj
FwAAAAB/wAAAAAAAAEK4AAA9tcCHPPuu/wAAAAB/wAAAAAAAAEK6AAA9ncouPSs23gAAAAB/wAAA
AAAAAEK8AAA9bBWsPRo39QAAAAB/wAAAAAAAAEK+AAA9FzwQPQqDkQAAAAB/wAAAAAAAAELAAAA8
2IbSPQ7SnAAAAAB/wAAAAAAAAELCAAA8EyYMPT9V1AAAAAB/wAAAAAAAAELEAAA7irx4PWiyHwAA
AAB/wAAAAAAAAELGAAC8LCpDPVwjGQAAAAB/wAAAAAAAAELIAAC8JNF8PWLOugAAAAB/wAAAAAAA
AELKAAC7ty+MPS9q6wAAAAB/wAAAAAAAAELMAAA6F9n/PPxjpAAAAAB/wAAAAAAAAELOAAA6nshw
PLekawAAAAB/wAAAAAAAAELQAAA8rg1tPNGy9AAAAAB/wAAAAAAAAELSAAA9IStKPMJNOAAAAAB/
wAAAAAAAAELUAAA9TuS9PK7QxwAAAAB/wAAAAAAAAELWAAA9a6sePNgbYwAAAAB/wAAAAAAAAELY
AAA9nj19PRSbCwAAAAB/wAAAAAAAAELaAAA9v88TPQcRgAAAAAB/wAAAAAAAAELcAAA95ncVPObA
4QAAAAB/wAAAAAAAAELeAAA+ANIyPQ0PZgAAAAB/wAAAAAAAAELgAAA+EYsNPT7IpwAAAAB/wAAA
AAAAAELiAAA+J2GcPUOhTgAAAAB/wAAAAAAAAELkAAA+QU1ZPVjnIgAAAAB/wAAAAAAAAELmAAA+
QtDCPVkxvQAAAAB/wAAAAAAAAELoAAA+UyAxPVuDGwAAAAB/wAAAAAAAAELqAAA+VePdPUVOSAAA
AAB/wAAAAAAAAELsAAA+Wd5/PShJCQAAAAB/wAAAAAAAAELuAAA+YKrRPRW9PwAAAAB/wAAAAAAA
AELwAAA+V0dfPQoNJwAAAAB/wAAAAAAAAELyAAA+Up0vPQc93AAAAAB/wAAAAAAAAEL0AAA+TFlC
PNh93QAAAAB/wAAAAAAAAEL2AAA+URmOPObAHwAAAAB/wAAAAAAAAEL4AAA+U3YMPRE2eAAAAAB/
wAAAAAAAAEL6AAA+YldmPR46sAAAAAB/wAAAAAAAAEL8AAA+ZKjHPTBsgQAAAAB/wAAAAAAAAEL+
AAA+aW4IPVWyOwAAAAB/wAAAAAAAAEMAAAA+ciJuPV33+gAAAAB/wAAAAAAAAEMBAAA+eZ+0PT3s
7QAAAAB/wAAAAAAAAEMCAAA+gXcmPU/jOwAAAAB/wAAAAAAAAEMDAAA+gLI+PUN5egAAAAB/wAAA
AAAAAEMEAAA+iPvEPTdB7QAAAAB/wAAAAAAAAEMFAAA+hPOZPRbeGgAAAAB/wAAAAAAAAEMGAAA+
h20TPRx8vgAAAAB/wAAAAAAAAEMHAAA+jlI0PQtNrgAAAAB/wAAAAAAAAEMIAAA+jQLDPM3Z6gAA
AAB/wAAAAAAAAEMJAAA+k3CWPGg2GgAAAAB/wAAAAAAAAEMKAAA+nbFlO/e7pwAAAAB/wAAAAAAA
AEMLAAA+oK32PLm4swAAAAB/wAAAAAAAAEMMAAA+qvVYPObe1wAAAAB/wAAAAAAAAEMNAAA+q+9K
PQ8zrgAAAAB/wAAAAAAAAEMOAAA+pgk0PUc1jgAAAAB/wAAAAAAAAEMPAAA+oBImPTIbTQAAAAB/
wAAAAAAAAEMQAAA+leskPSSXTgAAAAB/wAAAAAAAAEMRAAA+jnS+PQyBCwAAAAB/wAAAAAAAAEMS
AAA+i+YNPIkEFQAAAAB/wAAAAAAAAEMTAAA+kWLaPEOZMwAAAAB/wAAAAAAAAEMUAAA+kdMOPCD6
YwAAAAB/wAAAAAAAAEMVAAA+mzTIPIe7tAAAAAB/wAAAAAAAAEMWAAA+pUvLPFHLWwAAAAB/wAAA
AAAAAEMXAAA+pumsPI2bngAAAAB/wAAAAAAAAEMYAAA+qj0ePOmbKwAAAAB/wAAAAAAAAEMZAAA+
rYjWPQg2cwAAAAB/wAAAAAAAAEMaAAA+o6B5PRZiUQAAAAB/wAAAAAAAAEMbAAA+mpz8PWqamAAA
AAB/wAAAAAAAAEMcAAA+lOADPXFnPAAAAAB/wAAAAAAAAEMdAAA+k1AIPYqf0gAAAAB/wAAAAAAA
AEMeAAA+kpqcPY4FGAAAAAB/wAAAAAAAAEMfAAA+ny0JPWf03AAAAAB/wAAAAAAAAEMgAAA+oG4a
PXe/TwAAAAB/wAAAAAAAAEMhAAA+pGAMPXfBvwAAAAB/wAAAAAAAAEMiAAA+pNFFPT8SqQAAAAB/
wAAAAAAAAEMjAAA+nHT8PTisDgAAAAB/wAAAAAAAAEMkAAA+mJL+PSYbFgAAAAB/wAAAAAAAAEMl
AAA+lY0cPVNinAAAAAB/wAAAAAAAAEMmAAA+mEqSPWTDmgAAAAB/wAAAAAAAAEMnAAA+mNpBPX2U
fAAAAAB/wAAAAAAAAEMoAAA+ntmmPXGcrAAAAAB/wAAAAAAAAEMpAAA+qCNIPYHqvwAAAAB/wAAA
AAAAAEMqAAA+qz+GPXyEjAAAAAB/wAAAAAAAAEMrAAA+sdqoPWbTtQAAAAB/wAAAAAAAAEMsAAA+
sr9XPXc3NgAAAAB/wAAAAAAAAEMtAAA+snynPYVChwAAAAB/wAAAAAAAAEMuAAA+r5tlPXreVwAA
AAB/wAAAAAAAAEMvAAA+rTm4PYuvnAAAAAB/wAAAAAAAAEMwAAA+pnQwPbiySgAAAAB/wAAAAAAA
AEMxAAA+mwEKPdpRlgAAAAB/wAAAAAAAAEMyAAA+jA77PeSGUQAAAAB/wAAAAAAAAEMzAAA+gWaT
PdpeqwAAAAB/wAAAAAAAAEM0AAA+eUTJPeR9wgAAAAB/wAAAAAAAAEM1AAA+dibwPfCW5wAAAAB/
wAAAAAAAAEM2AAA+fFwaPfTMRAAAAAB/wAAAAAAAAEM3AAA+fjP4PgC7jQAAAAB/wAAAAAAAAEM4
AAA+iw9/PgZJjAAAAAB/wAAAAAAAAEM5AAA+ieCjPgcjWAAAAAB/wAAAAAAAAEM6AAA+kqqWPfh8
DwAAAAB/wAAAAAAAAEM7AAA+jr20PfyTSAAAAAB/wAAAAAAAAEM8AAA+j21mPgQjEgAAAAB/wAAA
AAAAAEM9AAA+jn1xPg3N6wAAAAB/wAAAAAAAAEM+AAA+j4u3PhECtAAAAAB/wAAAAAAAAEM/AAA+
jJVUPhVdggAAAAB/wAAAAAAAAENAAAA+kq2tPhacvwAAAAB/wAAAAAAAAENBAAA+l9tGPhEj0QAA
AAB/wAAAAAAAAENCAAA+o3n8PgHRsAAAAAB/wAAAAAAAAENDAAA+p9rVPgJKqgAAAAB/wAAAAAAA
AENEAAA+squ6Pf4xEAAAAAB/wAAAAAAAAENFAAA+uZjOPfXwYwAAAAB/wAAAAAAAAENGAAA+tmbY
Pf1A3wAAAAB/wAAAAAAAAENHAAA+t8crPe/P2AAAAAB/wAAAAAAAAENIAAA+tixRPf05eQAAAAB/
wAAAAAAAAENJAAA+tOSxPgL0zAAAAAB/wAAAAAAAAENKAAA+rb05PgghyQAAAAB/wAAAAAAAAENL
AAA+q/zmPf6umwAAAAB/wAAAAAAAAENMAAA+rIjEPgIejAAAAAB/wAAAAAAAAENNAAA+sPcNPfmX
MAAAAAB/wAAAAAAAAENOAAA+sFlfPf+TFAAAAAB/wAAAAAAAAENPAAA+q9N/PgGHtAAAAAB/wAAA
AAAAAENQAAA+q1tRPfJiOAAAAAB/wAAAAAAAAENRAAA+sc8bPgFb8AAAAAB/wAAAAAAAAENSAAA+
sQUlPedjAAAAAAB/wAAAAAAAAENTAAA+sJHgPednnAAAAAB/wAAAAAAAAENUAAA+r6rxPd35tgAA
AAB/wAAAAAAAAENVAAA+tPzpPd4XsgAAAAB/wAAAAAAAAENWAAA+vEDtPdnuXAAAAAB/wAAAAAAA
AENXAAA+ulnGPePdqQAAAAB/wAAAAAAAAENYAAA+vyVNPfnETwAAAAB/wAAAAAAAAENZAAA+xbTB
PfsEQgAAAAB/wAAAAAAAAENaAAA+ys3aPe+gqQAAAAB/wAAAAAAAAENbAAA+xNUvPeNdIwAAAAB/
wAAAAAAAAENcAAA+whcnPe+XJwAAAAB/wAAAAAAAAENdAAA+ue2mPgLAgQAAAAB/wAAAAAAAAENe
AAA+r+CpPggPEwAAAAB/wAAAAAAAAENfAAA+sR2+PgOqnQAAAAB/wAAAAAAAAENgAAA+uc4gPgWS
qgAAAAB/wAAAAAAAAENhAAA+zsO0PgYoUAAAAAB/wAAAAAAAAENiAAA+3qqwPgsBpwAAAAB/wAAA
AAAAAENjAAA+4u3tPhM4UQAAAAB/wAAAAAAAAENkAAA+4OixPhRN3AAAAAB/wAAAAAAAAENlAAA+
3VYTPg2F/AAAAAB/wAAAAAAAAENmAAA+zYajPgtgQQAAAAB/wAAAAAAAAENnAAA+yHqSPg73xwAA
AAB/wAAAAAAAAENoAAA+0jhDPgMCsAAAAAB/wAAAAAAAAENpAAA+2C2KPfCYKQAAAAB/wAAAAAAA
AENqAAA+5W60Pe8TXwAAAAB/wAAAAAAAAENrAAA+6POKPffkLAAAAAB/wAAAAAAAAENsAAA+8cld
PfXSUQAAAAB/wAAAAAAAAENtAAA+8pYbPfWatQAAAAB/wAAAAAAAAENuAAA+87DRPg258QAAAAB/
wAAAAAAAAENvAAA+8Gf9PiU+VQAAAAB/wAAAAAAAAENwAAA+9fIiPi9EDAAAAAB/wAAAAAAAAENx
AAA+9ZttPjhFRAAAAAB/wAAAAAAAAENyAAA/AEKOPjegnAAAAAB/wAAAAAAAAENzAAA/BegDPjB8
UAAAAAB/wAAAAAAAAEN0AAA/CU3CPiix8QAAAAB/wAAAAAAAAEN1AAA/FaPOPhNq5QAAAAB/wAAA
AAAAAEN2AAA/EL9dPhIAzAAAAAB/wAAAAAAAAEN3AAA/D9x0PhKj4wAAAAB/wAAAAAAAAEN4AAA/
FG5KPg8++QAAAAB/wAAAAAAAAEN5AAA/G8RqPglZPQAAAAB/wAAAAAAAAEN6AAA/KbgmPgHUeQAA
AAB/wAAAAAAAAEN7AAA/Mg5uPgJungAAAAB/wAAAAAAAAEN8AAA/OY//PfrEzgAAAAB/wAAAAAAA
AEN9AAA/NGKmPgRtOQAAAAB/wAAAAAAAAEN+AAA/L5lXPhcXTwAAAAB/wAAAAAAAAEN/AAA/KVU2
PiNujwAAAAB/wAAAAAAAAEOAAAA/IOG5PiSb9AAAAAB/wAAAAAAAAEOAgAA/Hm9tPioA5AAAAAB/
wAAAAAAAAEOBAAA/GhghPigOuAAAAAB/wAAAAAAAAEOBgAA/FxQRPhPkTQAAAAB/wAAAAAAAAEOC
AAA/FSNHPhDVYAAAAAB/wAAAAAAAAEOCgAA/FPPnPghrJwAAAAB/wAAAAAAAAEODAAA/ErO8PgOl
sAAAAAB/wAAAAAAAAEODgAA/EXpxPgUR7wAAAAB/wAAAAAAAAEOEAAA/DSaFPf7wKgAAAAB/wAAA
AAAAAEOEgAA/EKSrPfbiEwAAAAB/wAAAAAAAAEOFAAA/FFN6PedvHgAAAAB/wAAAAAAAAEOFgAA/
GZRiPeDuqwAAAAB/wAAAAAAAAEOGAAA/HgjkPdwSSQAAAAB/wAAAAAAAAEOGgAA/J1ekPcVqIQAA
AAB/wAAAAAAAAEOHAAA/K6BFPcca3wAAAAB/wAAAAAAAAEOHgAA/LqSfPeWeVQAAAAB/wAAAAAAA
AEOIAAA/MrbUPfCsyQAAAAB/wAAAAAAAAEOIgAA/Me2tPgXkkAAAAAB/wAAAAAAAAEOJAAA/M7Ce
PgojcgAAAAB/wAAAAAAAAEOJgAA/NJbgPgzFagAAAAB/wAAAAAAAAEOKAAA/NTxVPgxRRwAAAAB/
wAAAAAAAAEOKgAA/Nc4XPgUOxAAAAAB/wAAAAAAAAEOLAAA/OOynPfwK9wAAAAB/wAAAAAAAAEOL
gAA/OlDYPfvjIwAAAAB/wAAAAAAAAEOMAAA/OdV8PgILTAAAAAB/wAAAAAAAAEOMgAA/PJ6jPgAs
cQAAAAB/wAAAAAAAAEONAAA/P23+Pe/7QQAAAAB/wAAAAAAAAEONgAA/RV0gPeTNeQAAAAB/wAAA
AAAAAEOOAAA/SUVKPdN9rQAAAAB/wAAAAAAAAEOOgAA/S3p4PcG/PwAAAAB/wAAAAAAAAEOPAAA/
TsZUPbB4QwAAAAB/wAAAAAAAAEOPgAA/SdNxPckUmwAAAAB/wAAAAAAAAEOQAAA/SypePcq54QAA
AAB/wAAAAAAAAEOQgAA/SMwdPdmfoAAAAAB/wAAAAAAAAEORAAA/SneNPdPH5gAAAAB/wAAAAAAA
AEORgAA/S/gQPec9vwAAAAB/wAAAAAAAAEOSAAA/TOZKPeuixwAAAAB/wAAAAAAAAEOSgAA/T2In
PeY8xwAAAAB/wAAAAAAAAEOTAAA/VKcCPcsYrQAAAAB/wAAAAAAAAEOTgAA/VZZjPdXh+AAAAAB/
wAAAAAAAAEOUAAA/VVc8PdJIxQAAAAB/wAAAAAAAAEOUgAA/UXu7PeEfawAAAAB/wAAAAAAAAEOV
AAA/T522PfWT6QAAAAB/wAAAAAAAAEOVgAA/S3T2PgRsKwAAAAB/wAAAAAAAAEOWAAA/UfIQPgr/
GwAAAAB/wAAAAAAAAEOWgAA/TCjJPgWqqwAAAAB/wAAAAAAAAEOXAAA/Tr3APg03BAAAAAB/wAAA
AAAAAEOXgAA/OWnEPhc41gAAAAB/wAAAAAAAAEOYAAA/P34APhS0wQAAAAB/wAAAAAAAAEOYgAA/
QCb1Pg6vMAAAAAB/wAAAAAAAAEOZAAA/QBs4PhJbrAAAAAB/wAAAAAAAAEOZgAA/QCT0PhOxugAA
AAB/wAAAAAAAAEOaAAA/QLmoPgteLgAAAAB/wAAAAAAAAEOagAA/Px5tPgJNRwAAAAB/wAAAAAAA
AEObAAA/PpO2PfwAdAAAAAB/wAAAAAAAAEObgAA/P+ZuPe3y5wAAAAB/wAAAAAAAAEOcAAA/QgV3
PgVP4gAAAAB/wAAAAAAAAEOcgAA/QuZ1PiBjcQAAAAB/wAAAAAAAAEOdAAA/SvJdPi0MFAAAAAB/
wAAAAAAAAEOdgAA/TEoFPjldrAAAAAB/wAAAAAAAAEOeAAA/S63KPj8XfAAAAAB/wAAAAAAAAEOe
gAA/TApgPi4l0gAAAAB/wAAAAAAAAEOfAAA/SpEDPh54lQAAAAB/wAAAAAAAAEOfgAA/SQW/PhiR
qgAAAAB/wAAAAAAAAEOgAAA/SGbLPhAsNQAAAAB/wAAAAAAAAEOggAA/SHDOPg4oRgAAAAB/wAAA
AAAAAEOhAAA/Ti8EPgWGDwAAAAB/wAAAAAAAAEOhgAA/TTjXPf3ErgAAAAB/wAAAAAAAAEOiAAA/
SfTKPe+j1gAAAAB/wAAAAAAAAEOigAA/RndGPe8mbAAAAAB/wAAAAAAAAEOjAAA/NpcUPfMsgwAA
AAB/wAAAAAAAAEOjgAA/NfxyPdQG2wAAAAB/wAAAAAAAAEOkAAA/MqWCPdRSNQAAAAB/wAAAAAAA
AEOkgAA/NHCmPc4/rAAAAAB/wAAAAAAAAEOlAAA/PDP9Pdw9kwAAAAB/wAAAAAAAAEOlgAA/Pxig
Pdll4QAAAAB/wAAAAAAAAEOmAAA/P5ImPdTIGgAAAAB/wAAAAAAAAEOmgAA/Q2TIPa01gwAAAAB/
wAAAAAAAAEOnAAA/QmfePYjgvgAAAAB/wAAAAAAAAEOngAA/P03lPXK5OwAAAAB/wAAAAAAAAEOo
AAA/IzIKPhBM+gAAAAB/wAAAAAAAAEOogAA/GCD8PhlOxAAAAAB/wAAAAAAAAEOpAAA/FJqNPgWG
CQAAAAB/wAAAAAAAAEOpgAA/EMHoPfZB6QAAAAB/wAAAAAAAAEOqAAA/E+xgPfZX5wAAAAB/wAAA
AAAAAEOqgAA/E/+fPdvKhAAAAAB/wAAAAAAAAEOrAAA/GU3wPdklOQAAAAB/wAAAAAAAAEOrgAA/
HKAKPeJUTgAAAAB/wAAAAAAAAEOsAAA/HIXzPd5PeQAAAAB/wAAAAAAAAEOsgAA/HfHrPc/o1AAA
AAB/wAAAAAAAAEOtAAA/IHXWPdUNVAAAAAB/wAAAAAAAAEOtgAA/J03APcf+lwAAAAB/wAAAAAAA
AEOuAAA/JeQYPbpA6AAAAAB/wAAAAAAAAEOugAA/KRu4PZIaXAAAAAB/wAAAAAAAAEOvAAA/KRef
PWAALQAAAAB/wAAAAAAAAEOvgAA/KZz3PVQsAQAAAAB/wAAAAAAAAEOwAAA/KclXPWUAAwAAAAB/
wAAAAAAAAEOwgAA/H5i3PbxnnQAAAAB/wAAAAAAAAEOxAAA/IWHIPbMzJwAAAAB/wAAAAAAAAEOx
gAA/IQ51Pbu+fAAAAAB/wAAAAAAAAEOyAAA/IdTkPbUvRAAAAAB/wAAAAAAAAEOygAA/GzJ7PeR6
jwAAAAB/wAAAAAAAAEOzAAA/GQyMPdjJFgAAAAB/wAAAAAAAAEOzgAA/FtaIPds3GwAAAAB/wAAA
AAAAAEO0AAA/GISgPdjdtQAAAAB/wAAAAAAAAEO0gAA/Gu/4Peq4+wAAAAB/wAAAAAAAAEO1AAA/
Gkb2PfUo4AAAAAB/wAAAAAAAAEO1gAA/HX0TPeKCsQAAAAB/wAAAAAAAAEO2AAA/H+9OPdYVagAA
AAB/wAAAAAAAAEO2gAA/KCTUPaz08QAAAAB/wAAAAAAAAEO3AAA/JeoPPYuxhwAAAAB/wAAAAAAA
AEO3gAA/JmdfPYIb9wAAAAB/wAAAAAAAAEO4AAA/IVIWPYsbvgAAAAB/wAAAAAAAAEO4gAA/I5vp
PaDjrwAAAAB/wAAAAAAAAEO5AAA/JIZdPamUyQAAAAB/wAAAAAAAAEO5gAA/IBkYPbA8jgAAAAB/
wAAAAAAAAEO6AAA/HjMzPcUsOwAAAAB/wAAAAAAAAEO6gAA/H4oDPbu0xgAAAAB/wAAAAAAAAEO7
AAA/IN42PcDaGgAAAAB/wAAAAAAAAEO7gAA/JVq9PZpF+wAAAAB/wAAAAAAAAEO8AAA/KNrfPZiZ
qAAAAAB/wAAAAAAAAEO8gAA/J2R+PYt/WgAAAAB/wAAAAAAAAEO9AAA/MEqSPaheGAAAAAB/wAAA
AAAAAEO9gAA/M8uIPZBCYwAAAAB/wAAAAAAAAEO+AAA/OmPWPZB3zQAAAAB/wAAAAAAAAEO+gAA/
PEngPWV/mgAAAAB/wAAAAAAAAEO/AAA/OwFOPUybbwAAAAB/wAAAAAAAAEO/gAA/QU7EPTkYegAA
AAB/wAAAAAAAAEPAAAA/RqwCPW/MPwAAAAB/wAAAAAAAAEPAgAA/S+dHPYKIlgAAAAB/wAAAAAAA
AEPBAAA/QeDfPSWB+gAAAAB/wAAAAAAAAEPBgAA/P0UqPQzt2QAAAAB/wAAAAAAAAEPCAAA/RQ5f
PTS4awAAAAB/wAAAAAAAAEPCgAA/Q4eEPTXJSgAAAAB/wAAAAAAAAEPDAAA/Q23IPOzKEQAAAAB/
wAAAAAAAAEPDgAA/RaC+PQNxTwAAAAB/wAAAAAAAAEPEAAA/RBdcPTeeWAAAAAB/wAAAAAAAAEPE
gAA/RRHdPS5qjwAAAAB/wAAAAAAAAEPFAAA/Q4zSPUiA/gAAAAB/wAAAAAAAAEPFgAA/QEGgPRpm
EAAAAAB/wAAAAAAAAEPGAAA/PLwAPR+YPwAAAAB/wAAAAAAAAEPGgAA/NAgePTWbmgAAAAB/wAAA
AAAAAEPHAAA/OsyEPUJbJAAAAAB/wAAAAAAAAEPHgAA/QblKPVN8zwAAAAB/wAAAAAAAAEPIAAA/
RipvPUqsWAAAAAB/wAAAAAAAAEPIgAA/RrItPTLIDgAAAAB/wAAAAAAAAEPJAAA/Se1HPU7lUQAA
AAB/wAAAAAAAAEPJgAA/QxUVPUQ+KQAAAAB/wAAAAAAAAEPKAAA/PgkSPVwkOgAAAAB/wAAAAAAA
AEPKgAA/Px5APTv3NwAAAAB/wAAAAAAAAEPLAAA/R3x2PO3BwQAAAAB/wAAAAAAAAEPLgAA/Rt6j
PRwB7AAAAAB/wAAAAAAAAEPMAAA/SnyQPSVLBQAAAAB/wAAAAAAAAEPMgAA/P4VrPRY+0gAAAAB/
wAAAAAAAAEPNAAA/Oek5PS6O3wAAAAB/wAAAAAAAAEPNgAA/NG//PTY/RwAAAAB/wAAAAAAAAEPO
AAA/NW/NPV9wmgAAAAB/wAAAAAAAAEPOgAA/ND0JPXdEmgAAAAB/wAAAAAAAAEPPAAA/PAohPU9Z
2AAAAAB/wAAAAAAAAEPPgAA/R0TVPU1WGQAAAAB/wAAAAAAAAEPQAAA/SIKlPQ6P5QAAAAB/wAAA
AAAAAEPQgAA/QwvsPYObGwAAAAB/wAAAAAAAAEPRAAA/StxQPZtqpQAAAAB/wAAAAAAAAEPRgAA/
Tm16PZB1OAAAAAB/wAAAAAAAAEPSAAA/TJmPPYAx2AAAAAB/wAAAAAAAAEPSgAA/R2ikPWc8rgAA
AAB/wAAAAAAAAEPTAAA/Sd9SPVrjSAAAAAB/wAAAAAAAAEPTgAA/SxQ2PUzxPwAAAAB/wAAAAAAA
AEPUAAA/U3+GPTsSswAAAAB/wAAAAAAAAEPUgAA/VduSPXs0cQAAAAB/wAAAAAAAAEPVAAA/Vco/
PXe/hQAAAAB/wAAAAAAAAEPVgAA/TKMXPYQXOAAAAAB/wAAAAAAAAEPWAAA/Tg8QPTuiCgAAAAB/
wAAAAAAAAEPWgAA/SiTRPO3b4wAAAAB/wAAAAAAAAEPXAAA/SblCPMN7IgAAAAB/wAAAAAAAAEPX
gAA/SUbpPUDP9wAAAAB/wAAAAAAAAEPYAAA/TutzPWA4jwAAAAB/wAAAAAAAAEPYgAA/UmXaPVPL
UgAAAAB/wAAAAAAAAEPZAAA/UUq4PYsnrwAAAAB/wAAAAAAAAEPZgAA/RSisPbdolgAAAAB/wAAA
AAAAAEPaAAA/R+K4PbcrRQAAAAB/wAAAAAAAAEPagAA/TVZUPb/YmwAAAAB/wAAAAAAAAEPbAAA/
VYQ6PVuAGQAAAAB/wAAAAAAAAEPbgAA/TD5qPN7vAgAAAAB/wAAAAAAAAEPcAAA/Ro7WPGK2gwAA
AAB/wAAAAAAAAEPcgAA/SU9gPMtd6gAAAAB/wAAAAAAAAEPdAAA/Ua3TPTxSlgAAAAB/wAAAAAAA
AEPdgAA/S+tiPW4hRAAAAAB/wAAAAAAAAEPeAAA/UPvAPYbjzgAAAAB/wAAAAAAAAEPegAA/UJ7o
PWFs3QAAAAB/wAAAAAAAAEPfAAA/UY2dPa0yWAAAAAB/wAAAAAAAAEPfgAA/Sj3yPYOYlgAAAAB/
wAAAAAAAAEPgAAA/PowlPYWXLAAAAAB/wAAAAAAAAEPggAA/ORUDPYRmSwAAAAB/wAAAAAAAAEPh
AAA/P9SMPZm7zgAAAAB/wAAAAAAAAEPhgAA/OlehPbelAwAAAAB/wAAAAAAAAEPiAAA/MerBPdQx
7AAAAAB/wAAAAAAAAEPigAA/OC1fPcreowAAAAB/wAAAAAAAAEPjAAA/NvKKPcSw4QAAAAB/wAAA
AAAAAEPjgAA/OhwgPa1/FAAAAAB/wAAAAAAAAEPkAAA/N53RPah9RQAAAAB/wAAAAAAAAEPkgAA/
MVsRPZcjggAAAAB/wAAAAAAAAEPlAAA/KPIDPbXPQwAAAAB/wAAAAAAAAEPlgAA/LPwaPapzRAAA
AAB/wAAAAAAAAEPmAAA/LpmVPc8oWAAAAAB/wAAAAAAAAEPmgAA/McaqPdtgqgAAAAB/wAAAAAAA
AEPnAAA/KQaePeuu6gAAAAB/wAAAAAAAAEPngAA/LsnvPctF3QAAAAB/wAAAAAAAAEPoAAA/JzVv
PawX6gAAAAB/wAAAAAAAAEPogAA/H41FPas9vwAAAAB/wAAAAAAAAEPpAAA/GdA2PbB6TAAAAAB/
wAAAAAAAAEPpgAA/FbrLPb8YGgAAAAB/wAAAAAAAAEPqAAA/G+hMPazBIQAAAAB/wAAAAAAAAEPq
gAA/ItYGPaqpGQAAAAB/wAAAAAAAAEPrAAA/IhJ8Pb156AAAAAB/wAAAAAAAAEPrgAA/KaxGPcdW
WQAAAAB/wAAAAAAAAEPsAAA/KNpkPdZ82QAAAAB/wAAAAAAAAEPsgAA/IpCvPexUagAAAAB/wAAA
AAAAAEPtAAA/C+mLPd3uSAAAAAB/wAAAAAAAAEPtgAA/BldlPeVobgAAAAB/wAAAAAAAAEPuAAA+
+geLPeFphAAAAAB/wAAAAAAAAEPugAA+/Zy0PfBJagAAAAB/wAAAAAAAAEPvAAA/CJqLPfqAwgAA
AAB/wAAAAAAAAEPvgAA/E64vPdc03gAAAAB/wAAAAAAAAEPwAAA/FfLrPdZHHAAAAAB/wAAAAAAA
AEPwgAA/F4bcPdUGmwAAAAB/wAAAAAAAAEPxAAA/FT7NPeXRwAAAAAB/wAAAAAAAAEPxgAA/Ek84
Pc5t1wAAAAB/wAAAAAAAAEPyAAA/D1kDPbgOZgAAAAB/wAAAAAAAAEPygAA/CijWPbWbEQAAAAB/
wAAAAAAAAEPzAAA/B/8HPayYRAAAAAB/wAAAAAAAAEPzgAA/A84lPayTbgAAAAB/wAAAAAAAAEP0
AAA/AYxaPb/sFAAAAAB/wAAAAAAAAEP0gAA/As4QPcv+QwAAAAB/wAAAAAAAAEP1AAA/Bw5gPdSy
6QAAAAB/wAAAAAAAAEP1gAA++ge5PZwufAAAAAB/wAAAAAAAAEP2AAA++YANPZR8JgAAAAB/wAAA
AAAAAEP2gAA+/GOlPY3xPAAAAAB/wAAAAAAAAEP3AAA+7n7sPZ6bXwAAAAB/wAAAAAAAAEP3gAA+
7Qn+PY0joQAAAAB/wAAAAAAAAEP4AAA+5PN3PZAi1QAAAAB/wAAAAAAAAEP4gAA+4m0/PZHfxgAA
AAB/wAAAAAAAAEP5AAA+3KmgPYPzMAAAAAB/wAAAAAAAAEP5gAA+44rxPYrHfQAAAAB/wAAAAAAA
AEP6AAA+2BCgPYD4BwAAAAB/wAAAAAAAAEP6gAA+2alFPYWgmgAAAAB/wAAAAAAAAEP7AAA+1U8n
PXjqUgAAAAB/wAAAAAAAAEP7gAA+0AH7PYDTZQAAAAB/wAAAAAAAAEP8AAA+zZoOPYRCZQAAAAB/
wAAAAAAAAEP8gAA+yf4LPYLcfgAAAAB/wAAAAAAAAEP9AAA+ywG6PVrTdAAAAAB/wAAAAAAAAEP9
gAA+zQ6UPS2skgAAAAB/wAAAAAAAAEP+AAA+ye2RPNQ61QAAAAB/wAAAAAAAAEP+gAA+0XcAPOkj
JgAAAAB/wAAAAAAAAEP/AAA+xywYPMPSZgAAAAB/wAAAAAAAAEP/gAA+vBxGPKSUzwAAAAB/wAAA
AAAAAEQAAAA+0bXfPSJjVAAAAAB/wAAAAAAAAEQAQAA+tFl1PU3tNQAAAAB/wAAAAAAAAEQAgAA+
rP8mPUoyigAAAAB/wAAAAAAAAEQAwAA+pcEoPZpinQAAAAB/wAAAAAAAAEQBAAA+nMquPbJcyQAA
AAB/wAAAAAAAAEQBQAA+lVwDPagnZgAAAAB/wAAAAAAAAEQBgAA+kN1PPdGCqwAAAAB/wAAAAAAA
AEQBwAA+lD3IPeK+EAAAAAB/wAAAAAAAAEQCAAA+kcWGPe2etgAAAAB/wAAAAAAAAEQCQAA+hltT
PfBDWwAAAAB/wAAAAAAAAEQCgAA+fMC9Pevq2wAAAAB/wAAAAAAAAEQCwAA+e0KCPfKBcQAAAAB/
wAAAAAAAAEQDAAA+lKgsPdwnDQAAAAB/wAAAAAAAAEQDQAA+jYw8PeYadQAAAAB/wAAAAAAAAEQD
gAA+igE6PfCQawAAAAB/wAAAAAAAAEQDwAA+iiIXPfpZQwAAAAB/wAAAAAAAAEQEAAA+jGVTPe/T
AQAAAAB/wAAAAAAAAEQEQAA+kJG9PeKMoQAAAAB/wAAAAAAAAEQEgAA+lZ+FPeO76AAAAAB/wAAA
AAAAAEQEwAA+oafpPdEHqgAAAAB/wAAAAAAAAEQFAAA+oivEPbH4ewAAAAB/wAAAAAAAAEQFQAA+
q+luPcoelwAAAAB/wAAAAAAAAEQFgAA+seNNPcm2vwAAAAB/wAAAAAAAAEQFwAA+t0fSPcf9+QAA
AAB/wAAAAAAAAEQGAAA+uGKuPcqdWAAAAAB/wAAAAAAAAEQGQAA+ui1yPcYmDAAAAAB/wAAAAAAA
AEQGgAA+vHZrPd3N3wAAAAB/wAAAAAAAAEQGwAA+x5olPeRkhQAAAAB/wAAAAAAAAEQHAAA+zStg
PePvQQAAAAB/wAAAAAAAAEQHQAA+yCctPcKF0QAAAAB/wAAAAAAAAEQHgAA+yDAYPa5IYgAAAAB/
wAAAAAAAAEQHwAA+xfHEPbRGRwAAAAB/wAAAAAAAAEQIAAA+vg6xPbHD7QAAAAB/wAAAAAAAAEQI
QAA+uN+ZPag37QAAAAB/wAAAAAAAAEQIgAA+thU/PagUEgAAAAB/wAAAAAAAAEQIwAA+qsZEPZiK
awAAAAB/wAAAAAAAAEQJAAA+qFIvPaGeEwAAAAB/wAAAAAAAAEQJQAA+piZiPZRZGQAAAAB/wAAA
AAAAAEQJgAA+oit0PZ0VqQAAAAB/wAAAAAAAAEQJwAA+mQL+PYJg5wAAAAB/wAAAAAAAAEQKAAA+
kDtUPUYefQAAAAB/wAAAAAAAAEQKQAA+oLXLPVpsrQAAAAB/wAAAAAAAAEQKgAA+pJqfPXUAzwAA
AAB/wAAAAAAAAEQKwAA+pQUGPXAbbAAAAAB/wAAAAAAAAEQLAAA+mxKePVDIrwAAAAB/wAAAAAAA
AEQLQAA+mKHTPRvHYwAAAAB/wAAAAAAAAEQLgAA+m88WPPOejwAAAAB/wAAAAAAAAEQLwAA+lu7N
PNFBVwAAAAB/wAAAAAAAAEQMAAA+nq7CPGfAuAAAAAB/wAAAAAAAAEQMQAA+qktVPJ2wQQAAAAB/
wAAAAAAAAEQMgAA+rCOYPMV+qwAAAAB/wAAAAAAAAEQMwAA+sEs3PQGeDwAAAAB/wAAAAAAAAEQN
AAA+sxzoPR/x+AAAAAB/wAAAAAAAAEQNQAA+tjkQPRopvgAAAAB/wAAAAAAAAEQNgAA+t04CPQNh
dQAAAAB/wAAAAAAAAEQNwAA+vYeCPQzfiAAAAAB/wAAAAAAAAEQOAAA+xMy4PUXocQAAAAB/wAAA
AAAAAEQOQAA+ynOWPVDe+gAAAAB/wAAAAAAAAEQOgAA+1KkCPRnzswAAAAB/wAAAAAAAAEQOwAA+
xX1KPSEdfAAAAAB/wAAAAAAAAEQPAAA+vA3GPSFF7QAAAAB/wAAAAAAAAEQPQAA+pbf2PKfWjgAA
AAB/wAAAAAAAAEQPgAA+lGfTPJroGQAAAAB/wAAAAAAAAEQPwAA+j7lJPJp/wwAAAAB/wAAAAAAA
AEQQAAA+nYoaPN5WMAAAAAB/wAAAAAAAAEQQQAA+nCWLPPLX1wAAAAB/wAAAAAAAAEQQgAA+n3Q7
PRhKpwAAAAB/wAAAAAAAAEQQwAA+mXqAPUBAbAAAAAB/wAAAAAAAAEQRAAA+lWJjPVvMggAAAAB/
wAAAAAAAAEQRQAA+jzN0PU+fQQAAAAB/wAAAAAAAAEQRgAA+jkUJPUiSNAAAAAB/wAAAAAAAAEQR
wAA+kV3qPTi8bwAAAAB/wAAAAAAAAEQSAAA+mpYbPYWdOAAAAAB/wAAAAAAAAEQSQAA+lZewPYkq
TwAAAAB/wAAAAAAAAEQSgAA+mTZ1PZ85+QAAAAB/wAAAAAAAAEQSwAA+m0z9PZv4UwAAAAB/wAAA
AAAAAEQTAAA+oFg4PXx22AAAAAB/wAAAAAAAAEQTQAA+k+jGPTIybgAAAAB/wAAAAAAAAEQTgAA+
qpQoPWq47wAAAAB/wAAAAAAAAEQTwAA+oKY0PX4nbQAAAAB/wAAAAAAAAEQUAAA+ls3mPSmqdAAA
AAB/wAAAAAAAAEQUQAA+mc/wPWAaVwAAAAB/wAAAAAAAAEQUgAA+lyO4PWKQoAAAAAB/wAAAAAAA
AEQUwAA+nu0LPWvTvQAAAAB/wAAAAAAAAEQVAAA+oFZPPXgaTgAAAAB/wAAAAAAAAEQVQAA+sk11
PYf2XwAAAAB/wAAAAAAAAEQVgAA+t5FmPWxwBQAAAAB/wAAAAAAAAEQVwAA+tKD8PWcT9AAAAAB/
wAAAAAAAAEQWAAA+wQkYPWrDwgAAAAB/wAAAAAAAAEQWQAA+yFkUPWWmpQAAAAB/wAAAAAAAAEQW
gAA+wrXoPX952QAAAAB/wAAAAAAAAEQWwAA+uc9HPYZ7dAAAAAB/wAAAAAAAAEQXAAA+sc1lPYP2
DwAAAAB/wAAAAAAAAEQXQAA+q8mGPXwbRAAAAAB/wAAAAAAAAEQXgAA+qrBCPWjCXgAAAAB/wAAA
AAAAAEQXwAA+sq4kPVhQkQAAAAB/wAAAAAAAAEQYAAA+tgNxPTOjPAAAAAB/wAAAAAAAAEQYQAA+
wuOYPViktQAAAAB/wAAAAAAAAEQYgAA+tj2oPZmUtgAAAAB/wAAAAAAAAEQYwAA+qmDlPaCIUwAA
AAB/wAAAAAAAAEQZAAA+luX2PZmhkQAAAAB/wAAAAAAAAEQZQAA+Z+C6PY4DKAAAAAB/wAAAAAAA
AEQZgAA+VN8/PZQcbQAAAAB/wAAAAAAAAEQZwAA+TXxBPawVhwAAAAB/wAAAAAAAAEQaAAA+S8Vg
PaKregAAAAB/wAAAAAAAAEQaQAA+OuKuPZdxrwAAAAB/wAAAAAAAAEQagAA+QiqqPanUJQAAAAB/
wAAAAAAAAEQawAA+RRUuPa+S2QAAAAB/wAAAAAAAAEQbAAA+EjfNPY30FQAAAAB/wAAAAAAAAEQb
QAA+LzW1PZ/mEAAAAAB/wAAAAAAAAEQbgAA+L7kWPYvTaAAAAAB/wAAAAAAAAEQbwAA+Lm7IPZFJ
2wAAAAB/wAAAAAAAAEQcAAA+CXxWPZfP3wAAAAB/wAAAAAAAAEQcQAA+CEMUPZgDEgAAAAB/wAAA
AAAAAEQcgAA9/lVPPZg31QAAAAB/wAAAAAAAAEQcwAA96zH8PYgDlgAAAAB/wAAAAAAAAEQdAAA9
/5yaPXGF0QAAAAB/wAAAAAAAAEQdQAA+DU/ePUhaOgAAAAB/wAAAAAAAAEQdgAA+Ewr+PO+q2QAA
AAB/wAAAAAAAAEQdwAA+C1+RPQcVMQAAAAB/wAAAAAAAAEQeAAA+DRBQPUhEEQAAAAB/wAAAAAAA
AEQeQAA+GK+aPXxr2wAAAAB/wAAAAAAAAEQegAA+IBLpPaF/PgAAAAB/wAAAAAAAAEQewAA+HuU9
PchIvwAAAAB/wAAAAAAAAEQfAAA+I8LJPdtMyAAAAAB/wAAAAAAAAEQfQAA+JkwwPdHMPAAAAAB/
wAAAAAAAAEQfgAA+BgdXPXClKgAAAAB/wAAAAAAAAEQfwAA+DQ09PTCCbwAAAAB/wAAAAAAAAEQg
AAA+J542PRrs1wAAAAB/wAAAAAAAAEQgQAA+NEAiPRFbFwAAAAB/wAAAAAAAAEQggAA+MNJ3PSM9
QgAAAAB/wAAAAAAAAEQgwAA+JNrnPTx8xwAAAAB/wAAAAAAAAEQhAAA+EHkpPWxE9gAAAAB/wAAA
AAAAAEQhQAA+CKUDPX6wXAAAAAB/wAAAAAAAAEQhgAA9+aA9PYXqDwAAAAB/wAAAAAAAAEQhwAA+
CvUKPZBvFwAAAAB/wAAAAAAAAEQiAAA+AWBpPW7rrQAAAAB/wAAAAAAAAEQiQAA91uALPYGSvAAA
AAB/wAAAAAAAAEQigAA9w3WmPVwmVAAAAAB/wAAAAAAAAEQiwAA91VNYPTFJvAAAAAB/wAAAAAAA
AEQjAAA913X4PUHc/wAAAAB/wAAAAAAAAEQjQAA99qE2PWqVnAAAAAB/wAAAAAAAAEQjgAA+B2PS
PYqikwAAAAB/wAAAAAAAAEQjwAA+HHn8PYYyDwAAAAB/wAAAAAAAAEQkAAA+MGOFPYTRcQAAAAB/
wAAAAAAAAEQkQAA+JZfSPULBLgAAAAB/wAAAAAAAAEQkgAA+E7BDPVCIoAAAAAB/wAAAAAAAAEQk
wAA95h0KPYP0ZAAAAAB/wAAAAAAAAEQlAAA9wcmEPYs9aQAAAAB/wAAAAAAAAEQlQAA9rt4rPZYZ
fwAAAAB/wAAAAAAAAEQlgAA9v5kwPZWK5AAAAAB/wAAAAAAAAEQlwAA9tBkNPYQbhgAAAAB/wAAA
AAAAAEQmAAA9udYvPYBbKgAAAAB/wAAAAAAAAEQmQAA9vAuzPWvYHAAAAAB/wAAAAAAAAEQmgAA9
qBR2PTxknwAAAAB/wAAAAAAAAEQmwAA9h30CPUIBWgAAAAB/wAAAAAAAAEQnAAA9cChtPTL1swAA
AAB/wAAAAAAAAEQnQAA9XZF1PTuXYAAAAAB/wAAAAAAAAEQngAA899qsPSBaZgAAAAB/wAAAAAAA
AEQnwAA8nqb2PQtuswAAAAB/wAAAAAAAAEQoAAA76ncyPOu9/wAAAAB/wAAAAAAAAEQoQAA7ncgs
PSV+KgAAAAB/wAAAAAAAAEQogAA8qFl3PTnSOAAAAAB/wAAAAAAAAEQowAA9aJ3TPbfSmgAAAAB/
wAAAAAAAAEQpAAA9oozGParGXwAAAAB/wAAAAAAAAEQpQAA9oMPAPZS05gAAAAB/wAAAAAAAAEQp
gAA9vSQ2PYhtxQAAAAB/wAAAAAAAAEQpwAA9srzEPWfI7wAAAAB/wAAAAAAAAEQqAAA9eU4MPU4a
OgAAAAB/wAAAAAAAAEQqQAA9ab62PVSgUQAAAAB/wAAAAAAAAEQqgAA9Y+K2PVF3KgAAAAB/wAAA
AAAAAEQqwAA9cIyaPXCf7AAAAAB/wAAAAAAAAEQrAAA9PswSPWZh2gAAAAB/wAAAAAAAAEQrQAA9
lBuoPX3+DAAAAAB/wAAAAAAAAEQrgAA9LK1UPVKD3wAAAAB/wAAAAAAAAEQrwAA8yKN4PU4zqQAA
AAB/wAAAAAAAAEQsAAA8cacyPUw9fgAAAAB/wAAAAAAAAEQsQAA8Q7AjPSzyzQAAAAB/wAAAAAAA
AEQsgAA8lBiNPUd5RgAAAAB/wAAAAAAAAEQswAA9CsR3PU7+lwAAAAB/wAAAAAAAAEQtAAA9QyJK
PWd5xgAAAAB/wAAAAAAAAEQtQAA9f1h+PTk7eQAAAAB/wAAAAAAAAEQtgAA9cMefPSANQAAAAAB/
wAAAAAAAAEQtwAA9it3vPQE2uwAAAAB/wAAAAAAAAEQuAAA9SDjSPKUNRgAAAAB/wAAAAAAAAEQu
QAA9N8H3PK6U4QAAAAB/wAAAAAAAAEQugAA9BczGPOjW8gAAAAB/wAAAAAAAAEQuwAA9PpMdPQvP
owAAAAB/wAAAAAAAAEQvAAA9Y43vPSOupgAAAAB/wAAAAAAAAEQvQAA9aj6YPSaTvwAAAAB/wAAA
AAAAAEQvgAA9aD8WPWMYMwAAAAB/wAAAAAAAAEQvwAA9P4AtPXXKKAAAAAB/wAAAAAAAAEQwAAA8
/ytePWBRugAAAAB/wAAAAAAAAEQwQAC77n2NPVt2lgAAAAB/wAAAAAAAAEQwgAC83dC4PWPndQAA
AAB/wAAAAAAAAEQwwAC8e25gPUEwtQAAAAB/wAAAAAAAAEQxAAC8goykPYC6TgAAAAB/wAAAAAAA
AEQxQAC6+zyoPWhkhgAAAAB/wAAAAAAAAEQxgAA70yeuPVNVlwAAAAB/wAAAAAAAAEQxwAA8kMjI
PYlo4QAAAAB/wAAAAAAAAEQyAAA8cF2CPa6ucwAAAAB/wAAAAAAAAEQyQAC9D+9iPbmSIgAAAAB/
wAAAAAAAAEQygAC9Bml0PbTQkwAAAAB/wAAAAAAAAEQywAC8o5vyPbYM/AAAAAB/wAAAAAAAAEQz
AAC7iKikPapbqgAAAAB/wAAAAAAAAEQzQAC7y5nJPZu/cgAAAAB/wAAAAAAAAEQzgAC8kpaXPYrF
9QAAAAB/wAAAAAAAAEQzwAC8MTlmPY/ShAAAAAB/wAAAAAAAAEQ0AAC88Y9gPaIjegAAAAB/wAAA
AAAAAEQ0QAC9W1WsPckg7gAAAAB/wAAAAAAAAEQ0gAC9o6RSPcGA8wAAAAB/wAAAAAAAAEQ0wAC9
wa/8PbRU2AAAAAB/wAAAAAAAAEQ1AAC95Q8HPZYZQwAAAAB/wAAAAAAAAEQ1QAC+Ce7dPYGOvQAA
AAB/wAAAAAAAAEQ1gAC9+/D/PXvi+QAAAAB/wAAAAAAAAEQ1wAC9/oMoPYywAQAAAAB/wAAAAAAA
AEQ2AAC96iQGPZPDfgAAAAB/wAAAAAAAAEQ2QAC9tNuVPYn9twAAAAB/wAAAAAAAAEQ2gAC9rF49
PYWPNQAAAAB/wAAAAAAAAEQ2wAC9gt2qPUG9dAAAAAB/wAAAAAAAAEQ3AAC9gffjPRtWlAAAAAB/
wAAAAAAAAEQ3QAC9R7g0PNu7SAAAAAB/wAAAAAAAAEQ3gAC9Ku+zPLqT7AAAAAB/wAAAAAAAAEQ3
wAC9LXbPPJZPRwAAAAB/wAAAAAAAAEQ4AAC9TFUcPG001QAAAAB/wAAAAAAAAEQ4QAC9bnuqPJzx
5AAAAAB/wAAAAAAAAEQ4gAC9WSEYPMtg4gAAAAB/wAAAAAAAAEQ4wAC9OdqzPTjRxgAAAAB/wAAA
AAAAAEQ5AAC8y3JlPXu/4gAAAAB/wAAAAAAAAEQ5QAC7oBexPYBRCwAAAAB/wAAAAAAAAEQ5gAC8
U5MyPZnJfgAAAAB/wAAAAAAAAEQ5wAC8xv5QPauGEgAAAAB/wAAAAAAAAEQ6AAC9CZyKPZ4aNQAA
AAB/wAAAAAAAAEQ6QAC89Si6PZPtuwAAAAB/wAAAAAAAAEQ6gAC9IBiyPZSR2gAAAAB/wAAAAAAA
AEQ6wAC9VH+5PaJ0gwAAAAB/wAAAAAAAAEQ7AAC9hkghPZtEAwAAAAB/wAAAAAAAAEQ7QAC9Mr9C
PZgOYwAAAAB/wAAAAAAAAEQ7gAC9PgQ0PX8pqgAAAAB/wAAAAAAAAEQ7wAC8o9P6PWFaJgAAAAB/
wAAAAAAAAEQ8AAA8E/EsPULDXAAAAAB/wAAAAAAAAEQ8QAA8zqKxPW6D1QAAAAB/wAAAAAAAAEQ8
gAA8LN1QPY7XzQAAAAB/wAAAAAAAAEQ8wAA8H17EPay4UQAAAAB/wAAAAAAAAEQ9AAC8rNxtPZgP
nQAAAAB/wAAAAAAAAEQ9QAC9gvAUPYuZZAAAAAB/wAAAAAAAAEQ9gAC9hgiJPYwvNwAAAAB/wAAA
AAAAAEQ9wAC9gNKQPWC63AAAAAB/wAAAAAAAAEQ+AAC9ks5ePUne/gAAAAB/wAAAAAAAAEQ+QAC9
G9rwPOwU3gAAAAB/wAAAAAAAAEQ+gAC9B5zXPL6NJAAAAAB/wAAAAAAAAEQ+wAC8UrpTPII9dAAA
AAB/wAAAAAAAAEQ/AAA+FRfKPgOHgQAAAAB/wAAAAAAAAEQ/QAC8j6lQPRHE6AAAAAB/wAAAAAAA
AEQ/gAC8k8lnPOk0twAAAAB/wAAAAAAAAEQ/wAC88KemPQNmxQAAAAB/wAAAAAAAAERAAAC9OYIX
PNBe2AAAAAB/wAAAAAAAAERAQAC9mWTnPNLLAgAAAAB/wAAAAAAAAERAgAC9fnH4PLzeqQAAAAB/
wAAAAAAAAERAwAC9d33WPRzkDAAAAAB/wAAAAAAAAERBAAC9HGnCPUICEwAAAAB/wAAAAAAAAERB
QAA8Gx+8PYYf9QAAAAB/wAAAAAAAAERBgAA9DlzTPZL7IwAAAAB/wAAAAAAAAERBwAA9IicLPY0P
PQAAAAB/wAAAAAAAAERCAAA9F4MePY4GnAAAAAB/wAAAAAAAAERCQAA9FErAPZPRHwAAAAB/wAAA
AAAAAERCgAA8+QdlPYOuegAAAAB/wAAAAAAAAERCwAA8xJvfPXYhGwAAAAB/wAAAAAAAAERDAAA8
R0sjPU+opAAAAAB/wAAAAAAAAERDQAC6EZ0gPQcFQAAAAAB/wAAAAAAAAERDgAC76ZbIPQwXRAAA
AAB/wAAAAAAAAERDwAA7E8d8PQiKmwAAAAB/wAAAAAAAAEREAAC7EvKbPPA3LQAAAAB/wAAAAAAA
AEREQAA8o1UdPNf/iAAAAAB/wAAAAAAAAEREgAA8rl8yPE3iWQAAAAB/wAAAAAAAAEREwAA7rvdu
PGNI0AAAAAB/wAAAAAAAAERFAAC7OvQ7PLbVPQAAAAB/wAAAAAAAAERFQAC8uwnGPJ+6PQAAAAB/
wAAAAAAAAERFgAC9LSmZPQTltgAAAAB/wAAAAAAAAERFwAC9JrBLPSgVlQAAAAB/wAAAAAAAAERG
AAC9J0lOPS30BgAAAAB/wAAAAAAAAERGQAA8X+yrPVSlOwAAAAB/wAAAAAAAAERGgAA9F2y9PUJw
oQAAAAB/wAAAAAAAAERGwAA9RcVSPVLTzQAAAAB/wAAAAAAAAERHAAA9kUroPUpkEAAAAAB/wAAA
AAAAAERHQAA9mCpnPSvnEgAAAAB/wAAAAAAAAERHgAA9nFc0PRO0NgAAAAB/wAAAAAAAAERHwAA9
QltKPMaoHgAAAAB/wAAAAAAAAERIAAA9EGzNPPTjZwAAAAB/wAAAAAAAAA==</set>
      <set id="src_31" fmt="ptset">AAAABnNyY18zMQAAAAAAAAAGAAADhcLIAAC+VWJQPQyLFQAAAAB/wAAAAAAAAMLGAAC+e/lUPR4q
lwAAAAB/wAAAAAAAAMLEAAC+jSh6PYtM8AAAAAB/wAAAAAAAAMLCAAC+fRunPYt6uQAAAAB/wAAA
AAAAAMLAAAC+WN8+PWC/fQAAAAB/wAAAAAAAAMK+AAC+NC2kPRmlkAAAAAB/wAAAAAAAAMK8AAC+
C5XyPUWHrAAAAAB/wAAAAAAAAMK6AAC+DDl4PUBYxgAAAAB/wAAAAAAAAMK4AAC+BFDlPSjj5QAA
AAB/wAAAAAAAAMK2AAC+C/SlPPkwYQAAAAB/wAAAAAAAAMK0AAC+C17pPI9OEwAAAAB/wAAAAAAA
AMKyAAC+FPXhPJzLPgAAAAB/wAAAAAAAAMKwAAC+FvQCPOx6bgAAAAB/wAAAAAAAAMKuAAC+C7Qg
PRA/NwAAAAB/wAAAAAAAAMKsAAC+Cw3pPRKYqQAAAAB/wAAAAAAAAMKqAAC9+dWzPR9GLQAAAAB/
wAAAAAAAAMKoAAC93y5uPSV1KQAAAAB/wAAAAAAAAMKmAAC9o5EZPQYSMgAAAAB/wAAAAAAAAMKk
AAC9X62WPUfjXgAAAAB/wAAAAAAAAMKiAAC7rvNoPc/kLAAAAAB/wAAAAAAAAMKgAAC7uYCmPcjA
rwAAAAB/wAAAAAAAAMKeAAC8ig+SPZo2ggAAAAB/wAAAAAAAAMKcAAC8F1BUPWFGCQAAAAB/wAAA
AAAAAMKaAAC8YUOtPUZBdwAAAAB/wAAAAAAAAMKYAAC9DsiPPQwL7gAAAAB/wAAAAAAAAMKWAAC9
FNjtPQO1qgAAAAB/wAAAAAAAAMKUAAC9VZbTPMvLqwAAAAB/wAAAAAAAAMKSAAC9LwiYPOIUsAAA
AAB/wAAAAAAAAMKQAAC9exQEPLO19QAAAAB/wAAAAAAAAMKOAAC9sv4iPMHjAAAAAAB/wAAAAAAA
AMKMAAC91v4uPM4vPQAAAAB/wAAAAAAAAMKKAAC9t3gMPNbERAAAAAB/wAAAAAAAAMKIAAC9l3NY
PQg40wAAAAB/wAAAAAAAAMKGAAC9E06wPFHzZgAAAAB/wAAAAAAAAMKEAAC8gR6GPIu4rwAAAAB/
wAAAAAAAAMKCAAC8YcsRPMSLwQAAAAB/wAAAAAAAAMKAAAC8t3ogPOhYdwAAAAB/wAAAAAAAAMJ8
AAC8gCpjPN3TRwAAAAB/wAAAAAAAAMJ4AAC8DTMBPIrGcAAAAAB/wAAAAAAAAMJ0AAC9N6KyPSvc
SgAAAAB/wAAAAAAAAMJwAAC9FXwwPPxJ+gAAAAB/wAAAAAAAAMJsAAC9B04QPNRQMAAAAAB/wAAA
AAAAAMJoAAC84qwcPQGh6AAAAAB/wAAAAAAAAMJkAAC9lOT9PZ8uOQAAAAB/wAAAAAAAAMJgAAC9
hb1aPaEiogAAAAB/wAAAAAAAAMJcAAC9g9VTPaQhCAAAAAB/wAAAAAAAAMJYAAC9NwQYPZuvfQAA
AAB/wAAAAAAAAMJUAAC9MT6SPZLZ9gAAAAB/wAAAAAAAAMJQAAC91N1XPXzJcQAAAAB/wAAAAAAA
AMJMAAC93Oo9PTD63gAAAAB/wAAAAAAAAMJIAAC93H8uPSJ3AAAAAAB/wAAAAAAAAMJEAAC95c1C
PSMcIAAAAAB/wAAAAAAAAMJAAAC9yoOdPSJwZAAAAAB/wAAAAAAAAMI8AAC9wTWLPVZ8vwAAAAB/
wAAAAAAAAMI4AAC9iebnPWWtGgAAAAB/wAAAAAAAAMI0AAC9ZCEEPV5YHAAAAAB/wAAAAAAAAMIw
AAC9iGW5PZga3QAAAAB/wAAAAAAAAMIsAAC9pX+uPVlJPQAAAAB/wAAAAAAAAMIoAAC9DDooPaKR
bAAAAAB/wAAAAAAAAMIkAAC9SbZkPYtkmAAAAAB/wAAAAAAAAMIgAAC90rQyPZdIYwAAAAB/wAAA
AAAAAMIcAAC98Cj/PZ1mJwAAAAB/wAAAAAAAAMIYAAC+I0PkPcUfiAAAAAB/wAAAAAAAAMIUAAC+
FImMPcI7+QAAAAB/wAAAAAAAAMIQAAC+PkCrPgvXyAAAAAB/wAAAAAAAAMIMAAC+EzLLPgH2+wAA
AAB/wAAAAAAAAMIIAAC94OPQPecPSAAAAAB/wAAAAAAAAMIEAAC9zw4QPcmrBQAAAAB/wAAAAAAA
AMIAAAC9p6BOPaQZ3wAAAAB/wAAAAAAAAMH4AAC+DEM9PdpQ3AAAAAB/wAAAAAAAAMHwAAC+EZKc
PbdjWgAAAAB/wAAAAAAAAMHoAAC+FD4OPavqhwAAAAB/wAAAAAAAAMHgAAC+EQk6PZG+PAAAAAB/
wAAAAAAAAMHYAAC+EiAMPZNL5gAAAAB/wAAAAAAAAMHQAAC+EBTlPVpnGwAAAAB/wAAAAAAAAMHI
AAC9+UQBPUShaAAAAAB/wAAAAAAAAMHAAAC95/j1PS1RyQAAAAB/wAAAAAAAAMG4AAC9t01PPRNn
hQAAAAB/wAAAAAAAAMGwAAC9kOTzPNjHDwAAAAB/wAAAAAAAAMGoAAC9pbycPIe/6wAAAAB/wAAA
AAAAAMGgAAC9jw/rPA8vzQAAAAB/wAAAAAAAAMGYAAC9jBu5PBGCRgAAAAB/wAAAAAAAAMGQAAC9
hPQQPKq6zgAAAAB/wAAAAAAAAMGIAAC9UYfRPH7LEQAAAAB/wAAAAAAAAMGAAAC9aGg3PJE1QAAA
AAB/wAAAAAAAAMFwAAC9T6Z2O94EIAAAAAB/wAAAAAAAAMFgAAC9WrPIPGc00AAAAAB/wAAAAAAA
AMFQAAC9JkKiPJhXKQAAAAB/wAAAAAAAAMFAAAC9TvEHPMPLywAAAAB/wAAAAAAAAMEwAAC9HVg8
PQLaYAAAAAB/wAAAAAAAAMEgAAC82zhIPSEk8QAAAAB/wAAAAAAAAMEQAAC8tJZMPR4VyQAAAAB/
wAAAAAAAAMEAAAC6oftgPQ9g4wAAAAB/wAAAAAAAAMDgAAA8jVI9PK3lXgAAAAB/wAAAAAAAAMDA
AAA86dQDPBRBOAAAAAB/wAAAAAAAAMCgAAA8I303PIXdUgAAAAB/wAAAAAAAAMCAAAC7jNIGPQpp
sgAAAAB/wAAAAAAAAMBAAAC9DZjGPQpiuQAAAAB/wAAAAAAAAMAAAAC9Q/pAPKmLZgAAAAB/wAAA
AAAAAL+AAAC9NcKmPFWkRAAAAAB/wAAAAAAAAAAAAAC9Ky6wO+bWRgAAAAB/wAAAAAAAAD+AAAC8
nIdQPJnHvgAAAAB/wAAAAAAAAEAAAAA6oquWPK7c9gAAAAB/wAAAAAAAAEBAAAA7pc8IPIW0jQAA
AAB/wAAAAAAAAECAAAA48QkAPQXJ7gAAAAB/wAAAAAAAAECgAAC85/e/PP/zewAAAAB/wAAAAAAA
AEDAAAC9ERJHPQ0sTgAAAAB/wAAAAAAAAEDgAAC9Iec0PQ0W+gAAAAB/wAAAAAAAAEEAAAC9Qfj4
PTA6EAAAAAB/wAAAAAAAAEEQAAC9HdHkPTvlpgAAAAB/wAAAAAAAAEEgAAC9CcpsPTL//QAAAAB/
wAAAAAAAAEEwAAC9GvLLPSGKMwAAAAB/wAAAAAAAAEFAAAC9LtftPRg1PAAAAAB/wAAAAAAAAEFQ
AAC9guTUPRUqNAAAAAB/wAAAAAAAAEFgAAC9in/LPReLvgAAAAB/wAAAAAAAAEFwAAC9gshnPRS7
ZgAAAAB/wAAAAAAAAEGAAAC9X3dnPJdA3QAAAAB/wAAAAAAAAEGIAAC9GEFpPL7v/QAAAAB/wAAA
AAAAAEGQAAC9HmfTPOr19QAAAAB/wAAAAAAAAEGYAAC9Mrk+POCtSwAAAAB/wAAAAAAAAEGgAAC9
SxHDPLyROgAAAAB/wAAAAAAAAEGoAAC9biFtPESEHwAAAAB/wAAAAAAAAEGwAAC9jza2PLWvrgAA
AAB/wAAAAAAAAEG4AAC9jkBEPScfQgAAAAB/wAAAAAAAAEHAAAC9cY/7PVtWVgAAAAB/wAAAAAAA
AEHIAAC8+9iBPZuTIgAAAAB/wAAAAAAAAEHQAAC81eyjPXpGlQAAAAB/wAAAAAAAAEHYAAC9sWLH
PKxBlQAAAAB/wAAAAAAAAEHgAAC9wObKPQWLmAAAAAB/wAAAAAAAAEHoAAC91SJYPUasIQAAAAB/
wAAAAAAAAEHwAAC9v59gPXyOWAAAAAB/wAAAAAAAAEH4AAC9ukIMPXytgAAAAAB/wAAAAAAAAEIA
AAC9vC+cPVuSzQAAAAB/wAAAAAAAAEIEAAC9txULPVf8DQAAAAB/wAAAAAAAAEIIAAC9fgemPTr0
jgAAAAB/wAAAAAAAAEIMAAC9itoJPPM8iQAAAAB/wAAAAAAAAEIQAAC9Vox/PQJ7GgAAAAB/wAAA
AAAAAEIUAAC9DJnoPMsiIQAAAAB/wAAAAAAAAEIYAAC89z1kPQYoLgAAAAB/wAAAAAAAAEIcAAC9
A4OKPMWIIQAAAAB/wAAAAAAAAEIgAAC9IGZLPQIQ6AAAAAB/wAAAAAAAAEIkAAC9S3esPOntjgAA
AAB/wAAAAAAAAEIoAAC9VpeYPRHNMgAAAAB/wAAAAAAAAEIsAAC9exE1PQQE+QAAAAB/wAAAAAAA
AEIwAAC9Uqi6PO5GGwAAAAB/wAAAAAAAAEI0AAC9KiiRPOVlMQAAAAB/wAAAAAAAAEI4AAC9BClS
PPbC5AAAAAB/wAAAAAAAAEI8AAC9GIQDPOrCzQAAAAB/wAAAAAAAAEJAAAC9EKpiPM4vEgAAAAB/
wAAAAAAAAEJEAAC87l6dPLRqfQAAAAB/wAAAAAAAAEJIAAC9SzggPQSqRAAAAAB/wAAAAAAAAEJM
AAC9SHYmPMGaCwAAAAB/wAAAAAAAAEJQAAC9TrPpPJgGowAAAAB/wAAAAAAAAEJUAAC9OmPGPHNh
JgAAAAB/wAAAAAAAAEJYAAC9Cz/DPH2MuAAAAAB/wAAAAAAAAEJcAAC9G+RzPKhbVAAAAAB/wAAA
AAAAAEJgAAC9lYBCPXc6rgAAAAB/wAAAAAAAAEJkAAC9jwquPXEqhQAAAAB/wAAAAAAAAEJoAAC9
aGmnPWO6OgAAAAB/wAAAAAAAAEJsAAC9VQ2lPV/tfQAAAAB/wAAAAAAAAEJwAAC9HZyiPTpO8QAA
AAB/wAAAAAAAAEJ0AAC7roi2PTpO4AAAAAB/wAAAAAAAAEJ4AAA6qkowPTf+jAAAAAB/wAAAAAAA
AEJ8AAA8LYK/PUVUjQAAAAB/wAAAAAAAAEKAAAA8M4X8PVrcrgAAAAB/wAAAAAAAAEKCAAA8P3gb
PWkrxAAAAAB/wAAAAAAAAEKEAAA8gUquPXrBsAAAAAB/wAAAAAAAAEKGAAA9Lo5HPWVhjgAAAAB/
wAAAAAAAAEKIAAA9UnOxPVVIdgAAAAB/wAAAAAAAAEKKAAA9jJ1fPVk32wAAAAB/wAAAAAAAAEKM
AAA9rQ5DPWgQAwAAAAB/wAAAAAAAAEKOAAA9ZvAjPW1nXQAAAAB/wAAAAAAAAEKQAAA9cnbDPWL4
2gAAAAB/wAAAAAAAAEKSAAA9Mi9xPUWjTQAAAAB/wAAAAAAAAEKUAAA9BIF7PSq//wAAAAB/wAAA
AAAAAEKWAAA82mnjPLkm0gAAAAB/wAAAAAAAAEKYAAA8rBj2PPFkwwAAAAB/wAAAAAAAAEKaAAA8
JNwAPRuYLQAAAAB/wAAAAAAAAEKcAAA75h4sPRBnPwAAAAB/wAAAAAAAAEKeAAA7HouePSpwLwAA
AAB/wAAAAAAAAEKgAAC6lp2EPTsUSAAAAAB/wAAAAAAAAEKiAAC5k9fgPWCBVAAAAAB/wAAAAAAA
AEKkAAA7rsriPVreNwAAAAB/wAAAAAAAAEKmAAA9FJt9PXVc4AAAAAB/wAAAAAAAAEKoAAA9jGm+
PW7dqAAAAAB/wAAAAAAAAEKqAAA9gXeAPXB3RwAAAAB/wAAAAAAAAEKsAAA9PQbkPWfLKwAAAAB/
wAAAAAAAAEKuAAA85aU1PUaRlwAAAAB/wAAAAAAAAEKwAAA8mTTiPSgriQAAAAB/wAAAAAAAAEKy
AAA839i8PSlWKgAAAAB/wAAAAAAAAEK0AAA9GdSPPVBUOgAAAAB/wAAAAAAAAEK2AAA9LG0JPV09
LgAAAAB/wAAAAAAAAEK4AAA9R+CTPXXSMgAAAAB/wAAAAAAAAEK6AAA9ZjNVPYobkwAAAAB/wAAA
AAAAAEK8AAA9hFT3PZMdtAAAAAB/wAAAAAAAAEK+AAA9efYdPYeTMwAAAAB/wAAAAAAAAELAAAA9
hIRXPVdbawAAAAB/wAAAAAAAAELCAAA9iwrMPT2HzQAAAAB/wAAAAAAAAELEAAA9uu7XPSoUSgAA
AAB/wAAAAAAAAELGAAA969r0PTSF8wAAAAB/wAAAAAAAAELIAAA9+/5gPUrVcAAAAAB/wAAAAAAA
AELKAAA95+L7PWlNxQAAAAB/wAAAAAAAAELMAAA96hqhPXNo2QAAAAB/wAAAAAAAAELOAAA9v4BX
PWPPFgAAAAB/wAAAAAAAAELQAAA9rld4PUPI8QAAAAB/wAAAAAAAAELSAAA9vHHAPSH5HgAAAAB/
wAAAAAAAAELUAAA9pIa/PQO0lAAAAAB/wAAAAAAAAELWAAA9srU2PRScfwAAAAB/wAAAAAAAAELY
AAA9xBqdPS2c0gAAAAB/wAAAAAAAAELaAAA9vyGWPSz22AAAAAB/wAAAAAAAAELcAAA9riESPQz5
7gAAAAB/wAAAAAAAAELeAAA9qrndPPniSAAAAAB/wAAAAAAAAELgAAA90U4nPRK2WQAAAAB/wAAA
AAAAAELiAAA971q6POu5BAAAAAB/wAAAAAAAAELkAAA95NcHPNVWVQAAAAB/wAAAAAAAAELmAAA9
33E0PQ+eWwAAAAB/wAAAAAAAAELoAAA95vi9PTR+0AAAAAB/wAAAAAAAAELqAAA94drbPSeVKwAA
AAB/wAAAAAAAAELsAAA91NTyPWSr4gAAAAB/wAAAAAAAAELuAAA99anqPY0I3gAAAAB/wAAAAAAA
AELwAAA+CR28PZRutQAAAAB/wAAAAAAAAELyAAA+Jk9oPaJqKgAAAAB/wAAAAAAAAEL0AAA+Pehg
PZBluwAAAAB/wAAAAAAAAEL2AAA+TGVaPZWDAQAAAAB/wAAAAAAAAEL4AAA+XtA3PYPGuwAAAAB/
wAAAAAAAAEL6AAA+Z+PdPY0idgAAAAB/wAAAAAAAAEL8AAA+ak2EPZ866wAAAAB/wAAAAAAAAEL+
AAA+cgMaPar1BwAAAAB/wAAAAAAAAEMAAAA+cSpmPboj/QAAAAB/wAAAAAAAAEMBAAA+bvCRPbDz
ngAAAAB/wAAAAAAAAEMCAAA+fksSPZxZmQAAAAB/wAAAAAAAAEMDAAA+jVyNPYSdvgAAAAB/wAAA
AAAAAEMEAAA+kmL1PWGFRQAAAAB/wAAAAAAAAEMFAAA+mtVlPVmASAAAAAB/wAAAAAAAAEMGAAA+
mLhLPWbU1AAAAAB/wAAAAAAAAEMHAAA+kJ1ePYjkyAAAAAB/wAAAAAAAAEMIAAA+hvHwPcIbxgAA
AAB/wAAAAAAAAEMJAAA+g9afPd66CgAAAAB/wAAAAAAAAEMKAAA+iEfiPes2vgAAAAB/wAAAAAAA
AEMLAAA+itFXPgdBxAAAAAB/wAAAAAAAAEMMAAA+lSx2PgdOYwAAAAB/wAAAAAAAAEMNAAA+lCLX
PgfEYgAAAAB/wAAAAAAAAEMOAAA+kWYRPhMqAQAAAAB/wAAAAAAAAEMPAAA+h9gRPhCcAgAAAAB/
wAAAAAAAAEMQAAA+epJZPhRJzwAAAAB/wAAAAAAAAEMRAAA+d7o6PgfjBgAAAAB/wAAAAAAAAEMS
AAA+YRH/PgWODAAAAAB/wAAAAAAAAEMTAAA+cvf+PfyvCQAAAAB/wAAAAAAAAEMUAAA+dMGCPeq/
oAAAAAB/wAAAAAAAAEMVAAA+eQomPdqG9QAAAAB/wAAAAAAAAEMWAAA+g884Pb1JmQAAAAB/wAAA
AAAAAEMXAAA+hikUPcTjbwAAAAB/wAAAAAAAAEMYAAA+ifdjPb1vMAAAAAB/wAAAAAAAAEMZAAA+
iQBkPbHeEQAAAAB/wAAAAAAAAEMaAAA+i//lPaZj4wAAAAB/wAAAAAAAAEMbAAA+j+q4PaU2fgAA
AAB/wAAAAAAAAEMcAAA+iVPHPZbQDAAAAAB/wAAAAAAAAEMdAAA+iRaOPaFwQwAAAAB/wAAAAAAA
AEMeAAA+hLoAPYz6wAAAAAB/wAAAAAAAAEMfAAA+gRYyPZUrigAAAAB/wAAAAAAAAEMgAAA+ghIW
PaT/UQAAAAB/wAAAAAAAAEMhAAA+hexIPZzewwAAAAB/wAAAAAAAAEMiAAA+kM/nPbAJfQAAAAB/
wAAAAAAAAEMjAAA+nxMQPaCXZQAAAAB/wAAAAAAAAEMkAAA+ptvoPZzMRQAAAAB/wAAAAAAAAEMl
AAA+rdfuPYLPtQAAAAB/wAAAAAAAAEMmAAA+rjm9PWN6BAAAAAB/wAAAAAAAAEMnAAA+p8hAPVBG
QQAAAAB/wAAAAAAAAEMoAAA+o3SSPVlgxAAAAAB/wAAAAAAAAEMpAAA+qCV6PUalPQAAAAB/wAAA
AAAAAEMqAAA+pEmePS5PFAAAAAB/wAAAAAAAAEMrAAA+oIizPSXXiAAAAAB/wAAAAAAAAEMsAAA+
mdTRPRVEQAAAAAB/wAAAAAAAAEMtAAA+kDKYPRkqlAAAAAB/wAAAAAAAAEMuAAA+g9hePQPsggAA
AAB/wAAAAAAAAEMvAAA+eT/0PSIF+wAAAAB/wAAAAAAAAEMwAAA+cS9yPTgzzwAAAAB/wAAAAAAA
AEMxAAA+YZG2PXg00gAAAAB/wAAAAAAAAEMyAAA+Y9moPY+qTwAAAAB/wAAAAAAAAEMzAAA+Y2nB
PZpUqQAAAAB/wAAAAAAAAEM0AAA+a+oNPbAXaQAAAAB/wAAAAAAAAEM1AAA+eLFjPcPtIgAAAAB/
wAAAAAAAAEM2AAA+hiAKPdtlhgAAAAB/wAAAAAAAAEM3AAA+e9bePe40SQAAAAB/wAAAAAAAAEM4
AAA+g5NKPfYPegAAAAB/wAAAAAAAAEM5AAA+e28JPf0GjAAAAAB/wAAAAAAAAEM6AAA+if9LPeag
cwAAAAB/wAAAAAAAAEM7AAA+jYmnPeNUwgAAAAB/wAAAAAAAAEM8AAA+jK0vPb4lXAAAAAB/wAAA
AAAAAEM9AAA+jfhfPawQ0gAAAAB/wAAAAAAAAEM+AAA+jB+wPZgSywAAAAB/wAAAAAAAAEM/AAA+
mBfKPX+iDQAAAAB/wAAAAAAAAENAAAA+oBvqPW9zygAAAAB/wAAAAAAAAENBAAA+nq7xPXEA1wAA
AAB/wAAAAAAAAENCAAA+pDBTPWK79wAAAAB/wAAAAAAAAENDAAA+nE3uPU7t9gAAAAB/wAAAAAAA
AENEAAA+ngc/PUSKegAAAAB/wAAAAAAAAENFAAA+m9WVPWtrIwAAAAB/wAAAAAAAAENGAAA+m8Oc
PWwajAAAAAB/wAAAAAAAAENHAAA+nvUYPY0p7AAAAAB/wAAAAAAAAENIAAA+oWzVPZMelgAAAAB/
wAAAAAAAAENJAAA+pnSLPaSuXgAAAAB/wAAAAAAAAENKAAA+q5vHPbc1/gAAAAB/wAAAAAAAAENL
AAA+rHQ9PbvFvQAAAAB/wAAAAAAAAENMAAA+ri/kPbuyqQAAAAB/wAAAAAAAAENNAAA+pbYJPcmv
lwAAAAB/wAAAAAAAAENOAAA+nGwGPciSVwAAAAB/wAAAAAAAAENPAAA+kdHrPchiUgAAAAB/wAAA
AAAAAENQAAA+m/11PbInwwAAAAB/wAAAAAAAAENRAAA+n1vOPa/SjAAAAAB/wAAAAAAAAENSAAA+
su6CPbjq3AAAAAB/wAAAAAAAAENTAAA+u/bxPaqLxAAAAAB/wAAAAAAAAENUAAA+wQAXPZxcaQAA
AAB/wAAAAAAAAENVAAA+yL/sPZ4KRQAAAAB/wAAAAAAAAENWAAA+woaNPaFbkAAAAAB/wAAAAAAA
AENXAAA+tR/UPa9ljwAAAAB/wAAAAAAAAENYAAA+quCQPb/VswAAAAB/wAAAAAAAAENZAAA+sTB/
PbusegAAAAB/wAAAAAAAAENaAAA+rx3lPcspkAAAAAB/wAAAAAAAAENbAAA+sgQcPcfmugAAAAB/
wAAAAAAAAENcAAA+r9a5PdIwiwAAAAB/wAAAAAAAAENdAAA+t/LvPdVz3AAAAAB/wAAAAAAAAENe
AAA+vVhsPdysiwAAAAB/wAAAAAAAAENfAAA+wIG4PcPzjwAAAAB/wAAAAAAAAENgAAA+uJG1PbX7
gAAAAAB/wAAAAAAAAENhAAA+s4VXPbPe8AAAAAB/wAAAAAAAAENiAAA+t1wwPbBcCwAAAAB/wAAA
AAAAAENjAAA+tfkSPbArBwAAAAB/wAAAAAAAAENkAAA+u7GaPbGDnwAAAAB/wAAAAAAAAENlAAA+
wKvPPa/LtQAAAAB/wAAAAAAAAENmAAA+wavqPclUzQAAAAB/wAAAAAAAAENnAAA+xiJ3PdA24QAA
AAB/wAAAAAAAAENoAAA+yjtXPfTwfQAAAAB/wAAAAAAAAENpAAA+w7/mPfqJgAAAAAB/wAAAAAAA
AENqAAA+xNS0PesYqQAAAAB/wAAAAAAAAENrAAA+vwqwPdnKFwAAAAB/wAAAAAAAAENsAAA+uepx
Pau8KAAAAAB/wAAAAAAAAENtAAA+vWMbPY4jYgAAAAB/wAAAAAAAAENuAAA+uZTQPYOoowAAAAB/
wAAAAAAAAENvAAA+s/6nPWzbcgAAAAB/wAAAAAAAAENwAAA+ucShPYHozAAAAAB/wAAAAAAAAENx
AAA+vJDkPV2+lQAAAAB/wAAAAAAAAENyAAA+xNN5PZGiBwAAAAB/wAAAAAAAAENzAAA+0x75Pbwk
SQAAAAB/wAAAAAAAAEN0AAA+4sOdPcNN/wAAAAB/wAAAAAAAAEN1AAA+8uxlPbVyjAAAAAB/wAAA
AAAAAEN2AAA+5w1cPcEOrAAAAAB/wAAAAAAAAEN3AAA+6Ir0PZ7oJQAAAAB/wAAAAAAAAEN4AAA+
6Jy+PYu/NQAAAAB/wAAAAAAAAEN5AAA+8MHrPXPU3QAAAAB/wAAAAAAAAEN6AAA+8ucBPW41CAAA
AAB/wAAAAAAAAEN7AAA++oNLPV/d2AAAAAB/wAAAAAAAAEN8AAA/AGOIPVxytAAAAAB/wAAAAAAA
AEN9AAA/BGtGPXEzbAAAAAB/wAAAAAAAAEN+AAA/BePnPZUcYwAAAAB/wAAAAAAAAEN/AAA/B0Hn
PaCrkAAAAAB/wAAAAAAAAEOAAAA/A6aUPakQ2wAAAAB/wAAAAAAAAEOAgAA/BzwXPbu5PAAAAAB/
wAAAAAAAAEOBAAA/EJclPcWrFAAAAAB/wAAAAAAAAEOBgAA/FbzFPd2xigAAAAB/wAAAAAAAAEOC
AAA/HF4xPcBRVAAAAAB/wAAAAAAAAEOCgAA/IT6KPbKNfQAAAAB/wAAAAAAAAEODAAA/I0tfPZcX
PgAAAAB/wAAAAAAAAEODgAA/Js/sPZLcugAAAAB/wAAAAAAAAEOEAAA/LvDuPZY3JwAAAAB/wAAA
AAAAAEOEgAA/MhsUPZo4ngAAAAB/wAAAAAAAAEOFAAA/MpuEPaUqGAAAAAB/wAAAAAAAAEOFgAA/
MMFEPakD5wAAAAB/wAAAAAAAAEOGAAA/MFLhPaf8LgAAAAB/wAAAAAAAAEOGgAA/MtDvPXfcNQAA
AAB/wAAAAAAAAEOHAAA/NKy2PTKi7gAAAAB/wAAAAAAAAEOHgAA/M9bzPS2xiQAAAAB/wAAAAAAA
AEOIAAA/NJUBPQ5ebAAAAAB/wAAAAAAAAEOIgAA/LwKyPFe0zQAAAAB/wAAAAAAAAEOJAAA/K+nO
PKZT/wAAAAB/wAAAAAAAAEOJgAA/KRGKPJp9UwAAAAB/wAAAAAAAAEOKAAA/J35QPPmfGQAAAAB/
wAAAAAAAAEOKgAA/Jgt0PTM74QAAAAB/wAAAAAAAAEOLAAA/InWiPZ8R7AAAAAB/wAAAAAAAAEOL
gAA/JK5QPaB5HQAAAAB/wAAAAAAAAEOMAAA/JbaaPasNFQAAAAB/wAAAAAAAAEOMgAA/I6xdPZSa
VgAAAAB/wAAAAAAAAEONAAA/KUU6PaHIXAAAAAB/wAAAAAAAAEONgAA/LXJ6PbnnOwAAAAB/wAAA
AAAAAEOOAAA/MUNtPbML8gAAAAB/wAAAAAAAAEOOgAA/My5bPa4hWgAAAAB/wAAAAAAAAEOPAAA/
NVX/PajbUwAAAAB/wAAAAAAAAEOPgAA/PV2zPZRZRAAAAAB/wAAAAAAAAEOQAAA/PeukPYrFXwAA
AAB/wAAAAAAAAEOQgAA/PdkEPYwvBAAAAAB/wAAAAAAAAEORAAA/O7c2ParT9AAAAAB/wAAAAAAA
AEORgAA/PMC2Pa3TZwAAAAB/wAAAAAAAAEOSAAA/PBUGPbnIBwAAAAB/wAAAAAAAAEOSgAA/O6AV
PbsG/wAAAAB/wAAAAAAAAEOTAAA/OXLqPatnbQAAAAB/wAAAAAAAAEOTgAA/PSKZPYqr0gAAAAB/
wAAAAAAAAEOUAAA/PB1pPYPpcgAAAAB/wAAAAAAAAEOUgAA/ORW3PZRgJQAAAAB/wAAAAAAAAEOV
AAA/OHv9Paep6wAAAAB/wAAAAAAAAEOVgAA/OyM7PcH3pQAAAAB/wAAAAAAAAEOWAAA/N+LePcyG
+gAAAAB/wAAAAAAAAEOWgAA/N4IsPb6TbgAAAAB/wAAAAAAAAEOXAAA/OHZpPauB8QAAAAB/wAAA
AAAAAEOXgAA/PiVsPaBn3wAAAAB/wAAAAAAAAEOYAAA/Q5HEPZY1pAAAAAB/wAAAAAAAAEOYgAA/
Q9sdPZPvbAAAAAB/wAAAAAAAAEOZAAA/S74jPZky5gAAAAB/wAAAAAAAAEOZgAA/S1GtPZGDTAAA
AAB/wAAAAAAAAEOaAAA/SzX9PY2KpAAAAAB/wAAAAAAAAEOagAA/S6c8PUrmwgAAAAB/wAAAAAAA
AEObAAA/ULk+PUdqRwAAAAB/wAAAAAAAAEObgAA/UPGRPQajPAAAAAB/wAAAAAAAAEOcAAA/TWHA
PSdyxgAAAAB/wAAAAAAAAEOcgAA/TX1EPUk0VQAAAAB/wAAAAAAAAEOdAAA/TeRIPUSAoQAAAAB/
wAAAAAAAAEOdgAA/UNbKPUR9uwAAAAB/wAAAAAAAAEOeAAA/UekMPUElagAAAAB/wAAAAAAAAEOe
gAA/Xmu2PYzvDgAAAAB/wAAAAAAAAEOfAAA/W81YPVcdUAAAAAB/wAAAAAAAAEOfgAA/XW9IPVJ4
NAAAAAB/wAAAAAAAAEOgAAA/W68+PR0cfQAAAAB/wAAAAAAAAEOggAA/X2uHPYGgSQAAAAB/wAAA
AAAAAEOhAAA/W6f9PZMp2AAAAAB/wAAAAAAAAEOhgAA/UxYYPZnn9AAAAAB/wAAAAAAAAEOiAAA/
TAZUPbAAAwAAAAB/wAAAAAAAAEOigAA/RX5kPcMUDAAAAAB/wAAAAAAAAEOjAAA/P7kjPcB6bwAA
AAB/wAAAAAAAAEOjgAA/QlT4PdAuXQAAAAB/wAAAAAAAAEOkAAA/RrYrPcTqfQAAAAB/wAAAAAAA
AEOkgAA/ScpdPa+7YAAAAAB/wAAAAAAAAEOlAAA/T2fcPbD4IwAAAAB/wAAAAAAAAEOlgAA/UHeV
PanfNgAAAAB/wAAAAAAAAEOmAAA/Ubl7PZ6zngAAAAB/wAAAAAAAAEOmgAA/UR6zPZksYAAAAAB/
wAAAAAAAAEOnAAA/V0ZoPa5sPgAAAAB/wAAAAAAAAEOngAA/VLYAPaksdgAAAAB/wAAAAAAAAEOo
AAA/VAojPaaPbAAAAAB/wAAAAAAAAEOogAA/Vli2PZBs/QAAAAB/wAAAAAAAAEOpAAA/UgrPPYhg
wwAAAAB/wAAAAAAAAEOpgAA/UCrIPYC06wAAAAB/wAAAAAAAAEOqAAA/SJidPS6mCgAAAAB/wAAA
AAAAAEOqgAA/SJc8PTso3wAAAAB/wAAAAAAAAEOrAAA/R8PePTaK3QAAAAB/wAAAAAAAAEOrgAA/
TWx+PXNE0wAAAAB/wAAAAAAAAEOsAAA/UFVmPbD4FwAAAAB/wAAAAAAAAEOsgAA/VRQ8PdDCZwAA
AAB/wAAAAAAAAEOtAAA/V6afPe4GtwAAAAB/wAAAAAAAAEOtgAA/V/TSPfdqagAAAAB/wAAAAAAA
AEOuAAA/VC6GPfLztgAAAAB/wAAAAAAAAEOugAA/T0tmPenXCAAAAAB/wAAAAAAAAEOvAAA/TEK+
PcoHrAAAAAB/wAAAAAAAAEOvgAA/SEAePazRTAAAAAB/wAAAAAAAAEOwAAA/Tzi1PTDkzAAAAAB/
wAAAAAAAAEOwgAA/TPUIPU7HDQAAAAB/wAAAAAAAAEOxAAA/SfCYPTRGowAAAAB/wAAAAAAAAEOx
gAA/SED2PWxjAwAAAAB/wAAAAAAAAEOyAAA/Rji+PZgEXQAAAAB/wAAAAAAAAEOygAA/RSLwPZot
7AAAAAB/wAAAAAAAAEOzAAA/RAvvPanLvQAAAAB/wAAAAAAAAEOzgAA/P7LpPcdq7QAAAAB/wAAA
AAAAAEO0AAA/OagEPbghPQAAAAB/wAAAAAAAAEO0gAA/NjyjPbZZ6AAAAAB/wAAAAAAAAEO1AAA/
MVjiPbHMEAAAAAB/wAAAAAAAAEO1gAA/LtlvPajBhgAAAAB/wAAAAAAAAEO2AAA/KoaDPZ9slAAA
AAB/wAAAAAAAAEO2gAA/KEVpPXHLXwAAAAB/wAAAAAAAAEO3AAA/J/XRPUNhXAAAAAB/wAAAAAAA
AEO3gAA/IbdkPRLtDgAAAAB/wAAAAAAAAEO4AAA/HaOPPTrIpwAAAAB/wAAAAAAAAEO4gAA/HxOY
PUtq/AAAAAB/wAAAAAAAAEO5AAA/H3GjPW4ikAAAAAB/wAAAAAAAAEO5gAA/H2mMPZbVUgAAAAB/
wAAAAAAAAEO6AAA/H6VGPavtjgAAAAB/wAAAAAAAAEO6gAA/HT1bPb1hlwAAAAB/wAAAAAAAAEO7
AAA/F09YPb4BbAAAAAB/wAAAAAAAAEO7gAA/G2XbPbOyMAAAAAB/wAAAAAAAAEO8AAA/FvoiPY3O
3AAAAAB/wAAAAAAAAEO8gAA/FJ4PPXS6WgAAAAB/wAAAAAAAAEO9AAA/E586PV2WgAAAAAB/wAAA
AAAAAEO9gAA++Xd2PfkZgQAAAAB/wAAAAAAAAEO+AAA/AJUyPe2o5gAAAAB/wAAAAAAAAEO+gAA/
BJnsPfOV/wAAAAB/wAAAAAAAAEO/AAA/DQ58PcgSpQAAAAB/wAAAAAAAAEO/gAA/EJvOPc1ocQAA
AAB/wAAAAAAAAEPAAAA/D2wePdBuxAAAAAB/wAAAAAAAAEPAgAA/DE/HPcFs9wAAAAB/wAAAAAAA
AEPBAAA/FtiwPaBu5QAAAAB/wAAAAAAAAEPBgAA/G5rqPaYY1QAAAAB/wAAAAAAAAEPCAAA/Hyp8
PbjhEAAAAAB/wAAAAAAAAEPCgAA/ILNZPdyf7wAAAAB/wAAAAAAAAEPDAAA/JQFYPflxVwAAAAB/
wAAAAAAAAEPDgAA/J/sFPg8EhAAAAAB/wAAAAAAAAEPEAAA/Jr02Pho0lAAAAAB/wAAAAAAAAEPE
gAA/IyfQPhm3nwAAAAB/wAAAAAAAAEPFAAA/G6bXPgyWhQAAAAB/wAAAAAAAAEPFgAA/Eum/PgB3
9QAAAAB/wAAAAAAAAEPGAAA/EcLcPfMJDQAAAAB/wAAAAAAAAEPGgAA/IN0+PbIJ8gAAAAB/wAAA
AAAAAEPHAAA/IRqdPaJKJgAAAAB/wAAAAAAAAEPHgAA/I0WPPapwawAAAAB/wAAAAAAAAEPIAAA/
JblTPZbqaAAAAAB/wAAAAAAAAEPIgAA/JdIPPaD6OwAAAAB/wAAAAAAAAEPJAAA/H/RpPaBbJQAA
AAB/wAAAAAAAAEPJgAA/IanCPZnWfgAAAAB/wAAAAAAAAEPKAAA/I5aaPa+/VgAAAAB/wAAAAAAA
AEPKgAA/JKL0PbFpVQAAAAB/wAAAAAAAAEPLAAA/J7axPaeMYwAAAAB/wAAAAAAAAEPLgAA/KZln
PaC2XgAAAAB/wAAAAAAAAEPMAAA/Jt1SPaW7bAAAAAB/wAAAAAAAAEPMgAA/LbfRPdil+AAAAAB/
wAAAAAAAAEPNAAA/LNVSPgDeQQAAAAB/wAAAAAAAAEPNgAA/K2HTPgwyKgAAAAB/wAAAAAAAAEPO
AAA/KMRcPgmhsgAAAAB/wAAAAAAAAEPOgAA/IWFnPhOItgAAAAB/wAAAAAAAAEPPAAA/KKkrPgBA
/wAAAAB/wAAAAAAAAEPPgAA/Lhx2Pf71ugAAAAB/wAAAAAAAAEPQAAA/LS7lPfOprwAAAAB/wAAA
AAAAAEPQgAA/LZjdPd/x8QAAAAB/wAAAAAAAAEPRAAA/KMCWPdAl5wAAAAB/wAAAAAAAAEPRgAA/
I2boPdNcSAAAAAB/wAAAAAAAAEPSAAA/Jju0Pdv55QAAAAB/wAAAAAAAAEPSgAA/JsEBPebspgAA
AAB/wAAAAAAAAEPTAAA/KmM8Pf/m6QAAAAB/wAAAAAAAAEPTgAA/Lh3EPftJggAAAAB/wAAAAAAA
AEPUAAA/LX4/Peuk8gAAAAB/wAAAAAAAAEPUgAA/Lgq2Pe+TnQAAAAB/wAAAAAAAAEPVAAA/L5+6
PfpL7AAAAAB/wAAAAAAAAEPVgAA/MksVPf7VBwAAAAB/wAAAAAAAAEPWAAA/MXQ6Pgq7QAAAAAB/
wAAAAAAAAEPWgAA/KGoDPjL5zAAAAAB/wAAAAAAAAEPXAAA/Ly8lPkE9SwAAAAB/wAAAAAAAAEPX
gAA/KnkgPjfB4QAAAAB/wAAAAAAAAEPYAAA/I1HGPj5t6wAAAAB/wAAAAAAAAEPYgAA/I7ooPj0G
ewAAAAB/wAAAAAAAAEPZAAA/HIUCPjEsXAAAAAB/wAAAAAAAAEPZgAA/FmqNPio/EAAAAAB/wAAA
AAAAAEPaAAA/DnqAPiO5pgAAAAB/wAAAAAAAAEPagAA/DP4dPh29CQAAAAB/wAAAAAAAAEPbAAA/
By0pPiOS+QAAAAB/wAAAAAAAAEPbgAA/DBIjPilPlgAAAAB/wAAAAAAAAEPcAAA/E1WOPj2e2gAA
AAB/wAAAAAAAAEPcgAA/DkMMPkEknQAAAAB/wAAAAAAAAEPdAAA/Dw57PkwDWQAAAAB/wAAAAAAA
AEPdgAA/C2muPkvfDgAAAAB/wAAAAAAAAEPeAAA/B/h0PkkgpgAAAAB/wAAAAAAAAEPegAA/DQNk
PkJ9KAAAAAB/wAAAAAAAAEPfAAA/C5A8PjtYPgAAAAB/wAAAAAAAAEPfgAA/EC/tPmG9IwAAAAB/
wAAAAAAAAEPgAAA/FnpqPnClQAAAAAB/wAAAAAAAAEPggAA/CScfPl9YXwAAAAB/wAAAAAAAAEPh
AAA/DMCAPmFLpgAAAAB/wAAAAAAAAEPhgAA/D/+WPl8J6gAAAAB/wAAAAAAAAEPiAAA/Da9SPkwc
OQAAAAB/wAAAAAAAAEPigAA/BtqvPkxiOAAAAAB/wAAAAAAAAEPjAAA/Ac00PlC6JQAAAAB/wAAA
AAAAAEPjgAA+8y9jPkMDhgAAAAB/wAAAAAAAAEPkAAA+8clbPju/7gAAAAB/wAAAAAAAAEPkgAA+
4uB4PkABRQAAAAB/wAAAAAAAAEPlAAA+6BcQPk9AqAAAAAB/wAAAAAAAAEPlgAA+245MPlBmcwAA
AAB/wAAAAAAAAEPmAAA+16T/PkwZAgAAAAB/wAAAAAAAAEPmgAA+05o/PkWqiAAAAAB/wAAAAAAA
AEPnAAA+xwKDPkf5nwAAAAB/wAAAAAAAAEPngAA+wEn+PjbWYQAAAAB/wAAAAAAAAEPoAAA+xgjk
Ph142AAAAAB/wAAAAAAAAEPogAA+z63HPh/7QAAAAAB/wAAAAAAAAEPpAAA+z6knPiXdrwAAAAB/
wAAAAAAAAEPpgAA+zfDqPkbqmAAAAAB/wAAAAAAAAEPqAAA+ug5rPjqNaQAAAAB/wAAAAAAAAEPq
gAA+vI4GPjhoyAAAAAB/wAAAAAAAAEPrAAA+wEDYPjNvTwAAAAB/wAAAAAAAAEPrgAA+zCbpPiv0
jAAAAAB/wAAAAAAAAEPsAAA+wLMqPigMmAAAAAB/wAAAAAAAAEPsgAA+v8/kPiOi2QAAAAB/wAAA
AAAAAEPtAAA+uEZ7PgtWIQAAAAB/wAAAAAAAAEPtgAA+qx57PgOk7gAAAAB/wAAAAAAAAEPuAAA+
r1WgPga14wAAAAB/wAAAAAAAAEPugAA+t2TrPg/JwgAAAAB/wAAAAAAAAEPvAAA+sLJRPg/nhAAA
AAB/wAAAAAAAAEPvgAA+sRnIPhKFSgAAAAB/wAAAAAAAAEPwAAA+rfzSPgyV+gAAAAB/wAAAAAAA
AEPwgAA+rfTgPglx2wAAAAB/wAAAAAAAAEPxAAA+rykEPg10kAAAAAB/wAAAAAAAAEPxgAA+nzPU
PhevIgAAAAB/wAAAAAAAAEPyAAA+jS6DPhevIwAAAAB/wAAAAAAAAEPygAA+hdqSPhS/LwAAAAB/
wAAAAAAAAEPzAAA+de2tPg7b4QAAAAB/wAAAAAAAAEPzgAA+dZ0VPgvBqgAAAAB/wAAAAAAAAEP0
AAA+X2ORPe60lgAAAAB/wAAAAAAAAEP0gAA+Xmk4Pe1jrwAAAAB/wAAAAAAAAEP1AAA+XJTWPeaE
wQAAAAB/wAAAAAAAAEP1gAA+V4XFPdChNgAAAAB/wAAAAAAAAEP2AAA+WxjkPc3EAQAAAAB/wAAA
AAAAAEP2gAA+PjYxPbnNbwAAAAB/wAAAAAAAAEP3AAA+ItiiPceG1QAAAAB/wAAAAAAAAEP3gAA+
JNx4PdhdEQAAAAB/wAAAAAAAAEP4AAA+MHxfPewWWQAAAAB/wAAAAAAAAEP4gAA+NyNNPf0d3QAA
AAB/wAAAAAAAAEP5AAA+QusKPfIHVgAAAAB/wAAAAAAAAEP5gAA+hJpmPdVIgAAAAAB/wAAAAAAA
AEP6AAA+hlVUPeDMsAAAAAB/wAAAAAAAAEP6gAA+i2uaPeXyegAAAAB/wAAAAAAAAEP7AAA+jkL7
PdhXIAAAAAB/wAAAAAAAAEP7gAA+g4zNPe3ZrgAAAAB/wAAAAAAAAEP8AAA+b7szPdMq8wAAAAB/
wAAAAAAAAEP8gAA+dW6BPdJbMQAAAAB/wAAAAAAAAEP9AAA+Tw8aPeVvrgAAAAB/wAAAAAAAAEP9
gAA+PhjXPd/ylwAAAAB/wAAAAAAAAEP+AAA+QE6GPcA9wgAAAAB/wAAAAAAAAEP+gAA+VpZPPZNn
hwAAAAB/wAAAAAAAAEP/AAA+SRlAPVCm+gAAAAB/wAAAAAAAAEP/gAA+ZimGPWIBdAAAAAB/wAAA
AAAAAEQAAAA+bVUzPUFGIQAAAAB/wAAAAAAAAEQAQAA+fDNKPPzRFAAAAAB/wAAAAAAAAEQAgAA+
g3ZWPRkvVgAAAAB/wAAAAAAAAEQAwAA+jcD/PTwyCgAAAAB/wAAAAAAAAEQBAAA+g5KPPWqI+AAA
AAB/wAAAAAAAAEQBQAA+a3psPSdZmwAAAAB/wAAAAAAAAEQBgAA+bD4tPUiGHQAAAAB/wAAAAAAA
AEQBwAA+akEdPTGPiQAAAAB/wAAAAAAAAEQCAAA+bnjrPVYIGAAAAAB/wAAAAAAAAEQCQAA+ZPV9
PULZXwAAAAB/wAAAAAAAAEQCgAA+OxxBPRjHZgAAAAB/wAAAAAAAAEQCwAA+JTotPQxN1wAAAAB/
wAAAAAAAAEQDAAA+Hxl+PSJNxwAAAAB/wAAAAAAAAEQDQAA+JGR3PTLlAwAAAAB/wAAAAAAAAEQD
gAA+PNz/PWp2WwAAAAB/wAAAAAAAAEQDwAA+Vd70PU5PIAAAAAB/wAAAAAAAAEQEAAA+bOP5PR9/
4AAAAAB/wAAAAAAAAEQEQAA+Z9YoPQpBTgAAAAB/wAAAAAAAAEQEgAA+QkvbPQliFAAAAAB/wAAA
AAAAAEQEwAA+NxA1PTCfEwAAAAB/wAAAAAAAAEQFAAA+MuZXPQU9zwAAAAB/wAAAAAAAAEQFQAA+
P2tdPUEafwAAAAB/wAAAAAAAAEQFgAA+Q6OrPScx9AAAAAB/wAAAAAAAAEQFwAA+PV4sPR4oegAA
AAB/wAAAAAAAAEQGAAA+SP5aPRcgdwAAAAB/wAAAAAAAAEQGQAA+TlodPS4e1QAAAAB/wAAAAAAA
AEQGgAA+VmALPXE/IAAAAAB/wAAAAAAAAEQGwAA+SZ/hPYES4wAAAAB/wAAAAAAAAEQHAAA+TaAD
PaRQeAAAAAB/wAAAAAAAAEQHQAA+OWfbPaqb6AAAAAB/wAAAAAAAAEQHgAA+LKVdPa1liAAAAAB/
wAAAAAAAAEQHwAA+MTMsPasEcAAAAAB/wAAAAAAAAEQIAAA+QVHUPZp7yAAAAAB/wAAAAAAAAEQI
QAA+S0iWPU4yxAAAAAB/wAAAAAAAAEQIgAA+M1B0PNQE9gAAAAB/wAAAAAAAAEQIwAA99om5PRK4
fwAAAAB/wAAAAAAAAEQJAAA94jUXPUK0sAAAAAB/wAAAAAAAAEQJQAA+BgpOPY+5TQAAAAB/wAAA
AAAAAEQJgAA99OCRPZ5+FwAAAAB/wAAAAAAAAEQJwAA95q6kPZqabQAAAAB/wAAAAAAAAEQKAAA9
5lBHPYKZbQAAAAB/wAAAAAAAAEQKQAA+BZRQPU3jFgAAAAB/wAAAAAAAAEQKgAA+DOQ4PTSxKwAA
AAB/wAAAAAAAAEQKwAA+DpD5PR8eNwAAAAB/wAAAAAAAAEQLAAA+Ic42PTFOUQAAAAB/wAAAAAAA
AEQLQAA+Dc8BPTSTjAAAAAB/wAAAAAAAAEQLgAA+HOfSPPhM6QAAAAB/wAAAAAAAAEQLwAA+BfMo
PPb0wAAAAAB/wAAAAAAAAEQMAAA94N57POizyAAAAAB/wAAAAAAAAEQMQAA9uGDsPJ3iiwAAAAB/
wAAAAAAAAEQMgAA9jBHvPNYEEAAAAAB/wAAAAAAAAEQMwAA9g2NPPO67oQAAAAB/wAAAAAAAAEQN
AAA9T7eYPRP5cAAAAAB/wAAAAAAAAEQNQAA9W0/YPRKgVgAAAAB/wAAAAAAAAEQNgAA9o6bpPSkK
1wAAAAB/wAAAAAAAAEQNwAA9oJrePTAOGwAAAAB/wAAAAAAAAEQOAAA9w23hPTHlZwAAAAB/wAAA
AAAAAEQOQAA98BbFPVou/AAAAAB/wAAAAAAAAEQOgAA9t238PS5AjQAAAAB/wAAAAAAAAEQOwAA9
8nPEPQiuagAAAAB/wAAAAAAAAEQPAAA92T/4PP9j0QAAAAB/wAAAAAAAAEQPQAA9k/41PQ7CXwAA
AAB/wAAAAAAAAEQPgAA9UFu1PSrnAAAAAAB/wAAAAAAAAEQPwAA9AJWZPUMD2gAAAAB/wAAAAAAA
AEQQAAA9A46KPTr9PQAAAAB/wAAAAAAAAEQQQAA9aGuWPT/Z5QAAAAB/wAAAAAAAAEQQgAA9l3LA
PThERgAAAAB/wAAAAAAAAEQQwAA9s2AOPS9iUQAAAAB/wAAAAAAAAEQRAAA9oNrmPUhQ4QAAAAB/
wAAAAAAAAEQRQAA9phNYPSk5zQAAAAB/wAAAAAAAAEQRgAA9pJoNPQOToQAAAAB/wAAAAAAAAEQR
wAA9mGGFPTn3EwAAAAB/wAAAAAAAAEQSAAA9pN61PTIbgQAAAAB/wAAAAAAAAEQSQAA9hTIsPUVo
6QAAAAB/wAAAAAAAAEQSgAA9YivePX87+AAAAAB/wAAAAAAAAEQSwAA9HfprPXmk+AAAAAB/wAAA
AAAAAEQTAAA9UqMrPYQD7wAAAAB/wAAAAAAAAEQTQAA9l2+rPYnCyQAAAAB/wAAAAAAAAEQTgAA8
1jHmPT6cFwAAAAB/wAAAAAAAAEQTwAA9ZDzoPQExIwAAAAB/wAAAAAAAAEQUAAA9rBzIPP44+gAA
AAB/wAAAAAAAAEQUQAA9fmGyPRTqFQAAAAB/wAAAAAAAAEQUgAA9gJQCPSAikwAAAAB/wAAAAAAA
AEQUwAA9ofeFPSq+9QAAAAB/wAAAAAAAAEQVAAA9kX4+PU6LawAAAAB/wAAAAAAAAEQVQAA9j5VO
PWUzagAAAAB/wAAAAAAAAEQVgAA9iOU3PZc7tQAAAAB/wAAAAAAAAEQVwAA9odBPPatEjgAAAAB/
wAAAAAAAAEQWAAA9fPwuPbRB0wAAAAB/wAAAAAAAAEQWQAA9if49Pbe5gwAAAAB/wAAAAAAAAEQW
gAA9NdREPZizzwAAAAB/wAAAAAAAAEQWwAA9glflPZfWdQAAAAB/wAAAAAAAAEQXAAA9sduGPX2o
swAAAAB/wAAAAAAAAEQXQAA97yOOPUnzRwAAAAB/wAAAAAAAAEQXgAA+CZdPPSkTkQAAAAB/wAAA
AAAAAEQXwAA+B6p0PTq8kgAAAAB/wAAAAAAAAEQYAAA+Ex6xPSJU6AAAAAB/wAAAAAAAAEQYQAA+
H/vkPN1GeQAAAAB/wAAAAAAAAEQYgAA+Gb4lPNPAywAAAAB/wAAAAAAAAEQYwAA+JJL9PP+tKAAA
AAB/wAAAAAAAAEQZAAA+KfXyPPykgwAAAAB/wAAAAAAAAEQZQAA+IduuPPTyqwAAAAB/wAAAAAAA
AEQZgAA+HytDPPn2HAAAAAB/wAAAAAAAAEQZwAA+LC8zPQP2HAAAAAB/wAAAAAAAAEQaAAA+QiKK
PRoggQAAAAB/wAAAAAAAAEQaQAA+N07cPRIYagAAAAB/wAAAAAAAAEQagAA+GmiMPRUgIQAAAAB/
wAAAAAAAAEQawAA+HeiQPQM6SAAAAAB/wAAAAAAAAEQbAAA90dPaPQc+swAAAAB/wAAAAAAAAEQb
QAA+Ip9hPLkQNgAAAAB/wAAAAAAAAEQbgAA+MKFvPK6ILgAAAAB/wAAAAAAAAEQbwAA+Or43PQuH
hwAAAAB/wAAAAAAAAEQcAAA+Q4xWPShkfwAAAAB/wAAAAAAAAEQcQAA+QnlqPVBcNAAAAAB/wAAA
AAAAAEQcgAA+OH/cPX77MgAAAAB/wAAAAAAAAEQcwAA+L7L2PYRr/wAAAAB/wAAAAAAAAEQdAAA+
Mh6HPXuPEgAAAAB/wAAAAAAAAEQdQAA+CPQNPZIwYQAAAAB/wAAAAAAAAEQdgAA+CwSYPXlf3wAA
AAB/wAAAAAAAAEQdwAA+CMI2PTBX2AAAAAB/wAAAAAAAAEQeAAA+C1hkPQsX/QAAAAB/wAAAAAAA
AEQeQAA+A9gQPQpm8gAAAAB/wAAAAAAAAEQegAA+B6KRPTvSIwAAAAB/wAAAAAAAAEQewAA+D8dR
PVgykwAAAAB/wAAAAAAAAEQfAAA+KlY0PWr3ZQAAAAB/wAAAAAAAAEQfQAA+OCEcPXtKDwAAAAB/
wAAAAAAAAEQfgAA+K5HkPYaHTAAAAAB/wAAAAAAAAEQfwAA+L9vxPZJkEAAAAAB/wAAAAAAAAEQg
AAA+NIJFPY6CzAAAAAB/wAAAAAAAAEQgQAA+NmcyPZHGFwAAAAB/wAAAAAAAAEQggAA+SeVKPa2n
jAAAAAB/wAAAAAAAAEQgwAA+S6aOPa5u8QAAAAB/wAAAAAAAAEQhAAA+R9DPPb4SqAAAAAB/wAAA
AAAAAEQhQAA+USFEPb4vfgAAAAB/wAAAAAAAAEQhgAA+TovnPbdlTwAAAAB/wAAAAAAAAEQhwAA+
JU0ePc2P8AAAAAB/wAAAAAAAAEQiAAA+FJ4RPfmO+QAAAAB/wAAAAAAAAEQiQAA+Bp77Pfmv6wAA
AAB/wAAAAAAAAEQigAA9+4DzPgbTawAAAAB/wAAAAAAAAEQiwAA95g0pPfyAewAAAAB/wAAAAAAA
AEQjAAA93f1FPe6/OQAAAAB/wAAAAAAAAEQjQAA92E6rPd+onwAAAAB/wAAAAAAAAEQjgAA97uAQ
PeBOWgAAAAB/wAAAAAAAAEQjwAA+A5jfPeKiagAAAAB/wAAAAAAAAEQkAAA9/PboPdCXEQAAAAB/
wAAAAAAAAEQkQAA99E68Pc/tGQAAAAB/wAAAAAAAAEQkgAA97IoEPdTWhgAAAAB/wAAAAAAAAEQk
wAA9uXGePc0+RgAAAAB/wAAAAAAAAEQlAAA9cgW2PaVrlQAAAAB/wAAAAAAAAEQlQAA9VAoePZcs
5wAAAAB/wAAAAAAAAEQlgAA9VI+uPXpUuAAAAAB/wAAAAAAAAEQlwAA9Q2b8PW6TzAAAAAB/wAAA
AAAAAEQmAAA9W3MIPWY1HAAAAAB/wAAAAAAAAEQmQAA9qzIXPXCMKgAAAAB/wAAAAAAAAEQmgAA9
47OXPWX2/AAAAAB/wAAAAAAAAEQmwAA+AMihPYm15wAAAAB/wAAAAAAAAEQnAAA+CvI1PYZ5dAAA
AAB/wAAAAAAAAEQnQAA+GGmXPWp1XAAAAAB/wAAAAAAAAEQngAA9/iQ4PWNghwAAAAB/wAAAAAAA
AEQnwAA9rv6qPXshlAAAAAB/wAAAAAAAAEQoAAA9SAWNPZlRywAAAAB/wAAAAAAAAEQoQAA8+Ega
Pb6jNwAAAAB/wAAAAAAAAEQogAA82HlRPcr3cgAAAAB/wAAAAAAAAEQowAA9FIdKPdsWXgAAAAB/
wAAAAAAAAEQpAAA9Su5MPb5FmQAAAAB/wAAAAAAAAEQpQAA9lRakPZl6HAAAAAB/wAAAAAAAAEQp
gAA9rIDfPWPnlQAAAAB/wAAAAAAAAEQpwAA9p3EvPUfCVAAAAAB/wAAAAAAAAEQqAAA9i7cEPXnl
aAAAAAB/wAAAAAAAAEQqQAA9i0mJPZOxwAAAAAB/wAAAAAAAAEQqgAA9SwpgPc0IwwAAAAB/wAAA
AAAAAEQqwAA85P3NPecSYAAAAAB/wAAAAAAAAEQrAAA8GxZ8PfIDgAAAAAB/wAAAAAAAAEQrQAA8
3FtGPc6iPwAAAAB/wAAAAAAAAEQrgAA9HoYxPazJJQAAAAB/wAAAAAAAAEQrwAA9P7g8PYPs2QAA
AAB/wAAAAAAAAEQsAAA9biUgPStOkgAAAAB/wAAAAAAAAEQsQAA9cBkKPPO75wAAAAB/wAAAAAAA
AEQsgAA+J0qTPaYA3QAAAAB/wAAAAAAAAEQswAA+LGmNPbvDhAAAAAB/wAAAAAAAAEQtAAA+NZEP
Pd/+tgAAAAB/wAAAAAAAAEQtQAA9mdkOPZcG4gAAAAB/wAAAAAAAAEQtgAA9gM/kParr1wAAAAB/
wAAAAAAAAEQtwAA9IpsoPcNASAAAAAB/wAAAAAAAAEQuAAA8SSxaPd3/VAAAAAB/wAAAAAAAAEQu
QAC9fV+5PeMRqwAAAAB/wAAAAAAAAEQugAC9lPGyPdz03QAAAAB/wAAAAAAAAEQuwAC9okETPdSH
7gAAAAB/wAAAAAAAAEQvAAC9I1XTPcEBDAAAAAB/wAAAAAAAAEQvQAC8nf1xPbcGBwAAAAB/wAAA
AAAAAEQvgAA8JSPGPaY8EQAAAAB/wAAAAAAAAEQvwAA8S+njPaYAnAAAAAB/wAAAAAAAAEQwAAC7
aw24PZtpzgAAAAB/wAAAAAAAAEQwQAC8mm6sPaqpqAAAAAB/wAAAAAAAAEQwgAC9LznnPc9PaQAA
AAB/wAAAAAAAAEQwwAC9R158PdVJmwAAAAB/wAAAAAAAAEQxAAC9CdcnPepKJgAAAAB/wAAAAAAA
AEQxQAC7E/jAPdRFuwAAAAB/wAAAAAAAAEQxgAA9AtP0Pan8qQAAAAB/wAAAAAAAAEQxwAA9hhOV
PYSRwwAAAAB/wAAAAAAAAEQyAAA9mqcRPUamUwAAAAB/wAAAAAAAAEQyQAA9gZlAPVzKcQAAAAB/
wAAAAAAAAEQygAA8rYAFPVq97gAAAAB/wAAAAAAAAEQywAA80V50PYl2rAAAAAB/wAAAAAAAAEQz
AAA8iU87PZ9aoAAAAAB/wAAAAAAAAEQzQAA7zmXXPbTC/AAAAAB/wAAAAAAAAEQzgAA7tvdCPcUx
uwAAAAB/wAAAAAAAAEQzwAC7oNyMPb5wBwAAAAB/wAAAAAAAAEQ0AAC8uBSwPcKYYgAAAAB/wAAA
AAAAAEQ0QAC86floPbp7SwAAAAB/wAAAAAAAAEQ0gAC8Hbv2PcgQSQAAAAB/wAAAAAAAAEQ0wAC7
7yOkPcZaxgAAAAB/wAAAAAAAAEQ1AAA7NlzXPbN43AAAAAB/wAAAAAAAAEQ1QAA8Zn3DPcbAwgAA
AAB/wAAAAAAAAEQ1gAC6VNzAPcXCXgAAAAB/wAAAAAAAAEQ1wAA9AFfAPc3rqgAAAAB/wAAAAAAA
AEQ2AAA937MjPfhWFgAAAAB/wAAAAAAAAEQ2QAA95sawPdKnPQAAAAB/wAAAAAAAAEQ2gAA+Az5K
PbTWnQAAAAB/wAAAAAAAAEQ2wAA+ES84PYa28gAAAAB/wAAAAAAAAEQ3AAA+DaAEPXcwXAAAAAB/
wAAAAAAAAEQ3QAA9+judPVxNCQAAAAB/wAAAAAAAAEQ3gAA94o35PYMadgAAAAB/wAAAAAAAAEQ3
wAA910zTPY6BBAAAAAB/wAAAAAAAAEQ4AAA94h06PYpiKQAAAAB/wAAAAAAAAEQ4QAA+A4kKPW2p
gQAAAAB/wAAAAAAAAEQ4gAA9+15uPUnzmAAAAAB/wAAAAAAAAEQ4wAA+A4K4PXd/vQAAAAB/wAAA
AAAAAEQ5AAA97FREPYlU0QAAAAB/wAAAAAAAAEQ5QAA9tG+EPYIc/gAAAAB/wAAAAAAAAEQ5gAA9
osqJPV+TTwAAAAB/wAAAAAAAAEQ5wAA9cnNfPXRXwQAAAAB/wAAAAAAAAEQ6AAA9i4cpPXbdjQAA
AAB/wAAAAAAAAEQ6QAA9bQqdPZhAkgAAAAB/wAAAAAAAAEQ6gAA9TY8CPZs7iwAAAAB/wAAAAAAA
AEQ6wAA9ZxiqPYTougAAAAB/wAAAAAAAAEQ7AAA9iPsAPW3dxAAAAAB/wAAAAAAAAEQ7QAA9X3by
PVCBkAAAAAB/wAAAAAAAAEQ7gAA9Q+HcPUMqfgAAAAB/wAAAAAAAAEQ7wAA9K5tmPYZCNgAAAAB/
wAAAAAAAAEQ8AAA9dveYPaqpxQAAAAB/wAAAAAAAAEQ8QAA9qlqvPdAcGwAAAAB/wAAAAAAAAEQ8
gAA9zgeSPeiczgAAAAB/wAAAAAAAAEQ8wAA99D7uPegh2wAAAAB/wAAAAAAAAEQ9AAA9/8P7PcvM
0gAAAAB/wAAAAAAAAEQ9QAA+Ahb4Pa5UtgAAAAB/wAAAAAAAAEQ9gAA99eIdPXIGkgAAAAB/wAAA
AAAAAEQ9wAA9yE2BPUCqkAAAAAB/wAAAAAAAAEQ+AAA9wa7BPSlr0AAAAAB/wAAAAAAAAEQ+QAA9
w8wfPQ5WIQAAAAB/wAAAAAAAAEQ+gAA9y+U+PSGF+wAAAAB/wAAAAAAAAEQ+wAA9xbkQPS50KgAA
AAB/wAAAAAAAAEQ/AAA9yn38PT7fzgAAAAB/wAAAAAAAAEQ/QAA9p7ZKPTjiugAAAAB/wAAAAAAA
AEQ/gAA9o8INPUZX2wAAAAB/wAAAAAAAAEQ/wAA9mopzPWQCGgAAAAB/wAAAAAAAAERAAAA9hQ5x
PWG+8QAAAAB/wAAAAAAAAERAQAA9I4GkPV9PqgAAAAB/wAAAAAAAAERAgAA9Cqy9PU4ykwAAAAB/
wAAAAAAAAERAwAC7s0BcPTXSlAAAAAB/wAAAAAAAAERBAAA7Jgo0PU2AwwAAAAB/wAAAAAAAAERB
QAC7hCuYPU6UDwAAAAB/wAAAAAAAAERBgAA87B58PVKzjwAAAAB/wAAAAAAAAERBwAA9PogSPYAx
6AAAAAB/wAAAAAAAAERCAAA9VlrhPZJB2gAAAAB/wAAAAAAAAERCQAA9gEuPPaOZZAAAAAB/wAAA
AAAAAERCgAA9hZgfPZrsZwAAAAB/wAAAAAAAAERCwAA9XomsPYj9QwAAAAB/wAAAAAAAAERDAAA9
ApkOPYdN5gAAAAB/wAAAAAAAAERDQAA8oVBqPXBGlAAAAAB/wAAAAAAAAERDgAA8yI8ePShmtQAA
AAB/wAAAAAAAAERDwAA8qH6vPRU6dQAAAAB/wAAAAAAAAEREAAA84pzUPMBFgwAAAAB/wAAAAAAA
AEREQAA9EyWbPLywjQAAAAB/wAAAAAAAAEREgAA9KaBkPPotGwAAAAB/wAAAAAAAAEREwAA9PmRW
PPhCXQAAAAB/wAAAAAAAAERFAAA9VKOHPQIsqAAAAAB/wAAAAAAAAERFQAA9goKcPP4MRAAAAAB/
wAAAAAAAAERFgAA9iAoBPSh5AwAAAAB/wAAAAAAAAERFwAA9hJq7PTgpygAAAAB/wAAAAAAAAERG
AAA83QAWPXJ/rQAAAAB/wAAAAAAAAERGQAA8m8qAPYKoYgAAAAB/wAAAAAAAAERGgAC58hI0PYUU
GgAAAAB/wAAAAAAAAERGwAC9LNQAPZZP6wAAAAB/wAAAAAAAAERHAAC9VM8OPZciyAAAAAB/wAAA
AAAAAERHQAC9lCCnPWqfsAAAAAB/wAAAAAAAAERHgAC9klsmPUydMAAAAAB/wAAAAAAAAERHwAC9
U1kGPWIYlwAAAAB/wAAAAAAAAERIAAC9aHziPTUDeAAAAAB/wAAAAAAAAA==</set>
      <set id="src_02" fmt="ptset">AAAABnNyY18wMgAAAAAAAAAGAAADhcLIAAC8/I+bPLteMAAAAAB/wAAAAAAAAMLGAAC9CEqWPMGM
CAAAAAB/wAAAAAAAAMLEAAC84EiPPNSgiQAAAAB/wAAAAAAAAMLCAAC8mqI0PNcP0QAAAAB/wAAA
AAAAAMLAAAC8mN4yPMrZKwAAAAB/wAAAAAAAAMK+AAC8smcpPJRB1AAAAAB/wAAAAAAAAMK8AAC8
mlkvPLT7ygAAAAB/wAAAAAAAAMK6AAC8i7HKPLA/4gAAAAB/wAAAAAAAAMK4AAC8tzxwPLJG/AAA
AAB/wAAAAAAAAMK2AAC8mGYwPMLTjQAAAAB/wAAAAAAAAMK0AAC8tmBDPPQfoAAAAAB/wAAAAAAA
AMKyAAC7mjRmPQPangAAAAB/wAAAAAAAAMKwAAC7RlX9PP3bHwAAAAB/wAAAAAAAAMKuAAC77bCy
PLYr1wAAAAB/wAAAAAAAAMKsAAC78wabPI+TvwAAAAB/wAAAAAAAAMKqAAC7y8e5PJx5TwAAAAB/
wAAAAAAAAMKoAAA8TEl2PR4XCAAAAAB/wAAAAAAAAMKmAAA8f/WoPRgfCgAAAAB/wAAAAAAAAMKk
AAC7hfSsPPegWwAAAAB/wAAAAAAAAMKiAAA6yz8ePRVTQwAAAAB/wAAAAAAAAMKgAAC76/JfPQKV
6gAAAAB/wAAAAAAAAMKeAAC7FQewPQ2EjgAAAAB/wAAAAAAAAMKcAAC7pOYlPS0W4QAAAAB/wAAA
AAAAAMKaAAA8HFQyPTF5GQAAAAB/wAAAAAAAAMKYAAA3BUZmPSRmFAAAAAB/wAAAAAAAAMKWAAC8
mM4dPPeqMgAAAAB/wAAAAAAAAMKUAAC8r7mWPPnt+gAAAAB/wAAAAAAAAMKSAAC8xeURPRAabgAA
AAB/wAAAAAAAAMKQAAC8zrfsPSEVoAAAAAB/wAAAAAAAAMKOAAC87Qs4PR3VoQAAAAB/wAAAAAAA
AMKMAAC8qu1RPRxK2QAAAAB/wAAAAAAAAMKKAAC7uMKfPRPh9AAAAAB/wAAAAAAAAMKIAAC7puJk
PPrlDAAAAAB/wAAAAAAAAMKGAAC8DRpQPM8y4QAAAAB/wAAAAAAAAMKEAAC9AVwdPHHl7wAAAAB/
wAAAAAAAAMKCAAC9JwjQPJjxUQAAAAB/wAAAAAAAAMKAAAC9BK+NPJvBVwAAAAB/wAAAAAAAAMJ8
AAC9Hf/ZPI4X+AAAAAB/wAAAAAAAAMJ4AAC9OLvEPJsO9gAAAAB/wAAAAAAAAMJ0AAC9WoMmPIn1
bgAAAAB/wAAAAAAAAMJwAAC9ddRyPKCDyQAAAAB/wAAAAAAAAMJsAAC9bqzOPIFIkQAAAAB/wAAA
AAAAAMJoAAC9UB//PJ2iQAAAAAB/wAAAAAAAAMJkAAC9Hb/fPLaD4gAAAAB/wAAAAAAAAMJgAAC9
CHn9PNMPewAAAAB/wAAAAAAAAMJcAAC9A8HkPOyJ9QAAAAB/wAAAAAAAAMJYAAC81mSuPPONCAAA
AAB/wAAAAAAAAMJUAAC8uQRvPOwkZAAAAAB/wAAAAAAAAMJQAAC8+NLmPKv0uwAAAAB/wAAAAAAA
AMJMAAC8+9ypPPRP6gAAAAB/wAAAAAAAAMJIAAC9G0qkPOZSwgAAAAB/wAAAAAAAAMJEAAC9HiPU
PMcP6gAAAAB/wAAAAAAAAMJAAAC80FKgPMHP/wAAAAB/wAAAAAAAAMI8AAC8bZGwPL/rawAAAAB/
wAAAAAAAAMI4AAC82kqiPJTmPAAAAAB/wAAAAAAAAMI0AAC9CXizPHJ6+gAAAAB/wAAAAAAAAMIw
AAC9GKtOPJJTFgAAAAB/wAAAAAAAAMIsAAC9WXuhPKhh7AAAAAB/wAAAAAAAAMIoAAC9klxMPVKO
DAAAAAB/wAAAAAAAAMIkAAC9lhJePUgqiAAAAAB/wAAAAAAAAMIgAAC9rwsUPU86GgAAAAB/wAAA
AAAAAMIcAAC9mBo3PWClawAAAAB/wAAAAAAAAMIYAAC9gIjZPVr0ugAAAAB/wAAAAAAAAMIUAAC9
O6lTPUK16gAAAAB/wAAAAAAAAMIQAAC9Oc+DPTzmpQAAAAB/wAAAAAAAAMIMAAC9G1Y0PSfXCAAA
AAB/wAAAAAAAAMIIAAC8iqZSPRBcKgAAAAB/wAAAAAAAAMIEAAC8UcijPQVtuAAAAAB/wAAAAAAA
AMIAAAC8hj5LPQUrdQAAAAB/wAAAAAAAAMH4AAC8nBTcPRqoswAAAAB/wAAAAAAAAMHwAAC9WBQk
PQjcpwAAAAB/wAAAAAAAAMHoAAC9cL+YPQS9kAAAAAB/wAAAAAAAAMHgAAC9eT9FPRdcZgAAAAB/
wAAAAAAAAMHYAAC9i+8wPRyV/QAAAAB/wAAAAAAAAMHQAAC90VQHPU+MxwAAAAB/wAAAAAAAAMHI
AAC9sxLPPVTQxQAAAAB/wAAAAAAAAMHAAAC9ne4SPUTToQAAAAB/wAAAAAAAAMG4AAC9klRFPS3e
FQAAAAB/wAAAAAAAAMGwAAC9pgzzPSIp6QAAAAB/wAAAAAAAAMGoAAC9ofMZPRK3iQAAAAB/wAAA
AAAAAMGgAAC9kpGnPP7gvwAAAAB/wAAAAAAAAMGYAAC9We0YPO2sDgAAAAB/wAAAAAAAAMGQAAC9
R+HGPPTlJAAAAAB/wAAAAAAAAMGIAAC9GmC+PODs2wAAAAB/wAAAAAAAAMGAAAC9KbsQPMs1KgAA
AAB/wAAAAAAAAMFwAAC8+PV1PKnjlAAAAAB/wAAAAAAAAMFgAAC9HbB1PJclaQAAAAB/wAAAAAAA
AMFQAAC9IarMPMONcgAAAAB/wAAAAAAAAMFAAAC87bI3PMB0UwAAAAB/wAAAAAAAAMEwAAC9BV8S
POHItwAAAAB/wAAAAAAAAMEgAAC9Cvz2PM6zIgAAAAB/wAAAAAAAAMEQAAC9GYJePNstwgAAAAB/
wAAAAAAAAMEAAAC87CFwPNuTJQAAAAB/wAAAAAAAAMDgAAC88upjPP9W3AAAAAB/wAAAAAAAAMDA
AAC9RBTaPP7c9wAAAAB/wAAAAAAAAMCgAAC9UzRePPo6kgAAAAB/wAAAAAAAAMCAAAC9glCEPOib
bwAAAAB/wAAAAAAAAMBAAAC9PXhKPPEuhwAAAAB/wAAAAAAAAMAAAAC9M00KPO3MXgAAAAB/wAAA
AAAAAL+AAAC9Nh5HPP3fywAAAAB/wAAAAAAAAAAAAAC9DCKQPO2opQAAAAB/wAAAAAAAAD+AAAC8
wiYLPO62WQAAAAB/wAAAAAAAAEAAAAC8hghoPOS1jgAAAAB/wAAAAAAAAEBAAAC8vQqgPQRzOAAA
AAB/wAAAAAAAAECAAAC8xlctPOzXMAAAAAB/wAAAAAAAAECgAAC8WbhGPOmTxQAAAAB/wAAAAAAA
AEDAAAC8zIBkPQRp8QAAAAB/wAAAAAAAAEDgAAC9FcnxPQl/PAAAAAB/wAAAAAAAAEEAAAC89yHA
POwpAQAAAAB/wAAAAAAAAEEQAAC8zelqPNm1PAAAAAB/wAAAAAAAAEEgAAC8x+e9PLgZQgAAAAB/
wAAAAAAAAEEwAAC8v0BhPLiNHQAAAAB/wAAAAAAAAEFAAAC8kBs5PJaKZAAAAAB/wAAAAAAAAEFQ
AAC8x6OoPD+jzwAAAAB/wAAAAAAAAEFgAAC8+vYHPGfcywAAAAB/wAAAAAAAAEFwAAC85ZU9PJ51
ywAAAAB/wAAAAAAAAEGAAAC8nl5vPLoAWQAAAAB/wAAAAAAAAEGIAAC8g6uPPLNTcAAAAAB/wAAA
AAAAAEGQAAC8tnxhPN+x+QAAAAB/wAAAAAAAAEGYAAC8ooJQPKuvWwAAAAB/wAAAAAAAAEGgAAC8
z4WwPI6JowAAAAB/wAAAAAAAAEGoAAC9GWetPJnVBgAAAAB/wAAAAAAAAEGwAAC8v/qnPKPa4QAA
AAB/wAAAAAAAAEG4AAC9CNCxPLIlEwAAAAB/wAAAAAAAAEHAAAC9DBbMPLkQgAAAAAB/wAAAAAAA
AEHIAAC9CgBBPAvQpQAAAAB/wAAAAAAAAEHQAAC8v3OBO3vA3gAAAAB/wAAAAAAAAEHYAAC8t7mX
O9fNCwAAAAB/wAAAAAAAAEHgAAC9AxluPBZk7QAAAAB/wAAAAAAAAEHoAAC9GEgNPEQyIgAAAAB/
wAAAAAAAAEHwAAC84s4IPI9O4gAAAAB/wAAAAAAAAEH4AAC8wRxXPJX2BgAAAAB/wAAAAAAAAEIA
AAC8SAbPPJfsjAAAAAB/wAAAAAAAAEIEAAC7oorRPMNG3QAAAAB/wAAAAAAAAEIIAAC8jmeIPPKQ
mAAAAAB/wAAAAAAAAEIMAAC81NtnPNheOQAAAAB/wAAAAAAAAEIQAAC8SBxPPLORfAAAAAB/wAAA
AAAAAEIUAAC8AtodPKfalQAAAAB/wAAAAAAAAEIYAAA79m9oPHYupwAAAAB/wAAAAAAAAEIcAAA6
r+A+PHiIpgAAAAB/wAAAAAAAAEIgAAA7d5QbPIFltAAAAAB/wAAAAAAAAEIkAAA7w1EVPHsR0AAA
AAB/wAAAAAAAAEIoAAA7p1sGPJeryAAAAAB/wAAAAAAAAEIsAAC7RbckPFX/EwAAAAB/wAAAAAAA
AEIwAAC8EYdRPDy4lAAAAAB/wAAAAAAAAEI0AAC8g3q8PFByKwAAAAB/wAAAAAAAAEI4AAC8sukg
PDT3cQAAAAB/wAAAAAAAAEI8AAC8ocLvPGDU9AAAAAB/wAAAAAAAAEJAAAA7CZvLPKW5tgAAAAB/
wAAAAAAAAEJEAAA8NKO1PJnAxgAAAAB/wAAAAAAAAEJIAAC7D5d6O/pEiAAAAAB/wAAAAAAAAEJM
AAC8j2bGPCwsggAAAAB/wAAAAAAAAEJQAAC8T9bBPFTXXAAAAAB/wAAAAAAAAEJUAAC8p58iPHM/
AAAAAAB/wAAAAAAAAEJYAAC8dUruPG7BnwAAAAB/wAAAAAAAAEJcAAC8Qg2jPJNRrAAAAAB/wAAA
AAAAAEJgAAC8YJv9PHCcZAAAAAB/wAAAAAAAAEJkAAC8q9dEPBG5AwAAAAB/wAAAAAAAAEJoAAC9
Hx89PHrkbQAAAAB/wAAAAAAAAEJsAAC9BxIZPKlv7gAAAAB/wAAAAAAAAEJwAAC80kXqPJ+3mAAA
AAB/wAAAAAAAAEJ0AAC6n7BJPHVxqQAAAAB/wAAAAAAAAEJ4AAA7vfmuPHfZPwAAAAB/wAAAAAAA
AEJ8AAA5uFGgPGVBYgAAAAB/wAAAAAAAAEKAAAA79KMIPJIEBwAAAAB/wAAAAAAAAEKCAAC7sIjU
PJC27gAAAAB/wAAAAAAAAEKEAAC8ESlQPHsJbQAAAAB/wAAAAAAAAEKGAAC8n+VwPJJyEAAAAAB/
wAAAAAAAAEKIAAC8m1AyPGKrcwAAAAB/wAAAAAAAAEKKAAC8SdJ9PC8TMgAAAAB/wAAAAAAAAEKM
AAC6Sk1dPI4pnQAAAAB/wAAAAAAAAEKOAAA8GQ0APHBsEQAAAAB/wAAAAAAAAEKQAAA8JtCKPJT8
ygAAAAB/wAAAAAAAAEKSAAA8VV9DPJRaGwAAAAB/wAAAAAAAAEKUAAC7UvAUPJJSSgAAAAB/wAAA
AAAAAEKWAAC7yePkPKM66QAAAAB/wAAAAAAAAEKYAAA7CA4yPLADcgAAAAB/wAAAAAAAAEKaAAA8
FE1BPH4HRgAAAAB/wAAAAAAAAEKcAAA7Xxj/PMklNQAAAAB/wAAAAAAAAEKeAAC8HyMsPKX5bAAA
AAB/wAAAAAAAAEKgAAC84zdKPKAdtAAAAAB/wAAAAAAAAEKiAAC87LIFPHhLhQAAAAB/wAAAAAAA
AEKkAAC80l12PEYGKgAAAAB/wAAAAAAAAEKmAAC7nI1vPHOLwwAAAAB/wAAAAAAAAEKoAAC7uata
PJWaEQAAAAB/wAAAAAAAAEKqAAA7oMUuPKzeWgAAAAB/wAAAAAAAAEKsAAC7ARrhPMQ8ogAAAAB/
wAAAAAAAAEKuAAA77fWIPNNnpwAAAAB/wAAAAAAAAEKwAAA8ul7CPMCk0wAAAAB/wAAAAAAAAEKy
AAA8hWK9PNyFdQAAAAB/wAAAAAAAAEK0AAA8rohvPKxImgAAAAB/wAAAAAAAAEK2AAA9AftZPE7n
iQAAAAB/wAAAAAAAAEK4AAA9BOb8PJ614QAAAAB/wAAAAAAAAEK6AAA9LLuXPLDd6wAAAAB/wAAA
AAAAAEK8AAA9JFbNPFzHrAAAAAB/wAAAAAAAAEK+AAA9NyhqPDrnDAAAAAB/wAAAAAAAAELAAAA9
OoHmPFzT+wAAAAB/wAAAAAAAAELCAAA9ULJTPIOVfwAAAAB/wAAAAAAAAELEAAA9auSgPGz5AQAA
AAB/wAAAAAAAAELGAAA9i4CiPECzVQAAAAB/wAAAAAAAAELIAAA9hR1NPKPZUwAAAAB/wAAAAAAA
AELKAAA9YgVBPJolUwAAAAB/wAAAAAAAAELMAAA9ZS86PK5haQAAAAB/wAAAAAAAAELOAAA9ZPW6
PKSNhwAAAAB/wAAAAAAAAELQAAA9aqeVPJ8KnQAAAAB/wAAAAAAAAELSAAA9gQ8zPHXEvAAAAAB/
wAAAAAAAAELUAAA9bWCLPIxkTgAAAAB/wAAAAAAAAELWAAA9gQywPGIqkQAAAAB/wAAAAAAAAELY
AAA9hSYTPCR0UgAAAAB/wAAAAAAAAELaAAA9l2kaPErOAAAAAAB/wAAAAAAAAELcAAA9odzaPC2A
CwAAAAB/wAAAAAAAAELeAAA9r0uyPGYnlgAAAAB/wAAAAAAAAELgAAA9svTBPONI0wAAAAB/wAAA
AAAAAELiAAA9rhvuPOdlDwAAAAB/wAAAAAAAAELkAAA90ZQZPKdOHQAAAAB/wAAAAAAAAELmAAA+
AcNYPFZ+EAAAAAB/wAAAAAAAAELoAAA+DT4TPHyt1QAAAAB/wAAAAAAAAELqAAA+DjW7PF9g4AAA
AAB/wAAAAAAAAELsAAA+Bm+TO/5R8gAAAAB/wAAAAAAAAELuAAA+B6cAO7+3IwAAAAB/wAAAAAAA
AELwAAA+CCARPIBMSwAAAAB/wAAAAAAAAELyAAA+EinzPKqSRwAAAAB/wAAAAAAAAEL0AAA+Gw/o
PMRCcwAAAAB/wAAAAAAAAEL2AAA+G4jZPLfezgAAAAB/wAAAAAAAAEL4AAA+HZ/fPMEpVgAAAAB/
wAAAAAAAAEL6AAA+LoC9PRWptAAAAAB/wAAAAAAAAEL8AAA+OG16PRbEQwAAAAB/wAAAAAAAAEL+
AAA+SZEEPRi3agAAAAB/wAAAAAAAAEMAAAA+PYbAPO775wAAAAB/wAAAAAAAAEMBAAA+QStbPLSa
VAAAAAB/wAAAAAAAAEMCAAA+Wy6UPNTqPgAAAAB/wAAAAAAAAEMDAAA+cUXDPLWTrgAAAAB/wAAA
AAAAAEMEAAA+cwXMPKQV5wAAAAB/wAAAAAAAAEMFAAA+a1hDPKMX2gAAAAB/wAAAAAAAAEMGAAA+
Xc3pPLUJxAAAAAB/wAAAAAAAAEMHAAA+aPEKPLuWUwAAAAB/wAAAAAAAAEMIAAA+ajbYPMTbaAAA
AAB/wAAAAAAAAEMJAAA+bmJZPJw3KQAAAAB/wAAAAAAAAEMKAAA+c7OTPI2TsgAAAAB/wAAAAAAA
AEMLAAA+dNkBPJmuVwAAAAB/wAAAAAAAAEMMAAA+b/IcPHfsEAAAAAB/wAAAAAAAAEMNAAA+cT6R
PImsXAAAAAB/wAAAAAAAAEMOAAA+dQ88PHImKgAAAAB/wAAAAAAAAEMPAAA+cvzDPJ7eGQAAAAB/
wAAAAAAAAEMQAAA+czxoPLefCwAAAAB/wAAAAAAAAEMRAAA+cISSPItsFwAAAAB/wAAAAAAAAEMS
AAA+cFX8PLD0bQAAAAB/wAAAAAAAAEMTAAA+faPAPLjroAAAAAB/wAAAAAAAAEMUAAA+cvFhPPZF
FQAAAAB/wAAAAAAAAEMVAAA+bUShPQglKgAAAAB/wAAAAAAAAEMWAAA+dhsNPQqUfwAAAAB/wAAA
AAAAAEMXAAA+dKpbPNn5TgAAAAB/wAAAAAAAAEMYAAA+Zn4EPKE7bgAAAAB/wAAAAAAAAEMZAAA+
YbiuPIbSkAAAAAB/wAAAAAAAAEMaAAA+YgXhPE4zNgAAAAB/wAAAAAAAAEMbAAA+Y7JoPI5PPAAA
AAB/wAAAAAAAAEMcAAA+b4HuPNbbowAAAAB/wAAAAAAAAEMdAAA+dihcPQuVUwAAAAB/wAAAAAAA
AEMeAAA+g3cJPQUWhQAAAAB/wAAAAAAAAEMfAAA+gd1gPOC7dwAAAAB/wAAAAAAAAEMgAAA+gp9i
PJfDJwAAAAB/wAAAAAAAAEMhAAA+gTSkPHKG1QAAAAB/wAAAAAAAAEMiAAA+gwU7PFbq/QAAAAB/
wAAAAAAAAEMjAAA+fZafPJiTKAAAAAB/wAAAAAAAAEMkAAA+glG9PO/FJAAAAAB/wAAAAAAAAEMl
AAA+g6eWPSHWNgAAAAB/wAAAAAAAAEMmAAA+gSM2PRuarQAAAAB/wAAAAAAAAEMnAAA+coCYPOhy
6wAAAAB/wAAAAAAAAEMoAAA+cABUPMTnRwAAAAB/wAAAAAAAAEMpAAA+b6jxPLe0mQAAAAB/wAAA
AAAAAEMqAAA+cBC5PK89JgAAAAB/wAAAAAAAAEMrAAA+X+9ZPM8dQAAAAAB/wAAAAAAAAEMsAAA+
Xd2DPLdnmwAAAAB/wAAAAAAAAEMtAAA+bG1WPMh0tgAAAAB/wAAAAAAAAEMuAAA+domLPJzQzAAA
AAB/wAAAAAAAAEMvAAA+eyPdPGw3SwAAAAB/wAAAAAAAAEMwAAA+gCUZPLhsRQAAAAB/wAAAAAAA
AEMxAAA+gmAXPMo1rgAAAAB/wAAAAAAAAEMyAAA+hHS5PNq2jwAAAAB/wAAAAAAAAEMzAAA+h0as
PRjLtQAAAAB/wAAAAAAAAEM0AAA+jFtlPRcCJQAAAAB/wAAAAAAAAEM1AAA+kqxiPQGfQAAAAAB/
wAAAAAAAAEM2AAA+lnY3PRWMLAAAAAB/wAAAAAAAAEM3AAA+mJ5jPSakPwAAAAB/wAAAAAAAAEM4
AAA+nPUjPQ/W2QAAAAB/wAAAAAAAAEM5AAA+nbwfPMeTaQAAAAB/wAAAAAAAAEM6AAA+pb4xPMKe
JAAAAAB/wAAAAAAAAEM7AAA+q5XZPPpeQAAAAAB/wAAAAAAAAEM8AAA+teJjPSPyuAAAAAB/wAAA
AAAAAEM9AAA+v5WmPUH8fQAAAAB/wAAAAAAAAEM+AAA+wAJUPTW8EwAAAAB/wAAAAAAAAEM/AAA+
xy8EPUjl+wAAAAB/wAAAAAAAAENAAAA+yXYrPVcAngAAAAB/wAAAAAAAAENBAAA+yqHGPYHC6QAA
AAB/wAAAAAAAAENCAAA+yXDMPY+TbgAAAAB/wAAAAAAAAENDAAA+x8lpPZpkJwAAAAB/wAAAAAAA
AENEAAA+xxDfPZPUDwAAAAB/wAAAAAAAAENFAAA+xYb2PZSzQwAAAAB/wAAAAAAAAENGAAA+y6vM
PY/58AAAAAB/wAAAAAAAAENHAAA+1ZJqPYHGKAAAAAB/wAAAAAAAAENIAAA+4CcAPYH9LwAAAAB/
wAAAAAAAAENJAAA+6KhQPYtweAAAAAB/wAAAAAAAAENKAAA+9R9LPY+K/AAAAAB/wAAAAAAAAENL
AAA+/SJCPZJ7PQAAAAB/wAAAAAAAAENMAAA/A5+bPYN0UAAAAAB/wAAAAAAAAENNAAA/B2dfPXef
9gAAAAB/wAAAAAAAAENOAAA/CItXPYCeYAAAAAB/wAAAAAAAAENPAAA/BrS3PXPZfgAAAAB/wAAA
AAAAAENQAAA/CuvQPTSJ/AAAAAB/wAAAAAAAAENRAAA/EnFHPRP5pgAAAAB/wAAAAAAAAENSAAA/
GKfRPSPR3wAAAAB/wAAAAAAAAENTAAA/G0HqPRCDMgAAAAB/wAAAAAAAAENUAAA/HFQgPO3gvwAA
AAB/wAAAAAAAAENVAAA/GrvVPMFtjwAAAAB/wAAAAAAAAENWAAA/HYf8PLemiAAAAAB/wAAAAAAA
AENXAAA/Id+LPJ9vzQAAAAB/wAAAAAAAAENYAAA/I+8JPNdF+QAAAAB/wAAAAAAAAENZAAA/KM9O
PQ4QXQAAAAB/wAAAAAAAAENaAAA/Lx9tPVdYsAAAAAB/wAAAAAAAAENbAAA/NGqNPUByVwAAAAB/
wAAAAAAAAENcAAA/ORLhPT5uBAAAAAB/wAAAAAAAAENdAAA/P226PS15vQAAAAB/wAAAAAAAAENe
AAA/Q+oXPTbB9AAAAAB/wAAAAAAAAENfAAA/RSOePTxzNgAAAAB/wAAAAAAAAENgAAA/RWvhPTgI
GwAAAAB/wAAAAAAAAENhAAA/T2wEPVn99AAAAAB/wAAAAAAAAENiAAA/WNZ7PXPzAQAAAAB/wAAA
AAAAAENjAAA/XNaGPW3B1gAAAAB/wAAAAAAAAENkAAA/Wd5XPYcbnwAAAAB/wAAAAAAAAENlAAA/
VmrMPYu2GQAAAAB/wAAAAAAAAENmAAA/VjWdPZMG4wAAAAB/wAAAAAAAAENnAAA/WAI/PZ5n0QAA
AAB/wAAAAAAAAENoAAA/XxrbPbaDOwAAAAB/wAAAAAAAAENpAAA/Zmy0PazxrAAAAAB/wAAAAAAA
AENqAAA/aQHSPacGqgAAAAB/wAAAAAAAAENrAAA/bzF/PaRyfwAAAAB/wAAAAAAAAENsAAA/d4mO
Pb25vgAAAAB/wAAAAAAAAENtAAA/fYIjPdNg4AAAAAB/wAAAAAAAAENuAAA/gV2UPeBzlQAAAAB/
wAAAAAAAAENvAAA/g2JiPfThWAAAAAB/wAAAAAAAAENwAAA/hPLrPfXWgQAAAAB/wAAAAAAAAENx
AAA/hbrpPfldtQAAAAB/wAAAAAAAAENyAAA/h/GmPfv3vwAAAAB/wAAAAAAAAENzAAA/iUqyPgL/
zAAAAAB/wAAAAAAAAEN0AAA/i3TGPgCc2wAAAAB/wAAAAAAAAEN1AAA/jldJPgVYIQAAAAB/wAAA
AAAAAEN2AAA/kP3IPgbUdgAAAAB/wAAAAAAAAEN3AAA/kPY2Pg1EaQAAAAB/wAAAAAAAAEN4AAA/
kM1wPg019wAAAAB/wAAAAAAAAEN5AAA/kkl2Pgj3gwAAAAB/wAAAAAAAAEN6AAA/kwhfPfyFxgAA
AAB/wAAAAAAAAEN7AAA/k8a3PfTL8gAAAAB/wAAAAAAAAEN8AAA/lJVNPfCFbAAAAAB/wAAAAAAA
AEN9AAA/leEyPfmSiwAAAAB/wAAAAAAAAEN+AAA/lorcPgMS7wAAAAB/wAAAAAAAAEN/AAA/m/Sr
Ph8ZpgAAAAB/wAAAAAAAAEOAAAA/nSRnPhjVXQAAAAB/wAAAAAAAAEOAgAA/mO/EPes52AAAAAB/
wAAAAAAAAEOBAAA/mlxcPeRthAAAAAB/wAAAAAAAAEOBgAA/nJrLPd6g1AAAAAB/wAAAAAAAAEOC
AAA/neNwPdQgAwAAAAB/wAAAAAAAAEOCgAA/n0FwPeSERQAAAAB/wAAAAAAAAEODAAA/nqnePdXS
YgAAAAB/wAAAAAAAAEODgAA/nLxePcrcmAAAAAB/wAAAAAAAAEOEAAA/nfsmPcXkQwAAAAB/wAAA
AAAAAEOEgAA/nkhmPcEddgAAAAB/wAAAAAAAAEOFAAA/oRcjPcB2VwAAAAB/wAAAAAAAAEOFgAA/
o+j3PcgcBQAAAAB/wAAAAAAAAEOGAAA/pguFPc19LwAAAAB/wAAAAAAAAEOGgAA/pxlYPcvOwQAA
AAB/wAAAAAAAAEOHAAA/pihoPdwBVwAAAAB/wAAAAAAAAEOHgAA/p3CAPdx43QAAAAB/wAAAAAAA
AEOIAAA/qVEEPcQ5lgAAAAB/wAAAAAAAAEOIgAA/qk0tPb697gAAAAB/wAAAAAAAAEOJAAA/q3f0
PbJvUgAAAAB/wAAAAAAAAEOJgAA/rI8/Pbv7FgAAAAB/wAAAAAAAAEOKAAA/rvoQPdCv4gAAAAB/
wAAAAAAAAEOKgAA/ro9vPfIRawAAAAB/wAAAAAAAAEOLAAA/rUwmPfhd5QAAAAB/wAAAAAAAAEOL
gAA/rs23PgZP8gAAAAB/wAAAAAAAAEOMAAA/rxEnPf8CuwAAAAB/wAAAAAAAAEOMgAA/r+UXPgTV
5AAAAAB/wAAAAAAAAEONAAA/sZEGPgevtQAAAAB/wAAAAAAAAEONgAA/suf+PgnzjAAAAAB/wAAA
AAAAAEOOAAA/sc5iPg2Y6QAAAAB/wAAAAAAAAEOOgAA/sPB9PgnzHwAAAAB/wAAAAAAAAEOPAAA/
sHRPPg87UgAAAAB/wAAAAAAAAEOPgAA/sVL2Pg09JAAAAAB/wAAAAAAAAEOQAAA/sWZBPiHvpQAA
AAB/wAAAAAAAAEOQgAA/rnqzPix41gAAAAB/wAAAAAAAAEORAAA/rUUtPisV9wAAAAB/wAAAAAAA
AEORgAA/sFaQPi9lmwAAAAB/wAAAAAAAAEOSAAA/saISPi7cVgAAAAB/wAAAAAAAAEOSgAA/rNNM
PibKsQAAAAB/wAAAAAAAAEOTAAA/rRCZPiI64gAAAAB/wAAAAAAAAEOTgAA/rrTJPjMNlQAAAAB/
wAAAAAAAAEOUAAA/sGbnPju6ugAAAAB/wAAAAAAAAEOUgAA/sKf4PkEq6wAAAAB/wAAAAAAAAEOV
AAA/srArPkwEmQAAAAB/wAAAAAAAAEOVgAA/sXsePlEnbAAAAAB/wAAAAAAAAEOWAAA/sCexPkQ5
JAAAAAB/wAAAAAAAAEOWgAA/r49CPjPWxwAAAAB/wAAAAAAAAEOXAAA/rZ28PjQ0hQAAAAB/wAAA
AAAAAEOXgAA/ristPjcj9wAAAAB/wAAAAAAAAEOYAAA/ray0Pjd/YAAAAAB/wAAAAAAAAEOYgAA/
rOyaPjbM0wAAAAB/wAAAAAAAAEOZAAA/rZ8YPjcBawAAAAB/wAAAAAAAAEOZgAA/rf6ZPjnV2gAA
AAB/wAAAAAAAAEOaAAA/raJYPjf47QAAAAB/wAAAAAAAAEOagAA/qxiLPjTrTQAAAAB/wAAAAAAA
AEObAAA/qopqPjM3DwAAAAB/wAAAAAAAAEObgAA/pOHyPiwAHgAAAAB/wAAAAAAAAEOcAAA/ovyS
Pjl5dQAAAAB/wAAAAAAAAEOcgAA/oB3zPj9TfAAAAAB/wAAAAAAAAEOdAAA/njrsPjMAXQAAAAB/
wAAAAAAAAEOdgAA/nMZsPiyusAAAAAB/wAAAAAAAAEOeAAA/mvqaPihclwAAAAB/wAAAAAAAAEOe
gAA/nHbbPiaXCQAAAAB/wAAAAAAAAEOfAAA/mnYkPi5cegAAAAB/wAAAAAAAAEOfgAA/mR08PjdC
CAAAAAB/wAAAAAAAAEOgAAA/mtvfPj7nKQAAAAB/wAAAAAAAAEOggAA/mZfmPjmrmAAAAAB/wAAA
AAAAAEOhAAA/mEowPjqNngAAAAB/wAAAAAAAAEOhgAA/lvsJPjFlkQAAAAB/wAAAAAAAAEOiAAA/
k0ZlPiQcEQAAAAB/wAAAAAAAAEOigAA/k2h1PiMcYQAAAAB/wAAAAAAAAEOjAAA/kkVRPhWPfQAA
AAB/wAAAAAAAAEOjgAA/kmOEPhi0jQAAAAB/wAAAAAAAAEOkAAA/kkzCPhJTiAAAAAB/wAAAAAAA
AEOkgAA/kUJIPg8KTwAAAAB/wAAAAAAAAEOlAAA/kJ2uPf8aXwAAAAB/wAAAAAAAAEOlgAA/jfrd
PegSpgAAAAB/wAAAAAAAAEOmAAA/ivVRPc63gQAAAAB/wAAAAAAAAEOmgAA/i3Y5PdUkBQAAAAB/
wAAAAAAAAEOnAAA/i6QOPdgI6AAAAAB/wAAAAAAAAEOngAA/i8IKPe0EIwAAAAB/wAAAAAAAAEOo
AAA/jGRWPfDmTgAAAAB/wAAAAAAAAEOogAA/iUqQPeeQ3wAAAAB/wAAAAAAAAEOpAAA/jLDIPdcd
zQAAAAB/wAAAAAAAAEOpgAA/jLTKPcQN5AAAAAB/wAAAAAAAAEOqAAA/iyf1Pa2fqgAAAAB/wAAA
AAAAAEOqgAA/itCaPaPfYgAAAAB/wAAAAAAAAEOrAAA/i3R9PaxgDwAAAAB/wAAAAAAAAEOrgAA/
iSoqPbTM1wAAAAB/wAAAAAAAAEOsAAA/hzQ4PbR2sQAAAAB/wAAAAAAAAEOsgAA/hlCPPcB2eQAA
AAB/wAAAAAAAAEOtAAA/iLokPbwXrQAAAAB/wAAAAAAAAEOtgAA/iO//PbLNhAAAAAB/wAAAAAAA
AEOuAAA/i+rZPb5rHgAAAAB/wAAAAAAAAEOugAA/jRB/PdvCiwAAAAB/wAAAAAAAAEOvAAA/jo1K
PdzqTwAAAAB/wAAAAAAAAEOvgAA/jQU5PdjsLwAAAAB/wAAAAAAAAEOwAAA/iWXGPeJ6cAAAAAB/
wAAAAAAAAEOwgAA/iDdfPeMP7QAAAAB/wAAAAAAAAEOxAAA/h18IPe1zjQAAAAB/wAAAAAAAAEOx
gAA/hNROPfAnnAAAAAB/wAAAAAAAAEOyAAA/hG0IPeohZQAAAAB/wAAAAAAAAEOygAA/gTIiPeny
/wAAAAB/wAAAAAAAAEOzAAA/gC4fPeTAggAAAAB/wAAAAAAAAEOzgAA/gH4fPfSU9QAAAAB/wAAA
AAAAAEO0AAA/fGucPe0XdQAAAAB/wAAAAAAAAEO0gAA/dmSNPdKMwwAAAAB/wAAAAAAAAEO1AAA/
eTaDPdfGxQAAAAB/wAAAAAAAAEO1gAA/enqFPdjUrQAAAAB/wAAAAAAAAEO2AAA/fcWYPdI63AAA
AAB/wAAAAAAAAEO2gAA/eOWqPckf+gAAAAB/wAAAAAAAAEO3AAA/c37MPds2YgAAAAB/wAAAAAAA
AEO3gAA/b687PeciDQAAAAB/wAAAAAAAAEO4AAA/bFvePerlfgAAAAB/wAAAAAAAAEO4gAA/bShX
Pe+ZcwAAAAB/wAAAAAAAAEO5AAA/bPwoPeHzUwAAAAB/wAAAAAAAAEO5gAA/bEixPda51QAAAAB/
wAAAAAAAAEO6AAA/azDlPdvMaAAAAAB/wAAAAAAAAEO6gAA/afPkPdsK8AAAAAB/wAAAAAAAAEO7
AAA/bCqBPenkGgAAAAB/wAAAAAAAAEO7gAA/cM/VPgLDEQAAAAB/wAAAAAAAAEO8AAA/c8GNPgss
agAAAAB/wAAAAAAAAEO8gAA/c1JUPgQP6wAAAAB/wAAAAAAAAEO9AAA/b8gmPgFmCwAAAAB/wAAA
AAAAAEO9gAA/cBaFPgqLRQAAAAB/wAAAAAAAAEO+AAA/ajHOPfko9QAAAAB/wAAAAAAAAEO+gAA/
a70pPeu+UwAAAAB/wAAAAAAAAEO/AAA/aJBEPdi88QAAAAB/wAAAAAAAAEO/gAA/Z33sPc6sUAAA
AAB/wAAAAAAAAEPAAAA/ZMOCPbu9awAAAAB/wAAAAAAAAEPAgAA/YpNyPbZO8gAAAAB/wAAAAAAA
AEPBAAA/ZkPTPZwZSAAAAAB/wAAAAAAAAEPBgAA/Y5aNPZfTUgAAAAB/wAAAAAAAAEPCAAA/Ym4I
PZZ7bgAAAAB/wAAAAAAAAEPCgAA/X6i/PZ0JvgAAAAB/wAAAAAAAAEPDAAA/XFX6PX7RDgAAAAB/
wAAAAAAAAEPDgAA/Wy2qPWoFBQAAAAB/wAAAAAAAAEPEAAA/WHDaPYZCKAAAAAB/wAAAAAAAAEPE
gAA/VY0yPYbmKAAAAAB/wAAAAAAAAEPFAAA/VvzlPYDUgQAAAAB/wAAAAAAAAEPFgAA/Wd7ZPY0w
swAAAAB/wAAAAAAAAEPGAAA/WSbpPZDxzQAAAAB/wAAAAAAAAEPGgAA/XyBgPahv4QAAAAB/wAAA
AAAAAEPHAAA/X1tfPaiQ3AAAAAB/wAAAAAAAAEPHgAA/WjT7PYtOFgAAAAB/wAAAAAAAAEPIAAA/
XlGDPZEAvQAAAAB/wAAAAAAAAEPIgAA/Wet7PYi2BwAAAAB/wAAAAAAAAEPJAAA/Wu8DPYVf7QAA
AAB/wAAAAAAAAEPJgAA/WwBGPVlYywAAAAB/wAAAAAAAAEPKAAA/VuxEPWerSAAAAAB/wAAAAAAA
AEPKgAA/V43YPV1t+AAAAAB/wAAAAAAAAEPLAAA/VdwLPVTIvwAAAAB/wAAAAAAAAEPLgAA/Vuhp
PWUtfwAAAAB/wAAAAAAAAEPMAAA/Vwz8PYujxQAAAAB/wAAAAAAAAEPMgAA/VbbZPZTPxwAAAAB/
wAAAAAAAAEPNAAA/VLkCPZ0NFAAAAAB/wAAAAAAAAEPNgAA/UJ8xPZvlogAAAAB/wAAAAAAAAEPO
AAA/Tty8PaCOxwAAAAB/wAAAAAAAAEPOgAA/TyUuPaccfgAAAAB/wAAAAAAAAEPPAAA/S6d9PY8r
cgAAAAB/wAAAAAAAAEPPgAA/ROmrPY8ceAAAAAB/wAAAAAAAAEPQAAA/SraaPXMtkwAAAAB/wAAA
AAAAAEPQgAA/TD5VPYnUzQAAAAB/wAAAAAAAAEPRAAA/Sk4DPY9DHAAAAAB/wAAAAAAAAEPRgAA/
SanKPZZ9aQAAAAB/wAAAAAAAAEPSAAA/RdjrPZsy3wAAAAB/wAAAAAAAAEPSgAA/PZbOPZLqPAAA
AAB/wAAAAAAAAEPTAAA/N7x4PZFw0wAAAAB/wAAAAAAAAEPTgAA/MrzvPYq0kwAAAAB/wAAAAAAA
AEPUAAA/LbZWPVuV+AAAAAB/wAAAAAAAAEPUgAA/Iuz3PWMxCAAAAAB/wAAAAAAAAEPVAAA/IUbU
PYCgLQAAAAB/wAAAAAAAAEPVgAA/I0q3PZIG6AAAAAB/wAAAAAAAAEPWAAA/IwacPY5k0QAAAAB/
wAAAAAAAAEPWgAA/Ic6ZPZhx1gAAAAB/wAAAAAAAAEPXAAA/H1fwPao6TAAAAAB/wAAAAAAAAEPX
gAA/HGyhPbZMdQAAAAB/wAAAAAAAAEPYAAA/GlnnPby+UwAAAAB/wAAAAAAAAEPYgAA/GNEBPcSY
fwAAAAB/wAAAAAAAAEPZAAA/GVNFPckGfAAAAAB/wAAAAAAAAEPZgAA/FzyuPbNhkAAAAAB/wAAA
AAAAAEPaAAA/Fix2PcBZ6gAAAAB/wAAAAAAAAEPagAA/ElMcPa6MBAAAAAB/wAAAAAAAAEPbAAA/
EwWPPbGZDAAAAAB/wAAAAAAAAEPbgAA/DxciPa+hlgAAAAB/wAAAAAAAAEPcAAA/C1QYPbqtngAA
AAB/wAAAAAAAAEPcgAA/BLCpPdYSsAAAAAB/wAAAAAAAAEPdAAA+/vHPPdN+7wAAAAB/wAAAAAAA
AEPdgAA/AICwPcUpXwAAAAB/wAAAAAAAAEPeAAA+/6DuPcXEdgAAAAB/wAAAAAAAAEPegAA/ARgD
PcYypAAAAAB/wAAAAAAAAEPfAAA+99sSPcNXOwAAAAB/wAAAAAAAAEPfgAA+5Mc8PbJl9QAAAAB/
wAAAAAAAAEPgAAA+44RQPbtBTwAAAAB/wAAAAAAAAEPggAA+4ENGPcHGxgAAAAB/wAAAAAAAAEPh
AAA+3EdcPdmaeQAAAAB/wAAAAAAAAEPhgAA+1RtLPej0owAAAAB/wAAAAAAAAEPiAAA+zuoSPeSk
DAAAAAB/wAAAAAAAAEPigAA+yRkQPellugAAAAB/wAAAAAAAAEPjAAA+xlzfPef3tQAAAAB/wAAA
AAAAAEPjgAA+yYf1Pe+MBwAAAAB/wAAAAAAAAEPkAAA+wuDmPgVGuQAAAAB/wAAAAAAAAEPkgAA+
uTWGPgDOhQAAAAB/wAAAAAAAAEPlAAA+t+JuPgFmzAAAAAB/wAAAAAAAAEPlgAA+uMhLPfItxwAA
AAB/wAAAAAAAAEPmAAA+sdlMPeJG3gAAAAB/wAAAAAAAAEPmgAA+qj+zPdO2BQAAAAB/wAAAAAAA
AEPnAAA+pGxCPcz1TgAAAAB/wAAAAAAAAEPngAA+ngbJPb37JgAAAAB/wAAAAAAAAEPoAAA+oc5f
PcsIwAAAAAB/wAAAAAAAAEPogAA+noQuPchXhgAAAAB/wAAAAAAAAEPpAAA+l1pTPcgXQQAAAAB/
wAAAAAAAAEPpgAA+j4G5PcbhLgAAAAB/wAAAAAAAAEPqAAA+iyhvPa8e4gAAAAB/wAAAAAAAAEPq
gAA+hu5LPbrffwAAAAB/wAAAAAAAAEPrAAA+gJQNPcoSdAAAAAB/wAAAAAAAAEPrgAA+fMfDPe5A
swAAAAB/wAAAAAAAAEPsAAA+hXIkPeT9qQAAAAB/wAAAAAAAAEPsgAA+iP61Pd9Z3AAAAAB/wAAA
AAAAAEPtAAA+hRktPdzuqAAAAAB/wAAAAAAAAEPtgAA+hKSWPeAO3wAAAAB/wAAAAAAAAEPuAAA+
gg0OPez+cgAAAAB/wAAAAAAAAEPugAA+c/KAPeZCBgAAAAB/wAAAAAAAAEPvAAA+cmEhPdtcPAAA
AAB/wAAAAAAAAEPvgAA+dWazPdOyDQAAAAB/wAAAAAAAAEPwAAA+Tms4Pc56GgAAAAB/wAAAAAAA
AEPwgAA+N7ZBPcNfjQAAAAB/wAAAAAAAAEPxAAA+OBOPPbAvFgAAAAB/wAAAAAAAAEPxgAA+NKgx
PbMjPQAAAAB/wAAAAAAAAEPyAAA+MLShPbOICwAAAAB/wAAAAAAAAEPygAA+LadkPcXzRgAAAAB/
wAAAAAAAAEPzAAA+MFw9PccYQAAAAAB/wAAAAAAAAEPzgAA+Jl+yPcjslwAAAAB/wAAAAAAAAEP0
AAA+LSGtPcP+KwAAAAB/wAAAAAAAAEP0gAA+HX4FPaxpaQAAAAB/wAAAAAAAAEP1AAA+CPydPY3S
JgAAAAB/wAAAAAAAAEP1gAA+Ban1PXpcHgAAAAB/wAAAAAAAAEP2AAA+BsBQPZJNnwAAAAB/wAAA
AAAAAEP2gAA9yyONPT4kYAAAAAB/wAAAAAAAAEP3AAA94YLpPVk71gAAAAB/wAAAAAAAAEP3gAA9
9c5iPXdN0wAAAAB/wAAAAAAAAEP4AAA99UHePXjF9QAAAAB/wAAAAAAAAEP4gAA96WRkPVQzSgAA
AAB/wAAAAAAAAEP5AAA92PxhPUr/PAAAAAB/wAAAAAAAAEP5gAA92hnzPUWeJgAAAAB/wAAAAAAA
AEP6AAA9wKVbPWJCzwAAAAB/wAAAAAAAAEP6gAA9wdjuPWvs9gAAAAB/wAAAAAAAAEP7AAA9wpfu
PYcp2wAAAAB/wAAAAAAAAEP7gAA9kzmcPVuoLAAAAAB/wAAAAAAAAEP8AAA9tWqyPXhDqQAAAAB/
wAAAAAAAAEP8gAA91jXePXx70QAAAAB/wAAAAAAAAEP9AAA9qvfRPZEenAAAAAB/wAAAAAAAAEP9
gAA9iCkDPY2b0QAAAAB/wAAAAAAAAEP+AAA9MhGzPY9X3wAAAAB/wAAAAAAAAEP+gAA9NBJwPZ5Z
4wAAAAB/wAAAAAAAAEP/AAA9CnIgPZYfAAAAAAB/wAAAAAAAAEP/gAA9FbtSPV86GAAAAAB/wAAA
AAAAAEQAAAA9A4lkPVyjgwAAAAB/wAAAAAAAAEQAQAA88GHbPXFcKAAAAAB/wAAAAAAAAEQAgAA8
jMa+PVNzYQAAAAB/wAAAAAAAAEQAwAA8Kt88PVK2mwAAAAB/wAAAAAAAAEQBAAC8GYKmPUPzJgAA
AAB/wAAAAAAAAEQBQAA3NEMzPS1VOAAAAAB/wAAAAAAAAEQBgAC8K8OBPRDHSgAAAAB/wAAAAAAA
AEQBwAC7lLfePReJUwAAAAB/wAAAAAAAAEQCAAA8AGqGPQlZrQAAAAB/wAAAAAAAAEQCQAA8Isz8
PPiTzwAAAAB/wAAAAAAAAEQCgAA88ShFPLgUyQAAAAB/wAAAAAAAAEQCwAA8zfr+PNmyoQAAAAB/
wAAAAAAAAEQDAAA8VuGyPPl0bQAAAAB/wAAAAAAAAEQDQAA9AsFSPSj11AAAAAB/wAAAAAAAAEQD
gAA9bC7UPTnzFwAAAAB/wAAAAAAAAEQDwAA9aZ05PUffZAAAAAB/wAAAAAAAAEQEAAA9a2eKPVbv
LgAAAAB/wAAAAAAAAEQEQAA9VxunPW8XQgAAAAB/wAAAAAAAAEQEgAA9O03xPXt+uwAAAAB/wAAA
AAAAAEQEwAA9K28UPYETIQAAAAB/wAAAAAAAAEQFAAA9IDSAPX9u7QAAAAB/wAAAAAAAAEQFQAA9
HiFGPY/j2wAAAAB/wAAAAAAAAEQFgAA7eFdBPX+G5QAAAAB/wAAAAAAAAEQFwAA8DEpbPXJaEwAA
AAB/wAAAAAAAAEQGAAC7guraPWWfzQAAAAB/wAAAAAAAAEQGQAC8FjNmPW9k+gAAAAB/wAAAAAAA
AEQGgAC8N1bwPV5GNAAAAAB/wAAAAAAAAEQGwAC8E2AJPXfFpQAAAAB/wAAAAAAAAEQHAAC8MBgS
PYXf0wAAAAB/wAAAAAAAAEQHQAA7zX9WPYWAdQAAAAB/wAAAAAAAAEQHgAA87PWBPYUHjQAAAAB/
wAAAAAAAAEQHwAA9FJraPYK27QAAAAB/wAAAAAAAAEQIAAA83x16PY1QXgAAAAB/wAAAAAAAAEQI
QAA7Pe49PYtJFwAAAAB/wAAAAAAAAEQIgAA8nyAKPYmNTgAAAAB/wAAAAAAAAEQIwAA8kjPrPYnG
iwAAAAB/wAAAAAAAAEQJAAA80nm/PYn+PQAAAAB/wAAAAAAAAEQJQAA78KqNPWJyyAAAAAB/wAAA
AAAAAEQJgAA8ObzjPUTpCgAAAAB/wAAAAAAAAEQJwAA8fKb1PVBe+QAAAAB/wAAAAAAAAEQKAAA8
bQ73PVaLXgAAAAB/wAAAAAAAAEQKQAA7tH2vPVE/kgAAAAB/wAAAAAAAAEQKgAC8dcr2PYUqRwAA
AAB/wAAAAAAAAEQKwAC8nxkKPYdyoAAAAAB/wAAAAAAAAEQLAAC7ezcKPZEe1gAAAAB/wAAAAAAA
AEQLQAA7firbPZJnhgAAAAB/wAAAAAAAAEQLgAA8PLrcPYfDUAAAAAB/wAAAAAAAAEQLwAA9ClO0
PY2N1AAAAAB/wAAAAAAAAEQMAAA9ai3NPZnzdwAAAAB/wAAAAAAAAEQMQAA9UKGJPaEINQAAAAB/
wAAAAAAAAEQMgAA9NoRUPYs6jAAAAAB/wAAAAAAAAEQMwAA9LHCNPYpk9QAAAAB/wAAAAAAAAEQN
AAA9TyHaPYOaiwAAAAB/wAAAAAAAAEQNQAA9ME5CPYUJ3wAAAAB/wAAAAAAAAEQNgAA9OgnwPX9P
jgAAAAB/wAAAAAAAAEQNwAA9YBOuPXgY/AAAAAB/wAAAAAAAAEQOAAA9Z7+yPYFhWAAAAAB/wAAA
AAAAAEQOQAA9ZZ0BPYAErQAAAAB/wAAAAAAAAEQOgAA9a+vcPTXGWQAAAAB/wAAAAAAAAEQOwAA8
Ooj5PQJ9GAAAAAB/wAAAAAAAAEQPAAA8ilz7PPERFAAAAAB/wAAAAAAAAEQPQAA8xr9OPP6IWgAA
AAB/wAAAAAAAAEQPgAA87sDQPPTXGQAAAAB/wAAAAAAAAEQPwAA83lyAPJbxxwAAAAB/wAAAAAAA
AEQQAAA8+iWDPEWzKgAAAAB/wAAAAAAAAEQQQAA81JupPIIjtQAAAAB/wAAAAAAAAEQQgAA8YWn3
PLsI8QAAAAB/wAAAAAAAAEQQwAA88NIvPQc/KAAAAAB/wAAAAAAAAEQRAAA8510JPRWAYAAAAAB/
wAAAAAAAAEQRQAA9Eib8PR3Q7gAAAAB/wAAAAAAAAEQRgAA9Oki7PTmd2QAAAAB/wAAAAAAAAEQR
wAA9ZCXhPU0b+gAAAAB/wAAAAAAAAEQSAAA9esTOPV7xzwAAAAB/wAAAAAAAAEQSQAA9PBa3PViV
ygAAAAB/wAAAAAAAAEQSgAA9KamIPVehYQAAAAB/wAAAAAAAAEQSwAA9KAv2PU9PYwAAAAB/wAAA
AAAAAEQTAAA9DQ7UPTHM5AAAAAB/wAAAAAAAAEQTQAA9AmjOPTVluwAAAAB/wAAAAAAAAEQTgAA8
yjr8PTF6VAAAAAB/wAAAAAAAAEQTwAA9BEyjPTrSggAAAAB/wAAAAAAAAEQUAAA9KQS3PTY2EQAA
AAB/wAAAAAAAAEQUQAA9FaHjPQvcKAAAAAB/wAAAAAAAAEQUgAA8mowyPRG38gAAAAB/wAAAAAAA
AEQUwAA8SH/BPPmqPwAAAAB/wAAAAAAAAEQVAAA8SaY8PNiTUQAAAAB/wAAAAAAAAEQVQAA8uAvm
PMNcBgAAAAB/wAAAAAAAAEQVgAA8S3wyPOLOaAAAAAB/wAAAAAAAAEQVwAA44uVmPNucRAAAAAB/
wAAAAAAAAEQWAAA8I/yQPRexCQAAAAB/wAAAAAAAAEQWQAC8BzeJPP9RkAAAAAB/wAAAAAAAAEQW
gAC8t3MAPPAEAwAAAAB/wAAAAAAAAEQWwAC80Nh5PQMvpgAAAAB/wAAAAAAAAEQXAAC9C4eTPRBS
jwAAAAB/wAAAAAAAAEQXQAC9A1efPR/5OAAAAAB/wAAAAAAAAEQXgAC8uES+PQlr5gAAAAB/wAAA
AAAAAEQXwAC87zr0PRXlGAAAAAB/wAAAAAAAAEQYAAC9C02lPQUdBAAAAAB/wAAAAAAAAEQYQAC8
4e2rPO3LNAAAAAB/wAAAAAAAAEQYgAC8we2+PMR/JQAAAAB/wAAAAAAAAEQYwAC8/6lLPKn0lAAA
AAB/wAAAAAAAAEQZAAC9CJ1kPPwoCwAAAAB/wAAAAAAAAEQZQAC9HtG+PQ+MAgAAAAB/wAAAAAAA
AEQZgAC9HHX6PQwlhQAAAAB/wAAAAAAAAEQZwAC9Yem4PR7KFwAAAAB/wAAAAAAAAEQaAAC9J41F
PSS1OgAAAAB/wAAAAAAAAEQaQAC9Gcr+PQ9HXQAAAAB/wAAAAAAAAEQagAC86DGPPLr9lwAAAAB/
wAAAAAAAAEQawAC86E9UPIEZLgAAAAB/wAAAAAAAAEQbAAC8+XzrPI2CiwAAAAB/wAAAAAAAAEQb
QAC9INTgPJAfhQAAAAB/wAAAAAAAAEQbgAC9i4fjPJSQ/gAAAAB/wAAAAAAAAEQbwAC9qaGkPLl3
qgAAAAB/wAAAAAAAAEQcAAC+BMW3PW16nAAAAAB/wAAAAAAAAEQcQAC+AhrrPWGIqgAAAAB/wAAA
AAAAAEQcgAC+ATdhPYH36AAAAAB/wAAAAAAAAEQcwAC+DFQ2PYJ1jgAAAAB/wAAAAAAAAEQdAAC9
759VPXq/nwAAAAB/wAAAAAAAAEQdQAC9+b++PWUrGwAAAAB/wAAAAAAAAEQdgAC951N1PWlVjwAA
AAB/wAAAAAAAAEQdwAC9yTbGPU/6LQAAAAB/wAAAAAAAAEQeAAC9wjJIPVz0EgAAAAB/wAAAAAAA
AEQeQAC9nEedPUYxhAAAAAB/wAAAAAAAAEQegAC9rzuhPVEPmQAAAAB/wAAAAAAAAEQewAC9ovCN
PUQ4oAAAAAB/wAAAAAAAAEQfAAC9lZHzPVWArQAAAAB/wAAAAAAAAEQfQAC9jdA2PYDK/AAAAAB/
wAAAAAAAAEQfgAC9gkn2PYI4TwAAAAB/wAAAAAAAAEQfwAC9dUy9PYKOWAAAAAB/wAAAAAAAAEQg
AAC9dEeyPYdumgAAAAB/wAAAAAAAAEQgQAC9XtYLPYk+TQAAAAB/wAAAAAAAAEQggAC9T/qqPZXl
YwAAAAB/wAAAAAAAAEQgwAC9dkTWPZy/UgAAAAB/wAAAAAAAAEQhAAC9Z5hjPaZwJQAAAAB/wAAA
AAAAAEQhQAC9cvW/PalJLwAAAAB/wAAAAAAAAEQhgAC9X/6EPaCXRwAAAAB/wAAAAAAAAEQhwAA7
Ep9yPRQA4gAAAAB/wAAAAAAAAEQiAAC7alZtPRSXdwAAAAB/wAAAAAAAAEQiQAC8qfSyPR9Y2gAA
AAB/wAAAAAAAAEQigAC9AWB0PSLDTQAAAAB/wAAAAAAAAEQiwAC82/NyPQ7sBAAAAAB/wAAAAAAA
AEQjAAC8YzyUPPpTIgAAAAB/wAAAAAAAAEQjQAC76GcRPRNNIQAAAAB/wAAAAAAAAEQjgAC68gVW
PSWyVQAAAAB/wAAAAAAAAEQjwAA78s61PTrDTgAAAAB/wAAAAAAAAEQkAAA704aWPUx+rQAAAAB/
wAAAAAAAAEQkQAA8e1YyPTsHWgAAAAB/wAAAAAAAAEQkgAA81PPYPVe+DQAAAAB/wAAAAAAAAEQk
wAA8KnruPTwKhwAAAAB/wAAAAAAAAEQlAAA70GiAPVQLoAAAAAB/wAAAAAAAAEQlQAA7c5FGPVZH
1QAAAAB/wAAAAAAAAEQlgAA762SkPS1/hAAAAAB/wAAAAAAAAEQlwAC7gddQPTerZQAAAAB/wAAA
AAAAAEQmAAA7o8PPPTxBxAAAAAB/wAAAAAAAAEQmQAA81eddPUI2AAAAAAB/wAAAAAAAAEQmgAA9
CncrPT6lsQAAAAB/wAAAAAAAAEQmwAA8jWIdPSIMOQAAAAB/wAAAAAAAAEQnAAA8FcOxPRa39AAA
AAB/wAAAAAAAAEQnQAA8h3p9PRn9PQAAAAB/wAAAAAAAAEQngAA7Tko7PSTlsAAAAAB/wAAAAAAA
AEQnwAC7+TlaPT+kGgAAAAB/wAAAAAAAAEQoAAC8ctnBPS1CTQAAAAB/wAAAAAAAAEQoQAC7oYoj
PQZVXgAAAAB/wAAAAAAAAEQogAC8NyJBPMX+UgAAAAB/wAAAAAAAAEQowAA8AO8sPNXxDAAAAAB/
wAAAAAAAAEQpAAA8JKi8PNEXJgAAAAB/wAAAAAAAAEQpQAC8qhmXPYiNsAAAAAB/wAAAAAAAAEQp
gAC8pucOPY156gAAAAB/wAAAAAAAAEQpwAC8Zac1PZQzYQAAAAB/wAAAAAAAAEQqAAA9B1pIPRli
zgAAAAB/wAAAAAAAAEQqQAA891GPPPwSxAAAAAB/wAAAAAAAAEQqgAA87gq9POQ3pAAAAAB/wAAA
AAAAAEQqwAA89iesPLmV7gAAAAB/wAAAAAAAAEQrAAA8mRxPPK5/QQAAAAB/wAAAAAAAAEQrQAA8
W8B1PJ0lJwAAAAB/wAAAAAAAAEQrgAA7NZjjPIsQFAAAAAB/wAAAAAAAAEQrwAC8LvraPIxslAAA
AAB/wAAAAAAAAEQsAAC78VNgPHo2IAAAAAB/wAAAAAAAAEQsQAC8hL3aPGVL5gAAAAB/wAAAAAAA
AEQsgAC7kBeRPLHW7AAAAAB/wAAAAAAAAEQswAA8Qo2NPNoy0gAAAAB/wAAAAAAAAEQtAAA8rMsM
PPlnsAAAAAB/wAAAAAAAAEQtQAA73gxPPP3NgAAAAAB/wAAAAAAAAEQtgAA7vjH5PRQxMQAAAAB/
wAAAAAAAAEQtwAA7LHhoPSgpQAAAAAB/wAAAAAAAAEQuAAC7CxoUPRA2KgAAAAB/wAAAAAAAAEQu
QAC7kA5IPQ3vtQAAAAB/wAAAAAAAAEQugAC7t2HTPQEargAAAAB/wAAAAAAAAEQuwAA6lwzjPQNX
5QAAAAB/wAAAAAAAAEQvAAC8Dg8CPQGt1wAAAAB/wAAAAAAAAEQvQAC9KgNuPRmHPQAAAAB/wAAA
AAAAAEQvgAC9XbQfPS0lsAAAAAB/wAAAAAAAAEQvwAC9SjTbPRdTZQAAAAB/wAAAAAAAAEQwAAC9
QyE1PRxMdgAAAAB/wAAAAAAAAEQwQAC9PVWxPTpB/wAAAAB/wAAAAAAAAEQwgAC9FquDPTfh3wAA
AAB/wAAAAAAAAEQwwAC810cRPT59JwAAAAB/wAAAAAAAAEQxAAC8glpHPSU3ZAAAAAB/wAAAAAAA
AEQxQAC8PF/oPR+1sAAAAAB/wAAAAAAAAEQxgAC8OwIPPRp/7AAAAAB/wAAAAAAAAEQxwAC8hpuM
PRBlsQAAAAB/wAAAAAAAAEQyAAC7O9SHPQmmagAAAAB/wAAAAAAAAEQyQAA8SngyPPpVbAAAAAB/
wAAAAAAAAEQygAA8XQcpPQ0PowAAAAB/wAAAAAAAAEQywAA8SHaFPSbhQgAAAAB/wAAAAAAAAEQz
AAA7xZrYPVxu1gAAAAB/wAAAAAAAAEQzQAA8F/Y8PWM7kgAAAAB/wAAAAAAAAEQzgAA7m1qaPWoB
xwAAAAB/wAAAAAAAAEQzwAA9EOPbPXDnhgAAAAB/wAAAAAAAAEQ0AAA9T9NQPW5z3gAAAAB/wAAA
AAAAAEQ0QAA9B8hUPVXf+AAAAAB/wAAAAAAAAEQ0gAA8usxcPTowXwAAAAB/wAAAAAAAAEQ0wAA8
nQPvPUYQEgAAAAB/wAAAAAAAAEQ1AAA8heRNPTLz6QAAAAB/wAAAAAAAAEQ1QAA8q1NoPSbXiAAA
AAB/wAAAAAAAAEQ1gAA9DRCfPREB+gAAAAB/wAAAAAAAAEQ1wAA9Q7+OPQVK2wAAAAB/wAAAAAAA
AEQ2AAA9VbMjPS/9UwAAAAB/wAAAAAAAAEQ2QAA9SLouPVRppwAAAAB/wAAAAAAAAEQ2gAA9PPGg
PV39XwAAAAB/wAAAAAAAAEQ2wAA9ip9YPUv8dAAAAAB/wAAAAAAAAEQ3AAA9i5Y6PSdjYQAAAAB/
wAAAAAAAAEQ3QAA9miU0PQJs9AAAAAB/wAAAAAAAAEQ3gAA9jSqcPQcx6QAAAAB/wAAAAAAAAEQ3
wAA9cEyVPRM39QAAAAB/wAAAAAAAAEQ4AAA9QzxoPU9o9wAAAAB/wAAAAAAAAEQ4QAA9I/egPUn0
8wAAAAB/wAAAAAAAAEQ4gAA9Agv+PT3ocQAAAAB/wAAAAAAAAEQ4wAA8xzN1PU0htAAAAAB/wAAA
AAAAAEQ5AAA8/yoNPT89KwAAAAB/wAAAAAAAAEQ5QAA84gUSPRnydwAAAAB/wAAAAAAAAEQ5gAA8
txYZPOgZuAAAAAB/wAAAAAAAAEQ5wAA8xC4dPMgvcQAAAAB/wAAAAAAAAEQ6AAA84z0ZPNeVQQAA
AAB/wAAAAAAAAEQ6QAA822i5POt4CQAAAAB/wAAAAAAAAEQ6gAA8842xPK9LFAAAAAB/wAAAAAAA
AEQ6wAA9DbTGPKEZUwAAAAB/wAAAAAAAAEQ7AAA9LMwLPMC0YQAAAAB/wAAAAAAAAEQ7QAA9Q5Gl
PIif1gAAAAB/wAAAAAAAAEQ7gAA9nU7tPJ223QAAAAB/wAAAAAAAAEQ7wAA9jd3ePKADKQAAAAB/
wAAAAAAAAEQ8AAA9eKOZPMFv+wAAAAB/wAAAAAAAAEQ8QAA9InckPMu+rgAAAAB/wAAAAAAAAEQ8
gAA9BxLdPL2d8gAAAAB/wAAAAAAAAEQ8wAA8+4OZPKzxOQAAAAB/wAAAAAAAAEQ9AAA9DvYcPL6b
dAAAAAB/wAAAAAAAAEQ9QAA9LumbPOxpQQAAAAB/wAAAAAAAAEQ9gAA9lniSPRVF/AAAAAB/wAAA
AAAAAEQ9wAA9dMwyPTtTjAAAAAB/wAAAAAAAAEQ+AAA9YIxKPURaPAAAAAB/wAAAAAAAAEQ+QAA9
AdEyPUy64gAAAAB/wAAAAAAAAEQ+gAA9A2F3PWSb+AAAAAB/wAAAAAAAAEQ+wAA8wb0APXQTlwAA
AAB/wAAAAAAAAEQ/AAA9AjtTPYSl8AAAAAB/wAAAAAAAAEQ/QAA9AuQwPYZUOAAAAAB/wAAAAAAA
AEQ/gAA9E0kTPWn+iwAAAAB/wAAAAAAAAEQ/wAA8wtaKPU8ilAAAAAB/wAAAAAAAAERAAAA8iuZE
PTQXNgAAAAB/wAAAAAAAAERAQAA8urmFPSfbRwAAAAB/wAAAAAAAAERAgAA9RW3FPUDZuAAAAAB/
wAAAAAAAAERAwAA9irPePS5FVAAAAAB/wAAAAAAAAERBAAA9hqnIPTAZdQAAAAB/wAAAAAAAAERB
QAA9jGjtPRh1jwAAAAB/wAAAAAAAAERBgAA9oIuePTvjGAAAAAB/wAAAAAAAAERBwAA9rfjlPTLe
VQAAAAB/wAAAAAAAAERCAAA9rjjCPSI8ZwAAAAB/wAAAAAAAAERCQAA9q1hnPS5RoAAAAAB/wAAA
AAAAAERCgAA9oDUxPSh8oQAAAAB/wAAAAAAAAERCwAA9ifAaPTZtdwAAAAB/wAAAAAAAAERDAAA9
axycPTn+HQAAAAB/wAAAAAAAAERDQAA9ii89PXl6VQAAAAB/wAAAAAAAAERDgAA9kskVPYJWeQAA
AAB/wAAAAAAAAERDwAA9rLpaPWwVcAAAAAB/wAAAAAAAAEREAAA9qkPtPT+XIQAAAAB/wAAAAAAA
AEREQAA9tOL7PRyNtAAAAAB/wAAAAAAAAEREgAA9t8W6PRcadgAAAAB/wAAAAAAAAEREwAA9qiNu
PQ9vngAAAAB/wAAAAAAAAERFAAA9midHPQUlYQAAAAB/wAAAAAAAAERFQAA9ifchPQ1RzQAAAAB/
wAAAAAAAAERFgAA9gZ4qPQblvwAAAAB/wAAAAAAAAERFwAA9jvOYPSCNcAAAAAB/wAAAAAAAAERG
AAA9fJBzPTjBJAAAAAB/wAAAAAAAAERGQAA9hgVKPSBfmgAAAAB/wAAAAAAAAERGgAA9SaoSPNzC
ygAAAAB/wAAAAAAAAERGwAA9ViK5PIEp8QAAAAB/wAAAAAAAAERHAAA9VKPzPKwWFgAAAAB/wAAA
AAAAAERHQAA9TxlMPK05sgAAAAB/wAAAAAAAAERHgAA9QcRYPK7M6AAAAAB/wAAAAAAAAERHwAA9
kiaHPKby0AAAAAB/wAAAAAAAAERIAAA9n6e+PLwSkAAAAAB/wAAAAAAAAA==</set>
      <set id="src_12" fmt="ptset">AAAABnNyY18xMgAAAAAAAAAGAAADhcLIAAC9OmhVPWudDQAAAAB/wAAAAAAAAMLGAAC9SDWyPPXS
lgAAAAB/wAAAAAAAAMLEAAC9RQHzPKoBWQAAAAB/wAAAAAAAAMLCAAC9YCfoPEYAhgAAAAB/wAAA
AAAAAMLAAAC9hxmMPHnHkgAAAAB/wAAAAAAAAMK+AAC9n9KYPJSftAAAAAB/wAAAAAAAAMK8AAC9
vlMgO9ZjAQAAAAB/wAAAAAAAAMK6AAC9lNZEPIW4sQAAAAB/wAAAAAAAAMK4AAC9eToiPNJhiAAA
AAB/wAAAAAAAAMK2AAC9oZB5POLdRgAAAAB/wAAAAAAAAMK0AAC9mktePSXxbwAAAAB/wAAAAAAA
AMKyAAC9tQNWPQUqAQAAAAB/wAAAAAAAAMKwAAC9v4nkPUhOyQAAAAB/wAAAAAAAAMKuAAC9tk7c
PUXrjgAAAAB/wAAAAAAAAMKsAAC9t2bNPVVkSgAAAAB/wAAAAAAAAMKqAAC9tw71PVAeiAAAAAB/
wAAAAAAAAMKoAAC9yY3vPVPJVQAAAAB/wAAAAAAAAMKmAAC9yPs4PTZksgAAAAB/wAAAAAAAAMKk
AAC9s0q4PQxhXgAAAAB/wAAAAAAAAMKiAAC9lThnPSewcwAAAAB/wAAAAAAAAMKgAAC9g57GPT8A
HwAAAAB/wAAAAAAAAMKeAAC9lDu8PXmSqgAAAAB/wAAAAAAAAMKcAAC9qdyDPZAXSAAAAAB/wAAA
AAAAAMKaAAC9nfm1PZEdmAAAAAB/wAAAAAAAAMKYAAC9nhgePYHJogAAAAB/wAAAAAAAAMKWAAC9
n8pWPWeB6QAAAAB/wAAAAAAAAMKUAAC9qjJqPWRrzwAAAAB/wAAAAAAAAMKSAAC9vgZ7PXwo1QAA
AAB/wAAAAAAAAMKQAAC9uZ8sPY4ZpQAAAAB/wAAAAAAAAMKOAAC9lNk5PW74IAAAAAB/wAAAAAAA
AMKMAAC9nJlsPRwe5QAAAAB/wAAAAAAAAMKKAAC9ju5JPQxL3gAAAAB/wAAAAAAAAMKIAAC9j9A6
PTKWBAAAAAB/wAAAAAAAAMKGAAC9gf8cPYKNSQAAAAB/wAAAAAAAAMKEAAC9ZoYzPXE6lAAAAAB/
wAAAAAAAAMKCAAC9kEAvPWNmIgAAAAB/wAAAAAAAAMKAAAC9mL2iPVXT2wAAAAB/wAAAAAAAAMJ8
AAC9gRKMPVZxhAAAAAB/wAAAAAAAAMJ4AAC9YcDVPUMSsAAAAAB/wAAAAAAAAMJ0AAC9dl7DPUZe
kwAAAAB/wAAAAAAAAMJwAAC9UcZfPXiTZgAAAAB/wAAAAAAAAMJsAAC9QEyUPX4ssAAAAAB/wAAA
AAAAAMJoAAC9XsDxPVy5qwAAAAB/wAAAAAAAAMJkAAC9YtJSPSBfCgAAAAB/wAAAAAAAAMJgAAC9
VH9YPSku3wAAAAB/wAAAAAAAAMJcAAC9bozEPSQPuwAAAAB/wAAAAAAAAMJYAAC9eQGRPPwcOQAA
AAB/wAAAAAAAAMJUAAC9g8ZHPO6f/gAAAAB/wAAAAAAAAMJQAAC9YX24POsPwAAAAAB/wAAAAAAA
AMJMAAC9idCSPSxRhQAAAAB/wAAAAAAAAMJIAAC9iDLDPS7qewAAAAB/wAAAAAAAAMJEAAC9zemU
PQC20AAAAAB/wAAAAAAAAMJAAAC9vhGYPOtwAAAAAAB/wAAAAAAAAMI8AAC9opeYPQAAcQAAAAB/
wAAAAAAAAMI4AAC9jNPBPTH+QwAAAAB/wAAAAAAAAMI0AAC9kXNKPURsIAAAAAB/wAAAAAAAAMIw
AAC9uduwPU5/egAAAAB/wAAAAAAAAMIsAAC9wdAWPT2P1QAAAAB/wAAAAAAAAMIoAAC9uQ4TPQFv
twAAAAB/wAAAAAAAAMIkAAC9mGyaPUJhYgAAAAB/wAAAAAAAAMIgAAC90TpvPYNSrAAAAAB/wAAA
AAAAAMIcAAC93sJGPZxsdgAAAAB/wAAAAAAAAMIYAAC91TLpPbP6QAAAAAB/wAAAAAAAAMIUAAC9
0hAoPZHdqAAAAAB/wAAAAAAAAMIQAAC9j/PLPREJIQAAAAB/wAAAAAAAAMIMAAC9n4L2PQLohAAA
AAB/wAAAAAAAAMIIAAC9tifgPPmadgAAAAB/wAAAAAAAAMIEAAC9ryj+POuzmwAAAAB/wAAAAAAA
AMIAAAC9qwIyPSAWVwAAAAB/wAAAAAAAAMH4AAC9x5HTPUZraAAAAAB/wAAAAAAAAMHwAAC9tzNd
PWhL0AAAAAB/wAAAAAAAAMHoAAC9kmySPYl2UwAAAAB/wAAAAAAAAMHgAAC9jayQPYA1fgAAAAB/
wAAAAAAAAMHYAAC9lC5WPZIVRwAAAAB/wAAAAAAAAMHQAAC9kSotPXNA+wAAAAB/wAAAAAAAAMHI
AAC9gDtKPW1rUQAAAAB/wAAAAAAAAMHAAAC8UCc7PgJpnAAAAAB/wAAAAAAAAMG4AAA72YGlPcxs
ZwAAAAB/wAAAAAAAAMGwAAC7jUygPb1cZAAAAAB/wAAAAAAAAMGoAAA8ARBrPcNxtQAAAAB/wAAA
AAAAAMGgAAA74/5FPcRvwgAAAAB/wAAAAAAAAMGYAAC8RgD9Pa+gogAAAAB/wAAAAAAAAMGQAAA6
Jl2APagStwAAAAB/wAAAAAAAAMGIAAA8Bt5DPZL55AAAAAB/wAAAAAAAAMGAAAC6QhVAPX6fcgAA
AAB/wAAAAAAAAMFwAAC7aD+bPXU4AQAAAAB/wAAAAAAAAMFgAAA60po9PWT7TgAAAAB/wAAAAAAA
AMFQAAA60r6QPWoaUQAAAAB/wAAAAAAAAMFAAAC8XiOEPa8vzQAAAAB/wAAAAAAAAMEwAAC77vBx
PabHkgAAAAB/wAAAAAAAAMEgAAC59+mVPal3KwAAAAB/wAAAAAAAAMEQAAC71+h7PYAjcQAAAAB/
wAAAAAAAAMEAAAA6bhGAPV97NwAAAAB/wAAAAAAAAMDgAAC7y6DoPU7w8wAAAAB/wAAAAAAAAMDA
AAA8MhkjPTWhMwAAAAB/wAAAAAAAAMCgAAA8sHlgPXJTtQAAAAB/wAAAAAAAAMCAAAA9IyQFPWcj
CQAAAAB/wAAAAAAAAMBAAAA84/18PTWVjgAAAAB/wAAAAAAAAMAAAAA8gJ+UPREAYgAAAAB/wAAA
AAAAAL+AAAA7PatlPO/02QAAAAB/wAAAAAAAAAAAAAC8Liw7PKLcGAAAAAB/wAAAAAAAAD+AAAC8
VlHZPD+YHAAAAAB/wAAAAAAAAEAAAAA71ulOPICrKwAAAAB/wAAAAAAAAEBAAAA8EPHAPMHUIQAA
AAB/wAAAAAAAAECAAAA8eJTDPOOEYQAAAAB/wAAAAAAAAECgAAA86ZfgPLvs9AAAAAB/wAAAAAAA
AEDAAAA8z8pQPOkYpAAAAAB/wAAAAAAAAEDgAAA8NQYMPJUQ+gAAAAB/wAAAAAAAAEEAAAC7g4bZ
PK9uRwAAAAB/wAAAAAAAAEEQAAC8ywDoPR6BIgAAAAB/wAAAAAAAAEEgAAC8g8MMPVQn8gAAAAB/
wAAAAAAAAEEwAAC9BADPPUbmRQAAAAB/wAAAAAAAAEFAAAC9ESSJPV3fLwAAAAB/wAAAAAAAAEFQ
AAC9B4HkPTO7iwAAAAB/wAAAAAAAAEFgAAC9H8zHPMFgxQAAAAB/wAAAAAAAAEFwAAC9HG+YPB4I
gQAAAAB/wAAAAAAAAEGAAAC9NT4qPFR28QAAAAB/wAAAAAAAAEGIAAC9mIB6POEAdAAAAAB/wAAA
AAAAAEGQAAC9N8FsPQNUfgAAAAB/wAAAAAAAAEGYAAC9AZnPPMkqBwAAAAB/wAAAAAAAAEGgAAC9
DSBePJAdzAAAAAB/wAAAAAAAAEGoAAC9WMGuPMSE1AAAAAB/wAAAAAAAAEGwAAC9pq5XPIEM+AAA
AAB/wAAAAAAAAEG4AAC9jd3APIJC4wAAAAB/wAAAAAAAAEHAAAC9VVRBPNRGjwAAAAB/wAAAAAAA
AEHIAAC9PSBRPRXOggAAAAB/wAAAAAAAAEHQAAC87RLWPTMzIgAAAAB/wAAAAAAAAEHYAAC8d4Ll
PM6pwQAAAAB/wAAAAAAAAEHgAAC7AqNbPULKaQAAAAB/wAAAAAAAAEHoAAA7Ql1FPTagMgAAAAB/
wAAAAAAAAEHwAAC65pJ1PRr93gAAAAB/wAAAAAAAAEH4AAC7KAd+PKUU6AAAAAB/wAAAAAAAAEIA
AAC7HrYXPK9crQAAAAB/wAAAAAAAAEIEAAA8V+iMPJv7swAAAAB/wAAAAAAAAEIIAAA8HuWmPKTd
CQAAAAB/wAAAAAAAAEIMAAA8UR38PExa1AAAAAB/wAAAAAAAAEIQAAA8gYvyPEMFoQAAAAB/wAAA
AAAAAEIUAAA8HaVnPOr98gAAAAB/wAAAAAAAAEIYAAC8v8oZPQFXEwAAAAB/wAAAAAAAAEIcAAC8
vmy6PL1oCgAAAAB/wAAAAAAAAEIgAAA7Z301PO1kyAAAAAB/wAAAAAAAAEIkAAA8qA99POfX3gAA
AAB/wAAAAAAAAEIoAAC8f7TJPI1zXQAAAAB/wAAAAAAAAEIsAAC9OtUcPM0MGAAAAAB/wAAAAAAA
AEIwAAC9Ha74PLLW8wAAAAB/wAAAAAAAAEI0AAC9OlvdPKthiwAAAAB/wAAAAAAAAEI4AAC9OkdI
PKJ3JwAAAAB/wAAAAAAAAEI8AAC9RFTUPDOE2wAAAAB/wAAAAAAAAEJAAAC9e6dZO9Tb/AAAAAB/
wAAAAAAAAEJEAAC9YEYnPDbr2QAAAAB/wAAAAAAAAEJIAAC9cHK0PF3TEAAAAAB/wAAAAAAAAEJM
AAC9bntuPIppIQAAAAB/wAAAAAAAAEJQAAC9LgAdPNzeSwAAAAB/wAAAAAAAAEJUAAC9EryoPOzV
2QAAAAB/wAAAAAAAAEJYAAC7ezuoPPjsbQAAAAB/wAAAAAAAAEJcAAC8uECePQqvwgAAAAB/wAAA
AAAAAEJgAAC8sr6hPJbLPAAAAAB/wAAAAAAAAEJkAAC8TPA1PEP0UgAAAAB/wAAAAAAAAEJoAAC8
ie5qO4+JqwAAAAB/wAAAAAAAAEJsAAC9B4phPB1lOQAAAAB/wAAAAAAAAEJwAAC85mjrPO+NgAAA
AAB/wAAAAAAAAEJ0AAC8xi+oPSSsfgAAAAB/wAAAAAAAAEJ4AAC8whibPQSnGgAAAAB/wAAAAAAA
AEJ8AAC87xw3PKfZ1AAAAAB/wAAAAAAAAEKAAAC8/rw+PMa9swAAAAB/wAAAAAAAAEKCAAC8vviY
PPQEUwAAAAB/wAAAAAAAAEKEAAC8sA7sPRdU+wAAAAB/wAAAAAAAAEKGAAC8p3EBPNulfQAAAAB/
wAAAAAAAAEKIAAC8eHMhPPdYMAAAAAB/wAAAAAAAAEKKAAC8KeqsPKjFRQAAAAB/wAAAAAAAAEKM
AAA796KmPK5btgAAAAB/wAAAAAAAAEKOAAA8wvVhPIu8uQAAAAB/wAAAAAAAAEKQAAA827UOPHdS
8wAAAAB/wAAAAAAAAEKSAAA9J40NPHkd5QAAAAB/wAAAAAAAAEKUAAA9Trb+PLTUOQAAAAB/wAAA
AAAAAEKWAAA8iGMkPNatqQAAAAB/wAAAAAAAAEKYAAC7yYU8PIZLwwAAAAB/wAAAAAAAAEKaAAC8
oyhDPPdohAAAAAB/wAAAAAAAAEKcAAC5wm11PRcOKAAAAAB/wAAAAAAAAEKeAAA8QwilPRb36AAA
AAB/wAAAAAAAAEKgAAA8KgAsPQWvjAAAAAB/wAAAAAAAAEKiAAA8xeKAPKnvSwAAAAB/wAAAAAAA
AEKkAAA8yUvfPC7g4wAAAAB/wAAAAAAAAEKmAAA8+L37PLI8EwAAAAB/wAAAAAAAAEKoAAA9GK3A
PNUcYwAAAAB/wAAAAAAAAEKqAAA9T7JjPQYlzwAAAAB/wAAAAAAAAEKsAAA9WNHSPSuXygAAAAB/
wAAAAAAAAEKuAAA9e718PPdLfQAAAAB/wAAAAAAAAEKwAAA9XD11PQxIagAAAAB/wAAAAAAAAEKy
AAA9WXdiPL8qNAAAAAB/wAAAAAAAAEK0AAA9XkCiPJGoGQAAAAB/wAAAAAAAAEK2AAA9X0wRPLXq
XAAAAAB/wAAAAAAAAEK4AAA9flSqPOxgsAAAAAB/wAAAAAAAAEK6AAA9gXg4PMKJ1gAAAAB/wAAA
AAAAAEK8AAA8/rXZPRAmrwAAAAB/wAAAAAAAAEK+AAC8NRs8PRxIJgAAAAB/wAAAAAAAAELAAAC7
JH17PUYWXQAAAAB/wAAAAAAAAELCAAA7N2urPUWRsQAAAAB/wAAAAAAAAELEAAA79BG4PVlM2wAA
AAB/wAAAAAAAAELGAAA8S4GePOpQXQAAAAB/wAAAAAAAAELIAAA8jv9yPE8ZpAAAAAB/wAAAAAAA
AELKAAA8nPnaPIstlgAAAAB/wAAAAAAAAELMAAA9FlwjPNZtwgAAAAB/wAAAAAAAAELOAAA9ioxf
PRwBlAAAAAB/wAAAAAAAAELQAAA9f5WFPV/LVQAAAAB/wAAAAAAAAELSAAA9W5+9PTSlkQAAAAB/
wAAAAAAAAELUAAA9RShsPTLQLQAAAAB/wAAAAAAAAELWAAA9g2Z9PTtqLwAAAAB/wAAAAAAAAELY
AAA9rApbPSwAAAAAAAB/wAAAAAAAAELaAAA9t/wfPOgXCAAAAAB/wAAAAAAAAELcAAA91U70PFLU
xgAAAAB/wAAAAAAAAELeAAA9wnZkPO1zogAAAAB/wAAAAAAAAELgAAA+FTOOPSun+QAAAAB/wAAA
AAAAAELiAAA+IdAgPW7A0wAAAAB/wAAAAAAAAELkAAA+J3nkPYBFnQAAAAB/wAAAAAAAAELmAAA+
FUZKPXQf0AAAAAB/wAAAAAAAAELoAAA+B7SaPToZRgAAAAB/wAAAAAAAAELqAAA+Ad15PRqpbQAA
AAB/wAAAAAAAAELsAAA+B26qPO3+8gAAAAB/wAAAAAAAAELuAAA+EYUmPNiwfwAAAAB/wAAAAAAA
AELwAAA+KVL6PNrGVQAAAAB/wAAAAAAAAELyAAA+Ggv9PRp/qgAAAAB/wAAAAAAAAEL0AAA+GKU1
PSUjBgAAAAB/wAAAAAAAAEL2AAA+GulWPSaCmgAAAAB/wAAAAAAAAEL4AAA+DSArPQet1gAAAAB/
wAAAAAAAAEL6AAA+ABkmPI5U3gAAAAB/wAAAAAAAAEL8AAA99bmQPJwdXwAAAAB/wAAAAAAAAEL+
AAA99MSiPHjn1gAAAAB/wAAAAAAAAEMAAAA+Axr2PQkj3gAAAAB/wAAAAAAAAEMBAAA+G4XmPLIa
qgAAAAB/wAAAAAAAAEMCAAA+HGHfO6OjzgAAAAB/wAAAAAAAAEMDAAA+IB6hPHrnlwAAAAB/wAAA
AAAAAEMEAAA+GQAEPJ8IFAAAAAB/wAAAAAAAAEMFAAA+K35mPKTWMwAAAAB/wAAAAAAAAEMGAAA+
J0boPSMqvAAAAAB/wAAAAAAAAEMHAAA+IrmCPSz8EgAAAAB/wAAAAAAAAEMIAAA+HUYFPVKgOQAA
AAB/wAAAAAAAAEMJAAA+GlEVPZGUkwAAAAB/wAAAAAAAAEMKAAA+FnAjPZ8b6AAAAAB/wAAAAAAA
AEMLAAA+KWTYPa4bsQAAAAB/wAAAAAAAAEMMAAA+Qj0yPb4+6QAAAAB/wAAAAAAAAEMNAAA+Tph1
PcpTiwAAAAB/wAAAAAAAAEMOAAA+TWaNPdboDgAAAAB/wAAAAAAAAEMPAAA+QbA9Pae9ngAAAAB/
wAAAAAAAAEMQAAA+QQGHPagmHAAAAAB/wAAAAAAAAEMRAAA+TAqMPas/SQAAAAB/wAAAAAAAAEMS
AAA+X/NNPcL2/wAAAAB/wAAAAAAAAEMTAAA+XFB1PbvPwwAAAAB/wAAAAAAAAEMUAAA+WJdQPaHY
1QAAAAB/wAAAAAAAAEMVAAA+Y+6YPYXa1wAAAAB/wAAAAAAAAEMWAAA+URK8PYQWCwAAAAB/wAAA
AAAAAEMXAAA+SnQxPWwN9AAAAAB/wAAAAAAAAEMYAAA+RMXbPXXHWwAAAAB/wAAAAAAAAEMZAAA+
TxuZPZXZJQAAAAB/wAAAAAAAAEMaAAA+SIkIPZuvoQAAAAB/wAAAAAAAAEMbAAA+P0gOPaXpIAAA
AAB/wAAAAAAAAEMcAAA+Obl1Pbi51wAAAAB/wAAAAAAAAEMdAAA+U5oSPbQxrAAAAAB/wAAAAAAA
AEMeAAA+WPCNPdAJmwAAAAB/wAAAAAAAAEMfAAA+ZYAkPcLvFgAAAAB/wAAAAAAAAEMgAAA+YgQD
PawMmwAAAAB/wAAAAAAAAEMhAAA+Z1pPPajGMQAAAAB/wAAAAAAAAEMiAAA+aUM/PYfhzgAAAAB/
wAAAAAAAAEMjAAA+eAqYPY2P+QAAAAB/wAAAAAAAAEMkAAA+gE0DPZlRkgAAAAB/wAAAAAAAAEMl
AAA+jcGhPaSsWAAAAAB/wAAAAAAAAEMmAAA+lFtSPZkWzwAAAAB/wAAAAAAAAEMnAAA+mRZ/PaQq
HwAAAAB/wAAAAAAAAEMoAAA+oW5HPZlr6AAAAAB/wAAAAAAAAEMpAAA+nXGoPZsKQwAAAAB/wAAA
AAAAAEMqAAA+lFEkPZhPiAAAAAB/wAAAAAAAAEMrAAA+j6YgPY6HRgAAAAB/wAAAAAAAAEMsAAA+
lU2cPaOpTAAAAAB/wAAAAAAAAEMtAAA+ldGsPZgdygAAAAB/wAAAAAAAAEMuAAA+lchnPYFG4AAA
AAB/wAAAAAAAAEMvAAA+mgC0PYjAfgAAAAB/wAAAAAAAAEMwAAA+mz06PXT0GwAAAAB/wAAAAAAA
AEMxAAA+mvY5PY0dzQAAAAB/wAAAAAAAAEMyAAA+mKZjPY1SnQAAAAB/wAAAAAAAAEMzAAA+neBu
PYxVxwAAAAB/wAAAAAAAAEM0AAA+rMEcPZN9PwAAAAB/wAAAAAAAAEM1AAA+tud4PZojoQAAAAB/
wAAAAAAAAEM2AAA+vTtfPZsylgAAAAB/wAAAAAAAAEM3AAA+vrg0PZ+XGQAAAAB/wAAAAAAAAEM4
AAA+v4JBPas2EgAAAAB/wAAAAAAAAEM5AAA+w6paPb/c+QAAAAB/wAAAAAAAAEM6AAA+xz1WPdMc
4gAAAAB/wAAAAAAAAEM7AAA+yjjCPdC+qQAAAAB/wAAAAAAAAEM8AAA+yaMrPcBFMQAAAAB/wAAA
AAAAAEM9AAA+zdDTPbvbHgAAAAB/wAAAAAAAAEM+AAA+3868PblDTgAAAAB/wAAAAAAAAEM/AAA+
7AnZPaS/hgAAAAB/wAAAAAAAAENAAAA+761rPY+kRAAAAAB/wAAAAAAAAENBAAA+7oguPVKfjAAA
AAB/wAAAAAAAAENCAAA+7D1cPXEbeAAAAAB/wAAAAAAAAENDAAA++ft5PYW/ogAAAAB/wAAAAAAA
AENEAAA/A22bPZhhXwAAAAB/wAAAAAAAAENFAAA/B83SPbO+qgAAAAB/wAAAAAAAAENGAAA/Bv6+
PcdppQAAAAB/wAAAAAAAAENHAAA/CHFlPeCt3wAAAAB/wAAAAAAAAENIAAA/CtvuPcoMIwAAAAB/
wAAAAAAAAENJAAA/EVLBPcJ2RQAAAAB/wAAAAAAAAENKAAA/GBNuPcJrWwAAAAB/wAAAAAAAAENL
AAA/H1G9PdEavgAAAAB/wAAAAAAAAENMAAA/IGNGPcHqywAAAAB/wAAAAAAAAENNAAA/Gb6GPcXz
AAAAAAB/wAAAAAAAAENOAAA/G+z8Pbka1wAAAAB/wAAAAAAAAENPAAA/HND0Pa+DlgAAAAB/wAAA
AAAAAENQAAA/GsH8Pb4klAAAAAB/wAAAAAAAAENRAAA/F8fWPbm+rwAAAAB/wAAAAAAAAENSAAA/
GKGOPb9FawAAAAB/wAAAAAAAAENTAAA/FliVPeJlGgAAAAB/wAAAAAAAAENUAAA/ErpRPdXXQgAA
AAB/wAAAAAAAAENVAAA/DqmwPeAoLgAAAAB/wAAAAAAAAENWAAA/DgXkPgAQXwAAAAB/wAAAAAAA
AENXAAA/EFWiPfrgCwAAAAB/wAAAAAAAAENYAAA/GZN3Pfb0mAAAAAB/wAAAAAAAAENZAAA/HOug
PebjzgAAAAB/wAAAAAAAAENaAAA/I78FPdmL0wAAAAB/wAAAAAAAAENbAAA/LG/YPd1E1wAAAAB/
wAAAAAAAAENcAAA/MQ64Pd0NbAAAAAB/wAAAAAAAAENdAAA/MxjwPd8mMAAAAAB/wAAAAAAAAENe
AAA/MpmnPesiXgAAAAB/wAAAAAAAAENfAAA/N0JfPe4cOwAAAAB/wAAAAAAAAENgAAA/OAqVPgxY
1wAAAAB/wAAAAAAAAENhAAA/OrWuPh7+UwAAAAB/wAAAAAAAAENiAAA/PW5aPiATcwAAAAB/wAAA
AAAAAENjAAA/PX95PhhEuAAAAAB/wAAAAAAAAENkAAA/Pa7wPhtt3QAAAAB/wAAAAAAAAENlAAA/
Q2E2PibHjgAAAAB/wAAAAAAAAENmAAA/S3DEPkXzZQAAAAB/wAAAAAAAAENnAAA/R784Pkc/fAAA
AAB/wAAAAAAAAENoAAA/QaWOPkdvkgAAAAB/wAAAAAAAAENpAAA/QJg5PkgsogAAAAB/wAAAAAAA
AENqAAA/RHwtPlKs2AAAAAB/wAAAAAAAAENrAAA/RJBaPkxk7gAAAAB/wAAAAAAAAENsAAA/R9I2
PksejQAAAAB/wAAAAAAAAENtAAA/SDb2PkbHrAAAAAB/wAAAAAAAAENuAAA/SP9nPkVO/gAAAAB/
wAAAAAAAAENvAAA/R3+IPkPuNAAAAAB/wAAAAAAAAENwAAA/Sx1uPkrKDgAAAAB/wAAAAAAAAENx
AAA/VAqSPlVZqwAAAAB/wAAAAAAAAENyAAA/VlxqPlRLLAAAAAB/wAAAAAAAAENzAAA/WDY4PkfJ
cQAAAAB/wAAAAAAAAEN0AAA/WEbJPlKdcQAAAAB/wAAAAAAAAEN1AAA/YGFSPkzn4QAAAAB/wAAA
AAAAAEN2AAA/YbNCPlkFPQAAAAB/wAAAAAAAAEN3AAA/abvQPlF2pQAAAAB/wAAAAAAAAEN4AAA/
axLhPkxdLwAAAAB/wAAAAAAAAEN5AAA/cJcEPjdJIgAAAAB/wAAAAAAAAEN6AAA/cLSKPikJZAAA
AAB/wAAAAAAAAEN7AAA/cUDePieFtAAAAAB/wAAAAAAAAEN8AAA/d02xPiXn8QAAAAB/wAAAAAAA
AEN9AAA/fnaSPjBBygAAAAB/wAAAAAAAAEN+AAA/gvTDPj9FgQAAAAB/wAAAAAAAAEN/AAA/hwEx
Pj+mxgAAAAB/wAAAAAAAAEOAAAA/h0XyPllLxAAAAAB/wAAAAAAAAEOAgAA/iDfAPkGhXgAAAAB/
wAAAAAAAAEOBAAA/h3G+PjMd+wAAAAB/wAAAAAAAAEOBgAA/hj/LPin1yAAAAAB/wAAAAAAAAEOC
AAA/h6EfPjmfGwAAAAB/wAAAAAAAAEOCgAA/hwNqPjm+PQAAAAB/wAAAAAAAAEODAAA/hjVWPj02
RQAAAAB/wAAAAAAAAEODgAA/h1d+PkzL7AAAAAB/wAAAAAAAAEOEAAA/i3UTPjnXdAAAAAB/wAAA
AAAAAEOEgAA/kvPkPiJgfgAAAAB/wAAAAAAAAEOFAAA/k19gPhqN1AAAAAB/wAAAAAAAAEOFgAA/
lWMhPhJT3AAAAAB/wAAAAAAAAEOGAAA/mH8WPgutNgAAAAB/wAAAAAAAAEOGgAA/m33jPe0gmgAA
AAB/wAAAAAAAAEOHAAA/nDVsPebTNAAAAAB/wAAAAAAAAEOHgAA/msuAPd2xSQAAAAB/wAAAAAAA
AEOIAAA/mBwyPdHHLwAAAAB/wAAAAAAAAEOIgAA/mF2/Pc0g6QAAAAB/wAAAAAAAAEOJAAA/mqeI
PdOrrgAAAAB/wAAAAAAAAEOJgAA/m8ltPaUBEwAAAAB/wAAAAAAAAEOKAAA/mBMjPZ8iZgAAAAB/
wAAAAAAAAEOKgAA/mUToPYIhfAAAAAB/wAAAAAAAAEOLAAA/mrBMPYYXAAAAAAB/wAAAAAAAAEOL
gAA/nqtTPbLqpwAAAAB/wAAAAAAAAEOMAAA/oFXKPcRtAgAAAAB/wAAAAAAAAEOMgAA/oWtFPaRR
eQAAAAB/wAAAAAAAAEONAAA/pa5mPX4+igAAAAB/wAAAAAAAAEONgAA/po7tPTUixQAAAAB/wAAA
AAAAAEOOAAA/qY8RPTHzEQAAAAB/wAAAAAAAAEOOgAA/q1Z2PT7ysAAAAAB/wAAAAAAAAEOPAAA/
rsQQPWwQfAAAAAB/wAAAAAAAAEOPgAA/rpb7PYTIcgAAAAB/wAAAAAAAAEOQAAA/rlf5PYca8QAA
AAB/wAAAAAAAAEOQgAA/rshAPYOiSQAAAAB/wAAAAAAAAEORAAA/r1cxPXcrzAAAAAB/wAAAAAAA
AEORgAA/rrUQPWQ6vgAAAAB/wAAAAAAAAEOSAAA/rdkdPNI9QQAAAAB/wAAAAAAAAEOSgAA/rfw1
PRlODAAAAAB/wAAAAAAAAEOTAAA/rWK1PUjBPwAAAAB/wAAAAAAAAEOTgAA/rKZmPS9TDgAAAAB/
wAAAAAAAAEOUAAA/rmU5PTM/sgAAAAB/wAAAAAAAAEOUgAA/sJxJPTcUugAAAAB/wAAAAAAAAEOV
AAA/siwDPXJhXwAAAAB/wAAAAAAAAEOVgAA/sLVJPXfmwAAAAAB/wAAAAAAAAEOWAAA/rVDxPYuh
0wAAAAB/wAAAAAAAAEOWgAA/rKTQPbnrigAAAAB/wAAAAAAAAEOXAAA/q7GAPXwt0wAAAAB/wAAA
AAAAAEOXgAA/qwzoPVQdoQAAAAB/wAAAAAAAAEOYAAA/pTxNPTnGmgAAAAB/wAAAAAAAAEOYgAA/
ovOlPT8CRAAAAAB/wAAAAAAAAEOZAAA/ptT2PacMgAAAAAB/wAAAAAAAAEOZgAA/pmnEPd0LEQAA
AAB/wAAAAAAAAEOaAAA/pjI6PeQTOQAAAAB/wAAAAAAAAEOagAA/ogzSPdewogAAAAB/wAAAAAAA
AEObAAA/obe9PdHRkQAAAAB/wAAAAAAAAEObgAA/obeePd1j2QAAAAB/wAAAAAAAAEOcAAA/ojnS
PethygAAAAB/wAAAAAAAAEOcgAA/pNOfPfrtLAAAAAB/wAAAAAAAAEOdAAA/qEGqPg4zlwAAAAB/
wAAAAAAAAEOdgAA/qVaIPhdzKQAAAAB/wAAAAAAAAEOeAAA/pq5BPha49QAAAAB/wAAAAAAAAEOe
gAA/pr0qPigubwAAAAB/wAAAAAAAAEOfAAA/qZfmPii60wAAAAB/wAAAAAAAAEOfgAA/qsb4PjZ6
uwAAAAB/wAAAAAAAAEOgAAA/r5F0PikWbAAAAAB/wAAAAAAAAEOggAA/sM5IPi4t7QAAAAB/wAAA
AAAAAEOhAAA/sY0vPjm8pAAAAAB/wAAAAAAAAEOhgAA/spGQPkpsIQAAAAB/wAAAAAAAAEOiAAA/
tJ6QPme3dwAAAAB/wAAAAAAAAEOigAA/smulPmLR1wAAAAB/wAAAAAAAAEOjAAA/rvXmPl+Z1gAA
AAB/wAAAAAAAAEOjgAA/rXyTPlJNgwAAAAB/wAAAAAAAAEOkAAA/rb+pPkE63wAAAAB/wAAAAAAA
AEOkgAA/qwIRPi85zwAAAAB/wAAAAAAAAEOlAAA/rO0HPi6OiwAAAAB/wAAAAAAAAEOlgAA/qvRk
PjuzPgAAAAB/wAAAAAAAAEOmAAA/qHFLPk5puQAAAAB/wAAAAAAAAEOmgAA/pTUnPlAuPgAAAAB/
wAAAAAAAAEOnAAA/okmePkES3gAAAAB/wAAAAAAAAEOngAA/omZiPkYVTAAAAAB/wAAAAAAAAEOo
AAA/oe4RPi8rVwAAAAB/wAAAAAAAAEOogAA/nYImPiqauQAAAAB/wAAAAAAAAEOpAAA/l54EPiA9
NQAAAAB/wAAAAAAAAEOpgAA/mkkZPjokRAAAAAB/wAAAAAAAAEOqAAA/mh+KPkIamwAAAAB/wAAA
AAAAAEOqgAA/mn0bPkTwqwAAAAB/wAAAAAAAAEOrAAA/mFu9PkXmoAAAAAB/wAAAAAAAAEOrgAA/
lSfCPjmRxAAAAAB/wAAAAAAAAEOsAAA/k4cYPh1bQQAAAAB/wAAAAAAAAEOsgAA/j9kYPh+gHwAA
AAB/wAAAAAAAAEOtAAA/j/jyPiQodAAAAAB/wAAAAAAAAEOtgAA/jP7TPjAGkgAAAAB/wAAAAAAA
AEOuAAA/jwf2Pk1DxQAAAAB/wAAAAAAAAEOugAA/kMetPk7NzAAAAAB/wAAAAAAAAEOvAAA/kIKt
Pj94NgAAAAB/wAAAAAAAAEOvgAA/jTS7PitWNwAAAAB/wAAAAAAAAEOwAAA/kDLOPiRXQwAAAAB/
wAAAAAAAAEOwgAA/kCa/PhqyLQAAAAB/wAAAAAAAAEOxAAA/iVnjPeiCfwAAAAB/wAAAAAAAAEOx
gAA/iZ4wPgs2dAAAAAB/wAAAAAAAAEOyAAA/i+hDPhFZ9QAAAAB/wAAAAAAAAEOygAA/j7rrPhn8
UwAAAAB/wAAAAAAAAEOzAAA/ktvhPhjk9wAAAAB/wAAAAAAAAEOzgAA/kRrgPhRe3AAAAAB/wAAA
AAAAAEO0AAA/kUbiPh71+QAAAAB/wAAAAAAAAEO0gAA/knhNPhka9wAAAAB/wAAAAAAAAEO1AAA/
k/jlPiL3BAAAAAB/wAAAAAAAAEO1gAA/kzm4PiNyYAAAAAB/wAAAAAAAAEO2AAA/j4xUPiDUUwAA
AAB/wAAAAAAAAEO2gAA/iZ8vPjucTAAAAAB/wAAAAAAAAEO3AAA/iICqPjwtzwAAAAB/wAAAAAAA
AEO3gAA/h/0qPkDZEgAAAAB/wAAAAAAAAEO4AAA/iz/6Pk0k4wAAAAB/wAAAAAAAAEO4gAA/jDkC
PlUBiwAAAAB/wAAAAAAAAEO5AAA/inL+Pkb6nQAAAAB/wAAAAAAAAEO5gAA/jSSXPiHtEQAAAAB/
wAAAAAAAAEO6AAA/ij3yPipz5QAAAAB/wAAAAAAAAEO6gAA/jMcFPjKUjQAAAAB/wAAAAAAAAEO7
AAA/jewaPjcg+AAAAAB/wAAAAAAAAEO7gAA/jGRMPjL8QQAAAAB/wAAAAAAAAEO8AAA/iq2CPiiB
wQAAAAB/wAAAAAAAAEO8gAA/iEQcPg9ZWAAAAAB/wAAAAAAAAEO9AAA/g++qPeV97AAAAAB/wAAA
AAAAAEO9gAA/glQKPffy7QAAAAB/wAAAAAAAAEO+AAA/hMSyPgtvXgAAAAB/wAAAAAAAAEO+gAA/
gP6FPjIiFQAAAAB/wAAAAAAAAEO/AAA/fgItPj/q5AAAAAB/wAAAAAAAAEO/gAA/fvMcPiVvfwAA
AAB/wAAAAAAAAEPAAAA/gYg0PiHGgQAAAAB/wAAAAAAAAEPAgAA/fW1VPiAlJgAAAAB/wAAAAAAA
AEPBAAA/bjizPdvvagAAAAB/wAAAAAAAAEPBgAA/br3PPeEqtwAAAAB/wAAAAAAAAEPCAAA/a6U1
PgqgLgAAAAB/wAAAAAAAAEPCgAA/a8FpPhYCoQAAAAB/wAAAAAAAAEPDAAA/aWxAPiEVeAAAAAB/
wAAAAAAAAEPDgAA/anwzPiQ7tQAAAAB/wAAAAAAAAEPEAAA/aSqZPiWfLAAAAAB/wAAAAAAAAEPE
gAA/Y+rjPhKZZwAAAAB/wAAAAAAAAEPFAAA/ZWQVPgpxlwAAAAB/wAAAAAAAAEPFgAA/WJrfPjBi
BwAAAAB/wAAAAAAAAEPGAAA/XYDHPjPcWgAAAAB/wAAAAAAAAEPGgAA/YH6/PjRqxAAAAAB/wAAA
AAAAAEPHAAA/ZGeIPkZ1yQAAAAB/wAAAAAAAAEPHgAA/ZP8lPkarhAAAAAB/wAAAAAAAAEPIAAA/
aauKPkKVawAAAAB/wAAAAAAAAEPIgAA/YZ49Pj5QJQAAAAB/wAAAAAAAAEPJAAA/XX47PiqELgAA
AAB/wAAAAAAAAEPJgAA/Xo9vPjgRLQAAAAB/wAAAAAAAAEPKAAA/XIG7PjmkWAAAAAB/wAAAAAAA
AEPKgAA/Y5KkPjeRigAAAAB/wAAAAAAAAEPLAAA/aHAjPkUGSQAAAAB/wAAAAAAAAEPLgAA/al1Z
Pj7/bAAAAAB/wAAAAAAAAEPMAAA/bSEGPkkrfgAAAAB/wAAAAAAAAEPMgAA/bgzmPkdeNgAAAAB/
wAAAAAAAAEPNAAA/ad4nPj/O8AAAAAB/wAAAAAAAAEPNgAA/YHALPi83NAAAAAB/wAAAAAAAAEPO
AAA/Y1nlPjCM5gAAAAB/wAAAAAAAAEPOgAA/ZSe2PkKylAAAAAB/wAAAAAAAAEPPAAA/X4MrPkNm
BwAAAAB/wAAAAAAAAEPPgAA/ZHHZPkQmOgAAAAB/wAAAAAAAAEPQAAA/YRyhPjPsMwAAAAB/wAAA
AAAAAEPQgAA/VjvlPkUWCgAAAAB/wAAAAAAAAEPRAAA/V2qXPjhv0gAAAAB/wAAAAAAAAEPRgAA/
VDwHPkWMZwAAAAB/wAAAAAAAAEPSAAA/UtzOPkBAxAAAAAB/wAAAAAAAAEPSgAA/TOujPkKJCAAA
AAB/wAAAAAAAAEPTAAA/S9//PkLZWgAAAAB/wAAAAAAAAEPTgAA/TKNuPlcHDgAAAAB/wAAAAAAA
AEPUAAA/TQrlPmaaugAAAAB/wAAAAAAAAEPUgAA/S1vkPmAfXAAAAAB/wAAAAAAAAEPVAAA/SEzC
Pl7VuQAAAAB/wAAAAAAAAEPVgAA/S92wPlbjGQAAAAB/wAAAAAAAAEPWAAA/R1mAPk3SMgAAAAB/
wAAAAAAAAEPWgAA/R6dJPmKgLgAAAAB/wAAAAAAAAEPXAAA/TtN1Pl0VawAAAAB/wAAAAAAAAEPX
gAA/UALhPkKhkAAAAAB/wAAAAAAAAEPYAAA/SPRWPjpXJAAAAAB/wAAAAAAAAEPYgAA/T+umPkuT
WgAAAAB/wAAAAAAAAEPZAAA/RxGEPlYSIgAAAAB/wAAAAAAAAEPZgAA/TUviPl2MkwAAAAB/wAAA
AAAAAEPaAAA/S0OyPlE7ggAAAAB/wAAAAAAAAEPagAA/UM+CPlVlrQAAAAB/wAAAAAAAAEPbAAA/
ShcdPkkV6AAAAAB/wAAAAAAAAEPbgAA/Rl3oPkVgnwAAAAB/wAAAAAAAAEPcAAA/QjbRPkTbdAAA
AAB/wAAAAAAAAEPcgAA/PwZHPkWJpgAAAAB/wAAAAAAAAEPdAAA/PBQlPkc/WQAAAAB/wAAAAAAA
AEPdgAA/MhYOPkU3wAAAAAB/wAAAAAAAAEPeAAA/JhFCPi3NTAAAAAB/wAAAAAAAAEPegAA/JKe0
PiV//AAAAAB/wAAAAAAAAEPfAAA/JabSPikfOAAAAAB/wAAAAAAAAEPfgAA/H/T3PjNFAQAAAAB/
wAAAAAAAAEPgAAA/Fu1IPjzUIwAAAAB/wAAAAAAAAEPggAA/F0FbPkdjRgAAAAB/wAAAAAAAAEPh
AAA/DcKwPmG6RgAAAAB/wAAAAAAAAEPhgAA/Bns5Pl0L6wAAAAB/wAAAAAAAAEPiAAA+/ukMPmw5
5wAAAAB/wAAAAAAAAEPigAA++9+rPnu/8wAAAAB/wAAAAAAAAEPjAAA+9NPuPnDLqgAAAAB/wAAA
AAAAAEPjgAA+9LtPPmMBrQAAAAB/wAAAAAAAAEPkAAA+/H+ZPk8ADQAAAAB/wAAAAAAAAEPkgAA+
8kMkPkryTgAAAAB/wAAAAAAAAEPlAAA+74caPmD+0QAAAAB/wAAAAAAAAEPlgAA+41SaPlS8eAAA
AAB/wAAAAAAAAEPmAAA+4QbSPlKIowAAAAB/wAAAAAAAAEPmgAA+2IsUPkg7WQAAAAB/wAAAAAAA
AEPnAAA+5D2WPjPpVgAAAAB/wAAAAAAAAEPngAA+8RmQPjog7gAAAAB/wAAAAAAAAEPoAAA/AAHT
Pid3UAAAAAB/wAAAAAAAAEPogAA/AURuPhryQwAAAAB/wAAAAAAAAEPpAAA/AtTGPhlY+gAAAAB/
wAAAAAAAAEPpgAA/AXSbPhUbjwAAAAB/wAAAAAAAAEPqAAA+/6yZPhU97gAAAAB/wAAAAAAAAEPq
gAA/A3J+Ph9eVAAAAAB/wAAAAAAAAEPrAAA/BTR9PhJeGAAAAAB/wAAAAAAAAEPrgAA/ATYTPgBv
LwAAAAB/wAAAAAAAAEPsAAA+57H7PeFSrQAAAAB/wAAAAAAAAEPsgAA+2uQxPe7L2gAAAAB/wAAA
AAAAAEPtAAA+2XccPfxSYQAAAAB/wAAAAAAAAEPtgAA+4svjPgXPtgAAAAB/wAAAAAAAAEPuAAA+
yPBuPdiwvgAAAAB/wAAAAAAAAEPugAA+vI/OPdGXzQAAAAB/wAAAAAAAAEPvAAA+qjbGPaCdfAAA
AAB/wAAAAAAAAEPvgAA+ommfPbZaHQAAAAB/wAAAAAAAAEPwAAA+o4gcPbQSAwAAAAB/wAAAAAAA
AEPwgAA+m2AMPbK0HAAAAAB/wAAAAAAAAEPxAAA+k2TrPcXogAAAAAB/wAAAAAAAAEPxgAA+j+/L
PbjebwAAAAB/wAAAAAAAAEPyAAA+jM40PbDk5wAAAAB/wAAAAAAAAEPygAA+cedMPY22mgAAAAB/
wAAAAAAAAEPzAAA+g+qFPZQvqwAAAAB/wAAAAAAAAEPzgAA+jS+6PYkbRgAAAAB/wAAAAAAAAEP0
AAA+kuI1PavF2QAAAAB/wAAAAAAAAEP0gAA+kCbwPZcS7wAAAAB/wAAAAAAAAEP1AAA+jXhYPXbQ
+AAAAAB/wAAAAAAAAEP1gAA+hyqkPZT8ZAAAAAB/wAAAAAAAAEP2AAA+hJaqPah6mQAAAAB/wAAA
AAAAAEP2gAA+hGF3PcB5ZgAAAAB/wAAAAAAAAEP3AAA+f1NHPcAOogAAAAB/wAAAAAAAAEP3gAA+
SaQpPdZOjwAAAAB/wAAAAAAAAEP4AAA+V2lCPcHO6QAAAAB/wAAAAAAAAEP4gAA+X0qmPabrxgAA
AAB/wAAAAAAAAEP5AAA+ZSTHPby+zQAAAAB/wAAAAAAAAEP5gAA+cdy/Pa01OgAAAAB/wAAAAAAA
AEP6AAA+d/v0PagnbQAAAAB/wAAAAAAAAEP6gAA+ge/RPbqBxQAAAAB/wAAAAAAAAEP7AAA+eIn9
PaZqzwAAAAB/wAAAAAAAAEP7gAA+faBAPZsnLgAAAAB/wAAAAAAAAEP8AAA+bb5jPY6xWQAAAAB/
wAAAAAAAAEP8gAA+WUxxPYv/6AAAAAB/wAAAAAAAAEP9AAA+PMcMPN1TawAAAAB/wAAAAAAAAEP9
gAA+RlfuPMScSAAAAAB/wAAAAAAAAEP+AAA+VBfmPRiAEQAAAAB/wAAAAAAAAEP+gAA+QSGTPJUm
+gAAAAB/wAAAAAAAAEP/AAA+PjVKO/eEhwAAAAB/wAAAAAAAAEP/gAA+RTGhPCqPQwAAAAB/wAAA
AAAAAEQAAAA+Tu07PEoEbAAAAAB/wAAAAAAAAEQAQAA+axuCPQDWZAAAAAB/wAAAAAAAAEQAgAA+
Zt4uPPJiKwAAAAB/wAAAAAAAAEQAwAA+K/QGPNRHjQAAAAB/wAAAAAAAAEQBAAA+MbtMPKXtgQAA
AAB/wAAAAAAAAEQBQAA+DgEuPQYGWAAAAAB/wAAAAAAAAEQBgAA+FeYuPSHg5wAAAAB/wAAAAAAA
AEQBwAA+HTe6PT/PRAAAAAB/wAAAAAAAAEQCAAA+F/4aPRhWKwAAAAB/wAAAAAAAAEQCQAA+FA4q
PWOW/AAAAAB/wAAAAAAAAEQCgAA+AV/8PSbu7QAAAAB/wAAAAAAAAEQCwAA9928+POnETgAAAAB/
wAAAAAAAAEQDAAA957BWPSqI9gAAAAB/wAAAAAAAAEQDQAA9vzTfPWW40QAAAAB/wAAAAAAAAEQD
gAA9oIiOPY174wAAAAB/wAAAAAAAAEQDwAA9XggjPZZQGgAAAAB/wAAAAAAAAEQEAAA9LdD1PYib
aAAAAAB/wAAAAAAAAEQEQAA8/sMdPZlyawAAAAB/wAAAAAAAAEQEgAA8vRHVPZai1gAAAAB/wAAA
AAAAAEQEwAA9Fz0RPa5oGAAAAAB/wAAAAAAAAEQFAAA86+UhPeL2hAAAAAB/wAAAAAAAAEQFQAA8
9HYzPdCFhAAAAAB/wAAAAAAAAEQFgAA9YJ9rPbDXQgAAAAB/wAAAAAAAAEQFwAA9mOfePX9p7wAA
AAB/wAAAAAAAAEQGAAA9mHl7PS+AGwAAAAB/wAAAAAAAAEQGQAA9Z94jPQ23EAAAAAB/wAAAAAAA
AEQGgAA9T8JGPQe6WAAAAAB/wAAAAAAAAEQGwAA9LhE4PUEFXwAAAAB/wAAAAAAAAEQHAAA9nx0r
PZWoQgAAAAB/wAAAAAAAAEQHQAA9mw9jPay5MwAAAAB/wAAAAAAAAEQHgAA9Bd3fPaKxQAAAAAB/
wAAAAAAAAEQHwAA8gBlZPcBsbAAAAAB/wAAAAAAAAEQIAAA8l+bjPblAYQAAAAB/wAAAAAAAAEQI
QAC8hyoBPa57TQAAAAB/wAAAAAAAAEQIgAC7fTf7PZOXUwAAAAB/wAAAAAAAAEQIwAC8aadxPZKR
3wAAAAB/wAAAAAAAAEQJAAC8TXR7PX/IUQAAAAB/wAAAAAAAAEQJQAC8+GwJPThYeQAAAAB/wAAA
AAAAAEQJgAC8db7NPU/KygAAAAB/wAAAAAAAAEQJwAC75PkYPUqApQAAAAB/wAAAAAAAAEQKAAC8
5U+gPUKDgQAAAAB/wAAAAAAAAEQKQAC9NlvaPQ5NEwAAAAB/wAAAAAAAAEQKgAC9NpbsPPbqNQAA
AAB/wAAAAAAAAEQKwAC9REabPK44rQAAAAB/wAAAAAAAAEQLAAC9aU2YPSMKpwAAAAB/wAAAAAAA
AEQLQAC9M7iDPRtkCAAAAAB/wAAAAAAAAEQLgAC9AILCPQEoggAAAAB/wAAAAAAAAEQLwAC8dh4f
PQsAJAAAAAB/wAAAAAAAAEQMAAC8Hn/SPQqQtwAAAAB/wAAAAAAAAEQMQAC8ntFYPVjWRAAAAAB/
wAAAAAAAAEQMgAC79k5FPZOMWQAAAAB/wAAAAAAAAEQMwAC7omxVPZmBXAAAAAB/wAAAAAAAAEQN
AAC7C/gLPY7NawAAAAB/wAAAAAAAAEQNQAC8Vu+rPYWURwAAAAB/wAAAAAAAAEQNgAC9dIGlPWHV
iwAAAAB/wAAAAAAAAEQNwAC9Nf8IPRQLNQAAAAB/wAAAAAAAAEQOAAC8nb/yPQBW6gAAAAB/wAAA
AAAAAEQOQAC8I+0sPQwx0QAAAAB/wAAAAAAAAEQOgAA8lKA3PQ01WwAAAAB/wAAAAAAAAEQOwAA8
cdBJPPafTwAAAAB/wAAAAAAAAEQPAAA8wYTiPP9NdgAAAAB/wAAAAAAAAEQPQAA88u9qPUF6hgAA
AAB/wAAAAAAAAEQPgAA8ZdDHPPN73gAAAAB/wAAAAAAAAEQPwAA6D4b4PJ+ZjAAAAAB/wAAAAAAA
AEQQAAC8Rew7PI6iHQAAAAB/wAAAAAAAAEQQQAC8uZC8POoREgAAAAB/wAAAAAAAAEQQgAC8dNfQ
PS/ALwAAAAB/wAAAAAAAAEQQwAC6kbmwPVf9sAAAAAB/wAAAAAAAAEQRAAA8dDuXPYdbTgAAAAB/
wAAAAAAAAEQRQAA8gMTAPTZnHwAAAAB/wAAAAAAAAEQRgAC7+0QnPSKeegAAAAB/wAAAAAAAAEQR
wAC87EoAPN34ZwAAAAB/wAAAAAAAAEQSAAC9S5WpPEvt6wAAAAB/wAAAAAAAAEQSQAC9N2d9PPhe
6wAAAAB/wAAAAAAAAEQSgAC9H83nPQIg2gAAAAB/wAAAAAAAAEQSwAC9GseJPR8WbAAAAAB/wAAA
AAAAAEQTAAC9ERrwPSOd/wAAAAB/wAAAAAAAAEQTQAC9MvEqPRo4vwAAAAB/wAAAAAAAAEQTgAC8
SdzfPQo6UgAAAAB/wAAAAAAAAEQTwAC7ncDoPSqpZgAAAAB/wAAAAAAAAEQUAAC8qInWPTPrOwAA
AAB/wAAAAAAAAEQUQAC9LfW5PRDu8QAAAAB/wAAAAAAAAEQUgAC9iuMAPN7uyAAAAAB/wAAAAAAA
AEQUwAC9hRXtPGs2yQAAAAB/wAAAAAAAAEQVAAC9Tb1zPImdRgAAAAB/wAAAAAAAAEQVQAC9JqYc
PJRspAAAAAB/wAAAAAAAAEQVgAC9CHoTPNplqQAAAAB/wAAAAAAAAEQVwAC9D6V6PRBuEAAAAAB/
wAAAAAAAAEQWAAC9BTV2PQM2yAAAAAB/wAAAAAAAAEQWQAC9FKFiPQiRxgAAAAB/wAAAAAAAAEQW
gAC86UMaPQm8CwAAAAB/wAAAAAAAAEQWwAC8hB+CPRVdcAAAAAB/wAAAAAAAAEQXAAA86yEVPRBz
tQAAAAB/wAAAAAAAAEQXQAA9FErTPKkLrQAAAAB/wAAAAAAAAEQXgAA8leFhPL9bvgAAAAB/wAAA
AAAAAEQXwAA8BP/MPOFycQAAAAB/wAAAAAAAAEQYAAA8I8PTPSeezwAAAAB/wAAAAAAAAEQYQAA8
NTh+PTmfOgAAAAB/wAAAAAAAAEQYgAC8pparPReUdgAAAAB/wAAAAAAAAEQYwAC8tARLPUhN3AAA
AAB/wAAAAAAAAEQZAAC9GuUEPSH7oAAAAAB/wAAAAAAAAEQZQAC9Nd89PRiXCQAAAAB/wAAAAAAA
AEQZgAC8zd4qPTHu4gAAAAB/wAAAAAAAAEQZwAC8Rq5HPV1vggAAAAB/wAAAAAAAAEQaAAC82Jbb
PWi6CwAAAAB/wAAAAAAAAEQaQAC9HAcWPYfaIQAAAAB/wAAAAAAAAEQagAC9Ez0GPaRJcwAAAAB/
wAAAAAAAAEQawAC8adFkPaMQBwAAAAB/wAAAAAAAAEQbAAA8W5+3PY9wGQAAAAB/wAAAAAAAAEQb
QAA8gRs1PWQ/NgAAAAB/wAAAAAAAAEQbgAA8iaxQPSyIfgAAAAB/wAAAAAAAAEQbwAA8s+PVPQt7
0QAAAAB/wAAAAAAAAEQcAAA84iOMPQGNZQAAAAB/wAAAAAAAAEQcQAA8TZcgPOYmnAAAAAB/wAAA
AAAAAEQcgAA8BPApPIF5EgAAAAB/wAAAAAAAAEQcwAC7tN3YPKtfMAAAAAB/wAAAAAAAAEQdAAC8
1ISCO74XTwAAAAB/wAAAAAAAAEQdQAC8vhUkPNF8bAAAAAB/wAAAAAAAAEQdgAC8VzY7PSJMjAAA
AAB/wAAAAAAAAEQdwAC81c8/PQBTGwAAAAB/wAAAAAAAAEQeAAC9akenPEt6UwAAAAB/wAAAAAAA
AEQeQAC9U3sVPKO0WwAAAAB/wAAAAAAAAEQegAC9ddalPLSlpAAAAAB/wAAAAAAAAEQewAC9eMKF
PNhGWQAAAAB/wAAAAAAAAEQfAAC9WHHwPQMGVgAAAAB/wAAAAAAAAEQfQAC9TwsiPSEyPwAAAAB/
wAAAAAAAAEQfgAC9HD0hPRWYWQAAAAB/wAAAAAAAAEQfwAC9clFoPSubDgAAAAB/wAAAAAAAAEQg
AAC9bafVPQDXLwAAAAB/wAAAAAAAAEQgQAC9m1zbPL53FQAAAAB/wAAAAAAAAEQggAC9e+lgPNAt
JwAAAAB/wAAAAAAAAEQgwAC9ko9KO145OwAAAAB/wAAAAAAAAEQhAAC9nNc+O9kdVQAAAAB/wAAA
AAAAAEQhQAC9tVayPCJAzwAAAAB/wAAAAAAAAEQhgAC9oBUAPCBdagAAAAB/wAAAAAAAAEQhwAC9
hmn8PIB6cQAAAAB/wAAAAAAAAEQiAAC9iOswPNVSlgAAAAB/wAAAAAAAAEQiQAC9kHHLO6KisAAA
AAB/wAAAAAAAAEQigAC9qWW9O++MegAAAAB/wAAAAAAAAEQiwAC9joSRPMdZkgAAAAB/wAAAAAAA
AEQjAAC9jWeSPRD/UQAAAAB/wAAAAAAAAEQjQAC9cvCJPNixcAAAAAB/wAAAAAAAAEQjgAC9XdN2
PITyTQAAAAB/wAAAAAAAAEQjwAC9Jh/tPHY1DgAAAAB/wAAAAAAAAEQkAAC80f/JPKe8BwAAAAB/
wAAAAAAAAEQkQAC843pVPQpp7AAAAAB/wAAAAAAAAEQkgAC9B6UaPMjlxQAAAAB/wAAAAAAAAEQk
wAC9QrCPPOHfgQAAAAB/wAAAAAAAAEQlAAC8w/I3PKW2vQAAAAB/wAAAAAAAAEQlQAC8whKDPLrH
ogAAAAB/wAAAAAAAAEQlgAC82+QnPJTQ8AAAAAB/wAAAAAAAAEQlwAC9AYCZPSaMEgAAAAB/wAAA
AAAAAEQmAAC9YW9ePSCDUQAAAAB/wAAAAAAAAEQmQAC9ZlS8PUn2LAAAAAB/wAAAAAAAAEQmgAC9
pDoKPTYlcAAAAAB/wAAAAAAAAEQmwAC92aRwPUpCjQAAAAB/wAAAAAAAAEQnAAC99PWKPW31KAAA
AAB/wAAAAAAAAEQnQAC91J2BPY9fHgAAAAB/wAAAAAAAAEQngAC9phs4PaX00wAAAAB/wAAAAAAA
AEQnwAC9MkTjPZtP+gAAAAB/wAAAAAAAAEQoAAC8PLJ7PZde1AAAAAB/wAAAAAAAAEQoQAC5JU0r
PaOTlgAAAAB/wAAAAAAAAEQogAA8QvtrPabdawAAAAB/wAAAAAAAAEQowAA73wTTPZjS6gAAAAB/
wAAAAAAAAEQpAAC9Bx7FPW/xEwAAAAB/wAAAAAAAAEQpQAC9hVXYPUJYggAAAAB/wAAAAAAAAEQp
gAC9k0tpPRmHAQAAAAB/wAAAAAAAAEQpwAC9S2nqPOrR0wAAAAB/wAAAAAAAAEQqAAC9PNMtPIyi
vAAAAAB/wAAAAAAAAEQqQAC9SPdxPBRdPwAAAAB/wAAAAAAAAEQqgAC9GYU3PJC7ZAAAAAB/wAAA
AAAAAEQqwAC9OnBOO7gRcQAAAAB/wAAAAAAAAEQrAAC9IXt3PGrHAAAAAAB/wAAAAAAAAEQrQAC8
87rvO+iWfgAAAAB/wAAAAAAAAEQrgAA6u/9lPFGvmAAAAAB/wAAAAAAAAEQrwAC8BjAqPIDmBQAA
AAB/wAAAAAAAAEQsAAC9Dxu9PKbwiQAAAAB/wAAAAAAAAEQsQAC89pdfPPxdzgAAAAB/wAAAAAAA
AEQsgAC8E2UlPMWC5QAAAAB/wAAAAAAAAEQswAA8Sb+6PQJmcgAAAAB/wAAAAAAAAEQtAAA8HFC1
PR8yygAAAAB/wAAAAAAAAEQtQAA7KXIZPTaQ9AAAAAB/wAAAAAAAAEQtgAC9EOgnPUOGCAAAAAB/
wAAAAAAAAEQtwAC8vWqXPVlWDQAAAAB/wAAAAAAAAEQuAAC7vFVMPYd8IwAAAAB/wAAAAAAAAEQu
QAA6NAGbPZNHfwAAAAB/wAAAAAAAAEQugAA4qXkAPaI8FgAAAAB/wAAAAAAAAEQuwAC8N7v8PZ6C
qAAAAAB/wAAAAAAAAEQvAAC8vAytPa4stQAAAAB/wAAAAAAAAEQvQAC8TSqwPcN3LgAAAAB/wAAA
AAAAAEQvgAC8P7yDPaaECwAAAAB/wAAAAAAAAEQvwAC8NrjRPY0jagAAAAB/wAAAAAAAAEQwAAC9
LHScPTW+lgAAAAB/wAAAAAAAAEQwQAC9lTfrPT29/wAAAAB/wAAAAAAAAEQwgAC9nRU2PXtMBQAA
AAB/wAAAAAAAAEQwwAC9iMQ/PYbMPwAAAAB/wAAAAAAAAEQxAAC9gZ2ePVUgsgAAAAB/wAAAAAAA
AEQxQAC9n/omPS+mOAAAAAB/wAAAAAAAAEQxgAC9iCYDPQj9iQAAAAB/wAAAAAAAAEQxwAC9UbB8
PQcG3QAAAAB/wAAAAAAAAEQyAAC9DOVLPQeqsAAAAAB/wAAAAAAAAEQyQAC8zw1kPLdmPgAAAAB/
wAAAAAAAAEQygAC88LrDPMPCdwAAAAB/wAAAAAAAAEQywAC9dcFWPKKG7gAAAAB/wAAAAAAAAEQz
AAC9gCBuPNYCzQAAAAB/wAAAAAAAAEQzQAC9ZBbIO++egwAAAAB/wAAAAAAAAEQzgAC9V1VyO9TB
eAAAAAB/wAAAAAAAAEQzwAC86H3iPEFguQAAAAB/wAAAAAAAAEQ0AAC8qmJPPEiulQAAAAB/wAAA
AAAAAEQ0QAC9AQ00OvTMeQAAAAB/wAAAAAAAAEQ0gAC8pwGGPGbrMQAAAAB/wAAAAAAAAEQ0wAC8
Qwa0POlWmQAAAAB/wAAAAAAAAEQ1AAC7iaA6PQh8tQAAAAB/wAAAAAAAAEQ1QAC6z9xrPSUCQwAA
AAB/wAAAAAAAAEQ1gAC8qMAXPSUQ4gAAAAB/wAAAAAAAAEQ1wAC9ZLUZPSzYUwAAAAB/wAAAAAAA
AEQ2AAC9G/bwPPaw0wAAAAB/wAAAAAAAAEQ2QAC9BQS3PI0S5AAAAAB/wAAAAAAAAEQ2gAC7P29V
PFFa1gAAAAB/wAAAAAAAAEQ2wAA65bc0PAJ3BAAAAAB/wAAAAAAAAEQ3AAA8E48EPIoOhwAAAAB/
wAAAAAAAAEQ3QAA8MRtPPIIdrgAAAAB/wAAAAAAAAEQ3gAA7SxGdPL+RAwAAAAB/wAAAAAAAAEQ3
wAA8Gd92PN3iGgAAAAB/wAAAAAAAAEQ4AAA7zXExPKimxgAAAAB/wAAAAAAAAEQ4QAC7L4ULPNc2
7QAAAAB/wAAAAAAAAEQ4gAC5YiDVPQKL0gAAAAB/wAAAAAAAAEQ4wAC75WCTPPuITQAAAAB/wAAA
AAAAAEQ5AAC63bvAPQwwJAAAAAB/wAAAAAAAAEQ5QAA7fIq9PRoH7AAAAAB/wAAAAAAAAEQ5gAC8
X30HPLt6xgAAAAB/wAAAAAAAAEQ5wAC8zhyJPLkeEQAAAAB/wAAAAAAAAEQ6AAC8xeMePCChsgAA
AAB/wAAAAAAAAEQ6QAC82oCSPOwsiwAAAAB/wAAAAAAAAEQ6gAC8Im04PM3RmQAAAAB/wAAAAAAA
AEQ6wAA8kHg5PQSTDgAAAAB/wAAAAAAAAEQ7AAA83uyAPRofdgAAAAB/wAAAAAAAAEQ7QAA82jSq
PQT3XAAAAAB/wAAAAAAAAEQ7gAA8H8ZBPLsNtAAAAAB/wAAAAAAAAEQ7wAA8BhPyPMGfWwAAAAB/
wAAAAAAAAEQ8AAC7kBt+POopdAAAAAB/wAAAAAAAAEQ8QAA8zMjzPLAqggAAAAB/wAAAAAAAAEQ8
gAA87SybPJUoMgAAAAB/wAAAAAAAAEQ8wAA8ETRyPQMDxwAAAAB/wAAAAAAAAEQ9AAC7rbNxPTh6
6AAAAAB/wAAAAAAAAEQ9QAA7l/ihPVaDdQAAAAB/wAAAAAAAAEQ9gAA8przNPYsxlwAAAAB/wAAA
AAAAAEQ9wAA8/G6gPWwyHAAAAAB/wAAAAAAAAEQ+AAA8zqOEPWiqfAAAAAB/wAAAAAAAAEQ+QAA9
G+WqPUIwiQAAAAB/wAAAAAAAAEQ+gAA9CM/hPV32iAAAAAB/wAAAAAAAAEQ+wAA9D+OBPVzG9AAA
AAB/wAAAAAAAAEQ/AAA8a7ZgPRfkhQAAAAB/wAAAAAAAAEQ/QAA8gn/XPRjAzgAAAAB/wAAAAAAA
AEQ/gAA8Ds+BPUV0wAAAAAB/wAAAAAAAAEQ/wAA8eDRpPZWj1gAAAAB/wAAAAAAAAERAAAA8mC0r
PacDRgAAAAB/wAAAAAAAAERAQAA8u2mDPbA3mwAAAAB/wAAAAAAAAERAgAA8meO1PabR2gAAAAB/
wAAAAAAAAERAwAA83sR+PYkTRAAAAAB/wAAAAAAAAERBAAA8a3SoPX5AeQAAAAB/wAAAAAAAAERB
QAA9Biy7PYxeygAAAAB/wAAAAAAAAERBgAA9ROwEPaI5yAAAAAB/wAAAAAAAAERBwAA8k3dSPaBp
ZwAAAAB/wAAAAAAAAERCAAC6syxrPWJAIgAAAAB/wAAAAAAAAERCQAC733r0PV+3BwAAAAB/wAAA
AAAAAERCgAC7CstlPUuMtQAAAAB/wAAAAAAAAERCwAA8fwRsPYZ++gAAAAB/wAAAAAAAAERDAAA9
Jb6KPYH0ggAAAAB/wAAAAAAAAERDQAA8tVdBPX+ywQAAAAB/wAAAAAAAAERDgAA8ac77PZ+MUQAA
AAB/wAAAAAAAAERDwAC6zZxrPbaqmQAAAAB/wAAAAAAAAEREAAA8dNH7PbFwSAAAAAB/wAAAAAAA
AEREQAC7JwaAPa7diQAAAAB/wAAAAAAAAEREgAC7kTJ1PY9AvgAAAAB/wAAAAAAAAEREwAC8vTug
PTKRkgAAAAB/wAAAAAAAAERFAAC7tCqdPVkQdgAAAAB/wAAAAAAAAERFQAA7f+dFPW8WwQAAAAB/
wAAAAAAAAERFgAA8SP4kPWN7tAAAAAB/wAAAAAAAAERFwAA7sl1TPWpaNgAAAAB/wAAAAAAAAERG
AAA8DBivPUjYJwAAAAB/wAAAAAAAAERGQAC51ZarPTFFNAAAAAB/wAAAAAAAAERGgAC8iD1aPUBd
9QAAAAB/wAAAAAAAAERGwAC7+8HVPUACQAAAAAB/wAAAAAAAAERHAAC6w3/gPWhYvAAAAAB/wAAA
AAAAAERHQAA8ukoxPSJyngAAAAB/wAAAAAAAAERHgAA83YJOPTbecgAAAAB/wAAAAAAAAERHwAA9
B/oGPRlXuAAAAAB/wAAAAAAAAERIAAA6o8WDPQU4kQAAAAB/wAAAAAAAAA==</set>
      <set id="src_2" fmt="ptset">AAAABXNyY18yAAAAAAAAAAYAAAOFwsgAADuIFzk8wiA2AAAAAH/AAAAAAAAAwsYAADuVYlE8nlln
AAAAAH/AAAAAAAAAwsQAALr7J688Ka6kAAAAAH/AAAAAAAAAwsIAALwCcg48bB2AAAAAAH/AAAAA
AAAAwsAAALvEHn88ppJ8AAAAAH/AAAAAAAAAwr4AADyBDvY8NCqbAAAAAH/AAAAAAAAAwrwAAD0I
Rx88N3ImAAAAAH/AAAAAAAAAwroAADzmAso6rFNUAAAAAH/AAAAAAAAAwrgAADyHY2w79lCSAAAA
AH/AAAAAAAAAwrYAALoti3s7ERDMAAAAAH/AAAAAAAAAwrQAALuMmW88HYbiAAAAAH/AAAAAAAAA
wrIAALwKVk08KsieAAAAAH/AAAAAAAAAwrAAALvX8fA8sY8IAAAAAH/AAAAAAAAAwq4AALyYdKI8
k5I5AAAAAH/AAAAAAAAAwqwAAL1BQsU83YsDAAAAAH/AAAAAAAAAwqoAAL0TjVI8yU71AAAAAH/A
AAAAAAAAwqgAALziavI8xyHLAAAAAH/AAAAAAAAAwqYAALzJYTE8dpGvAAAAAH/AAAAAAAAAwqQA
ALz6JTo8Rl/kAAAAAH/AAAAAAAAAwqIAALz344Y8qTAPAAAAAH/AAAAAAAAAwqAAAL0Tat48mz7y
AAAAAH/AAAAAAAAAwp4AAL1pu5A8AzVFAAAAAH/AAAAAAAAAwpwAAL1aQ7o8P3CRAAAAAH/AAAAA
AAAAwpoAAL042tA8bddrAAAAAH/AAAAAAAAAwpgAALwremc8vmXzAAAAAH/AAAAAAAAAwpYAALup
6zc8zcgyAAAAAH/AAAAAAAAAwpQAALx7d2I8jxDHAAAAAH/AAAAAAAAAwpIAAL0Esyc8HL63AAAA
AH/AAAAAAAAAwpAAALzkdV48NN/TAAAAAH/AAAAAAAAAwo4AALyzksE7wat6AAAAAH/AAAAAAAAA
wowAALytbiE71H4NAAAAAH/AAAAAAAAAwooAALxFDKA8dE/fAAAAAH/AAAAAAAAAwogAALy9+go8
YynRAAAAAH/AAAAAAAAAwoYAALuxphI8Ey6pAAAAAH/AAAAAAAAAwoQAADu/bkE8MvFDAAAAAH/A
AAAAAAAAwoIAADxAQLA88EU8AAAAAH/AAAAAAAAAwoAAADvhcXA9ChYEAAAAAH/AAAAAAAAAwnwA
ADxy4x08uXWoAAAAAH/AAAAAAAAAwngAALuRU4w8MzZjAAAAAH/AAAAAAAAAwnQAALtC7347NUfH
AAAAAH/AAAAAAAAAwnAAADuzPWY8nzk6AAAAAH/AAAAAAAAAwmwAADtPmEs82MArAAAAAH/AAAAA
AAAAwmgAADwsoTQ8z1BVAAAAAH/AAAAAAAAAwmQAADzOSvk9CewNAAAAAH/AAAAAAAAAwmAAADyw
maM9M772AAAAAH/AAAAAAAAAwlwAAD0xEIQ9DhfDAAAAAH/AAAAAAAAAwlgAAD2AQPc9FUFGAAAA
AH/AAAAAAAAAwlQAAD0MhdU8wjY1AAAAAH/AAAAAAAAAwlAAADxrOTg7z6hNAAAAAH/AAAAAAAAA
wkwAADrTKTU8X9QrAAAAAH/AAAAAAAAAwkgAADvSFG88h8DCAAAAAH/AAAAAAAAAwkQAADws6sI8
AxJoAAAAAH/AAAAAAAAAwkAAAD07mT89BaTKAAAAAH/AAAAAAAAAwjwAAD00ki89GkbGAAAAAH/A
AAAAAAAAwjgAAD1CO5Y8y2MKAAAAAH/AAAAAAAAAwjQAADxrn6c7+qmLAAAAAH/AAAAAAAAAwjAA
ADyjctY8o23UAAAAAH/AAAAAAAAAwiwAALwARuc8tmaAAAAAAH/AAAAAAAAAwigAALxyl/Q86DcX
AAAAAH/AAAAAAAAAwiQAALwmXpw9FH3CAAAAAH/AAAAAAAAAwiAAADyZcro9GgmkAAAAAH/AAAAA
AAAAwhwAADzAD5c9N7wiAAAAAH/AAAAAAAAAwhgAAD0FOek9VX7FAAAAAH/AAAAAAAAAwhQAAD0s
jaM9Sll/AAAAAH/AAAAAAAAAwhAAAD1h4U09JaOIAAAAAH/AAAAAAAAAwgwAAD1vxjk9UI4ZAAAA
AH/AAAAAAAAAwggAAD1isoo9QF+RAAAAAH/AAAAAAAAAwgQAADmS7as9xsmsAAAAAH/AAAAAAAAA
wgAAADxZATs9ytkFAAAAAH/AAAAAAAAAwfgAADyC9Jk9tg0kAAAAAH/AAAAAAAAAwfAAADwd1nc9
qvHZAAAAAH/AAAAAAAAAwegAADw9soU9rEF4AAAAAH/AAAAAAAAAweAAALur0m89mi/AAAAAAH/A
AAAAAAAAwdgAALxeiUk9jZX9AAAAAH/AAAAAAAAAwdAAALurRDU9gpe1AAAAAH/AAAAAAAAAwcgA
ADvsKSA9SzrsAAAAAH/AAAAAAAAAwcAAADvRm6U9STYeAAAAAH/AAAAAAAAAwbgAALwQHl89C7dU
AAAAAH/AAAAAAAAAwbAAADrcarA9EUx5AAAAAH/AAAAAAAAAwagAADpydY0827kxAAAAAH/AAAAA
AAAAwaAAAD29pfM96Qi3AAAAAH/AAAAAAAAAwZgAAD2uK7o9usxBAAAAAH/AAAAAAAAAwZAAAD3F
MKo9l9eYAAAAAH/AAAAAAAAAwYgAAD2XPMU9jivkAAAAAH/AAAAAAAAAwYAAAD2LZBY9XxQ+AAAA
AH/AAAAAAAAAwXAAAD2Uedc9OnQZAAAAAH/AAAAAAAAAwWAAAD1phVM9JgUUAAAAAH/AAAAAAAAA
wVAAAD2fp6M9IGyoAAAAAH/AAAAAAAAAwUAAAD16Q149HWWyAAAAAH/AAAAAAAAAwTAAAD1Zip09
IlZoAAAAAH/AAAAAAAAAwSAAAD0Nkik8l/PKAAAAAH/AAAAAAAAAwRAAAD0GuTc8kC7pAAAAAH/A
AAAAAAAAwQAAADyVi1o8URL+AAAAAH/AAAAAAAAAwOAAADz4hoU8SAwdAAAAAH/AAAAAAAAAwMAA
ADysZcE8kvCOAAAAAH/AAAAAAAAAwKAAADyhdeo8M2zCAAAAAH/AAAAAAAAAwIAAADzGR688Egcz
AAAAAH/AAAAAAAAAwEAAADz6/hU8gU3RAAAAAH/AAAAAAAAAwAAAAD0t3QU8fID0AAAAAH/AAAAA
AAAAv4AAAD0k1oQ77r6zAAAAAH/AAAAAAAAAAAAAAD1EVVs8CypMAAAAAH/AAAAAAAAAP4AAAD0n
jBQ7BlFwAAAAAH/AAAAAAAAAQAAAAD0RA+Y8lutwAAAAAH/AAAAAAAAAQEAAADxFpio8rPaVAAAA
AH/AAAAAAAAAQIAAALuZvmI8leBvAAAAAH/AAAAAAAAAQKAAALws6ng8F5srAAAAAH/AAAAAAAAA
QMAAALwFWP48WE/dAAAAAH/AAAAAAAAAQOAAALwz/zk8drU2AAAAAH/AAAAAAAAAQQAAALwg4nc8
n0wpAAAAAH/AAAAAAAAAQRAAALwZK5o8sUgfAAAAAH/AAAAAAAAAQSAAADwBl2s8vpWiAAAAAH/A
AAAAAAAAQTAAADxiWqI8Za1+AAAAAH/AAAAAAAAAQUAAADzVoxY71bkMAAAAAH/AAAAAAAAAQVAA
ADyEHjE7vCGUAAAAAH/AAAAAAAAAQWAAAL0cF4Q9FB5yAAAAAH/AAAAAAAAAQXAAALxCh0M9G48y
AAAAAH/AAAAAAAAAQYAAALz3kVU9MvQJAAAAAH/AAAAAAAAAQYgAALy1MWs9SIOPAAAAAH/AAAAA
AAAAQZAAALzcSdE9apP7AAAAAH/AAAAAAAAAQZgAAL0a/F09Lq29AAAAAH/AAAAAAAAAQaAAALyi
NNo9CWSiAAAAAH/AAAAAAAAAQagAADutu4880vOmAAAAAH/AAAAAAAAAQbAAALpHqZU82LOuAAAA
AH/AAAAAAAAAQbgAADwnfdE9GI7aAAAAAH/AAAAAAAAAQcAAADwlTvs9Gyh7AAAAAH/AAAAAAAAA
QcgAADwtoc89DpduAAAAAH/AAAAAAAAAQdAAADq/38U89+UOAAAAAH/AAAAAAAAAQdgAALqWHIU8
8mZKAAAAAH/AAAAAAAAAQeAAALuUMpg9Bh+PAAAAAH/AAAAAAAAAQegAADxBf388sBDAAAAAAH/A
AAAAAAAAQfAAADytxuc8mLbPAAAAAH/AAAAAAAAAQfgAADyjJQI8rLj9AAAAAH/AAAAAAAAAQgAA
ALxoZo89G9u3AAAAAH/AAAAAAAAAQgQAAL0FrNk9FKUMAAAAAH/AAAAAAAAAQggAALygCuY8kF2l
AAAAAH/AAAAAAAAAQgwAALwdK5Q8yOseAAAAAH/AAAAAAAAAQhAAALuIfW09IiJ6AAAAAH/AAAAA
AAAAQhQAALuc/d09UIcdAAAAAH/AAAAAAAAAQhgAADyvKNo9ITt6AAAAAH/AAAAAAAAAQhwAADxr
+Kk85Gz2AAAAAH/AAAAAAAAAQiAAALkhWNU8rQgSAAAAAH/AAAAAAAAAQiQAADucAUU8uycbAAAA
AH/AAAAAAAAAQigAADvRRgk9HgqfAAAAAH/AAAAAAAAAQiwAADr/Cbs9FgfaAAAAAH/AAAAAAAAA
QjAAADuKihA9EyE/AAAAAH/AAAAAAAAAQjQAADwMzBk9FuhzAAAAAH/AAAAAAAAAQjgAADzMo2s9
ElICAAAAAH/AAAAAAAAAQjwAAD03cpQ88/cmAAAAAH/AAAAAAAAAQkAAAD2Q9hM9ALrCAAAAAH/A
AAAAAAAAQkQAAD1heLc8p3mIAAAAAH/AAAAAAAAAQkgAAD2N5wY8lPh+AAAAAH/AAAAAAAAAQkwA
AD1XVYc8OT5/AAAAAH/AAAAAAAAAQlAAAD1ulwY8rEGiAAAAAH/AAAAAAAAAQlQAAD0WL8Y9AeVm
AAAAAH/AAAAAAAAAQlgAADwPHKM9IdUeAAAAAH/AAAAAAAAAQlwAADyHlc89Cyo2AAAAAH/AAAAA
AAAAQmAAADxDyIk839N0AAAAAH/AAAAAAAAAQmQAADv+NFg8w9smAAAAAH/AAAAAAAAAQmgAADyr
Vjc8hSScAAAAAH/AAAAAAAAAQmwAADz4UtE8ozLMAAAAAH/AAAAAAAAAQnAAAD1k8LA8zXFgAAAA
AH/AAAAAAAAAQnQAAD2Acn48+L7wAAAAAH/AAAAAAAAAQngAAD2DLYg8+iYVAAAAAH/AAAAAAAAA
QnwAAD1ZU3A9HvrWAAAAAH/AAAAAAAAAQoAAAD1KN8I9HC69AAAAAH/AAAAAAAAAQoIAAD14Q9A9
GlJkAAAAAH/AAAAAAAAAQoQAAD2AALE9HyRiAAAAAH/AAAAAAAAAQoYAAD2QtQ889ZDsAAAAAH/A
AAAAAAAAQogAAD07tH486MqfAAAAAH/AAAAAAAAAQooAAD0MLdQ9IppuAAAAAH/AAAAAAAAAQowA
ADy953Q9MlsMAAAAAH/AAAAAAAAAQo4AADyHiXU9XDbDAAAAAH/AAAAAAAAAQpAAADtXT3A9VT9I
AAAAAH/AAAAAAAAAQpIAALkspCs9ZYeVAAAAAH/AAAAAAAAAQpQAALtHZrs9WComAAAAAH/AAAAA
AAAAQpYAALyt3tQ9a6/RAAAAAH/AAAAAAAAAQpgAAL0tmAk9ieLgAAAAAH/AAAAAAAAAQpoAAL3V
8mk9s6O0AAAAAH/AAAAAAAAAQpwAAL3c/1U9mwHAAAAAAH/AAAAAAAAAQp4AAL28poo9ivjyAAAA
AH/AAAAAAAAAQqAAAL2/E7s9YWVfAAAAAH/AAAAAAAAAQqIAAL2WStM9Hku2AAAAAH/AAAAAAAAA
QqQAALzXtDk85hsKAAAAAH/AAAAAAAAAQqYAALx9HEE8vLrwAAAAAH/AAAAAAAAAQqgAALvgWLY8
w37qAAAAAH/AAAAAAAAAQqoAALvXzw89Fyc6AAAAAH/AAAAAAAAAQqwAALs8ylA9Z88oAAAAAH/A
AAAAAAAAQq4AALqkuMs9nOYPAAAAAH/AAAAAAAAAQrAAADsp07U9iHzVAAAAAH/AAAAAAAAAQrIA
ALqJ5us9PbGCAAAAAH/AAAAAAAAAQrQAADrwsos9N9cDAAAAAH/AAAAAAAAAQrYAALrjQqA9MEVK
AAAAAH/AAAAAAAAAQrgAALxnRWQ9SJ9gAAAAAH/AAAAAAAAAQroAALwQEdU9Q74iAAAAAH/AAAAA
AAAAQrwAALyF6aU9UFcPAAAAAH/AAAAAAAAAQr4AALzGO+k9PlvAAAAAAH/AAAAAAAAAQsAAALyf
r9E9IUwzAAAAAH/AAAAAAAAAQsIAALwdcSk9MSqrAAAAAH/AAAAAAAAAQsQAALuds7s9ThWeAAAA
AH/AAAAAAAAAQsYAALqqDRU9Y1IjAAAAAH/AAAAAAAAAQsgAADzIRqM9VARaAAAAAH/AAAAAAAAA
QsoAAD01Ock9ZCdJAAAAAH/AAAAAAAAAQswAAD1ZS849PIgaAAAAAH/AAAAAAAAAQs4AAD0Jo0Q9
J9trAAAAAH/AAAAAAAAAQtAAAD0f2bQ9Sc5NAAAAAH/AAAAAAAAAQtIAAD1BqvU9NKn0AAAAAH/A
AAAAAAAAQtQAAD1kvIE9J6BvAAAAAH/AAAAAAAAAQtYAAD2TPKU9KgSxAAAAAH/AAAAAAAAAQtgA
AD1/HiQ87MclAAAAAH/AAAAAAAAAQtoAAD2KXpk9OQ6lAAAAAH/AAAAAAAAAQtwAAD2vXqU9PTra
AAAAAH/AAAAAAAAAQt4AAD3Mpuk9OAh3AAAAAH/AAAAAAAAAQuAAAD4EYyY9OOXIAAAAAH/AAAAA
AAAAQuIAAD4IE9U9Z9y+AAAAAH/AAAAAAAAAQuQAAD3/an89dOZ3AAAAAH/AAAAAAAAAQuYAAD35
fOs9P220AAAAAH/AAAAAAAAAQugAAD36FpA9LJP1AAAAAH/AAAAAAAAAQuoAAD4Umlg9HalnAAAA
AH/AAAAAAAAAQuwAAD47Yog9B2XVAAAAAH/AAAAAAAAAQu4AAD5BqLA9Slr7AAAAAH/AAAAAAAAA
QvAAAD5Hcag9bvucAAAAAH/AAAAAAAAAQvIAAD5WYxg9ergFAAAAAH/AAAAAAAAAQvQAAD5XS1M9
YkdiAAAAAH/AAAAAAAAAQvYAAD5tzV89XtGmAAAAAH/AAAAAAAAAQvgAAD5vmkA9hDNKAAAAAH/A
AAAAAAAAQvoAAD5kUQo9bNCgAAAAAH/AAAAAAAAAQvwAAD5WzNE9eqPKAAAAAH/AAAAAAAAAQv4A
AD4/ax49HEs2AAAAAH/AAAAAAAAAQwAAAD40XP89IDv6AAAAAH/AAAAAAAAAQwEAAD49aTM9XaDQ
AAAAAH/AAAAAAAAAQwIAAD5BaDE9ZQ04AAAAAH/AAAAAAAAAQwMAAD4oQYA9GrMfAAAAAH/AAAAA
AAAAQwQAAD41CFQ86ZkzAAAAAH/AAAAAAAAAQwUAAD5CWps9JIsmAAAAAH/AAAAAAAAAQwYAAD5S
mLo9RsBjAAAAAH/AAAAAAAAAQwcAAD5Z+FM9XbX5AAAAAH/AAAAAAAAAQwgAAD5K+HY9PcrgAAAA
AH/AAAAAAAAAQwkAAD5Ht9w9A0o7AAAAAH/AAAAAAAAAQwoAAD49arc8zhvZAAAAAH/AAAAAAAAA
QwsAAD5Isik8tiT7AAAAAH/AAAAAAAAAQwwAAD5OUVQ9HQVFAAAAAH/AAAAAAAAAQw0AAD5sG/89
LCmIAAAAAH/AAAAAAAAAQw4AAD58SlY9MFh4AAAAAH/AAAAAAAAAQw8AAD6EBCI9FOFXAAAAAH/A
AAAAAAAAQxAAAD6E+Rw846TyAAAAAH/AAAAAAAAAQxEAAD6GW3U8+9PHAAAAAH/AAAAAAAAAQxIA
AD6NZvo9DVq7AAAAAH/AAAAAAAAAQxMAAD6VOgI9OsXVAAAAAH/AAAAAAAAAQxQAAD6UsUs9OSp6
AAAAAH/AAAAAAAAAQxUAAD6HIzI9UDR+AAAAAH/AAAAAAAAAQxYAAD6CQHI9TlxYAAAAAH/AAAAA
AAAAQxcAAD52RWo9J9TFAAAAAH/AAAAAAAAAQxgAAD5yP0s9M7dNAAAAAH/AAAAAAAAAQxkAAD53
Qd49ObZRAAAAAH/AAAAAAAAAQxoAAD6AgO89OPy6AAAAAH/AAAAAAAAAQxsAAD6FNVo9H0iCAAAA
AH/AAAAAAAAAQxwAAD6HZ9w9Q7W5AAAAAH/AAAAAAAAAQx0AAD6GhUU9Q01UAAAAAH/AAAAAAAAA
Qx4AAD6Tsgg9SQTzAAAAAH/AAAAAAAAAQx8AAD6O+hU9UQu4AAAAAH/AAAAAAAAAQyAAAD6N8GA9
KxQGAAAAAH/AAAAAAAAAQyEAAD6HmPo9G7T9AAAAAH/AAAAAAAAAQyIAAD6UqFA9FylOAAAAAH/A
AAAAAAAAQyMAAD6dhZo9ETQoAAAAAH/AAAAAAAAAQyQAAD6S6T48DdKZAAAAAH/AAAAAAAAAQyUA
AD6b8iU7w4QUAAAAAH/AAAAAAAAAQyYAAD6fLso8VpcWAAAAAH/AAAAAAAAAQycAAD6q+7Y8Jwlm
AAAAAH/AAAAAAAAAQygAAD6qPeQ7u9epAAAAAH/AAAAAAAAAQykAAD6mnMM8kSeGAAAAAH/AAAAA
AAAAQyoAAD6lyGs8y/YLAAAAAH/AAAAAAAAAQysAAD6pGQM83FnIAAAAAH/AAAAAAAAAQywAAD62
4XU9NDdHAAAAAH/AAAAAAAAAQy0AAD66CmU9JXAXAAAAAH/AAAAAAAAAQy4AAD637ZE9IgN/AAAA
AH/AAAAAAAAAQy8AAD62c4w9DbozAAAAAH/AAAAAAAAAQzAAAD6zhYU85BeYAAAAAH/AAAAAAAAA
QzEAAD6rflA8xRX1AAAAAH/AAAAAAAAAQzIAAD6x2gI83324AAAAAH/AAAAAAAAAQzMAAD61Jzg9
B3fbAAAAAH/AAAAAAAAAQzQAAD61hqc81E3aAAAAAH/AAAAAAAAAQzUAAD6/F5k8j/ShAAAAAH/A
AAAAAAAAQzYAAD69xWM80YS+AAAAAH/AAAAAAAAAQzcAAD7BSXU9DF47AAAAAH/AAAAAAAAAQzgA
AD6+BQk9OSJIAAAAAH/AAAAAAAAAQzkAAD7DO8g9CE9eAAAAAH/AAAAAAAAAQzoAAD7JHrA9MGUn
AAAAAH/AAAAAAAAAQzsAAD7SGT09HJ0VAAAAAH/AAAAAAAAAQzwAAD7awDI86BtnAAAAAH/AAAAA
AAAAQz0AAD7Zxy08nLCCAAAAAH/AAAAAAAAAQz4AAD7Tymc8VTDlAAAAAH/AAAAAAAAAQz8AAD7R
kL48izCZAAAAAH/AAAAAAAAAQ0AAAD7QF64807UaAAAAAH/AAAAAAAAAQ0EAAD7SeiU8vw8MAAAA
AH/AAAAAAAAAQ0IAAD7qM2Y8p55QAAAAAH/AAAAAAAAAQ0MAAD79DVY8dSsdAAAAAH/AAAAAAAAA
Q0QAAD8JnvQ7w3gIAAAAAH/AAAAAAAAAQ0UAAD8QoKg8rfNoAAAAAH/AAAAAAAAAQ0YAAD8Q00I8
de6SAAAAAH/AAAAAAAAAQ0cAAD8Ufl48vdRCAAAAAH/AAAAAAAAAQ0gAAD8Tz808joLiAAAAAH/A
AAAAAAAAQ0kAAD8XSbM83RMcAAAAAH/AAAAAAAAAQ0oAAD8atCY9HRbcAAAAAH/AAAAAAAAAQ0sA
AD8aQW09Rp27AAAAAH/AAAAAAAAAQ0wAAD8cdIU9Z7ZVAAAAAH/AAAAAAAAAQ00AAD8iypU9XB5T
AAAAAH/AAAAAAAAAQ04AAD8oE9s9L9IhAAAAAH/AAAAAAAAAQ08AAD8oB4A9IZB0AAAAAH/AAAAA
AAAAQ1AAAD8oK4o9fuK+AAAAAH/AAAAAAAAAQ1EAAD8saJQ9jlJ6AAAAAH/AAAAAAAAAQ1IAAD8q
RDE9qzXAAAAAAH/AAAAAAAAAQ1MAAD8p+Dk9q5f6AAAAAH/AAAAAAAAAQ1QAAD8xh549n1TZAAAA
AH/AAAAAAAAAQ1UAAD81d3A9jceBAAAAAH/AAAAAAAAAQ1YAAD81eZQ9Xpc1AAAAAH/AAAAAAAAA
Q1cAAD88D1c9esTCAAAAAH/AAAAAAAAAQ1gAAD89rSI9lTtfAAAAAH/AAAAAAAAAQ1kAAD9IQjQ9
olyYAAAAAH/AAAAAAAAAQ1oAAD9Jkrs9pKTaAAAAAH/AAAAAAAAAQ1sAAD9G5909z98wAAAAAH/A
AAAAAAAAQ1wAAD9HG3Q9195EAAAAAH/AAAAAAAAAQ10AAD9IoS098eY3AAAAAH/AAAAAAAAAQ14A
AD9Qo8s+CfxJAAAAAH/AAAAAAAAAQ18AAD9Snq0+BhHPAAAAAH/AAAAAAAAAQ2AAAD9ZgqM+AVKg
AAAAAH/AAAAAAAAAQ2EAAD9c3hU95eRjAAAAAH/AAAAAAAAAQ2IAAD9gZfE9wGEYAAAAAH/AAAAA
AAAAQ2MAAD9gVWU9z0yNAAAAAH/AAAAAAAAAQ2QAAD9ePZI94ZIpAAAAAH/AAAAAAAAAQ2UAAD9g
OCA99WMyAAAAAH/AAAAAAAAAQ2YAAD9iJwI99LAuAAAAAH/AAAAAAAAAQ2cAAD9laTE9z9IbAAAA
AH/AAAAAAAAAQ2gAAD9v8CU90PNnAAAAAH/AAAAAAAAAQ2kAAD95zfg9yqy7AAAAAH/AAAAAAAAA
Q2oAAD+Ad4o93M9SAAAAAH/AAAAAAAAAQ2sAAD9/zvs94pD/AAAAAH/AAAAAAAAAQ2wAAD+EQd89
+xeoAAAAAH/AAAAAAAAAQ20AAD+Gal8970nAAAAAAH/AAAAAAAAAQ24AAD+F9Y093fKPAAAAAH/A
AAAAAAAAQ28AAD+GJss9rzZoAAAAAH/AAAAAAAAAQ3AAAD+JWaA9sOarAAAAAH/AAAAAAAAAQ3EA
AD+K3WU9tQv0AAAAAH/AAAAAAAAAQ3IAAD+K+s094JqpAAAAAH/AAAAAAAAAQ3MAAD+MZqs9+70M
AAAAAH/AAAAAAAAAQ3QAAD+R5HU9+DalAAAAAH/AAAAAAAAAQ3UAAD+VrVI967TeAAAAAH/AAAAA
AAAAQ3YAAD+X+Cc932BZAAAAAH/AAAAAAAAAQ3cAAD+ZyC491oq/AAAAAH/AAAAAAAAAQ3gAAD+c
D+w93WJiAAAAAH/AAAAAAAAAQ3kAAD+bZ2k91kU4AAAAAH/AAAAAAAAAQ3oAAD+eOcU99sKTAAAA
AH/AAAAAAAAAQ3sAAD+ft+A+ApKiAAAAAH/AAAAAAAAAQ3wAAD+h4zo+AHlvAAAAAH/AAAAAAAAA
Q30AAD+hXxk+AM4oAAAAAH/AAAAAAAAAQ34AAD+k5IE9/1hXAAAAAH/AAAAAAAAAQ38AAD+mCmM9
7g3cAAAAAH/AAAAAAAAAQ4AAAD+mxLE94fB6AAAAAH/AAAAAAAAAQ4CAAD+nUog9ws9FAAAAAH/A
AAAAAAAAQ4EAAD+qbN49sqz3AAAAAH/AAAAAAAAAQ4GAAD+qQ7s9mjt5AAAAAH/AAAAAAAAAQ4IA
AD+pwWo9oGoCAAAAAH/AAAAAAAAAQ4KAAD+p0vM9mTASAAAAAH/AAAAAAAAAQ4MAAD+v4c89oyWu
AAAAAH/AAAAAAAAAQ4OAAD+05+w9oGqKAAAAAH/AAAAAAAAAQ4QAAD+5GAg9m9pYAAAAAH/AAAAA
AAAAQ4SAAD+6HQw9nyA5AAAAAH/AAAAAAAAAQ4UAAD+8A+w9oC4jAAAAAH/AAAAAAAAAQ4WAAD+9
zS89Y8LcAAAAAH/AAAAAAAAAQ4YAAD++bwI9b4A5AAAAAH/AAAAAAAAAQ4aAAD++eXU9mGYDAAAA
AH/AAAAAAAAAQ4cAAD/BJRU9uJk+AAAAAH/AAAAAAAAAQ4eAAD/Cyag944KpAAAAAH/AAAAAAAAA
Q4gAAD/CCl492RPxAAAAAH/AAAAAAAAAQ4iAAD/Fd5k909HXAAAAAH/AAAAAAAAAQ4kAAD/HdoA9
x0h6AAAAAH/AAAAAAAAAQ4mAAD/ErE89x0q6AAAAAH/AAAAAAAAAQ4oAAD/ELAQ9uTwLAAAAAH/A
AAAAAAAAQ4qAAD/BH8A9RtWMAAAAAH/AAAAAAAAAQ4sAAD/BGMY9Ctv/AAAAAH/AAAAAAAAAQ4uA
AD/Ar108v1cNAAAAAH/AAAAAAAAAQ4wAAD/CoE89EGg7AAAAAH/AAAAAAAAAQ4yAAD/H6D09MqHi
AAAAAH/AAAAAAAAAQ40AAD/HLvk9RGNsAAAAAH/AAAAAAAAAQ42AAD/FzJs9DJfWAAAAAH/AAAAA
AAAAQ44AAD/HHTA8uEV7AAAAAH/AAAAAAAAAQ46AAD/Gytg9QW7UAAAAAH/AAAAAAAAAQ48AAD/L
Kho9LE1IAAAAAH/AAAAAAAAAQ4+AAD/JPeo9WDqIAAAAAH/AAAAAAAAAQ5AAAD/J6+c9iq3+AAAA
AH/AAAAAAAAAQ5CAAD/L+os9V9TlAAAAAH/AAAAAAAAAQ5EAAD/NiLg9OMA6AAAAAH/AAAAAAAAA
Q5GAAD/NrcM8xKBRAAAAAH/AAAAAAAAAQ5IAAD/Lr709EWovAAAAAH/AAAAAAAAAQ5KAAD/JlUU8
/yRmAAAAAH/AAAAAAAAAQ5MAAD/L5PY9F4XeAAAAAH/AAAAAAAAAQ5OAAD/Nv7w9e0RLAAAAAH/A
AAAAAAAAQ5QAAD/LCGI9ibqGAAAAAH/AAAAAAAAAQ5SAAD/JkDw9h5uFAAAAAH/AAAAAAAAAQ5UA
AD/Huds9hZ4pAAAAAH/AAAAAAAAAQ5WAAD/HiGQ9Rt6wAAAAAH/AAAAAAAAAQ5YAAD/KQUk9Tylt
AAAAAH/AAAAAAAAAQ5aAAD/Jcs89IgJ0AAAAAH/AAAAAAAAAQ5cAAD/HtOE9J7pVAAAAAH/AAAAA
AAAAQ5eAAD/HS2s8ZtKSAAAAAH/AAAAAAAAAQ5gAAD/D0WM9B4U8AAAAAH/AAAAAAAAAQ5iAAD/G
ejs9AfU+AAAAAH/AAAAAAAAAQ5kAAD/E4yg9NzssAAAAAH/AAAAAAAAAQ5mAAD+/t1s9ctjCAAAA
AH/AAAAAAAAAQ5oAAD++iKk9TqORAAAAAH/AAAAAAAAAQ5qAAD++DsY9SMh2AAAAAH/AAAAAAAAA
Q5sAAD+7Opo9ZDD2AAAAAH/AAAAAAAAAQ5uAAD+89E49GHnVAAAAAH/AAAAAAAAAQ5wAAD+6yjo9
M621AAAAAH/AAAAAAAAAQ5yAAD+3sWI9esD+AAAAAH/AAAAAAAAAQ50AAD+1w9A9neaCAAAAAH/A
AAAAAAAAQ52AAD+3Eog9wK7bAAAAAH/AAAAAAAAAQ54AAD+2Vgg9lZrUAAAAAH/AAAAAAAAAQ56A
AD+17KM9d2XyAAAAAH/AAAAAAAAAQ58AAD+zrzk9VFd7AAAAAH/AAAAAAAAAQ5+AAD+z83A9F6PK
AAAAAH/AAAAAAAAAQ6AAAD+xGGY9PUFVAAAAAH/AAAAAAAAAQ6CAAD+ziCg9U8e6AAAAAH/AAAAA
AAAAQ6EAAD+0sbU84wQkAAAAAH/AAAAAAAAAQ6GAAD+1MC89IG9/AAAAAH/AAAAAAAAAQ6IAAD+0
C549RhgXAAAAAH/AAAAAAAAAQ6KAAD+y5WI9Wx+eAAAAAH/AAAAAAAAAQ6MAAD+x3Fs9dzQZAAAA
AH/AAAAAAAAAQ6OAAD+ruKA9j38EAAAAAH/AAAAAAAAAQ6QAAD+xqqY9vi3xAAAAAH/AAAAAAAAA
Q6SAAD+y3Es9v1vHAAAAAH/AAAAAAAAAQ6UAAD+1nL09ny2FAAAAAH/AAAAAAAAAQ6WAAD+2ku89
jhRcAAAAAH/AAAAAAAAAQ6YAAD+0sls9JAAdAAAAAH/AAAAAAAAAQ6aAAD+0qcY9CJj3AAAAAH/A
AAAAAAAAQ6cAAD+3ifw9LNK6AAAAAH/AAAAAAAAAQ6eAAD+zxN89g+dsAAAAAH/AAAAAAAAAQ6gA
AD+q9Ew9UOAjAAAAAH/AAAAAAAAAQ6iAAD+sDi09NqIpAAAAAH/AAAAAAAAAQ6kAAD+prys9E5cg
AAAAAH/AAAAAAAAAQ6mAAD+memM8wSPMAAAAAH/AAAAAAAAAQ6oAAD+mvaQ8wqEOAAAAAH/AAAAA
AAAAQ6qAAD+lI108zhFiAAAAAH/AAAAAAAAAQ6sAAD+hvOc8E+pEAAAAAH/AAAAAAAAAQ6uAAD+f
m3M7iPRhAAAAAH/AAAAAAAAAQ6wAAD+eaT08W6Z/AAAAAH/AAAAAAAAAQ6yAAD+ede88haw1AAAA
AH/AAAAAAAAAQ60AAD+fENY7dkVhAAAAAH/AAAAAAAAAQ62AAD+gctM8rAbuAAAAAH/AAAAAAAAA
Q64AAD+hgdo9RSd3AAAAAH/AAAAAAAAAQ66AAD+j4E09hwYzAAAAAH/AAAAAAAAAQ68AAD+g4a09
kdVGAAAAAH/AAAAAAAAAQ6+AAD+i0HU9hwf2AAAAAH/AAAAAAAAAQ7AAAD+kJKM9miafAAAAAH/A
AAAAAAAAQ7CAAD+gvVU9vPZQAAAAAH/AAAAAAAAAQ7EAAD+eV9c91A68AAAAAH/AAAAAAAAAQ7GA
AD+cI/c9yDVbAAAAAH/AAAAAAAAAQ7IAAD+YOok9zwwLAAAAAH/AAAAAAAAAQ7KAAD+ZlZ095gLn
AAAAAH/AAAAAAAAAQ7MAAD+b1x4+BJZCAAAAAH/AAAAAAAAAQ7OAAD+ZREc96EUBAAAAAH/AAAAA
AAAAQ7QAAD+XTMM9/uAjAAAAAH/AAAAAAAAAQ7SAAD+Vk2w96S7rAAAAAH/AAAAAAAAAQ7UAAD+S
ptE9xIyqAAAAAH/AAAAAAAAAQ7WAAD+SkVc9sPG1AAAAAH/AAAAAAAAAQ7YAAD+Sy4U9scP/AAAA
AH/AAAAAAAAAQ7aAAD+SPjk9r2IHAAAAAH/AAAAAAAAAQ7cAAD+OhNc9wecrAAAAAH/AAAAAAAAA
Q7eAAD+QM9I9rNW7AAAAAH/AAAAAAAAAQ7gAAD+N47o9ntkNAAAAAH/AAAAAAAAAQ7iAAD+JHjU9
v+AHAAAAAH/AAAAAAAAAQ7kAAD+HECg91sT6AAAAAH/AAAAAAAAAQ7mAAD+IKMQ95R4TAAAAAH/A
AAAAAAAAQ7oAAD+Ipqs90D1OAAAAAH/AAAAAAAAAQ7qAAD+Jqrs99uZIAAAAAH/AAAAAAAAAQ7sA
AD+INzc+BLcQAAAAAH/AAAAAAAAAQ7uAAD+Hw6o+Gpb/AAAAAH/AAAAAAAAAQ7wAAD+HU8E+KN96
AAAAAH/AAAAAAAAAQ7yAAD+EnUg+FE8OAAAAAH/AAAAAAAAAQ70AAD+Dj2c+HG5AAAAAAH/AAAAA
AAAAQ72AAD+DMDQ+EyaQAAAAAH/AAAAAAAAAQ74AAD+DgKo+HcfOAAAAAH/AAAAAAAAAQ76AAD+D
jEU+GP6MAAAAAH/AAAAAAAAAQ78AAD+DYqs+ETluAAAAAH/AAAAAAAAAQ7+AAD+DFEo+DwxRAAAA
AH/AAAAAAAAAQ8AAAD+AJG0+DRokAAAAAH/AAAAAAAAAQ8CAAD+BJlA+FyYPAAAAAH/AAAAAAAAA
Q8EAAD9+as4+FXiIAAAAAH/AAAAAAAAAQ8GAAD+BmKE+EP61AAAAAH/AAAAAAAAAQ8IAAD+CIQs+
CZISAAAAAH/AAAAAAAAAQ8KAAD+A4h4+CoyiAAAAAH/AAAAAAAAAQ8MAAD+AG7w9xrd/AAAAAH/A
AAAAAAAAQ8OAAD97mX494LVDAAAAAH/AAAAAAAAAQ8QAAD91Vis9q9yyAAAAAH/AAAAAAAAAQ8SA
AD9xYKg9yMFkAAAAAH/AAAAAAAAAQ8UAAD9v4xI921W4AAAAAH/AAAAAAAAAQ8WAAD9xd+g94t2f
AAAAAH/AAAAAAAAAQ8YAAD91WCM9vbymAAAAAH/AAAAAAAAAQ8aAAD97dXE9wefvAAAAAH/AAAAA
AAAAQ8cAAD+A6hI9q8DYAAAAAH/AAAAAAAAAQ8eAAD+BXc09kEOaAAAAAH/AAAAAAAAAQ8gAAD9/
qtc9k2VNAAAAAH/AAAAAAAAAQ8iAAD96h7Q9rwn3AAAAAH/AAAAAAAAAQ8kAAD90Fh89ufprAAAA
AH/AAAAAAAAAQ8mAAD90DzU9tY1sAAAAAH/AAAAAAAAAQ8oAAD9yPZ49vvoKAAAAAH/AAAAAAAAA
Q8qAAD9zZXE9uEOQAAAAAH/AAAAAAAAAQ8sAAD9rbzc9xt88AAAAAH/AAAAAAAAAQ8uAAD9vAUY9
49wGAAAAAH/AAAAAAAAAQ8wAAD9zTLc9860jAAAAAH/AAAAAAAAAQ8yAAD9xPNE93AXqAAAAAH/A
AAAAAAAAQ80AAD9wTTI9zdOBAAAAAH/AAAAAAAAAQ82AAD9oKus9kXZUAAAAAH/AAAAAAAAAQ84A
AD9f24c9Yr0DAAAAAH/AAAAAAAAAQ86AAD9g//g9Wuh6AAAAAH/AAAAAAAAAQ88AAD9cfR09fnag
AAAAAH/AAAAAAAAAQ8+AAD9dnP49mFuhAAAAAH/AAAAAAAAAQ9AAAD9aL809hxtLAAAAAH/AAAAA
AAAAQ9CAAD9a+5s9jM/ZAAAAAH/AAAAAAAAAQ9EAAD9bbAU9m3GZAAAAAH/AAAAAAAAAQ9GAAD9d
X889ilYfAAAAAH/AAAAAAAAAQ9IAAD9cDsE9Z+qZAAAAAH/AAAAAAAAAQ9KAAD9e1po9hzK9AAAA
AH/AAAAAAAAAQ9MAAD9eD2I9mUgFAAAAAH/AAAAAAAAAQ9OAAD9b2II9qxF0AAAAAH/AAAAAAAAA
Q9QAAD9czoY9rz8XAAAAAH/AAAAAAAAAQ9SAAD9dZhA9pDbzAAAAAH/AAAAAAAAAQ9UAAD9agp09
kxpSAAAAAH/AAAAAAAAAQ9WAAD9Xd+s9oZX3AAAAAH/AAAAAAAAAQ9YAAD9UKWs9w0JOAAAAAH/A
AAAAAAAAQ9aAAD9XAms9w/SfAAAAAH/AAAAAAAAAQ9cAAD9TGAQ9v3pvAAAAAH/AAAAAAAAAQ9eA
AD9UooM9s5PWAAAAAH/AAAAAAAAAQ9gAAD9TwP49uuGkAAAAAH/AAAAAAAAAQ9iAAD9RqHI90Q4d
AAAAAH/AAAAAAAAAQ9kAAD9Mf+g913zkAAAAAH/AAAAAAAAAQ9mAAD9IvFc9wbDVAAAAAH/AAAAA
AAAAQ9oAAD88klA94/wHAAAAAH/AAAAAAAAAQ9qAAD85jcM99an2AAAAAH/AAAAAAAAAQ9sAAD8x
/XI+HGA2AAAAAH/AAAAAAAAAQ9uAAD8tfso+IEiKAAAAAH/AAAAAAAAAQ9wAAD8oc90+JG05AAAA
AH/AAAAAAAAAQ9yAAD8n6o0+KeRjAAAAAH/AAAAAAAAAQ90AAD8q7PE+HX1BAAAAAH/AAAAAAAAA
Q92AAD8rryM+AM8tAAAAAH/AAAAAAAAAQ94AAD8nNJQ+D2aMAAAAAH/AAAAAAAAAQ96AAD8oxa0+
CrHBAAAAAH/AAAAAAAAAQ98AAD8ajZY+IVCXAAAAAH/AAAAAAAAAQ9+AAD8Vgis+CkyjAAAAAH/A
AAAAAAAAQ+AAAD8QOCA99pQiAAAAAH/AAAAAAAAAQ+CAAD8J0Xw9/IY3AAAAAH/AAAAAAAAAQ+EA
AD8HtA8+ACccAAAAAH/AAAAAAAAAQ+GAAD8I8Ho+FmHiAAAAAH/AAAAAAAAAQ+IAAD8J/8c+EuGq
AAAAAH/AAAAAAAAAQ+KAAD8GqNg+EXv1AAAAAH/AAAAAAAAAQ+MAAD8CyWM+KT20AAAAAH/AAAAA
AAAAQ+OAAD8D0ww+K52CAAAAAH/AAAAAAAAAQ+QAAD8AhN8+NCqAAAAAAH/AAAAAAAAAQ+SAAD72
6uc+GwXWAAAAAH/AAAAAAAAAQ+UAAD74ICs+BlWSAAAAAH/AAAAAAAAAQ+WAAD7t9FU+B5i1AAAA
AH/AAAAAAAAAQ+YAAD7cZI4+Iud/AAAAAH/AAAAAAAAAQ+aAAD7WYWM+HoGAAAAAAH/AAAAAAAAA
Q+cAAD7PZpg+A3Y8AAAAAH/AAAAAAAAAQ+eAAD7RnLw+AFH9AAAAAH/AAAAAAAAAQ+gAAD7QMF49
/LRGAAAAAH/AAAAAAAAAQ+iAAD7J30s91RSwAAAAAH/AAAAAAAAAQ+kAAD7Eo/g9mhaDAAAAAH/A
AAAAAAAAQ+mAAD7C0+s9kRLLAAAAAH/AAAAAAAAAQ+oAAD69CwA9psqDAAAAAH/AAAAAAAAAQ+qA
AD635xg9qlPYAAAAAH/AAAAAAAAAQ+sAAD6+n9M9jTmFAAAAAH/AAAAAAAAAQ+uAAD6+Fog9bqEO
AAAAAH/AAAAAAAAAQ+wAAD62vBM9dD+cAAAAAH/AAAAAAAAAQ+yAAD6u0j09eLpqAAAAAH/AAAAA
AAAAQ+0AAD6wJ1c9l5PvAAAAAH/AAAAAAAAAQ+2AAD6uxz89pB+wAAAAAH/AAAAAAAAAQ+4AAD6l
+ME9vmKFAAAAAH/AAAAAAAAAQ+6AAD6X8Qs91nyVAAAAAH/AAAAAAAAAQ+8AAD6ai809yiFaAAAA
AH/AAAAAAAAAQ++AAD6Yw6498nX4AAAAAH/AAAAAAAAAQ/AAAD6TxS09xbZQAAAAAH/AAAAAAAAA
Q/CAAD6Sisg96fbGAAAAAH/AAAAAAAAAQ/EAAD6QppM93tpsAAAAAH/AAAAAAAAAQ/GAAD6EBbI9
9q5eAAAAAH/AAAAAAAAAQ/IAAD5Ra/c+IAIrAAAAAH/AAAAAAAAAQ/KAAD5WAKU+Et1aAAAAAH/A
AAAAAAAAQ/MAAD5hV50+CA3MAAAAAH/AAAAAAAAAQ/OAAD5dWlg+BEeBAAAAAH/AAAAAAAAAQ/QA
AD55kds945mHAAAAAH/AAAAAAAAAQ/SAAD6EOqo95NudAAAAAH/AAAAAAAAAQ/UAAD5xq2496P7c
AAAAAH/AAAAAAAAAQ/WAAD5MrTw9/PoDAAAAAH/AAAAAAAAAQ/YAAD5ZkF495yEAAAAAAH/AAAAA
AAAAQ/aAAD5OVfs9+J2nAAAAAH/AAAAAAAAAQ/cAAD5TieU961+8AAAAAH/AAAAAAAAAQ/eAAD5O
5rM96eOyAAAAAH/AAAAAAAAAQ/gAAD406c8+EUooAAAAAH/AAAAAAAAAQ/iAAD4p3AQ+FDT2AAAA
AH/AAAAAAAAAQ/kAAD4fo0k+IVhaAAAAAH/AAAAAAAAAQ/mAAD4egBE+EPlJAAAAAH/AAAAAAAAA
Q/oAAD4/z+0+DBDKAAAAAH/AAAAAAAAAQ/qAAD5IOVw+B45wAAAAAH/AAAAAAAAAQ/sAAD4r5609
8qaWAAAAAH/AAAAAAAAAQ/uAAD4qko090ZOzAAAAAH/AAAAAAAAAQ/wAAD43B249zBaUAAAAAH/A
AAAAAAAAQ/yAAD4vurQ912bsAAAAAH/AAAAAAAAAQ/0AAD4GOx89nBCwAAAAAH/AAAAAAAAAQ/2A
AD4WK/Q9ucytAAAAAH/AAAAAAAAAQ/4AAD4DbUc9xBnmAAAAAH/AAAAAAAAAQ/6AAD2hBoQ9/m7R
AAAAAH/AAAAAAAAAQ/8AAD2H/dk99EYnAAAAAH/AAAAAAAAAQ/+AAD0gHwg+OjuQAAAAAH/AAAAA
AAAARAAAAD0k7PU+OlVuAAAAAH/AAAAAAAAARABAAD0pEYA+LwrfAAAAAH/AAAAAAAAARACAAD1P
cX8+MVaVAAAAAH/AAAAAAAAARADAAD2SwsI+N6oGAAAAAH/AAAAAAAAARAEAAD2lBic+QfIAAAAA
AH/AAAAAAAAARAFAAD3f46k+QqXdAAAAAH/AAAAAAAAARAGAAD30Kwc+Qa28AAAAAH/AAAAAAAAA
RAHAAD3TJ4k+NCX/AAAAAH/AAAAAAAAARAIAAD3anxM+M+0ZAAAAAH/AAAAAAAAARAJAAD3KjWc+
N+2XAAAAAH/AAAAAAAAARAKAAD3XUdo+R+8rAAAAAH/AAAAAAAAARALAAD3qTP0+NcOXAAAAAH/A
AAAAAAAARAMAAD4Aj9M+N9E0AAAAAH/AAAAAAAAARANAAD3t9yM+OCqPAAAAAH/AAAAAAAAARAOA
AD22ijc+JetHAAAAAH/AAAAAAAAARAPAAD09sFE+IG2sAAAAAH/AAAAAAAAARAQAADtmkSs+VYDl
AAAAAH/AAAAAAAAARARAADxvztA+YndRAAAAAH/AAAAAAAAARASAADvJIpU+US5mAAAAAH/AAAAA
AAAARATAALw1QTs+OLjAAAAAAH/AAAAAAAAARAUAALxo/5U+IWlNAAAAAH/AAAAAAAAARAVAADsN
yRU+KQ5RAAAAAH/AAAAAAAAARAWAADy/wcg+KLJJAAAAAH/AAAAAAAAARAXAADxFxrs+LblWAAAA
AH/AAAAAAAAARAYAADzkiqs+GKUdAAAAAH/AAAAAAAAARAZAAD0kCTU+Dw3CAAAAAH/AAAAAAAAA
RAaAAD1st7E+AL5wAAAAAH/AAAAAAAAARAbAAD17gis+AWj/AAAAAH/AAAAAAAAARAcAAD134bc9
8BWjAAAAAH/AAAAAAAAARAdAAD2at4I9+9MmAAAAAH/AAAAAAAAARAeAAD2TDks9+RWtAAAAAH/A
AAAAAAAARAfAAD2nWdo94dPhAAAAAH/AAAAAAAAARAgAAD2a1ew93fYeAAAAAH/AAAAAAAAARAhA
AD2pPvk96OGOAAAAAH/AAAAAAAAARAiAAD2vEOs92Sk8AAAAAH/AAAAAAAAARAjAAD23cN49zanp
AAAAAH/AAAAAAAAARAkAAD3WLz89yx5sAAAAAH/AAAAAAAAARAlAAD3CQeg95DJJAAAAAH/AAAAA
AAAARAmAAD2/MjM96JzmAAAAAH/AAAAAAAAARAnAAD3UHZw97sneAAAAAH/AAAAAAAAARAoAAD3U
0A8908vtAAAAAH/AAAAAAAAARApAAD2bS589p5W7AAAAAH/AAAAAAAAARAqAAD2Vb4M9jhrZAAAA
AH/AAAAAAAAARArAAD1v0M89g34qAAAAAH/AAAAAAAAARAsAAD1HNWE9howCAAAAAH/AAAAAAAAA
RAtAAD0cF4k9rg1qAAAAAH/AAAAAAAAARAuAAD1Vt6M9vhEeAAAAAH/AAAAAAAAARAvAAD1b3dw9
vpLgAAAAAH/AAAAAAAAARAwAAD1JL7o9tfoFAAAAAH/AAAAAAAAARAxAAD2Jcvs9fZRZAAAAAH/A
AAAAAAAARAyAAD2tuKY9IhxbAAAAAH/AAAAAAAAARAzAAD2OSWU9GRrcAAAAAH/AAAAAAAAARA0A
AD1U55o9ZX06AAAAAH/AAAAAAAAARA1AAD1THYQ9nTBnAAAAAH/AAAAAAAAARA2AAD2cOZs9tSKd
AAAAAH/AAAAAAAAARA3AAD2qD0w9p9plAAAAAH/AAAAAAAAARA4AAD2Xo8o9xWLLAAAAAH/AAAAA
AAAARA5AAD1olv09xrkSAAAAAH/AAAAAAAAARA6AAD14M+I9zHp+AAAAAH/AAAAAAAAARA7AAD1w
vdY9xkUUAAAAAH/AAAAAAAAARA8AAD0fhLg9qmn+AAAAAH/AAAAAAAAARA9AADzgOc09xBh2AAAA
AH/AAAAAAAAARA+AADyyxbg92bMaAAAAAH/AAAAAAAAARA/AADxtbzs91U7sAAAAAH/AAAAAAAAA
RBAAALrEXkA93d+6AAAAAH/AAAAAAAAARBBAALycLus96nDgAAAAAH/AAAAAAAAARBCAALzVmr09
90nIAAAAAH/AAAAAAAAARBDAAL0Ql/Q+ELCjAAAAAH/AAAAAAAAARBEAAL1SlY0+DoDtAAAAAH/A
AAAAAAAARBFAAL1Yn2Q+EU9QAAAAAH/AAAAAAAAARBGAAL1uZ4g+GWVMAAAAAH/AAAAAAAAARBHA
AL0f1gE+Ia7tAAAAAH/AAAAAAAAARBIAALwCG3A+KAJWAAAAAH/AAAAAAAAARBJAALvDKSs+HK7I
AAAAAH/AAAAAAAAARBKAALze2bM+Dbw/AAAAAH/AAAAAAAAARBLAALzeHrM+C/K9AAAAAH/AAAAA
AAAARBMAAL071QE96mXcAAAAAH/AAAAAAAAARBNAAL0oOr0+Aku4AAAAAH/AAAAAAAAARBOAALwL
R2s+AGRUAAAAAH/AAAAAAAAARBPAADkHt1U979YPAAAAAH/AAAAAAAAARBQAALryG6s9yo/lAAAA
AH/AAAAAAAAARBRAALv6X5U9wXDOAAAAAH/AAAAAAAAARBSAALza7zE9y+rZAAAAAH/AAAAAAAAA
RBTAALzp/Ng92GzGAAAAAH/AAAAAAAAARBUAAL0A9709wrJPAAAAAH/AAAAAAAAARBVAAL0aAu09
qR+DAAAAAH/AAAAAAAAARBWAAL0d3xc9son5AAAAAH/AAAAAAAAARBXAALzvjTg9rp0jAAAAAH/A
AAAAAAAARBYAALwXWMw9zCMeAAAAAH/AAAAAAAAARBZAADtPCFU92HveAAAAAH/AAAAAAAAARBaA
ADtGzCA9zk+LAAAAAH/AAAAAAAAARBbAALxXM0M9tegLAAAAAH/AAAAAAAAARBcAALud/MU9hWa5
AAAAAH/AAAAAAAAARBdAALkybgA9Smh+AAAAAH/AAAAAAAAARBeAALtUA6A9L/+HAAAAAH/AAAAA
AAAARBfAADyWi/Q9LpO+AAAAAH/AAAAAAAAARBgAADr8+TA9NuyDAAAAAH/AAAAAAAAARBhAALyA
6GI9JzZlAAAAAH/AAAAAAAAARBiAALywpG08wQRDAAAAAH/AAAAAAAAARBjAALzOSAs9AgFDAAAA
AH/AAAAAAAAARBkAALy+ocg9AQBVAAAAAH/AAAAAAAAARBlAALzgntQ9JpAOAAAAAH/AAAAAAAAA
RBmAALzwrI886NpJAAAAAH/AAAAAAAAARBnAALzfUIY8qM65AAAAAH/AAAAAAAAARBoAAL0UiIE8
oxAXAAAAAH/AAAAAAAAARBpAALzF8dc9BkzYAAAAAH/AAAAAAAAARBqAAL0hyDg8aPhhAAAAAH/A
AAAAAAAARBrAALzgMnc7zL4IAAAAAH/AAAAAAAAARBsAAL03Ljc8Veg6AAAAAH/AAAAAAAAARBtA
AL0T+rM84MmPAAAAAH/AAAAAAAAARBuAALz0ICQ9AEX4AAAAAH/AAAAAAAAARBvAAL1GEKs8revd
AAAAAH/AAAAAAAAARBwAAL14ZFw7wHgUAAAAAH/AAAAAAAAARBxAAL1YaXE8lM6eAAAAAH/AAAAA
AAAARByAAL1YbYI8l5qBAAAAAH/AAAAAAAAARBzAAL10aNM8mhP0AAAAAH/AAAAAAAAARB0AAL1v
hmQ8uG5oAAAAAH/AAAAAAAAARB1AAL1dBSE8hIYaAAAAAH/AAAAAAAAARB2AAL1Cyvc8idvoAAAA
AH/AAAAAAAAARB3AAL0q++080N5lAAAAAH/AAAAAAAAARB4AALznwH881iwmAAAAAH/AAAAAAAAA
RB5AALxcNkQ9KF+qAAAAAH/AAAAAAAAARB6AALzTuY49X0p8AAAAAH/AAAAAAAAARB7AAL0mjOc9
TSgAAAAAAH/AAAAAAAAARB8AAL1HV4c9Tav4AAAAAH/AAAAAAAAARB9AAL0qUKM9aWyNAAAAAH/A
AAAAAAAARB+AAL1qP8w9mz9lAAAAAH/AAAAAAAAARB/AAL0C3Q09im2XAAAAAH/AAAAAAAAARCAA
ALx4R2E9hp5lAAAAAH/AAAAAAAAARCBAADrl0Fs9SYCGAAAAAH/AAAAAAAAARCCAADvlOZM9Vx9p
AAAAAH/AAAAAAAAARCDAALoxEFw9AadqAAAAAH/AAAAAAAAARCEAALw8Hro8h3yKAAAAAH/AAAAA
AAAARCFAALrO4AU8nGSNAAAAAH/AAAAAAAAARCGAADypKTI9RCleAAAAAH/AAAAAAAAARCHAADxS
c7E9fqiNAAAAAH/AAAAAAAAARCIAADy4u7o9ly7FAAAAAH/AAAAAAAAARCJAADuTMl09drePAAAA
AH/AAAAAAAAARCKAADwNZoQ9VZvfAAAAAH/AAAAAAAAARCLAADzijmM9NwGaAAAAAH/AAAAAAAAA
RCMAADusD3A9QAvCAAAAAH/AAAAAAAAARCNAADwzoLE9RjDBAAAAAH/AAAAAAAAARCOAADyN/Uo9
JHkXAAAAAH/AAAAAAAAARCPAALwGtSQ9TbTxAAAAAH/AAAAAAAAARCQAALyncQ89Bg8AAAAAAH/A
AAAAAAAARCRAALwMTKQ9ATH1AAAAAH/AAAAAAAAARCSAADyD5HE9BBWdAAAAAH/AAAAAAAAARCTA
ADwo+3c9I20mAAAAAH/AAAAAAAAARCUAADzLZvw81BiYAAAAAH/AAAAAAAAARCVAAD2HYTM8mh33
AAAAAH/AAAAAAAAARCWAAD2jbZ88RayoAAAAAH/AAAAAAAAARCXAAD2iAWY8xrVkAAAAAH/AAAAA
AAAARCYAAD1Kawo8rKv5AAAAAH/AAAAAAAAARCZAAD0UgGs6JgsAAAAAAH/AAAAAAAAARCaAADyz
plg8j3pFAAAAAH/AAAAAAAAARCbAAD1wHfc8VVj2AAAAAH/AAAAAAAAARCcAAD10qbo8WpgYAAAA
AH/AAAAAAAAARCdAAD1rGSI78/M/AAAAAH/AAAAAAAAARCeAAD2hoeY8QLnNAAAAAH/AAAAAAAAA
RCfAAD2KgMg8obEPAAAAAH/AAAAAAAAARCgAAD2RAcA7wakVAAAAAH/AAAAAAAAARChAAD2NmP07
8tUWAAAAAH/AAAAAAAAARCiAAD1n1EI8hmRbAAAAAH/AAAAAAAAARCjAAD1Y3g48g5pJAAAAAH/A
AAAAAAAARCkAAD0M7cM8BamzAAAAAH/AAAAAAAAARClAADz4Elk8bpFLAAAAAH/AAAAAAAAARCmA
AD0Lsmo86Oc/AAAAAH/AAAAAAAAARCnAAD0s92c88tb4AAAAAH/AAAAAAAAARCoAADxc/+g8RvPc
AAAAAH/AAAAAAAAARCpAADrVDb478MOWAAAAAH/AAAAAAAAARCqAALvD1I88krJ6AAAAAH/AAAAA
AAAARCrAALu2rNs8mx3wAAAAAH/AAAAAAAAARCsAADvA0uA8AGjVAAAAAH/AAAAAAAAARCtAADzL
BcQ8EVKLAAAAAH/AAAAAAAAARCuAADzYnwc8o8PuAAAAAH/AAAAAAAAARCvAADvSCVs82df9AAAA
AH/AAAAAAAAARCwAADzmOfg8y5UeAAAAAH/AAAAAAAAARCxAAD0tlug9EogSAAAAAH/AAAAAAAAA
RCyAAD08cC09OZMdAAAAAH/AAAAAAAAARCzAAD1qkbk9UqURAAAAAH/AAAAAAAAARC0AAD2ZuIQ9
SrSqAAAAAH/AAAAAAAAARC1AAD2tsgc9gv6PAAAAAH/AAAAAAAAARC2AAD2a5DE9V0V0AAAAAH/A
AAAAAAAARC3AAD21gOU9Nuj+AAAAAH/AAAAAAAAARC4AAD2Q/8k9KdA0AAAAAH/AAAAAAAAARC5A
AD2kqZI9RwsHAAAAAH/AAAAAAAAARC6AAD2S+eQ9eOpHAAAAAH/AAAAAAAAARC7AAD2YP2s9jo8K
AAAAAH/AAAAAAAAARC8AAD1XELI9ZgQCAAAAAH/AAAAAAAAARC9AAD13OCw9RMqtAAAAAH/AAAAA
AAAARC+AAD2F6AQ9L7stAAAAAH/AAAAAAAAARC/AAD1NePM9LGw8AAAAAH/AAAAAAAAARDAAAD07
DoA9LzPPAAAAAH/AAAAAAAAARDBAAD1JowM8zZVwAAAAAH/AAAAAAAAARDCAAD1TqGE84QskAAAA
AH/AAAAAAAAARDDAAD1FyyE9Jx1qAAAAAH/AAAAAAAAARDEAAD1nZJc9K0iHAAAAAH/AAAAAAAAA
RDFAAD1uPMI9Dv/oAAAAAH/AAAAAAAAARDGAAD1sjU09HSXbAAAAAH/AAAAAAAAARDHAAD2I+Ms9
HtG9AAAAAH/AAAAAAAAARDIAAD2anQc800DbAAAAAH/AAAAAAAAARDJAAD3ESXI8vgKRAAAAAH/A
AAAAAAAARDKAAD29/hw8XNk2AAAAAH/AAAAAAAAARDLAAD3cmJs86ZV0AAAAAH/AAAAAAAAARDMA
AD219Og8uFUlAAAAAH/AAAAAAAAARDNAAD2k0iQ8YACXAAAAAH/AAAAAAAAARDOAAD2J3hA8E6Og
AAAAAH/AAAAAAAAARDPAAD2mMlA8vR6nAAAAAH/AAAAAAAAARDQAAD204z89ErJyAAAAAH/AAAAA
AAAARDRAAD28W/M8/lW3AAAAAH/AAAAAAAAARDSAAD2qL6I83KhEAAAAAH/AAAAAAAAARDTAAD10
5sA8j/67AAAAAH/AAAAAAAAARDUAAD2fa/I83DOBAAAAAH/AAAAAAAAARDVAAD3RvSw9Dy39AAAA
AH/AAAAAAAAARDWAAD3u3kk9H4WgAAAAAH/AAAAAAAAARDXAAD3+fDQ8/L64AAAAAH/AAAAAAAAA
RDYAAD4Lqjw9GG+lAAAAAH/AAAAAAAAARDZAAD353OU85tbhAAAAAH/AAAAAAAAARDaAAD3kN1g9
B4fWAAAAAH/AAAAAAAAARDbAAD30vzU9Hm5PAAAAAH/AAAAAAAAARDcAAD37pwE9GA9gAAAAAH/A
AAAAAAAARDdAAD37DU88Zq5RAAAAAH/AAAAAAAAARDeAAD3yKMI8AF6SAAAAAH/AAAAAAAAARDfA
AD2nJks8MzcqAAAAAH/AAAAAAAAARDgAAD19vm88fk47AAAAAH/AAAAAAAAARDhAAD0X4vU84/1o
AAAAAH/AAAAAAAAARDiAAD0+18481LNxAAAAAH/AAAAAAAAARDjAAD2Ejow85NW+AAAAAH/AAAAA
AAAARDkAAD2goy08piEmAAAAAH/AAAAAAAAARDlAAD13Dmg9C9bpAAAAAH/AAAAAAAAARDmAAD0/
U8U9BNx9AAAAAH/AAAAAAAAARDnAAD2Wxl49eggtAAAAAH/AAAAAAAAARDoAAD2KMJ09dfIEAAAA
AH/AAAAAAAAARDpAAD1yKaM9NUqvAAAAAH/AAAAAAAAARDqAAD0Uf1Q9QERKAAAAAH/AAAAAAAAA
RDrAAD0upWs9Mo2cAAAAAH/AAAAAAAAARDsAAD2Rgsw9OQUHAAAAAH/AAAAAAAAARDtAAD2l7D49
HXtkAAAAAH/AAAAAAAAARDuAAD2Gd5o9BdzSAAAAAH/AAAAAAAAARDvAAD19N5M8hP/rAAAAAH/A
AAAAAAAARDwAAD1uQ848kxBiAAAAAH/AAAAAAAAARDxAAD1eduM8mh6XAAAAAH/AAAAAAAAARDyA
AD2YB949FDuYAAAAAH/AAAAAAAAARDzAAD3q2oo9gCmNAAAAAH/AAAAAAAAARD0AAD3qrDI9g5Zb
AAAAAH/AAAAAAAAARD1AAD3nXEU9kb2zAAAAAH/AAAAAAAAARD2AAD3kr4g9kcmLAAAAAH/AAAAA
AAAARD3AAD3uBQk9nuiGAAAAAH/AAAAAAAAARD4AAD25spY9rlSsAAAAAH/AAAAAAAAARD5AAD30
iVw9skrBAAAAAH/AAAAAAAAARD6AAD3Bb2A9v1ueAAAAAH/AAAAAAAAARD7AAD25kJM9yds/AAAA
AH/AAAAAAAAARD8AAD2kM9M9me7sAAAAAH/AAAAAAAAARD9AAD2JWTo9KP7sAAAAAH/AAAAAAAAA
RD+AAD2QxzE8xGJhAAAAAH/AAAAAAAAARD/AAD2DN0A8WM30AAAAAH/AAAAAAAAAREAAAD2nW4A8
o6TyAAAAAH/AAAAAAAAAREBAAD24trU9AxzZAAAAAH/AAAAAAAAARECAAD2Rr/w89opFAAAAAH/A
AAAAAAAAREDAAD11drM8waMFAAAAAH/AAAAAAAAAREEAAD07dos8ih6JAAAAAH/AAAAAAAAAREFA
AD1YVPk83kFOAAAAAH/AAAAAAAAAREGAAD24wUQ9K+veAAAAAH/AAAAAAAAAREHAAD3ioT09RgAt
AAAAAH/AAAAAAAAAREIAAD3MZSw9Wp+sAAAAAH/AAAAAAAAAREJAAD2KPaE9Sn2DAAAAAH/AAAAA
AAAAREKAAD1vmTU9jOJIAAAAAH/AAAAAAAAARELAAD2sSno9g9W/AAAAAH/AAAAAAAAAREMAAD3u
1oo9lMGpAAAAAH/AAAAAAAAARENAAD3rqXI9g2cGAAAAAH/AAAAAAAAAREOAAD32Xpk9b/ZiAAAA
AH/AAAAAAAAAREPAAD4C2ws9lwkRAAAAAH/AAAAAAAAAREQAAD3rUTU9h/VtAAAAAH/AAAAAAAAA
RERAAD3sGuA9sp3iAAAAAH/AAAAAAAAARESAAD3OYbk9nn0HAAAAAH/AAAAAAAAARETAAD3KG2Y9
paXUAAAAAH/AAAAAAAAAREUAAD3HHJQ9o3/MAAAAAH/AAAAAAAAAREVAAD2rYY09sQ9kAAAAAH/A
AAAAAAAAREWAAD3Cawo9vFaIAAAAAH/AAAAAAAAAREXAAD3ho3g9zaJxAAAAAH/AAAAAAAAAREYA
AD3fgo49uv5lAAAAAH/AAAAAAAAAREZAAD3PjzE9qhN0AAAAAH/AAAAAAAAAREaAAD3Jw3c9mrah
AAAAAH/AAAAAAAAAREbAAD2ispc9mAurAAAAAH/AAAAAAAAAREcAAD2Nlbc9o0I2AAAAAH/AAAAA
AAAAREdAAD2KO4o9pBsYAAAAAH/AAAAAAAAAREeAAD2KPdc9qD90AAAAAH/AAAAAAAAAREfAAD1V
rB09mV5lAAAAAH/AAAAAAAAAREgAAD1IyMY9m3qGAAAAAH/AAAAAAAAA</set>
      <set id="src_3" fmt="ptset">AAAABXNyY18zAAAAAAAAAAYAAAOFwsgAADxqmBE9PjIZAAAAAH/AAAAAAAAAwsYAADwlE4A9OZR4
AAAAAH/AAAAAAAAAwsQAADzs/Y88vvoTAAAAAH/AAAAAAAAAwsIAADzdXwk8RdY5AAAAAH/AAAAA
AAAAwsAAADzn9QM8pKqMAAAAAH/AAAAAAAAAwr4AADzImYk89pA5AAAAAH/AAAAAAAAAwrwAAD0C
cSY9E52NAAAAAH/AAAAAAAAAwroAAD2HEeQ9QPN8AAAAAH/AAAAAAAAAwrgAAD2MREQ9MyxEAAAA
AH/AAAAAAAAAwrYAAD2ex5M9FVClAAAAAH/AAAAAAAAAwrQAAD2j/bE81T8FAAAAAH/AAAAAAAAA
wrIAAD2hapQ8oLiVAAAAAH/AAAAAAAAAwrAAAD2IrX48oVYdAAAAAH/AAAAAAAAAwq4AAD1oWxo7
FdQDAAAAAH/AAAAAAAAAwqwAAD09E/A8Xqu+AAAAAH/AAAAAAAAAwqoAADxvH5s9I/4/AAAAAH/A
AAAAAAAAwqgAADycTy09KZIQAAAAAH/AAAAAAAAAwqYAALxlh0M82v9jAAAAAH/AAAAAAAAAwqQA
ALzDvTM8vC4bAAAAAH/AAAAAAAAAwqIAALzfm7Q9C5ClAAAAAH/AAAAAAAAAwqAAALpykQs89s3s
AAAAAH/AAAAAAAAAwp4AALsHWVw88+rPAAAAAH/AAAAAAAAAwpwAALq+dxU8+7WYAAAAAH/AAAAA
AAAAwpoAADxKSA89AA5nAAAAAH/AAAAAAAAAwpgAALus9Sc85ToWAAAAAH/AAAAAAAAAwpYAALyD
rAY8wCWLAAAAAH/AAAAAAAAAwpQAALzAlOY8mJP4AAAAAH/AAAAAAAAAwpIAALyTSRs8OhIBAAAA
AH/AAAAAAAAAwpAAALq8QYw8QAffAAAAAH/AAAAAAAAAwo4AALrxRNU9Aw8QAAAAAH/AAAAAAAAA
wowAADxttDU82/XrAAAAAH/AAAAAAAAAwooAADu7mmw9B8JnAAAAAH/AAAAAAAAAwogAADqdoSI8
ympWAAAAAH/AAAAAAAAAwoYAADxTUzE8WMW7AAAAAH/AAAAAAAAAwoQAADv2/Ew8yL8mAAAAAH/A
AAAAAAAAwoIAALxhX+s8hF9WAAAAAH/AAAAAAAAAwoAAALzJDvU7x3MxAAAAAH/AAAAAAAAAwnwA
ALxO1bY8wZUhAAAAAH/AAAAAAAAAwngAALy6L7E9G5ZeAAAAAH/AAAAAAAAAwnQAALyNGfc9J9Tu
AAAAAH/AAAAAAAAAwnAAALxL7Sk8wudKAAAAAH/AAAAAAAAAwmwAALyIbEk8iGxMAAAAAH/AAAAA
AAAAwmgAALx9UqI8rbsnAAAAAH/AAAAAAAAAwmQAALzIFP08x7wYAAAAAH/AAAAAAAAAwmAAAL09
hIo8qfMDAAAAAH/AAAAAAAAAwlwAAL1miJ08H+kIAAAAAH/AAAAAAAAAwlgAAL1eNbU8BjcyAAAA
AH/AAAAAAAAAwlQAAL1he7w8jhm2AAAAAH/AAAAAAAAAwlAAAL2Jghs8lj2VAAAAAH/AAAAAAAAA
wkwAAL0/uHc8q7iYAAAAAH/AAAAAAAAAwkgAAL1h1zs8HzJIAAAAAH/AAAAAAAAAwkQAAL1fCnQ8
rWwUAAAAAH/AAAAAAAAAwkAAAL0GDVI82mpjAAAAAH/AAAAAAAAAwjwAALzv1yQ8jNTmAAAAAH/A
AAAAAAAAwjgAALx1J249BftBAAAAAH/AAAAAAAAAwjQAALfxEqs9E5KdAAAAAH/AAAAAAAAAwjAA
ADwzPv09QObVAAAAAH/AAAAAAAAAwiwAADxKjPs9GSyiAAAAAH/AAAAAAAAAwigAADxSsJ482MvX
AAAAAH/AAAAAAAAAwiQAADz7Ei89D5PfAAAAAH/AAAAAAAAAwiAAAD0RRkg8zXL4AAAAAH/AAAAA
AAAAwhwAADyd1gg8Ro6AAAAAAH/AAAAAAAAAwhgAADxuxTo8BCnHAAAAAH/AAAAAAAAAwhQAADyp
4o48RYGVAAAAAH/AAAAAAAAAwhAAAD0CAUI86o25AAAAAH/AAAAAAAAAwgwAALsqpNU9RBQ9AAAA
AH/AAAAAAAAAwggAADtaFZU9N9vWAAAAAH/AAAAAAAAAwgQAADuDhgU9EzsTAAAAAH/AAAAAAAAA
wgAAADn1BL09C4fPAAAAAH/AAAAAAAAAwfgAADvHwS49HWKwAAAAAH/AAAAAAAAAwfAAADwIopY9
XpPdAAAAAH/AAAAAAAAAwegAADx6pw89mEafAAAAAH/AAAAAAAAAweAAADv4E0E9mKK1AAAAAH/A
AAAAAAAAwdgAADxrY5M9nE61AAAAAH/AAAAAAAAAwdAAALvl1oM9mOi2AAAAAH/AAAAAAAAAwcgA
ALwzrSg9hLMpAAAAAH/AAAAAAAAAwcAAALvDI3w9caAKAAAAAH/AAAAAAAAAwbgAALss8IA9WMsh
AAAAAH/AAAAAAAAAwbAAALwVt7M9R3uHAAAAAH/AAAAAAAAAwagAADpLpFA9MFdFAAAAAH/AAAAA
AAAAwaAAADxBUYk9HaNEAAAAAH/AAAAAAAAAwZgAALu+77g9TEVNAAAAAH/AAAAAAAAAwZAAALtk
TFU9LjauAAAAAH/AAAAAAAAAwYgAALvqHlg9SU0KAAAAAH/AAAAAAAAAwYAAADx07Kk9BvIdAAAA
AH/AAAAAAAAAwXAAADyw8uU8pySSAAAAAH/AAAAAAAAAwWAAADwygBA8heC+AAAAAH/AAAAAAAAA
wVAAADwJdlQ8i+YwAAAAAH/AAAAAAAAAwUAAALw0W7c8iTPKAAAAAH/AAAAAAAAAwTAAALvqa4o8
s/xTAAAAAH/AAAAAAAAAwSAAADvA0mk82MfeAAAAAH/AAAAAAAAAwRAAALt6cq48tMUjAAAAAH/A
AAAAAAAAwQAAALvO6BA8vYPZAAAAAH/AAAAAAAAAwOAAALx3rxY8t6XLAAAAAH/AAAAAAAAAwMAA
ADsi2o486Cf8AAAAAH/AAAAAAAAAwKAAALtzodw80Bw5AAAAAH/AAAAAAAAAwIAAALzpLEI8gpbJ
AAAAAH/AAAAAAAAAwEAAALyurTI8py+8AAAAAH/AAAAAAAAAwAAAADt7yeM8AleVAAAAAH/AAAAA
AAAAv4AAADyLM+Y8pb/4AAAAAH/AAAAAAAAAAAAAADvTpIA9B4BEAAAAAH/AAAAAAAAAP4AAADxi
hEs8/3W1AAAAAH/AAAAAAAAAQAAAADxVHqw85IrRAAAAAH/AAAAAAAAAQEAAADzDz9E86f7TAAAA
AH/AAAAAAAAAQIAAADy7JMc85eYkAAAAAH/AAAAAAAAAQKAAADy8+sE8oawQAAAAAH/AAAAAAAAA
QMAAADzPhbY8bOrFAAAAAH/AAAAAAAAAQOAAALxBb+k87AauAAAAAH/AAAAAAAAAQQAAALyY8Tg9
JZU8AAAAAH/AAAAAAAAAQRAAALyUmIU8zQfFAAAAAH/AAAAAAAAAQSAAALwUFac8hKzWAAAAAH/A
AAAAAAAAQTAAALrw+MU8KCwzAAAAAH/AAAAAAAAAQUAAALy/aLU8pEV5AAAAAH/AAAAAAAAAQVAA
ALy/hkA8YvPQAAAAAH/AAAAAAAAAQWAAAL0cTVM8KVOuAAAAAH/AAAAAAAAAQXAAAL055JA8iTNO
AAAAAH/AAAAAAAAAQYAAAL0ZpJU8JVkZAAAAAH/AAAAAAAAAQYgAALzQuHc6z0QuAAAAAH/AAAAA
AAAAQZAAALyw8rs7z9GvAAAAAH/AAAAAAAAAQZgAAL0RQHM8q3WtAAAAAH/AAAAAAAAAQaAAALz+
zIA9Ccq4AAAAAH/AAAAAAAAAQagAALz+TJc82dh7AAAAAH/AAAAAAAAAQbAAALz1GJs8gehTAAAA
AH/AAAAAAAAAQbgAALwjKZs7rCsXAAAAAH/AAAAAAAAAQcAAALz3er08JAbCAAAAAH/AAAAAAAAA
QcgAAL02Ax08nNIpAAAAAH/AAAAAAAAAQdAAAL1Bp4g8qEQ9AAAAAH/AAAAAAAAAQdgAAL1CqbM8
2HS2AAAAAH/AAAAAAAAAQeAAAL1ujYI9SAiGAAAAAH/AAAAAAAAAQegAAL2LieA9HydVAAAAAH/A
AAAAAAAAQfAAAL2RuxQ85bmcAAAAAH/AAAAAAAAAQfgAAL2Z70I8xhYbAAAAAH/AAAAAAAAAQgAA
AL2Piak9HTqEAAAAAH/AAAAAAAAAQgQAAL2FVBk9VAdUAAAAAH/AAAAAAAAAQggAAL3LZi09C13x
AAAAAH/AAAAAAAAAQgwAAL3eJpg8yNC9AAAAAH/AAAAAAAAAQhAAAL3RWuo9FIdMAAAAAH/AAAAA
AAAAQhQAAL23brA9FNsNAAAAAH/AAAAAAAAAQhgAAL2o8K89GIG8AAAAAH/AAAAAAAAAQhwAAL2M
wOk88NLiAAAAAH/AAAAAAAAAQiAAAL1s1KE8wC9yAAAAAH/AAAAAAAAAQiQAAL1oKBM8bg4iAAAA
AH/AAAAAAAAAQigAAL1I/xc9ADc9AAAAAH/AAAAAAAAAQiwAAL110sM9P5HWAAAAAH/AAAAAAAAA
QjAAAL1ejfo9LuwWAAAAAH/AAAAAAAAAQjQAAL2Hbis9BMEOAAAAAH/AAAAAAAAAQjgAAL1SmCY8
9B9OAAAAAH/AAAAAAAAAQjwAAL0qbwo8z4fNAAAAAH/AAAAAAAAAQkAAAL1Bcq48k27LAAAAAH/A
AAAAAAAAQkQAAL1UQ2k8020oAAAAAH/AAAAAAAAAQkgAAL0jcrQ9EbthAAAAAH/AAAAAAAAAQkwA
AL0La1o9HTfTAAAAAH/AAAAAAAAAQlAAAL02mUE9OmhpAAAAAH/AAAAAAAAAQlQAAL0U9Ek9PNUj
AAAAAH/AAAAAAAAAQlgAAL1xuLw9JtzlAAAAAH/AAAAAAAAAQlwAAL2GR189CAxoAAAAAH/AAAAA
AAAAQmAAAL1+H3Y9GN09AAAAAH/AAAAAAAAAQmQAAL1k/H09GlQAAAAAAH/AAAAAAAAAQmgAAL2W
fwE9QSudAAAAAH/AAAAAAAAAQmwAAD16MXc+CQP0AAAAAH/AAAAAAAAAQnAAAD1bhyQ+C3MGAAAA
AH/AAAAAAAAAQnQAAD1DHmg+CrybAAAAAH/AAAAAAAAAQngAAD01w7o+AOyAAAAAAH/AAAAAAAAA
QnwAAD2JcNI92/yaAAAAAH/AAAAAAAAAQoAAAD2ABms9regIAAAAAH/AAAAAAAAAQoIAAD0TLdQ9
r0ARAAAAAH/AAAAAAAAAQoQAADwltMM9veeNAAAAAH/AAAAAAAAAQoYAALqjbIA9tECMAAAAAH/A
AAAAAAAAQogAADxQqYE9qPfSAAAAAH/AAAAAAAAAQooAALwSyXE9t3CuAAAAAH/AAAAAAAAAQowA
ALyBIHY9gUAsAAAAAH/AAAAAAAAAQo4AAL0qX8c9RsfxAAAAAH/AAAAAAAAAQpAAAL07kl89I0k6
AAAAAH/AAAAAAAAAQpIAAL03EXc815ABAAAAAH/AAAAAAAAAQpQAAL2WX6Q9hj2FAAAAAH/AAAAA
AAAAQpYAAL2Vwu09dz1/AAAAAH/AAAAAAAAAQpgAAL1vk6I9LfFUAAAAAH/AAAAAAAAAQpoAAL1g
G1488joSAAAAAH/AAAAAAAAAQpwAAL0ykOI9DmiXAAAAAH/AAAAAAAAAQp4AAL0ECXE8/zyqAAAA
AH/AAAAAAAAAQqAAALwdHX08JMnPAAAAAH/AAAAAAAAAQqIAADxDPFs8Dt+RAAAAAH/AAAAAAAAA
QqQAADx1Bjw8oHAgAAAAAH/AAAAAAAAAQqYAADyVnX488wBBAAAAAH/AAAAAAAAAQqgAADy86C88
azVaAAAAAH/AAAAAAAAAQqoAAD0rqos8iJsRAAAAAH/AAAAAAAAAQqwAAD1cavg8yH2aAAAAAH/A
AAAAAAAAQq4AAD14qvQ9CPczAAAAAH/AAAAAAAAAQrAAAD1PIWM9EDDAAAAAAH/AAAAAAAAAQrIA
AD2VpSE9GegnAAAAAH/AAAAAAAAAQrQAAD2b3pM80dLyAAAAAH/AAAAAAAAAQrYAAD05iN48F1ys
AAAAAH/AAAAAAAAAQrgAAD0UPKQ8Q4TNAAAAAH/AAAAAAAAAQroAAD0SF+g8o+AaAAAAAH/AAAAA
AAAAQrwAADy44SQ8xagEAAAAAH/AAAAAAAAAQr4AADwuMTQ9LecyAAAAAH/AAAAAAAAAQsAAADww
RDM9EwvcAAAAAH/AAAAAAAAAQsIAADuurlI9CYAjAAAAAH/AAAAAAAAAQsQAADwpIMQ9BDOfAAAA
AH/AAAAAAAAAQsYAADxTOks84pIBAAAAAH/AAAAAAAAAQsgAADxymuI9Mx+TAAAAAH/AAAAAAAAA
QsoAADv4fBQ87ZN2AAAAAH/AAAAAAAAAQswAADyKnZ48g1wgAAAAAH/AAAAAAAAAQs4AADyi62A8
SibuAAAAAH/AAAAAAAAAQtAAADxp0mM80BpbAAAAAH/AAAAAAAAAQtIAADrXxx88v+3fAAAAAH/A
AAAAAAAAQtQAADsJP0U8hm54AAAAAH/AAAAAAAAAQtYAADySedQ8NFAFAAAAAH/AAAAAAAAAQtgA
ADyg+cE8GVqcAAAAAH/AAAAAAAAAQtoAAD1tuAQ8kctaAAAAAH/AAAAAAAAAQtwAAD3B3qs8wkgV
AAAAAH/AAAAAAAAAQt4AAD3VP6g8sqnXAAAAAH/AAAAAAAAAQuAAAD3RwoM8XEDnAAAAAH/AAAAA
AAAAQuIAAD3B0ps8hoN3AAAAAH/AAAAAAAAAQuQAAD2xUrk8lHHJAAAAAH/AAAAAAAAAQuYAAD2b
rqo8pr0BAAAAAH/AAAAAAAAAQugAAD2wzyI84XMnAAAAAH/AAAAAAAAAQuoAAD3MSWQ8zNFJAAAA
AH/AAAAAAAAAQuwAAD3djxA8vhPuAAAAAH/AAAAAAAAAQu4AAD3+Mc49Br6jAAAAAH/AAAAAAAAA
QvAAAD4CoWY9D9L0AAAAAH/AAAAAAAAAQvIAAD4TkP89A6VMAAAAAH/AAAAAAAAAQvQAAD4il2M8
NppDAAAAAH/AAAAAAAAAQvYAAD4rmO88uNp8AAAAAH/AAAAAAAAAQvgAAD4vf1Q828N8AAAAAH/A
AAAAAAAAQvoAAD5FqiI8TEFTAAAAAH/AAAAAAAAAQvwAAD5LFOk8ErBLAAAAAH/AAAAAAAAAQv4A
AD5UvPQ72ZziAAAAAH/AAAAAAAAAQwAAAD5juAU8paBCAAAAAH/AAAAAAAAAQwEAAD5sibI8sANy
AAAAAH/AAAAAAAAAQwIAAD5uvzU9HnJzAAAAAH/AAAAAAAAAQwMAAD5wV7A9YpamAAAAAH/AAAAA
AAAAQwQAAD57UhA9h6AtAAAAAH/AAAAAAAAAQwUAAD6E1s09iahZAAAAAH/AAAAAAAAAQwYAAD6L
gok9gLM8AAAAAH/AAAAAAAAAQwcAAD6MAIs9MAxDAAAAAH/AAAAAAAAAQwgAAD5+izo8/99aAAAA
AH/AAAAAAAAAQwkAAD5yKIo89b9HAAAAAH/AAAAAAAAAQwoAAD5wYU89SFJ4AAAAAH/AAAAAAAAA
QwsAAD6FrOs9GtXRAAAAAH/AAAAAAAAAQwwAAD6YYtk9KLlsAAAAAH/AAAAAAAAAQw0AAD6hMLc9
PWJ+AAAAAH/AAAAAAAAAQw4AAD6wo/o9RoXnAAAAAH/AAAAAAAAAQw8AAD6xIgY9WYXhAAAAAH/A
AAAAAAAAQxAAAD6w3GY9ZCcdAAAAAH/AAAAAAAAAQxEAAD6kBpM9buQeAAAAAH/AAAAAAAAAQxIA
AD6psgI9YYqeAAAAAH/AAAAAAAAAQxMAAD60wrw9W7i2AAAAAH/AAAAAAAAAQxQAAD6sfTw9Z6oc
AAAAAH/AAAAAAAAAQxUAAD6sgg09VUjIAAAAAH/AAAAAAAAAQxYAAD6tKlo9NDaKAAAAAH/AAAAA
AAAAQxcAAD6uKsY84NwpAAAAAH/AAAAAAAAAQxgAAD6v5Vw8hmPUAAAAAH/AAAAAAAAAQxkAAD6o
gHQ8IWkCAAAAAH/AAAAAAAAAQxoAAD6njEY9ASH6AAAAAH/AAAAAAAAAQxsAAD6mRpc9FzcCAAAA
AH/AAAAAAAAAQxwAAD6ql5s827+uAAAAAH/AAAAAAAAAQx0AAD6mpXk8HFsEAAAAAH/AAAAAAAAA
Qx4AAD6d+M48leKMAAAAAH/AAAAAAAAAQx8AAD6YaUg8pewiAAAAAH/AAAAAAAAAQyAAAD6cPIk9
FQW7AAAAAH/AAAAAAAAAQyEAAD6t8K08q+aQAAAAAH/AAAAAAAAAQyIAAD6smJo8HDceAAAAAH/A
AAAAAAAAQyMAAD6vfU08iXx+AAAAAH/AAAAAAAAAQyQAAD686qM8nLtoAAAAAH/AAAAAAAAAQyUA
AD7Dw6Y87y/nAAAAAH/AAAAAAAAAQyYAAD7J9FI839uyAAAAAH/AAAAAAAAAQycAAD7Pwbw8ZMy3
AAAAAH/AAAAAAAAAQygAAD7QCv89BUg+AAAAAH/AAAAAAAAAQykAAD7bRzQ9AdRSAAAAAH/AAAAA
AAAAQyoAAD7X1S48qhTJAAAAAH/AAAAAAAAAQysAAD7Vv208gsHFAAAAAH/AAAAAAAAAQywAAD7Z
ehA8mxLtAAAAAH/AAAAAAAAAQy0AAD7hbDE8zP3cAAAAAH/AAAAAAAAAQy4AAD7hcFg88PK2AAAA
AH/AAAAAAAAAQy8AAD7oM589Ba6cAAAAAH/AAAAAAAAAQzAAAD7toUg9E/FSAAAAAH/AAAAAAAAA
QzEAAD7xLG89QSufAAAAAH/AAAAAAAAAQzIAAD70aUc9Ds2QAAAAAH/AAAAAAAAAQzMAAD7wtwI8
+xsEAAAAAH/AAAAAAAAAQzQAAD7saLQ8ujuCAAAAAH/AAAAAAAAAQzUAAD7q7uQ865+dAAAAAH/A
AAAAAAAAQzYAAD7uVrc8wyIaAAAAAH/AAAAAAAAAQzcAAD7xZTM846iMAAAAAH/AAAAAAAAAQzgA
AD735qY9NnS+AAAAAH/AAAAAAAAAQzkAAD75pUA9YvTqAAAAAH/AAAAAAAAAQzoAAD8DDFg9c3zt
AAAAAH/AAAAAAAAAQzsAAD8JR9M9gyjGAAAAAH/AAAAAAAAAQzwAAD8ON+k9gB89AAAAAH/AAAAA
AAAAQz0AAD8UFF09i//BAAAAAH/AAAAAAAAAQz4AAD8aNnY9gI3YAAAAAH/AAAAAAAAAQz8AAD8W
2+s9VSiZAAAAAH/AAAAAAAAAQ0AAAD8VYSI9Y5ybAAAAAH/AAAAAAAAAQ0EAAD8gKJg9YZsjAAAA
AH/AAAAAAAAAQ0IAAD8mR9g9XlD9AAAAAH/AAAAAAAAAQ0MAAD8irjg9cz7DAAAAAH/AAAAAAAAA
Q0QAAD8mCLE9c0fLAAAAAH/AAAAAAAAAQ0UAAD8p7jo9gZVCAAAAAH/AAAAAAAAAQ0YAAD8oxyc9
c6qkAAAAAH/AAAAAAAAAQ0cAAD8r4LM9XJdmAAAAAH/AAAAAAAAAQ0gAAD8tx1M9eH7jAAAAAH/A
AAAAAAAAQ0kAAD8x2CI9YeDEAAAAAH/AAAAAAAAAQ0oAAD8vpeA9PUV/AAAAAH/AAAAAAAAAQ0sA
AD8spjw9IYWeAAAAAH/AAAAAAAAAQ0wAAD8rs0g9AKcxAAAAAH/AAAAAAAAAQ00AAD8riis9Dfaq
AAAAAH/AAAAAAAAAQ04AAD80rts8xgZ6AAAAAH/AAAAAAAAAQ08AAD863bY9EfJiAAAAAH/AAAAA
AAAAQ1AAAD9A8tA9KQZrAAAAAH/AAAAAAAAAQ1EAAD9FCZk9NobKAAAAAH/AAAAAAAAAQ1IAAD9J
FZU9RpN0AAAAAH/AAAAAAAAAQ1MAAD9MNoE9D0DNAAAAAH/AAAAAAAAAQ1QAAD9GRlE83ySNAAAA
AH/AAAAAAAAAQ1UAAD9AW2E9CR5hAAAAAH/AAAAAAAAAQ1YAAD8484s886w2AAAAAH/AAAAAAAAA
Q1cAAD8/EvI8qTquAAAAAH/AAAAAAAAAQ1gAAD9EKbw864DZAAAAAH/AAAAAAAAAQ1kAAD9EoLo8
zF5eAAAAAH/AAAAAAAAAQ1oAAD9Af5s9EdQPAAAAAH/AAAAAAAAAQ1sAAD9Ca3U9AvmiAAAAAH/A
AAAAAAAAQ1wAAD9DnCs9KcDyAAAAAH/AAAAAAAAAQ10AAD9Eaf09V5yuAAAAAH/AAAAAAAAAQ14A
AD9HaWo9X/viAAAAAH/AAAAAAAAAQ18AAD9LyQM9gLnYAAAAAH/AAAAAAAAAQ2AAAD9PDvA9hUai
AAAAAH/AAAAAAAAAQ2EAAD9UF+o9kbXeAAAAAH/AAAAAAAAAQ2IAAD9O3aM9lOIvAAAAAH/AAAAA
AAAAQ2MAAD9Rr6s9hEY8AAAAAH/AAAAAAAAAQ2QAAD9OzjU9hwJYAAAAAH/AAAAAAAAAQ2UAAD9T
ie89k5cSAAAAAH/AAAAAAAAAQ2YAAD9YAGE9nSDbAAAAAH/AAAAAAAAAQ2cAAD9UVLs9rruHAAAA
AH/AAAAAAAAAQ2gAAD9WFgU9lau8AAAAAH/AAAAAAAAAQ2kAAD9b3549ks/4AAAAAH/AAAAAAAAA
Q2oAAD9eqxw9eCHAAAAAAH/AAAAAAAAAQ2sAAD9d91w9KO4jAAAAAH/AAAAAAAAAQ2wAAD9cib49
LmWiAAAAAH/AAAAAAAAAQ20AAD9fknc9SK3aAAAAAH/AAAAAAAAAQ24AAD9hdVI9OHLVAAAAAH/A
AAAAAAAAQ28AAD9k/ug9c/vhAAAAAH/AAAAAAAAAQ3AAAD9r3HI9kYumAAAAAH/AAAAAAAAAQ3EA
AD9qgZ09iUZXAAAAAH/AAAAAAAAAQ3IAAD9yW7U9eo8zAAAAAH/AAAAAAAAAQ3MAAD92jGg9YQ42
AAAAAH/AAAAAAAAAQ3QAAD976Vs9JP2QAAAAAH/AAAAAAAAAQ3UAAD+AHGQ81bEPAAAAAH/AAAAA
AAAAQ3YAAD+A0k08+1cQAAAAAH/AAAAAAAAAQ3cAAD+D3mM84ny8AAAAAH/AAAAAAAAAQ3gAAD+F
kSs8xpVSAAAAAH/AAAAAAAAAQ3kAAD+J+og9KzXWAAAAAH/AAAAAAAAAQ3oAAD+MQ2Y9DBwGAAAA
AH/AAAAAAAAAQ3sAAD+NSN49IXXuAAAAAH/AAAAAAAAAQ3wAAD+Ov1M88OB9AAAAAH/AAAAAAAAA
Q30AAD+Sj2E85ODCAAAAAH/AAAAAAAAAQ34AAD+U9BQ9AMXFAAAAAH/AAAAAAAAAQ38AAD+VyK09
QEyZAAAAAH/AAAAAAAAAQ4AAAD+YTv09TNeiAAAAAH/AAAAAAAAAQ4CAAD+bHhM9cWNMAAAAAH/A
AAAAAAAAQ4EAAD+amhg9i6+4AAAAAH/AAAAAAAAAQ4GAAD+bYqc9o9iUAAAAAH/AAAAAAAAAQ4IA
AD+aMVE9rdzFAAAAAH/AAAAAAAAAQ4KAAD+ZqXk9pc46AAAAAH/AAAAAAAAAQ4MAAD+WErQ9sqRG
AAAAAH/AAAAAAAAAQ4OAAD+VBwE9zvteAAAAAH/AAAAAAAAAQ4QAAD+WqZw93BDyAAAAAH/AAAAA
AAAAQ4SAAD+YmBs90YwnAAAAAH/AAAAAAAAAQ4UAAD+a0lM9xVTYAAAAAH/AAAAAAAAAQ4WAAD+Z
sL09wy/HAAAAAH/AAAAAAAAAQ4YAAD+coOI9iSUTAAAAAH/AAAAAAAAAQ4aAAD+gex09jhJ5AAAA
AH/AAAAAAAAAQ4cAAD+g1Gc9lyPPAAAAAH/AAAAAAAAAQ4eAAD+eFE49rBzLAAAAAH/AAAAAAAAA
Q4gAAD+hG0E9X2iJAAAAAH/AAAAAAAAAQ4iAAD+gRZg9P+WqAAAAAH/AAAAAAAAAQ4kAAD+guyk9
SKB5AAAAAH/AAAAAAAAAQ4mAAD+i/P09c5GnAAAAAH/AAAAAAAAAQ4oAAD+jhf89YgbHAAAAAH/A
AAAAAAAAQ4qAAD+nDlY9LvDaAAAAAH/AAAAAAAAAQ4sAAD+n51c84h9xAAAAAH/AAAAAAAAAQ4uA
AD+kYBc837mwAAAAAH/AAAAAAAAAQ4wAAD+iO9Y9eWhXAAAAAH/AAAAAAAAAQ4yAAD+jPKw9phf/
AAAAAH/AAAAAAAAAQ40AAD+koF49i1MnAAAAAH/AAAAAAAAAQ42AAD+m8lA9fqCeAAAAAH/AAAAA
AAAAQ44AAD+pAjU9jpUNAAAAAH/AAAAAAAAAQ46AAD+rqLs9kWmeAAAAAH/AAAAAAAAAQ48AAD+q
1qw9jjXoAAAAAH/AAAAAAAAAQ4+AAD+p6KM9jmRSAAAAAH/AAAAAAAAAQ5AAAD+njKk9wAF0AAAA
AH/AAAAAAAAAQ5CAAD+pVU4938ELAAAAAH/AAAAAAAAAQ5EAAD+qEyY9/fi6AAAAAH/AAAAAAAAA
Q5GAAD+uIaA+AqoTAAAAAH/AAAAAAAAAQ5IAAD+uqeY95X9iAAAAAH/AAAAAAAAAQ5KAAD+xt449
3H2MAAAAAH/AAAAAAAAAQ5MAAD+xuuI9xh2NAAAAAH/AAAAAAAAAQ5OAAD+wBtU9+mEgAAAAAH/A
AAAAAAAAQ5QAAD+vlws99NrqAAAAAH/AAAAAAAAAQ5SAAD+wJXA93JwBAAAAAH/AAAAAAAAAQ5UA
AD+xVAs9s7T/AAAAAH/AAAAAAAAAQ5WAAD+2uks9irWRAAAAAH/AAAAAAAAAQ5YAAD+40hg9kk2X
AAAAAH/AAAAAAAAAQ5aAAD+30ho9o9CqAAAAAH/AAAAAAAAAQ5cAAD+6Yek9vmawAAAAAH/AAAAA
AAAAQ5eAAD+39yk9xDV6AAAAAH/AAAAAAAAAQ5gAAD+3eZE9x884AAAAAH/AAAAAAAAAQ5iAAD+4
rRw9uyQIAAAAAH/AAAAAAAAAQ5kAAD+5Cxk9g4A8AAAAAH/AAAAAAAAAQ5mAAD+56FU9YWGDAAAA
AH/AAAAAAAAAQ5oAAD+6pdA9IQWgAAAAAH/AAAAAAAAAQ5qAAD+8OZI9BGnqAAAAAH/AAAAAAAAA
Q5sAAD+52/c84t/OAAAAAH/AAAAAAAAAQ5uAAD+9dAo9GI42AAAAAH/AAAAAAAAAQ5wAAD+9ZF09
G/LhAAAAAH/AAAAAAAAAQ5yAAD+/ixM9LmuTAAAAAH/AAAAAAAAAQ50AAD/BcVU9OgSyAAAAAH/A
AAAAAAAAQ52AAD+/so89Flm7AAAAAH/AAAAAAAAAQ54AAD/Dwtc9UhZxAAAAAH/AAAAAAAAAQ56A
AD++Sv89j2VyAAAAAH/AAAAAAAAAQ58AAD+6slc9yaCOAAAAAH/AAAAAAAAAQ5+AAD+4NbM9xNdJ
AAAAAH/AAAAAAAAAQ6AAAD+46ik9qfCMAAAAAH/AAAAAAAAAQ6CAAD+7I2o9p2WmAAAAAH/AAAAA
AAAAQ6EAAD+81nI9wyItAAAAAH/AAAAAAAAAQ6GAAD+78fo9y+JCAAAAAH/AAAAAAAAAQ6IAAD+7
v/A94wmQAAAAAH/AAAAAAAAAQ6KAAD/Ai6k9r+JBAAAAAH/AAAAAAAAAQ6MAAD/BUZ09tiFmAAAA
AH/AAAAAAAAAQ6OAAD/CGoM9m9dsAAAAAH/AAAAAAAAAQ6QAAD/CO4A9meF7AAAAAH/AAAAAAAAA
Q6SAAD+9+D89f5O4AAAAAH/AAAAAAAAAQ6UAAD+98aY9YOP3AAAAAH/AAAAAAAAAQ6WAAD+6jOM9
WSfdAAAAAH/AAAAAAAAAQ6YAAD+663I9hebqAAAAAH/AAAAAAAAAQ6aAAD+49AI9mctCAAAAAH/A
AAAAAAAAQ6cAAD+76Xo9bv8AAAAAAH/AAAAAAAAAQ6eAAD+8G2A860IEAAAAAH/AAAAAAAAAQ6gA
AD+98w47rdAjAAAAAH/AAAAAAAAAQ6iAAD/BGVg8p4F0AAAAAH/AAAAAAAAAQ6kAAD/B2d08f9ck
AAAAAH/AAAAAAAAAQ6mAAD/FdnE8mD/hAAAAAH/AAAAAAAAAQ6oAAD/EVSE8zjS8AAAAAH/AAAAA
AAAAQ6qAAD/AFDY9BEsHAAAAAH/AAAAAAAAAQ6sAAD+8dNk9Sa7FAAAAAH/AAAAAAAAAQ6uAAD+6
xRU9iHa8AAAAAH/AAAAAAAAAQ6wAAD+8YQg9j0lXAAAAAH/AAAAAAAAAQ6yAAD+9/1M9piyRAAAA
AH/AAAAAAAAAQ60AAD+75J49kwX0AAAAAH/AAAAAAAAAQ62AAD+6E/k9pYxBAAAAAH/AAAAAAAAA
Q64AAD+2FnU9uvWJAAAAAH/AAAAAAAAAQ66AAD+3TGs9pjREAAAAAH/AAAAAAAAAQ68AAD+6XO49
kxjJAAAAAH/AAAAAAAAAQ6+AAD+5+UQ9aQGsAAAAAH/AAAAAAAAAQ7AAAD+33iE9aO4NAAAAAH/A
AAAAAAAAQ7CAAD+3vMU9lZg7AAAAAH/AAAAAAAAAQ7EAAD+1q2g9kds5AAAAAH/AAAAAAAAAQ7GA
AD+1Hz09hGPCAAAAAH/AAAAAAAAAQ7IAAD+y/Ps9ZpZYAAAAAH/AAAAAAAAAQ7KAAD+xmzA9QPkS
AAAAAH/AAAAAAAAAQ7MAAD+x8Ps9A18mAAAAAH/AAAAAAAAAQ7OAAD+wNAo9P+xgAAAAAH/AAAAA
AAAAQ7QAAD+uxmU9YIx7AAAAAH/AAAAAAAAAQ7SAAD+ucls9c3CMAAAAAH/AAAAAAAAAQ7UAAD+v
UF89BcydAAAAAH/AAAAAAAAAQ7WAAD+vVNY9Lws0AAAAAH/AAAAAAAAAQ7YAAD+pdW889XxUAAAA
AH/AAAAAAAAAQ7aAAD+oCPw9a7tNAAAAAH/AAAAAAAAAQ7cAAD+ohfw9lEAVAAAAAH/AAAAAAAAA
Q7eAAD+oIbQ9oYF+AAAAAH/AAAAAAAAAQ7gAAD+leMM9fR8gAAAAAH/AAAAAAAAAQ7iAAD+kV+E9
KwBGAAAAAH/AAAAAAAAAQ7kAAD+k9+E9BQQCAAAAAH/AAAAAAAAAQ7mAAD+mGPc8w9GDAAAAAH/A
AAAAAAAAQ7oAAD+nHME9Ae7XAAAAAH/AAAAAAAAAQ7qAAD+lUe49bbj/AAAAAH/AAAAAAAAAQ7sA
AD+kdV89R/SUAAAAAH/AAAAAAAAAQ7uAAD+ja0Y9EOEfAAAAAH/AAAAAAAAAQ7wAAD+iVjI8+v9O
AAAAAH/AAAAAAAAAQ7yAAD+jKZ49HKgSAAAAAH/AAAAAAAAAQ70AAD+i7Lw9R2hBAAAAAH/AAAAA
AAAAQ72AAD+jGds9nV+yAAAAAH/AAAAAAAAAQ74AAD+fjbg9yLMzAAAAAH/AAAAAAAAAQ76AAD+d
axE98ZGJAAAAAH/AAAAAAAAAQ78AAD+dtM491t8yAAAAAH/AAAAAAAAAQ7+AAD+aijY955ycAAAA
AH/AAAAAAAAAQ8AAAD+ZUWk9+wjAAAAAAH/AAAAAAAAAQ8CAAD+V418+FFQjAAAAAH/AAAAAAAAA
Q8EAAD+T2rg+DCRFAAAAAH/AAAAAAAAAQ8GAAD+RMmM95eOSAAAAAH/AAAAAAAAAQ8IAAD+QrcE9
6+G9AAAAAH/AAAAAAAAAQ8KAAD+TFcY98NRuAAAAAH/AAAAAAAAAQ8MAAD+SgMQ95xQGAAAAAH/A
AAAAAAAAQ8OAAD+SNsI+BeaGAAAAAH/AAAAAAAAAQ8QAAD+U0Ko+AEdIAAAAAH/AAAAAAAAAQ8SA
AD+Xf7M91t4YAAAAAH/AAAAAAAAAQ8UAAD+SODQ97qi9AAAAAH/AAAAAAAAAQ8WAAD+PxHQ+BxTi
AAAAAH/AAAAAAAAAQ8YAAD+PeBA+Jy+ZAAAAAH/AAAAAAAAAQ8aAAD+PA0g+MSGWAAAAAH/AAAAA
AAAAQ8cAAD+PuCQ+J5IpAAAAAH/AAAAAAAAAQ8eAAD+OLvk+B7X4AAAAAH/AAAAAAAAAQ8gAAD+Q
NCQ+DRtGAAAAAH/AAAAAAAAAQ8iAAD+RSKI+I1+3AAAAAH/AAAAAAAAAQ8kAAD+OGIs+IX9vAAAA
AH/AAAAAAAAAQ8mAAD+KDyo+CxDdAAAAAH/AAAAAAAAAQ8oAAD+AzRE+D4BzAAAAAH/AAAAAAAAA
Q8qAAD98ebs+GVl+AAAAAH/AAAAAAAAAQ8sAAD98MFY+AYssAAAAAH/AAAAAAAAAQ8uAAD95GM4+
B6+7AAAAAH/AAAAAAAAAQ8wAAD94k20+FKnsAAAAAH/AAAAAAAAAQ8yAAD9srOg+AsYfAAAAAH/A
AAAAAAAAQ80AAD9u3pA+AtvDAAAAAH/AAAAAAAAAQ82AAD9zKM092HhOAAAAAH/AAAAAAAAAQ84A
AD9wANw90B4GAAAAAH/AAAAAAAAAQ86AAD9xrYE948yJAAAAAH/AAAAAAAAAQ88AAD9xAy891Vet
AAAAAH/AAAAAAAAAQ8+AAD9oskA9wbvRAAAAAH/AAAAAAAAAQ9AAAD9s4xs9tD7TAAAAAH/AAAAA
AAAAQ9CAAD9Tb/g+BLOaAAAAAH/AAAAAAAAAQ9EAAD9dU6899WpuAAAAAH/AAAAAAAAAQ9GAAD9h
Z2092BMMAAAAAH/AAAAAAAAAQ9IAAD9jFJg91xLVAAAAAH/AAAAAAAAAQ9KAAD9hWsA91KGiAAAA
AH/AAAAAAAAAQ9MAAD9WKo8+Bx4qAAAAAH/AAAAAAAAAQ9OAAD9YTGw98ODUAAAAAH/AAAAAAAAA
Q9QAAD9UUFQ968NmAAAAAH/AAAAAAAAAQ9SAAD9T91Q94ITZAAAAAH/AAAAAAAAAQ9UAAD9T+QU9
yCN6AAAAAH/AAAAAAAAAQ9WAAD9Ut6I9r8THAAAAAH/AAAAAAAAAQ9YAAD9VBb89mRs2AAAAAH/A
AAAAAAAAQ9aAAD9UEIw9oMecAAAAAH/AAAAAAAAAQ9cAAD9aH209iqjgAAAAAH/AAAAAAAAAQ9eA
AD9YClA9XgRLAAAAAH/AAAAAAAAAQ9gAAD9dgm89Tz/zAAAAAH/AAAAAAAAAQ9iAAD9htUw9f5xS
AAAAAH/AAAAAAAAAQ9kAAD9o5WY9gxXMAAAAAH/AAAAAAAAAQ9mAAD9Zozg9yvZ0AAAAAH/AAAAA
AAAAQ9oAAD9Wc2Y90BxjAAAAAH/AAAAAAAAAQ9qAAD9YQkA93J5WAAAAAH/AAAAAAAAAQ9sAAD9V
rdc998TtAAAAAH/AAAAAAAAAQ9uAAD9V/So99+E6AAAAAH/AAAAAAAAAQ9wAAD9Sfho97NToAAAA
AH/AAAAAAAAAQ9yAAD9Aup897341AAAAAH/AAAAAAAAAQ90AAD871EQ9/gmZAAAAAH/AAAAAAAAA
Q92AAD8vmCo+Ij4CAAAAAH/AAAAAAAAAQ94AAD8zJwM+KThbAAAAAH/AAAAAAAAAQ96AAD8oVfA+
GDW3AAAAAH/AAAAAAAAAQ98AAD8gXT4+AqZlAAAAAH/AAAAAAAAAQ9+AAD8oUNg96lgcAAAAAH/A
AAAAAAAAQ+AAAD8iPOw97BjCAAAAAH/AAAAAAAAAQ+CAAD8c77s9+bWAAAAAAH/AAAAAAAAAQ+EA
AD8hKWY96zM7AAAAAH/AAAAAAAAAQ+GAAD8V9vw+GONNAAAAAH/AAAAAAAAAQ+IAAD7mHdE+gJqr
AAAAAH/AAAAAAAAAQ+KAAD7gHPE+T6pSAAAAAH/AAAAAAAAAQ+MAAD7Tnfo+QltaAAAAAH/AAAAA
AAAAQ+OAAD7JxzE+LENfAAAAAH/AAAAAAAAAQ+QAAD7UayM+LFX/AAAAAH/AAAAAAAAAQ+SAAD7S
jvo+KO6VAAAAAH/AAAAAAAAAQ+UAAD7O7to+FohIAAAAAH/AAAAAAAAAQ+WAAD7can8+E2d3AAAA
AH/AAAAAAAAAQ+YAAD7jYeY+EN6/AAAAAH/AAAAAAAAAQ+aAAD7fB8w+CKWbAAAAAH/AAAAAAAAA
Q+cAAD7JXMA93NOtAAAAAH/AAAAAAAAAQ+eAAD7Klkc93dAZAAAAAH/AAAAAAAAAQ+gAAD7MD9c9
yHtQAAAAAH/AAAAAAAAAQ+iAAD66KnI9jChWAAAAAH/AAAAAAAAAQ+kAAD60U4g9nGN3AAAAAH/A
AAAAAAAAQ+mAAD60iIk9hqE+AAAAAH/AAAAAAAAAQ+oAAD6hME49A09vAAAAAH/AAAAAAAAAQ+qA
AD6Xaw49K9T3AAAAAH/AAAAAAAAAQ+sAAD6lxvg9YYfeAAAAAH/AAAAAAAAAQ+uAAD6p3Hg9bAXW
AAAAAH/AAAAAAAAAQ+wAAD6lwJA9kAqlAAAAAH/AAAAAAAAAQ+yAAD6ftm49YaG+AAAAAH/AAAAA
AAAAQ+0AAD6QNlY9dThpAAAAAH/AAAAAAAAAQ+2AAD6UFU49M/KSAAAAAH/AAAAAAAAAQ+4AAD6L
rOI9Oxs2AAAAAH/AAAAAAAAAQ+6AAD6HeUc9Je8UAAAAAH/AAAAAAAAAQ+8AAD6JyTA9Y0tfAAAA
AH/AAAAAAAAAQ++AAD6IEWg9avplAAAAAH/AAAAAAAAAQ/AAAD5+N3s9itmzAAAAAH/AAAAAAAAA
Q/CAAD5qhpI9cjG+AAAAAH/AAAAAAAAAQ/EAAD5QpqE8hMNcAAAAAH/AAAAAAAAAQ/GAAD5c6+c9
GZ5GAAAAAH/AAAAAAAAAQ/IAAD5YVVQ9BTW3AAAAAH/AAAAAAAAAQ/KAAD5LHDA8+x3xAAAAAH/A
AAAAAAAAQ/MAAD5jdCo9gHSxAAAAAH/AAAAAAAAAQ/OAAD5umY49q+X5AAAAAH/AAAAAAAAAQ/QA
AD5fBBY9qwTVAAAAAH/AAAAAAAAAQ/SAAD4z6AE98j/6AAAAAH/AAAAAAAAAQ/UAAD4fDug9zj7b
AAAAAH/AAAAAAAAAQ/WAAD4sTuc9tsvwAAAAAH/AAAAAAAAAQ/YAAD4j1uA9u7cUAAAAAH/AAAAA
AAAAQ/aAAD4Yrc4963X3AAAAAH/AAAAAAAAAQ/cAAD4Qb7c+C0KiAAAAAH/AAAAAAAAAQ/eAAD4Q
4XY+AhXFAAAAAH/AAAAAAAAAQ/gAAD4gNyE99YeYAAAAAH/AAAAAAAAAQ/iAAD4bGn0+EcJZAAAA
AH/AAAAAAAAAQ/kAAD4QnKA+DiCjAAAAAH/AAAAAAAAAQ/mAAD4DZwg98tK+AAAAAH/AAAAAAAAA
Q/oAAD4Q0WM9/PAKAAAAAH/AAAAAAAAAQ/qAAD38UcI98YhQAAAAAH/AAAAAAAAAQ/sAAD3yzJ0+
CHjPAAAAAH/AAAAAAAAAQ/uAAD4KVP4+Be4cAAAAAH/AAAAAAAAAQ/wAAD3wHLg+AbmJAAAAAH/A
AAAAAAAAQ/yAAD3AP9U94/oOAAAAAH/AAAAAAAAAQ/0AAD3Ha/E9wRqTAAAAAH/AAAAAAAAAQ/2A
AD3kCbo9tg9MAAAAAH/AAAAAAAAAQ/4AAD3rZM89rzTXAAAAAH/AAAAAAAAAQ/6AAD3wLkw9sald
AAAAAH/AAAAAAAAAQ/8AAD2oc7g9qUs0AAAAAH/AAAAAAAAAQ/+AAD2fPgU9nkPZAAAAAH/AAAAA
AAAARAAAAD1CeHc9tRaBAAAAAH/AAAAAAAAARABAAD1WUoA9wZy7AAAAAH/AAAAAAAAARACAAD2K
IRM9vZLKAAAAAH/AAAAAAAAARADAAD2KAlw9zpHcAAAAAH/AAAAAAAAARAEAAD2sIZI9wrN6AAAA
AH/AAAAAAAAARAFAAD2S8kI9pyU2AAAAAH/AAAAAAAAARAGAAD0wXrg9o941AAAAAH/AAAAAAAAA
RAHAAD0ToIs9sKkzAAAAAH/AAAAAAAAARAIAAD01Q009vXxjAAAAAH/AAAAAAAAARAJAADyO+FY9
2Y+RAAAAAH/AAAAAAAAARAKAAD0VoBg9yb/NAAAAAH/AAAAAAAAARALAAD3FR5I93dGHAAAAAH/A
AAAAAAAARAMAAD4ITxY9/5ErAAAAAH/AAAAAAAAARANAAD36AmI+CBerAAAAAH/AAAAAAAAARAOA
AD3/ua0+A5cWAAAAAH/AAAAAAAAARAPAAD3VsE499AazAAAAAH/AAAAAAAAARAQAAD29Dmo94kvL
AAAAAH/AAAAAAAAARARAAD3BAuI9yBJhAAAAAH/AAAAAAAAARASAAD3KhcU9s/KXAAAAAH/AAAAA
AAAARATAAD28nHk9mOo4AAAAAH/AAAAAAAAARAUAAD2RmDQ9fj/wAAAAAH/AAAAAAAAARAVAAD2J
0Xw9gdlbAAAAAH/AAAAAAAAARAWAAD0rnMA9U1+gAAAAAH/AAAAAAAAARAXAAD0VEZs9c+2MAAAA
AH/AAAAAAAAARAYAAD0NLVU9chH9AAAAAH/AAAAAAAAARAZAADzszKU9SFe5AAAAAH/AAAAAAAAA
RAaAADx6cq09H4PnAAAAAH/AAAAAAAAARAbAADyU78c9hednAAAAAH/AAAAAAAAARAcAAD0bY7Q9
ogfWAAAAAH/AAAAAAAAARAdAAD0XRqk9oqupAAAAAH/AAAAAAAAARAeAAD2AEwE9k0ckAAAAAH/A
AAAAAAAARAfAAD19Fug9jdjWAAAAAH/AAAAAAAAARAgAAD2UNOc9cYoQAAAAAH/AAAAAAAAARAhA
AD1/SUg9lrguAAAAAH/AAAAAAAAARAiAAD2XhqE9tV0+AAAAAH/AAAAAAAAARAjAAD2fVF491tLG
AAAAAH/AAAAAAAAARAkAAD2UjW09zogBAAAAAH/AAAAAAAAARAlAAD2QbUQ94rMaAAAAAH/AAAAA
AAAARAmAAD2bBok93QE7AAAAAH/AAAAAAAAARAnAAD2m3Mk94ECaAAAAAH/AAAAAAAAARAoAAD3S
v8U9wCNvAAAAAH/AAAAAAAAARApAAD30HVQ9vgZvAAAAAH/AAAAAAAAARAqAAD4EdAc9vtPPAAAA
AH/AAAAAAAAARArAAD4F15I9xPkEAAAAAH/AAAAAAAAARAsAAD4BS/U9yk+9AAAAAH/AAAAAAAAA
RAtAAD4LR089wT7qAAAAAH/AAAAAAAAARAuAAD4I6Io9zQORAAAAAH/AAAAAAAAARAvAAD32Mg49
6hATAAAAAH/AAAAAAAAARAwAAD3aKxw9+Id2AAAAAH/AAAAAAAAARAxAAD4APzU96BGMAAAAAH/A
AAAAAAAARAyAAD3zuzo98w7pAAAAAH/AAAAAAAAARAzAAD3L32A97+O2AAAAAH/AAAAAAAAARA0A
AD28Jco90m/4AAAAAH/AAAAAAAAARA1AAD2eKSI9t9ISAAAAAH/AAAAAAAAARA2AAD2tJss+Bcl7
AAAAAH/AAAAAAAAARA3AAD2nMcA+DFnmAAAAAH/AAAAAAAAARA4AAD12Zx899PhBAAAAAH/AAAAA
AAAARA5AAD1eww897spvAAAAAH/AAAAAAAAARA6AAD13GcU92inKAAAAAH/AAAAAAAAARA7AAD1/
Ckc9zOL7AAAAAH/AAAAAAAAARA8AAD2X0bc9xgMtAAAAAH/AAAAAAAAARA9AAD3pCyo97hAEAAAA
AH/AAAAAAAAARA+AAD3HOrI97kQ5AAAAAH/AAAAAAAAARA/AAD3UjbA+CGBeAAAAAH/AAAAAAAAA
RBAAAD37YnU+G9THAAAAAH/AAAAAAAAARBBAAD3dizo+GK7yAAAAAH/AAAAAAAAARBCAAD2exOY+
F25mAAAAAH/AAAAAAAAARBDAAD1+jZM+BsGoAAAAAH/AAAAAAAAARBEAAD1Ebxc+B6B7AAAAAH/A
AAAAAAAARBFAAD0Jcng+AuTmAAAAAH/AAAAAAAAARBGAADz+4hs+A+IXAAAAAH/AAAAAAAAARBHA
ADyg9eM+EJDqAAAAAH/AAAAAAAAARBIAADwyizs+IvKmAAAAAH/AAAAAAAAARBJAAD0JCvQ+HVHk
AAAAAH/AAAAAAAAARBKAADyOz6g+CFDJAAAAAH/AAAAAAAAARBLAAD0PYFM+AFsJAAAAAH/AAAAA
AAAARBMAAD0ZN7E93jb2AAAAAH/AAAAAAAAARBNAAD0wmI891ARIAAAAAH/AAAAAAAAARBOAAD0n
DwQ9wes7AAAAAH/AAAAAAAAARBPAADzWO/Q9wvRmAAAAAH/AAAAAAAAARBQAADyGSSk91zGwAAAA
AH/AAAAAAAAARBRAAD1BY7M9wN+KAAAAAH/AAAAAAAAARBSAAD1tshk9wdCpAAAAAH/AAAAAAAAA
RBTAAD1pCwU9sOi2AAAAAH/AAAAAAAAARBUAAD2RH7M9oJ3zAAAAAH/AAAAAAAAARBVAAD2nJCo9
i4qsAAAAAH/AAAAAAAAARBWAAD2n1lE9e36wAAAAAH/AAAAAAAAARBXAAD2966Q9l/xAAAAAAH/A
AAAAAAAARBYAAD2ppOM9hBIGAAAAAH/AAAAAAAAARBZAAD1+mbE9kvQsAAAAAH/AAAAAAAAARBaA
AD19u3U9tl1EAAAAAH/AAAAAAAAARBbAAD2M52M9mmETAAAAAH/AAAAAAAAARBcAADzg3EA9nM1Q
AAAAAH/AAAAAAAAARBdAADy44rA9oPOXAAAAAH/AAAAAAAAARBeAADyQkmw9s9maAAAAAH/AAAAA
AAAARBfAADyskBw9p7byAAAAAH/AAAAAAAAARBgAADyl/lk9kH8uAAAAAH/AAAAAAAAARBhAADys
0GE9ivf2AAAAAH/AAAAAAAAARBiAADxd9Cg9nOgKAAAAAH/AAAAAAAAARBjAAD0HIko9nMJ1AAAA
AH/AAAAAAAAARBkAADwp3CE9iVWrAAAAAH/AAAAAAAAARBlAALuhcOE9i/f/AAAAAH/AAAAAAAAA
RBmAALwBvQ09Y0lCAAAAAH/AAAAAAAAARBnAADwmqck9SVfTAAAAAH/AAAAAAAAARBoAADw+PL89
mg17AAAAAH/AAAAAAAAARBpAADy2MYM9ksjpAAAAAH/AAAAAAAAARBqAADtks7A9ePaAAAAAAH/A
AAAAAAAARBrAADuJ8h09g+dwAAAAAH/AAAAAAAAARBsAADuvxck9l6V2AAAAAH/AAAAAAAAARBtA
ADtIiqs9koGfAAAAAH/AAAAAAAAARBuAADwkwGM9nKRZAAAAAH/AAAAAAAAARBvAADya/gA9icGe
AAAAAH/AAAAAAAAARBwAADt0swA9VJ1QAAAAAH/AAAAAAAAARBxAALs5DQM89+r5AAAAAH/AAAAA
AAAARByAADo3YwA9DahyAAAAAH/AAAAAAAAARBzAADwwMDU9OfzVAAAAAH/AAAAAAAAARB0AAD02
Ikw9RllQAAAAAH/AAAAAAAAARB1AAD04AZQ9ibo2AAAAAH/AAAAAAAAARB2AADzwGRc9n5jMAAAA
AH/AAAAAAAAARB3AADy9Mgk9nbePAAAAAH/AAAAAAAAARB4AAD0J3tI9gf4iAAAAAH/AAAAAAAAA
RB5AAD1A2FE9jxwOAAAAAH/AAAAAAAAARB6AAD0A/4g9cvBfAAAAAH/AAAAAAAAARB7AAD0Inzw9
jXIkAAAAAH/AAAAAAAAARB8AADz4WGs9p3s3AAAAAH/AAAAAAAAARB9AADywV3g9sO2jAAAAAH/A
AAAAAAAARB+AAD0W6pE9sJWMAAAAAH/AAAAAAAAARB/AAD0bSwU9nxaUAAAAAH/AAAAAAAAARCAA
AD1kMwc9lkvSAAAAAH/AAAAAAAAARCBAAD1Rr7c9eCVJAAAAAH/AAAAAAAAARCCAAD1AaiE9gBEk
AAAAAH/AAAAAAAAARCDAADyAR4w9W6/ZAAAAAH/AAAAAAAAARCEAADy0uyk9fuxMAAAAAH/AAAAA
AAAARCFAADzeozY9cUYlAAAAAH/AAAAAAAAARCGAAD01D3E9VihlAAAAAH/AAAAAAAAARCHAADzF
1Eg9O0PoAAAAAH/AAAAAAAAARCIAADwS06c9DRYgAAAAAH/AAAAAAAAARCJAADvZcIw818ZHAAAA
AH/AAAAAAAAARCKAALxxpdQ9Hz8TAAAAAH/AAAAAAAAARCLAALvNXRU9PdRsAAAAAH/AAAAAAAAA
RCMAADyutIQ9AqX2AAAAAH/AAAAAAAAARCNAAD0UaoY8x6d/AAAAAH/AAAAAAAAARCOAAD1tAEk8
h1h5AAAAAH/AAAAAAAAARCPAAD1rkOs8lpBBAAAAAH/AAAAAAAAARCQAAD1So447LPhwAAAAAH/A
AAAAAAAARCRAAD1k/4s6zadLAAAAAH/AAAAAAAAARCSAAD0TfaI8m8SDAAAAAH/AAAAAAAAARCTA
AD0vGIs8ujd5AAAAAH/AAAAAAAAARCUAAD09v6I9NzXVAAAAAH/AAAAAAAAARCVAAD0Bb7s9D3jT
AAAAAH/AAAAAAAAARCWAADvb4As85NSIAAAAAH/AAAAAAAAARCXAADude8087Yq9AAAAAH/AAAAA
AAAARCYAALvQUfQ8+4ufAAAAAH/AAAAAAAAARCZAALkGAtU9EctPAAAAAH/AAAAAAAAARCaAADyr
FFw9BRZyAAAAAH/AAAAAAAAARCbAADvo/3Q8s5VoAAAAAH/AAAAAAAAARCcAADn5/kA8px1ZAAAA
AH/AAAAAAAAARCdAADw8cVA8oRN2AAAAAH/AAAAAAAAARCeAADzAqZg8uOBrAAAAAH/AAAAAAAAA
RCfAAD0XJJQ9CUbpAAAAAH/AAAAAAAAARCgAAD0B87U8ufYwAAAAAH/AAAAAAAAARChAADzfYSY8
ykz/AAAAAH/AAAAAAAAARCiAADy4dcI89UizAAAAAH/AAAAAAAAARCjAADxOIHM9G9pSAAAAAH/A
AAAAAAAARCkAADyT2/s9EU0VAAAAAH/AAAAAAAAARClAADzebpU8zrY1AAAAAH/AAAAAAAAARCmA
AD2HHVM8tB6NAAAAAH/AAAAAAAAARCnAADz/i9U9A/wtAAAAAH/AAAAAAAAARCoAALu9nGk9J2eo
AAAAAH/AAAAAAAAARCpAADsyLh09SCmfAAAAAH/AAAAAAAAARCqAADyIz0o84dSQAAAAAH/AAAAA
AAAARCrAADzTACI8ylvrAAAAAH/AAAAAAAAARCsAADy5fEs87JlHAAAAAH/AAAAAAAAARCtAADyA
brY8Rcz3AAAAAH/AAAAAAAAARCuAADzCU948fj9yAAAAAH/AAAAAAAAARCvAADzWy1o8nqg+AAAA
AH/AAAAAAAAARCwAAD1Ths48q9YYAAAAAH/AAAAAAAAARCxAAD2dUs48dvAjAAAAAH/AAAAAAAAA
RCyAAD2ukjo86E7zAAAAAH/AAAAAAAAARCzAAD2TvRo9KP1ZAAAAAH/AAAAAAAAARC0AAD0COwQ8
zqTvAAAAAH/AAAAAAAAARC1AAD0n0YY8ZNneAAAAAH/AAAAAAAAARC2AAD17eS484ov8AAAAAH/A
AAAAAAAARC3AAD2UUcQ9GI5yAAAAAH/AAAAAAAAARC4AAD23urs9DSsAAAAAAH/AAAAAAAAARC5A
AD2wsSI9DUEQAAAAAH/AAAAAAAAARC6AAD2YbI89AwdLAAAAAH/AAAAAAAAARC7AAD2yMt088Ipn
AAAAAH/AAAAAAAAARC8AAD3LOUA9Bc/uAAAAAH/AAAAAAAAARC9AAD3JzFY9Qu1JAAAAAH/AAAAA
AAAARC+AAD3mM5g9DKucAAAAAH/AAAAAAAAARC/AAD3Q1+U86TyxAAAAAH/AAAAAAAAARDAAAD31
pqw81go9AAAAAH/AAAAAAAAARDBAAD3kfSE9ERd9AAAAAH/AAAAAAAAARDCAAD3/lq89N49LAAAA
AH/AAAAAAAAARDDAAD4IJnw9YwvQAAAAAH/AAAAAAAAARDEAAD4NoIY9bjWRAAAAAH/AAAAAAAAA
RDFAAD4LY8A9H2pEAAAAAH/AAAAAAAAARDGAAD4XSjs9BtosAAAAAH/AAAAAAAAARDHAAD4AV+U9
NP4dAAAAAH/AAAAAAAAARDIAAD2x+mk9TABsAAAAAH/AAAAAAAAARDJAAD2uH5k9Pt+EAAAAAH/A
AAAAAAAARDKAAD2pBuQ9COtJAAAAAH/AAAAAAAAARDLAAD29W9o8ZLl/AAAAAH/AAAAAAAAARDMA
AD2x5ws8KCQwAAAAAH/AAAAAAAAARDNAAD2o8kY8pdZ0AAAAAH/AAAAAAAAARDOAAD2qQ2I8wrMI
AAAAAH/AAAAAAAAARDPAAD3pxtA86H7QAAAAAH/AAAAAAAAARDQAAD3PE5Y8to/0AAAAAH/AAAAA
AAAARDRAAD3NonY8lTMgAAAAAH/AAAAAAAAARDSAAD3HZuY8z+xzAAAAAH/AAAAAAAAARDTAAD3a
7bA8qcXjAAAAAH/AAAAAAAAARDUAAD3IfJg9DpREAAAAAH/AAAAAAAAARDVAAD3afMw8y1jYAAAA
AH/AAAAAAAAARDWAAD3TfiY83FEQAAAAAH/AAAAAAAAARDXAAD3YdA48412rAAAAAH/AAAAAAAAA
RDYAAD4Suv89ErQwAAAAAH/AAAAAAAAARDZAAD4WvtM9GqVNAAAAAH/AAAAAAAAARDaAAD4M9pc8
o/GeAAAAAH/AAAAAAAAARDbAAD3CqdQ8mKP3AAAAAH/AAAAAAAAARDcAAD2pQsI8mX6hAAAAAH/A
AAAAAAAARDdAAD2uWwQ8suQaAAAAAH/AAAAAAAAARDeAAD2jLas87sVhAAAAAH/AAAAAAAAARDfA
AD29dwE8+rF0AAAAAH/AAAAAAAAARDgAAD3U1ko9CbqqAAAAAH/AAAAAAAAARDhAAD3t4dk84Vs1
AAAAAH/AAAAAAAAARDiAAD4BXI88ve95AAAAAH/AAAAAAAAARDjAAD4Kjd48wGn3AAAAAH/AAAAA
AAAARDkAAD4JoxQ9JLcpAAAAAH/AAAAAAAAARDlAAD4Cy1U9NJ2QAAAAAH/AAAAAAAAARDmAAD4N
ZrQ9KwFNAAAAAH/AAAAAAAAARDnAAD4AIe489Nb1AAAAAH/AAAAAAAAARDoAAD3VHeI8p1PiAAAA
AH/AAAAAAAAARDpAAD2a15s8aX7KAAAAAH/AAAAAAAAARDqAAD2m1+I8J4cCAAAAAH/AAAAAAAAA
RDrAAD3E/1g7286aAAAAAH/AAAAAAAAARDsAAD3V6Js8J3ziAAAAAH/AAAAAAAAARDtAAD365148
nzRgAAAAAH/AAAAAAAAARDuAAD3hTz09G6ydAAAAAH/AAAAAAAAARDvAAD3rw1w9PeMUAAAAAH/A
AAAAAAAARDwAAD4CHCI9YV8mAAAAAH/AAAAAAAAARDxAAD4RRHQ9V0y1AAAAAH/AAAAAAAAARDyA
AD4Ow5w9TmaXAAAAAH/AAAAAAAAARDzAAD3fOS09duAvAAAAAH/AAAAAAAAARD0AAD3C2BI9kwQq
AAAAAH/AAAAAAAAARD1AAD2dK7Y9m1NSAAAAAH/AAAAAAAAARD2AAD22Ddg9j9rmAAAAAH/AAAAA
AAAARD3AAD2oLVQ9c8fZAAAAAH/AAAAAAAAARD4AAD3B7Aw9amCeAAAAAH/AAAAAAAAARD5AAD2/
8dw9WzylAAAAAH/AAAAAAAAARD6AAD2GfmY9ciuKAAAAAH/AAAAAAAAARD7AAD0YIjA9QqBsAAAA
AH/AAAAAAAAARD8AAD0INy09KGIQAAAAAH/AAAAAAAAARD9AAD0Bngc82h2wAAAAAH/AAAAAAAAA
RD+AAD0Ls049DxRIAAAAAH/AAAAAAAAARD/AAD0HmLQ9bVOcAAAAAH/AAAAAAAAAREAAADxRcX09
hxF2AAAAAH/AAAAAAAAAREBAADybjwg9hPEyAAAAAH/AAAAAAAAARECAAD0CSEY9jfy+AAAAAH/A
AAAAAAAAREDAAD1H3iY9aMIaAAAAAH/AAAAAAAAAREEAAD2iR649EGtoAAAAAH/AAAAAAAAAREFA
AD3NJaE89FcPAAAAAH/AAAAAAAAAREGAAD26y1w8/KPFAAAAAH/AAAAAAAAAREHAAD3N/dE9Y+w0
AAAAAH/AAAAAAAAAREIAAD3kBJA9ly88AAAAAH/AAAAAAAAAREJAAD3xYfg9hrmSAAAAAH/AAAAA
AAAAREKAAD3lh6I9VPVFAAAAAH/AAAAAAAAARELAAD3g9j09TE2UAAAAAH/AAAAAAAAAREMAAD23
MVU9X9zRAAAAAH/AAAAAAAAARENAAD2VmDM9XlPwAAAAAH/AAAAAAAAAREOAAD2WN4E9Yh10AAAA
AH/AAAAAAAAAREPAAD2SN+w9iQQ2AAAAAH/AAAAAAAAAREQAAD2o1+g9WcHRAAAAAH/AAAAAAAAA
RERAAD2syb49bi5qAAAAAH/AAAAAAAAARESAAD2hTu49dk25AAAAAH/AAAAAAAAARETAAD2cQv09
ghIgAAAAAH/AAAAAAAAAREUAAD2iiFI9hZKtAAAAAH/AAAAAAAAAREVAAD3f0iE9crcnAAAAAH/A
AAAAAAAAREWAAD4IOGA9QajEAAAAAH/AAAAAAAAAREXAAD4JO5c9McGkAAAAAH/AAAAAAAAAREYA
AD3qixY9fUHeAAAAAH/AAAAAAAAAREZAAD2hoIg9pBANAAAAAH/AAAAAAAAAREaAAD2aEvc9mxlC
AAAAAH/AAAAAAAAAREbAAD2tIUc9WtnZAAAAAH/AAAAAAAAAREcAAD3PIQs9HeoAAAAAAH/AAAAA
AAAAREdAAD3NR6s9BJIiAAAAAH/AAAAAAAAAREeAAD23x9g8+1svAAAAAH/AAAAAAAAAREfAAD3J
v9E9I99kAAAAAH/AAAAAAAAAREgAAD3IvY09BKlwAAAAAH/AAAAAAAAA</set>
      <set id="src_011111" fmt="ptset">AAAACnNyY18wMTExMTEAAAAAAAAABgAAA4XCyAAAvjV3rj2h7Z8AAAAAf8AAAAAAAADCxgAAvkVf
yz3Hy/8AAAAAf8AAAAAAAADCxAAAvjc3Dz3LzaMAAAAAf8AAAAAAAADCwgAAvidUtD3RlW8AAAAA
f8AAAAAAAADCwAAAvmXPXz30PdkAAAAAf8AAAAAAAADCvgAAvlX7Mj3KpMcAAAAAf8AAAAAAAADC
vAAAvlPuKj2vAi8AAAAAf8AAAAAAAADCugAAvlfsfz2yDlkAAAAAf8AAAAAAAADCuAAAvlTEij3O
80cAAAAAf8AAAAAAAADCtgAAvlGHMD3xXrsAAAAAf8AAAAAAAADCtAAAvlLccj4HTXsAAAAAf8AA
AAAAAADCsgAAvlWkhj4OazcAAAAAf8AAAAAAAADCsAAAvk3EWT4OzIAAAAAAf8AAAAAAAADCrgAA
vnJzmD4BFcUAAAAAf8AAAAAAAADCrAAAvodybz39DOsAAAAAf8AAAAAAAADCqgAAvodn4z31bfoA
AAAAf8AAAAAAAADCqAAAvoqF3z38Jm8AAAAAf8AAAAAAAADCpgAAvonI/j4CKDsAAAAAf8AAAAAA
AADCpAAAvoaBoj4Evg0AAAAAf8AAAAAAAADCogAAvoW5PD4Laj4AAAAAf8AAAAAAAADCoAAAvok+
nj4NzrUAAAAAf8AAAAAAAADCngAAvpCjXz4RFnIAAAAAf8AAAAAAAADCnAAAvoovhj3tGigAAAAA
f8AAAAAAAADCmgAAvoHEmT3tNFQAAAAAf8AAAAAAAADCmAAAvnFnQD3WASkAAAAAf8AAAAAAAADC
lgAAvmXD/z3V8D8AAAAAf8AAAAAAAADClAAAvkeQdz3Z86gAAAAAf8AAAAAAAADCkgAAvkGYIj3z
HLcAAAAAf8AAAAAAAADCkAAAvjI9cD4AhQ4AAAAAf8AAAAAAAADCjgAAvkdmQz4BN7cAAAAAf8AA
AAAAAADCjAAAvlgAjz4Bg1MAAAAAf8AAAAAAAADCigAAvkkjCz4BDkkAAAAAf8AAAAAAAADCiAAA
vkG6AT4CrSQAAAAAf8AAAAAAAADChgAAvhs+YD4DlwMAAAAAf8AAAAAAAADChAAAvi+v1j4FQsEA
AAAAf8AAAAAAAADCggAAvidh8z4JB1wAAAAAf8AAAAAAAADCgAAAvha0SD4KsdUAAAAAf8AAAAAA
AADCfAAAvhgY+j4Lir0AAAAAf8AAAAAAAADCeAAAviZ4tz3/tYEAAAAAf8AAAAAAAADCdAAAvjM0
0z4G1lEAAAAAf8AAAAAAAADCcAAAviH0Uj4PKmMAAAAAf8AAAAAAAADCbAAAviqn3z4Tgj4AAAAA
f8AAAAAAAADCaAAAvi17Sz4TIZwAAAAAf8AAAAAAAADCZAAAviGOhD4JBr0AAAAAf8AAAAAAAADC
YAAAvh+fzT4K/YIAAAAAf8AAAAAAAADCXAAAvk4Rhj3uywAAAAAAf8AAAAAAAADCWAAAvlRSaz3j
Fu8AAAAAf8AAAAAAAADCVAAAvkyFYD3pCeIAAAAAf8AAAAAAAADCUAAAviinFD3vxt8AAAAAf8AA
AAAAAADCTAAAvidBKz4JruwAAAAAf8AAAAAAAADCSAAAvjCapz4HIpIAAAAAf8AAAAAAAADCRAAA
vitZRD4FRf4AAAAAf8AAAAAAAADCQAAAvijmeD4GiYAAAAAAf8AAAAAAAADCPAAAvd08+D3GbG8A
AAAAf8AAAAAAAADCOAAAvgGzIz3pfHgAAAAAf8AAAAAAAADCNAAAvfk3AT3MgdAAAAAAf8AAAAAA
AADCMAAAvdkS+j2uR2IAAAAAf8AAAAAAAADCLAAAvaM3pj25hCcAAAAAf8AAAAAAAADCKAAAvN0f
wj3TuMEAAAAAf8AAAAAAAADCJAAAvUiDDT30v4EAAAAAf8AAAAAAAADCIAAAvUVjGj3bWQIAAAAA
f8AAAAAAAADCHAAAvVibRD3WiacAAAAAf8AAAAAAAADCGAAAvT/Asj3nn2sAAAAAf8AAAAAAAADC
FAAAvSrSvj3cx1sAAAAAf8AAAAAAAADCEAAAvW5Y0T2zwPQAAAAAf8AAAAAAAADCDAAAvVadLD3F
feAAAAAAf8AAAAAAAADCCAAAvXFWej3Otg8AAAAAf8AAAAAAAADCBAAAvZvQaD3eV9YAAAAAf8AA
AAAAAADCAAAAvYteAj3Z7esAAAAAf8AAAAAAAADB+AAAva6TSz2zym8AAAAAf8AAAAAAAADB8AAA
vZsBdj2ilhsAAAAAf8AAAAAAAADB6AAAvYx5Zj2nNT4AAAAAf8AAAAAAAADB4AAAvZjk2z2niZIA
AAAAf8AAAAAAAADB2AAAvaMzMT25tLUAAAAAf8AAAAAAAADB0AAAvbZZFD2/vNwAAAAAf8AAAAAA
AADByAAAvdhncD3aa+YAAAAAf8AAAAAAAADBwAAAvdEHhj3oCokAAAAAf8AAAAAAAADBuAAAvTUz
aD4Ir34AAAAAf8AAAAAAAADBsAAAvRy8aj3fC3EAAAAAf8AAAAAAAADBqAAAvQZ9Nz3Hvp4AAAAA
f8AAAAAAAADBoAAAvPQFSj2atGMAAAAAf8AAAAAAAADBmAAAvSR82D1uwbsAAAAAf8AAAAAAAADB
kAAAvWoNDD1F1MgAAAAAf8AAAAAAAADBiAAAvWkcLD1/RvcAAAAAf8AAAAAAAADBgAAAvZapSz2n
/JUAAAAAf8AAAAAAAADBcAAAvY3gtD2zxu0AAAAAf8AAAAAAAADBYAAAvYQ3Fj2tggMAAAAAf8AA
AAAAAADBUAAAvPqfND2bGFAAAAAAf8AAAAAAAADBQAAAvcvfjj4BsJMAAAAAf8AAAAAAAADBMAAA
vYsOkz3eEPAAAAAAf8AAAAAAAADBIAAAvUg55z3FW2IAAAAAf8AAAAAAAADBEAAAvRjXyz27JNkA
AAAAf8AAAAAAAADBAAAAvTOKMD3YIzoAAAAAf8AAAAAAAADA4AAAvYRw5z3v2IwAAAAAf8AAAAAA
AADAwAAAvZJo1D3lrLYAAAAAf8AAAAAAAADAoAAAvbvveD3lz04AAAAAf8AAAAAAAADAgAAAva0C
7j3DJ8YAAAAAf8AAAAAAAADAQAAAvbTQ2z23lB4AAAAAf8AAAAAAAADAAAAAvbdwDT2vqukAAAAA
f8AAAAAAAAC/gAAAvbpxjT27Xw0AAAAAf8AAAAAAAAAAAAAAvZZbiT3GCzAAAAAAf8AAAAAAAAA/
gAAAvbWP5T24t4YAAAAAf8AAAAAAAABAAAAAvd9p4D2sR6EAAAAAf8AAAAAAAABAQAAAvhdtij2N
vbAAAAAAf8AAAAAAAABAgAAAviRHlD2QuDAAAAAAf8AAAAAAAABAoAAAvgkTtz2LTS0AAAAAf8AA
AAAAAABAwAAAviGw9D2CyeoAAAAAf8AAAAAAAABA4AAAvfifUD2VUnUAAAAAf8AAAAAAAABBAAAA
vcPUQT2Umk0AAAAAf8AAAAAAAABBEAAAvbMaeT2bz0gAAAAAf8AAAAAAAABBIAAAvbi1DT2IuNkA
AAAAf8AAAAAAAABBMAAAvX7cjz2F5dYAAAAAf8AAAAAAAABBQAAAvgwIWDzbrJAAAAAAf8AAAAAA
AABBUAAAvh2nVDyFBRMAAAAAf8AAAAAAAABBYAAAvhw/qzzPFZEAAAAAf8AAAAAAAABBcAAAvgpH
7j0PUAoAAAAAf8AAAAAAAABBgAAAvd6Q3z1MAN8AAAAAf8AAAAAAAABBiAAAvatA5z2CqsIAAAAA
f8AAAAAAAABBkAAAvXB6/D2VD+8AAAAAf8AAAAAAAABBmAAAvSF4mj2NJ3EAAAAAf8AAAAAAAABB
oAAAvLRvrj104RAAAAAAf8AAAAAAAABBqAAAvIc88j108KMAAAAAf8AAAAAAAABBsAAAOsjjXD2D
FjUAAAAAf8AAAAAAAABBuAAAvQN4xj19FbYAAAAAf8AAAAAAAABBwAAAvSafqj2DSAMAAAAAf8AA
AAAAAABByAAAvTPHFz2HU48AAAAAf8AAAAAAAABB0AAAveJHXj1H+VoAAAAAf8AAAAAAAABB2AAA
vhwswD2Y2UMAAAAAf8AAAAAAAABB4AAAvhHGdD14ZukAAAAAf8AAAAAAAABB6AAAvfgihT1hEL4A
AAAAf8AAAAAAAABB8AAAvcDGBj1ZPNUAAAAAf8AAAAAAAABB+AAAvX5aEj1PZZ0AAAAAf8AAAAAA
AABCAAAAvT807j0ZjcEAAAAAf8AAAAAAAABCBAAAvOJfFz0OCPEAAAAAf8AAAAAAAABCCAAAvZyW
pT17NqQAAAAAf8AAAAAAAABCDAAAPLLGuj4k5OkAAAAAf8AAAAAAAABCEAAAu9yI6D4qUb8AAAAA
f8AAAAAAAABCFAAAvIKuwT4w1DkAAAAAf8AAAAAAAABCGAAAvEAQRD40UIoAAAAAf8AAAAAAAABC
HAAAvC2KeD4+cLMAAAAAf8AAAAAAAABCIAAAvD0QpT49k1UAAAAAf8AAAAAAAABCJAAAvRQmcD4/
BskAAAAAf8AAAAAAAABCKAAAvS4d1j4s758AAAAAf8AAAAAAAABCLAAAvP0POz4WRMoAAAAAf8AA
AAAAAABCMAAAvIhKsD3+hY8AAAAAf8AAAAAAAABCNAAAu1OioD3RI8oAAAAAf8AAAAAAAABCOAAA
Oy5ALj2VU/gAAAAAf8AAAAAAAABCPAAAvAf+pT1s90sAAAAAf8AAAAAAAABCQAAAvNFCXz1uyY0A
AAAAf8AAAAAAAABCRAAAvPUttz1rYboAAAAAf8AAAAAAAABCSAAAvLR32j2NIakAAAAAf8AAAAAA
AABCTAAAvLlW3j2FMuQAAAAAf8AAAAAAAABCUAAAvKzbRj2IfagAAAAAf8AAAAAAAABCVAAAvKBd
tD14PusAAAAAf8AAAAAAAABCWAAAOqQ9JD1lMYoAAAAAf8AAAAAAAABCXAAAPEGDaj1LcSMAAAAA
f8AAAAAAAABCYAAAPC9cCT1CBXIAAAAAf8AAAAAAAABCZAAAPJpzDj05K24AAAAAf8AAAAAAAABC
aAAAPJ5k1j0aXTMAAAAAf8AAAAAAAABCbAAAPE7qKj0OFw0AAAAAf8AAAAAAAABCcAAAvR1bnD1/
ZwAAAAAAf8AAAAAAAABCdAAAvTfhAD2DFZgAAAAAf8AAAAAAAABCeAAAvSGQWD1sjm4AAAAAf8AA
AAAAAABCfAAAvWH2eD2MAioAAAAAf8AAAAAAAABCgAAAvYOnJT2DHsYAAAAAf8AAAAAAAABCggAA
vTh2LD14SQ8AAAAAf8AAAAAAAABChAAAvPClZT1aagwAAAAAf8AAAAAAAABChgAAvJXRkT0a5UcA
AAAAf8AAAAAAAABCiAAAvBeYET0Tt58AAAAAf8AAAAAAAABCigAAuYcyYD0LWJwAAAAAf8AAAAAA
AABCjAAAPM8b6T0G2DwAAAAAf8AAAAAAAABCjgAAPQ4oOj02ub8AAAAAf8AAAAAAAABCkAAAPSRO
YD0l7JsAAAAAf8AAAAAAAABCkgAAPJNvyj1vzRQAAAAAf8AAAAAAAABClAAAPKjOaD2LcqoAAAAA
f8AAAAAAAABClgAAu0h19D2InugAAAAAf8AAAAAAAABCmAAAO5ProT1/f2EAAAAAf8AAAAAAAABC
mgAAO8U9GT1pCL4AAAAAf8AAAAAAAABCnAAAOzJhvD1TbRQAAAAAf8AAAAAAAABCngAAu9qIpj0u
r/EAAAAAf8AAAAAAAABCoAAAPAlgnz0JXrYAAAAAf8AAAAAAAABCogAAPIQrHjyju3YAAAAAf8AA
AAAAAABCpAAAPKemEDwpF00AAAAAf8AAAAAAAABCpgAAPMDRezui7hwAAAAAf8AAAAAAAABCqAAA
PKHL8DxkLisAAAAAf8AAAAAAAABCqgAAO+kTIT0LEC4AAAAAf8AAAAAAAABCrAAAO9yweD0muUUA
AAAAf8AAAAAAAABCrgAAPRc+Uj2VO6wAAAAAf8AAAAAAAABCsAAAPSBE2D2QZ7EAAAAAf8AAAAAA
AABCsgAAPWQmlz2E2mEAAAAAf8AAAAAAAABCtAAAPXUzoD1jq7UAAAAAf8AAAAAAAABCtgAAPYOd
YD07POcAAAAAf8AAAAAAAABCuAAAPcY4iT0XFN8AAAAAf8AAAAAAAABCugAAPbwEoT0eQDcAAAAA
f8AAAAAAAABCvAAAPbP0ED08k+kAAAAAf8AAAAAAAABCvgAAPY1mYz0x83EAAAAAf8AAAAAAAABC
wAAAPZh7qT1mC/wAAAAAf8AAAAAAAABCwgAAPaGgTz197HcAAAAAf8AAAAAAAABCxAAAPcVh6D1o
4e0AAAAAf8AAAAAAAABCxgAAPexXJD2GDQoAAAAAf8AAAAAAAABCyAAAPhq18T2HyNQAAAAAf8AA
AAAAAABCygAAPiUugj2Y1GwAAAAAf8AAAAAAAABCzAAAPhVovz2ZavIAAAAAf8AAAAAAAABCzgAA
Pg3Xmj2iw7oAAAAAf8AAAAAAAABC0AAAPgdJ3D2vmE8AAAAAf8AAAAAAAABC0gAAPgz8pz2fO4UA
AAAAf8AAAAAAAABC1AAAPhMzqD13/joAAAAAf8AAAAAAAABC1gAAPhAKDT1H7PEAAAAAf8AAAAAA
AABC2AAAPiNECz0weT8AAAAAf8AAAAAAAABC2gAAPim2Bz05GlUAAAAAf8AAAAAAAABC3AAAPjFe
2D0nNzwAAAAAf8AAAAAAAABC3gAAPjEoHj04E64AAAAAf8AAAAAAAABC4AAAPi4j9z0k/BUAAAAA
f8AAAAAAAABC4gAAPiiypz0er5kAAAAAf8AAAAAAAABC5AAAPjYXSj0DWccAAAAAf8AAAAAAAABC
5gAAPkDo7T0pvDsAAAAAf8AAAAAAAABC6AAAPjbWhj0Oo/0AAAAAf8AAAAAAAABC6gAAPji2Jj0i
ghcAAAAAf8AAAAAAAABC7AAAPh8AzT08LawAAAAAf8AAAAAAAABC7gAAPhAZ7z0xN3AAAAAAf8AA
AAAAAABC8AAAPgd6Ej1D54YAAAAAf8AAAAAAAABC8gAAPguwmj1D1tgAAAAAf8AAAAAAAABC9AAA
PhSn0j1Pfm8AAAAAf8AAAAAAAABC9gAAPiAUBz1Pxf4AAAAAf8AAAAAAAABC+AAAPkEVID2AE2UA
AAAAf8AAAAAAAABC+gAAPk99Lz2Mt4MAAAAAf8AAAAAAAABC/AAAPjhk0j2Kd3IAAAAAf8AAAAAA
AABC/gAAPjQUDT1+7TkAAAAAf8AAAAAAAABDAAAAPihAcT1c9dUAAAAAf8AAAAAAAABDAQAAPhxu
WD1Tq1MAAAAAf8AAAAAAAABDAgAAPiKSPD1jJ/UAAAAAf8AAAAAAAABDAwAAPi/+wT1lH74AAAAA
f8AAAAAAAABDBAAAPj/fwT1K1W4AAAAAf8AAAAAAAABDBQAAPmaTVz1S+RsAAAAAf8AAAAAAAABD
BgAAPnc9ZD0j8P0AAAAAf8AAAAAAAABDBwAAPnFOCT03CfkAAAAAf8AAAAAAAABDCAAAPnXV6j0e
CtsAAAAAf8AAAAAAAABDCQAAPl3c8T0JeOgAAAAAf8AAAAAAAABDCgAAPjwSyD0NwFEAAAAAf8AA
AAAAAABDCwAAPjXtZTzJyEwAAAAAf8AAAAAAAABDDAAAPjeJ4TzSmf4AAAAAf8AAAAAAAABDDQAA
PjCHbD0YMCYAAAAAf8AAAAAAAABDDgAAPjIeJj0XowsAAAAAf8AAAAAAAABDDwAAPjVLRT0w27gA
AAAAf8AAAAAAAABDEAAAPi8DVjz927sAAAAAf8AAAAAAAABDEQAAPhWLaDzVKoQAAAAAf8AAAAAA
AABDEgAAPh/nFzy0PIkAAAAAf8AAAAAAAABDEwAAPipsJj0Ty/0AAAAAf8AAAAAAAABDFAAAPkh6
ej0y9FgAAAAAf8AAAAAAAABDFQAAPlgcLT0vQMkAAAAAf8AAAAAAAABDFgAAPmNdAD0V/8wAAAAA
f8AAAAAAAABDFwAAPmkHyz0ITUMAAAAAf8AAAAAAAABDGAAAPmbLeD0iCHAAAAAAf8AAAAAAAABD
GQAAPmO+iD0NHHYAAAAAf8AAAAAAAABDGgAAPlRSvj0jpIQAAAAAf8AAAAAAAABDGwAAPj5tVD0V
APEAAAAAf8AAAAAAAABDHAAAPjqWoz0epK0AAAAAf8AAAAAAAABDHQAAPjX41j0iDzQAAAAAf8AA
AAAAAABDHgAAPi8ECj0hg7AAAAAAf8AAAAAAAABDHwAAPi1g6T1M/xMAAAAAf8AAAAAAAABDIAAA
PieBwD1wSYsAAAAAf8AAAAAAAABDIQAAPiR75D2CftUAAAAAf8AAAAAAAABDIgAAPiEYmD18k2UA
AAAAf8AAAAAAAABDIwAAPh91ID2J6F4AAAAAf8AAAAAAAABDJAAAPijjvT2HfTUAAAAAf8AAAAAA
AABDJQAAPh8C5j1zH0sAAAAAf8AAAAAAAABDJgAAPhOxLz145mMAAAAAf8AAAAAAAABDJwAAPgWm
Fz1xL/QAAAAAf8AAAAAAAABDKAAAPgNeLj2FpGIAAAAAf8AAAAAAAABDKQAAPg+ZMT2cAD8AAAAA
f8AAAAAAAABDKgAAPizUFD2VtBEAAAAAf8AAAAAAAABDKwAAPkM6ET2OsFkAAAAAf8AAAAAAAABD
LAAAPmip1D1mtyQAAAAAf8AAAAAAAABDLQAAPmTNGTz7kvMAAAAAf8AAAAAAAABDLgAAPlEwjzyg
DzoAAAAAf8AAAAAAAABDLwAAPj+6OTxo3usAAAAAf8AAAAAAAABDMAAAPjNAUDxgg10AAAAAf8AA
AAAAAABDMQAAPiQFHDzmcyQAAAAAf8AAAAAAAABDMgAAPiz7Iz01ouQAAAAAf8AAAAAAAABDMwAA
PiNbID1k86cAAAAAf8AAAAAAAABDNAAAPjSkrj1jfeQAAAAAf8AAAAAAAABDNQAAPkcUcj1nSH4A
AAAAf8AAAAAAAABDNgAAPk6P1j1K/wkAAAAAf8AAAAAAAABDNwAAPkFi6D0VWQMAAAAAf8AAAAAA
AABDOAAAPibTKzzv8cAAAAAAf8AAAAAAAABDOQAAPh4xRzz+BqQAAAAAf8AAAAAAAABDOgAAPhcL
3D0jrg0AAAAAf8AAAAAAAABDOwAAPhEYnT1MNNQAAAAAf8AAAAAAAABDPAAAPi7BKz2Fk38AAAAA
f8AAAAAAAABDPQAAPlKlBD2nkqMAAAAAf8AAAAAAAABDPgAAPku8Vj20PikAAAAAf8AAAAAAAABD
PwAAPkIpsD27B7YAAAAAf8AAAAAAAABDQAAAPkRmej2v64IAAAAAf8AAAAAAAABDQQAAPj0i6T2d
GGYAAAAAf8AAAAAAAABDQgAAPjRinj2hOOgAAAAAf8AAAAAAAABDQwAAPhk/5T2XHXEAAAAAf8AA
AAAAAABDRAAAPhPe/D27wEkAAAAAf8AAAAAAAABDRQAAPgrG0T3Gf3oAAAAAf8AAAAAAAABDRgAA
Pg6eIT3OTRkAAAAAf8AAAAAAAABDRwAAPhHAlD3Mk64AAAAAf8AAAAAAAABDSAAAPgrHpj3CnQQA
AAAAf8AAAAAAAABDSQAAPg2qqD2w4eMAAAAAf8AAAAAAAABDSgAAPh49Yz2wUZMAAAAAf8AAAAAA
AABDSwAAPiiQhz2l2XAAAAAAf8AAAAAAAABDTAAAPjBOxj2RGkwAAAAAf8AAAAAAAABDTQAAPjBk
Vj2at7MAAAAAf8AAAAAAAABDTgAAPiJ1Mj2iMxsAAAAAf8AAAAAAAABDTwAAPhcrJj2am80AAAAA
f8AAAAAAAABDUAAAPhaP9D29mu0AAAAAf8AAAAAAAABDUQAAPiQGrj3EshMAAAAAf8AAAAAAAABD
UgAAPjatoT288I8AAAAAf8AAAAAAAABDUwAAPmahUD3KEFsAAAAAf8AAAAAAAABDVAAAPnNqoz23
8s0AAAAAf8AAAAAAAABDVQAAPnrVzD2gb94AAAAAf8AAAAAAAABDVgAAPm1Vmj2DKsAAAAAAf8AA
AAAAAABDVwAAPmhZHj1rIoUAAAAAf8AAAAAAAABDWAAAPl4cBD1RJdwAAAAAf8AAAAAAAABDWQAA
PmwaFj1XSu4AAAAAf8AAAAAAAABDWgAAPl68dD11HrQAAAAAf8AAAAAAAABDWwAAPl4Hhj1ftToA
AAAAf8AAAAAAAABDXAAAPlusQD1EkW8AAAAAf8AAAAAAAABDXQAAPlop3D0/gwgAAAAAf8AAAAAA
AABDXgAAPlQNgT0rA7cAAAAAf8AAAAAAAABDXwAAPjMIFD0q6f0AAAAAf8AAAAAAAABDYAAAPhse
MD09MJgAAAAAf8AAAAAAAABDYQAAPhNCVz1WQVcAAAAAf8AAAAAAAABDYgAAPhC/CT1CeKMAAAAA
f8AAAAAAAABDYwAAPhq+az03PioAAAAAf8AAAAAAAABDZAAAPgeU3j0/G/gAAAAAf8AAAAAAAABD
ZQAAPfAlYT0bHcQAAAAAf8AAAAAAAABDZgAAPe53mD06/aUAAAAAf8AAAAAAAABDZwAAPeO9Hz1i
G7oAAAAAf8AAAAAAAABDaAAAPf4VWT15su8AAAAAf8AAAAAAAABDaQAAPfODMD1xYcEAAAAAf8AA
AAAAAABDagAAPdm1XD0ivaoAAAAAf8AAAAAAAABDawAAPdKg2TzmO98AAAAAf8AAAAAAAABDbAAA
PW6+LDzD6ysAAAAAf8AAAAAAAABDbQAAPbJj9jym0fUAAAAAf8AAAAAAAABDbgAAPd9TqDyr9BEA
AAAAf8AAAAAAAABDbwAAPgP46T0TKi4AAAAAf8AAAAAAAABDcAAAPhPhZD1iGYkAAAAAf8AAAAAA
AABDcQAAPiOwJj18SckAAAAAf8AAAAAAAABDcgAAPiXm/j2JcWMAAAAAf8AAAAAAAABDcwAAPi5v
aj2H5tMAAAAAf8AAAAAAAABDdAAAPj4N/j1OlHkAAAAAf8AAAAAAAABDdQAAPjcx2D0BZ1oAAAAA
f8AAAAAAAABDdgAAPiFXETyufx8AAAAAf8AAAAAAAABDdwAAPhQ+MzzajRsAAAAAf8AAAAAAAABD
eAAAPgZ+9j0Gdr4AAAAAf8AAAAAAAABDeQAAPgwWOz0XhC0AAAAAf8AAAAAAAABDegAAPgNyCz1F
5wAAAAAAf8AAAAAAAABDewAAPhUaZj08prYAAAAAf8AAAAAAAABDfAAAPhH/nz1bTFMAAAAAf8AA
AAAAAABDfQAAPg70iD0Ao/MAAAAAf8AAAAAAAABDfgAAPgncTjyHsZUAAAAAf8AAAAAAAABDfwAA
Pf7QwjyJqzIAAAAAf8AAAAAAAABDgAAAPfLleTyRE0cAAAAAf8AAAAAAAABDgIAAPdzroDzAx9cA
AAAAf8AAAAAAAABDgQAAPdWPpDzBDXkAAAAAf8AAAAAAAABDgYAAPc8KFj0HhikAAAAAf8AAAAAA
AABDggAAPdKY+T0uhewAAAAAf8AAAAAAAABDgoAAPd9OVz0H00IAAAAAf8AAAAAAAABDgwAAPgG0
uz0I7ngAAAAAf8AAAAAAAABDg4AAPhxAkTzf+lwAAAAAf8AAAAAAAABDhAAAPiSdHjyK34UAAAAA
f8AAAAAAAABDhIAAPijpVjzJtvYAAAAAf8AAAAAAAABDhQAAPjLUBj0egNwAAAAAf8AAAAAAAABD
hYAAPiYyvj1FnvMAAAAAf8AAAAAAAABDhgAAPhEnbT13oesAAAAAf8AAAAAAAABDhoAAPgxKFj1c
+L4AAAAAf8AAAAAAAABDhwAAPhbqcz09ohEAAAAAf8AAAAAAAABDh4AAPh2qRj0fDGsAAAAAf8AA
AAAAAABDiAAAPi0srj0SjpwAAAAAf8AAAAAAAABDiIAAPipC3T0JhvUAAAAAf8AAAAAAAABDiQAA
Pi0OiD0gg00AAAAAf8AAAAAAAABDiYAAPiE+TD1DefkAAAAAf8AAAAAAAABDigAAPhy/8j1/TKsA
AAAAf8AAAAAAAABDioAAPhOUkz2X2pIAAAAAf8AAAAAAAABDiwAAPlTdTDzzNAEAAAAAf8AAAAAA
AABDi4AAPlftyDyv6S0AAAAAf8AAAAAAAABDjAAAPl4YFTyZe4oAAAAAf8AAAAAAAABDjIAAPl+S
hj0PWLMAAAAAf8AAAAAAAABDjQAAPkwgNz0xuzQAAAAAf8AAAAAAAABDjYAAPlSaID1qOIUAAAAA
f8AAAAAAAABDjgAAPk4HdD1gpssAAAAAf8AAAAAAAABDjoAAPk8Rtz1qwzwAAAAAf8AAAAAAAABD
jwAAPjxcXT1mjvYAAAAAf8AAAAAAAABDj4AAPjKqnD1XG/gAAAAAf8AAAAAAAABDkAAAPghjzD0Q
pkAAAAAAf8AAAAAAAABDkIAAPhCpbj05S1cAAAAAf8AAAAAAAABDkQAAPhiFEj0vlW8AAAAAf8AA
AAAAAABDkYAAPh2wpT0hAngAAAAAf8AAAAAAAABDkgAAPitGnTzvtGoAAAAAf8AAAAAAAABDkoAA
PhWX6TzlZwAAAAAAf8AAAAAAAABDkwAAPhWGIzz5Av8AAAAAf8AAAAAAAABDk4AAPgtKWz0aeDwA
AAAAf8AAAAAAAABDlAAAPhC2cz0vghIAAAAAf8AAAAAAAABDlIAAPhoY9z1HbpkAAAAAf8AAAAAA
AABDlQAAPiYm/z1JMr0AAAAAf8AAAAAAAABDlYAAPi/D4T0z9/sAAAAAf8AAAAAAAABDlgAAPj0l
OT0vU5oAAAAAf8AAAAAAAABDloAAPkmAvj0seqEAAAAAf8AAAAAAAABDlwAAPlOJhj0MXNkAAAAA
f8AAAAAAAABDl4AAPlhneDymqrwAAAAAf8AAAAAAAABDmAAAPmGARDxqTjsAAAAAf8AAAAAAAABD
mIAAPmxbsDu0K/oAAAAAf8AAAAAAAABDmQAAPl/tBjw8cSIAAAAAf8AAAAAAAABDmYAAPlTIVzyi
cKgAAAAAf8AAAAAAAABDmgAAPkBlqjz6JHsAAAAAf8AAAAAAAABDmoAAPkqyJT0NgOQAAAAAf8AA
AAAAAABDmwAAPkElZz0r7HEAAAAAf8AAAAAAAABDm4AAPk+dOD0xPbgAAAAAf8AAAAAAAABDnAAA
Pme9yzzoFIsAAAAAf8AAAAAAAABDnIAAPmTbtDz6foAAAAAAf8AAAAAAAABDnQAAPlzVujzmrrUA
AAAAf8AAAAAAAABDnYAAPkvK9j0UGwoAAAAAf8AAAAAAAABDngAAPjjmsD0wswYAAAAAf8AAAAAA
AABDnoAAPhkLUz1TW04AAAAAf8AAAAAAAABDnwAAPgD0tT2A2hoAAAAAf8AAAAAAAABDn4AAPegj
iD2B59wAAAAAf8AAAAAAAABDoAAAPf28Vj2I8dsAAAAAf8AAAAAAAABDoIAAPgBy2T2DGQEAAAAA
f8AAAAAAAABDoQAAPguHOT1zvowAAAAAf8AAAAAAAABDoYAAPgEt+j1lnoIAAAAAf8AAAAAAAABD
ogAAPhrTnj0luowAAAAAf8AAAAAAAABDooAAPhiNyj0aO7IAAAAAf8AAAAAAAABDowAAPiM8nT0e
j28AAAAAf8AAAAAAAABDo4AAPivrqjziGAcAAAAAf8AAAAAAAABDpAAAPhvKUzzzjRYAAAAAf8AA
AAAAAABDpIAAPgx5iDzvmRMAAAAAf8AAAAAAAABDpQAAPfXrxT0Usa0AAAAAf8AAAAAAAABDpYAA
PcozKT0RPUkAAAAAf8AAAAAAAABDpgAAPdQP6j0iz2YAAAAAf8AAAAAAAABDpoAAPdu48T1H1xAA
AAAAf8AAAAAAAABDpwAAPerbRj1eTHAAAAAAf8AAAAAAAABDp4AAPcwiej2f6Q0AAAAAf8AAAAAA
AABDqAAAPdKwNz2cRfAAAAAAf8AAAAAAAABDqIAAPdaWtD2OjbsAAAAAf8AAAAAAAABDqQAAPeYX
aD2IxsUAAAAAf8AAAAAAAABDqYAAPeohcD2Ssj4AAAAAf8AAAAAAAABDqgAAPgeivT1+nNwAAAAA
f8AAAAAAAABDqoAAPfUBzD2HoUYAAAAAf8AAAAAAAABDqwAAPf7dQD18ivkAAAAAf8AAAAAAAABD
q4AAPfQFYT2LeJAAAAAAf8AAAAAAAABDrAAAPdUv5z2AcpwAAAAAf8AAAAAAAABDrIAAPc9JaD2I
0U0AAAAAf8AAAAAAAABDrQAAPa0bYD2HOnEAAAAAf8AAAAAAAABDrYAAPbDBuD2awc0AAAAAf8AA
AAAAAABDrgAAPaCskD3KvIYAAAAAf8AAAAAAAABDroAAPcRj6z3micAAAAAAf8AAAAAAAABDrwAA
PdmT7D3qH+oAAAAAf8AAAAAAAABDr4AAPcLzKD3gkHIAAAAAf8AAAAAAAABDsAAAPbI7Oz27s2wA
AAAAf8AAAAAAAABDsIAAPZ44XT2QQxEAAAAAf8AAAAAAAABDsQAAPbDvXj1n6zcAAAAAf8AAAAAA
AABDsYAAPbby8j1erioAAAAAf8AAAAAAAABDsgAAPb9t+j1gPAQAAAAAf8AAAAAAAABDsoAAPdp1
Ez2E9xYAAAAAf8AAAAAAAABDswAAPcLFVT2biO8AAAAAf8AAAAAAAABDs4AAPc0DEj2S5BcAAAAA
f8AAAAAAAABDtAAAPczOqj2c5DkAAAAAf8AAAAAAAABDtIAAPZYo2z2HgzQAAAAAf8AAAAAAAABD
tQAAPVyZ8D1+q1oAAAAAf8AAAAAAAABDtYAAPVU0Lz1/SwMAAAAAf8AAAAAAAABDtgAAPUtZvD1p
XQAAAAAAf8AAAAAAAABDtoAAPVzfMz1yaw8AAAAAf8AAAAAAAABDtwAAPWMDZz2DTNUAAAAAf8AA
AAAAAABDt4AAPXk4mz2G6jgAAAAAf8AAAAAAAABDuAAAPXBymD2THc4AAAAAf8AAAAAAAABDuIAA
PYdNnj2SfuIAAAAAf8AAAAAAAABDuQAAPXcjLD2KF9cAAAAAf8AAAAAAAABDuYAAPagxXD13Y3kA
AAAAf8AAAAAAAABDugAAPcYyzj1se9cAAAAAf8AAAAAAAABDuoAAPcqlkj1Wp5kAAAAAf8AAAAAA
AABDuwAAPehuuz1XqjoAAAAAf8AAAAAAAABDu4AAPdJhQj1dp9sAAAAAf8AAAAAAAABDvAAAPbY2
Nj1UGikAAAAAf8AAAAAAAABDvIAAPcMuNz1LkWEAAAAAf8AAAAAAAABDvQAAPZd3pT1F8bIAAAAA
f8AAAAAAAABDvYAAPUJ6Yj1i4FIAAAAAf8AAAAAAAABDvgAAPOas/T18Il4AAAAAf8AAAAAAAABD
voAAPQcNqD2LLuUAAAAAf8AAAAAAAABDvwAAPQOuOj2ZVEUAAAAAf8AAAAAAAABDv4AAPPPuYT2S
v78AAAAAf8AAAAAAAABDwAAAPSuW5D2CAdAAAAAAf8AAAAAAAABDwIAAPU/kyz1dWWkAAAAAf8AA
AAAAAABDwQAAPVPR8D1Gi0EAAAAAf8AAAAAAAABDwYAAPY4liD1UI9UAAAAAf8AAAAAAAABDwgAA
PbR5PT1JPbsAAAAAf8AAAAAAAABDwoAAPdMDwD1iEh4AAAAAf8AAAAAAAABDwwAAPdYTdz2HJo4A
AAAAf8AAAAAAAABDw4AAPcrvVT2XVy0AAAAAf8AAAAAAAABDxAAAPZW71T18AuIAAAAAf8AAAAAA
AABDxIAAPYhiej2QiCwAAAAAf8AAAAAAAABDxQAAPXGX1D2bseQAAAAAf8AAAAAAAABDxYAAPYP7
xD2nJx0AAAAAf8AAAAAAAABDxgAAPTggET2UhaMAAAAAf8AAAAAAAABDxoAAPQm9ej14GvUAAAAA
f8AAAAAAAABDxwAAPFBzhz1k8+AAAAAAf8AAAAAAAABDx4AAPR4csD1rv4QAAAAAf8AAAAAAAABD
yAAAPT+qWD1bIdoAAAAAf8AAAAAAAABDyIAAPVF7XT0wMYcAAAAAf8AAAAAAAABDyQAAPP5f2z08
5mgAAAAAf8AAAAAAAABDyYAAOrrmwD0+i4oAAAAAf8AAAAAAAABDygAAu6pfID1RmPsAAAAAf8AA
AAAAAABDyoAAvIb3gz1mUlQAAAAAf8AAAAAAAABDywAAvBuywD2NKG4AAAAAf8AAAAAAAABDy4AA
PE70Rj2O+SwAAAAAf8AAAAAAAABDzAAAPPbpFz2OfXgAAAAAf8AAAAAAAABDzIAAPJpfmT0fu38A
AAAAf8AAAAAAAABDzQAAPAcKhDzJE1cAAAAAf8AAAAAAAABDzYAAu46RpTxjM78AAAAAf8AAAAAA
AABDzgAAvAMpzTy0qXgAAAAAf8AAAAAAAABDzoAAvDGVZj0Kd+cAAAAAf8AAAAAAAABDzwAAO1I3
UD0qCZEAAAAAf8AAAAAAAABDz4AAPQEkVD0s59IAAAAAf8AAAAAAAABD0AAAPQzE6T1JDB8AAAAA
f8AAAAAAAABD0IAAPTz2uz1SxaQAAAAAf8AAAAAAAABD0QAAPRz/Jz1JBxgAAAAAf8AAAAAAAABD
0YAAPJzGXT0uN18AAAAAf8AAAAAAAABD0gAAPLAlLzzngpQAAAAAf8AAAAAAAABD0oAAPK9naTzs
GTwAAAAAf8AAAAAAAABD0wAAPFpGpD1n5rUAAAAAf8AAAAAAAABD04AAPPQNZj1oAxYAAAAAf8AA
AAAAAABD1AAAPPN9Cj1nhcwAAAAAf8AAAAAAAABD1IAAPTU23z05EFkAAAAAf8AAAAAAAABD1QAA
PVQEyj0GvnMAAAAAf8AAAAAAAABD1YAAPWupsjzOdksAAAAAf8AAAAAAAABD1gAAPXLiUDzA7eUA
AAAAf8AAAAAAAABD1oAAPVij0jzSEjcAAAAAf8AAAAAAAABD1wAAPWhJpTzLrikAAAAAf8AAAAAA
AABD14AAPWt1IjzMg2cAAAAAf8AAAAAAAABD2AAAPZSX8zzOIZYAAAAAf8AAAAAAAABD2IAAPcgD
yDzOQp4AAAAAf8AAAAAAAABD2QAAPdmwMzyC5N0AAAAAf8AAAAAAAABD2YAAPYqcWT1miB8AAAAA
f8AAAAAAAABD2gAAPZwN2z2BizcAAAAAf8AAAAAAAABD2oAAPa246D11LYUAAAAAf8AAAAAAAABD
2wAAPb8sMj1gB2IAAAAAf8AAAAAAAABD24AAPewRsT2OsPMAAAAAf8AAAAAAAABD3AAAPZqh6T2D
xU0AAAAAf8AAAAAAAABD3IAAPYerBD1f9gAAAAAAf8AAAAAAAABD3QAAPZXy3z0sKa4AAAAAf8AA
AAAAAABD3YAAPY2RLz0V28IAAAAAf8AAAAAAAABD3gAAPVYlKD0MGgEAAAAAf8AAAAAAAABD3oAA
PRNzWT0jM/8AAAAAf8AAAAAAAABD3wAAPNT8Rj0yGKUAAAAAf8AAAAAAAABD34AAPGk2Ej0rJ6YA
AAAAf8AAAAAAAABD4AAAPJZ0WT0qOyYAAAAAf8AAAAAAAABD4IAAPRMkDT1ADqsAAAAAf8AAAAAA
AABD4QAAPZNv4T0arkMAAAAAf8AAAAAAAABD4YAAPa5WQzz85w4AAAAAf8AAAAAAAABD4gAAPddq
uzy/aSUAAAAAf8AAAAAAAABD4oAAPfF3tTxXXsAAAAAAf8AAAAAAAABD4wAAPf8Tejx9PlUAAAAA
f8AAAAAAAABD44AAPfsAujzKyHkAAAAAf8AAAAAAAABD5AAAPdG4rT0YZo0AAAAAf8AAAAAAAABD
5IAAPZGRqz1WrroAAAAAf8AAAAAAAABD5QAAPYKTiz2At0kAAAAAf8AAAAAAAABD5YAAPYi/Dj2Y
NUEAAAAAf8AAAAAAAABD5gAAPbDjtD2hInkAAAAAf8AAAAAAAABD5oAAPcolGD2aQyYAAAAAf8AA
AAAAAABD5wAAPdewZj2g//IAAAAAf8AAAAAAAABD54AAPc3/Cz2md4cAAAAAf8AAAAAAAABD6AAA
PdoDJT2vaWoAAAAAf8AAAAAAAABD6IAAPexmdT2utWsAAAAAf8AAAAAAAABD6QAAPhEIBj2brvwA
AAAAf8AAAAAAAABD6YAAPgurzT2CKQAAAAAAf8AAAAAAAABD6gAAPgvOyz1zGfYAAAAAf8AAAAAA
AABD6oAAPhHEzT1LH4IAAAAAf8AAAAAAAABD6wAAPifebT0msJUAAAAAf8AAAAAAAABD64AAPh8U
sD01FDEAAAAAf8AAAAAAAABD7AAAPixb0T2E4uAAAAAAf8AAAAAAAABD7IAAPjY5iD2dlXAAAAAA
f8AAAAAAAABD7QAAPjJYfz2hqj8AAAAAf8AAAAAAAABD7YAAPkCxoD2dxv4AAAAAf8AAAAAAAABD
7gAAPkjq3D2Sa1AAAAAAf8AAAAAAAABD7oAAPmWA+j2BE0kAAAAAf8AAAAAAAABD7wAAPeIdmD4Q
esEAAAAAf8AAAAAAAABD74AAPcNUdz4JFQUAAAAAf8AAAAAAAABD8AAAPhAjjD2krMcAAAAAf8AA
AAAAAABD8IAAPgPfKT2T8o4AAAAAf8AAAAAAAABD8QAAPd/Lhz2LOScAAAAAf8AAAAAAAABD8YAA
PcptID2Y2GsAAAAAf8AAAAAAAABD8gAAPcSepz2SEakAAAAAf8AAAAAAAABD8oAAPc9XVj2CTnYA
AAAAf8AAAAAAAABD8wAAPfq+Ijz4V3kAAAAAf8AAAAAAAABD84AAPg/QrT1EWnoAAAAAf8AAAAAA
AABD9AAAPgDC/T1Aa5QAAAAAf8AAAAAAAABD9IAAPepA5z1WlqwAAAAAf8AAAAAAAABD9QAAPd+v
UT1pLgIAAAAAf8AAAAAAAABD9YAAPdMyAj1icf8AAAAAf8AAAAAAAABD9gAAPgqX0j1ApoMAAAAA
f8AAAAAAAABD9oAAPhGe+j0Z0CAAAAAAf8AAAAAAAABD9wAAPiPY5z0EDYYAAAAAf8AAAAAAAABD
94AAPjbDNj0C+VMAAAAAf8AAAAAAAABD+AAAPkKXhj0MAhoAAAAAf8AAAAAAAABD+IAAPmH36z0l
+vUAAAAAf8AAAAAAAABD+QAAPmUbeD0+QpEAAAAAf8AAAAAAAABD+YAAPk8biT1GrdwAAAAAf8AA
AAAAAABD+gAAPkQ4cD1OhVkAAAAAf8AAAAAAAABD+oAAPgfeiz1RQ9MAAAAAf8AAAAAAAABD+wAA
PgBjdT1R9WAAAAAAf8AAAAAAAABD+4AAPd570j1z5r4AAAAAf8AAAAAAAABD/AAAPd0xsD2Ds+QA
AAAAf8AAAAAAAABD/IAAPfX0wT2a1/wAAAAAf8AAAAAAAABD/QAAPfylPz2QJv4AAAAAf8AAAAAA
AABD/YAAPePvTD2aw1UAAAAAf8AAAAAAAABD/gAAPdmBmD2e3EIAAAAAf8AAAAAAAABD/oAAPdX9
aT2NdLkAAAAAf8AAAAAAAABD/wAAPcHeOz2cf2kAAAAAf8AAAAAAAABD/4AAPbcrED2WdLAAAAAA
f8AAAAAAAABEAAAAPc9reD2T2bcAAAAAf8AAAAAAAABEAEAAPdTc0T2WV84AAAAAf8AAAAAAAABE
AIAAPc+YEz2USkYAAAAAf8AAAAAAAABEAMAAPcG5yT2SimQAAAAAf8AAAAAAAABEAQAAPdTiED2d
rIQAAAAAf8AAAAAAAABEAUAAPcZ+6D2nWToAAAAAf8AAAAAAAABEAYAAPdj0gj2VAWgAAAAAf8AA
AAAAAABEAcAAPdZrqj2QDr8AAAAAf8AAAAAAAABEAgAAPgHY9T2Jr0wAAAAAf8AAAAAAAABEAkAA
PgM4kz2Bv0EAAAAAf8AAAAAAAABEAoAAPfmrZz2BgIkAAAAAf8AAAAAAAABEAsAAPgdusD2BaoMA
AAAAf8AAAAAAAABEAwAAPeBK0z1uphMAAAAAf8AAAAAAAABEA0AAPdW+AT2FXMEAAAAAf8AAAAAA
AABEA4AAPcZcUT2IQk8AAAAAf8AAAAAAAABEA8AAPan5Pj14fDYAAAAAf8AAAAAAAABEBAAAPaxN
Xj1TBuwAAAAAf8AAAAAAAABEBEAAPYwtQD1dIZgAAAAAf8AAAAAAAABEBIAAPZvDpj1R5cQAAAAA
f8AAAAAAAABEBMAAPdINHz1UKecAAAAAf8AAAAAAAABEBQAAPgEu4D2EwZEAAAAAf8AAAAAAAABE
BUAAPgLgyj2o6ZQAAAAAf8AAAAAAAABEBYAAPetpoj23Z+QAAAAAf8AAAAAAAABEBcAAPgGYVD2t
j3wAAAAAf8AAAAAAAABEBgAAPcm9Zz2la50AAAAAf8AAAAAAAABEBkAAPa5HOj2VyWgAAAAAf8AA
AAAAAABEBoAAPQJYaT0AELcAAAAAf8AAAAAAAABEBsAAPQ7ocT0FnLwAAAAAf8AAAAAAAABEBwAA
PUjX6j0D6AQAAAAAf8AAAAAAAABEB0AAPUpqxz0U+sQAAAAAf8AAAAAAAABEB4AAPYK0BT0SgAsA
AAAAf8AAAAAAAABEB8AAPaHSqT0i00wAAAAAf8AAAAAAAABECAAAPbzhSj0Twj0AAAAAf8AAAAAA
AABECEAAPb0c8TzUghEAAAAAf8AAAAAAAABECIAAPb6kWzzspAUAAAAAf8AAAAAAAABECMAAPaPh
ODzcKIYAAAAAf8AAAAAAAABECQAAPTjArDysOeMAAAAAf8AAAAAAAABECUAAPSVUoTz59zIAAAAA
f8AAAAAAAABECYAAPRUQZz1UooYAAAAAf8AAAAAAAABECcAAPSUouz1yWXcAAAAAf8AAAAAAAABE
CgAAPVvfYj2NKJkAAAAAf8AAAAAAAABECkAAPbTiqj19OiQAAAAAf8AAAAAAAABECoAAPfR+pj1M
W0UAAAAAf8AAAAAAAABECsAAPgMCSD0wGFsAAAAAf8AAAAAAAABECwAAPfbLlDz9jDYAAAAAf8AA
AAAAAABEC0AAPeGZZz0R8ewAAAAAf8AAAAAAAABEC4AAPb0hWj1FLLAAAAAAf8AAAAAAAABEC8AA
PZwroT1MfAMAAAAAf8AAAAAAAABEDAAAPXriiz0bH0kAAAAAf8AAAAAAAABEDEAAPWHJnT0WLYYA
AAAAf8AAAAAAAABEDIAAPXN1vj0gcdMAAAAAf8AAAAAAAABEDMAAPZ/kbj1IlQ0AAAAAf8AAAAAA
AABEDQAAPbTqnT1loBcAAAAAf8AAAAAAAABEDUAAPe31uD1S8/UAAAAAf8AAAAAAAABEDYAAPf2E
RT1k/mIAAAAAf8AAAAAAAABEDcAAPcmiiD2R+WsAAAAAf8AAAAAAAABEDgAAPcAp6T2eqmgAAAAA
f8AAAAAAAABEDkAAPbivsj2ZnkAAAAAAf8AAAAAAAABEDoAAPcjF8T17dGAAAAAAf8AAAAAAAABE
DsAAPfcpnz1lK9kAAAAAf8AAAAAAAABEDwAAPgFb5z1ClwAAAAAAf8AAAAAAAABED0AAPfjF9D1y
nV0AAAAAf8AAAAAAAABED4AAPgnj4D1ij8kAAAAAf8AAAAAAAABED8AAPhobqj0uigoAAAAAf8AA
AAAAAABEEAAAPhS1DT06DlIAAAAAf8AAAAAAAABEEEAAPf8nxj0DKz4AAAAAf8AAAAAAAABEEIAA
Pfc8ST0d9rYAAAAAf8AAAAAAAABEEMAAPfjdXDzaS/8AAAAAf8AAAAAAAABEEQAAPf1PVjyld6QA
AAAAf8AAAAAAAABEEUAAPfQ8vzyt6EgAAAAAf8AAAAAAAABEEYAAPeEtJD0St94AAAAAf8AAAAAA
AABEEcAAPevD9D0Mf6IAAAAAf8AAAAAAAABEEgAAPeDrbz0u87UAAAAAf8AAAAAAAABEEkAAPeuk
yD05sv4AAAAAf8AAAAAAAABEEoAAPeVO+D0UuY4AAAAAf8AAAAAAAABEEsAAPemSADyoBkwAAAAA
f8AAAAAAAABEEwAAPjZtSj0SUZMAAAAAf8AAAAAAAABEE0AAPjbihD0DUOoAAAAAf8AAAAAAAABE
E4AAPjtkyD01uTEAAAAAf8AAAAAAAABEE8AAPi7GXD1yWHYAAAAAf8AAAAAAAABEFAAAPiyy1j2G
fcAAAAAAf8AAAAAAAABEFEAAPiy0xz2XXoIAAAAAf8AAAAAAAABEFIAAPjJljz2om6UAAAAAf8AA
AAAAAABEFMAAPaPL9j0ZJOYAAAAAf8AAAAAAAABEFQAAPb9m1jzloOUAAAAAf8AAAAAAAABEFUAA
PeTgZDzvbDQAAAAAf8AAAAAAAABEFYAAPgh8gDzIjo0AAAAAf8AAAAAAAABEFcAAPhRBaDzKl28A
AAAAf8AAAAAAAABEFgAAPjOv4DymXVQAAAAAf8AAAAAAAABEFkAAPi5AiTy3EgoAAAAAf8AAAAAA
AABEFoAAPh77zzzs1EMAAAAAf8AAAAAAAABEFsAAPhFLvT0DSjUAAAAAf8AAAAAAAABEFwAAPg3U
GTze0ykAAAAAf8AAAAAAAABEF0AAPhAXcz0ZDqkAAAAAf8AAAAAAAABEF4AAPiHVgD0E8cIAAAAA
f8AAAAAAAABEF8AAPjkX0D0HSB0AAAAAf8AAAAAAAABEGAAAPjLYuT0J86MAAAAAf8AAAAAAAABE
GEAAPjWrHj0f2WkAAAAAf8AAAAAAAABEGIAAPihQnj00+MQAAAAAf8AAAAAAAABEGMAAPhbRHD1E
8t0AAAAAf8AAAAAAAABEGQAAPffAUz1qhAgAAAAAf8AAAAAAAABEGUAAPc7OZT2HsxoAAAAAf8AA
AAAAAABEGYAAPcb1Hz2W1jwAAAAAf8AAAAAAAABEGcAAPco/CT2orWkAAAAAf8AAAAAAAABEGgAA
Pd0/8j2oohQAAAAAf8AAAAAAAABEGkAAPeWMFD2M6q4AAAAAf8AAAAAAAABEGoAAPhjJTD129MwA
AAAAf8AAAAAAAABEGsAAPiYhsD1NGqEAAAAAf8AAAAAAAABEGwAAPhbIYz04i5gAAAAAf8AAAAAA
AABEG0AAPgkBBD1RfpcAAAAAf8AAAAAAAABEG4AAPgzkJj1KR/EAAAAAf8AAAAAAAABEG8AAPf0N
5D2A5xUAAAAAf8AAAAAAAABEHAAAPew+MT2LLEAAAAAAf8AAAAAAAABEHEAAPgYxvz1qPuUAAAAA
f8AAAAAAAABEHIAAPgepkD0ZhRsAAAAAf8AAAAAAAABEHMAAPdSyiDy4r3QAAAAAf8AAAAAAAABE
HQAAPcuY1DxDoScAAAAAf8AAAAAAAABEHUAAPcXioDw2KcAAAAAAf8AAAAAAAABEHYAAPZsTLTyC
sJsAAAAAf8AAAAAAAABEHcAAPaRx4Txn1EAAAAAAf8AAAAAAAABEHgAAPbI7dzycXRIAAAAAf8AA
AAAAAABEHkAAPcHqMzzilmYAAAAAf8AAAAAAAABEHoAAPZ7W0jz3OzYAAAAAf8AAAAAAAABEHsAA
PZYjWzy9azoAAAAAf8AAAAAAAABEHwAAPXURaTwifRUAAAAAf8AAAAAAAABEH0AAPUhSgjxWPcAA
AAAAf8AAAAAAAABEH4AAPSG1qDxtbzQAAAAAf8AAAAAAAABEH8AAPNqdaDwGQwIAAAAAf8AAAAAA
AABEIAAAPO4ENjxh1cIAAAAAf8AAAAAAAABEIEAAPSgyCDyaDwUAAAAAf8AAAAAAAABEIIAAPcel
Zj1CRkwAAAAAf8AAAAAAAABEIMAAPa/e+j1j05EAAAAAf8AAAAAAAABEIQAAPXgVDj159JgAAAAA
f8AAAAAAAABEIUAAPYZDDT2RMd0AAAAAf8AAAAAAAABEIYAAPWKqZD2P00oAAAAAf8AAAAAAAABE
IcAAvLAlXj2rhhEAAAAAf8AAAAAAAABEIgAAuzqg4D2aAt4AAAAAf8AAAAAAAABEIkAAPFvmFD1w
eT0AAAAAf8AAAAAAAABEIoAAPQijoz1AzHMAAAAAf8AAAAAAAABEIsAAPT2WYT1OeU8AAAAAf8AA
AAAAAABEIwAAPkquMT32C8IAAAAAf8AAAAAAAABEI0AAPjuG2D4DRXkAAAAAf8AAAAAAAABEI4AA
PkaRYz3n6KsAAAAAf8AAAAAAAABEI8AAPjj0Wz3JnoIAAAAAf8AAAAAAAABEJAAAPjtAHT2hBt0A
AAAAf8AAAAAAAABEJEAAPh3Ijj09I4EAAAAAf8AAAAAAAABEJIAAPgSnSD0yODQAAAAAf8AAAAAA
AABEJMAAPd81wD0io6sAAAAAf8AAAAAAAABEJQAAPZTyCj0gYDcAAAAAf8AAAAAAAABEJUAAPZSn
9DzsZ0QAAAAAf8AAAAAAAABEJYAAPayMnDzX2c0AAAAAf8AAAAAAAABEJcAAPbAVYz0bPE4AAAAA
f8AAAAAAAABEJgAAPb9n9j0oikUAAAAAf8AAAAAAAABEJkAAPZ42pj09g1MAAAAAf8AAAAAAAABE
JoAAPZlTfT1Hp5wAAAAAf8AAAAAAAABEJsAAPQMZdz2VOckAAAAAf8AAAAAAAABEJwAAPSt1sz2K
kkUAAAAAf8AAAAAAAABEJ0AAPPnkjj2I0hIAAAAAf8AAAAAAAABEJ4AAPSp/dj1cqisAAAAAf8AA
AAAAAABEJ8AAPOTs+z1tllQAAAAAf8AAAAAAAABEKAAAPQFhCz1hzZ8AAAAAf8AAAAAAAABEKEAA
O6Cj2T1cJdUAAAAAf8AAAAAAAABEKIAAPiWENj3Smg4AAAAAf8AAAAAAAABEKMAAPhNhID3RtogA
AAAAf8AAAAAAAABEKQAAPgGCAz3W2HAAAAAAf8AAAAAAAABEKUAAPgpXMj3T/4gAAAAAf8AAAAAA
AABEKYAAPeixXz3BUKUAAAAAf8AAAAAAAABEKcAAPe0E0j2isq0AAAAAf8AAAAAAAABEKgAAPcTy
8D2Opv0AAAAAf8AAAAAAAABEKkAAPaJhhD1pu9sAAAAAf8AAAAAAAABEKoAAPV7upD1KrisAAAAA
f8AAAAAAAABEKsAAPPpkGz0KlrgAAAAAf8AAAAAAAABEKwAAPMk11DzdtScAAAAAf8AAAAAAAABE
K0AAPRZU4Dz4e/8AAAAAf8AAAAAAAABEK4AAPTTVIz0FHjsAAAAAf8AAAAAAAABEK8AAPUEU5T0Q
wHQAAAAAf8AAAAAAAABELAAAPTw43TyxNq4AAAAAf8AAAAAAAABELEAAPWkLPjyWliUAAAAAf8AA
AAAAAABELIAAPXNKCTyo2nUAAAAAf8AAAAAAAABELMAAPYWdnT0L4bQAAAAAf8AAAAAAAABELQAA
PbR6zj1LeHYAAAAAf8AAAAAAAABELUAAPbl0+z1qaaoAAAAAf8AAAAAAAABELYAAPbFahT10jIUA
AAAAf8AAAAAAAABELcAAPaFJaT1WRpoAAAAAf8AAAAAAAABELgAAPYeTdT0SQFQAAAAAf8AAAAAA
AABELkAAPXUt4zz1ifcAAAAAf8AAAAAAAABELoAAPQr+Qz0ceLYAAAAAf8AAAAAAAABELsAAPRtg
Aj0W79AAAAAAf8AAAAAAAABELwAAPT4D4D0cEO0AAAAAf8AAAAAAAABEL0AAPXVzij0Hk90AAAAA
f8AAAAAAAABEL4AAPVguZTz4TycAAAAAf8AAAAAAAABEL8AAPUPD3DzwjJkAAAAAf8AAAAAAAABE
MAAAPUUMUjzOPBAAAAAAf8AAAAAAAABEMEAAPWngljyaYy8AAAAAf8AAAAAAAABEMIAAPXEyCzyw
bA4AAAAAf8AAAAAAAABEMMAAPZbWzDzYHG0AAAAAf8AAAAAAAABEMQAAPaPeJz0iFOgAAAAAf8AA
AAAAAABEMUAAPcxdOz1epCoAAAAAf8AAAAAAAABEMYAAPd95lT1MCVsAAAAAf8AAAAAAAABEMcAA
PgOprD02Lr0AAAAAf8AAAAAAAABEMgAAPe0ooz08j1QAAAAAf8AAAAAAAABEMkAAPgRISj1rME0A
AAAAf8AAAAAAAABEMoAAPgb7Hj1YoZAAAAAAf8AAAAAAAABEMsAAPgN1wT0hwncAAAAAf8AAAAAA
AABEMwAAPgBgrD0KiLUAAAAAf8AAAAAAAABEM0AAPiNlxz0JzIoAAAAAf8AAAAAAAABEM4AAPhFm
3TzqPP0AAAAAf8AAAAAAAABEM8AAPhVeRjzI+lAAAAAAf8AAAAAAAABENAAAPimtxD0pO9IAAAAA
f8AAAAAAAABENEAAPixQ6T04CXsAAAAAf8AAAAAAAABENIAAPhYCXj0VvoMAAAAAf8AAAAAAAABE
NMAAPhcnAz0T1W4AAAAAf8AAAAAAAABENQAAPh/ePjzMuM8AAAAAf8AAAAAAAABENUAAPiSPHj0J
L7QAAAAAf8AAAAAAAABENYAAPghsKT1cQCkAAAAAf8AAAAAAAABENcAAPgWaDT1n7IYAAAAAf8AA
AAAAAABENgAAPggoij1tk/MAAAAAf8AAAAAAAABENkAAPe8IsD1osoQAAAAAf8AAAAAAAABENoAA
PfmzCD0kQ9gAAAAAf8AAAAAAAABENsAAPf3g7j0APWYAAAAAf8AAAAAAAABENwAAPhA3Yz0g4QoA
AAAAf8AAAAAAAABEN0AAPheMoz0zxusAAAAAf8AAAAAAAABEN4AAPgwvRj1OdfsAAAAAf8AAAAAA
AABEN8AAPekqEz09mp4AAAAAf8AAAAAAAABEOAAAPeF6tD00WkQAAAAAf8AAAAAAAABEOEAAPeVQ
Wj0Y2loAAAAAf8AAAAAAAABEOIAAPdP9Kzyhu1kAAAAAf8AAAAAAAABEOMAAPd2xmjyneQYAAAAA
f8AAAAAAAABEOQAAPfAkADxZF0sAAAAAf8AAAAAAAABEOUAAPe60jDyTw+YAAAAAf8AAAAAAAABE
OYAAPdeH8zznCzwAAAAAf8AAAAAAAABEOcAAPZVkyT0Q3k4AAAAAf8AAAAAAAABEOgAAPafnzz0P
rC0AAAAAf8AAAAAAAABEOkAAPa+qijz0GMIAAAAAf8AAAAAAAABEOoAAPba7UDzmKQYAAAAAf8AA
AAAAAABEOsAAPdXxdT1C9bYAAAAAf8AAAAAAAABEOwAAPeGHRj0vnsgAAAAAf8AAAAAAAABEO0AA
PcI3pD0kk4sAAAAAf8AAAAAAAABEO4AAPbNHMT04l1QAAAAAf8AAAAAAAABEO8AAPbhFuT1L7yQA
AAAAf8AAAAAAAABEPAAAPXXLyz1mkscAAAAAf8AAAAAAAABEPEAAPV6Mbj2DjQUAAAAAf8AAAAAA
AABEPIAAPTk4sj1tmQEAAAAAf8AAAAAAAABEPMAAPV1SPj2BEvoAAAAAf8AAAAAAAABEPQAAPLWF
ZD2PiL4AAAAAf8AAAAAAAABEPUAAPIX40D1chaQAAAAAf8AAAAAAAABEPYAAPULPIj03jrwAAAAA
f8AAAAAAAABEPcAAPShBdz0o72YAAAAAf8AAAAAAAABEPgAAPVtcUT0K31oAAAAAf8AAAAAAAABE
PkAAPYlRDTz6NFsAAAAAf8AAAAAAAABEPoAAPbRayjx4ju4AAAAAf8AAAAAAAABEPsAAPeSrnzvV
8cgAAAAAf8AAAAAAAABEPwAAPguySjxRtm4AAAAAf8AAAAAAAABEP0AAPdPLMzz3zmIAAAAAf8AA
AAAAAABEP4AAPdg9kz0WgbAAAAAAf8AAAAAAAABEP8AAPc2SDjz/0DkAAAAAf8AAAAAAAABEQAAA
PZ3miDzWeVUAAAAAf8AAAAAAAABEQEAAPa85RzzUwk4AAAAAf8AAAAAAAABEQIAAPZUevz0W/gUA
AAAAf8AAAAAAAABEQMAAPYd/Mj1PBPwAAAAAf8AAAAAAAABEQQAAPaaC4D1cBQkAAAAAf8AAAAAA
AABEQUAAPaEaED149j4AAAAAf8AAAAAAAABEQYAAPa/FsD1h4nkAAAAAf8AAAAAAAABEQcAAPbzJ
1D0gzBQAAAAAf8AAAAAAAABEQgAAPbr5TTy+e80AAAAAf8AAAAAAAABEQkAAPZgEWTymNBIAAAAA
f8AAAAAAAABEQoAAPYVmsDzu9WcAAAAAf8AAAAAAAABEQsAAPXYxiz0RSqkAAAAAf8AAAAAAAABE
QwAAPXFXQj0RZv8AAAAAf8AAAAAAAABEQ0AAPYefNDzqA/kAAAAAf8AAAAAAAABEQ4AAPabJYzyP
yGoAAAAAf8AAAAAAAABEQ8AAPckywTx7V4kAAAAAf8AAAAAAAABERAAAPckEMTwDWzAAAAAAf8AA
AAAAAABEREAAPdeJNjzYwjAAAAAAf8AAAAAAAABERIAAPb4KQzy5wyQAAAAAf8AAAAAAAABERMAA
Pa1chzz/YnwAAAAAf8AAAAAAAABERQAAPZFT3Dy97LcAAAAAf8AAAAAAAABERUAAPZ5wVDznYvMA
AAAAf8AAAAAAAABERYAAPY2DODz1554AAAAAf8AAAAAAAABERcAAPXpc8DznPGgAAAAAf8AAAAAA
AABERgAAPWutwTy7BGoAAAAAf8AAAAAAAABERkAAPZrd5TziUjoAAAAAf8AAAAAAAABERoAAPcfi
4zy6k80AAAAAf8AAAAAAAABERsAAPe4imT0Cdo0AAAAAf8AAAAAAAABERwAAPg18cT1CzrwAAAAA
f8AAAAAAAABER0AAPhWEjj1m6FsAAAAAf8AAAAAAAABER4AAPf9fVj0W3A0AAAAAf8AAAAAAAABE
R8AAPfO42j0FQq4AAAAAf8AAAAAAAABESAAAPc1oijzJSDQAAAAAf8AAAAAAAAA=</set>
      <set id="src_111111" fmt="ptset">AAAACnNyY18xMTExMTEAAAAAAAAABgAAA4XCyAAAvTwo4jx7Jc8AAAAAf8AAAAAAAADCxgAAvTen
8jy0b+cAAAAAf8AAAAAAAADCxAAAvOzHNDztPjYAAAAAf8AAAAAAAADCwgAAvO5Sqjz+chkAAAAA
f8AAAAAAAADCwAAAvXQuBj0ntpMAAAAAf8AAAAAAAADCvgAAvX219z0cFdkAAAAAf8AAAAAAAADC
vAAAvZUQ4D0LgzgAAAAAf8AAAAAAAADCugAAvUa+yj0hEkoAAAAAf8AAAAAAAADCuAAAvOYP0j0N
u1UAAAAAf8AAAAAAAADCtgAAvXJhZj0nvHUAAAAAf8AAAAAAAADCtAAAvbT+hT2qo80AAAAAf8AA
AAAAAADCsgAAvZcoqD1cTy0AAAAAf8AAAAAAAADCsAAAvZBUED1RFlEAAAAAf8AAAAAAAADCrgAA
vYd9Tz0sqQcAAAAAf8AAAAAAAADCrAAAvaBioD0OK1gAAAAAf8AAAAAAAADCqgAAvZ7K/D1CafcA
AAAAf8AAAAAAAADCqAAAvZw5jj1u20wAAAAAf8AAAAAAAADCpgAAvatvwj2TP8AAAAAAf8AAAAAA
AADCpAAAvZvzXj2K/54AAAAAf8AAAAAAAADCogAAvfMgAz19s1cAAAAAf8AAAAAAAADCoAAAvekv
1z04mu4AAAAAf8AAAAAAAADCngAAvgF4RT1aJQoAAAAAf8AAAAAAAADCnAAAvfI4iz1OcogAAAAA
f8AAAAAAAADCmgAAvheTwT2snsQAAAAAf8AAAAAAAADCmAAAvhlmyj28xDYAAAAAf8AAAAAAAADC
lgAAvhSFCj21CUAAAAAAf8AAAAAAAADClAAAvhehxD2t7tkAAAAAf8AAAAAAAADCkgAAvhUnrT2i
19QAAAAAf8AAAAAAAADCkAAAvghoIz2eNKoAAAAAf8AAAAAAAADCjgAAvZaYOD3ioTsAAAAAf8AA
AAAAAADCjAAAvRjuMD4CN9IAAAAAf8AAAAAAAADCigAAvRcoxj4BVWAAAAAAf8AAAAAAAADCiAAA
vRCB3T4ArXQAAAAAf8AAAAAAAADChgAAvLIyQj31m/UAAAAAf8AAAAAAAADChAAAvJ11Xj3qMp0A
AAAAf8AAAAAAAADCggAAvJdP3j3eNdwAAAAAf8AAAAAAAADCgAAAvI5ljj3hoGsAAAAAf8AAAAAA
AADCfAAAvSUN1D3ZAZ8AAAAAf8AAAAAAAADCeAAAvVgxxz3MIjwAAAAAf8AAAAAAAADCdAAAvZgs
jD2966kAAAAAf8AAAAAAAADCcAAAvaQuVz2YuRMAAAAAf8AAAAAAAADCbAAAvdWDVD2ThHsAAAAA
f8AAAAAAAADCaAAAvdBvlj19sicAAAAAf8AAAAAAAADCZAAAvaJeHj13eB4AAAAAf8AAAAAAAADC
YAAAvYOZ5j1b80QAAAAAf8AAAAAAAADCXAAAvYJgbT2UzOEAAAAAf8AAAAAAAADCWAAAPbU+Qj2V
h1gAAAAAf8AAAAAAAADCVAAAPcvvIj2cuIoAAAAAf8AAAAAAAADCUAAAPcgxzD2m3fMAAAAAf8AA
AAAAAADCTAAAPSf6vz3P6vAAAAAAf8AAAAAAAADCSAAAPQ1mLT3NFVIAAAAAf8AAAAAAAADCRAAA
PH6dwD3P9SMAAAAAf8AAAAAAAADCQAAAPNSL7D3Gst0AAAAAf8AAAAAAAADCPAAAPNwF4D3GIdAA
AAAAf8AAAAAAAADCOAAAva4KcDzwWpkAAAAAf8AAAAAAAADCNAAAvYuXtTzqnOIAAAAAf8AAAAAA
AADCMAAAvWEm0j0T7xQAAAAAf8AAAAAAAADCLAAAvMiYHj1dxroAAAAAf8AAAAAAAADCKAAAvKvP
Gj1oyk8AAAAAf8AAAAAAAADCJAAAvMVQCz2Dg5kAAAAAf8AAAAAAAADCIAAAvM2qHD2PBToAAAAA
f8AAAAAAAADCHAAAvTTkuz2hRXMAAAAAf8AAAAAAAADCGAAAvYTdvz2i2ZIAAAAAf8AAAAAAAADC
FAAAvZJN0z2V15MAAAAAf8AAAAAAAADCEAAAvYIdBT2Pi8UAAAAAf8AAAAAAAADCDAAAvV5E7j2C
3j8AAAAAf8AAAAAAAADCCAAAvTyVNj15PVoAAAAAf8AAAAAAAADCBAAAvSuh+z10WwAAAAAAf8AA
AAAAAADCAAAAvTZHlj1yuz4AAAAAf8AAAAAAAADB+AAAvXI24T1UiCYAAAAAf8AAAAAAAADB8AAA
vXIm0D00xgsAAAAAf8AAAAAAAADB6AAAvZKR5T0y5DYAAAAAf8AAAAAAAADB4AAAvYE7sT04LNAA
AAAAf8AAAAAAAADB2AAAvT2AOz0dSzoAAAAAf8AAAAAAAADB0AAAvMJoED0YxAkAAAAAf8AAAAAA
AADByAAAvQlk/D1qDdgAAAAAf8AAAAAAAADBwAAAO3ffJD08imMAAAAAf8AAAAAAAADBuAAAPL5w
Tj1frCUAAAAAf8AAAAAAAADBsAAAPQ8gDz2OQ/8AAAAAf8AAAAAAAADBqAAAPT7Eij2mcjwAAAAA
f8AAAAAAAADBoAAAPRpDVD2tDAIAAAAAf8AAAAAAAADBmAAAPJvgBD2X5y4AAAAAf8AAAAAAAADB
kAAAvDKRdz2OLbkAAAAAf8AAAAAAAADBiAAAvQYgQj1o7LkAAAAAf8AAAAAAAADBgAAAvUnQ8z2C
GOkAAAAAf8AAAAAAAADBcAAAvUi5JD1zywEAAAAAf8AAAAAAAADBYAAAvRZGIz2LvR8AAAAAf8AA
AAAAAADBUAAAvSC73j2IuZMAAAAAf8AAAAAAAADBQAAAvTOumT2WM6kAAAAAf8AAAAAAAADBMAAA
vSMFOj2kHwsAAAAAf8AAAAAAAADBIAAAvWv2eD2P3xgAAAAAf8AAAAAAAADBEAAAvYGkuj2MDBAA
AAAAf8AAAAAAAADBAAAAvaEd+z2MIAYAAAAAf8AAAAAAAADA4AAAvV3KYj2JXkQAAAAAf8AAAAAA
AADAwAAAvRrA8j2d2WUAAAAAf8AAAAAAAADAoAAAu9Gu9D2oO4gAAAAAf8AAAAAAAADAgAAAPF2i
kz2hhNUAAAAAf8AAAAAAAADAQAAAPLmmaj2PBTsAAAAAf8AAAAAAAADAAAAAPT5AWT2OEEIAAAAA
f8AAAAAAAAC/gAAAPTcalj1fwfkAAAAAf8AAAAAAAAAAAAAAPSWIQj1gf9sAAAAAf8AAAAAAAAA/
gAAAPSBMxT1ZEV4AAAAAf8AAAAAAAABAAAAAuqlnED25bX8AAAAAf8AAAAAAAABAQAAAPJltfz2r
vPMAAAAAf8AAAAAAAABAgAAAPPGkZT2dzMQAAAAAf8AAAAAAAABAoAAAPUDlPj2XmhcAAAAAf8AA
AAAAAABAwAAAPQBIdD2UCBwAAAAAf8AAAAAAAABA4AAAPAoAID2bnKUAAAAAf8AAAAAAAABBAAAA
O5RMLD2GxGkAAAAAf8AAAAAAAABBEAAAu3MFwD1bGb0AAAAAf8AAAAAAAABBIAAAuw5JsD1FU8YA
AAAAf8AAAAAAAABBMAAAOp+EoD00ApkAAAAAf8AAAAAAAABBQAAAPJLMuj0gf78AAAAAf8AAAAAA
AABBUAAAPQdZnj0xS+MAAAAAf8AAAAAAAABBYAAAPPnEzz1Lxv0AAAAAf8AAAAAAAABBcAAAPMLp
WD1YpWcAAAAAf8AAAAAAAABBgAAAPGkcQj1CZ2sAAAAAf8AAAAAAAABBiAAAPDuFaj1Dq3YAAAAA
f8AAAAAAAABBkAAAPIk8sj0/8bUAAAAAf8AAAAAAAABBmAAAPS9sXz0+mlYAAAAAf8AAAAAAAABB
oAAAPK9t1D0NA+MAAAAAf8AAAAAAAABBqAAAPLRfnTzfMIoAAAAAf8AAAAAAAABBsAAAPI6FFT0C
xRwAAAAAf8AAAAAAAABBuAAAPGBKwDz3qIMAAAAAf8AAAAAAAABBwAAAPGhK4D0BPtcAAAAAf8AA
AAAAAABByAAAPJMnDj0G6RQAAAAAf8AAAAAAAABB0AAAPAtCFD0Dci8AAAAAf8AAAAAAAABB2AAA
PCrjXTz73qIAAAAAf8AAAAAAAABB4AAAutTppjzpFscAAAAAf8AAAAAAAABB6AAAvFTrVD0LgMAA
AAAAf8AAAAAAAABB8AAAuJdjgD0m+wMAAAAAf8AAAAAAAABB+AAAvPKWlz2cny4AAAAAf8AAAAAA
AABCAAAAvM6QWj2zH2sAAAAAf8AAAAAAAABCBAAAvMiL8D25jGAAAAAAf8AAAAAAAABCCAAAvIcV
jz3BRx0AAAAAf8AAAAAAAABCDAAAvKOtfj3AHREAAAAAf8AAAAAAAABCEAAAPTHYcD0rfnEAAAAA
f8AAAAAAAABCFAAAPRp6Jz1DZh0AAAAAf8AAAAAAAABCGAAAPObwrD1LRioAAAAAf8AAAAAAAABC
HAAAPKuwhj1ZCigAAAAAf8AAAAAAAABCIAAAPFg7Yz19WxoAAAAAf8AAAAAAAABCJAAAPE33dD2C
y7gAAAAAf8AAAAAAAABCKAAAPC6aNj1ZpEcAAAAAf8AAAAAAAABCLAAAO68raj1vPoMAAAAAf8AA
AAAAAABCMAAAPJhVVj15n3YAAAAAf8AAAAAAAABCNAAAPBj9rj174UgAAAAAf8AAAAAAAABCOAAA
PODrPT1OrucAAAAAf8AAAAAAAABCPAAAPKmAXj1tne0AAAAAf8AAAAAAAABCQAAAPLbCqT1+YWEA
AAAAf8AAAAAAAABCRAAAOtAG8D15MVwAAAAAf8AAAAAAAABCSAAAu3GcTD2AWt4AAAAAf8AAAAAA
AABCTAAAvI+H5D1el5wAAAAAf8AAAAAAAABCUAAAvPOWnz0k90cAAAAAf8AAAAAAAABCVAAAvR0z
FDz/rjAAAAAAf8AAAAAAAABCWAAAvQ0kDzzVASIAAAAAf8AAAAAAAABCXAAAvYRVsz1oICUAAAAA
f8AAAAAAAABCYAAAvWeqHz1f034AAAAAf8AAAAAAAABCZAAAvRRczz0Q4M8AAAAAf8AAAAAAAABC
aAAAvJV10DzX+AMAAAAAf8AAAAAAAABCbAAAvMbmQzzMrvcAAAAAf8AAAAAAAABCcAAAvHEyrTyv
yXgAAAAAf8AAAAAAAABCdAAAvRThcDzSlGgAAAAAf8AAAAAAAABCeAAAvT6gNDzu3p0AAAAAf8AA
AAAAAABCfAAAvW3Z2jzvxUUAAAAAf8AAAAAAAABCgAAAvZLFbz0IeDQAAAAAf8AAAAAAAABCggAA
vVrSST0UQcMAAAAAf8AAAAAAAABChAAAvKB0hTzmO5gAAAAAf8AAAAAAAABChgAAvAwzODy2WQUA
AAAAf8AAAAAAAABCiAAAPAWD+DzhoKEAAAAAf8AAAAAAAABCigAAPTVhpj04FNEAAAAAf8AAAAAA
AABCjAAAPPhMXD0b/QYAAAAAf8AAAAAAAABCjgAAPIr9/jzYP+QAAAAAf8AAAAAAAABCkAAAO1cv
HTzD+JQAAAAAf8AAAAAAAABCkgAAO6hWnzzV5mAAAAAAf8AAAAAAAABClAAAugAyfj0qVGkAAAAA
f8AAAAAAAABClgAAPJKV4z0cIesAAAAAf8AAAAAAAABCmAAAPM0JTD0O6m0AAAAAf8AAAAAAAABC
mgAAPQ0lyD0Lyv0AAAAAf8AAAAAAAABCnAAAvFle/zyokdYAAAAAf8AAAAAAAABCngAAvIMx4jys
CdsAAAAAf8AAAAAAAABCoAAAuJsoADyp2c8AAAAAf8AAAAAAAABCogAAuxGZEDzgrdAAAAAAf8AA
AAAAAABCpAAAPKo/dz0bVsIAAAAAf8AAAAAAAABCpgAAPTeNwT18Ym0AAAAAf8AAAAAAAABCqAAA
PZL3YT3DJwkAAAAAf8AAAAAAAABCqgAAPXvC2j3OvGcAAAAAf8AAAAAAAABCrAAAPV269T3FfpMA
AAAAf8AAAAAAAABCrgAAPNW5bj2zJp0AAAAAf8AAAAAAAABCsAAAu1hkuD2sxz4AAAAAf8AAAAAA
AABCsgAAvIMPtz2ekWoAAAAAf8AAAAAAAABCtAAAu6jzGj2o29sAAAAAf8AAAAAAAABCtgAAvCxg
VD2pThYAAAAAf8AAAAAAAABCuAAAuSznoD2izfwAAAAAf8AAAAAAAABCugAAOld7AD2Lsk8AAAAA
f8AAAAAAAABCvAAAu35Ohz15EuIAAAAAf8AAAAAAAABCvgAAvISKoT1j1LUAAAAAf8AAAAAAAABC
wAAAvPcNCj0gUtUAAAAAf8AAAAAAAABCwgAAvPltoD0Hj3cAAAAAf8AAAAAAAABCxAAAvRGB2D0f
KTgAAAAAf8AAAAAAAABCxgAAvRKB0z03SZcAAAAAf8AAAAAAAABCyAAAvHMHsD1BFbsAAAAAf8AA
AAAAAABCygAAPDUV4D13+3wAAAAAf8AAAAAAAABCzAAAPLJsnD1jPo0AAAAAf8AAAAAAAABCzgAA
PKfuMj2RyCUAAAAAf8AAAAAAAABC0AAAPL5J6j2kbhcAAAAAf8AAAAAAAABC0gAAPOVqDT25cJsA
AAAAf8AAAAAAAABC1AAAPKDTkj3J25kAAAAAf8AAAAAAAABC1gAAu+wfij2+MPEAAAAAf8AAAAAA
AABC2AAAOyBfFD29srkAAAAAf8AAAAAAAABC2gAAPLzBnD205I0AAAAAf8AAAAAAAABC3AAAPNHh
yj2f0l0AAAAAf8AAAAAAAABC3gAAPKrLLz2AWJgAAAAAf8AAAAAAAABC4AAAO+ZWFz1kaWsAAAAA
f8AAAAAAAABC4gAAOixCHD1gtMEAAAAAf8AAAAAAAABC5AAAvNGyAD1XBPQAAAAAf8AAAAAAAABC
5gAAvLWbYD1wwn8AAAAAf8AAAAAAAABC6AAAuwd8fz2CNg4AAAAAf8AAAAAAAABC6gAAvB0X+D2P
CEUAAAAAf8AAAAAAAABC7AAAPOUmXz2Z1CYAAAAAf8AAAAAAAABC7gAAPTxOyD2kh3sAAAAAf8AA
AAAAAABC8AAAPU3mOj2ozSAAAAAAf8AAAAAAAABC8gAAPSfMAD2wTBUAAAAAf8AAAAAAAABC9AAA
PSu8sT2vsRUAAAAAf8AAAAAAAABC9gAAPGhhUj2w4e8AAAAAf8AAAAAAAABC+AAAPLGfLj3MpsEA
AAAAf8AAAAAAAABC+gAAPSWpDj3OHQ4AAAAAf8AAAAAAAABC/AAAPUmCjD3P1nkAAAAAf8AAAAAA
AABC/gAAPWWS3D3OzS4AAAAAf8AAAAAAAABDAAAAPXh4xT25kzsAAAAAf8AAAAAAAABDAQAAPWue
GD3LL9EAAAAAf8AAAAAAAABDAgAAPQA7CD3JVfsAAAAAf8AAAAAAAABDAwAAPJ7F6j3zel0AAAAA
f8AAAAAAAABDBAAAPS/U7D3zXX4AAAAAf8AAAAAAAABDBQAAPXDmzD3m6kYAAAAAf8AAAAAAAABD
BgAAPbu8Dj3rgfgAAAAAf8AAAAAAAABDBwAAPgvUvz3cfFcAAAAAf8AAAAAAAABDCAAAPhlJQD3Q
6mcAAAAAf8AAAAAAAABDCQAAPhl/3D3Dm2wAAAAAf8AAAAAAAABDCgAAPhNWBD3PSWoAAAAAf8AA
AAAAAABDCwAAPg8pDj3LawYAAAAAf8AAAAAAAABDDAAAPg5RuT3NfSoAAAAAf8AAAAAAAABDDQAA
Ph34vz3UOfMAAAAAf8AAAAAAAABDDgAAPh8kjD3JSl8AAAAAf8AAAAAAAABDDwAAPiJi4T3CwGAA
AAAAf8AAAAAAAABDEAAAPj1X3T2o+Q8AAAAAf8AAAAAAAABDEQAAPkUyBT2TlVIAAAAAf8AAAAAA
AABDEgAAPkIrmj2KpioAAAAAf8AAAAAAAABDEwAAPj7L/D2OP+0AAAAAf8AAAAAAAABDFAAAPjv6
Nz2im7QAAAAAf8AAAAAAAABDFQAAPlEr2D2ufLEAAAAAf8AAAAAAAABDFgAAPlHWaD2owKQAAAAA
f8AAAAAAAABDFwAAPlyspD2m12oAAAAAf8AAAAAAAABDGAAAPk+Lxj2j4mYAAAAAf8AAAAAAAABD
GQAAPjRs+T2WG4EAAAAAf8AAAAAAAABDGgAAPizOrj2eB9sAAAAAf8AAAAAAAABDGwAAPiG04T2e
hxgAAAAAf8AAAAAAAABDHAAAPhmUsj2iqK0AAAAAf8AAAAAAAABDHQAAPiPyYj2sUpQAAAAAf8AA
AAAAAABDHgAAPjZvHj2izFUAAAAAf8AAAAAAAABDHwAAPjr45T2Sfg0AAAAAf8AAAAAAAABDIAAA
Pj/cDz2D524AAAAAf8AAAAAAAABDIQAAPlWTLz1/P2wAAAAAf8AAAAAAAABDIgAAPmEvNT1WDtQA
AAAAf8AAAAAAAABDIwAAPmLUXD1zI7YAAAAAf8AAAAAAAABDJAAAPnKR2z1n5sUAAAAAf8AAAAAA
AABDJQAAPnkDsz1tfEAAAAAAf8AAAAAAAABDJgAAPnN7OT2BUhQAAAAAf8AAAAAAAABDJwAAPmVK
ST14oI4AAAAAf8AAAAAAAABDKAAAPly0rT1wrQMAAAAAf8AAAAAAAABDKQAAPkee7D1WheAAAAAA
f8AAAAAAAABDKgAAPjm0qj1f9VAAAAAAf8AAAAAAAABDKwAAPjMQ9j12Vk0AAAAAf8AAAAAAAABD
LAAAPj2mbD2MWfUAAAAAf8AAAAAAAABDLQAAPkkVgD2IAWsAAAAAf8AAAAAAAABDLgAAPl3auj19
ox0AAAAAf8AAAAAAAABDLwAAPmPh0D2CI0kAAAAAf8AAAAAAAABDMAAAPnPq6j2LKoAAAAAAf8AA
AAAAAABDMQAAPnujxj2KvSAAAAAAf8AAAAAAAABDMgAAPoCJQD1yQ1wAAAAAf8AAAAAAAABDMwAA
PonjaT19970AAAAAf8AAAAAAAABDNAAAPpF//T15fyMAAAAAf8AAAAAAAABDNQAAPpSxsj1/M5cA
AAAAf8AAAAAAAABDNgAAPpIoLD1eBWgAAAAAf8AAAAAAAABDNwAAPo6g7z0xzrUAAAAAf8AAAAAA
AABDOAAAPo7D3j0cxJsAAAAAf8AAAAAAAABDOQAAPoUtWjz1HaEAAAAAf8AAAAAAAABDOgAAPnUc
cjzqnFQAAAAAf8AAAAAAAABDOwAAPmOWXzzntIMAAAAAf8AAAAAAAABDPAAAPl+ouD0Ix5IAAAAA
f8AAAAAAAABDPQAAPmNiYj0FVRoAAAAAf8AAAAAAAABDPgAAPm9ERTy0IYgAAAAAf8AAAAAAAABD
PwAAPn+QcTxDvykAAAAAf8AAAAAAAABDQAAAPoTJuDx12JQAAAAAf8AAAAAAAABDQQAAPn/vujzQ
krMAAAAAf8AAAAAAAABDQgAAPoDsOj1RqI8AAAAAf8AAAAAAAABDQwAAPn9vej2FvOwAAAAAf8AA
AAAAAABDRAAAPnKDbD2C5fkAAAAAf8AAAAAAAABDRQAAPlz+Jj2L7RYAAAAAf8AAAAAAAABDRgAA
Pl9xnT1OjaEAAAAAf8AAAAAAAABDRwAAPmBtCz0Ro+cAAAAAf8AAAAAAAABDSAAAPm4D+j0nfGsA
AAAAf8AAAAAAAABDSQAAPm0vUz0hrmQAAAAAf8AAAAAAAABDSgAAPmThFj0nY04AAAAAf8AAAAAA
AABDSwAAPlR4kT1Q2jsAAAAAf8AAAAAAAABDTAAAPiKkhj1d++gAAAAAf8AAAAAAAABDTQAAPiiS
xD1DLJcAAAAAf8AAAAAAAABDTgAAPidRxz0WpTAAAAAAf8AAAAAAAABDTwAAPi8GFz0P0yoAAAAA
f8AAAAAAAABDUAAAPjEvMD0OXwUAAAAAf8AAAAAAAABDUQAAPik1yT08oDkAAAAAf8AAAAAAAABD
UgAAPjZYCD1chBwAAAAAf8AAAAAAAABDUwAAPk25dD1xQ38AAAAAf8AAAAAAAABDVAAAPmHQ1D1q
8DcAAAAAf8AAAAAAAABDVQAAPnO73D1w6xMAAAAAf8AAAAAAAABDVgAAPoNVyT06c6sAAAAAf8AA
AAAAAABDVwAAPoqD8z0nOiUAAAAAf8AAAAAAAABDWAAAPpAOgTzi4xwAAAAAf8AAAAAAAABDWQAA
Poy6vTzDs5kAAAAAf8AAAAAAAABDWgAAPn+21jy7ASAAAAAAf8AAAAAAAABDWwAAPlSdIjy5QvoA
AAAAf8AAAAAAAABDXAAAPkDSDz0WPX8AAAAAf8AAAAAAAABDXQAAPjtyVz1IoeMAAAAAf8AAAAAA
AABDXgAAPkyngT064uwAAAAAf8AAAAAAAABDXwAAPmJ/UD1V4aIAAAAAf8AAAAAAAABDYAAAPnqJ
JD05KvQAAAAAf8AAAAAAAABDYQAAPoNU5D0AqnsAAAAAf8AAAAAAAABDYgAAPoBkHz0IhQoAAAAA
f8AAAAAAAABDYwAAPmNd8zzx8ikAAAAAf8AAAAAAAABDZAAAPlSG5T0Pc/8AAAAAf8AAAAAAAABD
ZQAAPivC8j0TyxoAAAAAf8AAAAAAAABDZgAAPiLG2D0NM3wAAAAAf8AAAAAAAABDZwAAPis+6Tzy
EPcAAAAAf8AAAAAAAABDaAAAPi1I9D0gTWwAAAAAf8AAAAAAAABDaQAAPju8bT0wcMoAAAAAf8AA
AAAAAABDagAAPk6xNz1BmGIAAAAAf8AAAAAAAABDawAAPmse+T1d8QYAAAAAf8AAAAAAAABDbAAA
Pm3O6j2BE3gAAAAAf8AAAAAAAABDbQAAPnALxj2XCzAAAAAAf8AAAAAAAABDbgAAPnQD8z2jOY8A
AAAAf8AAAAAAAABDbwAAPoBUhT2T8j0AAAAAf8AAAAAAAABDcAAAPn9FTD11lpMAAAAAf8AAAAAA
AABDcQAAPoS6ez1qLsUAAAAAf8AAAAAAAABDcgAAPodaRD0psA4AAAAAf8AAAAAAAABDcwAAPoQA
Nj0UDzsAAAAAf8AAAAAAAABDdAAAPoGy6D0BQooAAAAAf8AAAAAAAABDdQAAPn9fLjzRAnoAAAAA
f8AAAAAAAABDdgAAPnE1OTzoz3wAAAAAf8AAAAAAAABDdwAAPlFBHj0YuT4AAAAAf8AAAAAAAABD
eAAAPlOAWj0Zn8AAAAAAf8AAAAAAAABDeQAAPk+tuj045msAAAAAf8AAAAAAAABDegAAPmMwaD02
xLkAAAAAf8AAAAAAAABDewAAPneg/j0qgpEAAAAAf8AAAAAAAABDfAAAPnSQTj0bC9wAAAAAf8AA
AAAAAABDfQAAPoER2z0p7E0AAAAAf8AAAAAAAABDfgAAPoLwlj0OpzUAAAAAf8AAAAAAAABDfwAA
PocA7j0XZFkAAAAAf8AAAAAAAABDgAAAPmgnTz04QqwAAAAAf8AAAAAAAABDgIAAPna6wz0uRrcA
AAAAf8AAAAAAAABDgQAAPnvW9D0N2KgAAAAAf8AAAAAAAABDgYAAPnuNnDz7lCkAAAAAf8AAAAAA
AABDggAAPolM7zy96v8AAAAAf8AAAAAAAABDgoAAPo/vGzyTdc4AAAAAf8AAAAAAAABDgwAAPpLO
dTzsfDQAAAAAf8AAAAAAAABDg4AAPpagrT0CvtkAAAAAf8AAAAAAAABDhAAAPpcvNz0OQqUAAAAA
f8AAAAAAAABDhIAAPogkcjyIUv8AAAAAf8AAAAAAAABDhQAAPoHtIzu7hk8AAAAAf8AAAAAAAABD
hYAAPoIBrDyJVSYAAAAAf8AAAAAAAABDhgAAPm9cfzy2BycAAAAAf8AAAAAAAABDhoAAPnSZXjzS
cjQAAAAAf8AAAAAAAABDhwAAPn/+mjz6YbYAAAAAf8AAAAAAAABDh4AAPoCeTT0p/ccAAAAAf8AA
AAAAAABDiAAAPoaZJD0ecJ4AAAAAf8AAAAAAAABDiIAAPong+T0c8vAAAAAAf8AAAAAAAABDiQAA
PouNiD0vauQAAAAAf8AAAAAAAABDiYAAPpIn0D0wVBEAAAAAf8AAAAAAAABDigAAPo/0qDzO8XMA
AAAAf8AAAAAAAABDioAAPpkSPTzybo0AAAAAf8AAAAAAAABDiwAAPpbwijwrjqoAAAAAf8AAAAAA
AABDi4AAPpO3PTw85JAAAAAAf8AAAAAAAABDjAAAPpbpNz0UGv0AAAAAf8AAAAAAAABDjIAAPpW3
CD0svpYAAAAAf8AAAAAAAABDjQAAPpYpoj0sPNIAAAAAf8AAAAAAAABDjYAAPpn4CT0FSwcAAAAA
f8AAAAAAAABDjgAAPqCHBDzTo2cAAAAAf8AAAAAAAABDjoAAPqCbgTy9Yr8AAAAAf8AAAAAAAABD
jwAAPqQY/jysqZ4AAAAAf8AAAAAAAABDj4AAPqnJvDyXc8oAAAAAf8AAAAAAAABDkAAAPrjtLDyK
hDYAAAAAf8AAAAAAAABDkIAAPrsM+Dy9CfYAAAAAf8AAAAAAAABDkQAAPro45jzepBQAAAAAf8AA
AAAAAABDkYAAPrnoejzo1SUAAAAAf8AAAAAAAABDkgAAPrLfpDzqm1MAAAAAf8AAAAAAAABDkoAA
PrrnZjz5tKkAAAAAf8AAAAAAAABDkwAAPrko8jy0AYwAAAAAf8AAAAAAAABDk4AAPrby+DyWaWsA
AAAAf8AAAAAAAABDlAAAPr5TBjyP2kEAAAAAf8AAAAAAAABDlIAAPr73HDzBoXUAAAAAf8AAAAAA
AABDlQAAPrbgGDynthoAAAAAf8AAAAAAAABDlYAAPqizUTydgGgAAAAAf8AAAAAAAABDlgAAPqOh
MD0HLiIAAAAAf8AAAAAAAABDloAAPp+ltD0klvAAAAAAf8AAAAAAAABDlwAAPqQjdj0wOfIAAAAA
f8AAAAAAAABDl4AAPqmDCj0vqAEAAAAAf8AAAAAAAABDmAAAPq4fST0bcGwAAAAAf8AAAAAAAABD
mIAAPsZVQT2Fcr8AAAAAf8AAAAAAAABDmQAAPsaosT1ryfIAAAAAf8AAAAAAAABDmYAAPr8vJD13
eNUAAAAAf8AAAAAAAABDmgAAPreDPj1pVz4AAAAAf8AAAAAAAABDmoAAPrmAzj2Cf+wAAAAAf8AA
AAAAAABDmwAAPrO7Sj1isjMAAAAAf8AAAAAAAABDm4AAPr85gj0wP/wAAAAAf8AAAAAAAABDnAAA
PsFUoD01nvsAAAAAf8AAAAAAAABDnIAAPsOweD00h1EAAAAAf8AAAAAAAABDnQAAPsD5GD0hkK8A
AAAAf8AAAAAAAABDnYAAPrnkBD0eiI8AAAAAf8AAAAAAAABDngAAPrCJSj0cfHgAAAAAf8AAAAAA
AABDnoAAPrX+/j0JFlgAAAAAf8AAAAAAAABDnwAAPrivYD0J5d8AAAAAf8AAAAAAAABDn4AAPsVu
rjzgVbcAAAAAf8AAAAAAAABDoAAAPs6k0zzEbIsAAAAAf8AAAAAAAABDoIAAPtjkuDzA4vQAAAAA
f8AAAAAAAABDoQAAPtmBKT0NMzIAAAAAf8AAAAAAAABDoYAAPsxynD0qNQIAAAAAf8AAAAAAAABD
ogAAPsnlCz0a2jUAAAAAf8AAAAAAAABDooAAPsUd5D02f80AAAAAf8AAAAAAAABDowAAPscR1D09
e00AAAAAf8AAAAAAAABDo4AAPsRJyz1JBXAAAAAAf8AAAAAAAABDpAAAPsYRDD09Aw0AAAAAf8AA
AAAAAABDpIAAPtBoST0qHJcAAAAAf8AAAAAAAABDpQAAPs8CaD0eHlMAAAAAf8AAAAAAAABDpYAA
PtA0aj0olqUAAAAAf8AAAAAAAABDpgAAPtA3Uz0FHvMAAAAAf8AAAAAAAABDpoAAPtKLBD09dpYA
AAAAf8AAAAAAAABDpwAAPs84BT07b6gAAAAAf8AAAAAAAABDp4AAPsU3Qj1sugEAAAAAf8AAAAAA
AABDqAAAPr5Zgj197tMAAAAAf8AAAAAAAABDqIAAPsJO5D2JP6QAAAAAf8AAAAAAAABDqQAAPr3Z
+j2HrGkAAAAAf8AAAAAAAABDqYAAPrnrgT1n/i8AAAAAf8AAAAAAAABDqgAAPr/XyT1n1IkAAAAA
f8AAAAAAAABDqoAAPrz75D1hF0kAAAAAf8AAAAAAAABDqwAAPrUkpD1QJ/IAAAAAf8AAAAAAAABD
q4AAPrB0kT13bGgAAAAAf8AAAAAAAABDrAAAPqjbeT1uLcMAAAAAf8AAAAAAAABDrIAAPpxlvj2L
W5EAAAAAf8AAAAAAAABDrQAAPqK8dj2LLo4AAAAAf8AAAAAAAABDrYAAPoyjdD26CXYAAAAAf8AA
AAAAAABDrgAAPpMEez2wLLIAAAAAf8AAAAAAAABDroAAPqCk9T2ekW8AAAAAf8AAAAAAAABDrwAA
PqtJoz2XtVUAAAAAf8AAAAAAAABDr4AAPrJsjD2SOJ4AAAAAf8AAAAAAAABDsAAAPrGmjD2Y/TYA
AAAAf8AAAAAAAABDsIAAPq7i1j2vHQsAAAAAf8AAAAAAAABDsQAAPqkAcj2tdG8AAAAAf8AAAAAA
AABDsYAAPqhCij2o5CoAAAAAf8AAAAAAAABDsgAAPqvwyj21yl0AAAAAf8AAAAAAAABDsoAAPqc2
vD2xLQkAAAAAf8AAAAAAAABDswAAPq6qoD2dQLQAAAAAf8AAAAAAAABDs4AAPrOO8j2IvosAAAAA
f8AAAAAAAABDtAAAPrj6vT1oZuUAAAAAf8AAAAAAAABDtIAAPrQf7D0/DbUAAAAAf8AAAAAAAABD
tQAAPq4I6z1nvLIAAAAAf8AAAAAAAABDtYAAPqlo5z1v75wAAAAAf8AAAAAAAABDtgAAPrUzFD1l
pRIAAAAAf8AAAAAAAABDtoAAPrBDpj2A9ncAAAAAf8AAAAAAAABDtwAAPq+yED1zgLIAAAAAf8AA
AAAAAABDt4AAPq+fNT2GmHoAAAAAf8AAAAAAAABDuAAAPrIzqD1+0ekAAAAAf8AAAAAAAABDuIAA
PqwgGD1q83QAAAAAf8AAAAAAAABDuQAAPqwAsz10rFoAAAAAf8AAAAAAAABDuYAAPqu8qz1W9XsA
AAAAf8AAAAAAAABDugAAPrCVKz05UU8AAAAAf8AAAAAAAABDuoAAPqubqT1Lk5EAAAAAf8AAAAAA
AABDuwAAPq9e6z1GXhAAAAAAf8AAAAAAAABDu4AAPqYX8D1J+AcAAAAAf8AAAAAAAABDvAAAPqmD
Sj1VKVYAAAAAf8AAAAAAAABDvIAAPqhBmD1B6loAAAAAf8AAAAAAAABDvQAAPqjIEz02Fr4AAAAA
f8AAAAAAAABDvYAAPqYnlj0xj+YAAAAAf8AAAAAAAABDvgAAPpzrbj1EGB0AAAAAf8AAAAAAAABD
voAAPqO+6T1OgdQAAAAAf8AAAAAAAABDvwAAPp0omj188q4AAAAAf8AAAAAAAABDv4AAPqV5XT1d
xSgAAAAAf8AAAAAAAABDwAAAPq0XHD0zHKAAAAAAf8AAAAAAAABDwIAAPrFy5D1MNQ8AAAAAf8AA
AAAAAABDwQAAPrc/VD1YvL8AAAAAf8AAAAAAAABDwYAAPq6SuT1UJpoAAAAAf8AAAAAAAABDwgAA
PqkBtj1bxcoAAAAAf8AAAAAAAABDwoAAPqRKVj1S/4EAAAAAf8AAAAAAAABDwwAAPpq+Az10V0wA
AAAAf8AAAAAAAABDw4AAPpIl2D2Dwa0AAAAAf8AAAAAAAABDxAAAPpRloj2pa/cAAAAAf8AAAAAA
AABDxIAAPqvuiT3XTQIAAAAAf8AAAAAAAABDxQAAPqqWFz3iqksAAAAAf8AAAAAAAABDxYAAPp+Q
YT3e6bEAAAAAf8AAAAAAAABDxgAAPp4RjD3Vl+gAAAAAf8AAAAAAAABDxoAAPpJoXj29mu8AAAAA
f8AAAAAAAABDxwAAPo8C6j2iPnsAAAAAf8AAAAAAAABDx4AAPoc5vz2MUJ0AAAAAf8AAAAAAAABD
yAAAPorbvD2G3u8AAAAAf8AAAAAAAABDyIAAPpB0AT2PGEYAAAAAf8AAAAAAAABDyQAAPpmNkz2f
uhsAAAAAf8AAAAAAAABDyYAAPqcKvj24WeIAAAAAf8AAAAAAAABDygAAPq4f+T3DrS4AAAAAf8AA
AAAAAABDyoAAPqxrij3JkYYAAAAAf8AAAAAAAABDywAAPqiwYj3NkdQAAAAAf8AAAAAAAABDy4AA
PqUw1z3R1CEAAAAAf8AAAAAAAABDzAAAPpnIST3ZB/QAAAAAf8AAAAAAAABDzIAAPpU+fz3fCGYA
AAAAf8AAAAAAAABDzQAAPpbeOD3NDjcAAAAAf8AAAAAAAABDzYAAPpZQDz3B6VEAAAAAf8AAAAAA
AABDzgAAPqFT5T3DcuYAAAAAf8AAAAAAAABDzoAAPqPGhT3EV2MAAAAAf8AAAAAAAABDzwAAPpiv
jz3QocYAAAAAf8AAAAAAAABDz4AAPpKDXj3u2DwAAAAAf8AAAAAAAABD0AAAPojwJT4EDr4AAAAA
f8AAAAAAAABD0IAAPnw2Uj4CJksAAAAAf8AAAAAAAABD0QAAPmgKvT4LEcYAAAAAf8AAAAAAAABD
0YAAPmuDMj4IBToAAAAAf8AAAAAAAABD0gAAPnv8bz4OGgkAAAAAf8AAAAAAAABD0oAAPnofjT4M
tE8AAAAAf8AAAAAAAABD0wAAPoQUFj4N/VwAAAAAf8AAAAAAAABD04AAPodVrz4LhZ0AAAAAf8AA
AAAAAABD1AAAPoDQUj4JJ2AAAAAAf8AAAAAAAABD1IAAPmq1nz3wUqsAAAAAf8AAAAAAAABD1QAA
Pl3jPz3lCtoAAAAAf8AAAAAAAABD1YAAPleRFz3aZAYAAAAAf8AAAAAAAABD1gAAPkyL/z3xtWcA
AAAAf8AAAAAAAABD1oAAPlEHFD3/F34AAAAAf8AAAAAAAABD1wAAPmOgDj4HDyoAAAAAf8AAAAAA
AABD14AAPl7VvT4POa0AAAAAf8AAAAAAAABD2AAAPm0Mfz4TqCgAAAAAf8AAAAAAAABD2IAAPoW8
0j4T/dkAAAAAf8AAAAAAAABD2QAAPo7i2j4RXW4AAAAAf8AAAAAAAABD2YAAPpWgPT4N5HQAAAAA
f8AAAAAAAABD2gAAPoYIjj4WCQwAAAAAf8AAAAAAAABD2oAAPomndD4QvNUAAAAAf8AAAAAAAABD
2wAAPo4XJj38hXMAAAAAf8AAAAAAAABD24AAPo2DaD3q+mYAAAAAf8AAAAAAAABD3AAAPpIikj3a
bTcAAAAAf8AAAAAAAABD3IAAPo+Skj3AsAgAAAAAf8AAAAAAAABD3QAAPoa2jD25utgAAAAAf8AA
AAAAAABD3YAAPoKKNz3H+bMAAAAAf8AAAAAAAABD3gAAPn4WGj3ERuIAAAAAf8AAAAAAAABD3oAA
PosTlz3RcjQAAAAAf8AAAAAAAABD3wAAPpUfyT3wA4EAAAAAf8AAAAAAAABD34AAPpiWsj4ENGwA
AAAAf8AAAAAAAABD4AAAPp7myT4IHTMAAAAAf8AAAAAAAABD4IAAPqG2Bz4GQp8AAAAAf8AAAAAA
AABD4QAAPppgFT4HRsQAAAAAf8AAAAAAAABD4YAAPpf0Uj4HynYAAAAAf8AAAAAAAABD4gAAPopn
1j4HwGoAAAAAf8AAAAAAAABD4oAAPoSlLD33S0YAAAAAf8AAAAAAAABD4wAAPoiHZD35IQMAAAAA
f8AAAAAAAABD44AAPopikD3bMuEAAAAAf8AAAAAAAABD5AAAPpIQpj3VNkkAAAAAf8AAAAAAAABD
5IAAPpM9oz3ZNaQAAAAAf8AAAAAAAABD5QAAPotthz3ZtQwAAAAAf8AAAAAAAABD5YAAPowHFD3h
HoQAAAAAf8AAAAAAAABD5gAAPoqTgz369CsAAAAAf8AAAAAAAABD5oAAPpAqpT3zTsYAAAAAf8AA
AAAAAABD5wAAPo2TEj3xaRgAAAAAf8AAAAAAAABD54AAPpfBLD37Ay0AAAAAf8AAAAAAAABD6AAA
PqC96D30pLwAAAAAf8AAAAAAAABD6IAAPqHpSj3honQAAAAAf8AAAAAAAABD6QAAPp02tj3eg+oA
AAAAf8AAAAAAAABD6YAAPpM8sz3iGR4AAAAAf8AAAAAAAABD6gAAPodmmD3MnAoAAAAAf8AAAAAA
AABD6oAAPoUoXD3CbAgAAAAAf8AAAAAAAABD6wAAPogCAz2xqAMAAAAAf8AAAAAAAABD64AAPod4
Aj2znyoAAAAAf8AAAAAAAABD7AAAPolW0j2gJiQAAAAAf8AAAAAAAABD7IAAPoK5Pz2cu40AAAAA
f8AAAAAAAABD7QAAPnNTDT2qxkkAAAAAf8AAAAAAAABD7YAAPnbc5T29ni0AAAAAf8AAAAAAAABD
7gAAPlzXvD28Jp0AAAAAf8AAAAAAAABD7oAAPkj2CD2/KIgAAAAAf8AAAAAAAABD7wAAPlBh0D23
zu8AAAAAf8AAAAAAAABD74AAPluphD2DXP8AAAAAf8AAAAAAAABD8AAAPmebpj1J2goAAAAAf8AA
AAAAAABD8IAAPm2AETzMXs0AAAAAf8AAAAAAAABD8QAAPntxKjzlnMgAAAAAf8AAAAAAAABD8YAA
PoWdRD0SM2cAAAAAf8AAAAAAAABD8gAAPojWEz0SLjkAAAAAf8AAAAAAAABD8oAAPoMXtz0kbwIA
AAAAf8AAAAAAAABD8wAAPnferT0oIq8AAAAAf8AAAAAAAABD84AAPmryJj0Y4tQAAAAAf8AAAAAA
AABD9AAAPmREfz0J7SUAAAAAf8AAAAAAAABD9IAAPk44Gjy8TvwAAAAAf8AAAAAAAABD9QAAPklU
HDz21EYAAAAAf8AAAAAAAABD9YAAPkdpPj0j4LIAAAAAf8AAAAAAAABD9gAAPlh3sz0eYWwAAAAA
f8AAAAAAAABD9oAAPmEbED0p92kAAAAAf8AAAAAAAABD9wAAPloG6D0YioYAAAAAf8AAAAAAAABD
94AAPj444j0Ua1gAAAAAf8AAAAAAAABD+AAAPh0kET0ESUMAAAAAf8AAAAAAAABD+IAAPiCFQj0X
ZzgAAAAAf8AAAAAAAABD+QAAPigKZz0heyMAAAAAf8AAAAAAAABD+YAAPioIjj0a1TYAAAAAf8AA
AAAAAABD+gAAPjTKyj0n1CkAAAAAf8AAAAAAAABD+oAAPjFliDz3YBUAAAAAf8AAAAAAAABD+wAA
Pi+1zDysFdIAAAAAf8AAAAAAAABD+4AAPi5Mjjy7n8gAAAAAf8AAAAAAAABD/AAAPiZ8XDzGq8wA
AAAAf8AAAAAAAABD/IAAPiGA9jz00qQAAAAAf8AAAAAAAABD/QAAPh3aGzzK47YAAAAAf8AAAAAA
AABD/YAAPiBnkzyMZ+gAAAAAf8AAAAAAAABD/gAAPiFJZzyG5EIAAAAAf8AAAAAAAABD/oAAPkW7
DTyX/S0AAAAAf8AAAAAAAABD/wAAPlcC5jy5+cYAAAAAf8AAAAAAAABD/4AAPk1/0jzWesUAAAAA
f8AAAAAAAABEAAAAPi86Nz15anoAAAAAf8AAAAAAAABEAEAAPibdVz2JQ+EAAAAAf8AAAAAAAABE
AIAAPiDGoT2EqJMAAAAAf8AAAAAAAABEAMAAPiSVNj2Qe5wAAAAAf8AAAAAAAABEAQAAPgBVnT05
frEAAAAAf8AAAAAAAABEAUAAPdwp7z06s6sAAAAAf8AAAAAAAABEAYAAPebF7T1Igs0AAAAAf8AA
AAAAAABEAcAAPcbBHz1alcsAAAAAf8AAAAAAAABEAgAAPaq0rj10ltUAAAAAf8AAAAAAAABEAkAA
PXgBUz1ugp0AAAAAf8AAAAAAAABEAoAAPWZbeD2DRwQAAAAAf8AAAAAAAABEAsAAPYyM8j146DUA
AAAAf8AAAAAAAABEAwAAPa2tfD0oXbIAAAAAf8AAAAAAAABEA0AAPd6UaD0p3zkAAAAAf8AAAAAA
AABEA4AAPf6mbz0F9VIAAAAAf8AAAAAAAABEA8AAPgqxFj0XBxsAAAAAf8AAAAAAAABEBAAAPfw9
cz02CNcAAAAAf8AAAAAAAABEBEAAPfCKzz1VVbsAAAAAf8AAAAAAAABEBIAAPec21j2NPFEAAAAA
f8AAAAAAAABEBMAAPebimD2OFTkAAAAAf8AAAAAAAABEBQAAPgQOND2+fisAAAAAf8AAAAAAAABE
BUAAPgyMUj28uYIAAAAAf8AAAAAAAABEBYAAPfo+Aj3FM/YAAAAAf8AAAAAAAABEBcAAPfcxHj2q
lXMAAAAAf8AAAAAAAABEBgAAPet0dz2VTAwAAAAAf8AAAAAAAABEBkAAPc2yRD2XleMAAAAAf8AA
AAAAAABEBoAAPfTohj2fyNcAAAAAf8AAAAAAAABEBsAAPgNyPj2L/8wAAAAAf8AAAAAAAABEBwAA
PiGz2D2SdasAAAAAf8AAAAAAAABEB0AAPi+GYD2IvoQAAAAAf8AAAAAAAABEB4AAPkBNKD2D3V8A
AAAAf8AAAAAAAABEB8AAPkuVUz1UxTYAAAAAf8AAAAAAAABECAAAPiVj3j0yHIoAAAAAf8AAAAAA
AABECEAAPegSoDzFbDgAAAAAf8AAAAAAAABECIAAPad9Xz0DQjkAAAAAf8AAAAAAAABECMAAPZqw
Lj0gO5IAAAAAf8AAAAAAAABECQAAPW4Ffz0f/usAAAAAf8AAAAAAAABECUAAPT0ZpT0qxkIAAAAA
f8AAAAAAAABECYAAPU51qj1O3SYAAAAAf8AAAAAAAABECcAAPVMxtT1WkoIAAAAAf8AAAAAAAABE
CgAAPTULJT1CnmIAAAAAf8AAAAAAAABECkAAPRRGQD0mO/4AAAAAf8AAAAAAAABECoAAPUg9qz0k
HlMAAAAAf8AAAAAAAABECsAAPVb7fz05+ZAAAAAAf8AAAAAAAABECwAAPW5yyT1L/E4AAAAAf8AA
AAAAAABEC0AAPTFx6T1lI4sAAAAAf8AAAAAAAABEC4AAPXTaxj1qKrYAAAAAf8AAAAAAAABEC8AA
PT8uej1pVqoAAAAAf8AAAAAAAABEDAAAPS4FKD2AlXcAAAAAf8AAAAAAAABEDEAAPRforT2CUEQA
AAAAf8AAAAAAAABEDIAAPQ/m8z01Rs4AAAAAf8AAAAAAAABEDMAAPX4J5z02Fp8AAAAAf8AAAAAA
AABEDQAAPXKYFT08OnIAAAAAf8AAAAAAAABEDUAAPZ2aij0tfVwAAAAAf8AAAAAAAABEDYAAPZ+C
mz07Y9sAAAAAf8AAAAAAAABEDcAAPXpWpjy4ikkAAAAAf8AAAAAAAABEDgAAPQokFj0BSDMAAAAA
f8AAAAAAAABEDkAAPQW6FD0QZUwAAAAAf8AAAAAAAABEDoAAPK+xWj1YvC8AAAAAf8AAAAAAAABE
DsAAPO3QuD1gmtwAAAAAf8AAAAAAAABEDwAAPYTkej13bv4AAAAAf8AAAAAAAABED0AAPbyzwj2J
K6IAAAAAf8AAAAAAAABED4AAPdjnJj2HWuwAAAAAf8AAAAAAAABED8AAPc+aaz2N7eIAAAAAf8AA
AAAAAABEEAAAPZ+qwz12Xh8AAAAAf8AAAAAAAABEEEAAPXIxlj1mQvwAAAAAf8AAAAAAAABEEIAA
PUfoyT0vnr8AAAAAf8AAAAAAAABEEMAAPQ9agD0qyLcAAAAAf8AAAAAAAABEEQAAPTlLjD0UBnwA
AAAAf8AAAAAAAABEEUAAPR8tOj0WH9QAAAAAf8AAAAAAAABEEYAAPR/1hz0J4+wAAAAAf8AAAAAA
AABEEcAAPWBlfz0zO8UAAAAAf8AAAAAAAABEEgAAPYHWuT0sw7gAAAAAf8AAAAAAAABEEkAAPa+W
NT0cmxsAAAAAf8AAAAAAAABEEoAAPcgR5j0KNU0AAAAAf8AAAAAAAABEEsAAPctNmDzrRckAAAAA
f8AAAAAAAABEEwAAPfj8+D0WyYwAAAAAf8AAAAAAAABEE0AAPd6zSj0D56MAAAAAf8AAAAAAAABE
E4AAPeaImz1GmPsAAAAAf8AAAAAAAABEE8AAPem/oT0/HnIAAAAAf8AAAAAAAABEFAAAPgYV/T1H
Cv8AAAAAf8AAAAAAAABEFEAAPfrrxD089LQAAAAAf8AAAAAAAABEFIAAPeickD0M8OIAAAAAf8AA
AAAAAABEFMAAPdEqiD0LUXIAAAAAf8AAAAAAAABEFQAAPhKcwj2bcqYAAAAAf8AAAAAAAABEFUAA
PgMvQz2RQn0AAAAAf8AAAAAAAABEFYAAPdFctz2X79MAAAAAf8AAAAAAAABEFcAAPac0aD22wr8A
AAAAf8AAAAAAAABEFgAAPc93CD2xchcAAAAAf8AAAAAAAABEFkAAPfG4sT2rbvcAAAAAf8AAAAAA
AABEFoAAPg6KAD29qIUAAAAAf8AAAAAAAABEFsAAPhgQez3HJwYAAAAAf8AAAAAAAABEFwAAPgY3
Sz3fsIoAAAAAf8AAAAAAAABEF0AAPfZ62z4X2QMAAAAAf8AAAAAAAABEF4AAPi86lD5HFJ0AAAAA
f8AAAAAAAABEF8AAPiGSAT48+TwAAAAAf8AAAAAAAABEGAAAPbhcNT4B7IAAAAAAf8AAAAAAAABE
GEAAPdBE7j3asfEAAAAAf8AAAAAAAABEGIAAPfR3Lz28KUsAAAAAf8AAAAAAAABEGMAAPem1UD3Z
TJIAAAAAf8AAAAAAAABEGQAAPegBBT3YeEoAAAAAf8AAAAAAAABEGUAAPedIMD3TUAUAAAAAf8AA
AAAAAABEGYAAPeI4rT3lrd0AAAAAf8AAAAAAAABEGcAAPcHBOT3gJowAAAAAf8AAAAAAAABEGgAA
PaRisj3EiFgAAAAAf8AAAAAAAABEGkAAPc11qD2j1hkAAAAAf8AAAAAAAABEGoAAPcUSgz2U4+QA
AAAAf8AAAAAAAABEGsAAPee9sD2GCG4AAAAAf8AAAAAAAABEGwAAPf838T2JIE8AAAAAf8AAAAAA
AABEG0AAPgyNgD2NzCkAAAAAf8AAAAAAAABEG4AAPgxlvT10P28AAAAAf8AAAAAAAABEG8AAPgO6
TT1xaxMAAAAAf8AAAAAAAABEHAAAPdI07z1YJxAAAAAAf8AAAAAAAABEHEAAPcP0tD18g3MAAAAA
f8AAAAAAAABEHIAAPaJycD146ysAAAAAf8AAAAAAAABEHMAAPY8nkj2C4EQAAAAAf8AAAAAAAABE
HQAAPZ4VVD2PW7oAAAAAf8AAAAAAAABEHUAAPb+zOz2FSF4AAAAAf8AAAAAAAABEHYAAPZsWWT1y
WpUAAAAAf8AAAAAAAABEHcAAPckbaj2KRgQAAAAAf8AAAAAAAABEHgAAPdXOSj1/im0AAAAAf8AA
AAAAAABEHkAAPcOPZj1iu3AAAAAAf8AAAAAAAABEHoAAPbW8Wz11R98AAAAAf8AAAAAAAABEHsAA
PZdxOD1tO0kAAAAAf8AAAAAAAABEHwAAPYHk0T1h+JYAAAAAf8AAAAAAAABEH0AAPZGTjz1WDPQA
AAAAf8AAAAAAAABEH4AAPaSO/D1MxoEAAAAAf8AAAAAAAABEH8AAPeGx+T08JPwAAAAAf8AAAAAA
AABEIAAAPfI4az1MrTsAAAAAf8AAAAAAAABEIEAAPhqAeT2fFFAAAAAAf8AAAAAAAABEIIAAPiEX
DT2S0vIAAAAAf8AAAAAAAABEIMAAPhf1dz1fHxEAAAAAf8AAAAAAAABEIQAAPhi6kz1H1oQAAAAA
f8AAAAAAAABEIUAAPhaDRD09cHgAAAAAf8AAAAAAAABEIYAAPgedtD0rPJEAAAAAf8AAAAAAAABE
IcAAPgb7Bj1DmHYAAAAAf8AAAAAAAABEIgAAPhx/XD1BALAAAAAAf8AAAAAAAABEIkAAPhVZ0D1d
dJUAAAAAf8AAAAAAAABEIoAAPg9K1z1ZFvEAAAAAf8AAAAAAAABEIsAAPhUDKz2DQbQAAAAAf8AA
AAAAAABEIwAAPgZOmD2SG6MAAAAAf8AAAAAAAABEI0AAPiepmD3vS7kAAAAAf8AAAAAAAABEI4AA
PhWGdT30OjAAAAAAf8AAAAAAAABEI8AAPbJKyz20FtgAAAAAf8AAAAAAAABEJAAAPY3o/j2TZhoA
AAAAf8AAAAAAAABEJEAAPZLELT13juEAAAAAf8AAAAAAAABEJIAAPa3EtD1kFgUAAAAAf8AAAAAA
AABEJMAAPcSKbz1HSysAAAAAf8AAAAAAAABEJQAAPdLT5z1FDZ8AAAAAf8AAAAAAAABEJUAAPcn9
Rj1LHusAAAAAf8AAAAAAAABEJYAAPVPaxD2d1mkAAAAAf8AAAAAAAABEJcAAPUufCj2THFwAAAAA
f8AAAAAAAABEJgAAPSvytD2L/OcAAAAAf8AAAAAAAABEJkAAPRo2PT1V5ccAAAAAf8AAAAAAAABE
JoAAPTLYtT08R2gAAAAAf8AAAAAAAABEJsAAPYOWvT04LdQAAAAAf8AAAAAAAABEJwAAPb+ZLj0s
rFoAAAAAf8AAAAAAAABEJ0AAPZlr3T1vki8AAAAAf8AAAAAAAABEJ4AAPa3AVD1sBykAAAAAf8AA
AAAAAABEJ8AAPehG5D2bDx4AAAAAf8AAAAAAAABEKAAAPb0uPD1gTkwAAAAAf8AAAAAAAABEKEAA
PYSIhD0hlJgAAAAAf8AAAAAAAABEKIAAPXuqFD0Q2pkAAAAAf8AAAAAAAABEKMAAPXYKUj0QTvUA
AAAAf8AAAAAAAABEKQAAPV9K7z0QHJkAAAAAf8AAAAAAAABEKUAAPXAj4z0gdqoAAAAAf8AAAAAA
AABEKYAAPZmqvj03oBkAAAAAf8AAAAAAAABEKcAAPabacz1rKxwAAAAAf8AAAAAAAABEKgAAPalB
4j17xTgAAAAAf8AAAAAAAABEKkAAPaGwJj2If+oAAAAAf8AAAAAAAABEKoAAPYXgKT2Dk0QAAAAA
f8AAAAAAAABEKsAAPW6pnz1dYjQAAAAAf8AAAAAAAABEKwAAPV78BD0XajgAAAAAf8AAAAAAAABE
K0AAPWfbczyWUjwAAAAAf8AAAAAAAABEK4AAPXgbeTyIXf0AAAAAf8AAAAAAAABEK8AAPW63xD0a
iaUAAAAAf8AAAAAAAABELAAAPbPxSz0qLesAAAAAf8AAAAAAAABELEAAPbI5QT0EJvUAAAAAf8AA
AAAAAABELIAAPY4Ccz0JH10AAAAAf8AAAAAAAABELMAAPZ7OLD0gkK8AAAAAf8AAAAAAAABELQAA
PZpH8j0cGUQAAAAAf8AAAAAAAABELUAAPY/7ED0aRJkAAAAAf8AAAAAAAABELYAAPZxARD0vnC4A
AAAAf8AAAAAAAABELcAAPaviFD0zSlAAAAAAf8AAAAAAAABELgAAPbWCjj0+Fc4AAAAAf8AAAAAA
AABELkAAPcNwjz1veoMAAAAAf8AAAAAAAABELoAAPdQt8T1Y3yIAAAAAf8AAAAAAAABELsAAPfWg
VD0wZCQAAAAAf8AAAAAAAABELwAAPgqLqj0IIgQAAAAAf8AAAAAAAABEL0AAPgmN7DzoqVYAAAAA
f8AAAAAAAABEL4AAPemnKTzZfCoAAAAAf8AAAAAAAABEL8AAPevvyDy6rpEAAAAAf8AAAAAAAABE
MAAAPeMD6zyRBp0AAAAAf8AAAAAAAABEMEAAPb+8sTwdE0wAAAAAf8AAAAAAAABEMIAAPZluBzyJ
vFYAAAAAf8AAAAAAAABEMMAAPXqlkzyEAqcAAAAAf8AAAAAAAABEMQAAPWZ9YTySl5MAAAAAf8AA
AAAAAABEMUAAPXoZNjzqDyMAAAAAf8AAAAAAAABEMYAAPZtxmz0nAOkAAAAAf8AAAAAAAABEMcAA
PZWrdT0gRE8AAAAAf8AAAAAAAABEMgAAPaKtrj0zbkEAAAAAf8AAAAAAAABEMkAAPTTfBj1k7lsA
AAAAf8AAAAAAAABEMoAAPSbj1T14UnMAAAAAf8AAAAAAAABEMsAAPN8cVT2JCQcAAAAAf8AAAAAA
AABEMwAAPE1+oz2H36IAAAAAf8AAAAAAAABEM0AAPCiK7T12L3kAAAAAf8AAAAAAAABEM4AAPQR3
Oj1AkBUAAAAAf8AAAAAAAABEM8AAPTMXmD0z7QwAAAAAf8AAAAAAAABENAAAPVJiyj0v3N4AAAAA
f8AAAAAAAABENEAAPWkW4T0yOgYAAAAAf8AAAAAAAABENIAAPY9FEz1G7DIAAAAAf8AAAAAAAABE
NMAAPY3JFT1TN90AAAAAf8AAAAAAAABENQAAPYLOqj1ASGQAAAAAf8AAAAAAAABENUAAPWVfoj1M
SiMAAAAAf8AAAAAAAABENYAAPXVEij1MADEAAAAAf8AAAAAAAABENcAAPWfTZj11vNYAAAAAf8AA
AAAAAABENgAAPZEy4j1qP5EAAAAAf8AAAAAAAABENkAAPbGqnT2AapwAAAAAf8AAAAAAAABENoAA
PaQisj2QfGQAAAAAf8AAAAAAAABENsAAPbtb1j2vP7oAAAAAf8AAAAAAAABENwAAPar5aT2ltIMA
AAAAf8AAAAAAAABEN0AAPZMwuT2OSAgAAAAAf8AAAAAAAABEN4AAPYp2/z2HPGcAAAAAf8AAAAAA
AABEN8AAPYHi3z2ElJ8AAAAAf8AAAAAAAABEOAAAPWWXNT2JFHoAAAAAf8AAAAAAAABEOEAAPZJJ
SD2J/g8AAAAAf8AAAAAAAABEOIAAPacTBj1i3R4AAAAAf8AAAAAAAABEOMAAPZR4FD1UcroAAAAA
f8AAAAAAAABEOQAAPYtHDT1FodQAAAAAf8AAAAAAAABEOUAAPaIWnD1GOVsAAAAAf8AAAAAAAABE
OYAAPdaHST1xQzEAAAAAf8AAAAAAAABEOcAAPZzDgT2Sr1QAAAAAf8AAAAAAAABEOgAAPYdwDT2b
mmcAAAAAf8AAAAAAAABEOkAAPWUAVj2Ng0MAAAAAf8AAAAAAAABEOoAAPRz4tj2JMYkAAAAAf8AA
AAAAAABEOsAAPTD36z2UVdgAAAAAf8AAAAAAAABEOwAAPZfA4T2BQ70AAAAAf8AAAAAAAABEO0AA
PYXSyD2Hh9EAAAAAf8AAAAAAAABEO4AAPYGXpz1iJIcAAAAAf8AAAAAAAABEO8AAPWOC9T1RS0wA
AAAAf8AAAAAAAABEPAAAPVB2gD0YZCUAAAAAf8AAAAAAAABEPEAAPQ5+8jzjKZwAAAAAf8AAAAAA
AABEPIAAPMMUpzyiTBoAAAAAf8AAAAAAAABEPMAAvH6emz0VPO4AAAAAf8AAAAAAAABEPQAAvAVF
yj0EhFMAAAAAf8AAAAAAAABEPUAAumIdcD1M3/MAAAAAf8AAAAAAAABEPYAAvKIUjD1W/C4AAAAA
f8AAAAAAAABEPcAAO3fTLj1TeNYAAAAAf8AAAAAAAABEPgAAO6b+6D1cbkEAAAAAf8AAAAAAAABE
PkAAvJax9T02FlYAAAAAf8AAAAAAAABEPoAAvQfz7z1J8iUAAAAAf8AAAAAAAABEPsAAvWc0qz0/
8YsAAAAAf8AAAAAAAABEPwAAvZHYzj1cvsEAAAAAf8AAAAAAAABEP0AAvYkc3D12cXoAAAAAf8AA
AAAAAABEP4AAvU7JuT2XwmYAAAAAf8AAAAAAAABEP8AAvOFaLz2i38QAAAAAf8AAAAAAAABEQAAA
uwvvqz2nmjMAAAAAf8AAAAAAAABEQEAAvJ+voj2+J7sAAAAAf8AAAAAAAABEQIAAvIQbFj20enQA
AAAAf8AAAAAAAABEQMAAvH/3iT2xZ7wAAAAAf8AAAAAAAABEQQAAvIs/VD2spNsAAAAAf8AAAAAA
AABEQUAAvGhPCj2UYzIAAAAAf8AAAAAAAABEQYAAvEqO3D1eH6kAAAAAf8AAAAAAAABEQcAAvRTl
7j1lWxQAAAAAf8AAAAAAAABEQgAAvH8Ooj1RAiIAAAAAf8AAAAAAAABEQkAAPSFkez1eWfgAAAAA
f8AAAAAAAABEQoAAPXIjzj2LIJMAAAAAf8AAAAAAAABEQsAAPJFuKj2qtDAAAAAAf8AAAAAAAABE
QwAAvQMbXj2u4aUAAAAAf8AAAAAAAABEQ0AAvSxAIj2t0uwAAAAAf8AAAAAAAABEQ4AAvSCK0z2f
ZhQAAAAAf8AAAAAAAABEQ8AAvQPXMj1nr9oAAAAAf8AAAAAAAABERAAAvOxTmj0x2AAAAAAAf8AA
AAAAAABEREAAvIpHvDyr+EEAAAAAf8AAAAAAAABERIAAvIwKkTxb+fwAAAAAf8AAAAAAAABERMAA
vQ5JozzguMIAAAAAf8AAAAAAAABERQAAvUtagT0jXiQAAAAAf8AAAAAAAABERUAAPj6Xjj5+FusA
AAAAf8AAAAAAAABERYAAPjv6NT5+fe8AAAAAf8AAAAAAAABERcAAPlaD/D6BCkUAAAAAf8AAAAAA
AABERgAAPmubcz598/QAAAAAf8AAAAAAAABERkAAPnztKD5zVfYAAAAAf8AAAAAAAABERoAAPmqg
oj5lt7gAAAAAf8AAAAAAAABERsAAPnRc1z5cRLQAAAAAf8AAAAAAAABERwAAPltohz5XB1gAAAAA
f8AAAAAAAABER0AAPjHT9j5XJNQAAAAAf8AAAAAAAABER4AAPjHEnD5IYagAAAAAf8AAAAAAAABE
R8AAPh2jIz5EnWoAAAAAf8AAAAAAAABESAAAPbwUJz3wFrsAAAAAf8AAAAAAAAA=</set>
      <set id="src_21111" fmt="ptset">AAAACXNyY18yMTExMQAAAAAAAAAGAAADhcLIAAC9qYp+PZSdiQAAAAB/wAAAAAAAAMLGAAC9agpc
PXjmSgAAAAB/wAAAAAAAAMLEAAC9i4rOPWH/AAAAAAB/wAAAAAAAAMLCAAC9UgRCPT6UeQAAAAB/
wAAAAAAAAMLAAAC9MFN7PVSRRgAAAAB/wAAAAAAAAMK+AAC9KqnLPUVRhwAAAAB/wAAAAAAAAMK8
AAC8totqPWKJTwAAAAB/wAAAAAAAAMK6AAC8YL0yPU3EzAAAAAB/wAAAAAAAAMK4AAC8Di85PVeU
igAAAAB/wAAAAAAAAMK2AAC8E3X0PWSg7gAAAAB/wAAAAAAAAMK0AAC81FLtPUA/7gAAAAB/wAAA
AAAAAMKyAAC9Lk4ePRQ9dwAAAAB/wAAAAAAAAMKwAAC9PVc2PJSVxwAAAAB/wAAAAAAAAMKuAAC9
oMQfPULiNQAAAAB/wAAAAAAAAMKsAAC9v4ZmPT7IhwAAAAB/wAAAAAAAAMKqAAC9lumUPVKnGwAA
AAB/wAAAAAAAAMKoAAC9er8HPXHdJQAAAAB/wAAAAAAAAMKmAAC9atMGPYahcAAAAAB/wAAAAAAA
AMKkAAC9TfM/PY2rZgAAAAB/wAAAAAAAAMKiAAC9lY8ePWjc7gAAAAB/wAAAAAAAAMKgAAC9lTMa
PXT9XAAAAAB/wAAAAAAAAMKeAAC9v6soPRJhiwAAAAB/wAAAAAAAAMKcAAC9syUZPN4WvwAAAAB/
wAAAAAAAAMKaAAC9u6FiPIs2WwAAAAB/wAAAAAAAAMKYAAC9q4pqPJlpSwAAAAB/wAAAAAAAAMKW
AAC9p+QdPKHBYgAAAAB/wAAAAAAAAMKUAAC9wA5UPQKiigAAAAB/wAAAAAAAAMKSAAC9qpA5PQmC
SgAAAAB/wAAAAAAAAMKQAAC9otiXPR3WbgAAAAB/wAAAAAAAAMKOAAC9ixevPROOvAAAAAB/wAAA
AAAAAMKMAAC9PocpPNqCrAAAAAB/wAAAAAAAAMKKAAC9pkl/POtolgAAAAB/wAAAAAAAAMKIAAC9
iIUzPQ1u6gAAAAB/wAAAAAAAAMKGAAC9pvhmPNE0dQAAAAB/wAAAAAAAAMKEAAC9elZDPJrIaAAA
AAB/wAAAAAAAAMKCAAC9r+zmPLPsoAAAAAB/wAAAAAAAAMKAAAC9q2RnPQ53+gAAAAB/wAAAAAAA
AMJ8AAC9l14GPScwDwAAAAB/wAAAAAAAAMJ4AAC9q7w4PSfrNQAAAAB/wAAAAAAAAMJ0AAC9aV9e
PSldVgAAAAB/wAAAAAAAAMJwAAC93Lr1PbFrsgAAAAB/wAAAAAAAAMJsAAC9vKO5PaOjuQAAAAB/
wAAAAAAAAMJoAAC9qmTQPZpZEgAAAAB/wAAAAAAAAMJkAAC9oj2/PZ0TZAAAAAB/wAAAAAAAAMJg
AAC9nJByPZHJgQAAAAB/wAAAAAAAAMJcAAC9h3wqPYuv8gAAAAB/wAAAAAAAAMJYAAC9lTGEPWGF
DgAAAAB/wAAAAAAAAMJUAAC9m46GPV711wAAAAB/wAAAAAAAAMJQAAC9mhpAPVBa9AAAAAB/wAAA
AAAAAMJMAAC9horHPTmWcAAAAAB/wAAAAAAAAMJIAAC9iBxBPRlV7wAAAAB/wAAAAAAAAMJEAAC9
sjLRPSWSJQAAAAB/wAAAAAAAAMJAAAC9gqryPTUYGwAAAAB/wAAAAAAAAMI8AAC9WlB2PVT4agAA
AAB/wAAAAAAAAMI4AAC9cvz5PXazcwAAAAB/wAAAAAAAAMI0AAC9a367PYUwXAAAAAB/wAAAAAAA
AMIwAAC9jEMGPYpBAQAAAAB/wAAAAAAAAMIsAAC9oi4zPZcdNQAAAAB/wAAAAAAAAMIoAAC9n0iG
PYITFQAAAAB/wAAAAAAAAMIkAAC9t6OePVIRuQAAAAB/wAAAAAAAAMIgAAC9vtnQPS1A3AAAAAB/
wAAAAAAAAMIcAAC9qjtfPSRIbAAAAAB/wAAAAAAAAMIYAAC9fyUsPTobigAAAAB/wAAAAAAAAMIU
AAC9Zt1WPTS9xwAAAAB/wAAAAAAAAMIQAAC9I37OPUULhwAAAAB/wAAAAAAAAMIMAAC87MBYPTPR
FQAAAAB/wAAAAAAAAMIIAAC9D6uNPTBz9QAAAAB/wAAAAAAAAMIEAAC9VRyGPSppNgAAAAB/wAAA
AAAAAMIAAAC9dKtIPP33rQAAAAB/wAAAAAAAAMH4AAC9bVw9PME7mAAAAAB/wAAAAAAAAMHwAAC9
QG3LPNZD+gAAAAB/wAAAAAAAAMHoAAC8/x7APJS7HgAAAAB/wAAAAAAAAMHgAAC7/C8/O2dbTgAA
AAB/wAAAAAAAAMHYAAA8MwbOPClF0gAAAAB/wAAAAAAAAMHQAAA6m3osPK/s8AAAAAB/wAAAAAAA
AMHIAAA8DwgvPQjzsQAAAAB/wAAAAAAAAMHAAAC7cK/qPSGcLgAAAAB/wAAAAAAAAMG4AAA6Y51Q
PQqyQQAAAAB/wAAAAAAAAMGwAAA7rSMnPQHTYAAAAAB/wAAAAAAAAMGoAAC8smGcPQbbDAAAAAB/
wAAAAAAAAMGgAAC8zU/NPMxsmQAAAAB/wAAAAAAAAMGYAAC8yaSEPMOk6AAAAAB/wAAAAAAAAMGQ
AAC9iPTlPXVVtAAAAAB/wAAAAAAAAMGIAAC9oGlNPYfoaAAAAAB/wAAAAAAAAMGAAAC9sHLiPXTb
5AAAAAB/wAAAAAAAAMFwAAC9yiauPWbNPwAAAAB/wAAAAAAAAMFgAAC96T1bPWeLCQAAAAB/wAAA
AAAAAMFQAAC92Z/tPSxEtgAAAAB/wAAAAAAAAMFAAAC9plfOPQmmqwAAAAB/wAAAAAAAAMEwAAA9
oBLDPhbZiAAAAAB/wAAAAAAAAMEgAAC9LRNYPNVSFAAAAAB/wAAAAAAAAMEQAAC9WH3cPQtc8gAA
AAB/wAAAAAAAAMEAAAC9ewpfPQO/TQAAAAB/wAAAAAAAAMDgAAC8xyzWPXzlGAAAAAB/wAAAAAAA
AMDAAAC8NaDoPYA25QAAAAB/wAAAAAAAAMCgAAC8vmUkPW3nagAAAAB/wAAAAAAAAMCAAAC61Rmx
PVNvIgAAAAB/wAAAAAAAAMBAAAA7KlUyPTsFEwAAAAB/wAAAAAAAAMAAAAA8OB5nPSc8DQAAAAB/
wAAAAAAAAL+AAAA8uU9pPSphDwAAAAB/wAAAAAAAAAAAAAA84I7hPUrhAAAAAAB/wAAAAAAAAD+A
AAA9B/eEPUg3RQAAAAB/wAAAAAAAAEAAAAA8wJcCPT2SJwAAAAB/wAAAAAAAAEBAAAA8me/GPTw7
fgAAAAB/wAAAAAAAAECAAAA8smqdPVsrKAAAAAB/wAAAAAAAAECgAAA8q5KLPXwJbwAAAAB/wAAA
AAAAAEDAAAA8Tv5oPYb3UAAAAAB/wAAAAAAAAEDgAAA4YVAAPWfHOAAAAAB/wAAAAAAAAEEAAAA7
gcf2PVvxZAAAAAB/wAAAAAAAAEEQAAA77nBLPUo8uwAAAAB/wAAAAAAAAEEgAAA9C4r0PX2PyAAA
AAB/wAAAAAAAAEEwAAA8yeyBPUzAGQAAAAB/wAAAAAAAAEFAAAA8vdxgPURETAAAAAB/wAAAAAAA
AEFQAAA9Ei2BPUiuqAAAAAB/wAAAAAAAAEFgAAA8/9mMPVDd3AAAAAB/wAAAAAAAAEFwAAA9I9Tx
PWwCWAAAAAB/wAAAAAAAAEGAAAA9k+TYPXyqYgAAAAB/wAAAAAAAAEGIAAA9cFFGPV94dQAAAAB/
wAAAAAAAAEGQAAA9FstKPW5XtwAAAAB/wAAAAAAAAEGYAAA9GUbwPT16EgAAAAB/wAAAAAAAAEGg
AAA9ZNjmPSXSrgAAAAB/wAAAAAAAAEGoAAA9DeXXPV8cDAAAAAB/wAAAAAAAAEGwAAA9QKgSPUIB
EwAAAAB/wAAAAAAAAEG4AAA9bNv6PVh1LgAAAAB/wAAAAAAAAEHAAAA+o+lZPpNqYgAAAAB/wAAA
AAAAAEHIAAA+pwQqPpVx/AAAAAB/wAAAAAAAAEHQAAA+sJwmPpN4xQAAAAB/wAAAAAAAAEHYAAA+
rd0JPpPliAAAAAB/wAAAAAAAAEHgAAA+p8TePpKGlwAAAAB/wAAAAAAAAEHoAAA+pTfsPpGknQAA
AAB/wAAAAAAAAEHwAAA+meSaPo8NAgAAAAB/wAAAAAAAAEH4AAA+iBMiPo74IgAAAAB/wAAAAAAA
AEIAAAA+gYvuPosxeAAAAAB/wAAAAAAAAEIEAAC8WyXPPX9BLwAAAAB/wAAAAAAAAEIIAAA61W/U
PYtUKwAAAAB/wAAAAAAAAEIMAAA8txpwPZ3r8wAAAAB/wAAAAAAAAEIQAAA9fydyPaalowAAAAB/
wAAAAAAAAEIUAAC+KPInPoFvuQAAAAB/wAAAAAAAAEIYAAC+GXtIPm+HGAAAAAB/wAAAAAAAAEIc
AAC94IrRPlBtAQAAAAB/wAAAAAAAAEIgAAC96lYfPjeAUAAAAAB/wAAAAAAAAEIkAAC9+AeQPiJn
PwAAAAB/wAAAAAAAAEIoAAC+FBRHPhNP2wAAAAB/wAAAAAAAAEIsAAC+Gnj6PgjRwAAAAAB/wAAA
AAAAAEIwAAC+ACrCPep0ngAAAAB/wAAAAAAAAEI0AAC95eyGPcMjCAAAAAB/wAAAAAAAAEI4AAC9
oJUUPagpvQAAAAB/wAAAAAAAAEI8AAC9Npj+PZ7qBAAAAAB/wAAAAAAAAEJAAAC9IuNFPZ2BnAAA
AAB/wAAAAAAAAEJEAAC9kM5cPTN37wAAAAB/wAAAAAAAAEJIAAC9gQuwPUNiuAAAAAB/wAAAAAAA
AEJMAAC9l2bCPSRBbAAAAAB/wAAAAAAAAEJQAAC9kODSPKgUFAAAAAB/wAAAAAAAAEJUAAC9g3Hr
PE+EVAAAAAB/wAAAAAAAAEJYAAC9UhfQPL95YwAAAAB/wAAAAAAAAEJcAAC9Dh9JPQN82AAAAAB/
wAAAAAAAAEJgAAC8js3CPMZuqAAAAAB/wAAAAAAAAEJkAAC60lAWPK/AkAAAAAB/wAAAAAAAAEJo
AAA8FI2zPSg3ZAAAAAB/wAAAAAAAAEJsAAA8bAGKPYlMrgAAAAB/wAAAAAAAAEJwAAA8xUsQPaKw
AgAAAAB/wAAAAAAAAEJ0AAA8rhsxPZPsnAAAAAB/wAAAAAAAAEJ4AAA8gi0ePXCZXgAAAAB/wAAA
AAAAAEJ8AAA7PiJMPRp2LAAAAAB/wAAAAAAAAEKAAAC7gKvcPJf0uQAAAAB/wAAAAAAAAEKCAAC8
GMCRPJiwtAAAAAB/wAAAAAAAAEKEAAC8xarXPN2SvgAAAAB/wAAAAAAAAEKGAAC9IMd4PD39HwAA
AAB/wAAAAAAAAEKIAAC9BrcqPIYQQQAAAAB/wAAAAAAAAEKKAAC9ZK8cPRP9WQAAAAB/wAAAAAAA
AEKMAAC8tERZPTsfDwAAAAB/wAAAAAAAAEKOAAA7wLySPTmTwgAAAAB/wAAAAAAAAEKQAAA8/3tB
PSoejQAAAAB/wAAAAAAAAEKSAAA9VaS3PTSQpQAAAAB/wAAAAAAAAEKUAAA9Po5BPUfHqgAAAAB/
wAAAAAAAAEKWAAA7hD7UPXRLHAAAAAB/wAAAAAAAAEKYAAA8S8ziPV0yGgAAAAB/wAAAAAAAAEKa
AAA7Pl2WPUtQ8wAAAAB/wAAAAAAAAEKcAAA8qIgQPWzydwAAAAB/wAAAAAAAAEKeAAA8NpR1PYll
MAAAAAB/wAAAAAAAAEKgAAA9T37zPZ12aQAAAAB/wAAAAAAAAEKiAAA9B1i4PaFYJgAAAAB/wAAA
AAAAAEKkAAA8sLi4PY4nWgAAAAB/wAAAAAAAAEKmAAA8ebmnPX9giAAAAAB/wAAAAAAAAEKoAAA8
nvn7PXYqmAAAAAB/wAAAAAAAAEKqAAA8FSfwPVWZHAAAAAB/wAAAAAAAAEKsAAC7v/4pPRzTCAAA
AAB/wAAAAAAAAEKuAAC8gCEJPWAYPAAAAAB/wAAAAAAAAEKwAAC83fnQPYq7mgAAAAB/wAAAAAAA
AEKyAAC8Mez8PZqEbgAAAAB/wAAAAAAAAEK0AAC8Si9APbRmmAAAAAB/wAAAAAAAAEK2AAC8MmEA
Pb64iwAAAAB/wAAAAAAAAEK4AAA7lJBiPa7SpgAAAAB/wAAAAAAAAEK6AAA8CK0KPaVlggAAAAB/
wAAAAAAAAEK8AAC8Fft5PWi/lAAAAAB/wAAAAAAAAEK+AAC7hxT8PUqVSgAAAAB/wAAAAAAAAELA
AAC7uwzUPOcTAAAAAAB/wAAAAAAAAELCAAC8BKAiPSzyxgAAAAB/wAAAAAAAAELEAAC9M7VdPUVk
4gAAAAB/wAAAAAAAAELGAAC9GUGEPR9XQAAAAAB/wAAAAAAAAELIAAC7wV58PTPEIAAAAAB/wAAA
AAAAAELKAAA6/Al8PRFM1gAAAAB/wAAAAAAAAELMAAA73HU+PQTZKwAAAAB/wAAAAAAAAELOAAA8
qMcwPM1P9AAAAAB/wAAAAAAAAELQAAC8P/HoPSJ6gQAAAAB/wAAAAAAAAELSAAC8oLWcPT1V3wAA
AAB/wAAAAAAAAELUAAC8N/vQPVEuFgAAAAB/wAAAAAAAAELWAAC8G2TdPVJBJwAAAAB/wAAAAAAA
AELYAAA6gi8KPV4X9AAAAAB/wAAAAAAAAELaAAC5s1SAPYSiUQAAAAB/wAAAAAAAAELcAAA8zanR
PZzhSgAAAAB/wAAAAAAAAELeAAA9D68fPb5EqwAAAAB/wAAAAAAAAELgAAA9WEp+PdGJ8AAAAAB/
wAAAAAAAAELiAAA9tH3ePcrSTwAAAAB/wAAAAAAAAELkAAA93suWPbw9twAAAAB/wAAAAAAAAELm
AAA99SM5PbFCOAAAAAB/wAAAAAAAAELoAAA96B76PZKozgAAAAB/wAAAAAAAAELqAAA98NSbPT1L
EAAAAAB/wAAAAAAAAELsAAA9/GVYPRGTkgAAAAB/wAAAAAAAAELuAAA92PqLPRaSBgAAAAB/wAAA
AAAAAELwAAA9sTygPRg1bAAAAAB/wAAAAAAAAELyAAA9yVpMPVIXiAAAAAB/wAAAAAAAAEL0AAA9
xAuiPYhigQAAAAB/wAAAAAAAAEL2AAA99sbdPZJSwQAAAAB/wAAAAAAAAEL4AAA+CgTLPaFUrwAA
AAB/wAAAAAAAAEL6AAA+KVaFPZnPrAAAAAB/wAAAAAAAAEL8AAA+L8OoPa9oRQAAAAB/wAAAAAAA
AEL+AAA+Q3GoPbJ4mAAAAAB/wAAAAAAAAEMAAAA+QqbmPbYWvQAAAAB/wAAAAAAAAEMBAAA+Twrb
PbZsZwAAAAB/wAAAAAAAAEMCAAA+TqYiPbhKXwAAAAB/wAAAAAAAAEMDAAA+SJ5IPb5uTgAAAAB/
wAAAAAAAAEMEAAA+Rw2sPb82CQAAAAB/wAAAAAAAAEMFAAA+WdW0Pa/wPwAAAAB/wAAAAAAAAEMG
AAA+ZbgTPWTlnwAAAAB/wAAAAAAAAEMHAAA+aXHMPUlm6gAAAAB/wAAAAAAAAEMIAAA+eeZ3PV0h
lQAAAAB/wAAAAAAAAEMJAAA+fxqrPU4nzQAAAAB/wAAAAAAAAEMKAAA+gSS9PW+zKwAAAAB/wAAA
AAAAAEMLAAA+eWrxPYW2WAAAAAB/wAAAAAAAAEMMAAA+dDjtPYy1FgAAAAB/wAAAAAAAAEMNAAA+
bF5aPYlSvQAAAAB/wAAAAAAAAEMOAAA+YluCPYsnpgAAAAB/wAAAAAAAAEMPAAA+T8EBPZcdewAA
AAB/wAAAAAAAAEMQAAA+VgRkPaa5/wAAAAB/wAAAAAAAAEMRAAA+YoegPb63dQAAAAB/wAAAAAAA
AEMSAAA+b2z9PcwrKwAAAAB/wAAAAAAAAEMTAAA+gNm5PcM77AAAAAB/wAAAAAAAAEMUAAA+i8C5
PbYMlQAAAAB/wAAAAAAAAEMVAAA+jA6+Pa54SAAAAAB/wAAAAAAAAEMWAAA+kJMFPaDFIQAAAAB/
wAAAAAAAAEMXAAA+kN40PZP8JwAAAAB/wAAAAAAAAEMYAAA+i5kSPYO5EAAAAAB/wAAAAAAAAEMZ
AAA+i+wtPZAwmgAAAAB/wAAAAAAAAEMaAAA+i5ScPbPGXQAAAAB/wAAAAAAAAEMbAAA+lGs6PdRa
hAAAAAB/wAAAAAAAAEMcAAA+nBW5PdsX8gAAAAB/wAAAAAAAAEMdAAA+yvjaPYC1FwAAAAB/wAAA
AAAAAEMeAAA+yRmCPVDOUAAAAAB/wAAAAAAAAEMfAAA+z1v8PT1GIwAAAAB/wAAAAAAAAEMgAAA+
zJGKPSEHFwAAAAB/wAAAAAAAAEMhAAA+nN++PWJx5wAAAAB/wAAAAAAAAEMiAAA+mAKEPWDyRAAA
AAB/wAAAAAAAAEMjAAA+l3H8PV+JOAAAAAB/wAAAAAAAAEMkAAA+nUKyPU2vDwAAAAB/wAAAAAAA
AEMlAAA+oLnCPVmiLQAAAAB/wAAAAAAAAEMmAAA+o0y9PWf3DAAAAAB/wAAAAAAAAEMnAAA+rdo0
PX8kHgAAAAB/wAAAAAAAAEMoAAA+rb0xPZ+MSgAAAAB/wAAAAAAAAEMpAAA+oedMPaR08gAAAAB/
wAAAAAAAAEMqAAA+oEHKPaCrhgAAAAB/wAAAAAAAAEMrAAA+oW8fPZ3/rwAAAAB/wAAAAAAAAEMs
AAA+oOhRPaAnLQAAAAB/wAAAAAAAAEMtAAA+m899PZj9pQAAAAB/wAAAAAAAAEMuAAA+m03kPZTt
JAAAAAB/wAAAAAAAAEMvAAA+m/EqPYdRqQAAAAB/wAAAAAAAAEMwAAA+nYkFPYuJjgAAAAB/wAAA
AAAAAEMxAAA+oA8iPZoYNgAAAAB/wAAAAAAAAEMyAAA+ohphPYxJvQAAAAB/wAAAAAAAAEMzAAA+
p3FgPZN4ZAAAAAB/wAAAAAAAAEM0AAA+pRHePZBPdgAAAAB/wAAAAAAAAEM1AAA+n2ahPXDI+QAA
AAB/wAAAAAAAAEM2AAA+m6pwPTkItgAAAAB/wAAAAAAAAEM3AAA+j9xZPUtsRAAAAAB/wAAAAAAA
AEM4AAA+e+rMPUSO7wAAAAB/wAAAAAAAAEM5AAA+ZE6oPU8whQAAAAB/wAAAAAAAAEM6AAA+VEtX
PU1+WAAAAAB/wAAAAAAAAEM7AAA+TQklPU6XzwAAAAB/wAAAAAAAAEM8AAA+Rg/uPVWQigAAAAB/
wAAAAAAAAEM9AAA+QA8kPRJBvAAAAAB/wAAAAAAAAEM+AAA+OknDPQs8rgAAAAB/wAAAAAAAAEM/
AAA+JzxCPPewfQAAAAB/wAAAAAAAAENAAAA+LxinPSNT5AAAAAB/wAAAAAAAAENBAAA+N2tZPRuX
1AAAAAB/wAAAAAAAAENCAAA+NWpbPREtKwAAAAB/wAAAAAAAAENDAAA+VP7tPPizwAAAAAB/wAAA
AAAAAENEAAA+VrZ0PNx2rwAAAAB/wAAAAAAAAENFAAA+ZKCMPPVCPgAAAAB/wAAAAAAAAENGAAA+
aHssPPUT8QAAAAB/wAAAAAAAAENHAAA+YigoPQbSWQAAAAB/wAAAAAAAAENIAAA+aUKYPTpDbAAA
AAB/wAAAAAAAAENJAAA+ZjC0PVObTAAAAAB/wAAAAAAAAENKAAA+ZGGRPWWC3gAAAAB/wAAAAAAA
AENLAAA+eLZKPXEmhQAAAAB/wAAAAAAAAENMAAA+c8bUPXHxOQAAAAB/wAAAAAAAAENNAAA+Z8Df
PW9FogAAAAB/wAAAAAAAAENOAAA+XQBIPWwkTQAAAAB/wAAAAAAAAENPAAA+S9ufPURSBgAAAAB/
wAAAAAAAAENQAAA+O7GQPQOO/AAAAAB/wAAAAAAAAENRAAA+LcoWPNaXywAAAAB/wAAAAAAAAENS
AAA+QSwYPO5BeQAAAAB/wAAAAAAAAENTAAA+Sm7iPNnTuwAAAAB/wAAAAAAAAENUAAA+YjfnPPXh
hAAAAAB/wAAAAAAAAENVAAA+d9swPP1VCwAAAAB/wAAAAAAAAENWAAA+gU3jPRZj/wAAAAB/wAAA
AAAAAENXAAA+jyJUPSHWwgAAAAB/wAAAAAAAAENYAAA+mBkHPU6kqQAAAAB/wAAAAAAAAENZAAA+
mSC+PV6ttgAAAAB/wAAAAAAAAENaAAA+oBHbPYS10gAAAAB/wAAAAAAAAENbAAA+nAavPZSdAwAA
AAB/wAAAAAAAAENcAAA+mJ+CPaMaRwAAAAB/wAAAAAAAAENdAAA+mBcQPY61DgAAAAB/wAAAAAAA
AENeAAA+j/GiPYcW7gAAAAB/wAAAAAAAAENfAAA+jcvmPVZUCgAAAAB/wAAAAAAAAENgAAA+j9iz
PW6oeQAAAAB/wAAAAAAAAENhAAA+kpnoPXRdeAAAAAB/wAAAAAAAAENiAAA+lEJWPZA0EwAAAAB/
wAAAAAAAAENjAAA+nyxAPZPLFQAAAAB/wAAAAAAAAENkAAA+nCTaPYhm2gAAAAB/wAAAAAAAAENl
AAA+pBFnPUjA9gAAAAB/wAAAAAAAAENmAAA+pmo0PRlRwAAAAAB/wAAAAAAAAENnAAA+qwZDPQde
RgAAAAB/wAAAAAAAAENoAAA+rWn6PQ7oeAAAAAB/wAAAAAAAAENpAAA+t0gDPUZk7gAAAAB/wAAA
AAAAAENqAAA+w3dqPWpEOgAAAAB/wAAAAAAAAENrAAA+wRTGPYlETwAAAAB/wAAAAAAAAENsAAA+
tqvOPaKFIwAAAAB/wAAAAAAAAENtAAA+tR+cPaFlhAAAAAB/wAAAAAAAAENuAAA+qCHaPZewIAAA
AAB/wAAAAAAAAENvAAA+oCEcPYVZLgAAAAB/wAAAAAAAAENwAAA+mKIvPYLMXQAAAAB/wAAAAAAA
AENxAAA+mnAFPXzNAAAAAAB/wAAAAAAAAENyAAA+mc/+PYTIuQAAAAB/wAAAAAAAAENzAAA+pKfM
PXtnQAAAAAB/wAAAAAAAAEN0AAA+p628PX7E2gAAAAB/wAAAAAAAAEN1AAA+p80VPXfTAwAAAAB/
wAAAAAAAAEN2AAA+pK3DPVzADQAAAAB/wAAAAAAAAEN3AAA+ojELPU/CSgAAAAB/wAAAAAAAAEN4
AAA+nZ9dPWC91AAAAAB/wAAAAAAAAEN5AAA+nOO8PX7jZwAAAAB/wAAAAAAAAEN6AAA+nzyoPXp8
dQAAAAB/wAAAAAAAAEN7AAA+q5OSPY2uOAAAAAB/wAAAAAAAAEN8AAA+qiytPYnq0gAAAAB/wAAA
AAAAAEN9AAA+tetlPYxHjwAAAAB/wAAAAAAAAEN+AAA+vpRkPZIYOQAAAAB/wAAAAAAAAEN/AAA+
wsKkPasFTAAAAAB/wAAAAAAAAEOAAAA+zoATPbqy1wAAAAB/wAAAAAAAAEOAgAA+0VWVPctGVgAA
AAB/wAAAAAAAAEOBAAA+2GaOPcDqngAAAAB/wAAAAAAAAEOBgAA+4o1tPeExmQAAAAB/wAAAAAAA
AEOCAAA+5XhIPeM7QwAAAAB/wAAAAAAAAEOCgAA+7C9gPdYRuAAAAAB/wAAAAAAAAEODAAA+8iOm
PdXEhQAAAAB/wAAAAAAAAEODgAA++PtxPdc+dQAAAAB/wAAAAAAAAEOEAAA++QuBPdkW5QAAAAB/
wAAAAAAAAEOEgAA+9QXFPdhuugAAAAB/wAAAAAAAAEOFAAA++G/4PdVzhwAAAAB/wAAAAAAAAEOF
gAA++Pu5PdioUAAAAAB/wAAAAAAAAEOGAAA+/4R0PdVxHQAAAAB/wAAAAAAAAEOGgAA/AXIjPdKf
OgAAAAB/wAAAAAAAAEOHAAA/AdN8PbfYNwAAAAB/wAAAAAAAAEOHgAA/BLZSPcHVhgAAAAB/wAAA
AAAAAEOIAAA/B0iJPdJKagAAAAB/wAAAAAAAAEOIgAA/CzAePeLwngAAAAB/wAAAAAAAAEOJAAA/
D6xMPfPpmQAAAAB/wAAAAAAAAEOJgAA/Fwz0Pe3vIwAAAAB/wAAAAAAAAEOKAAA/HEUXPfrLIQAA
AAB/wAAAAAAAAEOKgAA/IrRQPgbSrAAAAAB/wAAAAAAAAEOLAAA/Jk1pPgii5wAAAAB/wAAAAAAA
AEOLgAA/LBYLPhgMygAAAAB/wAAAAAAAAEOMAAA/LU8aPhxDUQAAAAB/wAAAAAAAAEOMgAA/LFNT
PhtRqwAAAAB/wAAAAAAAAEONAAA/LVL/PhnnNwAAAAB/wAAAAAAAAEONgAA/KpeAPhBxggAAAAB/
wAAAAAAAAEOOAAA/KF9CPhAkBQAAAAB/wAAAAAAAAEOOgAA/Jvv2PgsFOwAAAAB/wAAAAAAAAEOP
AAA/IxmRPgdXIwAAAAB/wAAAAAAAAEOPgAA/JKkMPg/NsAAAAAB/wAAAAAAAAEOQAAA/IxwzPhqU
fQAAAAB/wAAAAAAAAEOQgAA/Hh2XPiitwQAAAAB/wAAAAAAAAEORAAA/G2UOPihuEQAAAAB/wAAA
AAAAAEORgAA/Gii5PiFUZgAAAAB/wAAAAAAAAEOSAAA/Gdf1Phn5TQAAAAB/wAAAAAAAAEOSgAA/
FsqMPh2FPQAAAAB/wAAAAAAAAEOTAAA/F+pdPgx8VwAAAAB/wAAAAAAAAEOTgAA/Gpd7PgbHywAA
AAB/wAAAAAAAAEOUAAA/Gc01Pg+k6AAAAAB/wAAAAAAAAEOUgAA/FwRoPhcGhQAAAAB/wAAAAAAA
AEOVAAA/GVhCPhtuuwAAAAB/wAAAAAAAAEOVgAA/HlKbPiTuuwAAAAB/wAAAAAAAAEOWAAA/HrpG
PiPv5gAAAAB/wAAAAAAAAEOWgAA/H+6KPjAlLgAAAAB/wAAAAAAAAEOXAAA/Iw9tPja2pwAAAAB/
wAAAAAAAAEOXgAA/Im+YPkbTAgAAAAB/wAAAAAAAAEOYAAA/JLNBPkFZgwAAAAB/wAAAAAAAAEOY
gAA/KLq2PjRXpAAAAAB/wAAAAAAAAEOZAAA/LU9pPirc1gAAAAB/wAAAAAAAAEOZgAA/LnxNPisS
IAAAAAB/wAAAAAAAAEOaAAA/MGkMPiqFegAAAAB/wAAAAAAAAEOagAA/Ml6JPjF0TAAAAAB/wAAA
AAAAAEObAAA/NjPAPjuqrAAAAAB/wAAAAAAAAEObgAA/MvIrPjwrpQAAAAB/wAAAAAAAAEOcAAA/
MPkqPjgmWQAAAAB/wAAAAAAAAEOcgAA/MLIAPjgByAAAAAB/wAAAAAAAAEOdAAA/MNw9Pic72QAA
AAB/wAAAAAAAAEOdgAA/L4J7PhVbJwAAAAB/wAAAAAAAAEOeAAA/LZQwPg9tBgAAAAB/wAAAAAAA
AEOegAA/MeqkPf7ygwAAAAB/wAAAAAAAAEOfAAA/OCOzPgMSRAAAAAB/wAAAAAAAAEOfgAA/O/1Q
Pg/1QQAAAAB/wAAAAAAAAEOgAAA/PtCDPhUiWwAAAAB/wAAAAAAAAEOggAA/PP+NPhyyhgAAAAB/
wAAAAAAAAEOhAAA/OrrQPiEZAQAAAAB/wAAAAAAAAEOhgAA/O0eIPiEDhAAAAAB/wAAAAAAAAEOi
AAA/N2lWPh4LqwAAAAB/wAAAAAAAAEOigAA/M2SBPhg3XAAAAAB/wAAAAAAAAEOjAAA/NDzVPhWs
uAAAAAB/wAAAAAAAAEOjgAA/OQaxPhy+TAAAAAB/wAAAAAAAAEOkAAA/N5IPPhfv+gAAAAB/wAAA
AAAAAEOkgAA/OivUPhM7+AAAAAB/wAAAAAAAAEOlAAA/N7r9Pgaw3AAAAAB/wAAAAAAAAEOlgAA/
NKEGPfgNtQAAAAB/wAAAAAAAAEOmAAA/LdwBPdoRCAAAAAB/wAAAAAAAAEOmgAA/KhZ1PbcklwAA
AAB/wAAAAAAAAEOnAAA/KulzPbNLkAAAAAB/wAAAAAAAAEOngAA/KLoXPbWBGgAAAAB/wAAAAAAA
AEOoAAA/JvNOPbjHtAAAAAB/wAAAAAAAAEOogAA/IQlFPdGnzQAAAAB/wAAAAAAAAEOpAAA/Hn84
Pdvb/AAAAAB/wAAAAAAAAEOpgAA/F20XPc8mBgAAAAB/wAAAAAAAAEOqAAA/FfNCPc/5MwAAAAB/
wAAAAAAAAEOqgAA/FcbCPaamTQAAAAB/wAAAAAAAAEOrAAA/Fw08PY9auQAAAAB/wAAAAAAAAEOr
gAA/HghzPZNY8wAAAAB/wAAAAAAAAEOsAAA/IlEOPZcMIgAAAAB/wAAAAAAAAEOsgAA/I3AuPZqD
LwAAAAB/wAAAAAAAAEOtAAA/JP4ePbTKDwAAAAB/wAAAAAAAAEOtgAA/InawPdTULQAAAAB/wAAA
AAAAAEOuAAA/Fb14PdlfxwAAAAB/wAAAAAAAAEOugAA/FV5VPcdPGQAAAAB/wAAAAAAAAEOvAAA/
E1FAPa3phQAAAAB/wAAAAAAAAEOvgAA/ESrSPabK6AAAAAB/wAAAAAAAAEOwAAA/CsOcPaOjiwAA
AAB/wAAAAAAAAEOwgAA/BLhKPZ3QpwAAAAB/wAAAAAAAAEOxAAA/Bf5iPaQoegAAAAB/wAAAAAAA
AEOxgAA/Ak1zPaCtLwAAAAB/wAAAAAAAAEOyAAA+/+JYPZ/XGAAAAAB/wAAAAAAAAEOygAA+/v3Z
PZlx2gAAAAB/wAAAAAAAAEOzAAA+7P5OPZqM4gAAAAB/wAAAAAAAAEOzgAA+9Eo6PY5QGQAAAAB/
wAAAAAAAAEO0AAA+77PLPYG7XAAAAAB/wAAAAAAAAEO0gAA+71UsPY9vigAAAAB/wAAAAAAAAEO1
AAA+6FwCPaS2DAAAAAB/wAAAAAAAAEO1gAA+3kPKPZuxygAAAAB/wAAAAAAAAEO2AAA+1aNsPYuh
BgAAAAB/wAAAAAAAAEO2gAA+0JuOPXJLIQAAAAB/wAAAAAAAAEO3AAA+zpPEPYH4MAAAAAB/wAAA
AAAAAEO3gAA+zYd+PW4/kQAAAAB/wAAAAAAAAEO4AAA+zv8uPXYpPQAAAAB/wAAAAAAAAEO4gAA+
0rj7PY616QAAAAB/wAAAAAAAAEO5AAA+yDUEPY0zNwAAAAB/wAAAAAAAAEO5gAA+v6TNPYbzGgAA
AAB/wAAAAAAAAEO6AAA+u7xBPV1VzgAAAAB/wAAAAAAAAEO6gAA+vWVUPWAR9AAAAAB/wAAAAAAA
AEO7AAA+v+KfPRQgcwAAAAB/wAAAAAAAAEO7gAA+ue6vPNSZcgAAAAB/wAAAAAAAAEO8AAA+wez0
PKbHVQAAAAB/wAAAAAAAAEO8gAA+yJ0xPD/YVQAAAAB/wAAAAAAAAEO9AAA+w1GaPGCctQAAAAB/
wAAAAAAAAEO9gAA+xvVEPDwLBwAAAAB/wAAAAAAAAEO+AAA+ux98POfyVgAAAAB/wAAAAAAAAEO+
gAA+ujhaPTzhvAAAAAB/wAAAAAAAAEO/AAA+t3e9PVztAQAAAAB/wAAAAAAAAEO/gAA+syYUPVk7
rwAAAAB/wAAAAAAAAEPAAAA+re4HPVVLYgAAAAB/wAAAAAAAAEPAgAA+sDHOPW4+1gAAAAB/wAAA
AAAAAEPBAAA+q4kAPXQU+wAAAAB/wAAAAAAAAEPBgAA+rj95PXwvmgAAAAB/wAAAAAAAAEPCAAA+
s1wXPXNqJQAAAAB/wAAAAAAAAEPCgAA+t0I+PXmrRQAAAAB/wAAAAAAAAEPDAAA+wIwSPXGRswAA
AAB/wAAAAAAAAEPDgAA+w7I0PXRZ8wAAAAB/wAAAAAAAAEPEAAA+xAzCPTr58wAAAAB/wAAAAAAA
AEPEgAA+v8YSPS1+kQAAAAB/wAAAAAAAAEPFAAA+vg3UPRERoAAAAAB/wAAAAAAAAEPFgAA+rgTg
PS4qPQAAAAB/wAAAAAAAAEPGAAA+nxHlPXOZ6gAAAAB/wAAAAAAAAEPGgAA+lEGlPYeliwAAAAB/
wAAAAAAAAEPHAAA+iUnIPZAw6QAAAAB/wAAAAAAAAEPHgAA+iJWJPYurlwAAAAB/wAAAAAAAAEPI
AAA+iqNiPXNzWQAAAAB/wAAAAAAAAEPIgAA+kdVjPVAFpQAAAAB/wAAAAAAAAEPJAAA+l1KLPWKb
4gAAAAB/wAAAAAAAAEPJgAA+n6OSPZdVOwAAAAB/wAAAAAAAAEPKAAA+qKPJPahCjwAAAAB/wAAA
AAAAAEPKgAA+oyHEPZXhlgAAAAB/wAAAAAAAAEPLAAA+pnJWPYex6QAAAAB/wAAAAAAAAEPLgAA+
pG3lPXmLUwAAAAB/wAAAAAAAAEPMAAA+nO2CPVkL9AAAAAB/wAAAAAAAAEPMgAA+m6u5PUcLyQAA
AAB/wAAAAAAAAEPNAAA+mKG4PTrl1QAAAAB/wAAAAAAAAEPNgAA+nal5PSn5HwAAAAB/wAAAAAAA
AEPOAAA+mIDLPRH4/AAAAAB/wAAAAAAAAEPOgAA+lZDdPQxZ0wAAAAB/wAAAAAAAAEPPAAA+kZ5+
PQh+zAAAAAB/wAAAAAAAAEPPgAA+iy9aPQoxCgAAAAB/wAAAAAAAAEPQAAA+iNE9PO0HOQAAAAB/
wAAAAAAAAEPQgAA+lAJUPMMwqAAAAAB/wAAAAAAAAEPRAAA+mN0MPLFYWwAAAAB/wAAAAAAAAEPR
gAA+mfLnPOd9HAAAAAB/wAAAAAAAAEPSAAA+k72LPOAgVgAAAAB/wAAAAAAAAEPSgAA+kijlPStT
VQAAAAB/wAAAAAAAAEPTAAA+mi5cPT2jDAAAAAB/wAAAAAAAAEPTgAA+kZXSPVGFDgAAAAB/wAAA
AAAAAEPUAAA+koRjPY5ATwAAAAB/wAAAAAAAAEPUgAA+j6mFPZqcfQAAAAB/wAAAAAAAAEPVAAA+
izO8PazIFwAAAAB/wAAAAAAAAEPVgAA+iz1FPbACLgAAAAB/wAAAAAAAAEPWAAA+jas7Pa8ovgAA
AAB/wAAAAAAAAEPWgAA+jMeqPaa03AAAAAB/wAAAAAAAAEPXAAA+iNuBPZ3cTQAAAAB/wAAAAAAA
AEPXgAA+iDfyPYNn8gAAAAB/wAAAAAAAAEPYAAA+hK60PYRmywAAAAB/wAAAAAAAAEPYgAA+fQLo
PWXViQAAAAB/wAAAAAAAAEPZAAA+gjmGPS3/LwAAAAB/wAAAAAAAAEPZgAA+joAUPT3prAAAAAB/
wAAAAAAAAEPaAAA+mrnTPQwZKQAAAAB/wAAAAAAAAEPagAA+pFQwPOkj+gAAAAB/wAAAAAAAAEPb
AAA+pAcsPQEMFAAAAAB/wAAAAAAAAEPbgAA+oIxiPRsqtwAAAAB/wAAAAAAAAEPcAAA+llhsPRBp
/AAAAAB/wAAAAAAAAEPcgAA+mrJNPSaU2AAAAAB/wAAAAAAAAEPdAAA+qav8Pa54twAAAAB/wAAA
AAAAAEPdgAA+oZPKPdp8/wAAAAB/wAAAAAAAAEPeAAA+oxFNPezyMgAAAAB/wAAAAAAAAEPegAA+
qNkPPefmzgAAAAB/wAAAAAAAAEPfAAA+o5F1Pc/i0gAAAAB/wAAAAAAAAEPfgAA+kDdfPW8gKQAA
AAB/wAAAAAAAAEPgAAA+hbesPW7ILgAAAAB/wAAAAAAAAEPggAA+iqO9PWm+PgAAAAB/wAAAAAAA
AEPhAAA+jvduPYcFkAAAAAB/wAAAAAAAAEPhgAA+i2wdPZuDZAAAAAB/wAAAAAAAAEPiAAA+jfQF
PaMAWwAAAAB/wAAAAAAAAEPigAA+pbmYPa6SwAAAAAB/wAAAAAAAAEPjAAA+sdrpPapJhAAAAAB/
wAAAAAAAAEPjgAA+uv+xPafYvQAAAAB/wAAAAAAAAEPkAAA+u/bAPcW9EQAAAAB/wAAAAAAAAEPk
gAA+sz7QPdeVdgAAAAB/wAAAAAAAAEPlAAA+sx2GPcgodgAAAAB/wAAAAAAAAEPlgAA+pEpWPYsc
vgAAAAB/wAAAAAAAAEPmAAA+kECRPXQPLAAAAAB/wAAAAAAAAEPmgAA+fu+MPP7pjwAAAAB/wAAA
AAAAAEPnAAA+ggpCPR4IQQAAAAB/wAAAAAAAAEPngAA+kQGRPSn6WAAAAAB/wAAAAAAAAEPoAAA+
pb6OPOu0twAAAAB/wAAAAAAAAEPogAA+pNLJPMdsMgAAAAB/wAAAAAAAAEPpAAA+rFVqPOWfTAAA
AAB/wAAAAAAAAEPpgAA+rNvePQ/ZzAAAAAB/wAAAAAAAAEPqAAA+rWoiPTz1agAAAAB/wAAAAAAA
AEPqgAA+pHaoPSqiDQAAAAB/wAAAAAAAAEPrAAA+hu5VPYSFYQAAAAB/wAAAAAAAAEPrgAA+iMpQ
PY9wSAAAAAB/wAAAAAAAAEPsAAA+iU/ePYoB1AAAAAB/wAAAAAAAAEPsgAA+h5/4PXdm2AAAAAB/
wAAAAAAAAEPtAAA+hXtsPW6zCAAAAAB/wAAAAAAAAEPtgAA+lQt/PQkapAAAAAB/wAAAAAAAAEPu
AAA+kcixPMubDQAAAAB/wAAAAAAAAEPugAA+lvh+PMwF6wAAAAB/wAAAAAAAAEPvAAA+lq8gPLLb
0wAAAAB/wAAAAAAAAEPvgAA+lQbdPOHnJgAAAAB/wAAAAAAAAEPwAAA+mP/hPTyZFQAAAAB/wAAA
AAAAAEPwgAA+oq22PUQFxQAAAAB/wAAAAAAAAEPxAAA+m1POPXifpQAAAAB/wAAAAAAAAEPxgAA+
k34XPWdhagAAAAB/wAAAAAAAAEPyAAA+jAgrPXWQ4gAAAAB/wAAAAAAAAEPygAA+hEQjPZHmHgAA
AAB/wAAAAAAAAEPzAAA+ZBNhPavVDwAAAAB/wAAAAAAAAEPzgAA+Y4ASPbPmCAAAAAB/wAAAAAAA
AEP0AAA+bnv0PaOzVAAAAAB/wAAAAAAAAEP0gAA+kt7oPaSroAAAAAB/wAAAAAAAAEP1AAA+ltaj
PZuLmwAAAAB/wAAAAAAAAEP1gAA+nEu+PYXQuAAAAAB/wAAAAAAAAEP2AAA+mt+APRMK4gAAAAB/
wAAAAAAAAEP2gAA+mW8yPKsbeQAAAAB/wAAAAAAAAEP3AAA+kmYBPKy/BwAAAAB/wAAAAAAAAEP3
gAA+in4LPQNpqQAAAAB/wAAAAAAAAEP4AAA+SW5XPcYG1AAAAAB/wAAAAAAAAEP4gAA+GO5cPay0
2wAAAAB/wAAAAAAAAEP5AAA+JfyiPWEtmQAAAAB/wAAAAAAAAEP5gAA+MrCRPRuTrgAAAAB/wAAA
AAAAAEP6AAA+RouqPMyWKgAAAAB/wAAAAAAAAEP6gAA+QMKJPR4xnwAAAAB/wAAAAAAAAEP7AAA+
US4SPT3B5wAAAAB/wAAAAAAAAEP7gAA+Qr+4PUlyCwAAAAB/wAAAAAAAAEP8AAA+MAuNPWyGhgAA
AAB/wAAAAAAAAEP8gAA+JB7lPYGuvQAAAAB/wAAAAAAAAEP9AAA+F8cUPYMivQAAAAB/wAAAAAAA
AEP9gAA+FlPgPUSk5gAAAAB/wAAAAAAAAEP+AAA+Lw3RPOPWgwAAAAB/wAAAAAAAAEP+gAA+L5ig
PJgrCwAAAAB/wAAAAAAAAEP/AAA+PV5iPS4Y7gAAAAB/wAAAAAAAAEP/gAA+Nd5lPXGZwQAAAAB/
wAAAAAAAAEQAAAA+FM6xPVeFiwAAAAB/wAAAAAAAAEQAQAA98C1mPXHmQwAAAAB/wAAAAAAAAEQA
gAA9z0qtPTtOUgAAAAB/wAAAAAAAAEQAwAA+CNUvPPCjLgAAAAB/wAAAAAAAAEQBAAA+AClUPSp3
uQAAAAB/wAAAAAAAAEQBQAA+GfZzPTQgNQAAAAB/wAAAAAAAAEQBgAA+SJ0TPV6AXQAAAAB/wAAA
AAAAAEQBwAA+XPgCPXCvXwAAAAB/wAAAAAAAAEQCAAA+U/nPPX7/AwAAAAB/wAAAAAAAAEQCQAA+
P9iXPVZ3QQAAAAB/wAAAAAAAAEQCgAA+ORhxPXc5SwAAAAB/wAAAAAAAAEQCwAA+HrZUPXkeywAA
AAB/wAAAAAAAAEQDAAA+D6z6PX+G/QAAAAB/wAAAAAAAAEQDQAA+EZfFPaAc9wAAAAB/wAAAAAAA
AEQDgAA+Sbm+PaMqDwAAAAB/wAAAAAAAAEQDwAA+VTriPbNbQwAAAAB/wAAAAAAAAEQEAAA+Nn3+
PadnfAAAAAB/wAAAAAAAAEQEQAA9z5AYPaIGCgAAAAB/wAAAAAAAAEQEgAA9p0LgPazqhgAAAAB/
wAAAAAAAAEQEwAA9rN0qPZRS9AAAAAB/wAAAAAAAAEQFAAA8J3XhPgB/bwAAAAB/wAAAAAAAAEQF
QAA9G7kAPfkwMwAAAAB/wAAAAAAAAEQFgAA9lqyJPgMbSwAAAAB/wAAAAAAAAEQFwAA9q/zRPgRc
TAAAAAB/wAAAAAAAAEQGAAA9uBYQPe4PJAAAAAB/wAAAAAAAAEQGQAA9v8tLPcWr7QAAAAB/wAAA
AAAAAEQGgAA9xXjHPdFIGgAAAAB/wAAAAAAAAEQGwAA9osI2PfEgsgAAAAB/wAAAAAAAAEQHAAA9
L5S3Paaw7wAAAAB/wAAAAAAAAEQHQAA82vEePZ++igAAAAB/wAAAAAAAAEQHgAA8nUltPYMROAAA
AAB/wAAAAAAAAEQHwAA9C0K9PVCsVgAAAAB/wAAAAAAAAEQIAAA9XgyHPSRyFwAAAAB/wAAAAAAA
AEQIQAA9X7i4PQFQ/wAAAAB/wAAAAAAAAEQIgAA9F02SPNFiRwAAAAB/wAAAAAAAAEQIwAA9Rlqe
PRgIhAAAAAB/wAAAAAAAAEQJAAA9oQH1PRzW7QAAAAB/wAAAAAAAAEQJQAA9t0a3PTWsagAAAAB/
wAAAAAAAAEQJgAA9u7MdPWVOOgAAAAB/wAAAAAAAAEQJwAA9rX7YPVSyDQAAAAB/wAAAAAAAAEQK
AAA9m0A1PU5f+AAAAAB/wAAAAAAAAEQKQAA9qifhPXRAIgAAAAB/wAAAAAAAAEQKgAA9tFx/PWns
/wAAAAB/wAAAAAAAAEQKwAA99CiBPYOAXQAAAAB/wAAAAAAAAEQLAAA+AtVNPaaRgwAAAAB/wAAA
AAAAAEQLQAA9zO6XPa0IPAAAAAB/wAAAAAAAAEQLgAA9pzuwPZdxPQAAAAB/wAAAAAAAAEQLwAA9
EqKQPaDi/QAAAAB/wAAAAAAAAEQMAAA8xuzAPYt8TgAAAAB/wAAAAAAAAEQMQAA8nsmbPVaxQwAA
AAB/wAAAAAAAAEQMgAA7+TM/PREZBgAAAAB/wAAAAAAAAEQMwAA9GKY9PTd/qwAAAAB/wAAAAAAA
AEQNAAA9gWs8PWgllgAAAAB/wAAAAAAAAEQNQAA9fhSfPYfRNgAAAAB/wAAAAAAAAEQNgAA9OSVT
PXHaawAAAAB/wAAAAAAAAEQNwAA9MBpjPW+dtgAAAAB/wAAAAAAAAEQOAAA9KWxuPTJ65QAAAAB/
wAAAAAAAAEQOQAA9J719PKkfegAAAAB/wAAAAAAAAEQOgAA9j25ZO0ajPgAAAAB/wAAAAAAAAEQO
wAA94vT+PO6l4QAAAAB/wAAAAAAAAEQPAAA+GKSgPTQTygAAAAB/wAAAAAAAAEQPQAA+MI/kPU76
yAAAAAB/wAAAAAAAAEQPgAA+JwiBPT9IJwAAAAB/wAAAAAAAAEQPwAA+OTs+PTxZagAAAAB/wAAA
AAAAAEQQAAA+F2tkPRFvDgAAAAB/wAAAAAAAAEQQQAA+FCW8PPAADwAAAAB/wAAAAAAAAEQQgAA+
E4aIPNv2XAAAAAB/wAAAAAAAAEQQwAA99herPKCEfAAAAAB/wAAAAAAAAEQRAAA9sIpxPTyQlwAA
AAB/wAAAAAAAAEQRQAA91CASPWRVhwAAAAB/wAAAAAAAAEQRgAA9x1zJPYXIeAAAAAB/wAAAAAAA
AEQRwAA95OYuPaB41AAAAAB/wAAAAAAAAEQSAAA99uLyPaCQSwAAAAB/wAAAAAAAAEQSQAA99HE6
PY+oYwAAAAB/wAAAAAAAAEQSgAA92xT8PXm1dAAAAAB/wAAAAAAAAEQSwAA9inC0PVyzsgAAAAB/
wAAAAAAAAEQTAAA9eF1ZPUL17wAAAAB/wAAAAAAAAEQTQAA9eToUPSbPyAAAAAB/wAAAAAAAAEQT
gAA9iuMOPQvQCAAAAAB/wAAAAAAAAEQTwAA9joXcPTtC7wAAAAB/wAAAAAAAAEQUAAA9wH7/PQ02
KwAAAAB/wAAAAAAAAEQUQAA960aoPPim9AAAAAB/wAAAAAAAAEQUgAA+A4Y5PQUmggAAAAB/wAAA
AAAAAEQUwAA+EQzcPS38YAAAAAB/wAAAAAAAAEQVAAA+E4FfPVR3xgAAAAB/wAAAAAAAAEQVQAA+
AQt/PX3X3gAAAAB/wAAAAAAAAEQVgAA9/g3SPWDSaAAAAAB/wAAAAAAAAEQVwAA9zWm9PSY8eAAA
AAB/wAAAAAAAAEQWAAA9oX6LPN2ZaQAAAAB/wAAAAAAAAEQWQAA90G4yPLs3WgAAAAB/wAAAAAAA
AEQWgAA+ADZvPRZgpgAAAAB/wAAAAAAAAEQWwAA+JUeqPTNGfgAAAAB/wAAAAAAAAEQXAAA+KtIz
PUIVtQAAAAB/wAAAAAAAAEQXQAA+NJxfPW6wWAAAAAB/wAAAAAAAAEQXgAA+NHbwPT8yzwAAAAB/
wAAAAAAAAEQXwAA+FI+YPVSgwQAAAAB/wAAAAAAAAEQYAAA+BsRBPU7YnwAAAAB/wAAAAAAAAEQY
QAA9uIGvPW1RWwAAAAB/wAAAAAAAAEQYgAA9m0pWPWdUZQAAAAB/wAAAAAAAAEQYwAA9tFFEPWHA
tAAAAAB/wAAAAAAAAEQZAAA9zIStPXqLogAAAAB/wAAAAAAAAEQZQAA99sYIPYVFwAAAAAB/wAAA
AAAAAEQZgAA9/ywHPY2QSgAAAAB/wAAAAAAAAEQZwAA+AuPyPaIkpgAAAAB/wAAAAAAAAEQaAAA+
BXClPbUZuQAAAAB/wAAAAAAAAEQaQAA+Bt66Pa+owQAAAAB/wAAAAAAAAEQagAA93zcPPZSSpwAA
AAB/wAAAAAAAAEQawAA9vVCSPYU/DQAAAAB/wAAAAAAAAEQbAAA9lJ8QPVjZ0wAAAAB/wAAAAAAA
AEQbQAA9ZcdPPX/9tgAAAAB/wAAAAAAAAEQbgAA9mUqsPYGyyAAAAAB/wAAAAAAAAEQbwAA9woUq
PY3q1gAAAAB/wAAAAAAAAEQcAAA9w3WJPYYJzQAAAAB/wAAAAAAAAEQcQAA9n53hPZfy9wAAAAB/
wAAAAAAAAEQcgAA9muwfPYT6DAAAAAB/wAAAAAAAAEQcwAA9rWp+PX+irgAAAAB/wAAAAAAAAEQd
AAA9tltoPX2guwAAAAB/wAAAAAAAAEQdQAA9oykoPZ7lHgAAAAB/wAAAAAAAAEQdgAA9m3JrPbwd
bQAAAAB/wAAAAAAAAEQdwAA9k7csPcZt0AAAAAB/wAAAAAAAAEQeAAA9vrYtPb2k+AAAAAB/wAAA
AAAAAEQeQAA9/lhDPagVDgAAAAB/wAAAAAAAAEQegAA+Id3LPavZpwAAAAB/wAAAAAAAAEQewAA9
/76TPa7NFgAAAAB/wAAAAAAAAEQfAAA9+W4wPbA/YgAAAAB/wAAAAAAAAEQfQAA96ESwPa4QpAAA
AAB/wAAAAAAAAEQfgAA909l+Pa9XaQAAAAB/wAAAAAAAAEQfwAA9ryfaPacyrAAAAAB/wAAAAAAA
AEQgAAA9z3sAPZ65DAAAAAB/wAAAAAAAAEQgQAA916qaPZyyjgAAAAB/wAAAAAAAAEQggAA9rvvm
PYtf4gAAAAB/wAAAAAAAAEQgwAA9pSSBPYRBUAAAAAB/wAAAAAAAAEQhAAA9hc2dPWlfiAAAAAB/
wAAAAAAAAEQhQAA9jIJKPYx5awAAAAB/wAAAAAAAAEQhgAA9lDu0PYtkCwAAAAB/wAAAAAAAAEQh
wAA9iK1KPZ0I8gAAAAB/wAAAAAAAAEQiAAC7vjbEPh5W8wAAAAB/wAAAAAAAAEQiQAC7JRfoPiTL
BAAAAAB/wAAAAAAAAEQigAC7qgVTPhjHtAAAAAB/wAAAAAAAAEQiwAC6fH2APhwdDAAAAAB/wAAA
AAAAAEQjAAC6k/UQPhnCZAAAAAB/wAAAAAAAAEQjQAC6npLAPiIHbgAAAAB/wAAAAAAAAEQjgAC8
3weOPiS8gQAAAAB/wAAAAAAAAEQjwAC8hkeaPixrUgAAAAB/wAAAAAAAAEQkAAC8tpWOPjpzyQAA
AAB/wAAAAAAAAEQkQAC8SMXVPj6r/wAAAAB/wAAAAAAAAEQkgAA8mhqKPjHa1AAAAAB/wAAAAAAA
AEQkwAA8yhu1Ph2XSQAAAAB/wAAAAAAAAEQlAAA866InPhG11gAAAAB/wAAAAAAAAEQlQAA9Zz7f
PgdUfgAAAAB/wAAAAAAAAEQlgAA9hYXIPfoHJwAAAAB/wAAAAAAAAEQlwAA9f0iBPfnRPAAAAAB/
wAAAAAAAAEQmAAA9RnlNPgFXTQAAAAB/wAAAAAAAAEQmQAA9DpOrPgMPBwAAAAB/wAAAAAAAAEQm
gAA9AYt+PgDofAAAAAB/wAAAAAAAAEQmwAA87Dn5PeSQRQAAAAB/wAAAAAAAAEQnAAA8xYryPbKz
uwAAAAB/wAAAAAAAAEQnQAA9GCsAPZoZrgAAAAB/wAAAAAAAAEQngAA9THByPYOQXQAAAAB/wAAA
AAAAAEQnwAA9VWSTPY+2BwAAAAB/wAAAAAAAAEQoAAA9kWcnPaTAmwAAAAB/wAAAAAAAAEQoQAA8
kNUnPZKJ7QAAAAB/wAAAAAAAAEQogAA8loaoPZ83jAAAAAB/wAAAAAAAAEQowAA83HaWPbF4JAAA
AAB/wAAAAAAAAEQpAAA841yIPas89AAAAAB/wAAAAAAAAEQpQAA9B2RQPZiMwQAAAAB/wAAAAAAA
AEQpgAA9Mt+UPa/eewAAAAB/wAAAAAAAAEQpwAA9Uy1YPajQmwAAAAB/wAAAAAAAAEQqAAA9N+n2
PbdpbAAAAAB/wAAAAAAAAEQqQAA9IZnKPc8NGQAAAAB/wAAAAAAAAEQqgAA9anFWPdRSaAAAAAB/
wAAAAAAAAEQqwAA9gEREPd0/EgAAAAB/wAAAAAAAAEQrAAA9bFSePd7ssQAAAAB/wAAAAAAAAEQr
QAA9WWbSPcdJBQAAAAB/wAAAAAAAAEQrgAA9R+moPcz5WAAAAAB/wAAAAAAAAEQrwAA9hHarPcPj
awAAAAB/wAAAAAAAAEQsAAA9k/9PPb5njAAAAAB/wAAAAAAAAEQsQAA9rtkYPdfSNAAAAAB/wAAA
AAAAAEQsgAA9kl4yPeqb9QAAAAB/wAAAAAAAAEQswAA9pEZAPfK+uAAAAAB/wAAAAAAAAEQtAAA9
t8rjPgnSsgAAAAB/wAAAAAAAAEQtQAA96BHWPgdegQAAAAB/wAAAAAAAAEQtgAA9+8v1Phi1vwAA
AAB/wAAAAAAAAEQtwAA98OslPgnrrQAAAAB/wAAAAAAAAEQuAAA9zvzuPgl75gAAAAB/wAAAAAAA
AEQuQAA94A6qPgydqAAAAAB/wAAAAAAAAEQugAA95dBgPgevfwAAAAB/wAAAAAAAAEQuwAA+A0+f
PdFJDQAAAAB/wAAAAAAAAEQvAAA9+YvCPaDhMgAAAAB/wAAAAAAAAEQvQAA+AHuwPZZzFQAAAAB/
wAAAAAAAAEQvgAA94v54PZFjkwAAAAB/wAAAAAAAAEQvwAA9vuooPaJjiQAAAAB/wAAAAAAAAEQw
AAA9ytv1PbI/NwAAAAB/wAAAAAAAAEQwQAA90JApPcCijQAAAAB/wAAAAAAAAEQwgAA962vOPdCB
kwAAAAB/wAAAAAAAAEQwwAA9+vLSPdhOHAAAAAB/wAAAAAAAAEQxAAA+DMYcPe7QqwAAAAB/wAAA
AAAAAEQxQAA+BM0fPfnlXwAAAAB/wAAAAAAAAEQxgAA+DUuHPeDiqAAAAAB/wAAAAAAAAEQxwAA+
BC6yPb7SzQAAAAB/wAAAAAAAAEQyAAA94AkNPbCH9QAAAAB/wAAAAAAAAEQyQAA93ip4PaqiiQAA
AAB/wAAAAAAAAEQygAA94Wr3Pa62CwAAAAB/wAAAAAAAAEQywAA96lSaPaODzQAAAAB/wAAAAAAA
AEQzAAA95DptPYa+4wAAAAB/wAAAAAAAAEQzQAA97+qEPUgaSwAAAAB/wAAAAAAAAEQzgAA+AvI7
PVEbaAAAAAB/wAAAAAAAAEQzwAA9/MppPWEb9AAAAAB/wAAAAAAAAEQ0AAA+BtC3PWM+9gAAAAB/
wAAAAAAAAEQ0QAA98d49PW3NzgAAAAB/wAAAAAAAAEQ0gAA+C5xdPYj4zAAAAAB/wAAAAAAAAEQ0
wAA+Eb1jPaUuiAAAAAB/wAAAAAAAAEQ1AAA+FAQkPbDDvAAAAAB/wAAAAAAAAEQ1QAA+EdQwPbL+
uAAAAAB/wAAAAAAAAEQ1gAA+H3mFPaCiaQAAAAB/wAAAAAAAAEQ1wAA+G+jIPZi9yAAAAAB/wAAA
AAAAAEQ2AAA+FjyNPaWFgAAAAAB/wAAAAAAAAEQ2QAA+GOQdPZsj7wAAAAB/wAAAAAAAAEQ2gAA+
CIgBPadPxAAAAAB/wAAAAAAAAEQ2wAA+EBN/PZXrkwAAAAB/wAAAAAAAAEQ3AAA98SIaPVklCQAA
AAB/wAAAAAAAAEQ3QAA9ynAoPWap2wAAAAB/wAAAAAAAAEQ3gAA9zOFAPUgDkQAAAAB/wAAAAAAA
AEQ3wAA9oRPzPSHF2QAAAAB/wAAAAAAAAEQ4AAA9cmpyPTC7xAAAAAB/wAAAAAAAAEQ4QAA9RxJQ
PVKGJwAAAAB/wAAAAAAAAEQ4gAA9TKxlPSz9QAAAAAB/wAAAAAAAAEQ4wAA9bW+qPVMF4gAAAAB/
wAAAAAAAAEQ5AAA9gejmPXMKFAAAAAB/wAAAAAAAAEQ5QAA9halmPWiClQAAAAB/wAAAAAAAAEQ5
gAA9GS72PX/IpQAAAAB/wAAAAAAAAEQ5wAA9JqWQPY9IAQAAAAB/wAAAAAAAAEQ6AAA9COuqPZfr
AAAAAAB/wAAAAAAAAEQ6QAA9R5kyPY+TcQAAAAB/wAAAAAAAAEQ6gAA9YC7JPYiFoAAAAAB/wAAA
AAAAAEQ6wAA9bL9VPYdLfgAAAAB/wAAAAAAAAEQ7AAA9k2wzPYGsUQAAAAB/wAAAAAAAAEQ7QAA9
nRhGPSaDJAAAAAB/wAAAAAAAAEQ7gAA9qkGsPSvPGAAAAAB/wAAAAAAAAEQ7wAA9losTPXDFMQAA
AAB/wAAAAAAAAEQ8AAA9h6I5PYSlcwAAAAB/wAAAAAAAAEQ8QAA9LY2WPYb90gAAAAB/wAAAAAAA
AEQ8gAA80MFuPZcTowAAAAB/wAAAAAAAAEQ8wAA8/XiQPYpOAwAAAAB/wAAAAAAAAEQ9AAA9AIPk
PV4OTAAAAAB/wAAAAAAAAEQ9QAA9D3IUPWMlAAAAAAB/wAAAAAAAAEQ9gAA9ZlprPWJjtwAAAAB/
wAAAAAAAAEQ9wAA9l1P2PYavgQAAAAB/wAAAAAAAAEQ+AAA9jp2APZOvDgAAAAB/wAAAAAAAAEQ+
QAA9gQBjPYriTgAAAAB/wAAAAAAAAEQ+gAA9YEsuPX8K3QAAAAB/wAAAAAAAAEQ+wAA9jsSqPXdi
FAAAAAB/wAAAAAAAAEQ/AAA9yxLgPWZJtgAAAAB/wAAAAAAAAEQ/QAA9/P7OPXVLAAAAAAB/wAAA
AAAAAEQ/gAA+BribPZAoxAAAAAB/wAAAAAAAAEQ/wAA9/PyePYAVuQAAAAB/wAAAAAAAAERAAAA9
uUwTPYIfYwAAAAB/wAAAAAAAAERAQAA9jinPPYlzlgAAAAB/wAAAAAAAAERAgAA9KSbJPWKDUQAA
AAB/wAAAAAAAAERAwAA80qTFPUjKZAAAAAB/wAAAAAAAAERBAAA8gRTFPX80DQAAAAB/wAAAAAAA
AERBQAA8z39OPZ1ZUgAAAAB/wAAAAAAAAERBgAA9ZxQ8Pce9TAAAAAB/wAAAAAAAAERBwAA9iH89
Pd1j0QAAAAB/wAAAAAAAAERCAAA9QTZsPfEprAAAAAB/wAAAAAAAAERCQAA9IfQGPe9KFAAAAAB/
wAAAAAAAAERCgAA6uBBePcbx2QAAAAB/wAAAAAAAAERCwAC89VwUPbwiUAAAAAB/wAAAAAAAAERD
AAC9OAuwPawNvQAAAAB/wAAAAAAAAERDQAC9HbRkPbe84gAAAAB/wAAAAAAAAERDgAC8gaquPb7T
HwAAAAB/wAAAAAAAAERDwAA8KESWPdWdmgAAAAB/wAAAAAAAAEREAAA8YQyvPeOv/QAAAAB/wAAA
AAAAAEREQAA70CpGPeeylgAAAAB/wAAAAAAAAEREgAC7DOluPeS3AwAAAAB/wAAAAAAAAEREwAC7
7ICyPdIIEgAAAAB/wAAAAAAAAERFAAC8SQTlPa+mNgAAAAB/wAAAAAAAAERFQAC7pJo6PbYNWgAA
AAB/wAAAAAAAAERFgAC8CpTUPb6lnwAAAAB/wAAAAAAAAERFwAC78Em0PdAifAAAAAB/wAAAAAAA
AERGAAA8FxuOPcv46QAAAAB/wAAAAAAAAERGQAA9GGYPPcMFFwAAAAB/wAAAAAAAAERGgAA9b72e
PbrkxwAAAAB/wAAAAAAAAERGwAA9fSPsPYSf/QAAAAB/wAAAAAAAAERHAAA9lXAUPWECoQAAAAB/
wAAAAAAAAERHQAA9mc1ePWdskgAAAAB/wAAAAAAAAERHgAA9mQfuPXydewAAAAB/wAAAAAAAAERH
wAA9i+PePWdEYAAAAAB/wAAAAAAAAERIAAA9L4iGPZe5ygAAAAB/wAAAAAAAAA==</set>
      <set id="src_31111" fmt="ptset">AAAACXNyY18zMTExMQAAAAAAAAAGAAADhcLIAAC+VWJQPQyLFQAAAAB/wAAAAAAAAMLGAAC+e/lU
PR4qlwAAAAB/wAAAAAAAAMLEAAC+jSh6PYtM8AAAAAB/wAAAAAAAAMLCAAC+fRunPYt6uQAAAAB/
wAAAAAAAAMLAAAC+WN8+PWC/fQAAAAB/wAAAAAAAAMK+AAC+NC2kPRmlkAAAAAB/wAAAAAAAAMK8
AAC+C5XyPUWHrAAAAAB/wAAAAAAAAMK6AAC+DDl4PUBYxgAAAAB/wAAAAAAAAMK4AAC+BFDlPSjj
5QAAAAB/wAAAAAAAAMK2AAC+C/SlPPkwYQAAAAB/wAAAAAAAAMK0AAC+C17pPI9OEwAAAAB/wAAA
AAAAAMKyAAC+FPXhPJzLPgAAAAB/wAAAAAAAAMKwAAC+FvQCPOx6bgAAAAB/wAAAAAAAAMKuAAC+
C7QgPRA/NwAAAAB/wAAAAAAAAMKsAAC+Cw3pPRKYqQAAAAB/wAAAAAAAAMKqAAC9+dWzPR9GLQAA
AAB/wAAAAAAAAMKoAAC93y5uPSV1KQAAAAB/wAAAAAAAAMKmAAC9o5EZPQYSMgAAAAB/wAAAAAAA
AMKkAAC9X62WPUfjXgAAAAB/wAAAAAAAAMKiAAC7rvNoPc/kLAAAAAB/wAAAAAAAAMKgAAC7uYCm
PcjArwAAAAB/wAAAAAAAAMKeAAC8ig+SPZo2ggAAAAB/wAAAAAAAAMKcAAC8F1BUPWFGCQAAAAB/
wAAAAAAAAMKaAAC8YUOtPUZBdwAAAAB/wAAAAAAAAMKYAAC9DsiPPQwL7gAAAAB/wAAAAAAAAMKW
AAC9FNjtPQO1qgAAAAB/wAAAAAAAAMKUAAC9VZbTPMvLqwAAAAB/wAAAAAAAAMKSAAC9LwiYPOIU
sAAAAAB/wAAAAAAAAMKQAAC9exQEPLO19QAAAAB/wAAAAAAAAMKOAAC9sv4iPMHjAAAAAAB/wAAA
AAAAAMKMAAC91v4uPM4vPQAAAAB/wAAAAAAAAMKKAAC9t3gMPNbERAAAAAB/wAAAAAAAAMKIAAC9
l3NYPQg40wAAAAB/wAAAAAAAAMKGAAC9E06wPFHzZgAAAAB/wAAAAAAAAMKEAAC8gR6GPIu4rwAA
AAB/wAAAAAAAAMKCAAC8YcsRPMSLwQAAAAB/wAAAAAAAAMKAAAC8t3ogPOhYdwAAAAB/wAAAAAAA
AMJ8AAC8gCpjPN3TRwAAAAB/wAAAAAAAAMJ4AAC8DTMBPIrGcAAAAAB/wAAAAAAAAMJ0AAC9N6Ky
PSvcSgAAAAB/wAAAAAAAAMJwAAC9FXwwPPxJ+gAAAAB/wAAAAAAAAMJsAAC9B04QPNRQMAAAAAB/
wAAAAAAAAMJoAAC84qwcPQGh6AAAAAB/wAAAAAAAAMJkAAC9lOT9PZ8uOQAAAAB/wAAAAAAAAMJg
AAC9hb1aPaEiogAAAAB/wAAAAAAAAMJcAAC9g9VTPaQhCAAAAAB/wAAAAAAAAMJYAAC9NwQYPZuv
fQAAAAB/wAAAAAAAAMJUAAC9MT6SPZLZ9gAAAAB/wAAAAAAAAMJQAAC91N1XPXzJcQAAAAB/wAAA
AAAAAMJMAAC93Oo9PTD63gAAAAB/wAAAAAAAAMJIAAC93H8uPSJ3AAAAAAB/wAAAAAAAAMJEAAC9
5c1CPSMcIAAAAAB/wAAAAAAAAMJAAAC9yoOdPSJwZAAAAAB/wAAAAAAAAMI8AAC9wTWLPVZ8vwAA
AAB/wAAAAAAAAMI4AAC9iebnPWWtGgAAAAB/wAAAAAAAAMI0AAC9ZCEEPV5YHAAAAAB/wAAAAAAA
AMIwAAC9iGW5PZga3QAAAAB/wAAAAAAAAMIsAAC9pX+uPVlJPQAAAAB/wAAAAAAAAMIoAAC9DDoo
PaKRbAAAAAB/wAAAAAAAAMIkAAC9SbZkPYtkmAAAAAB/wAAAAAAAAMIgAAC90rQyPZdIYwAAAAB/
wAAAAAAAAMIcAAC98Cj/PZ1mJwAAAAB/wAAAAAAAAMIYAAC+I0PkPcUfiAAAAAB/wAAAAAAAAMIU
AAC+FImMPcI7+QAAAAB/wAAAAAAAAMIQAAC+PkCrPgvXyAAAAAB/wAAAAAAAAMIMAAC+EzLLPgH2
+wAAAAB/wAAAAAAAAMIIAAC94OPQPecPSAAAAAB/wAAAAAAAAMIEAAC9zw4QPcmrBQAAAAB/wAAA
AAAAAMIAAAC9p6BOPaQZ3wAAAAB/wAAAAAAAAMH4AAC+DEM9PdpQ3AAAAAB/wAAAAAAAAMHwAAC+
EZKcPbdjWgAAAAB/wAAAAAAAAMHoAAC+FD4OPavqhwAAAAB/wAAAAAAAAMHgAAC+EQk6PZG+PAAA
AAB/wAAAAAAAAMHYAAC+EiAMPZNL5gAAAAB/wAAAAAAAAMHQAAC+EBTlPVpnGwAAAAB/wAAAAAAA
AMHIAAC9+UQBPUShaAAAAAB/wAAAAAAAAMHAAAC95/j1PS1RyQAAAAB/wAAAAAAAAMG4AAC9t01P
PRNnhQAAAAB/wAAAAAAAAMGwAAC9kOTzPNjHDwAAAAB/wAAAAAAAAMGoAAC9pbycPIe/6wAAAAB/
wAAAAAAAAMGgAAC9jw/rPA8vzQAAAAB/wAAAAAAAAMGYAAC9jBu5PBGCRgAAAAB/wAAAAAAAAMGQ
AAC9hPQQPKq6zgAAAAB/wAAAAAAAAMGIAAC9UYfRPH7LEQAAAAB/wAAAAAAAAMGAAAC9aGg3PJE1
QAAAAAB/wAAAAAAAAMFwAAC9T6Z2O94EIAAAAAB/wAAAAAAAAMFgAAC9WrPIPGc00AAAAAB/wAAA
AAAAAMFQAAC9JkKiPJhXKQAAAAB/wAAAAAAAAMFAAAC9TvEHPMPLywAAAAB/wAAAAAAAAMEwAAC9
HVg8PQLaYAAAAAB/wAAAAAAAAMEgAAC82zhIPSEk8QAAAAB/wAAAAAAAAMEQAAC8tJZMPR4VyQAA
AAB/wAAAAAAAAMEAAAC6oftgPQ9g4wAAAAB/wAAAAAAAAMDgAAA8jVI9PK3lXgAAAAB/wAAAAAAA
AMDAAAA86dQDPBRBOAAAAAB/wAAAAAAAAMCgAAA8I303PIXdUgAAAAB/wAAAAAAAAMCAAAC7jNIG
PQppsgAAAAB/wAAAAAAAAMBAAAC9DZjGPQpiuQAAAAB/wAAAAAAAAMAAAAC9Q/pAPKmLZgAAAAB/
wAAAAAAAAL+AAAC9NcKmPFWkRAAAAAB/wAAAAAAAAAAAAAC9Ky6wO+bWRgAAAAB/wAAAAAAAAD+A
AAC8nIdQPJnHvgAAAAB/wAAAAAAAAEAAAAA6oquWPK7c9gAAAAB/wAAAAAAAAEBAAAA7pc8IPIW0
jQAAAAB/wAAAAAAAAECAAAA48QkAPQXJ7gAAAAB/wAAAAAAAAECgAAC85/e/PP/zewAAAAB/wAAA
AAAAAEDAAAC9ERJHPQ0sTgAAAAB/wAAAAAAAAEDgAAC9Iec0PQ0W+gAAAAB/wAAAAAAAAEEAAAC9
Qfj4PTA6EAAAAAB/wAAAAAAAAEEQAAC9HdHkPTvlpgAAAAB/wAAAAAAAAEEgAAC9CcpsPTL//QAA
AAB/wAAAAAAAAEEwAAC9GvLLPSGKMwAAAAB/wAAAAAAAAEFAAAC9LtftPRg1PAAAAAB/wAAAAAAA
AEFQAAC9guTUPRUqNAAAAAB/wAAAAAAAAEFgAAC9in/LPReLvgAAAAB/wAAAAAAAAEFwAAC9gshn
PRS7ZgAAAAB/wAAAAAAAAEGAAAC9X3dnPJdA3QAAAAB/wAAAAAAAAEGIAAC9GEFpPL7v/QAAAAB/
wAAAAAAAAEGQAAC9HmfTPOr19QAAAAB/wAAAAAAAAEGYAAC9Mrk+POCtSwAAAAB/wAAAAAAAAEGg
AAC9SxHDPLyROgAAAAB/wAAAAAAAAEGoAAC9biFtPESEHwAAAAB/wAAAAAAAAEGwAAC9jza2PLWv
rgAAAAB/wAAAAAAAAEG4AAC9jkBEPScfQgAAAAB/wAAAAAAAAEHAAAC9cY/7PVtWVgAAAAB/wAAA
AAAAAEHIAAC8+9iBPZuTIgAAAAB/wAAAAAAAAEHQAAC81eyjPXpGlQAAAAB/wAAAAAAAAEHYAAC9
sWLHPKxBlQAAAAB/wAAAAAAAAEHgAAC9wObKPQWLmAAAAAB/wAAAAAAAAEHoAAC91SJYPUasIQAA
AAB/wAAAAAAAAEHwAAC9v59gPXyOWAAAAAB/wAAAAAAAAEH4AAC9ukIMPXytgAAAAAB/wAAAAAAA
AEIAAAC9vC+cPVuSzQAAAAB/wAAAAAAAAEIEAAC9txULPVf8DQAAAAB/wAAAAAAAAEIIAAC9fgem
PTr0jgAAAAB/wAAAAAAAAEIMAAC9itoJPPM8iQAAAAB/wAAAAAAAAEIQAAC9Vox/PQJ7GgAAAAB/
wAAAAAAAAEIUAAC9DJnoPMsiIQAAAAB/wAAAAAAAAEIYAAC89z1kPQYoLgAAAAB/wAAAAAAAAEIc
AAC9A4OKPMWIIQAAAAB/wAAAAAAAAEIgAAC9IGZLPQIQ6AAAAAB/wAAAAAAAAEIkAAC9S3esPOnt
jgAAAAB/wAAAAAAAAEIoAAC9VpeYPRHNMgAAAAB/wAAAAAAAAEIsAAC9exE1PQQE+QAAAAB/wAAA
AAAAAEIwAAC9Uqi6PO5GGwAAAAB/wAAAAAAAAEI0AAC9KiiRPOVlMQAAAAB/wAAAAAAAAEI4AAC9
BClSPPbC5AAAAAB/wAAAAAAAAEI8AAC9GIQDPOrCzQAAAAB/wAAAAAAAAEJAAAC9EKpiPM4vEgAA
AAB/wAAAAAAAAEJEAAC87l6dPLRqfQAAAAB/wAAAAAAAAEJIAAC9SzggPQSqRAAAAAB/wAAAAAAA
AEJMAAC9SHYmPMGaCwAAAAB/wAAAAAAAAEJQAAC9TrPpPJgGowAAAAB/wAAAAAAAAEJUAAC9OmPG
PHNhJgAAAAB/wAAAAAAAAEJYAAC9Cz/DPH2MuAAAAAB/wAAAAAAAAEJcAAC9G+RzPKhbVAAAAAB/
wAAAAAAAAEJgAAC9lYBCPXc6rgAAAAB/wAAAAAAAAEJkAAC9jwquPXEqhQAAAAB/wAAAAAAAAEJo
AAC9aGmnPWO6OgAAAAB/wAAAAAAAAEJsAAC9VQ2lPV/tfQAAAAB/wAAAAAAAAEJwAAC9HZyiPTpO
8QAAAAB/wAAAAAAAAEJ0AAC7roi2PTpO4AAAAAB/wAAAAAAAAEJ4AAA6qkowPTf+jAAAAAB/wAAA
AAAAAEJ8AAA8LYK/PUVUjQAAAAB/wAAAAAAAAEKAAAA8M4X8PVrcrgAAAAB/wAAAAAAAAEKCAAA8
P3gbPWkrxAAAAAB/wAAAAAAAAEKEAAA8gUquPXrBsAAAAAB/wAAAAAAAAEKGAAA9Lo5HPWVhjgAA
AAB/wAAAAAAAAEKIAAA9UnOxPVVIdgAAAAB/wAAAAAAAAEKKAAA9jJ1fPVk32wAAAAB/wAAAAAAA
AEKMAAA9rQ5DPWgQAwAAAAB/wAAAAAAAAEKOAAA9ZvAjPW1nXQAAAAB/wAAAAAAAAEKQAAA9cnbD
PWL42gAAAAB/wAAAAAAAAEKSAAA9Mi9xPUWjTQAAAAB/wAAAAAAAAEKUAAA9BIF7PSq//wAAAAB/
wAAAAAAAAEKWAAA82mnjPLkm0gAAAAB/wAAAAAAAAEKYAAA8rBj2PPFkwwAAAAB/wAAAAAAAAEKa
AAA8JNwAPRuYLQAAAAB/wAAAAAAAAEKcAAA75h4sPRBnPwAAAAB/wAAAAAAAAEKeAAA7HouePSpw
LwAAAAB/wAAAAAAAAEKgAAC6lp2EPTsUSAAAAAB/wAAAAAAAAEKiAAC5k9fgPWCBVAAAAAB/wAAA
AAAAAEKkAAA7rsriPVreNwAAAAB/wAAAAAAAAEKmAAA9FJt9PXVc4AAAAAB/wAAAAAAAAEKoAAA9
jGm+PW7dqAAAAAB/wAAAAAAAAEKqAAA9gXeAPXB3RwAAAAB/wAAAAAAAAEKsAAA9PQbkPWfLKwAA
AAB/wAAAAAAAAEKuAAA85aU1PUaRlwAAAAB/wAAAAAAAAEKwAAA8mTTiPSgriQAAAAB/wAAAAAAA
AEKyAAA839i8PSlWKgAAAAB/wAAAAAAAAEK0AAA9GdSPPVBUOgAAAAB/wAAAAAAAAEK2AAA9LG0J
PV09LgAAAAB/wAAAAAAAAEK4AAA9R+CTPXXSMgAAAAB/wAAAAAAAAEK6AAA9ZjNVPYobkwAAAAB/
wAAAAAAAAEK8AAA9hFT3PZMdtAAAAAB/wAAAAAAAAEK+AAA9efYdPYeTMwAAAAB/wAAAAAAAAELA
AAA9hIRXPVdbawAAAAB/wAAAAAAAAELCAAA9iwrMPT2HzQAAAAB/wAAAAAAAAELEAAA9uu7XPSoU
SgAAAAB/wAAAAAAAAELGAAA969r0PTSF8wAAAAB/wAAAAAAAAELIAAA9+/5gPUrVcAAAAAB/wAAA
AAAAAELKAAA95+L7PWlNxQAAAAB/wAAAAAAAAELMAAA96hqhPXNo2QAAAAB/wAAAAAAAAELOAAA9
v4BXPWPPFgAAAAB/wAAAAAAAAELQAAA9rld4PUPI8QAAAAB/wAAAAAAAAELSAAA9vHHAPSH5HgAA
AAB/wAAAAAAAAELUAAA9pIa/PQO0lAAAAAB/wAAAAAAAAELWAAA9srU2PRScfwAAAAB/wAAAAAAA
AELYAAA9xBqdPS2c0gAAAAB/wAAAAAAAAELaAAA9vyGWPSz22AAAAAB/wAAAAAAAAELcAAA9riES
PQz57gAAAAB/wAAAAAAAAELeAAA9qrndPPniSAAAAAB/wAAAAAAAAELgAAA90U4nPRK2WQAAAAB/
wAAAAAAAAELiAAA971q6POu5BAAAAAB/wAAAAAAAAELkAAA95NcHPNVWVQAAAAB/wAAAAAAAAELm
AAA933E0PQ+eWwAAAAB/wAAAAAAAAELoAAA95vi9PTR+0AAAAAB/wAAAAAAAAELqAAA94drbPSeV
KwAAAAB/wAAAAAAAAELsAAA91NTyPWSr4gAAAAB/wAAAAAAAAELuAAA99anqPY0I3gAAAAB/wAAA
AAAAAELwAAA+CR28PZRutQAAAAB/wAAAAAAAAELyAAA+Jk9oPaJqKgAAAAB/wAAAAAAAAEL0AAA+
PehgPZBluwAAAAB/wAAAAAAAAEL2AAA+TGVaPZWDAQAAAAB/wAAAAAAAAEL4AAA+XtA3PYPGuwAA
AAB/wAAAAAAAAEL6AAA+Z+PdPY0idgAAAAB/wAAAAAAAAEL8AAA+ak2EPZ866wAAAAB/wAAAAAAA
AEL+AAA+cgMaPar1BwAAAAB/wAAAAAAAAEMAAAA+cSpmPboj/QAAAAB/wAAAAAAAAEMBAAA+bvCR
PbDzngAAAAB/wAAAAAAAAEMCAAA+fksSPZxZmQAAAAB/wAAAAAAAAEMDAAA+jVyNPYSdvgAAAAB/
wAAAAAAAAEMEAAA+kmL1PWGFRQAAAAB/wAAAAAAAAEMFAAA+mtVlPVmASAAAAAB/wAAAAAAAAEMG
AAA+mLhLPWbU1AAAAAB/wAAAAAAAAEMHAAA+kJ1ePYjkyAAAAAB/wAAAAAAAAEMIAAA+hvHwPcIb
xgAAAAB/wAAAAAAAAEMJAAA+g9afPd66CgAAAAB/wAAAAAAAAEMKAAA+iEfiPes2vgAAAAB/wAAA
AAAAAEMLAAA+itFXPgdBxAAAAAB/wAAAAAAAAEMMAAA+lSx2PgdOYwAAAAB/wAAAAAAAAEMNAAA+
lCLXPgfEYgAAAAB/wAAAAAAAAEMOAAA+kWYRPhMqAQAAAAB/wAAAAAAAAEMPAAA+h9gRPhCcAgAA
AAB/wAAAAAAAAEMQAAA+epJZPhRJzwAAAAB/wAAAAAAAAEMRAAA+d7o6PgfjBgAAAAB/wAAAAAAA
AEMSAAA+YRH/PgWODAAAAAB/wAAAAAAAAEMTAAA+cvf+PfyvCQAAAAB/wAAAAAAAAEMUAAA+dMGC
Peq/oAAAAAB/wAAAAAAAAEMVAAA+eQomPdqG9QAAAAB/wAAAAAAAAEMWAAA+g884Pb1JmQAAAAB/
wAAAAAAAAEMXAAA+hikUPcTjbwAAAAB/wAAAAAAAAEMYAAA+ifdjPb1vMAAAAAB/wAAAAAAAAEMZ
AAA+iQBkPbHeEQAAAAB/wAAAAAAAAEMaAAA+i//lPaZj4wAAAAB/wAAAAAAAAEMbAAA+j+q4PaU2
fgAAAAB/wAAAAAAAAEMcAAA+iVPHPZbQDAAAAAB/wAAAAAAAAEMdAAA+iRaOPaFwQwAAAAB/wAAA
AAAAAEMeAAA+hLoAPYz6wAAAAAB/wAAAAAAAAEMfAAA+gRYyPZUrigAAAAB/wAAAAAAAAEMgAAA+
ghIWPaT/UQAAAAB/wAAAAAAAAEMhAAA+hexIPZzewwAAAAB/wAAAAAAAAEMiAAA+kM/nPbAJfQAA
AAB/wAAAAAAAAEMjAAA+nxMQPaCXZQAAAAB/wAAAAAAAAEMkAAA+ptvoPZzMRQAAAAB/wAAAAAAA
AEMlAAA+rdfuPYLPtQAAAAB/wAAAAAAAAEMmAAA+rjm9PWN6BAAAAAB/wAAAAAAAAEMnAAA+p8hA
PVBGQQAAAAB/wAAAAAAAAEMoAAA+o3SSPVlgxAAAAAB/wAAAAAAAAEMpAAA+qCV6PUalPQAAAAB/
wAAAAAAAAEMqAAA+pEmePS5PFAAAAAB/wAAAAAAAAEMrAAA+oIizPSXXiAAAAAB/wAAAAAAAAEMs
AAA+mdTRPRVEQAAAAAB/wAAAAAAAAEMtAAA+kDKYPRkqlAAAAAB/wAAAAAAAAEMuAAA+g9hePQPs
ggAAAAB/wAAAAAAAAEMvAAA+eT/0PSIF+wAAAAB/wAAAAAAAAEMwAAA+cS9yPTgzzwAAAAB/wAAA
AAAAAEMxAAA+YZG2PXg00gAAAAB/wAAAAAAAAEMyAAA+Y9moPY+qTwAAAAB/wAAAAAAAAEMzAAA+
Y2nBPZpUqQAAAAB/wAAAAAAAAEM0AAA+a+oNPbAXaQAAAAB/wAAAAAAAAEM1AAA+eLFjPcPtIgAA
AAB/wAAAAAAAAEM2AAA+hiAKPdtlhgAAAAB/wAAAAAAAAEM3AAA+e9bePe40SQAAAAB/wAAAAAAA
AEM4AAA+g5NKPfYPegAAAAB/wAAAAAAAAEM5AAA+e28JPf0GjAAAAAB/wAAAAAAAAEM6AAA+if9L
PeagcwAAAAB/wAAAAAAAAEM7AAA+jYmnPeNUwgAAAAB/wAAAAAAAAEM8AAA+jK0vPb4lXAAAAAB/
wAAAAAAAAEM9AAA+jfhfPawQ0gAAAAB/wAAAAAAAAEM+AAA+jB+wPZgSywAAAAB/wAAAAAAAAEM/
AAA+mBfKPX+iDQAAAAB/wAAAAAAAAENAAAA+oBvqPW9zygAAAAB/wAAAAAAAAENBAAA+nq7xPXEA
1wAAAAB/wAAAAAAAAENCAAA+pDBTPWK79wAAAAB/wAAAAAAAAENDAAA+nE3uPU7t9gAAAAB/wAAA
AAAAAENEAAA+ngc/PUSKegAAAAB/wAAAAAAAAENFAAA+m9WVPWtrIwAAAAB/wAAAAAAAAENGAAA+
m8OcPWwajAAAAAB/wAAAAAAAAENHAAA+nvUYPY0p7AAAAAB/wAAAAAAAAENIAAA+oWzVPZMelgAA
AAB/wAAAAAAAAENJAAA+pnSLPaSuXgAAAAB/wAAAAAAAAENKAAA+q5vHPbc1/gAAAAB/wAAAAAAA
AENLAAA+rHQ9PbvFvQAAAAB/wAAAAAAAAENMAAA+ri/kPbuyqQAAAAB/wAAAAAAAAENNAAA+pbYJ
PcmvlwAAAAB/wAAAAAAAAENOAAA+nGwGPciSVwAAAAB/wAAAAAAAAENPAAA+kdHrPchiUgAAAAB/
wAAAAAAAAENQAAA+m/11PbInwwAAAAB/wAAAAAAAAENRAAA+n1vOPa/SjAAAAAB/wAAAAAAAAENS
AAA+su6CPbjq3AAAAAB/wAAAAAAAAENTAAA+u/bxPaqLxAAAAAB/wAAAAAAAAENUAAA+wQAXPZxc
aQAAAAB/wAAAAAAAAENVAAA+yL/sPZ4KRQAAAAB/wAAAAAAAAENWAAA+woaNPaFbkAAAAAB/wAAA
AAAAAENXAAA+tR/UPa9ljwAAAAB/wAAAAAAAAENYAAA+quCQPb/VswAAAAB/wAAAAAAAAENZAAA+
sTB/PbusegAAAAB/wAAAAAAAAENaAAA+rx3lPcspkAAAAAB/wAAAAAAAAENbAAA+sgQcPcfmugAA
AAB/wAAAAAAAAENcAAA+r9a5PdIwiwAAAAB/wAAAAAAAAENdAAA+t/LvPdVz3AAAAAB/wAAAAAAA
AENeAAA+vVhsPdysiwAAAAB/wAAAAAAAAENfAAA+wIG4PcPzjwAAAAB/wAAAAAAAAENgAAA+uJG1
PbX7gAAAAAB/wAAAAAAAAENhAAA+s4VXPbPe8AAAAAB/wAAAAAAAAENiAAA+t1wwPbBcCwAAAAB/
wAAAAAAAAENjAAA+tfkSPbArBwAAAAB/wAAAAAAAAENkAAA+u7GaPbGDnwAAAAB/wAAAAAAAAENl
AAA+wKvPPa/LtQAAAAB/wAAAAAAAAENmAAA+wavqPclUzQAAAAB/wAAAAAAAAENnAAA+xiJ3PdA2
4QAAAAB/wAAAAAAAAENoAAA+yjtXPfTwfQAAAAB/wAAAAAAAAENpAAA+w7/mPfqJgAAAAAB/wAAA
AAAAAENqAAA+xNS0PesYqQAAAAB/wAAAAAAAAENrAAA+vwqwPdnKFwAAAAB/wAAAAAAAAENsAAA+
uepxPau8KAAAAAB/wAAAAAAAAENtAAA+vWMbPY4jYgAAAAB/wAAAAAAAAENuAAA+uZTQPYOoowAA
AAB/wAAAAAAAAENvAAA+s/6nPWzbcgAAAAB/wAAAAAAAAENwAAA+ucShPYHozAAAAAB/wAAAAAAA
AENxAAA+vJDkPV2+lQAAAAB/wAAAAAAAAENyAAA+xNN5PZGiBwAAAAB/wAAAAAAAAENzAAA+0x75
PbwkSQAAAAB/wAAAAAAAAEN0AAA+4sOdPcNN/wAAAAB/wAAAAAAAAEN1AAA+8uxlPbVyjAAAAAB/
wAAAAAAAAEN2AAA+5w1cPcEOrAAAAAB/wAAAAAAAAEN3AAA+6Ir0PZ7oJQAAAAB/wAAAAAAAAEN4
AAA+6Jy+PYu/NQAAAAB/wAAAAAAAAEN5AAA+8MHrPXPU3QAAAAB/wAAAAAAAAEN6AAA+8ucBPW41
CAAAAAB/wAAAAAAAAEN7AAA++oNLPV/d2AAAAAB/wAAAAAAAAEN8AAA/AGOIPVxytAAAAAB/wAAA
AAAAAEN9AAA/BGtGPXEzbAAAAAB/wAAAAAAAAEN+AAA/BePnPZUcYwAAAAB/wAAAAAAAAEN/AAA/
B0HnPaCrkAAAAAB/wAAAAAAAAEOAAAA/A6aUPakQ2wAAAAB/wAAAAAAAAEOAgAA/BzwXPbu5PAAA
AAB/wAAAAAAAAEOBAAA/EJclPcWrFAAAAAB/wAAAAAAAAEOBgAA/FbzFPd2xigAAAAB/wAAAAAAA
AEOCAAA/HF4xPcBRVAAAAAB/wAAAAAAAAEOCgAA/IT6KPbKNfQAAAAB/wAAAAAAAAEODAAA/I0tf
PZcXPgAAAAB/wAAAAAAAAEODgAA/Js/sPZLcugAAAAB/wAAAAAAAAEOEAAA/LvDuPZY3JwAAAAB/
wAAAAAAAAEOEgAA/MhsUPZo4ngAAAAB/wAAAAAAAAEOFAAA/MpuEPaUqGAAAAAB/wAAAAAAAAEOF
gAA/MMFEPakD5wAAAAB/wAAAAAAAAEOGAAA/MFLhPaf8LgAAAAB/wAAAAAAAAEOGgAA/MtDvPXfc
NQAAAAB/wAAAAAAAAEOHAAA/NKy2PTKi7gAAAAB/wAAAAAAAAEOHgAA/M9bzPS2xiQAAAAB/wAAA
AAAAAEOIAAA/NJUBPQ5ebAAAAAB/wAAAAAAAAEOIgAA/LwKyPFe0zQAAAAB/wAAAAAAAAEOJAAA/
K+nOPKZT/wAAAAB/wAAAAAAAAEOJgAA/KRGKPJp9UwAAAAB/wAAAAAAAAEOKAAA/J35QPPmfGQAA
AAB/wAAAAAAAAEOKgAA/Jgt0PTM74QAAAAB/wAAAAAAAAEOLAAA/InWiPZ8R7AAAAAB/wAAAAAAA
AEOLgAA/JK5QPaB5HQAAAAB/wAAAAAAAAEOMAAA/JbaaPasNFQAAAAB/wAAAAAAAAEOMgAA/I6xd
PZSaVgAAAAB/wAAAAAAAAEONAAA/KUU6PaHIXAAAAAB/wAAAAAAAAEONgAA/LXJ6PbnnOwAAAAB/
wAAAAAAAAEOOAAA/MUNtPbML8gAAAAB/wAAAAAAAAEOOgAA/My5bPa4hWgAAAAB/wAAAAAAAAEOP
AAA/NVX/PajbUwAAAAB/wAAAAAAAAEOPgAA/PV2zPZRZRAAAAAB/wAAAAAAAAEOQAAA/PeukPYrF
XwAAAAB/wAAAAAAAAEOQgAA/PdkEPYwvBAAAAAB/wAAAAAAAAEORAAA/O7c2ParT9AAAAAB/wAAA
AAAAAEORgAA/PMC2Pa3TZwAAAAB/wAAAAAAAAEOSAAA/PBUGPbnIBwAAAAB/wAAAAAAAAEOSgAA/
O6AVPbsG/wAAAAB/wAAAAAAAAEOTAAA/OXLqPatnbQAAAAB/wAAAAAAAAEOTgAA/PSKZPYqr0gAA
AAB/wAAAAAAAAEOUAAA/PB1pPYPpcgAAAAB/wAAAAAAAAEOUgAA/ORW3PZRgJQAAAAB/wAAAAAAA
AEOVAAA/OHv9Paep6wAAAAB/wAAAAAAAAEOVgAA/OyM7PcH3pQAAAAB/wAAAAAAAAEOWAAA/N+Le
PcyG+gAAAAB/wAAAAAAAAEOWgAA/N4IsPb6TbgAAAAB/wAAAAAAAAEOXAAA/OHZpPauB8QAAAAB/
wAAAAAAAAEOXgAA/PiVsPaBn3wAAAAB/wAAAAAAAAEOYAAA/Q5HEPZY1pAAAAAB/wAAAAAAAAEOY
gAA/Q9sdPZPvbAAAAAB/wAAAAAAAAEOZAAA/S74jPZky5gAAAAB/wAAAAAAAAEOZgAA/S1GtPZGD
TAAAAAB/wAAAAAAAAEOaAAA/SzX9PY2KpAAAAAB/wAAAAAAAAEOagAA/S6c8PUrmwgAAAAB/wAAA
AAAAAEObAAA/ULk+PUdqRwAAAAB/wAAAAAAAAEObgAA/UPGRPQajPAAAAAB/wAAAAAAAAEOcAAA/
TWHAPSdyxgAAAAB/wAAAAAAAAEOcgAA/TX1EPUk0VQAAAAB/wAAAAAAAAEOdAAA/TeRIPUSAoQAA
AAB/wAAAAAAAAEOdgAA/UNbKPUR9uwAAAAB/wAAAAAAAAEOeAAA/UekMPUElagAAAAB/wAAAAAAA
AEOegAA/Xmu2PYzvDgAAAAB/wAAAAAAAAEOfAAA/W81YPVcdUAAAAAB/wAAAAAAAAEOfgAA/XW9I
PVJ4NAAAAAB/wAAAAAAAAEOgAAA/W68+PR0cfQAAAAB/wAAAAAAAAEOggAA/X2uHPYGgSQAAAAB/
wAAAAAAAAEOhAAA/W6f9PZMp2AAAAAB/wAAAAAAAAEOhgAA/UxYYPZnn9AAAAAB/wAAAAAAAAEOi
AAA/TAZUPbAAAwAAAAB/wAAAAAAAAEOigAA/RX5kPcMUDAAAAAB/wAAAAAAAAEOjAAA/P7kjPcB6
bwAAAAB/wAAAAAAAAEOjgAA/QlT4PdAuXQAAAAB/wAAAAAAAAEOkAAA/RrYrPcTqfQAAAAB/wAAA
AAAAAEOkgAA/ScpdPa+7YAAAAAB/wAAAAAAAAEOlAAA/T2fcPbD4IwAAAAB/wAAAAAAAAEOlgAA/
UHeVPanfNgAAAAB/wAAAAAAAAEOmAAA/Ubl7PZ6zngAAAAB/wAAAAAAAAEOmgAA/UR6zPZksYAAA
AAB/wAAAAAAAAEOnAAA/V0ZoPa5sPgAAAAB/wAAAAAAAAEOngAA/VLYAPaksdgAAAAB/wAAAAAAA
AEOoAAA/VAojPaaPbAAAAAB/wAAAAAAAAEOogAA/Vli2PZBs/QAAAAB/wAAAAAAAAEOpAAA/UgrP
PYhgwwAAAAB/wAAAAAAAAEOpgAA/UCrIPYC06wAAAAB/wAAAAAAAAEOqAAA/SJidPS6mCgAAAAB/
wAAAAAAAAEOqgAA/SJc8PTso3wAAAAB/wAAAAAAAAEOrAAA/R8PePTaK3QAAAAB/wAAAAAAAAEOr
gAA/TWx+PXNE0wAAAAB/wAAAAAAAAEOsAAA/UFVmPbD4FwAAAAB/wAAAAAAAAEOsgAA/VRQ8PdDC
ZwAAAAB/wAAAAAAAAEOtAAA/V6afPe4GtwAAAAB/wAAAAAAAAEOtgAA/V/TSPfdqagAAAAB/wAAA
AAAAAEOuAAA/VC6GPfLztgAAAAB/wAAAAAAAAEOugAA/T0tmPenXCAAAAAB/wAAAAAAAAEOvAAA/
TEK+PcoHrAAAAAB/wAAAAAAAAEOvgAA/SEAePazRTAAAAAB/wAAAAAAAAEOwAAA/Tzi1PTDkzAAA
AAB/wAAAAAAAAEOwgAA/TPUIPU7HDQAAAAB/wAAAAAAAAEOxAAA/SfCYPTRGowAAAAB/wAAAAAAA
AEOxgAA/SED2PWxjAwAAAAB/wAAAAAAAAEOyAAA/Rji+PZgEXQAAAAB/wAAAAAAAAEOygAA/RSLw
PZot7AAAAAB/wAAAAAAAAEOzAAA/RAvvPanLvQAAAAB/wAAAAAAAAEOzgAA/P7LpPcdq7QAAAAB/
wAAAAAAAAEO0AAA/OagEPbghPQAAAAB/wAAAAAAAAEO0gAA/NjyjPbZZ6AAAAAB/wAAAAAAAAEO1
AAA/MVjiPbHMEAAAAAB/wAAAAAAAAEO1gAA/LtlvPajBhgAAAAB/wAAAAAAAAEO2AAA/KoaDPZ9s
lAAAAAB/wAAAAAAAAEO2gAA/KEVpPXHLXwAAAAB/wAAAAAAAAEO3AAA/J/XRPUNhXAAAAAB/wAAA
AAAAAEO3gAA/IbdkPRLtDgAAAAB/wAAAAAAAAEO4AAA/HaOPPTrIpwAAAAB/wAAAAAAAAEO4gAA/
HxOYPUtq/AAAAAB/wAAAAAAAAEO5AAA/H3GjPW4ikAAAAAB/wAAAAAAAAEO5gAA/H2mMPZbVUgAA
AAB/wAAAAAAAAEO6AAA/H6VGPavtjgAAAAB/wAAAAAAAAEO6gAA/HT1bPb1hlwAAAAB/wAAAAAAA
AEO7AAA/F09YPb4BbAAAAAB/wAAAAAAAAEO7gAA/G2XbPbOyMAAAAAB/wAAAAAAAAEO8AAA/Fvoi
PY3O3AAAAAB/wAAAAAAAAEO8gAA/FJ4PPXS6WgAAAAB/wAAAAAAAAEO9AAA/E586PV2WgAAAAAB/
wAAAAAAAAEO9gAA++Xd2PfkZgQAAAAB/wAAAAAAAAEO+AAA/AJUyPe2o5gAAAAB/wAAAAAAAAEO+
gAA/BJnsPfOV/wAAAAB/wAAAAAAAAEO/AAA/DQ58PcgSpQAAAAB/wAAAAAAAAEO/gAA/EJvOPc1o
cQAAAAB/wAAAAAAAAEPAAAA/D2wePdBuxAAAAAB/wAAAAAAAAEPAgAA/DE/HPcFs9wAAAAB/wAAA
AAAAAEPBAAA/FtiwPaBu5QAAAAB/wAAAAAAAAEPBgAA/G5rqPaYY1QAAAAB/wAAAAAAAAEPCAAA/
Hyp8PbjhEAAAAAB/wAAAAAAAAEPCgAA/ILNZPdyf7wAAAAB/wAAAAAAAAEPDAAA/JQFYPflxVwAA
AAB/wAAAAAAAAEPDgAA/J/sFPg8EhAAAAAB/wAAAAAAAAEPEAAA/Jr02Pho0lAAAAAB/wAAAAAAA
AEPEgAA/IyfQPhm3nwAAAAB/wAAAAAAAAEPFAAA/G6bXPgyWhQAAAAB/wAAAAAAAAEPFgAA/Eum/
PgB39QAAAAB/wAAAAAAAAEPGAAA/EcLcPfMJDQAAAAB/wAAAAAAAAEPGgAA/IN0+PbIJ8gAAAAB/
wAAAAAAAAEPHAAA/IRqdPaJKJgAAAAB/wAAAAAAAAEPHgAA/I0WPPapwawAAAAB/wAAAAAAAAEPI
AAA/JblTPZbqaAAAAAB/wAAAAAAAAEPIgAA/JdIPPaD6OwAAAAB/wAAAAAAAAEPJAAA/H/RpPaBb
JQAAAAB/wAAAAAAAAEPJgAA/IanCPZnWfgAAAAB/wAAAAAAAAEPKAAA/I5aaPa+/VgAAAAB/wAAA
AAAAAEPKgAA/JKL0PbFpVQAAAAB/wAAAAAAAAEPLAAA/J7axPaeMYwAAAAB/wAAAAAAAAEPLgAA/
KZlnPaC2XgAAAAB/wAAAAAAAAEPMAAA/Jt1SPaW7bAAAAAB/wAAAAAAAAEPMgAA/LbfRPdil+AAA
AAB/wAAAAAAAAEPNAAA/LNVSPgDeQQAAAAB/wAAAAAAAAEPNgAA/K2HTPgwyKgAAAAB/wAAAAAAA
AEPOAAA/KMRcPgmhsgAAAAB/wAAAAAAAAEPOgAA/IWFnPhOItgAAAAB/wAAAAAAAAEPPAAA/KKkr
PgBA/wAAAAB/wAAAAAAAAEPPgAA/Lhx2Pf71ugAAAAB/wAAAAAAAAEPQAAA/LS7lPfOprwAAAAB/
wAAAAAAAAEPQgAA/LZjdPd/x8QAAAAB/wAAAAAAAAEPRAAA/KMCWPdAl5wAAAAB/wAAAAAAAAEPR
gAA/I2boPdNcSAAAAAB/wAAAAAAAAEPSAAA/Jju0Pdv55QAAAAB/wAAAAAAAAEPSgAA/JsEBPebs
pgAAAAB/wAAAAAAAAEPTAAA/KmM8Pf/m6QAAAAB/wAAAAAAAAEPTgAA/Lh3EPftJggAAAAB/wAAA
AAAAAEPUAAA/LX4/Peuk8gAAAAB/wAAAAAAAAEPUgAA/Lgq2Pe+TnQAAAAB/wAAAAAAAAEPVAAA/
L5+6PfpL7AAAAAB/wAAAAAAAAEPVgAA/MksVPf7VBwAAAAB/wAAAAAAAAEPWAAA/MXQ6Pgq7QAAA
AAB/wAAAAAAAAEPWgAA/KGoDPjL5zAAAAAB/wAAAAAAAAEPXAAA/Ly8lPkE9SwAAAAB/wAAAAAAA
AEPXgAA/KnkgPjfB4QAAAAB/wAAAAAAAAEPYAAA/I1HGPj5t6wAAAAB/wAAAAAAAAEPYgAA/I7oo
Pj0GewAAAAB/wAAAAAAAAEPZAAA/HIUCPjEsXAAAAAB/wAAAAAAAAEPZgAA/FmqNPio/EAAAAAB/
wAAAAAAAAEPaAAA/DnqAPiO5pgAAAAB/wAAAAAAAAEPagAA/DP4dPh29CQAAAAB/wAAAAAAAAEPb
AAA/By0pPiOS+QAAAAB/wAAAAAAAAEPbgAA/DBIjPilPlgAAAAB/wAAAAAAAAEPcAAA/E1WOPj2e
2gAAAAB/wAAAAAAAAEPcgAA/DkMMPkEknQAAAAB/wAAAAAAAAEPdAAA/Dw57PkwDWQAAAAB/wAAA
AAAAAEPdgAA/C2muPkvfDgAAAAB/wAAAAAAAAEPeAAA/B/h0PkkgpgAAAAB/wAAAAAAAAEPegAA/
DQNkPkJ9KAAAAAB/wAAAAAAAAEPfAAA/C5A8PjtYPgAAAAB/wAAAAAAAAEPfgAA/EC/tPmG9IwAA
AAB/wAAAAAAAAEPgAAA/FnpqPnClQAAAAAB/wAAAAAAAAEPggAA/CScfPl9YXwAAAAB/wAAAAAAA
AEPhAAA/DMCAPmFLpgAAAAB/wAAAAAAAAEPhgAA/D/+WPl8J6gAAAAB/wAAAAAAAAEPiAAA/Da9S
PkwcOQAAAAB/wAAAAAAAAEPigAA/BtqvPkxiOAAAAAB/wAAAAAAAAEPjAAA/Ac00PlC6JQAAAAB/
wAAAAAAAAEPjgAA+8y9jPkMDhgAAAAB/wAAAAAAAAEPkAAA+8clbPju/7gAAAAB/wAAAAAAAAEPk
gAA+4uB4PkABRQAAAAB/wAAAAAAAAEPlAAA+6BcQPk9AqAAAAAB/wAAAAAAAAEPlgAA+245MPlBm
cwAAAAB/wAAAAAAAAEPmAAA+16T/PkwZAgAAAAB/wAAAAAAAAEPmgAA+05o/PkWqiAAAAAB/wAAA
AAAAAEPnAAA+xwKDPkf5nwAAAAB/wAAAAAAAAEPngAA+wEn+PjbWYQAAAAB/wAAAAAAAAEPoAAA+
xgjkPh142AAAAAB/wAAAAAAAAEPogAA+z63HPh/7QAAAAAB/wAAAAAAAAEPpAAA+z6knPiXdrwAA
AAB/wAAAAAAAAEPpgAA+zfDqPkbqmAAAAAB/wAAAAAAAAEPqAAA+ug5rPjqNaQAAAAB/wAAAAAAA
AEPqgAA+vI4GPjhoyAAAAAB/wAAAAAAAAEPrAAA+wEDYPjNvTwAAAAB/wAAAAAAAAEPrgAA+zCbp
Piv0jAAAAAB/wAAAAAAAAEPsAAA+wLMqPigMmAAAAAB/wAAAAAAAAEPsgAA+v8/kPiOi2QAAAAB/
wAAAAAAAAEPtAAA+uEZ7PgtWIQAAAAB/wAAAAAAAAEPtgAA+qx57PgOk7gAAAAB/wAAAAAAAAEPu
AAA+r1WgPga14wAAAAB/wAAAAAAAAEPugAA+t2TrPg/JwgAAAAB/wAAAAAAAAEPvAAA+sLJRPg/n
hAAAAAB/wAAAAAAAAEPvgAA+sRnIPhKFSgAAAAB/wAAAAAAAAEPwAAA+rfzSPgyV+gAAAAB/wAAA
AAAAAEPwgAA+rfTgPglx2wAAAAB/wAAAAAAAAEPxAAA+rykEPg10kAAAAAB/wAAAAAAAAEPxgAA+
nzPUPhevIgAAAAB/wAAAAAAAAEPyAAA+jS6DPhevIwAAAAB/wAAAAAAAAEPygAA+hdqSPhS/LwAA
AAB/wAAAAAAAAEPzAAA+de2tPg7b4QAAAAB/wAAAAAAAAEPzgAA+dZ0VPgvBqgAAAAB/wAAAAAAA
AEP0AAA+X2ORPe60lgAAAAB/wAAAAAAAAEP0gAA+Xmk4Pe1jrwAAAAB/wAAAAAAAAEP1AAA+XJTW
PeaEwQAAAAB/wAAAAAAAAEP1gAA+V4XFPdChNgAAAAB/wAAAAAAAAEP2AAA+WxjkPc3EAQAAAAB/
wAAAAAAAAEP2gAA+PjYxPbnNbwAAAAB/wAAAAAAAAEP3AAA+ItiiPceG1QAAAAB/wAAAAAAAAEP3
gAA+JNx4PdhdEQAAAAB/wAAAAAAAAEP4AAA+MHxfPewWWQAAAAB/wAAAAAAAAEP4gAA+NyNNPf0d
3QAAAAB/wAAAAAAAAEP5AAA+QusKPfIHVgAAAAB/wAAAAAAAAEP5gAA+hJpmPdVIgAAAAAB/wAAA
AAAAAEP6AAA+hlVUPeDMsAAAAAB/wAAAAAAAAEP6gAA+i2uaPeXyegAAAAB/wAAAAAAAAEP7AAA+
jkL7PdhXIAAAAAB/wAAAAAAAAEP7gAA+g4zNPe3ZrgAAAAB/wAAAAAAAAEP8AAA+b7szPdMq8wAA
AAB/wAAAAAAAAEP8gAA+dW6BPdJbMQAAAAB/wAAAAAAAAEP9AAA+Tw8aPeVvrgAAAAB/wAAAAAAA
AEP9gAA+PhjXPd/ylwAAAAB/wAAAAAAAAEP+AAA+QE6GPcA9wgAAAAB/wAAAAAAAAEP+gAA+VpZP
PZNnhwAAAAB/wAAAAAAAAEP/AAA+SRlAPVCm+gAAAAB/wAAAAAAAAEP/gAA+ZimGPWIBdAAAAAB/
wAAAAAAAAEQAAAA+bVUzPUFGIQAAAAB/wAAAAAAAAEQAQAA+fDNKPPzRFAAAAAB/wAAAAAAAAEQA
gAA+g3ZWPRkvVgAAAAB/wAAAAAAAAEQAwAA+jcD/PTwyCgAAAAB/wAAAAAAAAEQBAAA+g5KPPWqI
+AAAAAB/wAAAAAAAAEQBQAA+a3psPSdZmwAAAAB/wAAAAAAAAEQBgAA+bD4tPUiGHQAAAAB/wAAA
AAAAAEQBwAA+akEdPTGPiQAAAAB/wAAAAAAAAEQCAAA+bnjrPVYIGAAAAAB/wAAAAAAAAEQCQAA+
ZPV9PULZXwAAAAB/wAAAAAAAAEQCgAA+OxxBPRjHZgAAAAB/wAAAAAAAAEQCwAA+JTotPQxN1wAA
AAB/wAAAAAAAAEQDAAA+Hxl+PSJNxwAAAAB/wAAAAAAAAEQDQAA+JGR3PTLlAwAAAAB/wAAAAAAA
AEQDgAA+PNz/PWp2WwAAAAB/wAAAAAAAAEQDwAA+Vd70PU5PIAAAAAB/wAAAAAAAAEQEAAA+bOP5
PR9/4AAAAAB/wAAAAAAAAEQEQAA+Z9YoPQpBTgAAAAB/wAAAAAAAAEQEgAA+QkvbPQliFAAAAAB/
wAAAAAAAAEQEwAA+NxA1PTCfEwAAAAB/wAAAAAAAAEQFAAA+MuZXPQU9zwAAAAB/wAAAAAAAAEQF
QAA+P2tdPUEafwAAAAB/wAAAAAAAAEQFgAA+Q6OrPScx9AAAAAB/wAAAAAAAAEQFwAA+PV4sPR4o
egAAAAB/wAAAAAAAAEQGAAA+SP5aPRcgdwAAAAB/wAAAAAAAAEQGQAA+TlodPS4e1QAAAAB/wAAA
AAAAAEQGgAA+VmALPXE/IAAAAAB/wAAAAAAAAEQGwAA+SZ/hPYES4wAAAAB/wAAAAAAAAEQHAAA+
TaADPaRQeAAAAAB/wAAAAAAAAEQHQAA+OWfbPaqb6AAAAAB/wAAAAAAAAEQHgAA+LKVdPa1liAAA
AAB/wAAAAAAAAEQHwAA+MTMsPasEcAAAAAB/wAAAAAAAAEQIAAA+QVHUPZp7yAAAAAB/wAAAAAAA
AEQIQAA+S0iWPU4yxAAAAAB/wAAAAAAAAEQIgAA+M1B0PNQE9gAAAAB/wAAAAAAAAEQIwAA99om5
PRK4fwAAAAB/wAAAAAAAAEQJAAA94jUXPUK0sAAAAAB/wAAAAAAAAEQJQAA+BgpOPY+5TQAAAAB/
wAAAAAAAAEQJgAA99OCRPZ5+FwAAAAB/wAAAAAAAAEQJwAA95q6kPZqabQAAAAB/wAAAAAAAAEQK
AAA95lBHPYKZbQAAAAB/wAAAAAAAAEQKQAA+BZRQPU3jFgAAAAB/wAAAAAAAAEQKgAA+DOQ4PTSx
KwAAAAB/wAAAAAAAAEQKwAA+DpD5PR8eNwAAAAB/wAAAAAAAAEQLAAA+Ic42PTFOUQAAAAB/wAAA
AAAAAEQLQAA+Dc8BPTSTjAAAAAB/wAAAAAAAAEQLgAA+HOfSPPhM6QAAAAB/wAAAAAAAAEQLwAA+
BfMoPPb0wAAAAAB/wAAAAAAAAEQMAAA94N57POizyAAAAAB/wAAAAAAAAEQMQAA9uGDsPJ3iiwAA
AAB/wAAAAAAAAEQMgAA9jBHvPNYEEAAAAAB/wAAAAAAAAEQMwAA9g2NPPO67oQAAAAB/wAAAAAAA
AEQNAAA9T7eYPRP5cAAAAAB/wAAAAAAAAEQNQAA9W0/YPRKgVgAAAAB/wAAAAAAAAEQNgAA9o6bp
PSkK1wAAAAB/wAAAAAAAAEQNwAA9oJrePTAOGwAAAAB/wAAAAAAAAEQOAAA9w23hPTHlZwAAAAB/
wAAAAAAAAEQOQAA98BbFPVou/AAAAAB/wAAAAAAAAEQOgAA9t238PS5AjQAAAAB/wAAAAAAAAEQO
wAA98nPEPQiuagAAAAB/wAAAAAAAAEQPAAA92T/4PP9j0QAAAAB/wAAAAAAAAEQPQAA9k/41PQ7C
XwAAAAB/wAAAAAAAAEQPgAA9UFu1PSrnAAAAAAB/wAAAAAAAAEQPwAA9AJWZPUMD2gAAAAB/wAAA
AAAAAEQQAAA9A46KPTr9PQAAAAB/wAAAAAAAAEQQQAA9aGuWPT/Z5QAAAAB/wAAAAAAAAEQQgAA9
l3LAPThERgAAAAB/wAAAAAAAAEQQwAA9s2AOPS9iUQAAAAB/wAAAAAAAAEQRAAA9oNrmPUhQ4QAA
AAB/wAAAAAAAAEQRQAA9phNYPSk5zQAAAAB/wAAAAAAAAEQRgAA9pJoNPQOToQAAAAB/wAAAAAAA
AEQRwAA9mGGFPTn3EwAAAAB/wAAAAAAAAEQSAAA9pN61PTIbgQAAAAB/wAAAAAAAAEQSQAA9hTIs
PUVo6QAAAAB/wAAAAAAAAEQSgAA9YivePX87+AAAAAB/wAAAAAAAAEQSwAA9HfprPXmk+AAAAAB/
wAAAAAAAAEQTAAA9UqMrPYQD7wAAAAB/wAAAAAAAAEQTQAA9l2+rPYnCyQAAAAB/wAAAAAAAAEQT
gAA81jHmPT6cFwAAAAB/wAAAAAAAAEQTwAA9ZDzoPQExIwAAAAB/wAAAAAAAAEQUAAA9rBzIPP44
+gAAAAB/wAAAAAAAAEQUQAA9fmGyPRTqFQAAAAB/wAAAAAAAAEQUgAA9gJQCPSAikwAAAAB/wAAA
AAAAAEQUwAA9ofeFPSq+9QAAAAB/wAAAAAAAAEQVAAA9kX4+PU6LawAAAAB/wAAAAAAAAEQVQAA9
j5VOPWUzagAAAAB/wAAAAAAAAEQVgAA9iOU3PZc7tQAAAAB/wAAAAAAAAEQVwAA9odBPPatEjgAA
AAB/wAAAAAAAAEQWAAA9fPwuPbRB0wAAAAB/wAAAAAAAAEQWQAA9if49Pbe5gwAAAAB/wAAAAAAA
AEQWgAA9NdREPZizzwAAAAB/wAAAAAAAAEQWwAA9glflPZfWdQAAAAB/wAAAAAAAAEQXAAA9sduG
PX2oswAAAAB/wAAAAAAAAEQXQAA97yOOPUnzRwAAAAB/wAAAAAAAAEQXgAA+CZdPPSkTkQAAAAB/
wAAAAAAAAEQXwAA+B6p0PTq8kgAAAAB/wAAAAAAAAEQYAAA+Ex6xPSJU6AAAAAB/wAAAAAAAAEQY
QAA+H/vkPN1GeQAAAAB/wAAAAAAAAEQYgAA+Gb4lPNPAywAAAAB/wAAAAAAAAEQYwAA+JJL9PP+t
KAAAAAB/wAAAAAAAAEQZAAA+KfXyPPykgwAAAAB/wAAAAAAAAEQZQAA+IduuPPTyqwAAAAB/wAAA
AAAAAEQZgAA+HytDPPn2HAAAAAB/wAAAAAAAAEQZwAA+LC8zPQP2HAAAAAB/wAAAAAAAAEQaAAA+
QiKKPRoggQAAAAB/wAAAAAAAAEQaQAA+N07cPRIYagAAAAB/wAAAAAAAAEQagAA+GmiMPRUgIQAA
AAB/wAAAAAAAAEQawAA+HeiQPQM6SAAAAAB/wAAAAAAAAEQbAAA90dPaPQc+swAAAAB/wAAAAAAA
AEQbQAA+Ip9hPLkQNgAAAAB/wAAAAAAAAEQbgAA+MKFvPK6ILgAAAAB/wAAAAAAAAEQbwAA+Or43
PQuHhwAAAAB/wAAAAAAAAEQcAAA+Q4xWPShkfwAAAAB/wAAAAAAAAEQcQAA+QnlqPVBcNAAAAAB/
wAAAAAAAAEQcgAA+OH/cPX77MgAAAAB/wAAAAAAAAEQcwAA+L7L2PYRr/wAAAAB/wAAAAAAAAEQd
AAA+Mh6HPXuPEgAAAAB/wAAAAAAAAEQdQAA+CPQNPZIwYQAAAAB/wAAAAAAAAEQdgAA+CwSYPXlf
3wAAAAB/wAAAAAAAAEQdwAA+CMI2PTBX2AAAAAB/wAAAAAAAAEQeAAA+C1hkPQsX/QAAAAB/wAAA
AAAAAEQeQAA+A9gQPQpm8gAAAAB/wAAAAAAAAEQegAA+B6KRPTvSIwAAAAB/wAAAAAAAAEQewAA+
D8dRPVgykwAAAAB/wAAAAAAAAEQfAAA+KlY0PWr3ZQAAAAB/wAAAAAAAAEQfQAA+OCEcPXtKDwAA
AAB/wAAAAAAAAEQfgAA+K5HkPYaHTAAAAAB/wAAAAAAAAEQfwAA+L9vxPZJkEAAAAAB/wAAAAAAA
AEQgAAA+NIJFPY6CzAAAAAB/wAAAAAAAAEQgQAA+NmcyPZHGFwAAAAB/wAAAAAAAAEQggAA+SeVK
Pa2njAAAAAB/wAAAAAAAAEQgwAA+S6aOPa5u8QAAAAB/wAAAAAAAAEQhAAA+R9DPPb4SqAAAAAB/
wAAAAAAAAEQhQAA+USFEPb4vfgAAAAB/wAAAAAAAAEQhgAA+TovnPbdlTwAAAAB/wAAAAAAAAEQh
wAA+JU0ePc2P8AAAAAB/wAAAAAAAAEQiAAA+FJ4RPfmO+QAAAAB/wAAAAAAAAEQiQAA+Bp77Pfmv
6wAAAAB/wAAAAAAAAEQigAA9+4DzPgbTawAAAAB/wAAAAAAAAEQiwAA95g0pPfyAewAAAAB/wAAA
AAAAAEQjAAA93f1FPe6/OQAAAAB/wAAAAAAAAEQjQAA92E6rPd+onwAAAAB/wAAAAAAAAEQjgAA9
7uAQPeBOWgAAAAB/wAAAAAAAAEQjwAA+A5jfPeKiagAAAAB/wAAAAAAAAEQkAAA9/PboPdCXEQAA
AAB/wAAAAAAAAEQkQAA99E68Pc/tGQAAAAB/wAAAAAAAAEQkgAA97IoEPdTWhgAAAAB/wAAAAAAA
AEQkwAA9uXGePc0+RgAAAAB/wAAAAAAAAEQlAAA9cgW2PaVrlQAAAAB/wAAAAAAAAEQlQAA9VAoe
PZcs5wAAAAB/wAAAAAAAAEQlgAA9VI+uPXpUuAAAAAB/wAAAAAAAAEQlwAA9Q2b8PW6TzAAAAAB/
wAAAAAAAAEQmAAA9W3MIPWY1HAAAAAB/wAAAAAAAAEQmQAA9qzIXPXCMKgAAAAB/wAAAAAAAAEQm
gAA947OXPWX2/AAAAAB/wAAAAAAAAEQmwAA+AMihPYm15wAAAAB/wAAAAAAAAEQnAAA+CvI1PYZ5
dAAAAAB/wAAAAAAAAEQnQAA+GGmXPWp1XAAAAAB/wAAAAAAAAEQngAA9/iQ4PWNghwAAAAB/wAAA
AAAAAEQnwAA9rv6qPXshlAAAAAB/wAAAAAAAAEQoAAA9SAWNPZlRywAAAAB/wAAAAAAAAEQoQAA8
+EgaPb6jNwAAAAB/wAAAAAAAAEQogAA82HlRPcr3cgAAAAB/wAAAAAAAAEQowAA9FIdKPdsWXgAA
AAB/wAAAAAAAAEQpAAA9Su5MPb5FmQAAAAB/wAAAAAAAAEQpQAA9lRakPZl6HAAAAAB/wAAAAAAA
AEQpgAA9rIDfPWPnlQAAAAB/wAAAAAAAAEQpwAA9p3EvPUfCVAAAAAB/wAAAAAAAAEQqAAA9i7cE
PXnlaAAAAAB/wAAAAAAAAEQqQAA9i0mJPZOxwAAAAAB/wAAAAAAAAEQqgAA9SwpgPc0IwwAAAAB/
wAAAAAAAAEQqwAA85P3NPecSYAAAAAB/wAAAAAAAAEQrAAA8GxZ8PfIDgAAAAAB/wAAAAAAAAEQr
QAA83FtGPc6iPwAAAAB/wAAAAAAAAEQrgAA9HoYxPazJJQAAAAB/wAAAAAAAAEQrwAA9P7g8PYPs
2QAAAAB/wAAAAAAAAEQsAAA9biUgPStOkgAAAAB/wAAAAAAAAEQsQAA9cBkKPPO75wAAAAB/wAAA
AAAAAEQsgAA+J0qTPaYA3QAAAAB/wAAAAAAAAEQswAA+LGmNPbvDhAAAAAB/wAAAAAAAAEQtAAA+
NZEPPd/+tgAAAAB/wAAAAAAAAEQtQAA9mdkOPZcG4gAAAAB/wAAAAAAAAEQtgAA9gM/kParr1wAA
AAB/wAAAAAAAAEQtwAA9IpsoPcNASAAAAAB/wAAAAAAAAEQuAAA8SSxaPd3/VAAAAAB/wAAAAAAA
AEQuQAC9fV+5PeMRqwAAAAB/wAAAAAAAAEQugAC9lPGyPdz03QAAAAB/wAAAAAAAAEQuwAC9okET
PdSH7gAAAAB/wAAAAAAAAEQvAAC9I1XTPcEBDAAAAAB/wAAAAAAAAEQvQAC8nf1xPbcGBwAAAAB/
wAAAAAAAAEQvgAA8JSPGPaY8EQAAAAB/wAAAAAAAAEQvwAA8S+njPaYAnAAAAAB/wAAAAAAAAEQw
AAC7aw24PZtpzgAAAAB/wAAAAAAAAEQwQAC8mm6sPaqpqAAAAAB/wAAAAAAAAEQwgAC9LznnPc9P
aQAAAAB/wAAAAAAAAEQwwAC9R158PdVJmwAAAAB/wAAAAAAAAEQxAAC9CdcnPepKJgAAAAB/wAAA
AAAAAEQxQAC7E/jAPdRFuwAAAAB/wAAAAAAAAEQxgAA9AtP0Pan8qQAAAAB/wAAAAAAAAEQxwAA9
hhOVPYSRwwAAAAB/wAAAAAAAAEQyAAA9mqcRPUamUwAAAAB/wAAAAAAAAEQyQAA9gZlAPVzKcQAA
AAB/wAAAAAAAAEQygAA8rYAFPVq97gAAAAB/wAAAAAAAAEQywAA80V50PYl2rAAAAAB/wAAAAAAA
AEQzAAA8iU87PZ9aoAAAAAB/wAAAAAAAAEQzQAA7zmXXPbTC/AAAAAB/wAAAAAAAAEQzgAA7tvdC
PcUxuwAAAAB/wAAAAAAAAEQzwAC7oNyMPb5wBwAAAAB/wAAAAAAAAEQ0AAC8uBSwPcKYYgAAAAB/
wAAAAAAAAEQ0QAC86floPbp7SwAAAAB/wAAAAAAAAEQ0gAC8Hbv2PcgQSQAAAAB/wAAAAAAAAEQ0
wAC77yOkPcZaxgAAAAB/wAAAAAAAAEQ1AAA7NlzXPbN43AAAAAB/wAAAAAAAAEQ1QAA8Zn3DPcbA
wgAAAAB/wAAAAAAAAEQ1gAC6VNzAPcXCXgAAAAB/wAAAAAAAAEQ1wAA9AFfAPc3rqgAAAAB/wAAA
AAAAAEQ2AAA937MjPfhWFgAAAAB/wAAAAAAAAEQ2QAA95sawPdKnPQAAAAB/wAAAAAAAAEQ2gAA+
Az5KPbTWnQAAAAB/wAAAAAAAAEQ2wAA+ES84PYa28gAAAAB/wAAAAAAAAEQ3AAA+DaAEPXcwXAAA
AAB/wAAAAAAAAEQ3QAA9+judPVxNCQAAAAB/wAAAAAAAAEQ3gAA94o35PYMadgAAAAB/wAAAAAAA
AEQ3wAA910zTPY6BBAAAAAB/wAAAAAAAAEQ4AAA94h06PYpiKQAAAAB/wAAAAAAAAEQ4QAA+A4kK
PW2pgQAAAAB/wAAAAAAAAEQ4gAA9+15uPUnzmAAAAAB/wAAAAAAAAEQ4wAA+A4K4PXd/vQAAAAB/
wAAAAAAAAEQ5AAA97FREPYlU0QAAAAB/wAAAAAAAAEQ5QAA9tG+EPYIc/gAAAAB/wAAAAAAAAEQ5
gAA9osqJPV+TTwAAAAB/wAAAAAAAAEQ5wAA9cnNfPXRXwQAAAAB/wAAAAAAAAEQ6AAA9i4cpPXbd
jQAAAAB/wAAAAAAAAEQ6QAA9bQqdPZhAkgAAAAB/wAAAAAAAAEQ6gAA9TY8CPZs7iwAAAAB/wAAA
AAAAAEQ6wAA9ZxiqPYTougAAAAB/wAAAAAAAAEQ7AAA9iPsAPW3dxAAAAAB/wAAAAAAAAEQ7QAA9
X3byPVCBkAAAAAB/wAAAAAAAAEQ7gAA9Q+HcPUMqfgAAAAB/wAAAAAAAAEQ7wAA9K5tmPYZCNgAA
AAB/wAAAAAAAAEQ8AAA9dveYPaqpxQAAAAB/wAAAAAAAAEQ8QAA9qlqvPdAcGwAAAAB/wAAAAAAA
AEQ8gAA9zgeSPeiczgAAAAB/wAAAAAAAAEQ8wAA99D7uPegh2wAAAAB/wAAAAAAAAEQ9AAA9/8P7
PcvM0gAAAAB/wAAAAAAAAEQ9QAA+Ahb4Pa5UtgAAAAB/wAAAAAAAAEQ9gAA99eIdPXIGkgAAAAB/
wAAAAAAAAEQ9wAA9yE2BPUCqkAAAAAB/wAAAAAAAAEQ+AAA9wa7BPSlr0AAAAAB/wAAAAAAAAEQ+
QAA9w8wfPQ5WIQAAAAB/wAAAAAAAAEQ+gAA9y+U+PSGF+wAAAAB/wAAAAAAAAEQ+wAA9xbkQPS50
KgAAAAB/wAAAAAAAAEQ/AAA9yn38PT7fzgAAAAB/wAAAAAAAAEQ/QAA9p7ZKPTjiugAAAAB/wAAA
AAAAAEQ/gAA9o8INPUZX2wAAAAB/wAAAAAAAAEQ/wAA9mopzPWQCGgAAAAB/wAAAAAAAAERAAAA9
hQ5xPWG+8QAAAAB/wAAAAAAAAERAQAA9I4GkPV9PqgAAAAB/wAAAAAAAAERAgAA9Cqy9PU4ykwAA
AAB/wAAAAAAAAERAwAC7s0BcPTXSlAAAAAB/wAAAAAAAAERBAAA7Jgo0PU2AwwAAAAB/wAAAAAAA
AERBQAC7hCuYPU6UDwAAAAB/wAAAAAAAAERBgAA87B58PVKzjwAAAAB/wAAAAAAAAERBwAA9PogS
PYAx6AAAAAB/wAAAAAAAAERCAAA9VlrhPZJB2gAAAAB/wAAAAAAAAERCQAA9gEuPPaOZZAAAAAB/
wAAAAAAAAERCgAA9hZgfPZrsZwAAAAB/wAAAAAAAAERCwAA9XomsPYj9QwAAAAB/wAAAAAAAAERD
AAA9ApkOPYdN5gAAAAB/wAAAAAAAAERDQAA8oVBqPXBGlAAAAAB/wAAAAAAAAERDgAA8yI8ePShm
tQAAAAB/wAAAAAAAAERDwAA8qH6vPRU6dQAAAAB/wAAAAAAAAEREAAA84pzUPMBFgwAAAAB/wAAA
AAAAAEREQAA9EyWbPLywjQAAAAB/wAAAAAAAAEREgAA9KaBkPPotGwAAAAB/wAAAAAAAAEREwAA9
PmRWPPhCXQAAAAB/wAAAAAAAAERFAAA9VKOHPQIsqAAAAAB/wAAAAAAAAERFQAA9goKcPP4MRAAA
AAB/wAAAAAAAAERFgAA9iAoBPSh5AwAAAAB/wAAAAAAAAERFwAA9hJq7PTgpygAAAAB/wAAAAAAA
AERGAAA83QAWPXJ/rQAAAAB/wAAAAAAAAERGQAA8m8qAPYKoYgAAAAB/wAAAAAAAAERGgAC58hI0
PYUUGgAAAAB/wAAAAAAAAERGwAC9LNQAPZZP6wAAAAB/wAAAAAAAAERHAAC9VM8OPZciyAAAAAB/
wAAAAAAAAERHQAC9lCCnPWqfsAAAAAB/wAAAAAAAAERHgAC9klsmPUydMAAAAAB/wAAAAAAAAERH
wAC9U1kGPWIYlwAAAAB/wAAAAAAAAERIAAC9aHziPTUDeAAAAAB/wAAAAAAAAA==</set>
      <set id="src_03" fmt="ptset">AAAABnNyY18wMwAAAAAAAAAGAAADhcLIAAA8jC/OPXWQ6gAAAAB/wAAAAAAAAMLGAAA7t7j/PYAh
UQAAAAB/wAAAAAAAAMLEAAC7BskpPWhJHQAAAAB/wAAAAAAAAMLCAAC8U2gTPVZufQAAAAB/wAAA
AAAAAMLAAAA6rAt1PTAA4gAAAAB/wAAAAAAAAMK+AAA6QnOVPUYhFgAAAAB/wAAAAAAAAMK8AAC7
1vwVPX3DiwAAAAB/wAAAAAAAAMK6AAC7OLWIPUsS6QAAAAB/wAAAAAAAAMK4AAA8BMMOPNj1cgAA
AAB/wAAAAAAAAMK2AAA8kwymPKC61gAAAAB/wAAAAAAAAMK0AAA9OMCsPN5x6gAAAAB/wAAAAAAA
AMKyAAA9EYLCPJgNbgAAAAB/wAAAAAAAAMKwAAA8u02hPGOQawAAAAB/wAAAAAAAAMKuAAA9GA//
PMyYGQAAAAB/wAAAAAAAAMKsAAA9EmwJPRmjfwAAAAB/wAAAAAAAAMKqAAA85qknPRXr8QAAAAB/
wAAAAAAAAMKoAAA9D5RsPN4hiQAAAAB/wAAAAAAAAMKmAAA9DRUiPPM11AAAAAB/wAAAAAAAAMKk
AAA8zpMRPQB8gwAAAAB/wAAAAAAAAMKiAAA7ZG+YPSfcIQAAAAB/wAAAAAAAAMKgAAC8Y388PVI1
/gAAAAB/wAAAAAAAAMKeAAC718anPXq52QAAAAB/wAAAAAAAAMKcAAC7MpFvPOm3IgAAAAB/wAAA
AAAAAMKaAAC8TybdPQoaQgAAAAB/wAAAAAAAAMKYAAC8sph+PNMhSAAAAAB/wAAAAAAAAMKWAAC8
Xm6zPJrlxAAAAAB/wAAAAAAAAMKUAAC8TsxzPExjNwAAAAB/wAAAAAAAAMKSAAC8S31JPI8yoQAA
AAB/wAAAAAAAAMKQAAC8yqHgPPntWgAAAAB/wAAAAAAAAMKOAAA74dTKPEi+1AAAAAB/wAAAAAAA
AMKMAAC8KejWPIj4nQAAAAB/wAAAAAAAAMKKAAC7ixXoPK0fHgAAAAB/wAAAAAAAAMKIAAA4w3zV
PH2iaAAAAAB/wAAAAAAAAMKGAAA9AWDgPOBOwAAAAAB/wAAAAAAAAMKEAAA9IOEqPIrULQAAAAB/
wAAAAAAAAMKCAAA9RiibOrTwcQAAAAB/wAAAAAAAAMKAAAA9cbJTPGMKswAAAAB/wAAAAAAAAMJ8
AAA9VRWyPJ5h9QAAAAB/wAAAAAAAAMJ4AAA9L1olPR9lQwAAAAB/wAAAAAAAAMJ0AAA9TFXdPStG
6wAAAAB/wAAAAAAAAMJwAAA9PnqaPWm+twAAAAB/wAAAAAAAAMJsAAA9KtdGPY9SFAAAAAB/wAAA
AAAAAMJoAAA83cC1PZmoCQAAAAB/wAAAAAAAAMJkAAA8xjWpPYSfugAAAAB/wAAAAAAAAMJgAAA9
MPzgPYCpoQAAAAB/wAAAAAAAAMJcAAA9CPFLPYOorwAAAAB/wAAAAAAAAMJYAAA9CTP5PYr6EQAA
AAB/wAAAAAAAAMJUAAA9KwiyPYQJdAAAAAB/wAAAAAAAAMJQAAA9MEc2PYij6gAAAAB/wAAAAAAA
AMJMAAA89YDePYYgHQAAAAB/wAAAAAAAAMJIAAA85DJ/PXeawQAAAAB/wAAAAAAAAMJEAAA9I7oj
PW/FmwAAAAB/wAAAAAAAAMJAAAA9IwCqPRePYAAAAAB/wAAAAAAAAMI8AAA9HPWcPQkrRAAAAAB/
wAAAAAAAAMI4AAA87xNZPPN+ogAAAAB/wAAAAAAAAMI0AAA9I0cTPM2ckgAAAAB/wAAAAAAAAMIw
AAA9NuMUPOIOvwAAAAB/wAAAAAAAAMIsAAA9GeB+PMLouQAAAAB/wAAAAAAAAMIoAAA8lhZRPNKb
XAAAAAB/wAAAAAAAAMIkAAA78VX8POlwRwAAAAB/wAAAAAAAAMIgAAC6+RqwPGqRtgAAAAB/wAAA
AAAAAMIcAAC77njNO8/7FwAAAAB/wAAAAAAAAMIYAAC8f1DbPMLJYgAAAAB/wAAAAAAAAMIUAAC8
Rve8PN1K7QAAAAB/wAAAAAAAAMIQAAC8dAIAPOPGOgAAAAB/wAAAAAAAAMIMAAC7KdbYPJSx2gAA
AAB/wAAAAAAAAMIIAAC8k1hTPEi3gQAAAAB/wAAAAAAAAMIEAAC8bZKGPErSBwAAAAB/wAAAAAAA
AMIAAAC822+oPEuI3AAAAAB/wAAAAAAAAMH4AAC819H6PLn17QAAAAB/wAAAAAAAAMHwAAC9AoHm
PKT3YQAAAAB/wAAAAAAAAMHoAAC86HGuPO5RDgAAAAB/wAAAAAAAAMHgAAC9BdCkPMGxlAAAAAB/
wAAAAAAAAMHYAAC8u8L5PHgrPgAAAAB/wAAAAAAAAMHQAAC8Hui6PHWlwAAAAAB/wAAAAAAAAMHI
AAA639G8PMoYzQAAAAB/wAAAAAAAAMHAAAA7hSJnPPAaPgAAAAB/wAAAAAAAAMG4AAA8JBekPIIX
cwAAAAB/wAAAAAAAAMGwAAA8Hd3WPBLQTQAAAAB/wAAAAAAAAMGoAAC8GI0kO7uhkAAAAAB/wAAA
AAAAAMGgAAC8rDLkO33NBgAAAAB/wAAAAAAAAMGYAAC76B5BO6Y7cwAAAAB/wAAAAAAAAMGQAAA7
rI9KPJPQhAAAAAB/wAAAAAAAAMGIAAC7H7EIPOTpzQAAAAB/wAAAAAAAAMGAAAC8iwh1PQcuiQAA
AAB/wAAAAAAAAMFwAAC8bIBoPRw7IAAAAAB/wAAAAAAAAMFgAAC8JEYUPRvuxwAAAAB/wAAAAAAA
AMFQAAC8oNmAPR7IEgAAAAB/wAAAAAAAAMFAAAC85TiyPL9jfQAAAAB/wAAAAAAAAMEwAAC9KvGa
PN4d4wAAAAB/wAAAAAAAAMEgAAC8tDiyPPIBigAAAAB/wAAAAAAAAMEQAAC8zAfwPNyNrAAAAAB/
wAAAAAAAAMEAAAC9B/kUPLXOLwAAAAB/wAAAAAAAAMDgAAC9BMGMPJxc7gAAAAB/wAAAAAAAAMDA
AAC7id5iO8LlzwAAAAB/wAAAAAAAAMCgAAC77McEPIy46AAAAAB/wAAAAAAAAMCAAAC8sz8yPLOT
UAAAAAB/wAAAAAAAAMBAAAC8ouVaPKOuVgAAAAB/wAAAAAAAAMAAAAC81pXZPGn+hQAAAAB/wAAA
AAAAAL+AAAC8B9lnPQOqzAAAAAB/wAAAAAAAAAAAAAA7we9oPQszLAAAAAB/wAAAAAAAAD+AAAA8
kvHsPMnfTgAAAAB/wAAAAAAAAEAAAAA9BXIFPJmb9AAAAAB/wAAAAAAAAEBAAAA9K2huPJY9pwAA
AAB/wAAAAAAAAECAAAA9QmiePLGhEQAAAAB/wAAAAAAAAECgAAA9JFUCPMBhcAAAAAB/wAAAAAAA
AEDAAAA9JzvYPIHeEAAAAAB/wAAAAAAAAEDgAAA8ecfHPK7+HgAAAAB/wAAAAAAAAEEAAAA8PZiy
PJF8jAAAAAB/wAAAAAAAAEEQAAC6uO/OPMpSrQAAAAB/wAAAAAAAAEEgAAC8Lf31PPSUeAAAAAB/
wAAAAAAAAEEwAAC8VmMoPQnxJgAAAAB/wAAAAAAAAEFAAAA6NzsLPSoUkQAAAAB/wAAAAAAAAEFQ
AAA7waf9PTS68gAAAAB/wAAAAAAAAEFgAAC7qaEwPVvBbwAAAAB/wAAAAAAAAEFwAAA8PxaFPU/n
iAAAAAB/wAAAAAAAAEGAAAA8mMeRPTEcvAAAAAB/wAAAAAAAAEGIAAA71vhvPTDytgAAAAB/wAAA
AAAAAEGQAAC8DzPcPRwQBAAAAAB/wAAAAAAAAEGYAAC8/RILPPnrUwAAAAB/wAAAAAAAAEGgAAC9
LeEpPM/E6AAAAAB/wAAAAAAAAEGoAAC9F3nTPOsHHAAAAAB/wAAAAAAAAEGwAAC9ARlxPPt7bAAA
AAB/wAAAAAAAAEG4AAC8y19/PT3ExwAAAAB/wAAAAAAAAEHAAAC8+/x9PTOlpQAAAAB/wAAAAAAA
AEHIAAC9XFJgPRxCeQAAAAB/wAAAAAAAAEHQAAC9cb4TPWjp9QAAAAB/wAAAAAAAAEHYAAC9hvos
PYN5dgAAAAB/wAAAAAAAAEHgAAC9ZKPrPZFg9gAAAAB/wAAAAAAAAEHoAAC9Ynt1PYXG9wAAAAB/
wAAAAAAAAEHwAAC+aTr4Pl3ZEgAAAAB/wAAAAAAAAEH4AAC9OxDBPSvyOQAAAAB/wAAAAAAAAEIA
AAC8xHQCPWC+0wAAAAB/wAAAAAAAAEIEAAC8/MZiPXrY4AAAAAB/wAAAAAAAAEIIAAC83RyVPYIm
PgAAAAB/wAAAAAAAAEIMAAC9FA4yPYAnoQAAAAB/wAAAAAAAAEIQAAC9GyGsPUw08wAAAAB/wAAA
AAAAAEIUAAC89mg0PW+nJQAAAAB/wAAAAAAAAEIYAAC8xXvpPVeTbQAAAAB/wAAAAAAAAEIcAAC9
tJOPPd7+iAAAAAB/wAAAAAAAAEIgAAC9i6AiPdc49QAAAAB/wAAAAAAAAEIkAAC8yKYrPYgUQwAA
AAB/wAAAAAAAAEIoAAC85jACPYzJWwAAAAB/wAAAAAAAAEIsAAC9BqcwPZfd3AAAAAB/wAAAAAAA
AEIwAAC9ICU4PZkM9wAAAAB/wAAAAAAAAEI0AAC89eR1PYvU5wAAAAB/wAAAAAAAAEI4AAC8iH9r
PZUP0gAAAAB/wAAAAAAAAEI8AAC8kA82PZ9NmAAAAAB/wAAAAAAAAEJAAAC8fcU5PY9CbgAAAAB/
wAAAAAAAAEJEAAC8nn0gPXlJzwAAAAB/wAAAAAAAAEJIAAC9BTU/PVYFawAAAAB/wAAAAAAAAEJM
AAC86B3SPVyG+gAAAAB/wAAAAAAAAEJQAAC9AQg+PXSYPgAAAAB/wAAAAAAAAEJUAAC87VK4PYi4
6gAAAAB/wAAAAAAAAEJYAAC8iixNPY10ygAAAAB/wAAAAAAAAEJcAAC8WCGTPYvUmQAAAAB/wAAA
AAAAAEJgAAA6kJj1PZIGmQAAAAB/wAAAAAAAAEJkAAC8Ff+4PaBpdwAAAAB/wAAAAAAAAEJoAAC8
JU+UPZp1fQAAAAB/wAAAAAAAAEJsAAC8o77RPZhCmwAAAAB/wAAAAAAAAEJwAAC8woZVPaD4mwAA
AAB/wAAAAAAAAEJ0AAC80B2pPZRZBgAAAAB/wAAAAAAAAEJ4AAC8Zj2uPYf2pAAAAAB/wAAAAAAA
AEJ8AAC8TcdsPWeAlwAAAAB/wAAAAAAAAEKAAAC84CV+PUlFUwAAAAB/wAAAAAAAAEKCAAC8j82L
PXwxNgAAAAB/wAAAAAAAAEKEAAC8vvITPY35/AAAAAB/wAAAAAAAAEKGAAC4u7SrPXZSywAAAAB/
wAAAAAAAAEKIAAA8HGsTPQ3BCQAAAAB/wAAAAAAAAEKKAAA7x6aKPOvj3wAAAAB/wAAAAAAAAEKM
AAA8BPSiPRgtJAAAAAB/wAAAAAAAAEKOAAA808oNPR4tkgAAAAB/wAAAAAAAAEKQAAA89ANaPVcA
HQAAAAB/wAAAAAAAAEKSAAA8uQyCPV2O2gAAAAB/wAAAAAAAAEKUAAA8ogMEPYf7gwAAAAB/wAAA
AAAAAEKWAAA80VZBPZLRPQAAAAB/wAAAAAAAAEKYAAA81HuTPWOUzgAAAAB/wAAAAAAAAEKaAAA8
oCsYPTkczgAAAAB/wAAAAAAAAEKcAAA8uR1gPSA3OQAAAAB/wAAAAAAAAEKeAAA83SBHPR3YTQAA
AAB/wAAAAAAAAEKgAAA9NcT1PSfcjQAAAAB/wAAAAAAAAEKiAAA9Str+PWgsegAAAAB/wAAAAAAA
AEKkAAA9SXF5PU7TnAAAAAB/wAAAAAAAAEKmAAA9ZIxuPT/KTwAAAAB/wAAAAAAAAEKoAAA9cov7
PVd1KgAAAAB/wAAAAAAAAEKqAAA9fEYMPT0YQgAAAAB/wAAAAAAAAEKsAAA9RXo1PRAYZgAAAAB/
wAAAAAAAAEKuAAA9U68TPPM+EAAAAAB/wAAAAAAAAEKwAAA9HZnhPMovMwAAAAB/wAAAAAAAAEKy
AAA9NnPOPQIw+gAAAAB/wAAAAAAAAEK0AAA9MsehPQMdbwAAAAB/wAAAAAAAAEK2AAA9jLQoPJQQ
3gAAAAB/wAAAAAAAAEK4AAA9jvK0O8BhigAAAAB/wAAAAAAAAEK6AAA9ZXefO92UgwAAAAB/wAAA
AAAAAEK8AAA9XTirO+S7lQAAAAB/wAAAAAAAAEK+AAA9To3bO/zPfQAAAAB/wAAAAAAAAELAAAA9
ekzSPKW1XQAAAAB/wAAAAAAAAELCAAA9E64LPMoC5AAAAAB/wAAAAAAAAELEAAA9MDx8PQDdUQAA
AAB/wAAAAAAAAELGAAA9VhnUPRcy8gAAAAB/wAAAAAAAAELIAAA9gsulPWDbfgAAAAB/wAAAAAAA
AELKAAA9l27uPXfIIQAAAAB/wAAAAAAAAELMAAA9lPpJPTPQmwAAAAB/wAAAAAAAAELOAAA9nN6d
PRwyZwAAAAB/wAAAAAAAAELQAAA9g3jsPQE2lQAAAAB/wAAAAAAAAELSAAA9hi64PNTaOgAAAAB/
wAAAAAAAAELUAAA9rL4ePSnGkQAAAAB/wAAAAAAAAELWAAA9o8c2PS5pHQAAAAB/wAAAAAAAAELY
AAA9omYrPR5W5QAAAAB/wAAAAAAAAELaAAA9nN8dPQhBxQAAAAB/wAAAAAAAAELcAAA9obGaPMjm
BQAAAAB/wAAAAAAAAELeAAA9pCtjPKyvsQAAAAB/wAAAAAAAAELgAAA9vAJJPKnnpwAAAAB/wAAA
AAAAAELiAAA93ngJPNN2YwAAAAB/wAAAAAAAAELkAAA97v45PPXy3wAAAAB/wAAAAAAAAELmAAA+
BVsIPN+XKAAAAAB/wAAAAAAAAELoAAA+EWa6PRL+NQAAAAB/wAAAAAAAAELqAAA+GO7mPSCBUwAA
AAB/wAAAAAAAAELsAAA+F9dQPTV0gAAAAAB/wAAAAAAAAELuAAA+GuLaPSIDYAAAAAB/wAAAAAAA
AELwAAA+GvGOPR1pFgAAAAB/wAAAAAAAAELyAAA+Ew3nPSICIAAAAAB/wAAAAAAAAEL0AAA+CSE6
PS0p0QAAAAB/wAAAAAAAAEL2AAA+B+UzPTb7SwAAAAB/wAAAAAAAAEL4AAA+CPbvPSbvJgAAAAB/
wAAAAAAAAEL6AAA9/+RdPRj4BwAAAAB/wAAAAAAAAEL8AAA9+luFPNEQIQAAAAB/wAAAAAAAAEL+
AAA98lwsPMWiyQAAAAB/wAAAAAAAAEMAAAA9yYfcO9WXUgAAAAB/wAAAAAAAAEMBAAA91FPoPE9g
DQAAAAB/wAAAAAAAAEMCAAA95XLbPIKaZwAAAAB/wAAAAAAAAEMDAAA9/yFRPLjT1wAAAAB/wAAA
AAAAAEMEAAA+CiqDPNWRSgAAAAB/wAAAAAAAAEMFAAA+DXuEPJvnWQAAAAB/wAAAAAAAAEMGAAA+
C3SuPEwcKgAAAAB/wAAAAAAAAEMHAAA+F8C6PEu5RQAAAAB/wAAAAAAAAEMIAAA+FzK7PDJ2egAA
AAB/wAAAAAAAAEMJAAA+FaZrPNX4bwAAAAB/wAAAAAAAAEMKAAA+DYMTPQqWtAAAAAB/wAAAAAAA
AEMLAAA+HruUPOO5/AAAAAB/wAAAAAAAAEMMAAA+LpDgPLV8LAAAAAB/wAAAAAAAAEMNAAA+N4NH
PG7udwAAAAB/wAAAAAAAAEMOAAA+H76+PIYY0wAAAAB/wAAAAAAAAEMPAAA+FuPyPDcDEwAAAAB/
wAAAAAAAAEMQAAA+J3y6PQOhjQAAAAB/wAAAAAAAAEMRAAA+NADRPPn2BwAAAAB/wAAAAAAAAEMS
AAA+IA3QPIqcnQAAAAB/wAAAAAAAAEMTAAA+DbyFOxqLGgAAAAB/wAAAAAAAAEMUAAA+CqdVPGWD
jgAAAAB/wAAAAAAAAEMVAAA+FxMoOw7dnAAAAAB/wAAAAAAAAEMWAAA+JrPSPMV8+AAAAAB/wAAA
AAAAAEMXAAA+J9l0PQ4X2QAAAAB/wAAAAAAAAEMYAAA+CmZJPRHtTAAAAAB/wAAAAAAAAEMZAAA9
67McPI6jsgAAAAB/wAAAAAAAAEMaAAA95jaEPHCSrwAAAAB/wAAAAAAAAEMbAAA+Do67PChCQwAA
AAB/wAAAAAAAAEMcAAA+JyGbPInGRQAAAAB/wAAAAAAAAEMdAAA+JznJPJk1tQAAAAB/wAAAAAAA
AEMeAAA+LjpcPLOPqwAAAAB/wAAAAAAAAEMfAAA+J3pyPHOS6wAAAAB/wAAAAAAAAEMgAAA+KasE
PHOHIwAAAAB/wAAAAAAAAEMhAAA+KlINPI7QjAAAAAB/wAAAAAAAAEMiAAA+KgI1POO3dwAAAAB/
wAAAAAAAAEMjAAA+IaDRPPlHdAAAAAB/wAAAAAAAAEMkAAA+HLMkPI6cJgAAAAB/wAAAAAAAAEMl
AAA+E94QPDvI3gAAAAB/wAAAAAAAAEMmAAA+DQ9hPFuD3gAAAAB/wAAAAAAAAEMnAAA+A0mEPLB2
8QAAAAB/wAAAAAAAAEMoAAA9+jRdPIk/NAAAAAB/wAAAAAAAAEMpAAA9/LoHPKD9AwAAAAB/wAAA
AAAAAEMqAAA+BBLOO/sfTwAAAAB/wAAAAAAAAEMrAAA+EyrjO6lDwAAAAAB/wAAAAAAAAEMsAAA+
ITd2PF8PywAAAAB/wAAAAAAAAEMtAAA+F5VPPN1rGAAAAAB/wAAAAAAAAEMuAAA+EqiyPNcc1QAA
AAB/wAAAAAAAAEMvAAA+EQ6IPL67lAAAAAB/wAAAAAAAAEMwAAA+D9xoPII6kQAAAAB/wAAAAAAA
AEMxAAA+B8zuPINQeAAAAAB/wAAAAAAAAEMyAAA+BAp2PMzP0gAAAAB/wAAAAAAAAEMzAAA+BT4c
PPyG/QAAAAB/wAAAAAAAAEM0AAA+CT3IPOygfAAAAAB/wAAAAAAAAEM1AAA+BnmbPTKzeQAAAAB/
wAAAAAAAAEM2AAA+B2kwPTxp0gAAAAB/wAAAAAAAAEM3AAA+CnEePVxFxAAAAAB/wAAAAAAAAEM4
AAA+Ggk4PUfX7wAAAAB/wAAAAAAAAEM5AAA+I6CmPTVSGQAAAAB/wAAAAAAAAEM6AAA+JniwPScd
AgAAAAB/wAAAAAAAAEM7AAA+IHMAPQ1nNgAAAAB/wAAAAAAAAEM8AAA+FhspPSGSzQAAAAB/wAAA
AAAAAEM9AAA+I4lVPRAkngAAAAB/wAAAAAAAAEM+AAA+HcZxPQxE2gAAAAB/wAAAAAAAAEM/AAA+
J8rTPKfkjAAAAAB/wAAAAAAAAENAAAA+LLUqPIWRMgAAAAB/wAAAAAAAAENBAAA+Nz6OPN9TMgAA
AAB/wAAAAAAAAENCAAA+RA+WPR3A1wAAAAB/wAAAAAAAAENDAAA+RqqJPU/jHwAAAAB/wAAAAAAA
AENEAAA+SvhZPT1gxgAAAAB/wAAAAAAAAENFAAA+VSrKPVwV9QAAAAB/wAAAAAAAAENGAAA+QFp9
PYkYxAAAAAB/wAAAAAAAAENHAAA+TpQJPap7zAAAAAB/wAAAAAAAAENIAAA+Nm5cPaJfiQAAAAB/
wAAAAAAAAENJAAA+Pu/9PZKXxgAAAAB/wAAAAAAAAENKAAA+RotDPVxviAAAAAB/wAAAAAAAAENL
AAA+Vu6PPWi9ewAAAAB/wAAAAAAAAENMAAA+W4E4PU1GvQAAAAB/wAAAAAAAAENNAAA+V29XPWe3
pgAAAAB/wAAAAAAAAENOAAA+WflPPWMBSAAAAAB/wAAAAAAAAENPAAA+J94SPWhouwAAAAB/wAAA
AAAAAENQAAA97jkrPVAzeAAAAAB/wAAAAAAAAENRAAA+CgjWPWDVIgAAAAB/wAAAAAAAAENSAAA+
DJ5GPVrVkQAAAAB/wAAAAAAAAENTAAA99y7ZPbDCDQAAAAB/wAAAAAAAAENUAAA919RAPbUYEQAA
AAB/wAAAAAAAAENVAAA9zHGsPcOlqQAAAAB/wAAAAAAAAENWAAA9r2HzPcZ4mwAAAAB/wAAAAAAA
AENXAAA9pbRgPdD5WgAAAAB/wAAAAAAAAENYAAA9m8EfPbvtLgAAAAB/wAAAAAAAAENZAAA9prHe
Pas3PQAAAAB/wAAAAAAAAENaAAA97TPbPYd90gAAAAB/wAAAAAAAAENbAAA+AgeNPZSTlQAAAAB/
wAAAAAAAAENcAAA+AgM0PakKHwAAAAB/wAAAAAAAAENdAAA+Dqc+PY0E/gAAAAB/wAAAAAAAAENe
AAA9/xRGPa2szAAAAAB/wAAAAAAAAENfAAA99jYAPZQKkQAAAAB/wAAAAAAAAENgAAA9+D3ePXpQ
zAAAAAB/wAAAAAAAAENhAAA+P1bQPAYWfgAAAAB/wAAAAAAAAENiAAA+TAmMPKLO6QAAAAB/wAAA
AAAAAENjAAA+Xky0PK8RNAAAAAB/wAAAAAAAAENkAAA+WmcGPDlcDgAAAAB/wAAAAAAAAENlAAA+
YMRJPGUCmAAAAAB/wAAAAAAAAENmAAA+btQkPEIyaQAAAAB/wAAAAAAAAENnAAA+gTZFPM5RlQAA
AAB/wAAAAAAAAENoAAA+eyJPPRk7jAAAAAB/wAAAAAAAAENpAAA+dNzRPRCkXQAAAAB/wAAAAAAA
AENqAAA+XyjEPShjwgAAAAB/wAAAAAAAAENrAAA+aATyPUGeZAAAAAB/wAAAAAAAAENsAAA+fFM7
PUVBfgAAAAB/wAAAAAAAAENtAAA+gZaSPUOrpwAAAAB/wAAAAAAAAENuAAA+gY/OPSu90gAAAAB/
wAAAAAAAAENvAAA+dW36PYztPgAAAAB/wAAAAAAAAENwAAA+fUjyPZQpDwAAAAB/wAAAAAAAAENx
AAA+h6X6PYXnSwAAAAB/wAAAAAAAAENyAAA+hyCGPU+HzAAAAAB/wAAAAAAAAENzAAA+gLktPRg4
ugAAAAB/wAAAAAAAAEN0AAA+fi8jPQfuqQAAAAB/wAAAAAAAAEN1AAA+jRUuPR373wAAAAB/wAAA
AAAAAEN2AAA+lEYyPQwvZQAAAAB/wAAAAAAAAEN3AAA+mmeOPQi2JAAAAAB/wAAAAAAAAEN4AAA+
mT8UPTubFgAAAAB/wAAAAAAAAEN5AAA+mTRFPUwPsQAAAAB/wAAAAAAAAEN6AAA+rlr6PS0q1QAA
AAB/wAAAAAAAAEN7AAA+r7uNPTFPuQAAAAB/wAAAAAAAAEN8AAA+tU56PUDjOwAAAAB/wAAAAAAA
AEN9AAA+s5QOPXV5xgAAAAB/wAAAAAAAAEN+AAA+nlcsPbnjdQAAAAB/wAAAAAAAAEN/AAA+qMgY
PZ7gZwAAAAB/wAAAAAAAAEOAAAA+wRONPaYRsAAAAAB/wAAAAAAAAEOAgAA+xAKxPZUs0QAAAAB/
wAAAAAAAAEOBAAA+vfR5PXUybgAAAAB/wAAAAAAAAEOBgAA+vS12PVQbNAAAAAB/wAAAAAAAAEOC
AAA+xUpZPUGJAgAAAAB/wAAAAAAAAEOCgAA+yvZOPZOcsAAAAAB/wAAAAAAAAEODAAA+0plhPcph
FQAAAAB/wAAAAAAAAEODgAA+26tQPc4EjAAAAAB/wAAAAAAAAEOEAAA+5H5CPafcowAAAAB/wAAA
AAAAAEOEgAA+5V1IPZAylAAAAAB/wAAAAAAAAEOFAAA+400DPUY3UwAAAAB/wAAAAAAAAEOFgAA+
4c1JPOW/tAAAAAB/wAAAAAAAAEOGAAA+0dyrPQvlKAAAAAB/wAAAAAAAAEOGgAA+wq9vPSd37wAA
AAB/wAAAAAAAAEOHAAA+xMfaPVcwyAAAAAB/wAAAAAAAAEOHgAA+vXdJPRhOBwAAAAB/wAAAAAAA
AEOIAAA+wsaiPOFZbgAAAAB/wAAAAAAAAEOIgAA+xFGzPNESDwAAAAB/wAAAAAAAAEOJAAA+zkKA
PTMZHQAAAAB/wAAAAAAAAEOJgAA+1tRhPRboJQAAAAB/wAAAAAAAAEOKAAA+wb6zPM062gAAAAB/
wAAAAAAAAEOKgAA+tpGaPRA9kAAAAAB/wAAAAAAAAEOLAAA+vbSBPTQsnAAAAAB/wAAAAAAAAEOL
gAA+wm/UPQJz9wAAAAB/wAAAAAAAAEOMAAA+s+qjPRLGjQAAAAB/wAAAAAAAAEOMgAA+pn4ePP8O
RQAAAAB/wAAAAAAAAEONAAA+owLWPRi1wwAAAAB/wAAAAAAAAEONgAA+pIyOPNb0rgAAAAB/wAAA
AAAAAEOOAAA+pR2CPPvhigAAAAB/wAAAAAAAAEOOgAA+n/EYPOk/XAAAAAB/wAAAAAAAAEOPAAA+
o1tNPG9rUQAAAAB/wAAAAAAAAEOPgAA+piQhPCwH5QAAAAB/wAAAAAAAAEOQAAA+rVH7O9+G9QAA
AAB/wAAAAAAAAEOQgAA+rHk+PFwFawAAAAB/wAAAAAAAAEORAAA+l56bPQ4dEgAAAAB/wAAAAAAA
AEORgAA+jtcsPTTQKAAAAAB/wAAAAAAAAEOSAAA+kXnRPSiyrgAAAAB/wAAAAAAAAEOSgAA+kW1/
PITeaAAAAAB/wAAAAAAAAEOTAAA+jjE1PEhK4gAAAAB/wAAAAAAAAEOTgAA+dbqbPUJ/VQAAAAB/
wAAAAAAAAEOUAAA+ir8jPUmxbwAAAAB/wAAAAAAAAEOUgAA+lx7wPT6pTQAAAAB/wAAAAAAAAEOV
AAA+ncw7PTEACQAAAAB/wAAAAAAAAEOVgAA+iF0yPSqmFQAAAAB/wAAAAAAAAEOWAAA+rtW0PVvt
8gAAAAB/wAAAAAAAAEOWgAA+u85LPXX1wgAAAAB/wAAAAAAAAEOXAAA+s0hvPZU6xwAAAAB/wAAA
AAAAAEOXgAA+xDGLPYuMMAAAAAB/wAAAAAAAAEOYAAA+xtrYPWgYJQAAAAB/wAAAAAAAAEOYgAA+
0yBhPSUGYAAAAAB/wAAAAAAAAEOZAAA+6b/gPVKD4QAAAAB/wAAAAAAAAEOZgAA+6veQPVK25AAA
AAB/wAAAAAAAAEOaAAA+7HsBPUoWKwAAAAB/wAAAAAAAAEOagAA+5Y9/PR0c1gAAAAB/wAAAAAAA
AEObAAA+4AQRPIFa2AAAAAB/wAAAAAAAAEObgAA+1fj2PARUdwAAAAB/wAAAAAAAAEOcAAA+ysNg
PCWwjwAAAAB/wAAAAAAAAEOcgAA+vOvRPBJzxwAAAAB/wAAAAAAAAEOdAAA+sJPoPKbWhgAAAAB/
wAAAAAAAAEOdgAA+pljyPQC81AAAAAB/wAAAAAAAAEOeAAA+n39mPPPDJAAAAAB/wAAAAAAAAEOe
gAA+lrz7PTPBowAAAAB/wAAAAAAAAEOfAAA+hS5QPQ9qiAAAAAB/wAAAAAAAAEOfgAA+gIKhPOnx
RAAAAAB/wAAAAAAAAEOgAAA+fAg+PQBy/AAAAAB/wAAAAAAAAEOggAA+hO9rPOR61wAAAAB/wAAA
AAAAAEOhAAA+heVqPNdj2AAAAAB/wAAAAAAAAEOhgAA+iyXZPMEzmwAAAAB/wAAAAAAAAEOiAAA+
juDdPN+8iQAAAAB/wAAAAAAAAEOigAA+j0+xPOumaQAAAAB/wAAAAAAAAEOjAAA+iPL/PLhRTgAA
AAB/wAAAAAAAAEOjgAA+jZaWPLSodAAAAAB/wAAAAAAAAEOkAAA+nkqkPL4wsQAAAAB/wAAAAAAA
AEOkgAA+nslgPKGY0QAAAAB/wAAAAAAAAEOlAAA+mZwDO3p1twAAAAB/wAAAAAAAAEOlgAA+nhPE
O5O6jQAAAAB/wAAAAAAAAEOmAAA+oj0PPJjfxwAAAAB/wAAAAAAAAEOmgAA+nexWPQy+LQAAAAB/
wAAAAAAAAEOnAAA+pHELPQjqnQAAAAB/wAAAAAAAAEOngAA+m+jSPV5y1AAAAAB/wAAAAAAAAEOo
AAA+md91PUgvFQAAAAB/wAAAAAAAAEOogAA+k4w6PRk92wAAAAB/wAAAAAAAAEOpAAA+m7lnPOVh
JwAAAAB/wAAAAAAAAEOpgAA+m5uCPQz4kQAAAAB/wAAAAAAAAEOqAAA+kRXdPSRuIwAAAAB/wAAA
AAAAAEOqgAA+hUkLPRIoZQAAAAB/wAAAAAAAAEOrAAA+dKhbPRhZ9gAAAAB/wAAAAAAAAEOrgAA+
YBBdPRQPVwAAAAB/wAAAAAAAAEOsAAA+cHXUPRuNpAAAAAB/wAAAAAAAAEOsgAA+gC+xPQdt4wAA
AAB/wAAAAAAAAEOtAAA+jL+GPLxfLQAAAAB/wAAAAAAAAEOtgAA+ioshPUMPpgAAAAB/wAAAAAAA
AEOuAAA+ddCJPS9DlgAAAAB/wAAAAAAAAEOugAA+gA+0PRzmIAAAAAB/wAAAAAAAAEOvAAA+gP+O
PTKjtwAAAAB/wAAAAAAAAEOvgAA+alarPX1wLgAAAAB/wAAAAAAAAEOwAAA+fdnxPTVe2wAAAAB/
wAAAAAAAAEOwgAA+hUkoPRacVgAAAAB/wAAAAAAAAEOxAAA+hGCnPPlf9QAAAAB/wAAAAAAAAEOx
gAA+jyBwPQ9k9QAAAAB/wAAAAAAAAEOyAAA+nuJsPSTudAAAAAB/wAAAAAAAAEOygAA+njEuPN7L
KgAAAAB/wAAAAAAAAEOzAAA+mmPUPHvH2AAAAAB/wAAAAAAAAEOzgAA+ldwWPKAAKAAAAAB/wAAA
AAAAAEO0AAA+mLdyPOwUrAAAAAB/wAAAAAAAAEO0gAA+hw9/PVhX4wAAAAB/wAAAAAAAAEO1AAA+
h3VaPQMF6QAAAAB/wAAAAAAAAEO1gAA+h+XUPMP8tQAAAAB/wAAAAAAAAEO2AAA+ivmOPEd+TwAA
AAB/wAAAAAAAAEO2gAA+ir4ZPHTY3QAAAAB/wAAAAAAAAEO3AAA+gV74PIKi8AAAAAB/wAAAAAAA
AEO3gAA+Yf0rPOP7uQAAAAB/wAAAAAAAAEO4AAA+UkvXPRZLrwAAAAB/wAAAAAAAAEO4gAA+MbvO
PNs58gAAAAB/wAAAAAAAAEO5AAA+J4IiPN+6OwAAAAB/wAAAAAAAAEO5gAA+NcV6POdVDwAAAAB/
wAAAAAAAAEO6AAA+P9+TPPTpgAAAAAB/wAAAAAAAAEO6gAA+NOh4PKyrrQAAAAB/wAAAAAAAAEO7
AAA+N36fO76RqAAAAAB/wAAAAAAAAEO7gAA+J8THPERzHgAAAAB/wAAAAAAAAEO8AAA+GmX4PFeO
/gAAAAB/wAAAAAAAAEO8gAA+cgshPaWdmAAAAAB/wAAAAAAAAEO9AAA+clgfPaE1HAAAAAB/wAAA
AAAAAEO9gAA+aMfyPamLUgAAAAB/wAAAAAAAAEO+AAA+YEEnPbiVFAAAAAB/wAAAAAAAAEO+gAA+
SPExPc1wAgAAAAB/wAAAAAAAAEO/AAA+OIJOPb30fQAAAAB/wAAAAAAAAEO/gAA+RNX1PaQHigAA
AAB/wAAAAAAAAEPAAAA+WFvmPZl+uAAAAAB/wAAAAAAAAEPAgAA+WUsiPYmAZAAAAAB/wAAAAAAA
AEPBAAA+QEOWPa2aDgAAAAB/wAAAAAAAAEPBgAA+NVlaPc+gcwAAAAB/wAAAAAAAAEPCAAA+MriJ
PbNvMwAAAAB/wAAAAAAAAEPCgAA+RubOPY6ZMwAAAAB/wAAAAAAAAEPDAAA+Ru96PX4/HAAAAAB/
wAAAAAAAAEPDgAA+K/ouPYJ7oQAAAAB/wAAAAAAAAEPEAAA+GUkZPW+OeAAAAAB/wAAAAAAAAEPE
gAA+Dj6VPRrp5AAAAAB/wAAAAAAAAEPFAAA+F6nXPPxLpwAAAAB/wAAAAAAAAEPFgAA+HSLMPR+Z
TgAAAAB/wAAAAAAAAEPGAAA+HQW6PO4EuQAAAAB/wAAAAAAAAEPGgAA+KDMlPQqMtAAAAAB/wAAA
AAAAAEPHAAA+LbIZPOSwTAAAAAB/wAAAAAAAAEPHgAA+TJdRPIcUBQAAAAB/wAAAAAAAAEPIAAA+
Y1VWPG58CAAAAAB/wAAAAAAAAEPIgAA+TaNAPRy/HQAAAAB/wAAAAAAAAEPJAAA+RL4dPM2SkwAA
AAB/wAAAAAAAAEPJgAA+GBxRPSTsXAAAAAB/wAAAAAAAAEPKAAA+Gu1mPQUTjAAAAAB/wAAAAAAA
AEPKgAA+LYl2PSa4ZQAAAAB/wAAAAAAAAEPLAAA+OsjvPV6kVgAAAAB/wAAAAAAAAEPLgAA+NnvB
PVRupwAAAAB/wAAAAAAAAEPMAAA+POfZPT7v2AAAAAB/wAAAAAAAAEPMgAA+NA10PXIZjgAAAAB/
wAAAAAAAAEPNAAA+R6d8PTMSNwAAAAB/wAAAAAAAAEPNgAA+WBIFPJ5lxQAAAAB/wAAAAAAAAEPO
AAA+afypO5AJwAAAAAB/wAAAAAAAAEPOgAA+ahsIPEcqCwAAAAB/wAAAAAAAAEPPAAA+baYyOziZ
owAAAAB/wAAAAAAAAEPPgAA+YW7oPIYhmwAAAAB/wAAAAAAAAEPQAAA+XyslPIPRegAAAAB/wAAA
AAAAAEPQgAA+I8w2PWRxrAAAAAB/wAAAAAAAAEPRAAA+KwyWPVrGqwAAAAB/wAAAAAAAAEPRgAA+
Sab1PGd8UAAAAAB/wAAAAAAAAEPSAAA+TCBePIsi1wAAAAB/wAAAAAAAAEPSgAA+RT5OPI4JigAA
AAB/wAAAAAAAAEPTAAA+U4tqPBSihAAAAAB/wAAAAAAAAEPTgAA+ZhcsPQn26AAAAAB/wAAAAAAA
AEPUAAA+TGaSPLiCuAAAAAB/wAAAAAAAAEPUgAA+S9TfPK4qSQAAAAB/wAAAAAAAAEPVAAA+SxWy
PQN87QAAAAB/wAAAAAAAAEPVgAA+W32FPUX2KQAAAAB/wAAAAAAAAEPWAAA+ZgUdPS9gwQAAAAB/
wAAAAAAAAEPWgAA+ZyhQPPxIYwAAAAB/wAAAAAAAAEPXAAA+Hf9bPaYuqwAAAAB/wAAAAAAAAEPX
gAA+Bqb2Pc39xAAAAAB/wAAAAAAAAEPYAAA9wNRWPb+K7QAAAAB/wAAAAAAAAEPYgAA9xVjpPbSb
IAAAAAB/wAAAAAAAAEPZAAA9ywnkPZLoyAAAAAB/wAAAAAAAAEPZgAA98JLTPW6TJgAAAAB/wAAA
AAAAAEPaAAA+AEOcPTBK8gAAAAB/wAAAAAAAAEPagAA9x/nfPWcrJgAAAAB/wAAAAAAAAEPbAAA9
xv9dPVRTIwAAAAB/wAAAAAAAAEPbgAA92lSePT3LMAAAAAB/wAAAAAAAAEPcAAA96sDMPW28awAA
AAB/wAAAAAAAAEPcgAA9fBjMPZB6zgAAAAB/wAAAAAAAAEPdAAA9o8zOPaAuRgAAAAB/wAAAAAAA
AEPdgAA943LMPZnVuwAAAAB/wAAAAAAAAEPeAAA+ChkjPYZYDwAAAAB/wAAAAAAAAEPegAA+EReh
PSo1lwAAAAB/wAAAAAAAAEPfAAA+N/hXPU3L+wAAAAB/wAAAAAAAAEPfgAA+NWHlPMW3mAAAAAB/
wAAAAAAAAEPgAAA+OMenOx+4wwAAAAB/wAAAAAAAAEPggAA+Uk1PPNlSXwAAAAB/wAAAAAAAAEPh
AAA+bl/OPTpoYwAAAAB/wAAAAAAAAEPhgAA+d/PKPVsaOwAAAAB/wAAAAAAAAEPiAAA+arVQPXDI
kAAAAAB/wAAAAAAAAEPigAA+T8clPYv+qwAAAAB/wAAAAAAAAEPjAAA+NAZFPa5oVgAAAAB/wAAA
AAAAAEPjgAA+ShCyPanBYQAAAAB/wAAAAAAAAEPkAAA+U6DtPYcsPgAAAAB/wAAAAAAAAEPkgAA+
PMK7PRdSIgAAAAB/wAAAAAAAAEPlAAA+ROFoPRYJXQAAAAB/wAAAAAAAAEPlgAA+PFoUPUJQRgAA
AAB/wAAAAAAAAEPmAAA+QytRPYfI+wAAAAB/wAAAAAAAAEPmgAA+Hc7MPWyamgAAAAB/wAAAAAAA
AEPnAAA+Jb9UPZHj0gAAAAB/wAAAAAAAAEPngAA+TaPsPWC5+AAAAAB/wAAAAAAAAEPoAAA+XAsu
PVdXvAAAAAB/wAAAAAAAAEPogAA+UuZ3PRwtLQAAAAB/wAAAAAAAAEPpAAA+X9RSPP+OOAAAAAB/
wAAAAAAAAEPpgAA+dgS8PR8l1wAAAAB/wAAAAAAAAEPqAAA+bQGiPTMz7AAAAAB/wAAAAAAAAEPq
gAA+Wz6+PUXwgQAAAAB/wAAAAAAAAEPrAAA+VqPaPRgnvgAAAAB/wAAAAAAAAEPrgAA+ZgxxPRpl
swAAAAB/wAAAAAAAAEPsAAA+b97sPVSy3AAAAAB/wAAAAAAAAEPsgAA+fnrRPVaBkQAAAAB/wAAA
AAAAAEPtAAA+edW1PUCg6wAAAAB/wAAAAAAAAEPtgAA+XC2zPPpgLAAAAAB/wAAAAAAAAEPuAAA+
VC4QPL20ogAAAAB/wAAAAAAAAEPugAA+VXwYPQl0mgAAAAB/wAAAAAAAAEPvAAA+SQsKPT5gswAA
AAB/wAAAAAAAAEPvgAA+NeLYPVGlCAAAAAB/wAAAAAAAAEPwAAA+KDH6PVHMLAAAAAB/wAAAAAAA
AEPwgAA91mXlPWDmgwAAAAB/wAAAAAAAAEPxAAA966bsPYoJzgAAAAB/wAAAAAAAAEPxgAA99eWq
PXn3WAAAAAB/wAAAAAAAAEPyAAA+BrgOPVRUZQAAAAB/wAAAAAAAAEPygAA9/YaMPQleXAAAAAB/
wAAAAAAAAEPzAAA92DgvPNrcOgAAAAB/wAAAAAAAAEPzgAA96f28PKnljQAAAAB/wAAAAAAAAEP0
AAA9//B7PPVN7AAAAAB/wAAAAAAAAEP0gAA9/x/KPReyeAAAAAB/wAAAAAAAAEP1AAA95KUoPLD0
1wAAAAB/wAAAAAAAAEP1gAA95378POKcEwAAAAB/wAAAAAAAAEP2AAA96hRbPLf56QAAAAB/wAAA
AAAAAEP2gAA+BzwPPMfVYAAAAAB/wAAAAAAAAEP3AAA+GC7KPMgTSwAAAAB/wAAAAAAAAEP3gAA+
KcHAPRW8pwAAAAB/wAAAAAAAAEP4AAA+PDfDPRPN8QAAAAB/wAAAAAAAAEP4gAA+OhytPTqHnQAA
AAB/wAAAAAAAAEP5AAA+PecsPTkV6gAAAAB/wAAAAAAAAEP5gAA+QDNLPVZX1AAAAAB/wAAAAAAA
AEP6AAA99DGyPHeNQAAAAAB/wAAAAAAAAEP6gAA95n+iPK3QkAAAAAB/wAAAAAAAAEP7AAA+DRTR
PHKmYQAAAAB/wAAAAAAAAEP7gAA9x7mzPWHXKAAAAAB/wAAAAAAAAEP8AAA9+xYCPZNvWgAAAAB/
wAAAAAAAAEP8gAA98r+9PaSfhQAAAAB/wAAAAAAAAEP9AAA+BbpgPZLUlwAAAAB/wAAAAAAAAEP9
gAA98YSqPYNdowAAAAB/wAAAAAAAAEP+AAA94OftPUXILgAAAAB/wAAAAAAAAEP+gAA961K7PT0K
ygAAAAB/wAAAAAAAAEP/AAA+IHbMPagPGQAAAAB/wAAAAAAAAEP/gAA+KnjXPbBXgQAAAAB/wAAA
AAAAAEQAAAA+OPd3PcfALAAAAAB/wAAAAAAAAEQAQAA+ONkSPen7hQAAAAB/wAAAAAAAAEQAgAA+
UuWePbiP/QAAAAB/wAAAAAAAAEQAwAA+Q8RYPblrCQAAAAB/wAAAAAAAAEQBAAA+QkmvPaXyPQAA
AAB/wAAAAAAAAEQBQAA+LAmsPaJwNgAAAAB/wAAAAAAAAEQBgAA+JbCOPah/nAAAAAB/wAAAAAAA
AEQBwAA+INhNPZDQgwAAAAB/wAAAAAAAAEQCAAA+IdlPPbMSAAAAAAB/wAAAAAAAAEQCQAA+IycW
Pa5FiwAAAAB/wAAAAAAAAEQCgAA+R92uPaB7MgAAAAB/wAAAAAAAAEQCwAA+W63OPXwh1AAAAAB/
wAAAAAAAAEQDAAA+YQT3PXtdhAAAAAB/wAAAAAAAAEQDQAA+XBrgPZpKXAAAAAB/wAAAAAAAAEQD
gAA+X+PUPZonKwAAAAB/wAAAAAAAAEQDwAA+Ia34PgBzUwAAAAB/wAAAAAAAAEQEAAA99n9nPhRI
6gAAAAB/wAAAAAAAAEQEQAA91rxVPfLFYAAAAAB/wAAAAAAAAEQEgAA96cJzPeW8UgAAAAB/wAAA
AAAAAEQEwAA90mYBPgQ1MwAAAAB/wAAAAAAAAEQFAAA92IJBPfk/cQAAAAB/wAAAAAAAAEQFQAA9
5qcMPfSPSAAAAAB/wAAAAAAAAEQFgAA96L+rPdOUgAAAAAB/wAAAAAAAAEQFwAA9t73kPeSOMAAA
AAB/wAAAAAAAAEQGAAA87HpuPhgsEAAAAAB/wAAAAAAAAEQGQAA9KM7xPguTkAAAAAB/wAAAAAAA
AEQGgAA9PgZ/PgOROgAAAAB/wAAAAAAAAEQGwAA9eZBkPgwlFgAAAAB/wAAAAAAAAEQHAAA8uIVJ
Pgj7vQAAAAB/wAAAAAAAAEQHQAC8/jhQPgkupgAAAAB/wAAAAAAAAEQHgAC86EpEPdgHHQAAAAB/
wAAAAAAAAEQHwAC9JZHEPbrE4QAAAAB/wAAAAAAAAEQIAAC9haCsPajKFQAAAAB/wAAAAAAAAEQI
QAC9gNGiPbV7ogAAAAB/wAAAAAAAAEQIgAC9OzbhPd0a3wAAAAB/wAAAAAAAAEQIwAC9h0mNPZQe
iwAAAAB/wAAAAAAAAEQJAAC9M6cIPauEcwAAAAB/wAAAAAAAAEQJQAC9H1Q/PZXOyQAAAAB/wAAA
AAAAAEQJgAC8ychBPY6nEwAAAAB/wAAAAAAAAEQJwAC8m/nvPYW7gAAAAAB/wAAAAAAAAEQKAAC8
KrqtPZbA5wAAAAB/wAAAAAAAAEQKQAA8IGZIPbzQSAAAAAB/wAAAAAAAAEQKgAA9Cdb2PdldRwAA
AAB/wAAAAAAAAEQKwAA9DjmtPfL4bQAAAAB/wAAAAAAAAEQLAAA9WB2yPd/TyAAAAAB/wAAAAAAA
AEQLQAA9bTgoPc/bfwAAAAB/wAAAAAAAAEQLgAA9gBMAPduqKwAAAAB/wAAAAAAAAEQLwAA9ODcS
Petl8QAAAAB/wAAAAAAAAEQMAAA9I505Pez5rQAAAAB/wAAAAAAAAEQMQAA9t4pQPdj/rAAAAAB/
wAAAAAAAAEQMgAA9lsaSPeUPigAAAAB/wAAAAAAAAEQMwAA9jUNGPfVIQwAAAAB/wAAAAAAAAEQN
AAA9Wx1UPfZNDAAAAAB/wAAAAAAAAEQNQAA9Fa0vPe6AMwAAAAB/wAAAAAAAAEQNgAA9Ijk9PfTx
RAAAAAB/wAAAAAAAAEQNwAA9UIBcPfyUlAAAAAB/wAAAAAAAAEQOAAA9hhx2PezIPQAAAAB/wAAA
AAAAAEQOQAA96d6WPct3uQAAAAB/wAAAAAAAAEQOgAA9/om5PZ25MAAAAAB/wAAAAAAAAEQOwAA9
jDtyPAJsnQAAAAB/wAAAAAAAAEQPAAA9mi9KPIKT9wAAAAB/wAAAAAAAAEQPQAA9r8qoPJvp2AAA
AAB/wAAAAAAAAEQPgAA9ydkOPJ4P2wAAAAB/wAAAAAAAAEQPwAA98Pe9PMJS7AAAAAB/wAAAAAAA
AEQQAAA966xVPMlxagAAAAB/wAAAAAAAAEQQQAA+BCsPPQZXjgAAAAB/wAAAAAAAAEQQgAA981CE
PQkrkwAAAAB/wAAAAAAAAEQQwAA94/lePQFvHQAAAAB/wAAAAAAAAEQRAAA9zQ9BPJZZnAAAAAB/
wAAAAAAAAEQRQAA9nOmwPNVo1QAAAAB/wAAAAAAAAEQRgAA9p9hqPN7VRwAAAAB/wAAAAAAAAEQR
wAA9v7q0POQpogAAAAB/wAAAAAAAAEQSAAA91x88PQvgmAAAAAB/wAAAAAAAAEQSQAA90HiZPTxE
yAAAAAB/wAAAAAAAAEQSgAA9qcbHPR01YAAAAAB/wAAAAAAAAEQSwAA9UXxBPXrRyQAAAAB/wAAA
AAAAAEQTAAA9H6SHPJdVNgAAAAB/wAAAAAAAAEQTQAA9jGr7PJgqhAAAAAB/wAAAAAAAAEQTgAA9
sO0QPJizGgAAAAB/wAAAAAAAAEQTwAA9tywdPWINQwAAAAB/wAAAAAAAAEQUAAA+AfDwPTWD3gAA
AAB/wAAAAAAAAEQUQAA+BDoSPRIiJgAAAAB/wAAAAAAAAEQUgAA+DsZwPXGvrgAAAAB/wAAAAAAA
AEQUwAA+Gqo2PYV/1QAAAAB/wAAAAAAAAEQVAAA+FBvvPaQi8AAAAAB/wAAAAAAAAEQVQAA+IEzY
PZw+qQAAAAB/wAAAAAAAAEQVgAA9k+K6PTuKsAAAAAB/wAAAAAAAAEQVwAA9clSjPVg8QwAAAAB/
wAAAAAAAAEQWAAA9P1lJPW/99wAAAAB/wAAAAAAAAEQWQAA9NXcKPUvcwgAAAAB/wAAAAAAAAEQW
gAA9VFFuPXFkpQAAAAB/wAAAAAAAAEQWwAA8/63TPYS4jwAAAAB/wAAAAAAAAEQXAAA8t5T3PZTS
zAAAAAB/wAAAAAAAAEQXQAA9AiIaPZXuAAAAAAB/wAAAAAAAAEQXgAA97vhtPUDQOQAAAAB/wAAA
AAAAAEQXwAA92eoNPU5G3AAAAAB/wAAAAAAAAEQYAAA9+LiPPZt44wAAAAB/wAAAAAAAAEQYQAA9
6m9uPaZQRQAAAAB/wAAAAAAAAEQYgAA93NDWPaK0EgAAAAB/wAAAAAAAAEQYwAA9079GPYXxewAA
AAB/wAAAAAAAAEQZAAA94ZIWPYFyCwAAAAB/wAAAAAAAAEQZQAA+AnO9PWjCxgAAAAB/wAAAAAAA
AEQZgAA99v42PVYVBAAAAAB/wAAAAAAAAEQZwAA+AQDTPS4TlQAAAAB/wAAAAAAAAEQaAAA96i9+
PPzIiwAAAAB/wAAAAAAAAEQaQAA973cZPQAr1QAAAAB/wAAAAAAAAEQagAA9+nC6PLK+NQAAAAB/
wAAAAAAAAEQawAA9syLAPMrNIAAAAAB/wAAAAAAAAEQbAAA9oc4EPPgiWAAAAAB/wAAAAAAAAEQb
QAA9lI32PPcOrwAAAAB/wAAAAAAAAEQbgAA9r/MOPSflGwAAAAB/wAAAAAAAAEQbwAA9+O8KPSsZ
bwAAAAB/wAAAAAAAAEQcAAA92PzGPSl0lQAAAAB/wAAAAAAAAEQcQAA94zbfPR6i5AAAAAB/wAAA
AAAAAEQcgAA9uD/ZPPTH+AAAAAB/wAAAAAAAAEQcwAA9orX2PSLTQwAAAAB/wAAAAAAAAEQdAAA9
k01KPS0atgAAAAB/wAAAAAAAAEQdQAA9Ap8HPSaJGwAAAAB/wAAAAAAAAEQdgAA9BubHPTQImQAA
AAB/wAAAAAAAAEQdwAA9KKCkPUaa+QAAAAB/wAAAAAAAAEQeAAA9Kr0GPYyVVAAAAAB/wAAAAAAA
AEQeQAA9XeInPY7mpQAAAAB/wAAAAAAAAEQegAA8/Ym8PYXgbwAAAAB/wAAAAAAAAEQewAC9Cn0d
PZpa2QAAAAB/wAAAAAAAAEQfAAC8tecLPQzRIQAAAAB/wAAAAAAAAEQfQAC8mZqMPL1l4AAAAAB/
wAAAAAAAAEQfgAA7g4U4PV+F7gAAAAB/wAAAAAAAAEQfwAA8bM8HPY6q6gAAAAB/wAAAAAAAAEQg
AAA8O1y9PXg8EgAAAAB/wAAAAAAAAEQgQAC7kAJQPVIvowAAAAB/wAAAAAAAAEQggAA8EODHPQM4
EwAAAAB/wAAAAAAAAEQgwAA9NmA7PLaOYgAAAAB/wAAAAAAAAEQhAAA9tk2qPS6xiAAAAAB/wAAA
AAAAAEQhQAA9ja0oPT7zMQAAAAB/wAAAAAAAAEQhgAA9SxQdPVqaywAAAAB/wAAAAAAAAEQhwAA8
x5jVPYAaNAAAAAB/wAAAAAAAAEQiAAA6jjOAPZ7oLAAAAAB/wAAAAAAAAEQiQAA6r5PrPb0XvAAA
AAB/wAAAAAAAAEQigAA8P3pLPdP8qQAAAAB/wAAAAAAAAEQiwAA78pUVPgR9eQAAAAB/wAAAAAAA
AEQjAAA8sCF3Pf/QwAAAAAB/wAAAAAAAAEQjQAA8MuO7PdmzTAAAAAB/wAAAAAAAAEQjgAA7O4dQ
Pa0t8AAAAAB/wAAAAAAAAEQjwAC8nZp2PYwUOgAAAAB/wAAAAAAAAEQkAAC8+46mPWzJ8wAAAAB/
wAAAAAAAAEQkQAC9EwgtPUppJAAAAAB/wAAAAAAAAEQkgAC87ojdPSeETgAAAAB/wAAAAAAAAEQk
wAC9N/fwPQejrgAAAAB/wAAAAAAAAEQlAAC9MVVkPJfpKgAAAAB/wAAAAAAAAEQlQAC8gVU0PQaR
cgAAAAB/wAAAAAAAAEQlgAC8lew7PTAX8gAAAAB/wAAAAAAAAEQlwAC9K6VxPMrv3QAAAAB/wAAA
AAAAAEQmAAC9eKl8PRIjMQAAAAB/wAAAAAAAAEQmQAC9T1vlPSI9AQAAAAB/wAAAAAAAAEQmgAC8
f63hPR6t5gAAAAB/wAAAAAAAAEQmwAC4AegAPVkQ6QAAAAB/wAAAAAAAAEQnAAC6HRGVPXAnfQAA
AAB/wAAAAAAAAEQnQAC643v1PVsk/gAAAAB/wAAAAAAAAEQngAA70nZFPYZ+PwAAAAB/wAAAAAAA
AEQnwAA7jB1gPYH4SgAAAAB/wAAAAAAAAEQoAAA8jSecPUjm+wAAAAB/wAAAAAAAAEQoQAA7dnEl
PSCFeQAAAAB/wAAAAAAAAEQogAC8NWNXPMYg2wAAAAB/wAAAAAAAAEQowAC8qMG9PIdergAAAAB/
wAAAAAAAAEQpAAA8eRsQO4KWPQAAAAB/wAAAAAAAAEQpQAA8zkT2PL4ZqwAAAAB/wAAAAAAAAEQp
gAA88QzvPMvazQAAAAB/wAAAAAAAAEQpwAA89rc+PNAZlQAAAAB/wAAAAAAAAEQqAAA8UaJ7PStN
ZAAAAAB/wAAAAAAAAEQqQAA9HKAmPUyCYAAAAAB/wAAAAAAAAEQqgAA8/RRRPVtthQAAAAB/wAAA
AAAAAEQqwAA708Y0PZ9RagAAAAB/wAAAAAAAAEQrAAA8p6QnPZU0XwAAAAB/wAAAAAAAAEQrQAA8
6+8gPS2KQAAAAAB/wAAAAAAAAEQrgAA9Dm4MPR5hEQAAAAB/wAAAAAAAAEQrwAA9CUpAPRS2rgAA
AAB/wAAAAAAAAEQsAAA88JIlPWiroQAAAAB/wAAAAAAAAEQsQAA8y4NVPY2GbwAAAAB/wAAAAAAA
AEQsgAA9J0IfPXN8EAAAAAB/wAAAAAAAAEQswAA9So/OPV+WJQAAAAB/wAAAAAAAAEQtAAA9kcJP
PXMtlwAAAAB/wAAAAAAAAEQtQAA9cG81Pb3ILgAAAAB/wAAAAAAAAEQtgAA9h8zrPeaOHwAAAAB/
wAAAAAAAAEQtwAA9jrSaPeXptAAAAAB/wAAAAAAAAEQuAAA9ujgoPf3tgQAAAAB/wAAAAAAAAEQu
QAA9etTiPcYmkgAAAAB/wAAAAAAAAEQugAA9LubVPbY8NwAAAAB/wAAAAAAAAEQuwAA886XePZEX
1gAAAAB/wAAAAAAAAEQvAAA9Oc+9PY/ZLwAAAAB/wAAAAAAAAEQvQAA9VO3rPaT+VwAAAAB/wAAA
AAAAAEQvgAA9aeG7PaskgwAAAAB/wAAAAAAAAEQvwAA9pBZTPXqL3gAAAAB/wAAAAAAAAEQwAAA9
uAKIPXRBBQAAAAB/wAAAAAAAAEQwQAA9ajqKPSkpoQAAAAB/wAAAAAAAAEQwgAA9L+UfPOWSRwAA
AAB/wAAAAAAAAEQwwAA8vAb5PVeiEQAAAAB/wAAAAAAAAEQxAAA85BYxPUZNpgAAAAB/wAAAAAAA
AEQxQAA7sQMkPVQWSwAAAAB/wAAAAAAAAEQxgAA8nFaGPVPKBQAAAAB/wAAAAAAAAEQxwAA9LmOk
PSWrUgAAAAB/wAAAAAAAAEQyAAA9HfasPSiibQAAAAB/wAAAAAAAAEQyQAA8oH0qPQbj+wAAAAB/
wAAAAAAAAEQygAA7CsBoPRWSBQAAAAB/wAAAAAAAAEQywAA8/L1wPQ3j3gAAAAB/wAAAAAAAAEQz
AAA9Mt2nPNOY4gAAAAB/wAAAAAAAAEQzQAA9dE8qPF9V4QAAAAB/wAAAAAAAAEQzgAA9k0kFPQuP
xQAAAAB/wAAAAAAAAEQzwAA9VaQbPQvurAAAAAB/wAAAAAAAAEQ0AAA9jK5JPQewGwAAAAB/wAAA
AAAAAEQ0QAA9d4gyPRL1EwAAAAB/wAAAAAAAAEQ0gAA9DDRjPTJ8twAAAAB/wAAAAAAAAEQ0wAC6
eoHAPW+6jAAAAAB/wAAAAAAAAEQ1AAC8AxEDPVNOmQAAAAB/wAAAAAAAAEQ1QAC9Tbd9PSTOOAAA
AAB/wAAAAAAAAEQ1gAC9VBfQPR93CAAAAAB/wAAAAAAAAEQ1wAC9XdoiPQf7+QAAAAB/wAAAAAAA
AEQ2AAC9ZBPjPHI1uwAAAAB/wAAAAAAAAEQ2QAC9mdybPBvTcAAAAAB/wAAAAAAAAEQ2gAC9n4j/
PPsvLwAAAAB/wAAAAAAAAEQ2wAC9fCVUPPnT0wAAAAB/wAAAAAAAAEQ3AAC9cSN/PQCduAAAAAB/
wAAAAAAAAEQ3QAC9LO/sPTKgnwAAAAB/wAAAAAAAAEQ3gAC7hcUbPYQKtAAAAAB/wAAAAAAAAEQ3
wAA8lSezPZ4YqAAAAAB/wAAAAAAAAEQ4AAA8+KCpPayh9AAAAAB/wAAAAAAAAEQ4QAA81QpYPbZA
5AAAAAB/wAAAAAAAAEQ4gAA8cF/6PaORIgAAAAB/wAAAAAAAAEQ4wAA71LguPaDL1wAAAAB/wAAA
AAAAAEQ5AAA8se7FPaICjgAAAAB/wAAAAAAAAEQ5QAA8kAwbPaencAAAAAB/wAAAAAAAAEQ5gAA8
tQbzPa/9pQAAAAB/wAAAAAAAAEQ5wAC8wsMyPYNwYQAAAAB/wAAAAAAAAEQ6AAC9pV2IPQ8vzwAA
AAB/wAAAAAAAAEQ6QAC9lI82PTQAKwAAAAB/wAAAAAAAAEQ6gAC9s5QvPR1aKwAAAAB/wAAAAAAA
AEQ6wAC9zZmuPP7cmwAAAAB/wAAAAAAAAEQ7AAC9uuDZPLWRhAAAAAB/wAAAAAAAAEQ7QAC9jvWL
PE2kYAAAAAB/wAAAAAAAAEQ7gAC9kq9KPJdV6gAAAAB/wAAAAAAAAEQ7wAC9Z+fuPOhfAgAAAAB/
wAAAAAAAAEQ8AAC9DDF2PTAz0wAAAAB/wAAAAAAAAEQ8QAC9AqHaPUqFCgAAAAB/wAAAAAAAAEQ8
gAC8p1U3PSua/wAAAAB/wAAAAAAAAEQ8wAC9CopBPQXlLgAAAAB/wAAAAAAAAEQ9AAC9N9MsPIeS
vQAAAAB/wAAAAAAAAEQ9QAC9e93RO51CnwAAAAB/wAAAAAAAAEQ9gAC9ZA2aPEXVjwAAAAB/wAAA
AAAAAEQ9wAC9SXF4PJeobgAAAAB/wAAAAAAAAEQ+AAC9qSMpPIuIegAAAAB/wAAAAAAAAEQ+QAC9
iCqaPRR81gAAAAB/wAAAAAAAAEQ+gAC9iijGPD+iQgAAAAB/wAAAAAAAAEQ+wAC8225fPQR4gwAA
AAB/wAAAAAAAAEQ/AAC8+7GsPPGkYAAAAAB/wAAAAAAAAEQ/QAC9LaCQPNU05wAAAAB/wAAAAAAA
AEQ/gAC9DqW3POScqgAAAAB/wAAAAAAAAEQ/wAC9HpK8PQ5lfAAAAAB/wAAAAAAAAERAAAC83X1+
PMtCUQAAAAB/wAAAAAAAAERAQAC9R7YbPDp+wQAAAAB/wAAAAAAAAERAgAC9R2eiPGJ7IgAAAAB/
wAAAAAAAAERAwAC9F3niPGdWVAAAAAB/wAAAAAAAAERBAAC854MaPF0yswAAAAB/wAAAAAAAAERB
QAC9MmzPPJCtkgAAAAB/wAAAAAAAAERBgAC9gU8vPKeKVAAAAAB/wAAAAAAAAERBwAC9nRdePP3B
CgAAAAB/wAAAAAAAAERCAAC9ibY7POnudwAAAAB/wAAAAAAAAERCQAC9X6eKPQoaBwAAAAB/wAAA
AAAAAERCgAC9P+10PQJ0LwAAAAB/wAAAAAAAAERCwAC8/7z0PR1KLQAAAAB/wAAAAAAAAERDAAC9
CkZUPSzn/QAAAAB/wAAAAAAAAERDQAC9Mf9APNrMtgAAAAB/wAAAAAAAAERDgAC9MuLAPNiTTwAA
AAB/wAAAAAAAAERDwAC9FIA9PPCUQwAAAAB/wAAAAAAAAEREAAC9QMqqPSB81wAAAAB/wAAAAAAA
AEREQAC9W9MKPSqWRAAAAAB/wAAAAAAAAEREgAC9BItQPQ34QgAAAAB/wAAAAAAAAEREwAC9Cjcf
POqOQAAAAAB/wAAAAAAAAERFAAC9YGCYPTwWLwAAAAB/wAAAAAAAAERFQAC9WG5GPSuzsgAAAAB/
wAAAAAAAAERFgAC9MhJlPUJGrwAAAAB/wAAAAAAAAERFwAC9DivmPW6BMwAAAAB/wAAAAAAAAERG
AAC9UyZzPZcR2gAAAAB/wAAAAAAAAERGQAC9gyBWPWIV2QAAAAB/wAAAAAAAAERGgAC9MvdrPMoD
5wAAAAB/wAAAAAAAAERGwAC9P7apPQL7egAAAAB/wAAAAAAAAERHAAC8yuUqPOjdTAAAAAB/wAAA
AAAAAERHQAA80cB5PSGCLgAAAAB/wAAAAAAAAERHgAA9CpZpPT7ZPQAAAAB/wAAAAAAAAERHwAA9
IRDJPUE4QwAAAAB/wAAAAAAAAERIAAA80g6/PRuy9QAAAAB/wAAAAAAAAA==</set>
      <set id="src_13" fmt="ptset">AAAABnNyY18xMwAAAAAAAAAGAAADhcLIAAC+PqRVPc4IOQAAAAB/wAAAAAAAAMLGAAC+UCXjPblN
aAAAAAB/wAAAAAAAAMLEAAC+SBW4PaEjHAAAAAB/wAAAAAAAAMLCAAC+X1Z7PakOkwAAAAB/wAAA
AAAAAMLAAAC+U1ISPZpSjgAAAAB/wAAAAAAAAMK+AAC+V2ODPZuLDQAAAAB/wAAAAAAAAMK8AAC+
Ql82PZp2vwAAAAB/wAAAAAAAAMK6AAC+MdkxPXIWEAAAAAB/wAAAAAAAAMK4AAC+OddLPWjuIQAA
AAB/wAAAAAAAAMK2AAC+PerMPX6TFgAAAAB/wAAAAAAAAMK0AAC+NGNmPVo3WAAAAAB/wAAAAAAA
AMKyAAC+HSP0PX87PgAAAAB/wAAAAAAAAMKwAAC+BlhZPWtBrgAAAAB/wAAAAAAAAMKuAAC9xn/0
PV1n6QAAAAB/wAAAAAAAAMKsAAC9mug2PVWKuwAAAAB/wAAAAAAAAMKqAAC9x8XBPYpv4AAAAAB/
wAAAAAAAAMKoAAC92MlcPYiJigAAAAB/wAAAAAAAAMKmAAC9uQaiPWOwqgAAAAB/wAAAAAAAAMKk
AAC90DiZPUURrgAAAAB/wAAAAAAAAMKiAAC9vUpRPU+ItAAAAAB/wAAAAAAAAMKgAAC9lJK1PWbc
iAAAAAB/wAAAAAAAAMKeAAC9RDNcPWcnRwAAAAB/wAAAAAAAAMKcAAC9J27BPW3vuwAAAAB/wAAA
AAAAAMKaAAC9a5t8PZhFCwAAAAB/wAAAAAAAAMKYAAC9jAVZPaaT4gAAAAB/wAAAAAAAAMKWAAC9
j4znPbDLeQAAAAB/wAAAAAAAAMKUAAC9hJ0IPbKYeQAAAAB/wAAAAAAAAMKSAAC9huHTPbJ7uwAA
AAB/wAAAAAAAAMKQAAC9fat5PavONwAAAAB/wAAAAAAAAMKOAAC9hzxhPb/7PgAAAAB/wAAAAAAA
AMKMAAC9JzXSPbleeQAAAAB/wAAAAAAAAMKKAAC9MmsDPccMRAAAAAB/wAAAAAAAAMKIAAC9ToIZ
PdAvXwAAAAB/wAAAAAAAAMKGAAC9izkBPYgFlQAAAAB/wAAAAAAAAMKEAAC9mCtJPX2K0QAAAAB/
wAAAAAAAAMKCAAC9VJzKPWB5yQAAAAB/wAAAAAAAAMKAAAC9WzSPPRoCdAAAAAB/wAAAAAAAAMJ8
AAC9XDIJPR6E5QAAAAB/wAAAAAAAAMJ4AAC9E3WJPRPfLQAAAAB/wAAAAAAAAMJ0AAC8kHj7PQbB
tQAAAAB/wAAAAAAAAMJwAAA6sljkPO6WUAAAAAB/wAAAAAAAAMJsAAC8gfzkPTYyfAAAAAB/wAAA
AAAAAMJoAAC8yk/qPT0KLQAAAAB/wAAAAAAAAMJkAAC8wxgGPQ8z+wAAAAB/wAAAAAAAAMJgAAC8
dHS3PO2yxgAAAAB/wAAAAAAAAMJcAAC73Xs3PLRp2gAAAAB/wAAAAAAAAMJYAAA7mLZkPLBl0QAA
AAB/wAAAAAAAAMJUAAA84FzCPJTgoQAAAAB/wAAAAAAAAMJQAAA8YoZ9POziNgAAAAB/wAAAAAAA
AMJMAAC89ssRPR0ZAQAAAAB/wAAAAAAAAMJIAAC9Env8PVdfhQAAAAB/wAAAAAAAAMJEAAC80N7/
PSoKjgAAAAB/wAAAAAAAAMJAAAC8zGPrPRBFzwAAAAB/wAAAAAAAAMI8AAC88cV8PTVuHAAAAAB/
wAAAAAAAAMI4AAC9QwcAPYfEEAAAAAB/wAAAAAAAAMI0AAC9VcxMPWvF2wAAAAB/wAAAAAAAAMIw
AAC9SvFtPYee9gAAAAB/wAAAAAAAAMIsAAC9bt0KPXI8jgAAAAB/wAAAAAAAAMIoAAC9hAD4PXcp
XwAAAAB/wAAAAAAAAMIkAAC9jhbqPZoidgAAAAB/wAAAAAAAAMIgAAC9hmylPaavkwAAAAB/wAAA
AAAAAMIcAAC9QEdaPaQTTQAAAAB/wAAAAAAAAMIYAAC9QU1HPZUH6gAAAAB/wAAAAAAAAMIUAAC8
z3IhPY1zlwAAAAB/wAAAAAAAAMIQAAC8dQNRPZe3TQAAAAB/wAAAAAAAAMIMAAC881jcPZFW2wAA
AAB/wAAAAAAAAMIIAAC9MJNlPaE0zQAAAAB/wAAAAAAAAMIEAAC9QpzPPZMCVgAAAAB/wAAAAAAA
AMIAAAC9eO+ZPW7VCAAAAAB/wAAAAAAAAMH4AAC9EnDaPYe+ZgAAAAB/wAAAAAAAAMHwAAC9O5K9
PYU6/AAAAAB/wAAAAAAAAMHoAAC9OV/PPY9wuAAAAAB/wAAAAAAAAMHgAAC85ezwPYBQjAAAAAB/
wAAAAAAAAMHYAAC8abNvPXRHCgAAAAB/wAAAAAAAAMHQAAC8ffF9PWRHBQAAAAB/wAAAAAAAAMHI
AAC9QrckPZ61tQAAAAB/wAAAAAAAAMHAAAC9X/XEPZR7FAAAAAB/wAAAAAAAAMG4AAC9PjJNPYue
swAAAAB/wAAAAAAAAMGwAAC9QNTNPTZxsAAAAAB/wAAAAAAAAMGoAAC9XoOuPSNZVAAAAAB/wAAA
AAAAAMGgAAC9OXBUPN3NPQAAAAB/wAAAAAAAAMGYAAC9gQ45PQ9pPQAAAAB/wAAAAAAAAMGQAAC9
Z+o4PQ/7KQAAAAB/wAAAAAAAAMGIAAC9ZjvlPO82RQAAAAB/wAAAAAAAAMGAAAC9j7mIPQrjKQAA
AAB/wAAAAAAAAMFwAAC9Zs4aPTjowgAAAAB/wAAAAAAAAMFgAAC9JI7NPU0QLAAAAAB/wAAAAAAA
AMFQAAC9Hg5SPUhavQAAAAB/wAAAAAAAAMFAAAC9bYpEPUO/3QAAAAB/wAAAAAAAAMEwAAC9bhVW
PRt24gAAAAB/wAAAAAAAAMEgAAC9IuAxPO6iIgAAAAB/wAAAAAAAAMEQAAC9a4aSPUBC7gAAAAB/
wAAAAAAAAMEAAAC9itnPPZFzfwAAAAB/wAAAAAAAAMDgAAC9hfqxPbYVlQAAAAB/wAAAAAAAAMDA
AAC9anAHPcKq7wAAAAB/wAAAAAAAAMCgAAC9dsyPPbCYxgAAAAB/wAAAAAAAAMCAAAC9dbrKPY2b
PQAAAAB/wAAAAAAAAMBAAAC9UuMZPVRufgAAAAB/wAAAAAAAAMAAAAC9jc49PXsUpAAAAAB/wAAA
AAAAAL+AAAC818G5PMrewAAAAAB/wAAAAAAAAAAAAAC80d24PK8R5gAAAAB/wAAAAAAAAD+AAAC7
[truncated: 85,041 more chars]
