# Supplementary material for: Principles of operation of a cerebellar learning circuit
Source: eLife. 2020 Apr 30;9:e55217. doi: 10.7554/eLife.55217 (PMC7255800; doi:10.7554/eLife.55217)
Supplement: Figure 5—source data 1. [file elife-55217-fig5-data1.zip › F05.fyp]

<?xml version="1.0" encoding="us-ascii" standalone="yes"?>
<?fyp appVersion="5.1.2" schemaVersion="22"?>
<figure strokeWidth="0.01in" strokeJoin="miter" loc="0.5in 0.5in" strokePat="solid" psFont="Helvetica" fontStyle="plain" fillColor="000000" altFont="serif" strokeCap="butt" width="6in" fontSize="8" strokeColor="000000" font="Arial" height="2in"
     xmlns="http://www.keck.ucsf.edu/datanav/namespace/schema22">
   <graph loc="4.5in 0.5in" width="1.2in" fontSize="8" title="Graph Title" type="loglog" height="1.2in">
      <axis labelOffset="0.25in" lineHt="1.1" start="0.2" spacer="0in" end="4" title="Probe pursuit speed relative to &#xa;learning pursuit speed">
         <ticks intv="0.5" perLogIntv="1 2 4" fmt="f1"></ticks>
      </axis>
      <axis labelOffset="0.3in" lineHt="1.1" start="0.1" end="10" title="Learning expression ratio">
         <ticks intv="1" perLogIntv="1"></ticks>
         <ticks len="0.03in" intv="1" perLogIntv="1 2 3 4 5 6 7 8 9">,</ticks>
      </axis>
      <zaxis cmapnan="ffffff" lineHt="0.8" gap="0.2in" start="0" spacer="0.1in" end="500" title="Z AXIS">
         <ticks intv="10"></ticks>
      </zaxis>
      <gridline />
      <gridline />
      <legend loc="0.6in 0.1in" labelOffset="0.05in" hide="false" len="0.15in" spacer="0.15in" mid="true" />
      <trace src="#src_03" strokeColor="1f77b4" title="RE">
         <symbol fillColor="1f77b4" size="4pt" type="circle" />
         <ebar capSize="0in" />
      </trace>
      <trace src="#src_131" strokeColor="ff7f0e" title="YO">
         <symbol fillColor="ff7f0e" size="4pt" type="circle" />
         <ebar capSize="0in" />
      </trace>
      <trace strokePat="dashed" src="#src_021" legend="false" strokeColor="1f77b4" title="RE">
         <symbol fillColor="1f77b4" strokeWidth="1pt" size="0pt" type="circle" />
         <ebar hide="true" />
      </trace>
      <trace strokePat="dashed" src="#src_121" legend="false" strokeColor="ff7f0e" title="YO">
         <symbol fillColor="ff7f0e" strokeWidth="1pt" size="0pt" type="circle" />
         <ebar hide="true" />
      </trace>
      <trace strokePat="dashed" src="#set" strokeColor="808080" title="Model">
         <symbol size="0in" type="circle" />
         <ebar hide="true" />
      </trace>
      <label loc="2% 100%" fontSize="13" valign="top" title="C" />
   </graph>
   <graph loc="2.544in 0.5in" width="1.2in" title="Learning from error" height="1.2in">
      <axis labelOffset="0.22in" lineHt="1.1" start="0" spacer="0in" end="30" title="Error magnitude (deg/s)">
         <ticks intv="5" perLogIntv="1"></ticks>
      </axis>
      <axis labelOffset="0.35in" lineHt="1.1" start="-0.1" end="0.8" title="Learned response (deg/s)">
         <ticks intv="0.2" perLogIntv="1" start="0" end="1.1" fmt="f1"></ticks>
      </axis>
      <zaxis cmapnan="ffffff" lineHt="0.8" gap="0.2in" start="0" spacer="0.1in" end="500" title="Z AXIS">
         <ticks intv="10"></ticks>
      </zaxis>
      <gridline />
      <gridline />
      <legend loc="0.5in 0.1in" labelOffset="0.05in" hide="false" len="0.15in" spacer="0.15in" mid="true" />
      <trace src="#src_0211" strokeColor="1f77b4" title="RE">
         <symbol fillColor="1f77b4" size="4pt" type="circle" />
         <ebar capSize="0in" />
      </trace>
      <trace src="#src_13" strokeColor="ff7f0e" title="YO">
         <symbol fillColor="ff7f0e" size="4pt" type="circle" />
         <ebar capSize="0in" />
      </trace>
      <label loc="2% 100%" fontSize="13" valign="top" title="B" />
      <trace strokePat="dashed" src="#src_02" legend="false" strokeColor="1f77b4" title="RE">
         <symbol fillColor="1f77b4" strokeWidth="1pt" size="0pt" type="circle" />
         <ebar hide="true" />
      </trace>
      <trace strokePat="dashed" src="#set" strokeColor="808080" title="Model">
         <symbol size="0in" type="circle" />
         <ebar hide="true" />
      </trace>
      <trace strokePat="dashed" src="#src_12" legend="false" strokeColor="ff7f0e" title="YO">
         <symbol fillColor="ff7f0e" strokeWidth="1pt" size="0pt" type="circle" />
         <ebar hide="true" />
      </trace>
   </graph>
   <graph loc="0.5in 0.2in" width="1.2in" height="1.2in">
      <axis hide="true" lineHt="0.8" start="0" spacer="0in" end="100" title="H AXIS">
         <ticks intv="10"></ticks>
      </axis>
      <axis hide="true" lineHt="0.8" start="0" spacer="0.1in" end="100" title="V AXIS">
         <ticks intv="10"></ticks>
      </axis>
      <zaxis cmapnan="ffffff" lineHt="0.8" gap="0.2in" start="0" spacer="0.1in" end="100" title="Z AXIS">
         <ticks intv="10"></ticks>
      </zaxis>
      <gridline />
      <gridline />
      <legend loc="0in 0in" size="0.1in" mid="true" />
      <shape loc="0.6in 1.35in" width="0.5in" strokeColor="d3d3d3" type="oval21" height="0.5in" bkg="d3d3d3" />
      <line p0="0.25in 1.3in" p1="0.25in 1.15in" />
      <line p0="0.1in 1.4in" p1="0.1in 1.1in" />
      <line p0="0.05in 1.4in" p1="0.55in 1.4in">
         <shape loc="100% 100%" width="0.05in" type="lefttriangle" height="0.05in" />
         <label loc="50% 105%" align="center" title="PF" />
      </line>
      <line p0="0.2in 1.3in" p1="0.45in 1.3in">
         <shape loc="100% 100%" width="0.05in" type="lefttriangle" height="0.05in" />
      </line>
      <line p0="0.5in 1.1in" p1="0.7in 1.1in" />
      <line p0="0.5in 1.1in" p1="0.5in 1.5in" />
      <line p0="0.7in 1.1in" p1="0.7in 1.5in" />
      <line p0="0.6in 0.9in" p1="0.6in 1.5in" />
      <line p0="0.6in 0.6in" p1="0.6in 0.42in">
         <shape loc="100% 100%" width="0.05in" type="circle" height="0.05in" />
      </line>
      <line p0="0.6in 0.25in" p1="1in 0.25in">
         <shape loc="100% 100%" width="0.05in" type="righttriangle" height="0.05in" />
         <label loc="0.51in 0.286in" valign="center" align="center" title="Learned eye" />
         <label loc="0.51in 0.186in" valign="center" align="center" title="velocity" />
      </line>
      <shape loc="0.6in 0.25in" width="0.25in" type="circle" height="0.25in" bkg="ffffff">
         <label loc="50% 50%" valign="center" align="center" title="FTN" />
      </shape>
      <graph loc="0in 0.75in" width="0.3in" height="0.3in">
         <axis labelOffset="0.1in" lineHt="0.8" start="0" spacer="0.02in" end="30" title="Pursuit vel. (deg/s)">
            <ticks intv="10" fmt="none"></ticks>
         </axis>
         <axis labelOffset="0.15in" lineHt="0.8" start="0" spacer="0.02in" end="100" title="Firing (sp/s)">
            <ticks intv="25" fmt="none"></ticks>
         </axis>
         <zaxis cmapnan="ffffff" lineHt="0.8" gap="0.2in" start="0" spacer="0.1in" end="100" title="Z AXIS">
            <ticks intv="10"></ticks>
         </zaxis>
         <gridline />
         <gridline />
         <legend loc="0in 0in" size="0.1in" mid="true" />
         <line p0="5u 0u" p1="30u 100u" />
         <line p0="0u 0u" p1="25u 100u" strokeColor="808080" />
      </graph>
      <line p0="1in 0.8in" p1="1in 0.6in" strokeColor="ff00ff" />
      <line p0="1in 0.8in" p1="0.8in 1.2in" strokeColor="ff00ff">
         <shape loc="100% 100%" type="righttriangle" bkg="ff00ff" />
      </line>
      <shape loc="0.6in 0.75in" width="0.35in" type="circle" height="0.35in" bkg="ffffff">
         <label loc="50% 50%" valign="center" align="center" title="PC" />
      </shape>
      <shape loc="1in 0.55in" width="0.25in" type="circle" height="0.25in" bkg="ffffff">
         <label loc="55% 50%" valign="center" align="center" title="IO" />
      </shape>
      <label fillColor="ff00ff" loc="1.1in 1.05in" align="center" title="Climbing" />
      <label fillColor="ff00ff" loc="1.1in 1in" valign="top" align="center" title="fiber" />
      <label loc="0.761in 1.451in" title="w1, w2" />
      <label loc="-20% 130%" fontSize="13" valign="top" title="A" />
   </graph>
   <ref>
      <set id="src_12" fmt="ptset">AAAABnNyY18xMgAAAAAAAAACAAAABwAAAAAAAAAAQKAAAD45P6BBIAAAPqsYm0FwAAA+5MQtQaAA
AD8Fb2dByAAAPxEnYEHwAAA/GAwX</set>
      <set id="set" fmt="series">AAAAA3NldAAAAAI/AAAAAAAAAAAAAAEAAAAA</set>
      <set id="src_02" fmt="ptset">AAAABnNyY18wMgAAAAAAAAACAAAABwAAAAAAAAAAQKAAAD6dyVlBIAAAPwBDZkFwAAA/Fr6+QaAA
AD8fffxByAAAPyKvCkHwAAA/I9Ig</set>
      <set id="src_13" fmt="ptset">AAAABnNyY18xMwAAAAAAAAAGAAAABwAAAAC8qgZ3PUqNbAAAAAB/wAAAAAAAAECgAAA+P+74PJuE
+wAAAAB/wAAAAAAAAEEgAAA+l2F1PUDY8QAAAAB/wAAAAAAAAEFwAAA+48T7PY9r9AAAAAB/wAAA
AAAAAEGgAAA+8TquPRiVgAAAAAB/wAAAAAAAAEHIAAA/C43bPUCLAQAAAAB/wAAAAAAAAEHwAAA/
Ax7oPcdcXQAAAAB/wAAAAAAAAA==</set>
      <set id="src_0211" fmt="ptset">AAAACHNyY18wMjExAAAAAAAAAAYAAAAHAAAAADqUjWM9Pd/bAAAAAH/AAAAAAAAAQKAAAD6SZ+k8
hEQDAAAAAH/AAAAAAAAAQSAAAD8DqqM9L0f+AAAAAH/AAAAAAAAAQXAAAD8SiPo9a4SWAAAAAH/A
AAAAAAAAQaAAAD8dM1s9hmYyAAAAAH/AAAAAAAAAQcgAAD8penE+BT/KAAAAAH/AAAAAAAAAQfAA
AD82E9E9/FZ1AAAAAH/AAAAAAAAA</set>
      <set id="src_121" fmt="ptset">AAAAB3NyY18xMjEAAAAAAAAAAgAAAAs+gAAAPiu/1j6qqqs+bbDaPwAAAD7Sag0/KqqrPx22Gz9A
AAA/OPqnP4AAAD+AAAA/qqqrP7Ek8j/AAAA/z8WgQAAAAEAc0N1AQAAAQIncGUCAAABAvsom</set>
      <set id="src_021" fmt="ptset">AAAAB3NyY18wMjEAAAAAAAAAAgAAAAs+gAAAPqdLgz6qqqs+17PLPwAAAD8Sbno/KqqrPzXs8z9A
AAA/RoyWP4AAAD+AAAA/qqqrP6UJhz/AAAA/tB4cQAAAAD/gEvtAQAAAQBfpv0CAAABAQ96e</set>
      <set id="src_131" fmt="ptset">AAAAB3NyY18xMzEAAAAAAAAABgAAAAs+gAAAPl6SED1E+dYAAAAAf8AAAAAAAAA+qqqrPlfiYz12
STYAAAAAf8AAAAAAAAA/AAAAPpH3yz24UewAAAAAf8AAAAAAAAA/KqqrPwEnOT3G8gUAAAAAf8AA
AAAAAAA/QAAAP229Mj5Ppy0AAAAAf8AAAAAAAAA/gAAAP4AAAD6hXbAAAAAAf8AAAAAAAAA/qqqr
P496az3SOiAAAAAAf8AAAAAAAAA/wAAAP9fiMD7aYigAAAAAf8AAAAAAAABAAAAAQFl56z8cwPkA
AAAAf8AAAAAAAABAQAAAQKcd4D/ra3gAAAAAf8AAAAAAAABAgAAAQOGJuD+U81IAAAAAf8AAAAAA
AAA=</set>
      <set id="src_03" fmt="ptset">AAAABnNyY18wMwAAAAAAAAAGAAAACz6AAAA+ubNkPX3lfAAAAAB/wAAAAAAAAD6qqqs+lIX9PeEr
AAAAAAB/wAAAAAAAAD8AAAA/DWMHPWKhCAAAAAB/wAAAAAAAAD8qqqs/XltBPhRn9wAAAAB/wAAA
AAAAAD9AAAA/XnT2PgLAogAAAAB/wAAAAAAAAD+AAAA/h0jzPSBJjQAAAAB/wAAAAAAAAD+qqqs/
r9XEPb0oyQAAAAB/wAAAAAAAAD/AAAA/pMWtPZw6BgAAAAB/wAAAAAAAAEAAAAA/5QUaPin8hAAA
AAB/wAAAAAAAAEBAAABANvR7Prm3lgAAAAB/wAAAAAAAAECAAABAVD4kPngVzQAAAAB/wAAAAAAA
AA==</set>
   </ref>
</figure>
