# Supplementary material for: Principles of operation of a cerebellar learning circuit
Source: eLife. 2020 Apr 30;9:e55217. doi: 10.7554/eLife.55217 (PMC7255800; doi:10.7554/eLife.55217)
Supplement: Figure 6—source data 1. [file elife-55217-fig6-data1.zip › F06.fyp]

<?xml version="1.0" encoding="us-ascii" standalone="yes"?>
<?fyp appVersion="5.1.2" schemaVersion="22"?>
<figure strokeWidth="0.01in" strokeJoin="miter" loc="0.5in 0.5in" strokePat="solid" psFont="Helvetica" fontStyle="plain" fillColor="000000" altFont="serif" strokeCap="butt" width="5.5in" fontSize="8" strokeColor="000000" font="Arial" height="3.8in"
     xmlns="http://www.keck.ucsf.edu/datanav/namespace/schema22">
   <graph loc="0.6in 2.4in" width="1.2in" title="RE vs trial" clip="true" height="1.2in">
      <axis labelOffset="0.25in" lineHt="1.1" start="0" spacer="0in" end="150" title="&#xa;">
         <ticks intv="25" perLogIntv="1" start="0" end="200">,0,,50,,100,,</ticks>
      </axis>
      <axis labelOffset="0.3in" lineHt="1.1" start="-0.5" end="6.5" title="Learned response (deg/s)">
         <ticks intv="1" perLogIntv="1" start="0" end="6">0,,2,,4,,6</ticks>
      </axis>
      <zaxis cmapnan="ffffff" lineHt="0.8" gap="0.2in" start="0" spacer="0.1in" end="500" title="Z AXIS">
         <ticks intv="10"></ticks>
      </zaxis>
      <gridline />
      <gridline />
      <legend loc="1in 0.1in" size="0.1in" len="0.4in" spacer="0.15in" mid="true" />
      <line strokeWidth="0.16in" p0="112.5u 1%" p1="112.5u 100%" strokeColor="d3d3d3" />
      <label loc="2% 100%" fontSize="13" valign="top" title="A" />
      <line p0="25u 100%" p1="25u 0%" strokePat="dashed" />
      <line p0="125u 100%" p1="125u 0%" strokePat="dashed" />
      <trace strokeWidth="1pt" mode="errorband" src="#src_0411" strokeColor="808080" title="0 deg/s">
         <symbol fillColor="1f77b4" size="0pt" type="circle" />
         <ebar fillColor="40808080" strokeWidth="0.01pt" capSize="0in" strokeColor="40808080" />
      </trace>
      <trace strokeWidth="1pt" mode="errorband" src="#src_131" strokeColor="74a9cf" title="5 deg/s">
         <symbol fillColor="ff7f0e" size="0pt" type="circle" />
         <ebar fillColor="4074a9cf" strokeWidth="0.01pt" capSize="0in" strokeColor="4074a9cf" />
      </trace>
      <trace strokeWidth="1pt" mode="errorband" src="#src_211" strokeColor="2ca02c" title="10 deg/s">
         <symbol fillColor="2ca02c" size="0pt" type="circle" />
         <ebar fillColor="402ca02c" strokeWidth="0.01pt" capSize="0in" strokeColor="402ca02c" />
      </trace>
      <trace strokeWidth="1pt" mode="errorband" src="#src_311" strokeColor="d62728" title="15 deg/s">
         <symbol fillColor="d62728" size="0pt" type="circle" />
         <ebar fillColor="40d62728" strokeWidth="0.01pt" capSize="0in" strokeColor="40d62728" />
      </trace>
      <trace strokeWidth="1pt" mode="errorband" src="#src_411" strokeColor="9467bd" title="20 deg/s">
         <symbol fillColor="9467bd" size="0pt" type="circle" />
         <ebar fillColor="409467bd" strokeWidth="0.01pt" capSize="0in" strokeColor="409467bd" />
      </trace>
      <trace strokeWidth="1pt" mode="errorband" src="#src_511" strokeColor="8c564b" title="25 deg/s">
         <symbol fillColor="8c564b" size="0pt" type="circle" />
         <ebar fillColor="408c564b" strokeWidth="0.01pt" capSize="0in" strokeColor="408c564b" />
      </trace>
      <trace strokeWidth="1pt" mode="errorband" src="#src_611" strokeColor="e377c2" title="30 deg/s">
         <symbol fillColor="e377c2" size="0pt" type="circle" />
         <ebar fillColor="40e377c2" strokeWidth="0.01pt" capSize="0in" strokeColor="40e377c2" />
      </trace>
      <label rotate="90" loc="9.5% 50%" fontSize="7" align="center" title="Baseline" />
      <label loc="1.3in -0.25in" valign="top" align="center" title="Trial number" />
      <label loc="50% 105%" fontStyle="bold" align="center" title="Monkey RE" />
   </graph>
   <graph loc="2in 2.4in" width="1.2in" title="YO vs. trial" clip="true" height="1.2in">
      <axis labelOffset="0.25in" lineHt="1.1" start="0" spacer="0in" end="150">
         <ticks intv="25" perLogIntv="1" start="0" end="200">,0,,50,,100,,</ticks>
      </axis>
      <axis hide="true" labelOffset="0.3in" lineHt="1.1" start="-0.5" end="6.5" title="Learned response (deg/s)">
         <ticks intv="2" perLogIntv="1" start="0" end="6"></ticks>
      </axis>
      <zaxis cmapnan="ffffff" lineHt="0.8" gap="0.2in" start="0" spacer="0.1in" end="500" title="Z AXIS">
         <ticks intv="10"></ticks>
      </zaxis>
      <gridline />
      <gridline />
      <legend loc="-0.4in 2.4u" labelOffset="0.05in" hide="false" size="0.1in" len="0.1in" spacer="0.12in" mid="true" />
      <line strokeWidth="0.16in" p0="112.5u 1%" p1="112.5u 100%" strokeColor="d3d3d3" />
      <line p0="25u 100%" p1="25u 0%" strokePat="dashed" />
      <line p0="125u 100%" p1="125u 0%" strokePat="dashed" />
      <trace strokeWidth="1pt" mode="errorband" src="#src_62" strokeColor="e377c2" title="30 deg/s">
         <symbol fillColor="e377c2" size="0pt" type="circle" />
         <ebar fillColor="40e377c2" strokeWidth="0.01pt" capSize="0in" strokeColor="40e377c2" />
      </trace>
      <trace strokeWidth="1pt" mode="errorband" src="#src_52" strokeColor="8c564b" title="25 deg/s">
         <symbol fillColor="8c564b" size="0pt" type="circle" />
         <ebar fillColor="408c564b" strokeWidth="0.01pt" capSize="0in" strokeColor="408c564b" />
      </trace>
      <trace strokeWidth="1pt" mode="errorband" src="#src_42" strokeColor="9467bd" title="20 deg/s">
         <symbol fillColor="9467bd" size="0pt" type="circle" />
         <ebar fillColor="409467bd" strokeWidth="0.01pt" capSize="0in" strokeColor="409467bd" />
      </trace>
      <trace strokeWidth="1pt" mode="errorband" src="#src_32" strokeColor="d62728" title="15 deg/s">
         <symbol fillColor="d62728" size="0pt" type="circle" />
         <ebar fillColor="40d62728" strokeWidth="0.01pt" capSize="0in" strokeColor="40d62728" />
      </trace>
      <trace strokeWidth="1pt" mode="errorband" src="#src_22" strokeColor="2ca02c" title="10 deg/s">
         <symbol fillColor="2ca02c" size="0pt" type="circle" />
         <ebar fillColor="402ca02c" strokeWidth="0.01pt" capSize="0in" strokeColor="402ca02c" />
      </trace>
      <trace strokeWidth="1pt" mode="errorband" src="#src_1211" strokeColor="74a9cf" title="5 deg/s">
         <symbol fillColor="ff7f0e" size="0pt" type="circle" />
         <ebar fillColor="4074a9cf" strokeWidth="0.01pt" capSize="0in" strokeColor="4074a9cf" />
      </trace>
      <trace strokeWidth="1pt" mode="errorband" src="#src_031" strokeColor="808080" title="0 deg/s">
         <symbol fillColor="1f77b4" size="0pt" type="circle" />
         <ebar fillColor="40808080" strokeWidth="0.01pt" capSize="0in" strokeColor="40808080" />
      </trace>
      <label rotate="90" loc="97% 50%" fontSize="7" align="center" title="Washout" />
      <label loc="50% 105%" fontStyle="bold" align="center" title="Monkey YO" />
   </graph>
   <graph loc="4in 0.5in" width="1.2in" title="RE" height="1.2in">
      <axis labelOffset="0.25in" lineHt="1.1" start="0" spacer="0in" end="30" title="Instruction magnitude (deg/s)">
         <ticks intv="5" perLogIntv="1" start="0" end="30"></ticks>
      </axis>
      <axis labelOffset="0.25in" lineHt="1.1" start="-0.5" end="6.5" title="Learned response&#xa;in trials 75-100 (deg/s)&#xa;">
         <ticks intv="2" perLogIntv="1" start="0" end="6" fmt="f1"></ticks>
      </axis>
      <zaxis cmapnan="ffffff" lineHt="0.8" gap="0.2in" start="0" spacer="0.1in" end="500" title="Z AXIS">
         <ticks intv="10"></ticks>
      </zaxis>
      <gridline />
      <gridline />
      <legend loc="12u 0.1in" labelOffset="0.05in" hide="false" len="0.15in" spacer="0.14in" mid="true" />
      <label loc="2% 100%" fontSize="13" valign="top" title="C" />
      <trace src="#src_041" strokeColor="1f77b4" title="RE">
         <symbol fillColor="1f77b4" size="4pt" type="circle" />
         <ebar capSize="0in" />
      </trace>
      <trace src="#src_022" fontSize="9" strokeColor="ff7f0e" title="YO">
         <symbol fillColor="ff7f0e" size="4pt" type="circle" />
         <ebar capSize="0in" />
      </trace>
   </graph>
   <graph loc="0.6in 0.5in" width="1.2in" title="RE - Learning response vs time" clip="true" height="1.2in">
      <axis labelOffset="0.25in" lineHt="1.1" start="-100" spacer="0in" end="275">
         <ticks intv="100" perLogIntv="1" start="-100" end="800"></ticks>
      </axis>
      <axis labelOffset="0.25in" lineHt="1.1" start="-0.5" end="6.5" title="Learned response&#xa;in trials 75-100 (deg/s)">
         <ticks intv="1" perLogIntv="1" start="0" end="6" fmt="f1">0,,2,,4,,6</ticks>
      </axis>
      <zaxis cmapnan="ffffff" lineHt="0.8" gap="0.2in" start="0" spacer="0.1in" end="500" title="Z AXIS">
         <ticks intv="10"></ticks>
      </zaxis>
      <gridline />
      <gridline />
      <legend loc="1in 0.1in" size="0.1in" len="0.4in" spacer="0.15in" mid="true" />
      <line strokeWidth="0.15in" p0="250u 1%" p1="250u 100%" strokeColor="d3d3d3" />
      <label loc="50% 105%" fontStyle="bold" align="center" title="Monkey RE" />
      <label loc="2% 100%" fontSize="13" valign="top" title="B" />
      <line p0="250u 100%" p1="250u 0%" strokePat="dashed" />
      <label loc="1.3in -0.25in" valign="top" align="center" title="Time relative to target motion onset (ms)" />
      <trace strokeWidth="0.5pt" mode="errorband" src="#src_01" strokeColor="808080" title="0 deg/s">
         <symbol fillColor="1f77b4" strokeWidth="1pt" size="0pt" type="circle" />
         <ebar fillColor="40808080" strokeWidth="0.01pt" capSize="0in" strokeColor="40808080" />
      </trace>
      <trace strokeWidth="0.5pt" mode="errorband" src="#src_11" strokeColor="74a9cf" title="5 deg/s">
         <symbol fillColor="ff7f0e" strokeWidth="1pt" size="0pt" type="circle" />
         <ebar fillColor="4074a9cf" strokeWidth="0.01pt" capSize="0in" strokeColor="4074a9cf" />
      </trace>
      <trace strokeWidth="0.5pt" mode="errorband" src="#src_21" strokeColor="2ca02c" title="10 deg/s">
         <symbol fillColor="2ca02c" strokeWidth="1pt" size="0pt" type="circle" />
         <ebar fillColor="402ca02c" strokeWidth="0pt" capSize="0in" strokeColor="402ca02c" />
      </trace>
      <trace strokeWidth="0.5pt" mode="errorband" src="#src_31" strokeColor="d62728" title="15 deg/s">
         <symbol fillColor="d62728" strokeWidth="1pt" size="0pt" type="circle" />
         <ebar fillColor="40d62728" strokeWidth="0pt" capSize="0in" strokeColor="40d62728" />
      </trace>
      <trace strokeWidth="0.5pt" mode="errorband" src="#src_41" strokeColor="9467bd" title="20 deg/s">
         <symbol fillColor="9467bd" strokeWidth="1pt" size="0pt" type="circle" />
         <ebar fillColor="409467bd" strokeWidth="0pt" capSize="0in" strokeColor="409467bd" />
      </trace>
      <trace strokeWidth="0.5pt" mode="errorband" src="#src_51" strokeColor="8c564b" title="25 deg/s">
         <symbol fillColor="8c564b" strokeWidth="1pt" size="0pt" type="circle" />
         <ebar fillColor="408c564b" strokeWidth="0pt" capSize="0in" strokeColor="408c564b" />
      </trace>
      <trace strokeWidth="0.5pt" mode="errorband" src="#src_61" strokeColor="e377c2" title="30 deg/s">
         <symbol fillColor="e377c2" strokeWidth="1pt" size="0pt" type="circle" />
         <ebar fillColor="40e377c2" strokeWidth="0pt" capSize="0in" strokeColor="40e377c2" />
      </trace>
   </graph>
   <graph loc="2in 0.5in" width="1.2in" title="YO - Learning response vs time" clip="true" height="1.2in">
      <axis labelOffset="0.22in" lineHt="1.1" start="-100" spacer="0in" end="275">
         <ticks intv="100" perLogIntv="1" start="-100" end="800"></ticks>
      </axis>
      <axis hide="true" labelOffset="0.3in" lineHt="1.1" start="-0.5" end="6.5">
         <ticks intv="1" perLogIntv="1" start="0" end="6"></ticks>
      </axis>
      <zaxis cmapnan="ffffff" lineHt="0.8" gap="0.2in" start="0" spacer="0.1in" end="500" title="Z AXIS">
         <ticks intv="10"></ticks>
      </zaxis>
      <gridline />
      <gridline />
      <legend loc="1in 0.1in" size="0.1in" len="0.4in" spacer="0.15in" mid="true" />
      <line strokeWidth="0.15in" p0="250u 1%" p1="250u 100%" strokeColor="d3d3d3" />
      <label loc="50% 105%" fontStyle="bold" align="center" title="Monkey YO" />
      <line p0="250u 100%" p1="250u 0%" strokePat="dashed" />
      <trace strokeWidth="0.5pt" mode="errorband" src="#src_0" strokeColor="808080" title="0 deg/s">
         <symbol fillColor="1f77b4" strokeWidth="1pt" size="0pt" type="circle" />
         <ebar fillColor="40808080" strokeWidth="0.01pt" capSize="0in" strokeColor="40808080" />
      </trace>
      <trace strokeWidth="0.5pt" mode="errorband" src="#src_1" strokeColor="74a9cf" title="5 deg/s">
         <symbol fillColor="ff7f0e" strokeWidth="1pt" size="0pt" type="circle" />
         <ebar fillColor="4074a9cf" strokeWidth="0.01pt" capSize="0in" strokeColor="4074a9cf" />
      </trace>
      <trace strokeWidth="0.5pt" mode="errorband" src="#src_2" strokeColor="2ca02c" title="10 deg/s">
         <symbol fillColor="2ca02c" strokeWidth="1pt" size="0pt" type="circle" />
         <ebar fillColor="402ca02c" strokeWidth="0pt" capSize="0in" strokeColor="402ca02c" />
      </trace>
      <trace strokeWidth="0.5pt" mode="errorband" src="#src_3" strokeColor="d62728" title="15 deg/s">
         <symbol fillColor="d62728" strokeWidth="1pt" size="0pt" type="circle" />
         <ebar fillColor="40d62728" strokeWidth="0pt" capSize="0in" strokeColor="40d62728" />
      </trace>
      <trace strokeWidth="0.5pt" mode="errorband" src="#src_4" strokeColor="9467bd" title="20 deg/s">
         <symbol fillColor="9467bd" strokeWidth="1pt" size="0pt" type="circle" />
         <ebar fillColor="409467bd" strokeWidth="0pt" capSize="0in" strokeColor="409467bd" />
      </trace>
      <trace strokeWidth="0.5pt" mode="errorband" src="#src_5" strokeColor="8c564b" title="25 deg/s">
         <symbol fillColor="8c564b" strokeWidth="1pt" size="0pt" type="circle" />
         <ebar fillColor="408c564b" strokeWidth="0pt" capSize="0in" strokeColor="408c564b" />
      </trace>
      <trace strokeWidth="0.5pt" mode="errorband" src="#src_6" strokeColor="e377c2" title="30 deg/s">
         <symbol fillColor="e377c2" strokeWidth="1pt" size="0pt" type="circle" />
         <ebar fillColor="40e377c2" strokeWidth="0pt" capSize="0in" strokeColor="40e377c2" />
      </trace>
   </graph>
   <ref>
      <set id="src_6" fmt="ptset">AAAABXNyY182AAAAAAAAAAYAAAGqwsgAAD60bSw99EZeAAAAAH/AAAAAAAAAwsYAAD61+iQ+CfcM
AAAAAH/AAAAAAAAAwsQAAD6+D3s+EFGLAAAAAH/AAAAAAAAAwsIAAD6vBls+FAczAAAAAH/AAAAA
AAAAwsAAAD6kLIo+FXhBAAAAAH/AAAAAAAAAwr4AAD6IX+Q+HA9GAAAAAH/AAAAAAAAAwrwAAD6P
Lj8+Bkv2AAAAAH/AAAAAAAAAwroAAD6V69Y96teaAAAAAH/AAAAAAAAAwrgAAD6R+mg96BsjAAAA
AH/AAAAAAAAAwrYAAD6Q2dI97OW4AAAAAH/AAAAAAAAAwrQAAD6Qw3A97iT7AAAAAH/AAAAAAAAA
wrIAAD6Q7Ks95q+CAAAAAH/AAAAAAAAAwrAAAD6NFL09vc+/AAAAAH/AAAAAAAAAwq4AAD6VfJ49
rsQaAAAAAH/AAAAAAAAAwqwAAD6Trq09qhvUAAAAAH/AAAAAAAAAwqoAAD6OSnc9tzGzAAAAAH/A
AAAAAAAAwqgAAD6JFDY9wTg4AAAAAH/AAAAAAAAAwqYAAD6HUns925MrAAAAAH/AAAAAAAAAwqQA
AD6WB3E910GHAAAAAH/AAAAAAAAAwqIAAD6XEGI9zpMzAAAAAH/AAAAAAAAAwqAAAD6OHCg9xCQZ
AAAAAH/AAAAAAAAAwp4AAD6EbOs9uUk7AAAAAH/AAAAAAAAAwpwAAD6B2oM9vSt+AAAAAH/AAAAA
AAAAwpoAAD6AzEY9yEXaAAAAAH/AAAAAAAAAwpgAAD6EhdY91fcrAAAAAH/AAAAAAAAAwpYAAD6R
buI+Aw7eAAAAAH/AAAAAAAAAwpQAAD6Y7kM99bEKAAAAAH/AAAAAAAAAwpIAAD6kaD097wzHAAAA
AH/AAAAAAAAAwpAAAD6hzi094GssAAAAAH/AAAAAAAAAwo4AAD6p2AQ9xPLSAAAAAH/AAAAAAAAA
wowAAD6yh3M9wqOXAAAAAH/AAAAAAAAAwooAAD6leAE9r9FeAAAAAH/AAAAAAAAAwogAAD6of6M9
xvE5AAAAAH/AAAAAAAAAwoYAAD6b0po99IcnAAAAAH/AAAAAAAAAwoQAAD6RMms+CyifAAAAAH/A
AAAAAAAAwoIAAD6EtQY+CfAQAAAAAH/AAAAAAAAAwoAAAD6CV9c+GO3HAAAAAH/AAAAAAAAAwnwA
AD5zH4k+EMPCAAAAAH/AAAAAAAAAwngAAD6APjE9+LhxAAAAAH/AAAAAAAAAwnQAAD6M1Uw92VVX
AAAAAH/AAAAAAAAAwnAAAD6XxjY94JlRAAAAAH/AAAAAAAAAwmwAAD6S58096tt9AAAAAH/AAAAA
AAAAwmgAAD6UO8k+AZmjAAAAAH/AAAAAAAAAwmQAAD6Tc2w+CF9UAAAAAH/AAAAAAAAAwmAAAD6S
Xqo+Fm2uAAAAAH/AAAAAAAAAwlwAAD6cGeE+HGYPAAAAAH/AAAAAAAAAwlgAAD6heEA+C2JJAAAA
AH/AAAAAAAAAwlQAAD6/jX0+DFLxAAAAAH/AAAAAAAAAwlAAAD6/QFA+C9QVAAAAAH/AAAAAAAAA
wkwAAD7E8wI9+9SMAAAAAH/AAAAAAAAAwkgAAD68hpg9zfkgAAAAAH/AAAAAAAAAwkQAAD61UG09
uSQcAAAAAH/AAAAAAAAAwkAAAD61Ju49sSozAAAAAH/AAAAAAAAAwjwAAD6rDGU9yDBpAAAAAH/A
AAAAAAAAwjgAAD6ljo49wwEzAAAAAH/AAAAAAAAAwjQAAD6mLvA91I/IAAAAAH/AAAAAAAAAwjAA
AD6TfPk93rIwAAAAAH/AAAAAAAAAwiwAAD6Ivgo975J9AAAAAH/AAAAAAAAAwigAAD5zK/E+DAch
AAAAAH/AAAAAAAAAwiQAAD6d7Hw99XPTAAAAAH/AAAAAAAAAwiAAAD8VZ3Y+we5ZAAAAAH/AAAAA
AAAAwhwAAD8Zs1o+vTanAAAAAH/AAAAAAAAAwhgAAD8YAx4+xg/WAAAAAH/AAAAAAAAAwhQAAD8V
whA+wsjAAAAAAH/AAAAAAAAAwhAAAD8Hxlk+w+UKAAAAAH/AAAAAAAAAwgwAAD714uQ+uaG/AAAA
AH/AAAAAAAAAwggAAD7T550+sNShAAAAAH/AAAAAAAAAwgQAAD7H4Mw+pRjFAAAAAH/AAAAAAAAA
wgAAAD6/66U+nxj4AAAAAH/AAAAAAAAAwfgAAD62yJs+krfKAAAAAH/AAAAAAAAAwfAAAD62i9c+
ilUMAAAAAH/AAAAAAAAAwegAAD61ZTM+gjkiAAAAAH/AAAAAAAAAweAAAD6tjYU+b2GvAAAAAH/A
AAAAAAAAwdgAAD6icZs+X9OmAAAAAH/AAAAAAAAAwdAAAD6Ys9M+TZhCAAAAAH/AAAAAAAAAwcgA
AD6M8G4+MyZTAAAAAH/AAAAAAAAAwcAAAD53TCw+J/m9AAAAAH/AAAAAAAAAwbgAAD6JNeM+OXLR
AAAAAH/AAAAAAAAAwbAAAD6DeIw+PAwgAAAAAH/AAAAAAAAAwagAAD6IQAg+ONwrAAAAAH/AAAAA
AAAAwaAAAD6REIg+Nz0aAAAAAH/AAAAAAAAAwZgAAD6Vpg0+MzQ5AAAAAH/AAAAAAAAAwZAAAD6m
SfM+JwL8AAAAAH/AAAAAAAAAwYgAAD7Lfgc+N6K5AAAAAH/AAAAAAAAAwYAAAD7Grk4+LaKaAAAA
AH/AAAAAAAAAwXAAAD67RnI+KNlxAAAAAH/AAAAAAAAAwWAAAD68wmY+NJ0/AAAAAH/AAAAAAAAA
wVAAAD6w/Iw+PKapAAAAAH/AAAAAAAAAwUAAAD6vPyg+SFByAAAAAH/AAAAAAAAAwTAAAD6tv0U+
Ot3KAAAAAH/AAAAAAAAAwSAAAD6p5N4+JoShAAAAAH/AAAAAAAAAwRAAAD6vi2k+EAf1AAAAAH/A
AAAAAAAAwQAAAD6nGjM97VyyAAAAAH/AAAAAAAAAwOAAAD6WjdA97zD8AAAAAH/AAAAAAAAAwMAA
AD6Nan89/Kz0AAAAAH/AAAAAAAAAwKAAAD6N+hE+EKruAAAAAH/AAAAAAAAAwIAAAD6RL0U+IJIE
AAAAAH/AAAAAAAAAwEAAAD6Rdt8+JCCnAAAAAH/AAAAAAAAAwAAAAD6Ypks+FMP5AAAAAH/AAAAA
AAAAv4AAAD6bYsA+B78IAAAAAH/AAAAAAAAAAAAAAD6VnDg96g4UAAAAAH/AAAAAAAAAP4AAAD6Z
bg890q+1AAAAAH/AAAAAAAAAQAAAAD6g7Kg98PVWAAAAAH/AAAAAAAAAQEAAAD6hgGM9+VZrAAAA
AH/AAAAAAAAAQIAAAD6lnf0+DUnaAAAAAH/AAAAAAAAAQKAAAD60dl0+ES79AAAAAH/AAAAAAAAA
QMAAAD6vw2w+FN8LAAAAAH/AAAAAAAAAQOAAAD6pX8Q+CLSfAAAAAH/AAAAAAAAAQQAAAD6kOl0+
DEE7AAAAAH/AAAAAAAAAQRAAAD6A6EY+IcT3AAAAAH/AAAAAAAAAQSAAAD50+t4+FmSSAAAAAH/A
AAAAAAAAQTAAAD6DcOs+FMdJAAAAAH/AAAAAAAAAQUAAAD6Fy7w+EdpBAAAAAH/AAAAAAAAAQVAA
AD6R2oE+CcI7AAAAAH/AAAAAAAAAQWAAAD6XbpQ9/604AAAAAH/AAAAAAAAAQXAAAD6V/c4967XK
AAAAAH/AAAAAAAAAQYAAAD6Id3I94izDAAAAAH/AAAAAAAAAQYgAAD5/YHE90X5GAAAAAH/AAAAA
AAAAQZAAAD6LIUE97is/AAAAAH/AAAAAAAAAQZgAAD6LeAg95dfhAAAAAH/AAAAAAAAAQaAAAD6V
fxo943StAAAAAH/AAAAAAAAAQagAAD6Wd1A91TjgAAAAAH/AAAAAAAAAQbAAAD6obbg94CXvAAAA
AH/AAAAAAAAAQbgAAD6530A90+TBAAAAAH/AAAAAAAAAQcAAAD61w4U929SmAAAAAH/AAAAAAAAA
QcgAAD62b2492cBBAAAAAH/AAAAAAAAAQdAAAD6i8GQ94KqqAAAAAH/AAAAAAAAAQdgAAD6bU0Y9
0h9wAAAAAH/AAAAAAAAAQeAAAD6Lr7s9y9AEAAAAAH/AAAAAAAAAQegAAD6Vjb09wl8bAAAAAH/A
AAAAAAAAQfAAAD6ZK4M9wdgcAAAAAH/AAAAAAAAAQfgAAD6Ypw492AZYAAAAAH/AAAAAAAAAQgAA
AD6g5S09/UAzAAAAAH/AAAAAAAAAQgQAAD6mH7U+AF4JAAAAAH/AAAAAAAAAQggAAD6aV3Y9/oSV
AAAAAH/AAAAAAAAAQgwAAD6XN8k9+SrAAAAAAH/AAAAAAAAAQhAAAD6RsI8+AqurAAAAAH/AAAAA
AAAAQhQAAD6UAEs9+iD8AAAAAH/AAAAAAAAAQhgAAD66Rbc9u4JRAAAAAH/AAAAAAAAAQhwAAD61
0xc9kPwtAAAAAH/AAAAAAAAAQiAAAD62/0w9k5BcAAAAAH/AAAAAAAAAQiQAAD6yZm49k1CIAAAA
AH/AAAAAAAAAQigAAD6xTq09l8YHAAAAAH/AAAAAAAAAQiwAAD6zdDw9gYVTAAAAAH/AAAAAAAAA
QjAAAD6tTyg9YHwUAAAAAH/AAAAAAAAAQjQAAD6sdsE9Sn/fAAAAAH/AAAAAAAAAQjgAAD6oiTw9
avD3AAAAAH/AAAAAAAAAQjwAAD6mjjQ9kKB9AAAAAH/AAAAAAAAAQkAAAD6rILI9moGkAAAAAH/A
AAAAAAAAQkQAAD6rt7g9ned7AAAAAH/AAAAAAAAAQkgAAD6gzuk9yQebAAAAAH/AAAAAAAAAQkwA
AD6wyiw9sE8NAAAAAH/AAAAAAAAAQlAAAD6s63c9jy4WAAAAAH/AAAAAAAAAQlQAAD6unKo9hdrz
AAAAAH/AAAAAAAAAQlgAAD7Jb5s9mgCRAAAAAH/AAAAAAAAAQlwAAD638709oMpKAAAAAH/AAAAA
AAAAQmAAAD6sGVg9unOFAAAAAH/AAAAAAAAAQmQAAD6no2Y9xAbVAAAAAH/AAAAAAAAAQmgAAD6k
tLs9yIdRAAAAAH/AAAAAAAAAQmwAAD6z9zY93mXTAAAAAH/AAAAAAAAAQnAAAD6t0oU903k6AAAA
AH/AAAAAAAAAQnQAAD7GvmQ9zVw+AAAAAH/AAAAAAAAAQngAAD7NEi09vxDIAAAAAH/AAAAAAAAA
QnwAAD7AF609ui/CAAAAAH/AAAAAAAAAQoAAAD65boo9vRtmAAAAAH/AAAAAAAAAQoIAAD60oKg9
xhXBAAAAAH/AAAAAAAAAQoQAAD674389ywUHAAAAAH/AAAAAAAAAQoYAAD7CWwQ9ybU5AAAAAH/A
AAAAAAAAQogAAD7IRxg9pDSdAAAAAH/AAAAAAAAAQooAAD7XigQ9g1IhAAAAAH/AAAAAAAAAQowA
AD7kmJA9VSS3AAAAAH/AAAAAAAAAQo4AAD7lerw9GMaFAAAAAH/AAAAAAAAAQpAAAD72Ro09Gmp0
AAAAAH/AAAAAAAAAQpIAAD8J7b09L81/AAAAAH/AAAAAAAAAQpQAAD8Y5Yg9Xo6rAAAAAH/AAAAA
AAAAQpYAAD8Y/CQ85XTjAAAAAH/AAAAAAAAAQpgAAD8XAWw83mNkAAAAAH/AAAAAAAAAQpoAAD8o
H049oHc7AAAAAH/AAAAAAAAAQpwAAD8djqM9mV3gAAAAAH/AAAAAAAAAQp4AAD8Zbo89X1qVAAAA
AH/AAAAAAAAAQqAAAD8UcaI80uwLAAAAAH/AAAAAAAAAQqIAAD8PI4Q8iMHPAAAAAH/AAAAAAAAA
QqQAAD8JVSQ8lSCAAAAAAH/AAAAAAAAAQqYAAD8UFqE9kcESAAAAAH/AAAAAAAAAQqgAAD8J8XA9
SboaAAAAAH/AAAAAAAAAQqoAAD8Bhqg9ZqVPAAAAAH/AAAAAAAAAQqwAAD73soU9V0d3AAAAAH/A
AAAAAAAAQq4AAD71NBY9hM+xAAAAAH/AAAAAAAAAQrAAAD7uPNM9oxfrAAAAAH/AAAAAAAAAQrIA
AD8AlrQ9tEAUAAAAAH/AAAAAAAAAQrQAAD8FzyU9yxxdAAAAAH/AAAAAAAAAQrYAAD8HFl49wXmQ
AAAAAH/AAAAAAAAAQrgAAD8HRxs9p0JgAAAAAH/AAAAAAAAAQroAAD8KBKw9kvJpAAAAAH/AAAAA
AAAAQrwAAD8H+m89JSJcAAAAAH/AAAAAAAAAQr4AAD8FYHI8YevmAAAAAH/AAAAAAAAAQsAAAD7+
QbA78zEgAAAAAH/AAAAAAAAAQsIAAD8IB/E+DgosAAAAAH/AAAAAAAAAQsQAAD74BNY+EQlcAAAA
AH/AAAAAAAAAQsYAAD7sTu8+IzDOAAAAAH/AAAAAAAAAQsgAAD7dA9c+I+PUAAAAAH/AAAAAAAAA
QsoAAD7c3aI+HaCFAAAAAH/AAAAAAAAAQswAAD7dEJo99lmkAAAAAH/AAAAAAAAAQs4AAD7aEBE9
vf4LAAAAAH/AAAAAAAAAQtAAAD7fRh89gSZrAAAAAH/AAAAAAAAAQtIAAD7o+Bc9NowbAAAAAH/A
AAAAAAAAQtQAAD7x+aI9QLXrAAAAAH/AAAAAAAAAQtYAAD77fEw9LEVuAAAAAH/AAAAAAAAAQtgA
AD8HZxg9AERQAAAAAH/AAAAAAAAAQtoAAD8PMO49GyZCAAAAAH/AAAAAAAAAQtwAAD8bCp49cLrU
AAAAAH/AAAAAAAAAQt4AAD8lNAo9k4EDAAAAAH/AAAAAAAAAQuAAAD82q5w9vq0zAAAAAH/AAAAA
AAAAQuIAAD8/I7E9ynlwAAAAAH/AAAAAAAAAQuQAAD9Hr/s979eqAAAAAH/AAAAAAAAAQuYAAD9R
w5I9+tA9AAAAAH/AAAAAAAAAQugAAD9Zj9k+ClJ/AAAAAH/AAAAAAAAAQuoAAD9qKOE+Jm5cAAAA
AH/AAAAAAAAAQuwAAD953cU+QkF5AAAAAH/AAAAAAAAAQu4AAD+Gv64+UZDxAAAAAH/AAAAAAAAA
QvAAAD+OSy8+bDqYAAAAAH/AAAAAAAAAQvIAAD+UBSE+fgjKAAAAAH/AAAAAAAAAQvQAAD+YB6g+
gpfrAAAAAH/AAAAAAAAAQvYAAD+ayE4+hsiGAAAAAH/AAAAAAAAAQvgAAD+cyBA+hSBEAAAAAH/A
AAAAAAAAQvoAAD+eaoU+ifm/AAAAAH/AAAAAAAAAQvwAAD+g9hk+j+MjAAAAAH/AAAAAAAAAQv4A
AD+lMVk+lGCKAAAAAH/AAAAAAAAAQwAAAD+o25U+kC/BAAAAAH/AAAAAAAAAQwEAAD+tkUI+lSNZ
AAAAAH/AAAAAAAAAQwIAAD+uOrY+mB5xAAAAAH/AAAAAAAAAQwMAAD+wgmI+mqrMAAAAAH/AAAAA
AAAAQwQAAD+w6Do+ncbGAAAAAH/AAAAAAAAAQwUAAD+wWGI+q0AjAAAAAH/AAAAAAAAAQwYAAD+t
zqA+s9UnAAAAAH/AAAAAAAAAQwcAAD+vokk+vgwnAAAAAH/AAAAAAAAAQwgAAD+w4Hk+vxyOAAAA
AH/AAAAAAAAAQwkAAD+v4oU+vJsAAAAAAH/AAAAAAAAAQwoAAD+uDW4+sdUZAAAAAH/AAAAAAAAA
QwsAAD+xGOQ+qNHQAAAAAH/AAAAAAAAAQwwAAD+282Y+piNpAAAAAH/AAAAAAAAAQw0AAD+8MdU+
rggXAAAAAH/AAAAAAAAAQw4AAD/Bfio+uaqOAAAAAH/AAAAAAAAAQw8AAD/IKi0+xzwiAAAAAH/A
AAAAAAAAQxAAAD/Ki34+1V+EAAAAAH/AAAAAAAAAQxEAAD/Mz1k+2q+FAAAAAH/AAAAAAAAAQxIA
AD/Php4+2DnyAAAAAH/AAAAAAAAAQxMAAD/Q2lY+zCMbAAAAAH/AAAAAAAAAQxQAAD/Tj8Q+x6IT
AAAAAH/AAAAAAAAAQxUAAD/Wl8w+xDLUAAAAAH/AAAAAAAAAQxYAAD/ZXAI+wvzHAAAAAH/AAAAA
AAAAQxcAAD/ct2A+x5KWAAAAAH/AAAAAAAAAQxgAAD/dG2o+zZ0mAAAAAH/AAAAAAAAAQxkAAD/c
RMo+zlQzAAAAAH/AAAAAAAAAQxoAAD/ZvEc+ydX+AAAAAH/AAAAAAAAAQxsAAD/Yxxc+yF2fAAAA
AH/AAAAAAAAAQxwAAD/Zj5U+wadLAAAAAH/AAAAAAAAAQx0AAD/a1RU+w6idAAAAAH/AAAAAAAAA
Qx4AAD/diPw+z2URAAAAAH/AAAAAAAAAQx8AAD/fFVw+2OSsAAAAAH/AAAAAAAAAQyAAAD/hEVE+
4xdxAAAAAH/AAAAAAAAAQyEAAD/jgfw+3/4bAAAAAH/AAAAAAAAAQyIAAD/idFw+1tZMAAAAAH/A
AAAAAAAAQyMAAD/iZYc+0lVkAAAAAH/AAAAAAAAAQyQAAD/jiH8+zjUZAAAAAH/AAAAAAAAAQyUA
AD/kXYo+0LqCAAAAAH/AAAAAAAAAQyYAAD/lr9Y+0lR4AAAAAH/AAAAAAAAAQycAAD/qasU+284+
AAAAAH/AAAAAAAAAQygAAD/v0Kk+4pQDAAAAAH/AAAAAAAAAQykAAD/yAs8+60yeAAAAAH/AAAAA
AAAAQyoAAD/zcz4+74AVAAAAAH/AAAAAAAAAQysAAD/2IeY+81odAAAAAH/AAAAAAAAAQywAAD/2
heM+7OP7AAAAAH/AAAAAAAAAQy0AAD/3XiI+74Q3AAAAAH/AAAAAAAAAQy4AAD/58f8+62GoAAAA
AH/AAAAAAAAAQy8AAD/8hE4+8ftLAAAAAH/AAAAAAAAAQzAAAD/+7kA+9Q5eAAAAAH/AAAAAAAAA
QzEAAEABJZU+8lZjAAAAAH/AAAAAAAAAQzIAAEAEulc+7plcAAAAAH/AAAAAAAAAQzMAAEAH+nw+
9kb5AAAAAH/AAAAAAAAAQzQAAEAKK0U++dmZAAAAAH/AAAAAAAAAQzUAAEAMMPg/AAgqAAAAAH/A
AAAAAAAAQzYAAEAOuIQ/Abt5AAAAAH/AAAAAAAAAQzcAAEAQP1Y+/mCOAAAAAH/AAAAAAAAAQzgA
AEARzyw+/fzkAAAAAH/AAAAAAAAAQzkAAEAS8zg+/MUyAAAAAH/AAAAAAAAAQzoAAEATMkM+/ZaV
AAAAAH/AAAAAAAAAQzsAAEATio0++IJoAAAAAH/AAAAAAAAAQzwAAEATaRw+9yPHAAAAAH/AAAAA
AAAAQz0AAEAS82A+9YHBAAAAAH/AAAAAAAAAQz4AAEAUbMw+9OL5AAAAAH/AAAAAAAAAQz8AAEAV
YdU+8c9dAAAAAH/AAAAAAAAAQ0AAAEAW/Eo+9LJJAAAAAH/AAAAAAAAAQ0EAAEAYwOY+/AWnAAAA
AH/AAAAAAAAAQ0IAAEAb/9I/ALAnAAAAAH/AAAAAAAAAQ0MAAEAet0w/AQgnAAAAAH/AAAAAAAAA
Q0QAAEAhcDc/BsSUAAAAAH/AAAAAAAAAQ0UAAEAk4ag/CNNDAAAAAH/AAAAAAAAAQ0YAAEAoaMw/
CFwDAAAAAH/AAAAAAAAAQ0cAAEAtSI4/CAZFAAAAAH/AAAAAAAAAQ0gAAEAxOH0/AuQgAAAAAH/A
AAAAAAAAQ0kAAEAyA1A+/oHuAAAAAH/AAAAAAAAAQ0oAAEAznvg+9zkfAAAAAH/AAAAAAAAAQ0sA
AEAzu+8++NscAAAAAH/AAAAAAAAAQ0wAAEA1mgA+86csAAAAAH/AAAAAAAAAQ00AAEA4+e8+7DwO
AAAAAH/AAAAAAAAAQ04AAEA73/4+6mlHAAAAAH/AAAAAAAAAQ08AAEBARR4+5CBmAAAAAH/AAAAA
AAAAQ1AAAEBCtgk+67dzAAAAAH/AAAAAAAAAQ1EAAEBElRQ+7C9qAAAAAH/AAAAAAAAAQ1IAAEBH
cZo+7wrmAAAAAH/AAAAAAAAAQ1MAAEBJNqA+81bcAAAAAH/AAAAAAAAAQ1QAAEBMKgc++CgyAAAA
AH/AAAAAAAAAQ1UAAEBNsmg+8/mnAAAAAH/AAAAAAAAAQ1YAAEBRcE4++XquAAAAAH/AAAAAAAAA
Q1cAAEBTgh0+9Nm+AAAAAH/AAAAAAAAAQ1gAAEBW7YU+7oGjAAAAAH/AAAAAAAAAQ1kAAEBbkLw+
8UDBAAAAAH/AAAAAAAAAQ1oAAEBfYCE+8PBlAAAAAH/AAAAAAAAAQ1sAAEBhgLo+8UiTAAAAAH/A
AAAAAAAAQ1wAAEBk/q0+8nnFAAAAAH/AAAAAAAAAQ10AAEBpbvg+8IITAAAAAH/AAAAAAAAAQ14A
AEBsTe0+75PyAAAAAH/AAAAAAAAAQ18AAEBul3I+72E2AAAAAH/AAAAAAAAAQ2AAAEByIfg+7FsX
AAAAAH/AAAAAAAAAQ2EAAEB12XQ+7mYZAAAAAH/AAAAAAAAAQ2IAAEB39Vo+8yPJAAAAAH/AAAAA
AAAAQ2MAAEB5wZ4+9OjZAAAAAH/AAAAAAAAAQ2QAAEB8x0c++BMbAAAAAH/AAAAAAAAAQ2UAAEB9
GnI++RCBAAAAAH/AAAAAAAAAQ2YAAEB+Fuc+/FzwAAAAAH/AAAAAAAAAQ2cAAEB+sf8+/RcEAAAA
AH/AAAAAAAAAQ2gAAECAjTY+/a68AAAAAH/AAAAAAAAAQ2kAAECCALk++ix9AAAAAH/AAAAAAAAA
Q2oAAECD6fY+9GnqAAAAAH/AAAAAAAAAQ2sAAECFpi4+8LaXAAAAAH/AAAAAAAAAQ2wAAECG3v0+
8M26AAAAAH/AAAAAAAAAQ20AAECHsWI+8NwGAAAAAH/AAAAAAAAAQ24AAECJimg+9gCtAAAAAH/A
AAAAAAAAQ28AAECKve0+/gIaAAAAAH/AAAAAAAAAQ3AAAECMZls+/fV3AAAAAH/AAAAAAAAAQ3EA
AECO1Ek/ADjiAAAAAH/AAAAAAAAAQ3IAAECQ5wk+/nNsAAAAAH/AAAAAAAAAQ3MAAECUNJE/AH19
AAAAAH/AAAAAAAAAQ3QAAECW77w/AJ6YAAAAAH/AAAAAAAAAQ3UAAECZO58+9urZAAAAAH/AAAAA
AAAAQ3YAAECbEgM+8oduAAAAAH/AAAAAAAAAQ3cAAECcVeE+6weUAAAAAH/AAAAAAAAAQ3gAAECd
jZY+7FJDAAAAAH/AAAAAAAAAQ3kAAECfQpA+4omWAAAAAH/AAAAAAAAAQ3oAAECgnC4+5bQbAAAA
AH/AAAAAAAAAQ3sAAECiwv0+677JAAAAAH/AAAAAAAAAQ3wAAEClC2w+9POtAAAAAH/AAAAAAAAA
Q30AAECm5pc/AOW1AAAAAH/AAAAAAAAAQ34AAECpaQY/BoYcAAAAAH/AAAAAAAAAQ38AAECqSmA/
CcFuAAAAAH/AAAAAAAAAQ4AAAECrmpc/CnrvAAAAAH/AAAAAAAAAQ4CAAECs5+0/B/ZQAAAAAH/A
AAAAAAAAQ4EAAECur5g/BW+rAAAAAH/AAAAAAAAAQ4GAAECw62c/AqiJAAAAAH/AAAAAAAAAQ4IA
AECzwbw/AVF9AAAAAH/AAAAAAAAAQ4KAAEC2KF8/BNo3AAAAAH/AAAAAAAAAQ4MAAEC4IIA/BdwD
AAAAAH/AAAAAAAAAQ4OAAEC6IqA/B2jpAAAAAH/AAAAAAAAAQ4QAAEC7jOY/CEjkAAAAAH/AAAAA
AAAAQ4SAAEC8TEw/CKmhAAAAAH/AAAAAAAAAQ4UAAEC9kBo/COFqAAAAAH/AAAAAAAAAQ4WAAEC/
cCA/CRGbAAAAAH/AAAAAAAAAQ4YAAEC/aH4/DngqAAAAAH/AAAAAAAAAQ4aAAEDCA3A/C+88AAAA
AH/AAAAAAAAAQ4cAAEDEo2I/ClrFAAAAAH/AAAAAAAAAQ4eAAEDGhVI/Cp4DAAAAAH/AAAAAAAAA
Q4gAAEDI6sE/DddDAAAAAH/AAAAAAAAAQ4iAAEDLaIk/EVy3AAAAAH/AAAAAAAAAQ4kAAEDNl+g/
EBwaAAAAAH/AAAAAAAAAQ4mAAEDPacw/C6mWAAAAAH/AAAAAAAAAQ4oAAEDRCW4/CHG3AAAAAH/A
AAAAAAAAQ4qAAEDSg0Q/BJLhAAAAAH/AAAAAAAAAQ4sAAEDTUxI/ABbBAAAAAH/AAAAAAAAAQ4uA
AEDUWO4/APVOAAAAAH/AAAAAAAAAQ4wAAEDVNZw/ASBFAAAAAH/AAAAAAAAAQ4yAAEDVwEk/BGmx
AAAAAH/AAAAAAAAAQ40AAEDWZuA/B6qJAAAAAH/AAAAAAAAAQ42AAEDXVq8/Bs0dAAAAAH/AAAAA
AAAAQ44AAEDXsoo/BQbuAAAAAH/AAAAAAAAAQ46AAEDYSe8/BB3iAAAAAH/AAAAAAAAAQ48AAEDY
j0Y/BPuwAAAAAH/AAAAAAAAAQ4+AAEDZzps/BVDSAAAAAH/AAAAAAAAAQ5AAAEDa/zA/CiUPAAAA
AH/AAAAAAAAAQ5CAAEDc/IQ/DVLqAAAAAH/AAAAAAAAAQ5EAAEDfmwY/DGP/AAAAAH/AAAAAAAAA
Q5GAAEDhk3o/BqkMAAAAAH/AAAAAAAAAQ5IAAEDjYIA/A3P4AAAAAH/AAAAAAAAAQ5KAAEDlK3w+
+GZiAAAAAH/AAAAAAAAAQ5MAAEDnA5Y+6yrgAAAAAH/AAAAAAAAAQ5OAAEDoUiY+5E/wAAAAAH/A
AAAAAAAAQ5QAAEDpwEE+4W+vAAAAAH/AAAAAAAAAQ5SAAEDq26A+4fZEAAAAAH/AAAAAAAAAQ5UA
AEDrg7I+6HAbAAAAAH/AAAAAAAAAQ5WAAEDsYws+9q5OAAAAAH/AAAAAAAAAQ5YAAEDujQw/AUks
AAAAAH/AAAAAAAAAQ5aAAEDwOo4+9FepAAAAAH/AAAAAAAAAQ5cAAEDw87s+8XeUAAAAAH/AAAAA
AAAAQ5eAAEDyIMQ+7WzZAAAAAH/AAAAAAAAAQ5gAAEDy38M+7tRVAAAAAH/AAAAAAAAAQ5iAAEDz
/5o+8cECAAAAAH/AAAAAAAAAQ5kAAED1jqo++0UyAAAAAH/AAAAAAAAAQ5mAAED2U+Y+/kWqAAAA
AH/AAAAAAAAAQ5oAAED3JPM+/BrHAAAAAH/AAAAAAAAAQ5qAAED3kxw+9rtpAAAAAH/AAAAAAAAA
Q5sAAED34yg+9Yl4AAAAAH/AAAAAAAAAQ5uAAED4TFY+85rzAAAAAH/AAAAAAAAAQ5wAAED5YmQ+
8YIfAAAAAH/AAAAAAAAAQ5yAAED7R4A+8vQOAAAAAH/AAAAAAAAAQ50AAED+F/E+9GWYAAAAAH/A
AAAAAAAAQ52AAEEAKDA+7jKyAAAAAH/AAAAAAAAAQ54AAEECW0Y+9DsWAAAAAH/AAAAAAAAAQ56A
AEEE6gU+/0RrAAAAAH/AAAAAAAAAQ58AAEEHmpc/Aiw7AAAAAH/AAAAAAAAAQ5+AAEEKJsM/CQvs
AAAAAH/AAAAAAAAAQ6AAAEENVHE/DAIVAAAAAH/AAAAAAAAAQ6CAAEEQquU/EffuAAAAAH/AAAAA
AAAAQ6EAAEEUxec/FXeRAAAAAH/AAAAAAAAAQ6GAAEEZBRs/GdVNAAAAAH/AAAAAAAAAQ6IAAEEd
Uws/HO23AAAAAH/AAAAAAAAAQ6KAAEEhjxk/HkFZAAAAAH/AAAAAAAAA</set>
      <set id="src_5" fmt="ptset">AAAABXNyY181AAAAAAAAAAYAAAGqwsgAAL2Z64k9kNhKAAAAAH/AAAAAAAAAwsYAAL3SUe49yyrt
AAAAAH/AAAAAAAAAwsQAAL4RXCo9/PP4AAAAAH/AAAAAAAAAwsIAAL5f3d4+EM6RAAAAAH/AAAAA
AAAAwsAAAL52ZmY+Jqi3AAAAAH/AAAAAAAAAwr4AAL6HXCk+Wpk7AAAAAH/AAAAAAAAAwrwAAL59
3d8+hd85AAAAAH/AAAAAAAAAwroAAL5nYv8+mVwPAAAAAH/AAAAAAAAAwrgAAL5FyWU+qgGvAAAA
AH/AAAAAAAAAwrYAAL4vCj8+s5/TAAAAAH/AAAAAAAAAwrQAAL449cY+rXRuAAAAAH/AAAAAAAAA
wrIAAL447vI+oYHSAAAAAH/AAAAAAAAAwrAAAL5mVy4+kiw4AAAAAH/AAAAAAAAAwq4AAL57OYA+
gKFGAAAAAH/AAAAAAAAAwqwAAL5y91Y+awdhAAAAAH/AAAAAAAAAwqoAAL5PvEQ+UZSuAAAAAH/A
AAAAAAAAwqgAAL4uwDM+RfvGAAAAAH/AAAAAAAAAwqYAAL4QWmQ+THYxAAAAAH/AAAAAAAAAwqQA
AL29MlU+NLE/AAAAAH/AAAAAAAAAwqIAAL1dS/s+KgceAAAAAH/AAAAAAAAAwqAAAL2Mchg+IFJn
AAAAAH/AAAAAAAAAwp4AAL3Oec4+FFxpAAAAAH/AAAAAAAAAwpwAAL3VdwQ9+x6WAAAAAH/AAAAA
AAAAwpoAAL3elTA9x4iYAAAAAH/AAAAAAAAAwpgAAL2Zcf09jzupAAAAAH/AAAAAAAAAwpYAAL1l
Esw9dk/VAAAAAH/AAAAAAAAAwpQAALvaN9s9il5cAAAAAH/AAAAAAAAAwpIAAD00+0k9m3T4AAAA
AH/AAAAAAAAAwpAAAD2rcDw9ntflAAAAAH/AAAAAAAAAwo4AAD3P/Z49gDjUAAAAAH/AAAAAAAAA
wowAAD3gaeQ9asuUAAAAAH/AAAAAAAAAwooAAD4KG4A9LYGQAAAAAH/AAAAAAAAAwogAAD4HOYI9
LTspAAAAAH/AAAAAAAAAwoYAAD4eNmM9VSZLAAAAAH/AAAAAAAAAwoQAAD3EN7g9g8+xAAAAAH/A
AAAAAAAAwoIAAD3raTI9bwjUAAAAAH/AAAAAAAAAwoAAAD26A4U9SSgFAAAAAH/AAAAAAAAAwnwA
AD2IFgo9QdTzAAAAAH/AAAAAAAAAwngAADztCEk9FEXwAAAAAH/AAAAAAAAAwnQAADynvFE9Pdz+
AAAAAH/AAAAAAAAAwnAAAD0XEbY9IfVjAAAAAH/AAAAAAAAAwmwAAD1eVuU9U/DLAAAAAH/AAAAA
AAAAwmgAAD1DINs9gIk7AAAAAH/AAAAAAAAAwmQAAD2OvX89rM3XAAAAAH/AAAAAAAAAwmAAAD2m
xJs9wYcDAAAAAH/AAAAAAAAAwlwAAD26/+s9qe5YAAAAAH/AAAAAAAAAwlgAAD3L6Yc9vpeDAAAA
AH/AAAAAAAAAwlQAAD249WM9xzjoAAAAAH/AAAAAAAAAwlAAAD20mkQ9wDzSAAAAAH/AAAAAAAAA
wkwAAD2Ypu09t8ZYAAAAAH/AAAAAAAAAwkgAAD2gyc09qGCFAAAAAH/AAAAAAAAAwkQAAD2eAA09
p2X4AAAAAH/AAAAAAAAAwkAAAD18i1M9ojsIAAAAAH/AAAAAAAAAwjwAAD2ErTM9uC3uAAAAAH/A
AAAAAAAAwjgAAD2JJlk9tYc9AAAAAH/AAAAAAAAAwjQAAD2cVcw9u81sAAAAAH/AAAAAAAAAwjAA
AD2WZYk9pBX1AAAAAH/AAAAAAAAAwiwAADy0Cz89xQ1hAAAAAH/AAAAAAAAAwigAALy+jgc9//iW
AAAAAH/AAAAAAAAAwiQAALsDw2s97DwcAAAAAH/AAAAAAAAAwiAAADyxKqk95jVpAAAAAH/AAAAA
AAAAwhwAAD13lGQ96vewAAAAAH/AAAAAAAAAwhgAAD2m95w97UqTAAAAAH/AAAAAAAAAwhQAAD3e
i/w97D/oAAAAAH/AAAAAAAAAwhAAAD3qnwo99TuXAAAAAH/AAAAAAAAAwgwAAD3O2Pc+Glv+AAAA
AH/AAAAAAAAAwggAAD3iey0+GbriAAAAAH/AAAAAAAAAwgQAAD4ErQo+EwgtAAAAAH/AAAAAAAAA
wgAAAD4KAQw+EZ59AAAAAH/AAAAAAAAAwfgAAD4bK2Y+AjuBAAAAAH/AAAAAAAAAwfAAAD4qlfo9
6C7XAAAAAH/AAAAAAAAAwegAAD2Tai899ZOOAAAAAH/AAAAAAAAAweAAAD2q1GA92BezAAAAAH/A
AAAAAAAAwdgAAD2uZ7Y94cRNAAAAAH/AAAAAAAAAwdAAAD26NHE+C+DQAAAAAH/AAAAAAAAAwcgA
AD3O7vU+HZo7AAAAAH/AAAAAAAAAwcAAAD3fVrw+ImJSAAAAAH/AAAAAAAAAwbgAAD4OFoM+LMAx
AAAAAH/AAAAAAAAAwbAAAD4h5MQ+NV1xAAAAAH/AAAAAAAAAwagAAD4fj1E+IbOgAAAAAH/AAAAA
AAAAwaAAAD3ydkY+DfawAAAAAH/AAAAAAAAAwZgAAD3J52A94rjwAAAAAH/AAAAAAAAAwZAAAD2c
HIw+CWHwAAAAAH/AAAAAAAAAwYgAAD1EP9Y+C35pAAAAAH/AAAAAAAAAwYAAAD1qKHA+GsAjAAAA
AH/AAAAAAAAAwXAAALr6ESs+Mg2sAAAAAH/AAAAAAAAAwWAAADw3vqU+LDZLAAAAAH/AAAAAAAAA
wVAAADyydTU+IG7EAAAAAH/AAAAAAAAAwUAAADsSS0s+Lb7YAAAAAH/AAAAAAAAAwTAAADxGL1A+
I9s5AAAAAH/AAAAAAAAAwSAAAD0Zmp4+IdTYAAAAAH/AAAAAAAAAwRAAAD1wbsQ+E0cjAAAAAH/A
AAAAAAAAwQAAAD16LMc+DIZ2AAAAAH/AAAAAAAAAwOAAAD22jAs9+r6hAAAAAH/AAAAAAAAAwMAA
AD3WYM89/ZflAAAAAH/AAAAAAAAAwKAAAD37naI91H0mAAAAAH/AAAAAAAAAwIAAAD4I/qg94ihx
AAAAAH/AAAAAAAAAwEAAAD3c2G8+BEqfAAAAAH/AAAAAAAAAwAAAAD3Lg9E+EcBXAAAAAH/AAAAA
AAAAv4AAAD2q6zA+DydzAAAAAH/AAAAAAAAAAAAAAD2kq44+DZ3dAAAAAH/AAAAAAAAAP4AAAD18
MwM97n1JAAAAAH/AAAAAAAAAQAAAAD0mHWg92oeUAAAAAH/AAAAAAAAAQEAAADy0qas9s0t2AAAA
AH/AAAAAAAAAQIAAADy2IcY9h9rJAAAAAH/AAAAAAAAAQKAAAD1UK2s9+W5RAAAAAH/AAAAAAAAA
QMAAAD1AsXk94MNKAAAAAH/AAAAAAAAAQOAAAD1Ff4Q9za1qAAAAAH/AAAAAAAAAQQAAAD2ajh09
2AYRAAAAAH/AAAAAAAAAQRAAAD2v8Ho93fCyAAAAAH/AAAAAAAAAQSAAAD2NGl494MOqAAAAAH/A
AAAAAAAAQTAAAD2UY0o99YKZAAAAAH/AAAAAAAAAQUAAAD3HfGw96BchAAAAAH/AAAAAAAAAQVAA
AD231Iw9sEYLAAAAAH/AAAAAAAAAQWAAAD3uxVg9jr++AAAAAH/AAAAAAAAAQXAAAD4HGSI9jYyS
AAAAAH/AAAAAAAAAQYAAAD4a3sw9jrgPAAAAAH/AAAAAAAAAQYgAAD4x/xE9hEdyAAAAAH/AAAAA
AAAAQZAAAD4wU3g9oV5IAAAAAH/AAAAAAAAAQZgAAD4Yfks9o7ejAAAAAH/AAAAAAAAAQaAAAD4e
wVE9n2miAAAAAH/AAAAAAAAAQagAAD4gSik9ciHVAAAAAH/AAAAAAAAAQbAAAD4oceE9PTFWAAAA
AH/AAAAAAAAAQbgAAD4oSpc9yVguAAAAAH/AAAAAAAAAQcAAAD6AI/U+E0NtAAAAAH/AAAAAAAAA
QcgAAD57d0s+CkfCAAAAAH/AAAAAAAAAQdAAAD5z77w+BDKJAAAAAH/AAAAAAAAAQdgAAD5u0ug+
FjEfAAAAAH/AAAAAAAAAQeAAAD5xidg+HpSqAAAAAH/AAAAAAAAAQegAAD5dODk+Jm52AAAAAH/A
AAAAAAAAQfAAAD5Vszs+E9noAAAAAH/AAAAAAAAAQfgAAD5SkiA9/jmTAAAAAH/AAAAAAAAAQgAA
AD5TSMY98gweAAAAAH/AAAAAAAAAQgQAAD4xfug9wVveAAAAAH/AAAAAAAAAQggAAD42uW89y8i4
AAAAAH/AAAAAAAAAQgwAAD43Xy097ixKAAAAAH/AAAAAAAAAQhAAAD43grs99f0YAAAAAH/AAAAA
AAAAQhQAAD4edII97L4pAAAAAH/AAAAAAAAAQhgAAD4fYV096VAOAAAAAH/AAAAAAAAAQhwAAD4s
UyU9+Qj6AAAAAH/AAAAAAAAAQiAAAD42Nic99HeWAAAAAH/AAAAAAAAAQiQAAD4/Yeo94S8+AAAA
AH/AAAAAAAAAQigAAD4zbWY9sVPrAAAAAH/AAAAAAAAAQiwAAD4pIwI9Zv9fAAAAAH/AAAAAAAAA
QjAAAD4E0pk9UNxcAAAAAH/AAAAAAAAAQjQAAD4JW+U9OKTQAAAAAH/AAAAAAAAAQjgAAD5N/ik9
x66hAAAAAH/AAAAAAAAAQjwAAD5DXK4922bMAAAAAH/AAAAAAAAAQkAAAD5V4to92BFTAAAAAH/A
AAAAAAAAQkQAAD5eOgY931gdAAAAAH/AAAAAAAAAQkgAAD6E6QY+DlbNAAAAAH/AAAAAAAAAQkwA
AD6Qe2g+CTyFAAAAAH/AAAAAAAAAQlAAAD6IAKg9x3B8AAAAAH/AAAAAAAAAQlQAAD6AVPA9paYq
AAAAAH/AAAAAAAAAQlgAAD6IjpI9wsUdAAAAAH/AAAAAAAAAQlwAAD5+ncw9r12FAAAAAH/AAAAA
AAAAQmAAAD6C5G49nWM8AAAAAH/AAAAAAAAAQmQAAD6BiO09p7d9AAAAAH/AAAAAAAAAQmgAAD5i
6Sg9fqiLAAAAAH/AAAAAAAAAQmwAAD5hnpY9bnc/AAAAAH/AAAAAAAAAQnAAAD5pPsA9lOzTAAAA
AH/AAAAAAAAAQnQAAD5ug889pYO6AAAAAH/AAAAAAAAAQngAAD536Bs9ukD2AAAAAH/AAAAAAAAA
QnwAAD5q82Y9zheZAAAAAH/AAAAAAAAAQoAAAD5kSP4904qqAAAAAH/AAAAAAAAAQoIAAD5cTGg9
kZxVAAAAAH/AAAAAAAAAQoQAAD5yWHw9DEg7AAAAAH/AAAAAAAAAQoYAAD6Hpnc8or18AAAAAH/A
AAAAAAAAQogAAD6WHvw8wGYtAAAAAH/AAAAAAAAAQooAAD6flrY86GPMAAAAAH/AAAAAAAAAQowA
AD6icyI8nemYAAAAAH/AAAAAAAAAQo4AAD6aJOQ9FtEeAAAAAH/AAAAAAAAAQpAAAD6QDFc9SGsp
AAAAAH/AAAAAAAAAQpIAAD6hHrg9X0mMAAAAAH/AAAAAAAAAQpQAAD6n3oU9kF3+AAAAAH/AAAAA
AAAAQpYAAD7B4H49t04RAAAAAH/AAAAAAAAAQpgAAD7Oer8+BdCoAAAAAH/AAAAAAAAAQpoAAD7b
w74+LTYnAAAAAH/AAAAAAAAAQpwAAD7qDk4+SWS+AAAAAH/AAAAAAAAAQp4AAD72eGI+VproAAAA
AH/AAAAAAAAAQqAAAD7zAMk+bwkMAAAAAH/AAAAAAAAAQqIAAD7hli8+cqCQAAAAAH/AAAAAAAAA
QqQAAD7bmws+gt4ZAAAAAH/AAAAAAAAAQqYAAD7YkmE+gqeVAAAAAH/AAAAAAAAAQqgAAD7ZBis+
hZaNAAAAAH/AAAAAAAAAQqoAAD7iqG8+aLhDAAAAAH/AAAAAAAAAQqwAAD7sxho+Vr5JAAAAAH/A
AAAAAAAAQq4AAD7rNW4+MvQlAAAAAH/AAAAAAAAAQrAAAD75Vwo+FfOGAAAAAH/AAAAAAAAAQrIA
AD8AQOs+J27EAAAAAH/AAAAAAAAAQrQAAD8CIXo+KT0WAAAAAH/AAAAAAAAAQrYAAD8Hk/Q+Mlxe
AAAAAH/AAAAAAAAAQrgAAD8NtgU+LxolAAAAAH/AAAAAAAAAQroAAD8PQyY+OGE6AAAAAH/AAAAA
AAAAQrwAAD8Nwo8+QY0RAAAAAH/AAAAAAAAAQr4AAD8TAhk+MFMHAAAAAH/AAAAAAAAAQsAAAD8Q
HMA+GzDLAAAAAH/AAAAAAAAAQsIAAD8TwNo+CsanAAAAAH/AAAAAAAAAQsQAAD8WudQ+B7V8AAAA
AH/AAAAAAAAAQsYAAD8ZxGU+BCOLAAAAAH/AAAAAAAAAQsgAAD8XdFA97jyPAAAAAH/AAAAAAAAA
QsoAAD8cQNo90hmMAAAAAH/AAAAAAAAAQswAAD8bME89qtyCAAAAAH/AAAAAAAAAQs4AAD8fcX49
txMJAAAAAH/AAAAAAAAAQtAAAD8fVWY9pbEVAAAAAH/AAAAAAAAAQtIAAD8jgaQ9wVa4AAAAAH/A
AAAAAAAAQtQAAD8o/S0955uAAAAAAH/AAAAAAAAAQtYAAD88Mt898bj4AAAAAH/AAAAAAAAAQtgA
AD9FfLc9+KAkAAAAAH/AAAAAAAAAQtoAAD9HW+Y+AuAjAAAAAH/AAAAAAAAAQtwAAD9I1VU9/Chf
AAAAAH/AAAAAAAAAQt4AAD9HsTs+BbrxAAAAAH/AAAAAAAAAQuAAAD9HsTo+BOFjAAAAAH/AAAAA
AAAAQuIAAD9M07E+Ap/mAAAAAH/AAAAAAAAAQuQAAD9Vydg+E2TyAAAAAH/AAAAAAAAAQuYAAD9d
/Lg+KU9JAAAAAH/AAAAAAAAAQugAAD9ojsQ+O3K9AAAAAH/AAAAAAAAAQuoAAD9m/Lc+Na+4AAAA
AH/AAAAAAAAAQuwAAD9trfM+K3fzAAAAAH/AAAAAAAAAQu4AAD9pyDQ+MW/dAAAAAH/AAAAAAAAA
QvAAAD9xA0c+L0V+AAAAAH/AAAAAAAAAQvIAAD9veW8+PxS2AAAAAH/AAAAAAAAAQvQAAD908To+
TuS/AAAAAH/AAAAAAAAAQvYAAD97wAA+astWAAAAAH/AAAAAAAAAQvgAAD+C3Lg+abQQAAAAAH/A
AAAAAAAAQvoAAD+MXYk+d3zyAAAAAH/AAAAAAAAAQvwAAD+PKDQ+aPBnAAAAAH/AAAAAAAAAQv4A
AD+TYnY+WBwoAAAAAH/AAAAAAAAAQwAAAD+WO+Y+Q/yjAAAAAH/AAAAAAAAAQwEAAD+W87E+ToQO
AAAAAH/AAAAAAAAAQwIAAD+XrE4+Qm+2AAAAAH/AAAAAAAAAQwMAAD+abfI+YSl9AAAAAH/AAAAA
AAAAQwQAAD+gWW8+ca4HAAAAAH/AAAAAAAAAQwUAAD+nZ2I+gh3lAAAAAH/AAAAAAAAAQwYAAD+u
cTs+im8nAAAAAH/AAAAAAAAAQwcAAD+zU7E+lapKAAAAAH/AAAAAAAAAQwgAAD+3PYo+mnKLAAAA
AH/AAAAAAAAAQwkAAD+4T5c+oeY/AAAAAH/AAAAAAAAAQwoAAD+3ZOw+od+HAAAAAH/AAAAAAAAA
QwsAAD+7TE8+pH87AAAAAH/AAAAAAAAAQwwAAD++JBo+phgMAAAAAH/AAAAAAAAAQw0AAD/D63w+
pBmiAAAAAH/AAAAAAAAAQw4AAD/L9vg+mGEZAAAAAH/AAAAAAAAAQw8AAD/Tk7A+lDi8AAAAAH/A
AAAAAAAAQxAAAD/Y1VQ+jm9WAAAAAH/AAAAAAAAAQxEAAD/a/Lc+j86gAAAAAH/AAAAAAAAAQxIA
AD/dydc+lB3NAAAAAH/AAAAAAAAAQxMAAD/c5Bk+l8SWAAAAAH/AAAAAAAAAQxQAAD/dpb0+mW/j
AAAAAH/AAAAAAAAAQxUAAD/dG+U+mNgKAAAAAH/AAAAAAAAAQxYAAD/dvYk+l9RNAAAAAH/AAAAA
AAAAQxcAAD/grmg+kNvNAAAAAH/AAAAAAAAAQxgAAD/hvDA+jC67AAAAAH/AAAAAAAAAQxkAAD/m
MB0+mf0pAAAAAH/AAAAAAAAAQxoAAD/qTGc+l+QhAAAAAH/AAAAAAAAAQxsAAD/wDfo+ne/lAAAA
AH/AAAAAAAAAQxwAAD/1kLw+pCLNAAAAAH/AAAAAAAAAQx0AAD/6hXE+qIE6AAAAAH/AAAAAAAAA
Qx4AAD/9t7o+rLjsAAAAAH/AAAAAAAAAQx8AAEABatw+rrSyAAAAAH/AAAAAAAAAQyAAAEACegY+
pgArAAAAAH/AAAAAAAAAQyEAAEAEufY+qELlAAAAAH/AAAAAAAAAQyIAAEAGfz4+nbZaAAAAAH/A
AAAAAAAAQyMAAEAHruY+mPXKAAAAAH/AAAAAAAAAQyQAAEAJGws+jxGYAAAAAH/AAAAAAAAAQyUA
AEAKMs4+i0yVAAAAAH/AAAAAAAAAQyYAAEALqVI+hNg2AAAAAH/AAAAAAAAAQycAAEAOL+s+jIgl
AAAAAH/AAAAAAAAAQygAAEAPCv4+mRQMAAAAAH/AAAAAAAAAQykAAEAPhTc+oEOWAAAAAH/AAAAA
AAAAQyoAAEAQbi0+otewAAAAAH/AAAAAAAAAQysAAEAPGHw+oVa/AAAAAH/AAAAAAAAAQywAAEAM
Jug+m7SSAAAAAH/AAAAAAAAAQy0AAEANODA+nJGDAAAAAH/AAAAAAAAAQy4AAEAPlIs+mpcaAAAA
AH/AAAAAAAAAQy8AAEAQgn4+pmFhAAAAAH/AAAAAAAAAQzAAAEAUCuU+peNIAAAAAH/AAAAAAAAA
QzEAAEAXDcA+puVGAAAAAH/AAAAAAAAAQzIAAEAajUo+pmMUAAAAAH/AAAAAAAAAQzMAAEAcPXA+
nNQKAAAAAH/AAAAAAAAAQzQAAEAfI0g+nFJQAAAAAH/AAAAAAAAAQzUAAEAh+18+nqMTAAAAAH/A
AAAAAAAAQzYAAEAjCGc+m1C+AAAAAH/AAAAAAAAAQzcAAEAkr9o+okKsAAAAAH/AAAAAAAAAQzgA
AEAnk9s+ouz4AAAAAH/AAAAAAAAAQzkAAEApN2Y+q2w0AAAAAH/AAAAAAAAAQzoAAEAsrs0+slWc
AAAAAH/AAAAAAAAAQzsAAEAtyAE+ubHZAAAAAH/AAAAAAAAAQzwAAEAvpy8+uKEjAAAAAH/AAAAA
AAAAQz0AAEAx9Nc+vNclAAAAAH/AAAAAAAAAQz4AAEAz92Y+wfiPAAAAAH/AAAAAAAAAQz8AAEA0
LsQ+x9AiAAAAAH/AAAAAAAAAQ0AAAEAzqG8+ygi5AAAAAH/AAAAAAAAAQ0EAAEAypKg+x4TnAAAA
AH/AAAAAAAAAQ0IAAEAzXRw+xbzeAAAAAH/AAAAAAAAAQ0MAAEA1WFo+xmHVAAAAAH/AAAAAAAAA
Q0QAAEA2JuQ+s8UiAAAAAH/AAAAAAAAAQ0UAAEA6hNs+q7kKAAAAAH/AAAAAAAAAQ0YAAEA+h2I+
pAf2AAAAAH/AAAAAAAAAQ0cAAEBCQqA+nenTAAAAAH/AAAAAAAAAQ0gAAEBFOFE+puXtAAAAAH/A
AAAAAAAAQ0kAAEBGJRY+q7r/AAAAAH/AAAAAAAAAQ0oAAEBHjnk+s1IVAAAAAH/AAAAAAAAAQ0sA
AEBIb+I+tS8NAAAAAH/AAAAAAAAAQ0wAAEBLUbA+tLldAAAAAH/AAAAAAAAAQ00AAEBOS/I+rRsY
AAAAAH/AAAAAAAAAQ04AAEBRnHQ+oxTGAAAAAH/AAAAAAAAAQ08AAEBWXDk+pLULAAAAAH/AAAAA
AAAAQ1AAAEBYBZw+pkGBAAAAAH/AAAAAAAAAQ1EAAEBaWao+pdvXAAAAAH/AAAAAAAAAQ1IAAEBb
F5g+sC/6AAAAAH/AAAAAAAAAQ1MAAEBd7Hg+squFAAAAAH/AAAAAAAAAQ1QAAEBfhso+tAu8AAAA
AH/AAAAAAAAAQ1UAAEBiE9s+syD9AAAAAH/AAAAAAAAAQ1YAAEBhmJ0+tXJKAAAAAH/AAAAAAAAA
Q1cAAEBkYYI+tVeDAAAAAH/AAAAAAAAAQ1gAAEBl6ss+tgnAAAAAAH/AAAAAAAAAQ1kAAEBn7Bs+
tjoIAAAAAH/AAAAAAAAAQ1oAAEBsrgM+tF3SAAAAAH/AAAAAAAAAQ1sAAEBxB1k+s0myAAAAAH/A
AAAAAAAAQ1wAAEB2Lj4+r/dLAAAAAH/AAAAAAAAAQ10AAEB6zhw+rXqdAAAAAH/AAAAAAAAAQ14A
AEB75a0+ttgKAAAAAH/AAAAAAAAAQ18AAEB9lV0+tiZTAAAAAH/AAAAAAAAAQ2AAAEB9xnc+vNrY
AAAAAH/AAAAAAAAAQ2EAAEB/dvg+vmsVAAAAAH/AAAAAAAAAQ2IAAEB+xMg+ztOYAAAAAH/AAAAA
AAAAQ2MAAEB/0pA+23/eAAAAAH/AAAAAAAAAQ2QAAECA8q4+5jlWAAAAAH/AAAAAAAAAQ2UAAECC
Lag+7Z7cAAAAAH/AAAAAAAAAQ2YAAECDkvk+8zVGAAAAAH/AAAAAAAAAQ2cAAECFWIw++3iGAAAA
AH/AAAAAAAAAQ2gAAECIcyw+7ctLAAAAAH/AAAAAAAAAQ2kAAECJHmo++ozBAAAAAH/AAAAAAAAA
Q2oAAECJnMo++m0pAAAAAH/AAAAAAAAAQ2sAAECKAKI+9gLNAAAAAH/AAAAAAAAAQ2wAAECKGes+
9KqPAAAAAH/AAAAAAAAAQ20AAECKPlc+8dT9AAAAAH/AAAAAAAAAQ24AAECJlIM+6zeuAAAAAH/A
AAAAAAAAQ28AAECJB2I+7DwtAAAAAH/AAAAAAAAAQ3AAAECJ3wc+8DN7AAAAAH/AAAAAAAAAQ3EA
AECLWys+7s0UAAAAAH/AAAAAAAAAQ3IAAECMrIw+9qhfAAAAAH/AAAAAAAAAQ3MAAECNuUk+/Qy8
AAAAAH/AAAAAAAAAQ3QAAECOjq0+8KVhAAAAAH/AAAAAAAAAQ3UAAECP/cg+6ClPAAAAAH/AAAAA
AAAAQ3YAAECRX8s+2C5tAAAAAH/AAAAAAAAAQ3cAAECSM80+0H+lAAAAAH/AAAAAAAAAQ3gAAECT
vmA+0YNJAAAAAH/AAAAAAAAAQ3kAAECVnXs+3ryEAAAAAH/AAAAAAAAAQ3oAAECXu54+5+KGAAAA
AH/AAAAAAAAAQ3sAAECZuQY+4bUGAAAAAH/AAAAAAAAAQ3wAAECaIaQ+4n8MAAAAAH/AAAAAAAAA
Q30AAECawZE+2/3VAAAAAH/AAAAAAAAAQ34AAECa8+A+2jyWAAAAAH/AAAAAAAAAQ38AAECarLw+
1Q2nAAAAAH/AAAAAAAAAQ4AAAECau6c+2KvPAAAAAH/AAAAAAAAAQ4CAAECbi2A+5TktAAAAAH/A
AAAAAAAAQ4EAAECcN9A+7Wi+AAAAAH/AAAAAAAAAQ4GAAECdPCM+8zYqAAAAAH/AAAAAAAAAQ4IA
AECem8Q+/xMGAAAAAH/AAAAAAAAAQ4KAAECfmw4/AvWBAAAAAH/AAAAAAAAAQ4MAAEChLqM/Af6l
AAAAAH/AAAAAAAAAQ4OAAECiZRw/BM2TAAAAAH/AAAAAAAAAQ4QAAECiZNQ/CYkHAAAAAH/AAAAA
AAAAQ4SAAEChxYU/C+H4AAAAAH/AAAAAAAAAQ4UAAECg5HQ/EU5/AAAAAH/AAAAAAAAAQ4WAAECg
i7o/ErexAAAAAH/AAAAAAAAAQ4YAAECgp4M/EfuEAAAAAH/AAAAAAAAAQ4aAAECgqxg/FKxgAAAA
AH/AAAAAAAAAQ4cAAECgLro/Gln0AAAAAH/AAAAAAAAAQ4eAAEChi+o/IJmPAAAAAH/AAAAAAAAA
Q4gAAECiP0E/Ji32AAAAAH/AAAAAAAAAQ4iAAECi9Ec/JkAJAAAAAH/AAAAAAAAAQ4kAAECjncE/
KCbYAAAAAH/AAAAAAAAAQ4mAAECi8KU/JjjzAAAAAH/AAAAAAAAAQ4oAAECiJdI/JAvBAAAAAH/A
AAAAAAAAQ4qAAECiMNc/JvMsAAAAAH/AAAAAAAAAQ4sAAECiCb4/LOPiAAAAAH/AAAAAAAAAQ4uA
AECi2a4/KnTqAAAAAH/AAAAAAAAAQ4wAAECkJZ8/LFMuAAAAAH/AAAAAAAAAQ4yAAECkXBU/KxCQ
AAAAAH/AAAAAAAAAQ40AAECk7ro/KP67AAAAAH/AAAAAAAAAQ42AAECmca4/KWhRAAAAAH/AAAAA
AAAAQ44AAECnLJg/KB5FAAAAAH/AAAAAAAAAQ46AAECopdg/JY7PAAAAAH/AAAAAAAAAQ48AAECp
c8E/JBuHAAAAAH/AAAAAAAAAQ4+AAECp+Fk/JtS3AAAAAH/AAAAAAAAAQ5AAAECqX+Y/KFFqAAAA
AH/AAAAAAAAAQ5CAAECrGWo/KMeYAAAAAH/AAAAAAAAAQ5EAAECs0VY/I9QQAAAAAH/AAAAAAAAA
Q5GAAECtQGM/ITqvAAAAAH/AAAAAAAAAQ5IAAECtnZo/IE9jAAAAAH/AAAAAAAAAQ5KAAECtSo8/
Hw9hAAAAAH/AAAAAAAAAQ5MAAECtY+M/IuV2AAAAAH/AAAAAAAAAQ5OAAECs7AE/JjXuAAAAAH/A
AAAAAAAAQ5QAAECuTXk/Lg1/AAAAAH/AAAAAAAAAQ5SAAECu710/MDalAAAAAH/AAAAAAAAAQ5UA
AECvtzg/LOc+AAAAAH/AAAAAAAAAQ5WAAECw/ro/KcW3AAAAAH/AAAAAAAAAQ5YAAECx5hI/Iwuj
AAAAAH/AAAAAAAAAQ5aAAECyfC8/HCk8AAAAAH/AAAAAAAAAQ5cAAECydW4/F/5wAAAAAH/AAAAA
AAAAQ5eAAECy2vU/HEPVAAAAAH/AAAAAAAAAQ5gAAECyzU0/HfugAAAAAH/AAAAAAAAAQ5iAAECz
L68/Hh48AAAAAH/AAAAAAAAAQ5kAAEC0Db4/H2U0AAAAAH/AAAAAAAAAQ5mAAEC1GlA/JG8lAAAA
AH/AAAAAAAAAQ5oAAEC1z2c/I+PMAAAAAH/AAAAAAAAAQ5qAAEC2XKk/JfJwAAAAAH/AAAAAAAAA
Q5sAAEC1c/8/JW4HAAAAAH/AAAAAAAAAQ5uAAEC2684/H2jpAAAAAH/AAAAAAAAAQ5wAAEC5wQI/
GLeaAAAAAH/AAAAAAAAAQ5yAAEC8rc8/FFo5AAAAAH/AAAAAAAAAQ50AAEC/7/A/CzuMAAAAAH/A
AAAAAAAAQ52AAEDC7qs/CGp1AAAAAH/AAAAAAAAAQ54AAEDGzXI/B/9GAAAAAH/AAAAAAAAAQ56A
AEDKXso/BtE+AAAAAH/AAAAAAAAAQ58AAEDP18w/A0FBAAAAAH/AAAAAAAAAQ5+AAEDVNYE++/wB
AAAAAH/AAAAAAAAAQ6AAAEDcBR4++OQNAAAAAH/AAAAAAAAAQ6CAAEDi0B4+6kUuAAAAAH/AAAAA
AAAAQ6EAAEDpHFM+1Vd7AAAAAH/AAAAAAAAAQ6GAAEDwtzA+xJyyAAAAAH/AAAAAAAAAQ6IAAED3
7VE+r1MoAAAAAH/AAAAAAAAAQ6KAAEEAArU+pY5qAAAAAH/AAAAAAAAA</set>
      <set id="src_4" fmt="ptset">AAAABXNyY180AAAAAAAAAAYAAAGqwsgAAD1zTfg+tyYzAAAAAH/AAAAAAAAAwsYAADxPJqA+rkII
AAAAAH/AAAAAAAAAwsQAADwJbhA+rhH2AAAAAH/AAAAAAAAAwsIAADwBQQA+hmJQAAAAAH/AAAAA
AAAAwsAAADwCovA+jBbsAAAAAH/AAAAAAAAAwr4AAD0RzNg+oC2LAAAAAH/AAAAAAAAAwrwAAD1+
TLQ+r6j8AAAAAH/AAAAAAAAAwroAAD25oPQ+v8O1AAAAAH/AAAAAAAAAwrgAAD3e6zg+zHkuAAAA
AH/AAAAAAAAAwrYAAD2lY/Q+2ts1AAAAAH/AAAAAAAAAwrQAAD0DJ0Q+3m0SAAAAAH/AAAAAAAAA
wrIAAL1/SSA+tAYhAAAAAH/AAAAAAAAAwrAAAL2GQ4o+mTIiAAAAAH/AAAAAAAAAwq4AAL09iJA+
gw/SAAAAAH/AAAAAAAAAwqwAALpwMgA+girCAAAAAH/AAAAAAAAAwqoAADzyNoA+iaauAAAAAH/A
AAAAAAAAwqgAAD2pqkQ+kK5dAAAAAH/AAAAAAAAAwqYAAD3x0Cs+qasoAAAAAH/AAAAAAAAAwqQA
AD4B7pE+v6XtAAAAAH/AAAAAAAAAwqIAAD3Cr7Y+v6nDAAAAAH/AAAAAAAAAwqAAAD2cvbY+wtwo
AAAAAH/AAAAAAAAAwp4AAD2Af5o+rYaeAAAAAH/AAAAAAAAAwpwAAD1puFw+oZDGAAAAAH/AAAAA
AAAAwpoAAD1Rh5g+oMNOAAAAAH/AAAAAAAAAwpgAAD2VQm8+mci2AAAAAH/AAAAAAAAAwpYAAD2Q
5ao+pSeiAAAAAH/AAAAAAAAAwpQAAD3HqVA+q+ErAAAAAH/AAAAAAAAAwpIAAD4edPU+ox3PAAAA
AH/AAAAAAAAAwpAAAD5BYPY+sj5tAAAAAH/AAAAAAAAAwo4AAD5G/HQ+r24aAAAAAH/AAAAAAAAA
wowAAD5VxI8+vHSeAAAAAH/AAAAAAAAAwooAAD4o8S8+0uMgAAAAAH/AAAAAAAAAwogAAD3q35o+
5LUJAAAAAH/AAAAAAAAAwoYAAD2Krqw+8B3lAAAAAH/AAAAAAAAAwoQAAD1a/wA+43E/AAAAAH/A
AAAAAAAAwoIAAD0telg+wABOAAAAAH/AAAAAAAAAwoAAAD1AANQ+msUmAAAAAH/AAAAAAAAAwnwA
AD2mgNk+g0AyAAAAAH/AAAAAAAAAwngAAD2UGNM+arNMAAAAAH/AAAAAAAAAwnQAAD4tGz4+pI7t
AAAAAH/AAAAAAAAAwnAAAD4pXIQ+qJaJAAAAAH/AAAAAAAAAwmwAAD4SeAA+qiV5AAAAAH/AAAAA
AAAAwmgAAD4DsRI+ua60AAAAAH/AAAAAAAAAwmQAAD4dGow+wHySAAAAAH/AAAAAAAAAwmAAAD49
VxE+xWLvAAAAAH/AAAAAAAAAwlwAAD5hK0Y+t2ztAAAAAH/AAAAAAAAAwlgAAD6BUhE+pGS1AAAA
AH/AAAAAAAAAwlQAAD6GgdY+p3KAAAAAAH/AAAAAAAAAwlAAAD5yBO4+o2qbAAAAAH/AAAAAAAAA
wkwAAD4rM/Y+oUeZAAAAAH/AAAAAAAAAwkgAAD4W678+t0XEAAAAAH/AAAAAAAAAwkQAAD4nCQg+
zInGAAAAAH/AAAAAAAAAwkAAAD5+uXc/ANusAAAAAH/AAAAAAAAAwjwAAD56S00/AcyXAAAAAH/A
AAAAAAAAwjgAAD5p+XU++cjcAAAAAH/AAAAAAAAAwjQAAD5XI14++BvFAAAAAH/AAAAAAAAAwjAA
AD5JiZo+6WW7AAAAAH/AAAAAAAAAwiwAAD4i7n8+5rmoAAAAAH/AAAAAAAAAwigAAD4DvJk+0DiC
AAAAAH/AAAAAAAAAwiQAAD3vMug+xfK0AAAAAH/AAAAAAAAAwiAAAD2uykY+wLMiAAAAAH/AAAAA
AAAAwhwAAD2jOc4+tpKeAAAAAH/AAAAAAAAAwhgAAD2pHVU+mm96AAAAAH/AAAAAAAAAwhQAAD2e
Azw+lb+zAAAAAH/AAAAAAAAAwhAAAD2VY8o+jcV2AAAAAH/AAAAAAAAAwgwAAD13www+m+1RAAAA
AH/AAAAAAAAAwggAAD1voAA+s95xAAAAAH/AAAAAAAAAwgQAAD1vBLQ+vLfhAAAAAH/AAAAAAAAA
wgAAAD0976g+vd9CAAAAAH/AAAAAAAAAwfgAAD2LUbY+uEjGAAAAAH/AAAAAAAAAwfAAAD2w/+o+
pTdOAAAAAH/AAAAAAAAAwegAAD3JtB0+hjNqAAAAAH/AAAAAAAAAweAAAD3JdoA+glQGAAAAAH/A
AAAAAAAAwdgAAD3Gk/A+iSKzAAAAAH/AAAAAAAAAwdAAAD4Gox4+nMP0AAAAAH/AAAAAAAAAwcgA
AD4y0l0+rzIJAAAAAH/AAAAAAAAAwcAAAD3rytY+4gGKAAAAAH/AAAAAAAAAwbgAAD33l/w+8511
AAAAAH/AAAAAAAAAwbAAAD4ZJTw+8WAkAAAAAH/AAAAAAAAAwagAAD4G6iM+7h0iAAAAAH/AAAAA
AAAAwaAAAD3LiCo+zT2pAAAAAH/AAAAAAAAAwZgAAD3sQKg+tsxVAAAAAH/AAAAAAAAAwZAAAD2B
d3Y+pOMcAAAAAH/AAAAAAAAAwYgAAD0dpEw+iBb8AAAAAH/AAAAAAAAAwYAAAD0/ZqI+igkkAAAA
AH/AAAAAAAAAwXAAAD2kmps+nXmmAAAAAH/AAAAAAAAAwWAAAD3aY3c+nEVlAAAAAH/AAAAAAAAA
wVAAAD4G6fU+omWmAAAAAH/AAAAAAAAAwUAAAD4IAkA+nWeNAAAAAH/AAAAAAAAAwTAAAD4CMoI+
nFRAAAAAAH/AAAAAAAAAwSAAAD8qH6E/W2V9AAAAAH/AAAAAAAAAwRAAAD8oqOU/WQbhAAAAAH/A
AAAAAAAAwQAAAD8sNKg/VEk6AAAAAH/AAAAAAAAAwOAAAD8r/es/V5xfAAAAAH/AAAAAAAAAwMAA
AD8wAUY/UQ0qAAAAAH/AAAAAAAAAwKAAAD8tN5E/U775AAAAAH/AAAAAAAAAwIAAAD8mGBs/TQbV
AAAAAH/AAAAAAAAAwEAAAD8fYLk/SQ1nAAAAAH/AAAAAAAAAwAAAAD8XG+c/Q8LZAAAAAH/AAAAA
AAAAv4AAAD8QOo0/Qr5BAAAAAH/AAAAAAAAAAAAAAD8Fudk/QKUPAAAAAH/AAAAAAAAAP4AAAD7+
E6A/PXxOAAAAAH/AAAAAAAAAQAAAAD7y6d0/M08DAAAAAH/AAAAAAAAAQEAAAD8Vnz4/R92gAAAA
AH/AAAAAAAAAQIAAAD8I5fQ/NGmqAAAAAH/AAAAAAAAAQKAAAD8BmIo/H0QqAAAAAH/AAAAAAAAA
QMAAAD7b0Fs/BObiAAAAAH/AAAAAAAAAQOAAAD6ylbk++RHlAAAAAH/AAAAAAAAAQQAAAD6RO7k/
AZD1AAAAAH/AAAAAAAAAQRAAAD5swKo+9OgRAAAAAH/AAAAAAAAAQSAAAD4/My4+7bYvAAAAAH/A
AAAAAAAAQTAAAD5B1pw+3fueAAAAAH/AAAAAAAAAQUAAAD5cPxQ+3HxwAAAAAH/AAAAAAAAAQVAA
AD52vII+280TAAAAAH/AAAAAAAAAQWAAAD6H2PU+zDy3AAAAAH/AAAAAAAAAQXAAAD6Jkpc+vx3v
AAAAAH/AAAAAAAAAQYAAAD7Jr5o+/yQeAAAAAH/AAAAAAAAAQYgAAD6vrYQ/AKxVAAAAAH/AAAAA
AAAAQZAAAD6Yrj0+9/e3AAAAAH/AAAAAAAAAQZgAAD5xSNw+4xWaAAAAAH/AAAAAAAAAQaAAAD5K
W1Q+7YxkAAAAAH/AAAAAAAAAQagAAD5YB3c+2GTyAAAAAH/AAAAAAAAAQbAAAD6DStc+yCj7AAAA
AH/AAAAAAAAAQbgAAD6sFkU+x12XAAAAAH/AAAAAAAAAQcAAAD66y3A+qF48AAAAAH/AAAAAAAAA
QcgAAD66ARs+nK4JAAAAAH/AAAAAAAAAQdAAAD6hRBw+oahIAAAAAH/AAAAAAAAAQdgAAD57qH0+
p9izAAAAAH/AAAAAAAAAQeAAAD46+Q4+ocVjAAAAAH/AAAAAAAAAQegAAD4CBpQ+oU4xAAAAAH/A
AAAAAAAAQfAAAD3TcAA+q9OeAAAAAH/AAAAAAAAAQfgAAD3lQHc+mkerAAAAAH/AAAAAAAAAQgAA
AD3Prq8+pxU7AAAAAH/AAAAAAAAAQgQAAD3NWdg+kCBwAAAAAH/AAAAAAAAAQggAAD33Q4E+hGaw
AAAAAH/AAAAAAAAAQgwAAD4T3Xw+WVsiAAAAAH/AAAAAAAAAQhAAAD4ftAk+N9fvAAAAAH/AAAAA
AAAAQhQAAD4Ktzw+GqAAAAAAAH/AAAAAAAAAQhgAAD4B4Rs9/ivTAAAAAH/AAAAAAAAAQhwAAD3z
E3M+Dj81AAAAAH/AAAAAAAAAQiAAAD3TtUw9+2KIAAAAAH/AAAAAAAAAQiQAAD4BfaQ+BmFuAAAA
AH/AAAAAAAAAQigAAD4PFZY+NhHyAAAAAH/AAAAAAAAAQiwAAD4UTQ4+Qq7oAAAAAH/AAAAAAAAA
QjAAAD4nnfg+YaRaAAAAAH/AAAAAAAAAQjQAAD5A/PE+flr5AAAAAH/AAAAAAAAAQjgAAD45wco+
cAxYAAAAAH/AAAAAAAAAQjwAAD4U46I+bEi6AAAAAH/AAAAAAAAAQkAAAD4XfMI+OFFhAAAAAH/A
AAAAAAAAQkQAAD4DHrQ+Oe7YAAAAAH/AAAAAAAAAQkgAAD4GeK0+Op3bAAAAAH/AAAAAAAAAQkwA
AD4N6JA+MkGoAAAAAH/AAAAAAAAAQlAAAD4pU6k+UPkLAAAAAH/AAAAAAAAAQlQAAD2qtfI+mAua
AAAAAH/AAAAAAAAAQlgAAD2ZnbE+n4glAAAAAH/AAAAAAAAAQlwAAD0+MTw+obXYAAAAAH/AAAAA
AAAAQmAAAD1Rqfg+r47MAAAAAH/AAAAAAAAAQmQAAD0PhWw+rvzsAAAAAH/AAAAAAAAAQmgAAD11
H/A+tFQJAAAAAH/AAAAAAAAAQmwAAD2TCj4+py8mAAAAAH/AAAAAAAAAQnAAAD2ZZYw+pUVJAAAA
AH/AAAAAAAAAQnQAAD28FM8+nQa4AAAAAH/AAAAAAAAAQngAAD2DGnY+iREUAAAAAH/AAAAAAAAA
QnwAAD1cHAA+cR6kAAAAAH/AAAAAAAAAQoAAAD0p+sQ+Zu+rAAAAAH/AAAAAAAAAQoIAAD0Q+Dg+
d/26AAAAAH/AAAAAAAAAQoQAAD0CeMg+hVRCAAAAAH/AAAAAAAAAQoYAAD22IPE+kDuoAAAAAH/A
AAAAAAAAQogAAD3aDow+olhPAAAAAH/AAAAAAAAAQooAAD4U/aY+ob9WAAAAAH/AAAAAAAAAQowA
AD4e3TY+oxMuAAAAAH/AAAAAAAAAQo4AAD4Sxp4+l1UdAAAAAH/AAAAAAAAAQpAAAD3cRo4+jHsY
AAAAAH/AAAAAAAAAQpIAAD3td4U+d1+8AAAAAH/AAAAAAAAAQpQAAD3VJ4Y+TL5TAAAAAH/AAAAA
AAAAQpYAAD2XzSI+KpWxAAAAAH/AAAAAAAAAQpgAAD27Hxw96HQgAAAAAH/AAAAAAAAAQpoAAD3s
TEo9T8gIAAAAAH/AAAAAAAAAQpwAAD4SRgg8RI1wAAAAAH/AAAAAAAAAQp4AAD4kJck9GAE1AAAA
AH/AAAAAAAAAQqAAAD5YzhI9BOI+AAAAAH/AAAAAAAAAQqIAAD6BRy485U04AAAAAH/AAAAAAAAA
QqQAAD5/byQ9LpJKAAAAAH/AAAAAAAAAQqYAAD6F1u081fFgAAAAAH/AAAAAAAAAQqgAAD58XQE9
Qp50AAAAAH/AAAAAAAAAQqoAAD51NeU9Xxl8AAAAAH/AAAAAAAAAQqwAAD51e4A9x8j9AAAAAH/A
AAAAAAAAQq4AAD50XHc+FVVnAAAAAH/AAAAAAAAAQrAAAD5/zUU+LE/vAAAAAH/AAAAAAAAAQrIA
AD6Egzc+IMx6AAAAAH/AAAAAAAAAQrQAAD6BpP4+ARQDAAAAAH/AAAAAAAAAQrYAAD586UA9944o
AAAAAH/AAAAAAAAAQrgAAD6GuFY90BBaAAAAAH/AAAAAAAAAQroAAD5h9RA9v96cAAAAAH/AAAAA
AAAAQrwAAD517Eo9vm8sAAAAAH/AAAAAAAAAQr4AAD6D4XA9xEvcAAAAAH/AAAAAAAAAQsAAAD6R
Sl89yS8EAAAAAH/AAAAAAAAAQsIAAD6Z+a89yJFNAAAAAH/AAAAAAAAAQsQAAD6Sfms9fsdWAAAA
AH/AAAAAAAAAQsYAAD6JNCg730fgAAAAAH/AAAAAAAAAQsgAAD6UlNQ9CxAsAAAAAH/AAAAAAAAA
QsoAAD6NBZ09KPlwAAAAAH/AAAAAAAAAQswAAD6fK9s72iqAAAAAAH/AAAAAAAAAQs4AAD6rp5E9
XKBIAAAAAH/AAAAAAAAAQtAAAD66hdQ98y+OAAAAAH/AAAAAAAAAQtIAAD7ENVQ+KmX4AAAAAH/A
AAAAAAAAQtQAAD7LkV4+NxTUAAAAAH/AAAAAAAAAQtYAAD7OM7c+O8guAAAAAH/AAAAAAAAAQtgA
AD7cSvw+Ho+nAAAAAH/AAAAAAAAAQtoAAD7qFm095kCsAAAAAH/AAAAAAAAAQtwAAD7/b0I91tny
AAAAAH/AAAAAAAAAQt4AAD8C2BI96daiAAAAAH/AAAAAAAAAQuAAAD8IO7w+DdN4AAAAAH/AAAAA
AAAAQuIAAD8De0g+Q8rfAAAAAH/AAAAAAAAAQuQAAD8A/KU+biI1AAAAAH/AAAAAAAAAQuYAAD72
6TY+fUTBAAAAAH/AAAAAAAAAQugAAD7qLCg+YV1ZAAAAAH/AAAAAAAAAQuoAAD7/xW4+OVUfAAAA
AH/AAAAAAAAAQuwAAD8PCbw+GU2jAAAAAH/AAAAAAAAAQu4AAD8YAlU+IMHFAAAAAH/AAAAAAAAA
QvAAAD8jKSk+F0fZAAAAAH/AAAAAAAAAQvIAAD8uweA+IlSaAAAAAH/AAAAAAAAAQvQAAD81ob0+
LWmwAAAAAH/AAAAAAAAAQvYAAD86YN4+LCheAAAAAH/AAAAAAAAAQvgAAD8582Y+NO0uAAAAAH/A
AAAAAAAAQvoAAD889So+TPP2AAAAAH/AAAAAAAAAQvwAAD8/jvo+aXloAAAAAH/AAAAAAAAAQv4A
AD9D2N4+fg/oAAAAAH/AAAAAAAAAQwAAAD9J/bI+gV5nAAAAAH/AAAAAAAAAQwEAAD9Po4w+eY1+
AAAAAH/AAAAAAAAAQwIAAD9Me7k+guzSAAAAAH/AAAAAAAAAQwMAAD9Lzxo+jstVAAAAAH/AAAAA
AAAAQwQAAD9MKLY+lUZXAAAAAH/AAAAAAAAAQwUAAD9RpZg+lvEsAAAAAH/AAAAAAAAAQwYAAD9P
HG4+oO1zAAAAAH/AAAAAAAAAQwcAAD9bZ+o+vac4AAAAAH/AAAAAAAAAQwgAAD9nb5A+vFAHAAAA
AH/AAAAAAAAAQwkAAD94Ypw+zOmHAAAAAH/AAAAAAAAAQwoAAD+FMzM+3RExAAAAAH/AAAAAAAAA
QwsAAD+HXsk+2XU3AAAAAH/AAAAAAAAAQwwAAD+G7dw+xYfTAAAAAH/AAAAAAAAAQw0AAD+LIUU+
o/KcAAAAAH/AAAAAAAAAQw4AAD+J5bA+oWAOAAAAAH/AAAAAAAAAQw8AAD+I64Q+kJfoAAAAAH/A
AAAAAAAAQxAAAD+Ko9U+hCz1AAAAAH/AAAAAAAAAQxEAAD+LmnQ+gL9KAAAAAH/AAAAAAAAAQxIA
AD+K2YM+ivHdAAAAAH/AAAAAAAAAQxMAAD+KJT4+pQqHAAAAAH/AAAAAAAAAQxQAAD+FUtU+wzZz
AAAAAH/AAAAAAAAAQxUAAD+E33k+4bxjAAAAAH/AAAAAAAAAQxYAAD+Cg84+4a2cAAAAAH/AAAAA
AAAAQxcAAD+C4Dk+7MgxAAAAAH/AAAAAAAAAQxgAAD+EtA4+8HmLAAAAAH/AAAAAAAAAQxkAAD+F
xLg+3W06AAAAAH/AAAAAAAAAQxoAAD+NX3w+0NrlAAAAAH/AAAAAAAAAQxsAAD+P5ig+zdqgAAAA
AH/AAAAAAAAAQxwAAD+U604+xVg1AAAAAH/AAAAAAAAAQx0AAD+aam0+zwYUAAAAAH/AAAAAAAAA
Qx4AAD+cokI+5iUOAAAAAH/AAAAAAAAAQx8AAD+kPKg+8R5xAAAAAH/AAAAAAAAAQyAAAD+pLdI+
8pB+AAAAAH/AAAAAAAAAQyEAAD+tNNA+3PHWAAAAAH/AAAAAAAAAQyIAAD+w9G0+y7mxAAAAAH/A
AAAAAAAAQyMAAD+wRBI+um5CAAAAAH/AAAAAAAAAQyQAAD+vHxA+uyJ6AAAAAH/AAAAAAAAAQyUA
AD+sX5I+vsh9AAAAAH/AAAAAAAAAQyYAAD+pfoQ+1X0sAAAAAH/AAAAAAAAAQycAAD+pcNo+4h8K
AAAAAH/AAAAAAAAAQygAAD+vAZI+3V2lAAAAAH/AAAAAAAAAQykAAD+zxrk+5XmIAAAAAH/AAAAA
AAAAQyoAAD+3CyY+6RijAAAAAH/AAAAAAAAAQysAAD+1z70+6JV1AAAAAH/AAAAAAAAAQywAAD+u
0rw+8fN4AAAAAH/AAAAAAAAAQy0AAD+uLlE+7nBlAAAAAH/AAAAAAAAAQy4AAD+tf24/BVfWAAAA
AH/AAAAAAAAAQy8AAD+zIwY/DgK9AAAAAH/AAAAAAAAAQzAAAD+7G+E/Ee8eAAAAAH/AAAAAAAAA
QzEAAD/DkfQ/DnzQAAAAAH/AAAAAAAAAQzIAAD/L9mY/DqE3AAAAAH/AAAAAAAAAQzMAAD/TZZQ/
EOEcAAAAAH/AAAAAAAAAQzQAAD/Umek/EHr6AAAAAH/AAAAAAAAAQzUAAD/SJJQ/Dma/AAAAAH/A
AAAAAAAAQzYAAD/SzgY/BdY5AAAAAH/AAAAAAAAAQzcAAD/OsJ0+/9NUAAAAAH/AAAAAAAAAQzgA
AD/PRfA/Ad2kAAAAAH/AAAAAAAAAQzkAAD/Sw1Q+8JueAAAAAH/AAAAAAAAAQzoAAD/V1mI+62nW
AAAAAH/AAAAAAAAAQzsAAD/WgnI++lfoAAAAAH/AAAAAAAAAQzwAAD/WUgo++5hwAAAAAH/AAAAA
AAAAQz0AAD/ZoYw/BF2zAAAAAH/AAAAAAAAAQz4AAD/ZbCo/CgQxAAAAAH/AAAAAAAAAQz8AAD/Z
gUw/B6cBAAAAAH/AAAAAAAAAQ0AAAD/dPSw/DcHYAAAAAH/AAAAAAAAAQ0EAAD/g6J4/ClzJAAAA
AH/AAAAAAAAAQ0IAAD/kjlo/A9YTAAAAAH/AAAAAAAAAQ0MAAD/nG90+8ScUAAAAAH/AAAAAAAAA
Q0QAAD/l5RA+3juSAAAAAH/AAAAAAAAAQ0UAAD/jtPY+1Y66AAAAAH/AAAAAAAAAQ0YAAD/g/TI+
yLG2AAAAAH/AAAAAAAAAQ0cAAD/kU7Q+xr1+AAAAAH/AAAAAAAAAQ0gAAD/onao+5TNmAAAAAH/A
AAAAAAAAQ0kAAD/tf8E+8zHUAAAAAH/AAAAAAAAAQ0oAAD/7Ncg/BE13AAAAAH/AAAAAAAAAQ0sA
AEAAiHA/Ch0wAAAAAH/AAAAAAAAAQ0wAAEACb98/EDJTAAAAAH/AAAAAAAAAQ00AAEACcQw/CD2h
AAAAAH/AAAAAAAAAQ04AAEAFMzs/CMd5AAAAAH/AAAAAAAAAQ08AAEAF52Q/BtqbAAAAAH/AAAAA
AAAAQ1AAAEAHf7g/DSKKAAAAAH/AAAAAAAAAQ1EAAEAJ4Zs/AwMMAAAAAH/AAAAAAAAAQ1IAAEAN
gaw/AiO5AAAAAH/AAAAAAAAAQ1MAAEAS3/I/BQxAAAAAAH/AAAAAAAAAQ1QAAEAUJII/AF5eAAAA
AH/AAAAAAAAAQ1UAAEAV64E+54zCAAAAAH/AAAAAAAAAQ1YAAEATZtQ+yiJyAAAAAH/AAAAAAAAA
Q1cAAEASEP0+s+DOAAAAAH/AAAAAAAAAQ1gAAEAQJ/Q+qFqEAAAAAH/AAAAAAAAAQ1kAAEAPisg+
re7SAAAAAH/AAAAAAAAAQ1oAAEASnTM+rn72AAAAAH/AAAAAAAAAQ1sAAEAUesc+v66WAAAAAH/A
AAAAAAAAQ1wAAEAVtbE+z4TCAAAAAH/AAAAAAAAAQ10AAEAXp6g+zacQAAAAAH/AAAAAAAAAQ14A
AEAZIMg+0y8GAAAAAH/AAAAAAAAAQ18AAEAcwhw+5OrMAAAAAH/AAAAAAAAAQ2AAAD/37ao/aE+5
AAAAAH/AAAAAAAAAQ2EAAEAB5AU/VlWTAAAAAH/AAAAAAAAAQ2IAAEAFrCQ/TtICAAAAAH/AAAAA
AAAAQ2MAAEAJKuQ/UmphAAAAAH/AAAAAAAAAQ2QAAEAOx2g/US0qAAAAAH/AAAAAAAAAQ2UAAEAo
tK0+5hB4AAAAAH/AAAAAAAAAQ2YAAEAqJW0+3JYQAAAAAH/AAAAAAAAAQ2cAAEApvI4+x/V8AAAA
AH/AAAAAAAAAQ2gAAEAhsUE/C5pNAAAAAH/AAAAAAAAAQ2kAAEArYMw+u/p4AAAAAH/AAAAAAAAA
Q2oAAEAsRh0+sOAwAAAAAH/AAAAAAAAAQ2sAAEAtOJQ+spW0AAAAAH/AAAAAAAAAQ2wAAEAxB9Q+
tBuoAAAAAH/AAAAAAAAAQ20AAEA1djw+xcJQAAAAAH/AAAAAAAAAQ24AAEA5fWA+ypNcAAAAAH/A
AAAAAAAAQ28AAEA9gU8+w12QAAAAAH/AAAAAAAAAQ3AAAEA9Ksw+sUhsAAAAAH/AAAAAAAAAQ3EA
AEA+RTY+muA0AAAAAH/AAAAAAAAAQ3IAAEA9nxQ+keO0AAAAAH/AAAAAAAAAQ3MAAEA9UdQ+e3RA
AAAAAH/AAAAAAAAAQ3QAAEA/gpg+WGNYAAAAAH/AAAAAAAAAQ3UAAEBBrbc+OL+AAAAAAH/AAAAA
AAAAQ3YAAEBE6CU+F21QAAAAAH/AAAAAAAAAQ3cAAEBFp84+He7wAAAAAH/AAAAAAAAAQ3gAAEBI
A7w+BlZIAAAAAH/AAAAAAAAAQ3kAAEBIuCo+La1YAAAAAH/AAAAAAAAAQ3oAAEBJqlU+UA2gAAAA
AH/AAAAAAAAAQ3sAAEBMHB0+e4QAAAAAAH/AAAAAAAAAQ3wAAEBO5LA+h2HUAAAAAH/AAAAAAAAA
Q30AAEBOVBI+oKqQAAAAAH/AAAAAAAAAQ34AAEBOszI+n0k8AAAAAH/AAAAAAAAAQ38AAEBPfWo+
dYIoAAAAAH/AAAAAAAAAQ4AAAEBPiSg+fPKIAAAAAH/AAAAAAAAAQ4CAAEBSOzY+gvtQAAAAAH/A
AAAAAAAAQ4EAAEBWROM+ilBQAAAAAH/AAAAAAAAAQ4GAAEBcABo+ks1QAAAAAH/AAAAAAAAAQ4IA
AEBhI5A+nIU8AAAAAH/AAAAAAAAAQ4KAAEBmFqg+nr8kAAAAAH/AAAAAAAAAQ4MAAEBpjHI+oucM
AAAAAH/AAAAAAAAAQ4OAAEBmWS4+kzv0AAAAAH/AAAAAAAAAQ4QAAEBnerw+alMIAAAAAH/AAAAA
AAAAQ4SAAEBksNI+KVAYAAAAAH/AAAAAAAAAQ4UAAEBiOeA+ActwAAAAAH/AAAAAAAAAQ4WAAEBj
NF4+AhNYAAAAAH/AAAAAAAAAQ4YAAEBlKMk+AsygAAAAAH/AAAAAAAAAQ4aAAEBm5ZA9++3gAAAA
AH/AAAAAAAAAQ4cAAEBn84I+C53YAAAAAH/AAAAAAAAAQ4eAAEBqMzc+GBeAAAAAAH/AAAAAAAAA
Q4gAAEBs5qs+ENQgAAAAAH/AAAAAAAAAQ4iAAEBu6Bo9/OHAAAAAAH/AAAAAAAAAQ4kAAEButfQ9
sbuQAAAAAH/AAAAAAAAAQ4mAAEBuilw9ogOAAAAAAH/AAAAAAAAAQ4oAAEBuQ1c9kqTAAAAAAH/A
AAAAAAAAQ4qAAEBwtI49kEBwAAAAAH/AAAAAAAAAQ4sAAEBzXjo9jswwAAAAAH/AAAAAAAAAQ4uA
AEB4ZIo9o6CQAAAAAH/AAAAAAAAAQ4wAAEB6Vnc9HPvAAAAAAH/AAAAAAAAAQ4yAAEB9IOg9H2Bg
AAAAAH/AAAAAAAAAQ40AAECAmlY7YDQAAAAAAH/AAAAAAAAAQ42AAECBvJQ7nhoAAAAAAH/AAAAA
AAAAQ44AAECC56E8y9cAAAAAAH/AAAAAAAAAQ46AAECFDWs9JjSAAAAAAH/AAAAAAAAAQ48AAECF
xzo9ZzpAAAAAAH/AAAAAAAAAQ4+AAECGA7E9wWuAAAAAAH/AAAAAAAAAQ5AAAECGnGY90gNgAAAA
AH/AAAAAAAAAQ5CAAECGinA9mMSAAAAAAH/AAAAAAAAAQ5EAAECFb6Q9YqZAAAAAAH/AAAAAAAAA
Q5GAAECFDwk7ylgAAAAAAH/AAAAAAAAAQ5IAAECFrGs8TNYAAAAAAH/AAAAAAAAAQ5KAAECGw2c7
5EgAAAAAAH/AAAAAAAAAQ5MAAECI0uw9D7wAAAAAAH/AAAAAAAAAQ5OAAECLUFA9SyxAAAAAAH/A
AAAAAAAAQ5QAAECNZCA9nevAAAAAAH/AAAAAAAAAQ5SAAECPnLE9KMUAAAAAAH/AAAAAAAAAQ5UA
AECQBeA9BBaAAAAAAH/AAAAAAAAAQ5WAAECQo9o8YOYAAAAAAH/AAAAAAAAAQ5YAAECQpkg9wJLg
AAAAAH/AAAAAAAAAQ5aAAECR6XQ+FM8gAAAAAH/AAAAAAAAAQ5cAAECSWNY+Ln4QAAAAAH/AAAAA
AAAAQ5eAAECXJAU+eYYAAAAAAH/AAAAAAAAAQ5gAAECZxww+TSRwAAAAAH/AAAAAAAAAQ5iAAECb
/sM+Nh+AAAAAAH/AAAAAAAAAQ5kAAECdzoo+NV+wAAAAAH/AAAAAAAAAQ5mAAECfR2I+IlZQAAAA
AH/AAAAAAAAAQ5oAAECfZrA+EatwAAAAAH/AAAAAAAAAQ5qAAECfLLA+OZsQAAAAAH/AAAAAAAAA
Q5sAAECfZBY+KCOQAAAAAH/AAAAAAAAAQ5uAAECf2BA+CzywAAAAAH/AAAAAAAAAQ5wAAECgzO0+
CiTAAAAAAH/AAAAAAAAAQ5yAAEChhDk91RKAAAAAAH/AAAAAAAAAQ50AAECiynA97+ugAAAAAH/A
AAAAAAAAQ52AAECjX9A+Dg7wAAAAAH/AAAAAAAAAQ54AAECksC0+CZvAAAAAAH/AAAAAAAAAQ56A
AECmCSY+IYUgAAAAAH/AAAAAAAAAQ58AAECoATQ+UGqgAAAAAH/AAAAAAAAAQ5+AAECquWs+aJmA
AAAAAH/AAAAAAAAAQ6AAAECsidI+aJvAAAAAAH/AAAAAAAAAQ6CAAECvXMk+RQXAAAAAAH/AAAAA
AAAAQ6EAAECyry4+Eh1QAAAAAH/AAAAAAAAAQ6GAAEC3kQc+Ec9AAAAAAH/AAAAAAAAAQ6IAAEC9
Phg9ub1gAAAAAH/AAAAAAAAAQ6KAAEDCc749rDtgAAAAAH/AAAAAAAAA</set>
      <set id="src_3" fmt="ptset">AAAABXNyY18zAAAAAAAAAAYAAAGqwsgAAD5p7v4+DX5YAAAAAH/AAAAAAAAAwsYAAD5MYG0+AEMT
AAAAAH/AAAAAAAAAwsQAAD5OmnM+BAkpAAAAAH/AAAAAAAAAwsIAAD5JOPw+Dt8qAAAAAH/AAAAA
AAAAwsAAAD5Y40Y+G+kLAAAAAH/AAAAAAAAAwr4AAD6DhW0+GG7qAAAAAH/AAAAAAAAAwrwAAD6U
esM+COGuAAAAAH/AAAAAAAAAwroAAD6Z9n4+A4cQAAAAAH/AAAAAAAAAwrgAAD6dttQ9+zy6AAAA
AH/AAAAAAAAAwrYAAD6ctw895cLpAAAAAH/AAAAAAAAAwrQAAD6iWQg98Mi2AAAAAH/AAAAAAAAA
wrIAAD6nXb898g+zAAAAAH/AAAAAAAAAwrAAAD6tFsY99h1sAAAAAH/AAAAAAAAAwq4AAD66z6I+
BYG1AAAAAH/AAAAAAAAAwqwAAD6/1k09++3FAAAAAH/AAAAAAAAAwqoAAD7C/7g+BCwZAAAAAH/A
AAAAAAAAwqgAAD7JULk+BWXpAAAAAH/AAAAAAAAAwqYAAD7GTQ0+C2ysAAAAAH/AAAAAAAAAwqQA
AD684Bo+C4Y4AAAAAH/AAAAAAAAAwqIAAD6wdr8+Cwl0AAAAAH/AAAAAAAAAwqAAAD6Zx6U+AffB
AAAAAH/AAAAAAAAAwp4AAD6Nj4I98sjcAAAAAH/AAAAAAAAAwpwAAD6JzQg90s4gAAAAAH/AAAAA
AAAAwpoAAD6Vi8c9zwQTAAAAAH/AAAAAAAAAwpgAAD6S/Sg906idAAAAAH/AAAAAAAAAwpYAAD6V
tmo91HY6AAAAAH/AAAAAAAAAwpQAAD6TZQo91ZeWAAAAAH/AAAAAAAAAwpIAAD6L9hU90qoUAAAA
AH/AAAAAAAAAwpAAAD6EeKo+Aie/AAAAAH/AAAAAAAAAwo4AAD6IYGs+BZgGAAAAAH/AAAAAAAAA
wowAAD5/6nk+B1KWAAAAAH/AAAAAAAAAwooAAD6F/oA+FoPEAAAAAH/AAAAAAAAAwogAAD6GUHI+
HSWsAAAAAH/AAAAAAAAAwoYAAD6bEXQ+Kvd2AAAAAH/AAAAAAAAAwoQAAD6baR4+LhlcAAAAAH/A
AAAAAAAAwoIAAD6Z8dI+Kh9TAAAAAH/AAAAAAAAAwoAAAD6Zg7Q+H3hMAAAAAH/AAAAAAAAAwnwA
AD6bhM4+DUTRAAAAAH/AAAAAAAAAwngAAD6hQbY+DEEdAAAAAH/AAAAAAAAAwnQAAD6jYek+BIOc
AAAAAH/AAAAAAAAAwnAAAD6naZg999CnAAAAAH/AAAAAAAAAwmwAAD6oGPE9/GGnAAAAAH/AAAAA
AAAAwmgAAD6nPZs99x3yAAAAAH/AAAAAAAAAwmQAAD6fVj89+IOcAAAAAH/AAAAAAAAAwmAAAD6e
FFU99nc/AAAAAH/AAAAAAAAAwlwAAD6YRbc96modAAAAAH/AAAAAAAAAwlgAAD6F/eA+Ig6aAAAA
AH/AAAAAAAAAwlQAAD6UZ90+FxBXAAAAAH/AAAAAAAAAwlAAAD6SCug+CBLWAAAAAH/AAAAAAAAA
wkwAAD6RI8k+DpCgAAAAAH/AAAAAAAAAwkgAAD6Fy44+DIoNAAAAAH/AAAAAAAAAwkQAAD6EPlE+
CdPVAAAAAH/AAAAAAAAAwkAAAD6HNyo+BrVfAAAAAH/AAAAAAAAAwjwAAD6BiMg998C9AAAAAH/A
AAAAAAAAwjgAAD6LbSM99ShoAAAAAH/AAAAAAAAAwjQAAD6ItU4+BOvbAAAAAH/AAAAAAAAAwjAA
AD6X7do+F7Y5AAAAAH/AAAAAAAAAwiwAAD6jwkg+J0DBAAAAAH/AAAAAAAAAwigAAD6dlyw+KeUc
AAAAAH/AAAAAAAAAwiQAAD6WW2Q+GZVFAAAAAH/AAAAAAAAAwiAAAD6Q0Ok+EAQrAAAAAH/AAAAA
AAAAwhwAAD6KdtQ+CeM4AAAAAH/AAAAAAAAAwhgAAD6RlRU+AYOkAAAAAH/AAAAAAAAAwhQAAD6X
LFo98X19AAAAAH/AAAAAAAAAwhAAAD6MDJY9+xOFAAAAAH/AAAAAAAAAwgwAAD6ToUA+CX+uAAAA
AH/AAAAAAAAAwggAAD6ehp8+D4MhAAAAAH/AAAAAAAAAwgQAAD6vHHI+EYL1AAAAAH/AAAAAAAAA
wgAAAD6+KE8+FegwAAAAAH/AAAAAAAAAwfgAAD7M31s+GYuHAAAAAH/AAAAAAAAAwfAAAD66QCI+
J20HAAAAAH/AAAAAAAAAwegAAD6sJKw+MV/lAAAAAH/AAAAAAAAAweAAAD6dstI+I4b2AAAAAH/A
AAAAAAAAwdgAAD6O6JU+HhIQAAAAAH/AAAAAAAAAwdAAAD6GGOY+CD1IAAAAAH/AAAAAAAAAwcgA
AD6AicQ+BOhOAAAAAH/AAAAAAAAAwcAAAD6J5uc+AlNDAAAAAH/AAAAAAAAAwbgAAD6Pl34+CdQ3
AAAAAH/AAAAAAAAAwbAAAD6Ow7Y+FJ1RAAAAAH/AAAAAAAAAwagAAD6OV/U+Hzr+AAAAAH/AAAAA
AAAAwaAAAD6PJlI+IFjDAAAAAH/AAAAAAAAAwZgAAD6H/7s+GImbAAAAAH/AAAAAAAAAwZAAAD59
DzQ+IvVZAAAAAH/AAAAAAAAAwYgAAD5/1e4+J3eIAAAAAH/AAAAAAAAAwYAAAD5/TRw+KIH1AAAA
AH/AAAAAAAAAwXAAAD6AI08+IgDSAAAAAH/AAAAAAAAAwWAAAD6Blks+KXdpAAAAAH/AAAAAAAAA
wVAAAD6AveQ+LgvPAAAAAH/AAAAAAAAAwUAAAD5jlxk+MhlmAAAAAH/AAAAAAAAAwTAAAD5cg9A+
Kp/qAAAAAH/AAAAAAAAAwSAAAD5geMk+HT0oAAAAAH/AAAAAAAAAwRAAAD5tUtw+GCavAAAAAH/A
AAAAAAAAwQAAAD5ufe0+C4p7AAAAAH/AAAAAAAAAwOAAAD6Gki0+DJSjAAAAAH/AAAAAAAAAwMAA
AD6L8Yc9//8yAAAAAH/AAAAAAAAAwKAAAD6YH0w+CQLQAAAAAH/AAAAAAAAAwIAAAD6dl6g+BZ9m
AAAAAH/AAAAAAAAAwEAAAD6Q9Lg+ArCJAAAAAH/AAAAAAAAAwAAAAD6CBkY943DDAAAAAH/AAAAA
AAAAv4AAAD55fJg9y9lMAAAAAH/AAAAAAAAAAAAAAD5zrT095GCdAAAAAH/AAAAAAAAAP4AAAD5v
u8A93sntAAAAAH/AAAAAAAAAQAAAAD6FZ0U90BO3AAAAAH/AAAAAAAAAQEAAAD6ZRtk93WGGAAAA
AH/AAAAAAAAAQIAAAD6h9rE940uuAAAAAH/AAAAAAAAAQKAAAD6o+OU9+ukqAAAAAH/AAAAAAAAA
QMAAAD6hnRA9/ObmAAAAAH/AAAAAAAAAQOAAAD6fxU8+BDO2AAAAAH/AAAAAAAAAQQAAAD6faew+
CJenAAAAAH/AAAAAAAAAQRAAAD6eNr8+CUELAAAAAH/AAAAAAAAAQSAAAD6ZleY+BQ/AAAAAAH/A
AAAAAAAAQTAAAD6ToGc+BJx2AAAAAH/AAAAAAAAAQUAAAD629k4+OwogAAAAAH/AAAAAAAAAQVAA
AD7YLY0+dMNJAAAAAH/AAAAAAAAAQWAAAD7Z4LY+bN0jAAAAAH/AAAAAAAAAQXAAAD7jyLY+X8Nt
AAAAAH/AAAAAAAAAQYAAAD7lhkI+W3jAAAAAAH/AAAAAAAAAQYgAAD7Waco+TKPjAAAAAH/AAAAA
AAAAQZAAAD7XA58+P9JQAAAAAH/AAAAAAAAAQZgAAD7RjKM+NsosAAAAAH/AAAAAAAAAQaAAAD7Y
iSI+Ntq0AAAAAH/AAAAAAAAAQagAAD7eNiI+NtO7AAAAAH/AAAAAAAAAQbAAAD7c9UE+OfVsAAAA
AH/AAAAAAAAAQbgAAD7YV1w+MNUGAAAAAH/AAAAAAAAAQcAAAD7M0ko+K58gAAAAAH/AAAAAAAAA
QcgAAD67spk+IkeFAAAAAH/AAAAAAAAAQdAAAD6uQAw+KL27AAAAAH/AAAAAAAAAQdgAAD6nHBM+
JUGKAAAAAH/AAAAAAAAAQeAAAD6fJWQ+LSAAAAAAAH/AAAAAAAAAQegAAD6tsgw+OZPRAAAAAH/A
AAAAAAAAQfAAAD64roA+PCLNAAAAAH/AAAAAAAAAQfgAAD6+XrE+PjpUAAAAAH/AAAAAAAAAQgAA
AD7Cf8Q+JwROAAAAAH/AAAAAAAAAQgQAAD6+MyI+G7O7AAAAAH/AAAAAAAAAQggAAD63/w0+DoeP
AAAAAH/AAAAAAAAAQgwAAD63+LI+BWutAAAAAH/AAAAAAAAAQhAAAD7EfPM+BHeAAAAAAH/AAAAA
AAAAQhQAAD7Fsjg+ENKZAAAAAH/AAAAAAAAAQhgAAD7EJAE+FNFnAAAAAH/AAAAAAAAAQhwAAD7I
IUU+DjnKAAAAAH/AAAAAAAAAQiAAAD7DInE9/9eDAAAAAH/AAAAAAAAAQiQAAD62oj89520UAAAA
AH/AAAAAAAAAQigAAD6pgzY97su2AAAAAH/AAAAAAAAAQiwAAD6n7lI9/LVYAAAAAH/AAAAAAAAA
QjAAAD6k7MM+CqdkAAAAAH/AAAAAAAAAQjQAAD6mRU0+JL1wAAAAAH/AAAAAAAAAQjgAAD6is6s+
NbbUAAAAAH/AAAAAAAAAQjwAAD6fNxU+PFebAAAAAH/AAAAAAAAAQkAAAD6np2Y+Q7bbAAAAAH/A
AAAAAAAAQkQAAD6gV+0+MzonAAAAAH/AAAAAAAAAQkgAAD6aq1U+KhNeAAAAAH/AAAAAAAAAQkwA
AD6WX7Q+F5XJAAAAAH/AAAAAAAAAQlAAAD6YWSU+EQZuAAAAAH/AAAAAAAAAQlQAAD6fMPs+EIMK
AAAAAH/AAAAAAAAAQlgAAD6p9IA+DjUJAAAAAH/AAAAAAAAAQlwAAD6olQQ+Ct8hAAAAAH/AAAAA
AAAAQmAAAD6tCFw+CXK1AAAAAH/AAAAAAAAAQmQAAD6wLCY+CF/vAAAAAH/AAAAAAAAAQmgAAD6r
coY97kRLAAAAAH/AAAAAAAAAQmwAAD6227w955WnAAAAAH/AAAAAAAAAQnAAAD6ujIU96i1iAAAA
AH/AAAAAAAAAQnQAAD6wLzQ96MtpAAAAAH/AAAAAAAAAQngAAD6lJBE9438TAAAAAH/AAAAAAAAA
QnwAAD6sPcc9+s+jAAAAAH/AAAAAAAAAQoAAAD67CmI+A6wIAAAAAH/AAAAAAAAAQoIAAD62cQE+
C3VGAAAAAH/AAAAAAAAAQoQAAD61SZw+FNqBAAAAAH/AAAAAAAAAQoYAAD60kVQ+KSoXAAAAAH/A
AAAAAAAAQogAAD63UzA+MS4DAAAAAH/AAAAAAAAAQooAAD65LlI+QubVAAAAAH/AAAAAAAAAQowA
AD69Ahk+T0cDAAAAAH/AAAAAAAAAQo4AAD66BRk+WMBaAAAAAH/AAAAAAAAAQpAAAD6w4nU+XQ8A
AAAAAH/AAAAAAAAAQpIAAD6qfI0+aINaAAAAAH/AAAAAAAAAQpQAAD6ipzo+ZjOLAAAAAH/AAAAA
AAAAQpYAAD6etIg+ZNMzAAAAAH/AAAAAAAAAQpgAAD6sLpM+VTGcAAAAAH/AAAAAAAAAQpoAAD65
Vx0+UL/5AAAAAH/AAAAAAAAAQpwAAD6+vZo+RnGmAAAAAH/AAAAAAAAAQp4AAD7Ktg8+L98jAAAA
AH/AAAAAAAAAQqAAAD7HO7Y+LfEcAAAAAH/AAAAAAAAAQqIAAD7A9GA+J9t+AAAAAH/AAAAAAAAA
QqQAAD6+eD0+LDkbAAAAAH/AAAAAAAAAQqYAAD6vdno+MmejAAAAAH/AAAAAAAAAQqgAAD6saKY+
NF5rAAAAAH/AAAAAAAAAQqoAAD6uiaY+KCIwAAAAAH/AAAAAAAAAQqwAAD6/b4c+JACPAAAAAH/A
AAAAAAAAQq4AAD7P3kQ+EzMVAAAAAH/AAAAAAAAAQrAAAD7SHs8+C8V3AAAAAH/AAAAAAAAAQrIA
AD7TzLg+C3x8AAAAAH/AAAAAAAAAQrQAAD5xIWo+XmbHAAAAAH/AAAAAAAAAQrYAAD5jQCE+YVxY
AAAAAH/AAAAAAAAAQrgAAD5c698+VuIDAAAAAH/AAAAAAAAAQroAAD5t3UU+UXEVAAAAAH/AAAAA
AAAAQrwAAD6Mb48+TaF2AAAAAH/AAAAAAAAAQr4AAD6TYng+RfWxAAAAAH/AAAAAAAAAQsAAAD6l
2f8+NpiBAAAAAH/AAAAAAAAAQsIAAD67YgE+HpbUAAAAAH/AAAAAAAAAQsQAAD7D1I4+DOB8AAAA
AH/AAAAAAAAAQsYAAD7MVeo9/rk9AAAAAH/AAAAAAAAAQsgAAD7c9cI90Z5IAAAAAH/AAAAAAAAA
QsoAAD7yNsk9xouKAAAAAH/AAAAAAAAAQswAAD74vfU9xyDCAAAAAH/AAAAAAAAAQs4AAD8BrWg9
xjl7AAAAAH/AAAAAAAAAQtAAAD8JOcQ9zE71AAAAAH/AAAAAAAAAQtIAAD8Oki092sdgAAAAAH/A
AAAAAAAAQtQAAD8UPNw9+U01AAAAAH/AAAAAAAAAQtYAAD8bFBs+BOCnAAAAAH/AAAAAAAAAQtgA
AD8k/v4+CjQpAAAAAH/AAAAAAAAAQtoAAD8tS30+BSHqAAAAAH/AAAAAAAAAQtwAAD80OBE+AweL
AAAAAH/AAAAAAAAAQt4AAD8yiyM+EPOTAAAAAH/AAAAAAAAAQuAAAD8xxwk+KnlsAAAAAH/AAAAA
AAAAQuIAAD8xZjA+OvbqAAAAAH/AAAAAAAAAQuQAAD8yHYk+T1vSAAAAAH/AAAAAAAAAQuYAAD81
mNI+X5pIAAAAAH/AAAAAAAAAQugAAD9CVoI+c9q6AAAAAH/AAAAAAAAAQuoAAD9KjRw+f3RhAAAA
AH/AAAAAAAAAQuwAAD9SM7g+iWOMAAAAAH/AAAAAAAAAQu4AAD9ZSKg+j1FrAAAAAH/AAAAAAAAA
QvAAAD9ez4o+k+W0AAAAAH/AAAAAAAAAQvIAAD9jVBo+lhJdAAAAAH/AAAAAAAAAQvQAAD9jie8+
lEEfAAAAAH/AAAAAAAAAQvYAAD9kx2E+lPwJAAAAAH/AAAAAAAAAQvgAAD9oKXM+l2qxAAAAAH/A
AAAAAAAAQvoAAD9qeEw+lb4GAAAAAH/AAAAAAAAAQvwAAD9x+bc+ltvDAAAAAH/AAAAAAAAAQv4A
AD93L4A+kMZBAAAAAH/AAAAAAAAAQwAAAD9/8q4+jchEAAAAAH/AAAAAAAAAQwEAAD+CEQw+kMkZ
AAAAAH/AAAAAAAAAQwIAAD+EfwI+mwaXAAAAAH/AAAAAAAAAQwMAAD+FWHI+mucuAAAAAH/AAAAA
AAAAQwQAAD+Ln3s+mmVlAAAAAH/AAAAAAAAAQwUAAD+QpJs+nfVMAAAAAH/AAAAAAAAAQwYAAD+S
3y0+qnNPAAAAAH/AAAAAAAAAQwcAAD+Xncw+r7n/AAAAAH/AAAAAAAAAQwgAAD+bpOU+suFgAAAA
AH/AAAAAAAAAQwkAAD+b+ZY+sG4gAAAAAH/AAAAAAAAAQwoAAD+cu5Y+rpDIAAAAAH/AAAAAAAAA
QwsAAD+b/kg+q6vYAAAAAH/AAAAAAAAAQwwAAD+aFkM+pymbAAAAAH/AAAAAAAAAQw0AAD+avFw+
pefUAAAAAH/AAAAAAAAAQw4AAD+ZR0Q+q6W/AAAAAH/AAAAAAAAAQw8AAD+ZnAY+tGSnAAAAAH/A
AAAAAAAAQxAAAD+d5wg+uZSaAAAAAH/AAAAAAAAAQxEAAD+hKLk+umWGAAAAAH/AAAAAAAAAQxIA
AD+kYpg+wQOSAAAAAH/AAAAAAAAAQxMAAD+otkE+yVI1AAAAAH/AAAAAAAAAQxQAAD+pp4Y+xXCK
AAAAAH/AAAAAAAAAQxUAAD+osPk+w52YAAAAAH/AAAAAAAAAQxYAAD+oSJw+wiauAAAAAH/AAAAA
AAAAQxcAAD+miJg+xSxTAAAAAH/AAAAAAAAAQxgAAD+i8mI+x4uHAAAAAH/AAAAAAAAAQxkAAD+j
mmc+zysPAAAAAH/AAAAAAAAAQxoAAD+mbew+104QAAAAAH/AAAAAAAAAQxsAAD+paCs+2h3+AAAA
AH/AAAAAAAAAQxwAAD+uPyY+0T0hAAAAAH/AAAAAAAAAQx0AAD+0ydI+0NXiAAAAAH/AAAAAAAAA
Qx4AAD+6+Ks+y4afAAAAAH/AAAAAAAAAQx8AAD+69ko+xBt5AAAAAH/AAAAAAAAAQyAAAD+6duI+
wBYeAAAAAH/AAAAAAAAAQyEAAD+4kg0+ubAxAAAAAH/AAAAAAAAAQyIAAD+7GYg+uuZCAAAAAH/A
AAAAAAAAQyMAAD+7aNk+vagvAAAAAH/AAAAAAAAAQyQAAD/AkaE+wuDsAAAAAH/AAAAAAAAAQyUA
AD/FifY+yttaAAAAAH/AAAAAAAAAQyYAAD/IHTM+0j7vAAAAAH/AAAAAAAAAQycAAD/Jqpw+0trz
AAAAAH/AAAAAAAAAQygAAD/LSDo+zic+AAAAAH/AAAAAAAAAQykAAD/NIE8+yjesAAAAAH/AAAAA
AAAAQyoAAD/PJb0+x7nlAAAAAH/AAAAAAAAAQysAAD/RUpc+vt3GAAAAAH/AAAAAAAAAQywAAD/V
79c+wAnJAAAAAH/AAAAAAAAAQy0AAD/YGzg+vigfAAAAAH/AAAAAAAAAQy4AAD/Yn6A+xRpkAAAA
AH/AAAAAAAAAQy8AAD/Yclw+yl9hAAAAAH/AAAAAAAAAQzAAAD/WS5I+yA84AAAAAH/AAAAAAAAA
QzEAAD/YhBE+vNqyAAAAAH/AAAAAAAAAQzIAAD/WIK4+t7RtAAAAAH/AAAAAAAAAQzMAAD/Xji8+
tCPiAAAAAH/AAAAAAAAAQzQAAD/YE7M+tRf1AAAAAH/AAAAAAAAAQzUAAD/Zl4k+ur09AAAAAH/A
AAAAAAAAQzYAAD/ZOCQ+wF5BAAAAAH/AAAAAAAAAQzcAAD/YGYo+yhVjAAAAAH/AAAAAAAAAQzgA
AD/Wrl8+0TUTAAAAAH/AAAAAAAAAQzkAAD/Vfu4+0QhnAAAAAH/AAAAAAAAAQzoAAD/V574+2K5B
AAAAAH/AAAAAAAAAQzsAAD/Z+9E+3eF8AAAAAH/AAAAAAAAAQzwAAD/dCZA+5DSuAAAAAH/AAAAA
AAAAQz0AAD/g5ss+5pgpAAAAAH/AAAAAAAAAQz4AAD/jegc+6Le/AAAAAH/AAAAAAAAAQz8AAD/j
oy4+4+NSAAAAAH/AAAAAAAAAQ0AAAD/jxNw+2Q/5AAAAAH/AAAAAAAAAQ0EAAD/lB4Q+1zMZAAAA
AH/AAAAAAAAAQ0IAAD/np28+1S20AAAAAH/AAAAAAAAAQ0MAAD/rOT8+0P7FAAAAAH/AAAAAAAAA
Q0QAAD/sgrY+0MLWAAAAAH/AAAAAAAAAQ0UAAD/w8Go+1LS1AAAAAH/AAAAAAAAAQ0YAAD/xQPA+
0eSSAAAAAH/AAAAAAAAAQ0cAAD/wZCY+1vhhAAAAAH/AAAAAAAAAQ0gAAD/wO8Q+2ojNAAAAAH/A
AAAAAAAAQ0kAAD/vaIU+3MkBAAAAAH/AAAAAAAAAQ0oAAD/xX5M+5lLKAAAAAH/AAAAAAAAAQ0sA
AD/27VE+8Qr9AAAAAH/AAAAAAAAAQ0wAAD/7KQ4++EAQAAAAAH/AAAAAAAAAQ00AAD/84Jk+/bhO
AAAAAH/AAAAAAAAAQ04AAD//ycs/AqPYAAAAAH/AAAAAAAAAQ08AAEAAsBk/BPzxAAAAAH/AAAAA
AAAAQ1AAAEABIRc/BOM9AAAAAH/AAAAAAAAAQ1EAAEABnDc/BQpCAAAAAH/AAAAAAAAAQ1IAAEAA
j0U/AKtfAAAAAH/AAAAAAAAAQ1MAAEABOl4++eVtAAAAAH/AAAAAAAAAQ1QAAEACyIs+85t5AAAA
AH/AAAAAAAAAQ1UAAEAFOBM+9ATdAAAAAH/AAAAAAAAAQ1YAAEAFfmI++HN2AAAAAH/AAAAAAAAA
Q1cAAEAFJVA/AaK3AAAAAH/AAAAAAAAAQ1gAAEAHB+k/B1XVAAAAAH/AAAAAAAAAQ1kAAEAGVbU/
DgXaAAAAAH/AAAAAAAAAQ1oAAEAF1KM/D0rLAAAAAH/AAAAAAAAAQ1sAAEAGBF8/Duz3AAAAAH/A
AAAAAAAAQ1wAAEAGM+c/EZ5DAAAAAH/AAAAAAAAAQ10AAEAH0Oc/FMQdAAAAAH/AAAAAAAAAQ14A
AEAKFyA/FjRKAAAAAH/AAAAAAAAAQ18AAEALufI/GPDBAAAAAH/AAAAAAAAAQ2AAAEAOxCg/Gy61
AAAAAH/AAAAAAAAAQ2EAAEAPcZM/HJJfAAAAAH/AAAAAAAAAQ2IAAD/0j3w/EKtEAAAAAH/AAAAA
AAAAQ2MAAD/z50o/Dln6AAAAAH/AAAAAAAAAQ2QAAD/yiWw/C0mhAAAAAH/AAAAAAAAAQ2UAAD/z
hp8/CDfzAAAAAH/AAAAAAAAAQ2YAAD/2M0U/CPqBAAAAAH/AAAAAAAAAQ2cAAD/3RoA/C4kSAAAA
AH/AAAAAAAAAQ2gAAD/10ww/FgqXAAAAAH/AAAAAAAAAQ2kAAD/2684/HWJXAAAAAH/AAAAAAAAA
Q2oAAD/4/Gk/KX+PAAAAAH/AAAAAAAAAQ2sAAD/49xc/KvgDAAAAAH/AAAAAAAAAQ2wAAD/8amg/
J90KAAAAAH/AAAAAAAAAQ20AAEABVE0/I09cAAAAAH/AAAAAAAAAQ24AAEAE4NQ/HnU0AAAAAH/A
AAAAAAAAQ28AAEAHHHI/GOWHAAAAAH/AAAAAAAAAQ3AAAEAJcAk/FpSdAAAAAH/AAAAAAAAAQ3EA
AEALjkg/GGmLAAAAAH/AAAAAAAAAQ3IAAEAMFcQ/G4k0AAAAAH/AAAAAAAAAQ3MAAEAMj3A/H/U6
AAAAAH/AAAAAAAAAQ3QAAEANbks/ISADAAAAAH/AAAAAAAAAQ3UAAEAOUmo/Ic+YAAAAAH/AAAAA
AAAAQ3YAAEAO5f4/Ih1tAAAAAH/AAAAAAAAAQ3cAAEASn48/IeZmAAAAAH/AAAAAAAAAQ3gAAEAV
zjA/IB/zAAAAAH/AAAAAAAAAQ3kAAEAXijc/IfxZAAAAAH/AAAAAAAAAQ3oAAEAYD8k/JthhAAAA
AH/AAAAAAAAAQ3sAAEAXv1Y/Keo5AAAAAH/AAAAAAAAAQ3wAAEAWMMg/KihIAAAAAH/AAAAAAAAA
Q30AAEAV5EQ/Kn7DAAAAAH/AAAAAAAAAQ34AAEAWWik/JLmUAAAAAH/AAAAAAAAAQ38AAEAY1b8/
Jo/bAAAAAH/AAAAAAAAAQ4AAAEAZxrI/KfTEAAAAAH/AAAAAAAAAQ4CAAEAchoE/Kq55AAAAAH/A
AAAAAAAAQ4EAAEAgcXw/LKwTAAAAAH/AAAAAAAAAQ4GAAEAi2GY/NEaVAAAAAH/AAAAAAAAAQ4IA
AEAj5nM/OPxfAAAAAH/AAAAAAAAAQ4KAAEAkvhw/PbqJAAAAAH/AAAAAAAAAQ4MAAEAlvJ0/P3iN
AAAAAH/AAAAAAAAAQ4OAAEAnxAc/PqS0AAAAAH/AAAAAAAAAQ4QAAEAq4Kg/QVyAAAAAAH/AAAAA
AAAAQ4SAAEAtmwE/SDxlAAAAAH/AAAAAAAAAQ4UAAEAuc4c/S6JLAAAAAH/AAAAAAAAAQ4WAAEAu
2D8/T6O/AAAAAH/AAAAAAAAAQ4YAAEAwDmo/U/O2AAAAAH/AAAAAAAAAQ4aAAEAv/KY/WNdVAAAA
AH/AAAAAAAAAQ4cAAEAvFP8/XGGBAAAAAH/AAAAAAAAAQ4eAAEAs+XI/XQEhAAAAAH/AAAAAAAAA
Q4gAAEAq1Xs/Xrf8AAAAAH/AAAAAAAAAQ4iAAEArEyk/XPjNAAAAAH/AAAAAAAAAQ4kAAEAtWKw/
YNehAAAAAH/AAAAAAAAAQ4mAAEAuHWw/Xf7/AAAAAH/AAAAAAAAAQ4oAAEAwBsE/W2OPAAAAAH/A
AAAAAAAAQ4qAAEAyGks/WlvmAAAAAH/AAAAAAAAAQ4sAAEAynBM/Vt3eAAAAAH/AAAAAAAAAQ4uA
AEAylpw/VTvXAAAAAH/AAAAAAAAAQ4wAAEA0gM0/V8sSAAAAAH/AAAAAAAAAQ4yAAEA0aWE/WEr4
AAAAAH/AAAAAAAAAQ40AAEAz3sc/W3v6AAAAAH/AAAAAAAAAQ42AAEA1P1g/XkiLAAAAAH/AAAAA
AAAAQ44AAEA2Ev8/Xm+GAAAAAH/AAAAAAAAAQ46AAEA1Klw/XANxAAAAAH/AAAAAAAAAQ48AAEA0
cRI/XWDRAAAAAH/AAAAAAAAAQ4+AAEA0B5g/W5okAAAAAH/AAAAAAAAAQ5AAAEAzDp8/Wri6AAAA
AH/AAAAAAAAAQ5CAAEAxftg/XMYTAAAAAH/AAAAAAAAAQ5EAAEA1Gt4/Y7LCAAAAAH/AAAAAAAAA
Q5GAAEA477w/YsQTAAAAAH/AAAAAAAAAQ5IAAEA8hSg/X8u4AAAAAH/AAAAAAAAAQ5KAAEA/Cic/
X53QAAAAAH/AAAAAAAAAQ5MAAEBBmfo/Yl1fAAAAAH/AAAAAAAAAQ5OAAEBCV0A/Z9/UAAAAAH/A
AAAAAAAAQ5QAAEBBNJY/bWDvAAAAAH/AAAAAAAAAQ5SAAEBBlpg/c+HsAAAAAH/AAAAAAAAAQ5UA
AEBAGr8/eAcJAAAAAH/AAAAAAAAAQ5WAAEA/si8/fPktAAAAAH/AAAAAAAAAQ5YAAEA/4H8/fMaR
AAAAAH/AAAAAAAAAQ5aAAEBBbw0/eQRcAAAAAH/AAAAAAAAAQ5cAAEBIIFE/e8vdAAAAAH/AAAAA
AAAAQ5eAAEBIAgY/eEkuAAAAAH/AAAAAAAAAQ5gAAEBImVM/d/81AAAAAH/AAAAAAAAAQ5iAAEBM
/zQ/gH0GAAAAAH/AAAAAAAAAQ5kAAEBN4sg/gisSAAAAAH/AAAAAAAAAQ5mAAEBOpD8/gwpzAAAA
AH/AAAAAAAAAQ5oAAEBNRew/hIUuAAAAAH/AAAAAAAAAQ5qAAEBQWDo/g7IAAAAAAH/AAAAAAAAA
Q5sAAEBR8UU/g8OxAAAAAH/AAAAAAAAAQ5uAAEBUO+g/g+mcAAAAAH/AAAAAAAAAQ5wAAEBV7DY/
g+IcAAAAAH/AAAAAAAAAQ5yAAEBXwcY/g6nnAAAAAH/AAAAAAAAAQ50AAEBaTfA/g/RQAAAAAH/A
AAAAAAAAQ52AAEBcDgc/g8eNAAAAAH/AAAAAAAAAQ54AAEBf9zI/g19ZAAAAAH/AAAAAAAAAQ56A
AEBmCJs/g8woAAAAAH/AAAAAAAAAQ58AAEBsK8M/hKCjAAAAAH/AAAAAAAAAQ5+AAEBeSvM/YUPs
AAAAAH/AAAAAAAAAQ6AAAEB2340/iaI2AAAAAH/AAAAAAAAAQ6CAAEB9ly4/i0EbAAAAAH/AAAAA
AAAAQ6EAAECD0uk/jx0wAAAAAH/AAAAAAAAAQ6GAAECIBlQ/kYV3AAAAAH/AAAAAAAAAQ6IAAECN
Q4Q/kcVcAAAAAH/AAAAAAAAAQ6KAAECSzII/kqhJAAAAAH/AAAAAAAAA</set>
      <set id="src_2" fmt="ptset">AAAABXNyY18yAAAAAAAAAAYAAAGqwsgAAD0dINE+EelgAAAAAH/AAAAAAAAAwsYAAL0Lg0k+UlTl
AAAAAH/AAAAAAAAAwsQAAL2lVm8+csqpAAAAAH/AAAAAAAAAwsIAAL2k90I+ezhJAAAAAH/AAAAA
AAAAwsAAAL3rcSk+g6DKAAAAAH/AAAAAAAAAwr4AAL3d9gU+eHWmAAAAAH/AAAAAAAAAwrwAAL1e
V7I+cGdlAAAAAH/AAAAAAAAAwroAALyOkn8+clwbAAAAAH/AAAAAAAAAwrgAALm/JKs+ZhW7AAAA
AH/AAAAAAAAAwrYAALsN6mA+Ye0HAAAAAH/AAAAAAAAAwrQAAD2rYnY+OS0lAAAAAH/AAAAAAAAA
wrIAAD2axO0+SO/fAAAAAH/AAAAAAAAAwrAAAD1iW+c+SYy9AAAAAH/AAAAAAAAAwq4AAD1BVVY+
SV67AAAAAH/AAAAAAAAAwqwAAD1UnYs+R59aAAAAAH/AAAAAAAAAwqoAAD2B5b4+PwJZAAAAAH/A
AAAAAAAAwqgAAD2oNIQ+NqTaAAAAAH/AAAAAAAAAwqYAAD3IQaQ+KWsqAAAAAH/AAAAAAAAAwqQA
AD4DQaQ+KOj3AAAAAH/AAAAAAAAAwqIAAD3r5b4+JP0EAAAAAH/AAAAAAAAAwqAAAD3gnYo+LKSV
AAAAAH/AAAAAAAAAwp4AAD2kDSE+IjhHAAAAAH/AAAAAAAAAwpwAAD3M0g0+IsggAAAAAH/AAAAA
AAAAwpoAAD3dSDQ+CbMJAAAAAH/AAAAAAAAAwpgAAD28aQc99cuGAAAAAH/AAAAAAAAAwpYAAD3A
3y4+B3QuAAAAAH/AAAAAAAAAwpQAAD23y30+DbsVAAAAAH/AAAAAAAAAwpIAAD3FVVU+Jjr8AAAA
AH/AAAAAAAAAwpAAAD3W3y4+NSzTAAAAAH/AAAAAAAAAwo4AAD3FVVY+N+H3AAAAAH/AAAAAAAAA
wowAAD3RYnY+SB0kAAAAAH/AAAAAAAAAwooAAD3a3y0+S63nAAAAAH/AAAAAAAAAwogAAD3w+W8+
RyU7AAAAAH/AAAAAAAAAwoYAAD4S3y4+M8uDAAAAAH/AAAAAAAAAwoQAAD4JW+Y+LfJWAAAAAH/A
AAAAAAAAwoIAAD4Fy30+F+zxAAAAAH/AAAAAAAAAwoAAAD4gAAA+ECfzAAAAAH/AAAAAAAAAwnwA
AD4e+W8+C2JMAAAAAH/AAAAAAAAAwngAAD4dkGk+CuHnAAAAAH/AAAAAAAAAwnQAAD4Xt8w+ECOq
AAAAAH/AAAAAAAAAwnAAAD4xSDQ+I1HvAAAAAH/AAAAAAAAAwmwAAD4lE7E+NPfvAAAAAH/AAAAA
AAAAwmgAAD4Xlvo+NtnWAAAAAH/AAAAAAAAAwmQAAD4AxOw+IxReAAAAAH/AAAAAAAAAwmAAAD2Q
g0g+CruNAAAAAH/AAAAAAAAAwlwAAD2BpBo+BWI1AAAAAH/AAAAAAAAAwlgAAD1JBpA+AL2hAAAA
AH/AAAAAAAAAwlQAAD04AAA967bwAAAAAH/AAAAAAAAAwlAAAD1wVh89+gX7AAAAAH/AAAAAAAAA
wkwAAD2S0Ho+Es96AAAAAH/AAAAAAAAAwkgAAD3S1Cc+IMA7AAAAAH/AAAAAAAAAwkQAAD4KGkI+
MTnFAAAAAH/AAAAAAAAAwkAAAD4O4x4+LvtzAAAAAH/AAAAAAAAAwjwAAD4I6rs+Kqq5AAAAAH/A
AAAAAAAAwjgAAD3g9LY+L7BMAAAAAH/AAAAAAAAAwjQAAD2fRAE+KqkoAAAAAH/AAAAAAAAAwjAA
AD2HsTs+MBcjAAAAAH/AAAAAAAAAwiwAAD1iV7M+KKFeAAAAAH/AAAAAAAAAwigAAD0zmiE+DMkt
AAAAAH/AAAAAAAAAwiQAAD1bBxc95AcSAAAAAH/AAAAAAAAAwiAAAD2UJUg9s2DMAAAAAH/AAAAA
AAAAwhwAAD2SIAg9hcesAAAAAH/AAAAAAAAAwhgAAD223Zs9P6XjAAAAAH/AAAAAAAAAwhQAAD26
7mk9fK2iAAAAAH/AAAAAAAAAwhAAAD3u/BA9f+bRAAAAAH/AAAAAAAAAwgwAAD3+A609kQM7AAAA
AH/AAAAAAAAAwggAAD3nqVs9qziqAAAAAH/AAAAAAAAAwgQAAD4F1sc9wFziAAAAAH/AAAAAAAAA
wgAAAD4AGXg9x2ggAAAAAH/AAAAAAAAAwfgAAD3dPbU90y+DAAAAAH/AAAAAAAAAwfAAAD3p8D89
xHZjAAAAAH/AAAAAAAAAwegAAD3WYrk9rbpjAAAAAH/AAAAAAAAAweAAAD3KXGw9lvquAAAAAH/A
AAAAAAAAwdgAAD2+POo9n6xFAAAAAH/AAAAAAAAAwdAAAD2vjg09vO4IAAAAAH/AAAAAAAAAwcgA
AD3FgGU99Y+lAAAAAH/AAAAAAAAAwcAAAD37IEw+E8U3AAAAAH/AAAAAAAAAwbgAAD4VXLA+GmCj
AAAAAH/AAAAAAAAAwbAAAD4aFQE+HI96AAAAAH/AAAAAAAAAwagAAD4P+jk+Cp8CAAAAAH/AAAAA
AAAAwaAAAD4LcKQ95KNXAAAAAH/AAAAAAAAAwZgAAD39+S09ymRSAAAAAH/AAAAAAAAAwZAAAD4F
VVU9oZXFAAAAAH/AAAAAAAAAwYgAAD35Ogc9tjEsAAAAAH/AAAAAAAAAwYAAAD4QREQ9tsrBAAAA
AH/AAAAAAAAAwXAAAD3x3d49tY2yAAAAAH/AAAAAAAAAwWAAAD3LhR49srJiAAAAAH/AAAAAAAAA
wVAAAD3nCj09oYjBAAAAAH/AAAAAAAAAwUAAAD3VwpA9qEe/AAAAAH/AAAAAAAAAwTAAAD3kljA9
sENIAAAAAH/AAAAAAAAAwSAAAD4ftOg9tje3AAAAAH/AAAAAAAAAwRAAAD4mAAA9tV/GAAAAAH/A
AAAAAAAAwQAAAD4v3d49okZwAAAAAH/AAAAAAAAAwOAAAD4oxfk9plkdAAAAAH/AAAAAAAAAwMAA
AD4uG049vhx4AAAAAH/AAAAAAAAAwKAAAD2+yoY+HXaJAAAAAH/AAAAAAAAAwIAAAD2+cAg+HZOo
AAAAAH/AAAAAAAAAwEAAAD22xzM+GHoCAAAAAH/AAAAAAAAAwAAAAD3HEGo+DD1DAAAAAH/AAAAA
AAAAv4AAAD2g8K4+CflcAAAAAH/AAAAAAAAAAAAAAD2rqHs9+0ACAAAAAH/AAAAAAAAAP4AAAD2Y
2+Y98JWLAAAAAH/AAAAAAAAAQAAAAD2W8/g96YRCAAAAAH/AAAAAAAAAQEAAAD2yxx095TXUAAAA
AH/AAAAAAAAAQIAAAD2rdig92aUsAAAAAH/AAAAAAAAAQKAAAD3IkGk932g2AAAAAH/AAAAAAAAA
QMAAAD35W+Y92brSAAAAAH/AAAAAAAAAQOAAAD4PPCw91jgVAAAAAH/AAAAAAAAAQQAAAD4ubWc9
xHVVAAAAAH/AAAAAAAAAQRAAAD5EcK49bbRLAAAAAH/AAAAAAAAAQSAAAD5Kidk9ZEk4AAAAAH/A
AAAAAAAAQTAAAD46kGk9LAcUAAAAAH/AAAAAAAAAQUAAAD4X5KY9IjBNAAAAAH/AAAAAAAAAQVAA
AD4MXhY9JqesAAAAAH/AAAAAAAAAQWAAAD4HMlM9jLNSAAAAAH/AAAAAAAAAQXAAAD4MFeE92BzM
AAAAAH/AAAAAAAAAQYAAAD4TBpA9/YJ+AAAAAH/AAAAAAAAAQYgAAD4hB6g+DOJSAAAAAH/AAAAA
AAAAQZAAAD45v3Q9+lhkAAAAAH/AAAAAAAAAQZgAAD4+e6A9ylH+AAAAAH/AAAAAAAAAQaAAAD5N
Ug490c1OAAAAAH/AAAAAAAAAQagAAD5JB6g92C++AAAAAH/AAAAAAAAAQbAAAD3oeI8841TFAAAA
AH/AAAAAAAAAQbgAAD2/DdQ9XR32AAAAAH/AAAAAAAAAQcAAAD25PL09QqJBAAAAAH/AAAAAAAAA
QcgAAD28EEc9eXZJAAAAAH/AAAAAAAAAQdAAAD2bxS89nzvEAAAAAH/AAAAAAAAAQdgAAD18o249
lthCAAAAAH/AAAAAAAAAQeAAAD2K0IU9xkw2AAAAAH/AAAAAAAAAQegAAD2a9Aw9upwoAAAAAH/A
AAAAAAAAQfAAAD4Dy7090DhFAAAAAH/AAAAAAAAAQfgAAD4NI/89ze3AAAAAAH/AAAAAAAAAQgAA
AD4am8Y92DYfAAAAAH/AAAAAAAAAQgQAAD4GDVg9mqVKAAAAAH/AAAAAAAAAQggAAD2wnGQ9bPBW
AAAAAH/AAAAAAAAAQgwAAD1FYb09crFHAAAAAH/AAAAAAAAAQhAAAD0G06A9bCxjAAAAAH/AAAAA
AAAAQhQAADwlPIE9ihDHAAAAAH/AAAAAAAAAQhgAAD0lM4c9qv7rAAAAAH/AAAAAAAAAQhwAADqk
nWs+HDnOAAAAAH/AAAAAAAAAQiAAAD0ZHrc+JBPwAAAAAH/AAAAAAAAAQiQAAD1IrwE+MXp2AAAA
AH/AAAAAAAAAQigAAD2oz+c+IJiIAAAAAH/AAAAAAAAAQiwAALyVV7g+Si1oAAAAAH/AAAAAAAAA
QjAAALrYYCs+QSu4AAAAAH/AAAAAAAAAQjQAALuWL8A+LACMAAAAAH/AAAAAAAAAQjgAALwUBCs+
In8DAAAAAH/AAAAAAAAAQjwAADqRJBU+HugnAAAAAH/AAAAAAAAAQkAAADuqS6A+F8nYAAAAAH/A
AAAAAAAAQkQAADwlb3Q+DZ/DAAAAAH/AAAAAAAAAQkgAADy+xLo924/8AAAAAH/AAAAAAAAAQkwA
AD1IU6c9wzV6AAAAAH/AAAAAAAAAQlAAAD1tjTo9kwKfAAAAAH/AAAAAAAAAQlQAAD2AMQs9i4Hg
AAAAAH/AAAAAAAAAQlgAAD2K2Hc9jypnAAAAAH/AAAAAAAAAQlwAAD2uebY9mz7uAAAAAH/AAAAA
AAAAQmAAAD3T06k9zL0cAAAAAH/AAAAAAAAAQmQAAD4IyMg+AyO4AAAAAH/AAAAAAAAAQmgAAD4G
ayY+BvmhAAAAAH/AAAAAAAAAQmwAAD4EYhU9/5ZkAAAAAH/AAAAAAAAAQnAAAD4VDlQ920fSAAAA
AH/AAAAAAAAAQnQAAD4baQk9sd2HAAAAAH/AAAAAAAAAQngAAD4b5L09cp4iAAAAAH/AAAAAAAAA
QnwAAD4wubY9VehcAAAAAH/AAAAAAAAAQoAAAD4cLBc9ZlRLAAAAAH/AAAAAAAAAQoIAAD4SyLE9
pZogAAAAAH/AAAAAAAAAQoQAAD3l7OQ98qZiAAAAAH/AAAAAAAAAQoYAAD2pU/g+Bz1/AAAAAH/A
AAAAAAAAQogAAD1AfyA+FizwAAAAAH/AAAAAAAAAQooAAD0ESLw+AtQwAAAAAH/AAAAAAAAAQowA
ALxaspA9ywTdAAAAAH/AAAAAAAAAQo4AALy9ZVQ9m8wyAAAAAH/AAAAAAAAAQpAAALybmoE9s6jW
AAAAAH/AAAAAAAAAQpIAADuVLFg9t9ENAAAAAH/AAAAAAAAAQpQAADzo2Ck9x8I7AAAAAH/AAAAA
AAAAQpYAAD0FauE9qzq0AAAAAH/AAAAAAAAAQpgAAD1cAkU9l9LxAAAAAH/AAAAAAAAAQpoAAD10
9/I9n9NyAAAAAH/AAAAAAAAAQpwAAD2aOkk9rXzpAAAAAH/AAAAAAAAAQp4AAD3Hac89gcXAAAAA
AH/AAAAAAAAAQqAAAD2sBT89iYI3AAAAAH/AAAAAAAAAQqIAAD2wXGs9ouZXAAAAAH/AAAAAAAAA
QqQAAD29GXY9lqcpAAAAAH/AAAAAAAAAQqYAAD2uiAE9eJzvAAAAAH/AAAAAAAAAQqgAAD3DiVE9
LLb4AAAAAH/AAAAAAAAAQqoAAD2wuvE8vYjjAAAAAH/AAAAAAAAAQqwAAD2SEl86qY6jAAAAAH/A
AAAAAAAAQq4AAD2crlc8bkLOAAAAAH/AAAAAAAAAQrAAAD2zOo49Vmk0AAAAAH/AAAAAAAAAQrIA
AD3acwE9sCd7AAAAAH/AAAAAAAAAQrQAAD3cmEs92aRCAAAAAH/AAAAAAAAAQrYAAD4P9ow96tZm
AAAAAH/AAAAAAAAAQrgAAD4xNMY92Mv5AAAAAH/AAAAAAAAAQroAAD5RQ3o9shkSAAAAAH/AAAAA
AAAAQrwAAD5nDN09fSL8AAAAAH/AAAAAAAAAQr4AAD5ENIM9yFdHAAAAAH/AAAAAAAAAQsAAAD5L
dic9s6dIAAAAAH/AAAAAAAAAQsIAAD5JSDQ9tysOAAAAAH/AAAAAAAAAQsQAAD4+sTs966cSAAAA
AH/AAAAAAAAAQsYAAD5Flvk+E5K/AAAAAH/AAAAAAAAAQsgAAD5qvlw+KJEHAAAAAH/AAAAAAAAA
QsoAAD52xOw+JuJwAAAAAH/AAAAAAAAAQswAAD6P6Qc+GHg4AAAAAH/AAAAAAAAAQs4AAD6o6QY+
BC3qAAAAAH/AAAAAAAAAQtAAAD64eXA99DH1AAAAAH/AAAAAAAAAQtIAAD7DTsQ9zQEDAAAAAH/A
AAAAAAAAQtQAAD7GN8s9oAJqAAAAAH/AAAAAAAAAQtYAAD7LtIM9pH1nAAAAAH/AAAAAAAAAQtgA
AD7ZGkA90JQ8AAAAAH/AAAAAAAAAQtoAAD7UoNI99g+SAAAAAH/AAAAAAAAAQtwAAD7gNIM9/AXc
AAAAAH/AAAAAAAAAQt4AAD7p6Qc98fNbAAAAAH/AAAAAAAAAQuAAAD73N8s989OJAAAAAH/AAAAA
AAAAQuIAAD8CN8s96nr2AAAAAH/AAAAAAAAAQuQAAD8JXy495vmCAAAAAH/AAAAAAAAAQuYAAD8G
y3w92U10AAAAAH/AAAAAAAAAQugAAD8GQaQ9vyYoAAAAAH/AAAAAAAAAQuoAAD8FAAA93WEwAAAA
AH/AAAAAAAAAQuwAAD8KnYo+G1igAAAAAH/AAAAAAAAAQu4AAD8QuxQ+Q0ObAAAAAH/AAAAAAAAA
QvAAAD8SUg0+XFpFAAAAAH/AAAAAAAAAQvIAAD8bN8w+aseoAAAAAH/AAAAAAAAAQvQAAD8elvo+
eS0rAAAAAH/AAAAAAAAAQvYAAD8lzsU+gT4aAAAAAH/AAAAAAAAAQvgAAD8uN8s+hSvMAAAAAH/A
AAAAAAAAQvoAAD8yJnc+hbs2AAAAAH/AAAAAAAAAQvwAAD82Wao+jMByAAAAAH/AAAAAAAAAQv4A
AD88Vbo+kgFQAAAAAH/AAAAAAAAAQwAAAD84er8+jGzRAAAAAH/AAAAAAAAAQwEAAD83Z9g+dMRk
AAAAAH/AAAAAAAAAQwIAAD81zTE+bDnPAAAAAH/AAAAAAAAAQwMAAD85Ug0+Zd4NAAAAAH/AAAAA
AAAAQwQAAD89+ls+YfQnAAAAAH/AAAAAAAAAQwUAAD9IgMo+aAzaAAAAAH/AAAAAAAAAQwYAAD9U
xuU+ajO8AAAAAH/AAAAAAAAAQwcAAD9r5iM+b2QmAAAAAH/AAAAAAAAAQwgAAD90v0Y+gjp+AAAA
AH/AAAAAAAAAQwkAAD+AEJs+ht06AAAAAH/AAAAAAAAAQwoAAD9/EO8+gVbbAAAAAH/AAAAAAAAA
QwsAAD97DnE+cELoAAAAAH/AAAAAAAAAQwwAAD99ECU+Wr0TAAAAAH/AAAAAAAAAQw0AAD941Iw+
QvKRAAAAAH/AAAAAAAAAQw4AAD97F4A+MjpcAAAAAH/AAAAAAAAAQw8AAD+CVYg+F7ztAAAAAH/A
AAAAAAAAQxAAAD+IZYw+Hp/9AAAAAH/AAAAAAAAAQxEAAD+O9jg+GKYrAAAAAH/AAAAAAAAAQxIA
AD+RO0Y+JhlbAAAAAH/AAAAAAAAAQxMAAD+OQfg+LO18AAAAAH/AAAAAAAAAQxQAAD+ONow+Psy1
AAAAAH/AAAAAAAAAQxUAAD+Ozeo+ShE5AAAAAH/AAAAAAAAAQxYAAD+TC+I+bRz/AAAAAH/AAAAA
AAAAQxcAAD+Yn1A+edZHAAAAAH/AAAAAAAAAQxgAAD+dIfA+cOxsAAAAAH/AAAAAAAAAQxkAAD+f
Tac+c/RtAAAAAH/AAAAAAAAAQxoAAD+iRHc+dMDfAAAAAH/AAAAAAAAAQxsAAD+kagM+ZaigAAAA
AH/AAAAAAAAAQxwAAD+jaVo+TNx9AAAAAH/AAAAAAAAAQx0AAD+iWjE+RPirAAAAAH/AAAAAAAAA
Qx4AAD+fXz8+SqacAAAAAH/AAAAAAAAAQx8AAD+c7dE+SXAEAAAAAH/AAAAAAAAAQyAAAD+eKUo+
WD1CAAAAAH/AAAAAAAAAQyEAAD+eGU4+aN8JAAAAAH/AAAAAAAAAQyIAAD+fsZc+b72GAAAAAH/A
AAAAAAAAQyMAAD+g+HM+ddqWAAAAAH/AAAAAAAAAQyQAAD+iFC8+f5WaAAAAAH/AAAAAAAAAQyUA
AD+jASY+gXP+AAAAAH/AAAAAAAAAQyYAAD+k5uQ+hQJ6AAAAAH/AAAAAAAAAQycAAD+k5pg+iqzV
AAAAAH/AAAAAAAAAQygAAD+mGRM+hkBHAAAAAH/AAAAAAAAAQykAAD+nifo+jK/UAAAAAH/AAAAA
AAAAQyoAAD+q7do+in6/AAAAAH/AAAAAAAAAQysAAD+vVTQ+joRAAAAAAH/AAAAAAAAAQywAAD+w
jbg+kRJVAAAAAH/AAAAAAAAAQy0AAD+ykQk+jq6KAAAAAH/AAAAAAAAAQy4AAD+xv3k+kprMAAAA
AH/AAAAAAAAAQy8AAD+tepY+jjfGAAAAAH/AAAAAAAAAQzAAAD+r9eQ+iO4GAAAAAH/AAAAAAAAA
QzEAAD+tv2k+hKokAAAAAH/AAAAAAAAAQzIAAD+w6v8+chNTAAAAAH/AAAAAAAAAQzMAAD+2Wf4+
WpK7AAAAAH/AAAAAAAAAQzQAAD+5JWo+X+k+AAAAAH/AAAAAAAAAQzUAAD+8V+U+czufAAAAAH/A
AAAAAAAAQzYAAD+750E+hCXoAAAAAH/AAAAAAAAAQzcAAD+7XQQ+jGHzAAAAAH/AAAAAAAAAQzgA
AD+6Bfk+jvxrAAAAAH/AAAAAAAAAQzkAAD+4mL8+lNcxAAAAAH/AAAAAAAAAQzoAAD+250E+jexi
AAAAAH/AAAAAAAAAQzsAAD+1nUw+hj1gAAAAAH/AAAAAAAAAQzwAAD++Y6g+gHp8AAAAAH/AAAAA
AAAAQz0AAD/FJPg+iZ3HAAAAAH/AAAAAAAAAQz4AAD/Jbh0+hzqCAAAAAH/AAAAAAAAAQz8AAD/I
CbU+ko6JAAAAAH/AAAAAAAAAQ0AAAD/KMAA+lnklAAAAAH/AAAAAAAAAQ0EAAD/H8/c+k493AAAA
AH/AAAAAAAAAQ0IAAD/E2DU+lEhLAAAAAH/AAAAAAAAAQ0MAAD/FErw+j0gHAAAAAH/AAAAAAAAA
Q0QAAD/GZIM+jIyNAAAAAH/AAAAAAAAAQ0UAAD/E5b4+hUJZAAAAAH/AAAAAAAAAQ0YAAD/CeQc+
gNy7AAAAAH/AAAAAAAAAQ0cAAD/DG6A+dbEVAAAAAH/AAAAAAAAAQ0gAAD/DuRg+Z1HPAAAAAH/A
AAAAAAAAQ0kAAD/JUNI+bQt0AAAAAH/AAAAAAAAAQ0oAAD/Np0A+cxI+AAAAAH/AAAAAAAAAQ0sA
AD/R9m0+c9bUAAAAAH/AAAAAAAAAQ0wAAD/XAV4+ey7TAAAAAH/AAAAAAAAAQ00AAD/ZUK8+b96p
AAAAAH/AAAAAAAAAQ04AAD/Z87E+cvWyAAAAAH/AAAAAAAAAQ08AAD/ZPqI+cdfOAAAAAH/AAAAA
AAAAQ1AAAD/X0LA+YT4NAAAAAH/AAAAAAAAAQ1EAAD/WFeI+U+apAAAAAH/AAAAAAAAAQ1IAAD/Y
Ut8+Vo5GAAAAAH/AAAAAAAAAQ1MAAD/aWqs+XIh+AAAAAH/AAAAAAAAAQ1QAAD/dFgU+UA8MAAAA
AH/AAAAAAAAAQ1UAAD/cETs+ZiFcAAAAAH/AAAAAAAAAQ1YAAD/cc7I+gi+9AAAAAH/AAAAAAAAA
Q1cAAD/a1b8+jsi0AAAAAH/AAAAAAAAAQ1gAAD/c5vo+o6ypAAAAAH/AAAAAAAAAQ1kAAD/aQfk+
tZJQAAAAAH/AAAAAAAAAQ1oAAD/Zx4E+wfRgAAAAAH/AAAAAAAAAQ1sAAD/a4uQ+yl4SAAAAAH/A
AAAAAAAAQ1wAAD/cyrU+0k4WAAAAAH/AAAAAAAAAQ10AAD/gYB4+xrxrAAAAAH/AAAAAAAAAQ14A
AD/duGo+xjIMAAAAAH/AAAAAAAAAQ18AAD/Zf+4+yGd/AAAAAH/AAAAAAAAAQ2AAAD/Y/oA+xnVC
AAAAAH/AAAAAAAAAQ2EAAD/aK/Q+wi7TAAAAAH/AAAAAAAAAQ2IAAD/d9l8+wUrEAAAAAH/AAAAA
AAAAQ2MAAD/hyDQ+wK3aAAAAAH/AAAAAAAAAQ2QAAD/ixto+xuGpAAAAAH/AAAAAAAAAQ2UAAD/h
+JQ+yfPSAAAAAH/AAAAAAAAAQ2YAAD/f49I+1yz5AAAAAH/AAAAAAAAAQ2cAAD/eg1s+32WAAAAA
AH/AAAAAAAAAQ2gAAD/aNc0+6kKOAAAAAH/AAAAAAAAAQ2kAAD/a/Gc+7Pm2AAAAAH/AAAAAAAAA
Q2oAAD/aOi0+6NIUAAAAAH/AAAAAAAAAQ2sAAD/ZUl4+24FLAAAAAH/AAAAAAAAAQ2wAAD/XkRo+
zmHAAAAAAH/AAAAAAAAAQ20AAD/Yxbc+xpEBAAAAAH/AAAAAAAAAQ24AAD/WZYw+xe3+AAAAAH/A
AAAAAAAAQ28AAD/ZU14+z+VfAAAAAH/AAAAAAAAAQ3AAAD/bAKI+3WAnAAAAAH/AAAAAAAAAQ3EA
AD/eYSw+6syeAAAAAH/AAAAAAAAAQ3IAAD/UerA+2g3QAAAAAH/AAAAAAAAAQ3MAAD/ZSGs+3qPJ
AAAAAH/AAAAAAAAAQ3QAAD/f/fI+4Ef/AAAAAH/AAAAAAAAAQ3UAAD/fW4I+3MHjAAAAAH/AAAAA
AAAAQ3YAAD/hQ8Y+11eSAAAAAH/AAAAAAAAAQ3cAAD/eg8g+1jLQAAAAAH/AAAAAAAAAQ3gAAD/d
4ug+1+46AAAAAH/AAAAAAAAAQ3kAAD/eMrA+3RTPAAAAAH/AAAAAAAAAQ3oAAD/b2pg+52dPAAAA
AH/AAAAAAAAAQ3sAAD/eoNU+8U+VAAAAAH/AAAAAAAAAQ3wAAD/eW68+9iHCAAAAAH/AAAAAAAAA
Q30AAD/cnIY+/OIMAAAAAH/AAAAAAAAAQ34AAD/bplI/AG0RAAAAAH/AAAAAAAAAQ38AAD/cZQY/
B6/PAAAAAH/AAAAAAAAAQ4AAAD/YzmE/CpV8AAAAAH/AAAAAAAAAQ4CAAD/Ya14/C8roAAAAAH/A
AAAAAAAAQ4EAAD/XTbc/EooFAAAAAH/AAAAAAAAAQ4GAAD/UyIE/EYd+AAAAAH/AAAAAAAAAQ4IA
AD/XNSA/DrFqAAAAAH/AAAAAAAAAQ4KAAD/aDA8/DVNYAAAAAH/AAAAAAAAAQ4MAAD/fAMw/Cy+Y
AAAAAH/AAAAAAAAAQ4OAAD/gMdI/CU3JAAAAAH/AAAAAAAAAQ4QAAD/mYAY/ChB0AAAAAH/AAAAA
AAAAQ4SAAD/pyV4/CIcKAAAAAH/AAAAAAAAAQ4UAAD/rzRg/CePrAAAAAH/AAAAAAAAAQ4WAAD/r
EFQ/Cj9ZAAAAAH/AAAAAAAAAQ4YAAD/t0I0/DdKhAAAAAH/AAAAAAAAAQ4aAAD/v1UY/DhiiAAAA
AH/AAAAAAAAAQ4cAAD/tvqY/Df+dAAAAAH/AAAAAAAAAQ4eAAD/sbc4/DCI7AAAAAH/AAAAAAAAA
Q4gAAD/ubcs/ECTsAAAAAH/AAAAAAAAAQ4iAAD/vciI/EIP4AAAAAH/AAAAAAAAAQ4kAAD/yhTI/
EJaAAAAAAH/AAAAAAAAAQ4mAAD/yWgI/EbogAAAAAH/AAAAAAAAAQ4oAAD/xsYg/Dk1dAAAAAH/A
AAAAAAAAQ4qAAD/yzhE/C4IpAAAAAH/AAAAAAAAAQ4sAAD/xITw/CePmAAAAAH/AAAAAAAAAQ4uA
AD/wkGM/DM/YAAAAAH/AAAAAAAAAQ4wAAD/xHus/EThtAAAAAH/AAAAAAAAAQ4yAAD/165U/Ch0t
AAAAAH/AAAAAAAAAQ40AAD/yyaw/D+dnAAAAAH/AAAAAAAAAQ42AAD/vsxk/FqPLAAAAAH/AAAAA
AAAAQ44AAD/sDP0/GqOHAAAAAH/AAAAAAAAAQ46AAD/ruUE/Ga83AAAAAH/AAAAAAAAAQ48AAD/r
drk/HIGPAAAAAH/AAAAAAAAAQ4+AAD/tjPw/IagKAAAAAH/AAAAAAAAAQ5AAAD/x4W4/JFJhAAAA
AH/AAAAAAAAAQ5CAAD/1bCQ/KdgYAAAAAH/AAAAAAAAAQ5EAAD/3rMU/LpNTAAAAAH/AAAAAAAAA
Q5GAAD/3lto/NOhzAAAAAH/AAAAAAAAAQ5IAAD/27EQ/Oq2HAAAAAH/AAAAAAAAAQ5KAAD/2c+Y/
PE6rAAAAAH/AAAAAAAAAQ5MAAD/xqCI/OTOYAAAAAH/AAAAAAAAAQ5OAAD/vvUI/N1C1AAAAAH/A
AAAAAAAAQ5QAAD/7t0Y/Gw3lAAAAAH/AAAAAAAAAQ5SAAEACNbo/HLYoAAAAAH/AAAAAAAAAQ5UA
AEAHHhY/HLv1AAAAAH/AAAAAAAAAQ5WAAEAIalY/GVm4AAAAAH/AAAAAAAAAQ5YAAEAKNvA/Hl7j
AAAAAH/AAAAAAAAAQ5aAAEAJx6E/IjHDAAAAAH/AAAAAAAAAQ5cAAEAPw5g/B6sSAAAAAH/AAAAA
AAAAQ5eAAEAOpL4/CcVtAAAAAH/AAAAAAAAAQ5gAAEAM11Y/CXOEAAAAAH/AAAAAAAAAQ5iAAEAM
5Rs/Bu+yAAAAAH/AAAAAAAAAQ5kAAEALvfM/CXnIAAAAAH/AAAAAAAAAQ5mAAEALRKQ/C6bbAAAA
AH/AAAAAAAAAQ5oAAEAKCRU/Em2hAAAAAH/AAAAAAAAAQ5qAAEAI81g/GwN9AAAAAH/AAAAAAAAA
Q5sAAEAI6X4/HUf8AAAAAH/AAAAAAAAAQ5uAAEAImck/HJssAAAAAH/AAAAAAAAAQ5wAAEAIjiY/
G1BKAAAAAH/AAAAAAAAAQ5yAAEAMtek/GvkQAAAAAH/AAAAAAAAAQ50AAEAOcdo/HC85AAAAAH/A
AAAAAAAAQ52AAEARDW0/JSlfAAAAAH/AAAAAAAAAQ54AAEAX7XQ/Ksf9AAAAAH/AAAAAAAAAQ56A
AEAcVSc/NDBUAAAAAH/AAAAAAAAAQ58AAEAgIRE/NxFOAAAAAH/AAAAAAAAAQ5+AAEAgzjM/MYRP
AAAAAH/AAAAAAAAAQ6AAAEAfE8A/Jj9eAAAAAH/AAAAAAAAAQ6CAAEAjRuI/H/XpAAAAAH/AAAAA
AAAAQ6EAAEAmRk4/FRLlAAAAAH/AAAAAAAAAQ6GAAEAqCrM/Ca65AAAAAH/AAAAAAAAAQ6IAAEAw
Dwg/CAnLAAAAAH/AAAAAAAAAQ6KAAEA1EnQ/CMZXAAAAAH/AAAAAAAAA</set>
      <set id="src_1" fmt="ptset">AAAABXNyY18xAAAAAAAAAAYAAAGqwsgAAD46Eh0+jhlfAAAAAH/AAAAAAAAAwsYAAD4nYqk+hN/3
AAAAAH/AAAAAAAAAwsQAAD4RYlU+gcLUAAAAAH/AAAAAAAAAwsIAAD4FWB0+g26cAAAAAH/AAAAA
AAAAwsAAAD4S5SU+hpziAAAAAH/AAAAAAAAAwr4AAD4UkM4+giDhAAAAAH/AAAAAAAAAwrwAAD41
QoE+cFANAAAAAH/AAAAAAAAAwroAAD4U9Eo+ceHPAAAAAH/AAAAAAAAAwrgAAD39GUM+ZyAgAAAA
AH/AAAAAAAAAwrYAAD3VB7A+Y0VpAAAAAH/AAAAAAAAAwrQAAD2xBa4+WwGaAAAAAH/AAAAAAAAA
wrIAAD4KeF4+Ms0tAAAAAH/AAAAAAAAAwrAAAD4wLAU+Ezb8AAAAAH/AAAAAAAAAwq4AAD4qxzY+
Exp/AAAAAH/AAAAAAAAAwqwAAD5GZcI+HVcBAAAAAH/AAAAAAAAAwqoAAD3oDCM+bu/8AAAAAH/A
AAAAAAAAwqgAAD3Zz9w+dX43AAAAAH/AAAAAAAAAwqYAAD3RR10+dUMHAAAAAH/AAAAAAAAAwqQA
AD2qJ2s+ZSEHAAAAAH/AAAAAAAAAwqIAAD25Z7c+TS/eAAAAAH/AAAAAAAAAwqAAAD2w91E+Ux7Q
AAAAAH/AAAAAAAAAwp4AAD3EGTI+LVheAAAAAH/AAAAAAAAAwpwAAD38OoY+MQwhAAAAAH/AAAAA
AAAAwpoAAD3/1aw+OtmLAAAAAH/AAAAAAAAAwpgAAD39XMk+XpRkAAAAAH/AAAAAAAAAwpYAAD3T
qMA+evSmAAAAAH/AAAAAAAAAwpQAAD3B6z8+gzPXAAAAAH/AAAAAAAAAwpIAAD3GKCQ+h2YrAAAA
AH/AAAAAAAAAwpAAAD3ZcA0+hagSAAAAAH/AAAAAAAAAwo4AAD4WOWQ+hxoSAAAAAH/AAAAAAAAA
wowAAD4rWcg+hII8AAAAAH/AAAAAAAAAwooAAD5H4NM+ePdHAAAAAH/AAAAAAAAAwogAAD5el10+
ceZoAAAAAH/AAAAAAAAAwoYAAD4otEo+bLo4AAAAAH/AAAAAAAAAwoQAAD4Xsio+V6sfAAAAAH/A
AAAAAAAAwoIAAD3b0DA+WyQOAAAAAH/AAAAAAAAAwoAAAD2yQdk+aQObAAAAAH/AAAAAAAAAwnwA
AD3VhCk+beiLAAAAAH/AAAAAAAAAwngAAD4KgPI+WSDNAAAAAH/AAAAAAAAAwnQAAD4VKn4+NNHJ
AAAAAH/AAAAAAAAAwnAAAD4avhM+E9y6AAAAAH/AAAAAAAAAwmwAAD4qPzY9/7ZjAAAAAH/AAAAA
AAAAwmgAAD46CG89wXPNAAAAAH/AAAAAAAAAwmQAAD46dHk91uEuAAAAAH/AAAAAAAAAwmAAAD4y
6n0914BQAAAAAH/AAAAAAAAAwlwAAD4PsTU99+AuAAAAAH/AAAAAAAAAwlgAAD3y7BI975qQAAAA
AH/AAAAAAAAAwlQAAD3Vwqg94oHcAAAAAH/AAAAAAAAAwlAAAD2G5ek9xzKMAAAAAH/AAAAAAAAA
wkwAADzwmQo9psOtAAAAAH/AAAAAAAAAwkgAADxIKrQ9qFGlAAAAAH/AAAAAAAAAwkQAALxhSag9
pqxNAAAAAH/AAAAAAAAAwkAAALygHqA9u0yHAAAAAH/AAAAAAAAAwjwAALyxbvU9yMWJAAAAAH/A
AAAAAAAAwjgAALzVtq094SvMAAAAAH/AAAAAAAAAwjQAALyzlkE94IJ3AAAAAH/AAAAAAAAAwjAA
ADuCi/s92mNDAAAAAH/AAAAAAAAAwiwAALv0uiA9zMYwAAAAAH/AAAAAAAAAwigAADthjLU9wUlv
AAAAAH/AAAAAAAAAwiQAALwIEaA9oTILAAAAAH/AAAAAAAAAwiAAALz+R789oabKAAAAAH/AAAAA
AAAAwhwAAL0p6z89laAaAAAAAH/AAAAAAAAAwhgAAL1BoV09iocXAAAAAH/AAAAAAAAAwhQAAL0C
4O09eDJ+AAAAAH/AAAAAAAAAwhAAALvnQGw9bcGRAAAAAH/AAAAAAAAAwgwAALnSMas9VozBAAAA
AH/AAAAAAAAAwggAADwK+mk9fRokAAAAAH/AAAAAAAAAwgQAADyhS4c9jJYIAAAAAH/AAAAAAAAA
wgAAAD2ZSlM84xWrAAAAAH/AAAAAAAAAwfgAAD2OmTc85CjpAAAAAH/AAAAAAAAAwfAAAD1uRxg9
OTUAAAAAAH/AAAAAAAAAwegAADzQ63g9UOL8AAAAAH/AAAAAAAAAweAAADxIPxc9NS3tAAAAAH/A
AAAAAAAAwdgAADyMfwk9IPKqAAAAAH/AAAAAAAAAwdAAADzRWiQ9T4ORAAAAAH/AAAAAAAAAwcgA
AD0PA3Q9G8DIAAAAAH/AAAAAAAAAwcAAAD0xhs89MkKQAAAAAH/AAAAAAAAAwbgAAD0QCKs86M4P
AAAAAH/AAAAAAAAAwbAAADzO4vk8wfjlAAAAAH/AAAAAAAAAwagAADzubqw88RA9AAAAAH/AAAAA
AAAAwaAAADwdM/w9EuQiAAAAAH/AAAAAAAAAwZgAALrnHsA8ldpjAAAAAH/AAAAAAAAAwZAAADu0
uRc76QnpAAAAAH/AAAAAAAAAwYgAADyVbAw8C9EvAAAAAH/AAAAAAAAAwYAAADxGyk86gMJvAAAA
AH/AAAAAAAAAwXAAALw6cSs8lw0hAAAAAH/AAAAAAAAAwWAAALzr+bg9KaoeAAAAAH/AAAAAAAAA
wVAAAL11XSw9hsGdAAAAAH/AAAAAAAAAwUAAAL2IEzg9nUXNAAAAAH/AAAAAAAAAwTAAAL2GDMo9
jS3AAAAAAH/AAAAAAAAAwSAAAL2CZbg9X70dAAAAAH/AAAAAAAAAwRAAALzN90w9XlAWAAAAAH/A
AAAAAAAAwQAAALyXoLg9P5p1AAAAAH/AAAAAAAAAwOAAALwz3cc9KTr/AAAAAH/AAAAAAAAAwMAA
ALwYiek9L1s1AAAAAH/AAAAAAAAAwKAAALxrdGA9ShAQAAAAAH/AAAAAAAAAwIAAADxDlJ09WyEA
AAAAAH/AAAAAAAAAwEAAADyb3x09ZlBKAAAAAH/AAAAAAAAAwAAAAD1LsSU9RN+xAAAAAH/AAAAA
AAAAv4AAAD1eW9k9Mw5uAAAAAH/AAAAAAAAAAAAAAD0QKaU9OqWeAAAAAH/AAAAAAAAAP4AAALwO
r+09RINFAAAAAH/AAAAAAAAAQAAAAL0kvjk9S86wAAAAAH/AAAAAAAAAQEAAAL2NagQ9YSWYAAAA
AH/AAAAAAAAAQIAAAL29GQo9hMXtAAAAAH/AAAAAAAAAQKAAAL3b+709lzuYAAAAAH/AAAAAAAAA
QMAAAL3Qg109gEhoAAAAAH/AAAAAAAAAQOAAAL2ytfU9kleOAAAAAH/AAAAAAAAAQQAAAL2D+Ak9
efZXAAAAAH/AAAAAAAAAQRAAAL190D09cu/vAAAAAH/AAAAAAAAAQSAAAL21lpw9Rg72AAAAAH/A
AAAAAAAAQTAAAL3U1yY9OCV4AAAAAH/AAAAAAAAAQUAAAL3lmHM9FArpAAAAAH/AAAAAAAAAQVAA
AL2D72I8xd5rAAAAAH/AAAAAAAAAQWAAALyYo1c8nFAEAAAAAH/AAAAAAAAAQXAAADyHJSI8pGfw
AAAAAH/AAAAAAAAAQYAAAD0byk88lt5uAAAAAH/AAAAAAAAAQYgAAD0Ilhg87mhKAAAAAH/AAAAA
AAAAQZAAADwZx1k9G/sqAAAAAH/AAAAAAAAAQZgAALwK4tI9cYUIAAAAAH/AAAAAAAAAQaAAALxX
Gwc9h9kdAAAAAH/AAAAAAAAAQagAADvLYd49kQe0AAAAAH/AAAAAAAAAQbAAADy8NEA9kKQoAAAA
AH/AAAAAAAAAQbgAADzo+Xo9e+B6AAAAAH/AAAAAAAAAQcAAAD1HtqU9SZPQAAAAAH/AAAAAAAAA
QcgAAD0kcJo9ZiipAAAAAH/AAAAAAAAAQdAAAD0VCZY9LaUNAAAAAH/AAAAAAAAAQdgAADu0org9
O4NCAAAAAH/AAAAAAAAAQeAAAD5sv8o+fYb3AAAAAH/AAAAAAAAAQegAAD5dthM+hJ6SAAAAAH/A
AAAAAAAAQfAAAD50YqA+g3pSAAAAAH/AAAAAAAAAQfgAAD5e5p0+hB9aAAAAAH/AAAAAAAAAQgAA
AD5e+iE+hn7IAAAAAH/AAAAAAAAAQgQAAD5bNlo+f3RAAAAAAH/AAAAAAAAAQggAAD5c5k4+eiKe
AAAAAH/AAAAAAAAAQgwAAD5kukc+XPniAAAAAH/AAAAAAAAAQhAAAD5T0+k+Rke2AAAAAH/AAAAA
AAAAQhQAAD4u7/4+Pi+RAAAAAH/AAAAAAAAAQhgAAD4iNto+LxtjAAAAAH/AAAAAAAAAQhwAAD4V
1/o+KJ6LAAAAAH/AAAAAAAAAQiAAAD4YVDU+HN6KAAAAAH/AAAAAAAAAQiQAAD4w+zM+CfbKAAAA
AH/AAAAAAAAAQigAAD4r7tY+A5DdAAAAAH/AAAAAAAAAQiwAAD4jD7E9+MKTAAAAAH/AAAAAAAAA
QjAAAD39o0o+BQqCAAAAAH/AAAAAAAAAQjQAAD2sq/k93idvAAAAAH/AAAAAAAAAQjgAAD0unDE9
pJbLAAAAAH/AAAAAAAAAQjwAADzrW4Y9p3mXAAAAAH/AAAAAAAAAQkAAADxrt4U9mReOAAAAAH/A
AAAAAAAAQkQAALr1sIA9kjpHAAAAAH/AAAAAAAAAQkgAADwzccs9jWK+AAAAAH/AAAAAAAAAQkwA
ADyHKwo9UknBAAAAAH/AAAAAAAAAQlAAAD0kIkg9IOwHAAAAAH/AAAAAAAAAQlQAAD1YaBY9Kd01
AAAAAH/AAAAAAAAAQlgAAD0kgmk9aI6oAAAAAH/AAAAAAAAAQlwAADyXxsg9gTlcAAAAAH/AAAAA
AAAAQmAAALwVuTg9jWg+AAAAAH/AAAAAAAAAQmQAALyytps9ih5aAAAAAH/AAAAAAAAAQmgAALqQ
AJs9oik8AAAAAH/AAAAAAAAAQmwAALwrIFc9i8SfAAAAAH/AAAAAAAAAQnAAALxy21c9P1IwAAAA
AH/AAAAAAAAAQnQAALyiWxg8sX3gAAAAAH/AAAAAAAAAQngAAL0rI6A8hsmvAAAAAH/AAAAAAAAA
QnwAAL2WcsU9HofXAAAAAH/AAAAAAAAAQoAAAL3Nu/I9QAZaAAAAAH/AAAAAAAAAQoIAAL4CfPw9
ffpuAAAAAH/AAAAAAAAAQoQAAL4NfEg9hlOJAAAAAH/AAAAAAAAAQoYAAL4R3v89qzI8AAAAAH/A
AAAAAAAAQogAAL36iaQ9y/gqAAAAAH/AAAAAAAAAQooAAL3hNrM91fklAAAAAH/AAAAAAAAAQowA
AL3ih0k91CYrAAAAAH/AAAAAAAAAQo4AAL4DlWw9vg9lAAAAAH/AAAAAAAAAQpAAAL4Oq7o9reK3
AAAAAH/AAAAAAAAAQpIAAL4O8x49u9ykAAAAAH/AAAAAAAAAQpQAAL4ECFQ9vkhOAAAAAH/AAAAA
AAAAQpYAAL3sahw9wvgJAAAAAH/AAAAAAAAAQpgAAL4B+Ho95EbDAAAAAH/AAAAAAAAAQpoAAL3j
Xeo+GNFBAAAAAH/AAAAAAAAAQpwAAL3JOhQ+LSlDAAAAAH/AAAAAAAAAQp4AAL2XSVI+RfnYAAAA
AH/AAAAAAAAAQqAAAL1wq+0+TjkyAAAAAH/AAAAAAAAAQqIAAL2ELQo+Qep0AAAAAH/AAAAAAAAA
QqQAAL2oS7c+M37dAAAAAH/AAAAAAAAAQqYAAL2+JqI+II/DAAAAAH/AAAAAAAAAQqgAAL2ajYQ+
CmWnAAAAAH/AAAAAAAAAQqoAAL2KXHE9+lFuAAAAAH/AAAAAAAAAQqwAAL15vUk995LNAAAAAH/A
AAAAAAAAQq4AAL4EDXM+I7RtAAAAAH/AAAAAAAAAQrAAAL3mGIc+IvxiAAAAAH/AAAAAAAAAQrIA
AL3iyIE+I8CRAAAAAH/AAAAAAAAAQrQAAL3UNhY+G0OZAAAAAH/AAAAAAAAAQrYAAL266uc+A3fK
AAAAAH/AAAAAAAAAQrgAAL2oVbQ9+U5PAAAAAH/AAAAAAAAAQroAAL2ue7s90l1mAAAAAH/AAAAA
AAAAQrwAAL2DsSg9yg3SAAAAAH/AAAAAAAAAQr4AAL2Dxhg9uattAAAAAH/AAAAAAAAAQsAAAL0E
8FA9wU+zAAAAAH/AAAAAAAAAQsIAADuX3Fc9vCcKAAAAAH/AAAAAAAAAQsQAADzrRS49sHJeAAAA
AH/AAAAAAAAAQsYAAD1K8K09ocp0AAAAAH/AAAAAAAAAQsgAAD0wyBk9sJhlAAAAAH/AAAAAAAAA
QsoAAD1fbdg9tNc3AAAAAH/AAAAAAAAAQswAAD2x7nE9vrM5AAAAAH/AAAAAAAAAQs4AAD3yq3o9
odIUAAAAAH/AAAAAAAAAQtAAAD4mIjw9miWVAAAAAH/AAAAAAAAAQtIAAD4w/949iPtJAAAAAH/A
AAAAAAAAQtQAAD47ANQ9feiaAAAAAH/AAAAAAAAAQtYAAD4+aAE9TRGPAAAAAH/AAAAAAAAAQtgA
AD5JHww9WsMnAAAAAH/AAAAAAAAAQtoAAD5VTv49mY1eAAAAAH/AAAAAAAAAQtwAAD5StcI9ocPH
AAAAAH/AAAAAAAAAQt4AAD4zNsc9tkZ6AAAAAH/AAAAAAAAAQuAAAD4ozHg9o6E+AAAAAH/AAAAA
AAAAQuIAAD40E9I9nNJXAAAAAH/AAAAAAAAAQuQAAD43dVs9m5AtAAAAAH/AAAAAAAAAQuYAAD4l
3wE9iflgAAAAAH/AAAAAAAAAQugAAD49KVw9pPOCAAAAAH/AAAAAAAAAQuoAAD5XXbk9iFuIAAAA
AH/AAAAAAAAAQuwAAD5+E5Q9nPApAAAAAH/AAAAAAAAAQu4AAD6CdUs9tpkbAAAAAH/AAAAAAAAA
QvAAAD51x9o91izvAAAAAH/AAAAAAAAAQvIAAD5q8/s+DSSCAAAAAH/AAAAAAAAAQvQAAD4+Rc4+
F8dmAAAAAH/AAAAAAAAAQvYAAD4ENtg+Lir9AAAAAH/AAAAAAAAAQvgAAD3JgUU+LIWVAAAAAH/A
AAAAAAAAQvoAAD2t+iA+SiVEAAAAAH/AAAAAAAAAQvwAAD3Ps1o+XFogAAAAAH/AAAAAAAAAQv4A
AD3Wqkg+cca+AAAAAH/AAAAAAAAAQwAAAD4fcUA+gPxKAAAAAH/AAAAAAAAAQwEAAD4sXLk+g4vz
AAAAAH/AAAAAAAAAQwIAAD5J0dU+gQXrAAAAAH/AAAAAAAAAQwMAAD5aTJo+eYHPAAAAAH/AAAAA
AAAAQwQAAD5FluU+gaQaAAAAAH/AAAAAAAAAQwUAAD5DRJI+e3yNAAAAAH/AAAAAAAAAQwYAAD4i
MUo+faBtAAAAAH/AAAAAAAAAQwcAAD4pUbI+iunqAAAAAH/AAAAAAAAAQwgAAD5AW6g+lKAqAAAA
AH/AAAAAAAAAQwkAAD5RqkA+nYYkAAAAAH/AAAAAAAAAQwoAAD5sybA+o8tJAAAAAH/AAAAAAAAA
QwsAAD5yrqQ+pc6GAAAAAH/AAAAAAAAAQwwAAD6BjHw+rlVvAAAAAH/AAAAAAAAAQw0AAD6Evko+
peM4AAAAAH/AAAAAAAAAQw4AAD595jQ+nXn3AAAAAH/AAAAAAAAAQw8AAD51Mz0+oFvAAAAAAH/A
AAAAAAAAQxAAAD6B9vQ+mm6nAAAAAH/AAAAAAAAAQxEAAD6SOa0+lhHSAAAAAH/AAAAAAAAAQxIA
AD6c9wE+k+VjAAAAAH/AAAAAAAAAQxMAAD60C/k+mWxcAAAAAH/AAAAAAAAAQxQAAD6+Gm0+mT0t
AAAAAH/AAAAAAAAAQxUAAD68bQc+nvL3AAAAAH/AAAAAAAAAQxYAAD64+mY+liIqAAAAAH/AAAAA
AAAAQxcAAD6zuw4+mWRxAAAAAH/AAAAAAAAAQxgAAD65YoY+mJ0xAAAAAH/AAAAAAAAAQxkAAD7O
Fe8+ovTLAAAAAH/AAAAAAAAAQxoAAD7b4XI+p66mAAAAAH/AAAAAAAAAQxsAAD7oUpU+piTyAAAA
AH/AAAAAAAAAQxwAAD70anI+qirpAAAAAH/AAAAAAAAAQx0AAD75kEc+p01YAAAAAH/AAAAAAAAA
Qx4AAD7q54g+mzFkAAAAAH/AAAAAAAAAQx8AAD7rFuo+jVIvAAAAAH/AAAAAAAAAQyAAAD7i9U4+
gVReAAAAAH/AAAAAAAAAQyEAAD7hqtM+aqD4AAAAAH/AAAAAAAAAQyIAAD7YC+I+SoO3AAAAAH/A
AAAAAAAAQyMAAD7xXLg+QeKEAAAAAH/AAAAAAAAAQyQAAD8CLTQ+TDnrAAAAAH/AAAAAAAAAQyUA
AD8Jx5Y+ZL+4AAAAAH/AAAAAAAAAQyYAAD8NPjY+cp7gAAAAAH/AAAAAAAAAQycAAD8M3zA+f15N
AAAAAH/AAAAAAAAAQygAAD8LFXE+jiqVAAAAAH/AAAAAAAAAQykAAD8L3w4+kvLNAAAAAH/AAAAA
AAAAQyoAAD8I5OY+oKawAAAAAH/AAAAAAAAAQysAAD8KjsA+pb8JAAAAAH/AAAAAAAAAQywAAD8M
XrQ+p86UAAAAAH/AAAAAAAAAQy0AAD8P5Jw+r17wAAAAAH/AAAAAAAAAQy4AAD8Q5xA+rzlKAAAA
AH/AAAAAAAAAQy8AAD8St2Q+qPx9AAAAAH/AAAAAAAAAQzAAAD8QiVc+nEY5AAAAAH/AAAAAAAAA
QzEAAD8WyaM+l2jfAAAAAH/AAAAAAAAAQzIAAD8PaLU+ld2fAAAAAH/AAAAAAAAAQzMAAD8KEE4+
lckvAAAAAH/AAAAAAAAAQzQAAD8B2mg+mBbcAAAAAH/AAAAAAAAAQzUAAD8CLOQ+lXL6AAAAAH/A
AAAAAAAAQzYAAD8FjqY+lKhJAAAAAH/AAAAAAAAAQzcAAD8Doew+kD3CAAAAAH/AAAAAAAAAQzgA
AD8Jl5M+lDWLAAAAAH/AAAAAAAAAQzkAAD8PRtw+lcRCAAAAAH/AAAAAAAAAQzoAAD8NYVY+mded
AAAAAH/AAAAAAAAAQzsAAD8Pp60+ni3vAAAAAH/AAAAAAAAAQzwAAD8P8Ss+piAmAAAAAH/AAAAA
AAAAQz0AAD8QKGM+rM8GAAAAAH/AAAAAAAAAQz4AAD8VAP8+sDZSAAAAAH/AAAAAAAAAQz8AAD8Z
+mU+tdZ1AAAAAH/AAAAAAAAAQ0AAAD8c7GI+sihPAAAAAH/AAAAAAAAAQ0EAAD8dNKI+tePNAAAA
AH/AAAAAAAAAQ0IAAD8arkI+qIIfAAAAAH/AAAAAAAAAQ0MAAD8UGL0+nbQRAAAAAH/AAAAAAAAA
Q0QAAD8QoLs+k3HqAAAAAH/AAAAAAAAAQ0UAAD8VXbg+mFNcAAAAAH/AAAAAAAAAQ0YAAD8a2cE+
nKeRAAAAAH/AAAAAAAAAQ0cAAD8hXmg+pIIVAAAAAH/AAAAAAAAAQ0gAAD8i3uE+qTSQAAAAAH/A
AAAAAAAAQ0kAAD8a4GQ+p7SuAAAAAH/AAAAAAAAAQ0oAAD8Pv1E+pwv8AAAAAH/AAAAAAAAAQ0sA
AD8Ng+s+mgk2AAAAAH/AAAAAAAAAQ0wAAD8LWp4+k/MBAAAAAH/AAAAAAAAAQ00AAD8MfZw+iQf2
AAAAAH/AAAAAAAAAQ04AAD8UkcA+iMSyAAAAAH/AAAAAAAAAQ08AAD8QUKM+hjXiAAAAAH/AAAAA
AAAAQ1AAAD8TRWw+iEnnAAAAAH/AAAAAAAAAQ1EAAD8RIT4+h9mQAAAAAH/AAAAAAAAAQ1IAAD8T
2BM+kDolAAAAAH/AAAAAAAAAQ1MAAD8VDDw+k4I0AAAAAH/AAAAAAAAAQ1QAAD8ZWV8+kcF5AAAA
AH/AAAAAAAAAQ1UAAD8p9SE+hLORAAAAAH/AAAAAAAAAQ1YAAD8sMsY+hFzjAAAAAH/AAAAAAAAA
Q1cAAD8xV98+gmvZAAAAAH/AAAAAAAAAQ1gAAD8zS8Y+ig1AAAAAAH/AAAAAAAAAQ1kAAD81FkI+
kfmQAAAAAH/AAAAAAAAAQ1oAAD8vff0+ncN7AAAAAH/AAAAAAAAAQ1sAAD8pbaA+qD4vAAAAAH/A
AAAAAAAAQ1wAAD8fdUU+qo0wAAAAAH/AAAAAAAAAQ10AAD8d9/w+rtFoAAAAAH/AAAAAAAAAQ14A
AD8dx1M+q7+LAAAAAH/AAAAAAAAAQ18AAD8jtTI+oSX7AAAAAH/AAAAAAAAAQ2AAAD8veVI+l54p
AAAAAH/AAAAAAAAAQ2EAAD8z4w8+jBwIAAAAAH/AAAAAAAAAQ2IAAD843MU+i5aAAAAAAH/AAAAA
AAAAQ2MAAD8z+JU+hudUAAAAAH/AAAAAAAAAQ2QAAD8uStA+iLvSAAAAAH/AAAAAAAAAQ2UAAD8v
md8+gDFOAAAAAH/AAAAAAAAAQ2YAAD8vqWc+cct7AAAAAH/AAAAAAAAAQ2cAAD8zR8c+ZNRLAAAA
AH/AAAAAAAAAQ2gAAD8x2QA+T1a2AAAAAH/AAAAAAAAAQ2kAAD8zRVo+SPRMAAAAAH/AAAAAAAAA
Q2oAAD8wQfg+SSPkAAAAAH/AAAAAAAAAQ2sAAD8tML0+UvKTAAAAAH/AAAAAAAAAQ2wAAD8nnqA+
eg6nAAAAAH/AAAAAAAAAQ20AAD8iPHI+kAlFAAAAAH/AAAAAAAAAQ24AAD8k5Eo+mHqWAAAAAH/A
AAAAAAAAQ28AAD8iMIg+lAHxAAAAAH/AAAAAAAAAQ3AAAD8mOVE+kUMOAAAAAH/AAAAAAAAAQ3EA
AD8iQKQ+kEUxAAAAAH/AAAAAAAAAQ3IAAD8eMuA+k58BAAAAAH/AAAAAAAAAQ3MAAD8VwP8+luBS
AAAAAH/AAAAAAAAAQ3QAAD8S+fc+o7nnAAAAAH/AAAAAAAAAQ3UAAD8RwyQ+p/icAAAAAH/AAAAA
AAAAQ3YAAD8UM8M+shA/AAAAAH/AAAAAAAAAQ3cAAD8eV4k+rXDGAAAAAH/AAAAAAAAAQ3gAAD8g
+RE+nwiHAAAAAH/AAAAAAAAAQ3kAAD8dGro+l9CBAAAAAH/AAAAAAAAAQ3oAAD8X8fg+jtt/AAAA
AH/AAAAAAAAAQ3sAAD8Wqis+jDbnAAAAAH/AAAAAAAAAQ3wAAD8VN08+h7RzAAAAAH/AAAAAAAAA
Q30AAD8WJ0w+hBIcAAAAAH/AAAAAAAAAQ34AAD8YNJ0+hIkCAAAAAH/AAAAAAAAAQ38AAD8Z9BI+
gkkHAAAAAH/AAAAAAAAAQ4AAAD8ZOnw+gibvAAAAAH/AAAAAAAAAQ4CAAD8km+c+goC7AAAAAH/A
AAAAAAAAQ4EAAD8gap4+jO0AAAAAAH/AAAAAAAAAQ4GAAD8Y5hQ+lNxwAAAAAH/AAAAAAAAAQ4IA
AD8Ltzo+m1qWAAAAAH/AAAAAAAAAQ4KAAD758e4+qPCOAAAAAH/AAAAAAAAAQ4MAAD7zrYc+psci
AAAAAH/AAAAAAAAAQ4OAAD7zB90+pYTaAAAAAH/AAAAAAAAAQ4QAAD78i8o+p+bhAAAAAH/AAAAA
AAAAQ4SAAD8DLEw+oBsvAAAAAH/AAAAAAAAAQ4UAAD8KLaY+mm85AAAAAH/AAAAAAAAAQ4WAAD8L
XOA+mp3bAAAAAH/AAAAAAAAAQ4YAAD8PJvw+nGA+AAAAAH/AAAAAAAAAQ4aAAD8OSTg+qcX8AAAA
AH/AAAAAAAAAQ4cAAD8IHy0+ugnOAAAAAH/AAAAAAAAAQ4eAAD8HI/k+wthWAAAAAH/AAAAAAAAA
Q4gAAD8BUtU+yt2LAAAAAH/AAAAAAAAAQ4iAAD77Am4+yTKOAAAAAH/AAAAAAAAAQ4kAAD7rw+E+
w2g6AAAAAH/AAAAAAAAAQ4mAAD7ChIg+1+qiAAAAAH/AAAAAAAAAQ4oAAD67MV8+09KNAAAAAH/A
AAAAAAAAQ4qAAD68FTc+zchLAAAAAH/AAAAAAAAAQ4sAAD644nE+x+UFAAAAAH/AAAAAAAAAQ4uA
AD6+f7A+wDsjAAAAAH/AAAAAAAAAQ4wAAD6+Gxs+xZqAAAAAAH/AAAAAAAAAQ4yAAD7HHzI+xjv5
AAAAAH/AAAAAAAAAQ40AAD7ISEg+yZSCAAAAAH/AAAAAAAAAQ42AAD7NuEQ+x2hiAAAAAH/AAAAA
AAAAQ44AAD7BUW4+yyP3AAAAAH/AAAAAAAAAQ46AAD63Fws+0R//AAAAAH/AAAAAAAAAQ48AAD6m
jc4+0nfuAAAAAH/AAAAAAAAAQ4+AAD6i5Ag+2gFTAAAAAH/AAAAAAAAAQ5AAAD6hdXc+2KcNAAAA
AH/AAAAAAAAAQ5CAAD6iVLw+5MAWAAAAAH/AAAAAAAAAQ5EAAD6jqv4+8KcoAAAAAH/AAAAAAAAA
Q5GAAD6bbU8+7x8QAAAAAH/AAAAAAAAAQ5IAAD6bx+w+7tYhAAAAAH/AAAAAAAAAQ5KAAD6cUOQ+
7GUsAAAAAH/AAAAAAAAAQ5MAAD6sA6U+9l+XAAAAAH/AAAAAAAAAQ5OAAD6585k++gRGAAAAAH/A
AAAAAAAAQ5QAAD7DV+Y+88HzAAAAAH/AAAAAAAAAQ5SAAD7NAJE+8ZwZAAAAAH/AAAAAAAAAQ5UA
AD7Am14+5FOfAAAAAH/AAAAAAAAAQ5WAAD67s/Q+4dgjAAAAAH/AAAAAAAAAQ5YAAD6u7Yc+3YMR
AAAAAH/AAAAAAAAAQ5aAAD6s+Ys+3Ud/AAAAAH/AAAAAAAAAQ5cAAD6mB/g+2oZVAAAAAH/AAAAA
AAAAQ5eAAD6mF60+6OxoAAAAAH/AAAAAAAAAQ5gAAD6p7rw+9OWjAAAAAH/AAAAAAAAAQ5iAAD6s
Zys++iZKAAAAAH/AAAAAAAAAQ5kAAD65p2g/AvwuAAAAAH/AAAAAAAAAQ5mAAD68wjM/AK3eAAAA
AH/AAAAAAAAAQ5oAAD68M+M/AO6HAAAAAH/AAAAAAAAAQ5qAAD6rVCU/AU3HAAAAAH/AAAAAAAAA
Q5sAAD6rUlg/AbL4AAAAAH/AAAAAAAAAQ5uAAD6s64w/AviGAAAAAH/AAAAAAAAAQ5wAAD60BFw/
AwBTAAAAAH/AAAAAAAAAQ5yAAD7G36k/Av7XAAAAAH/AAAAAAAAAQ50AAD7ZJ/s++1AKAAAAAH/A
AAAAAAAAQ52AAD7xtTA+/1cpAAAAAH/AAAAAAAAAQ54AAD8GXXg++xXEAAAAAH/AAAAAAAAAQ56A
AD8TWb8/AEoKAAAAAH/AAAAAAAAAQ58AAD8Z5Yk/AheJAAAAAH/AAAAAAAAAQ5+AAD8a8RA+/AQ0
AAAAAH/AAAAAAAAAQ6AAAD8h6Z0+/NguAAAAAH/AAAAAAAAAQ6CAAD8i5fw+/O/2AAAAAH/AAAAA
AAAAQ6EAAD8fXyE/ARDvAAAAAH/AAAAAAAAAQ6GAAD8inhA/A7XlAAAAAH/AAAAAAAAAQ6IAAD8u
U9Q/AsOjAAAAAH/AAAAAAAAAQ6KAAD8w2Ag/BTNvAAAAAH/AAAAAAAAA</set>
      <set id="src_0" fmt="ptset">AAAABXNyY18wAAAAAAAAAAYAAAGqwsgAADqj1wo+C+fOAAAAAH/AAAAAAAAAwsYAALj1wo8+Cna0
AAAAAH/AAAAAAAAAwsQAALrCj1w+DcJZAAAAAH/AAAAAAAAAwsIAADvaL8k+Ddq/AAAAAH/AAAAA
AAAAwsAAADySpYw+FqJjAAAAAH/AAAAAAAAAwr4AADzkfJY+J9EXAAAAAH/AAAAAAAAAwrwAAD2C
nGQ+OMwZAAAAAH/AAAAAAAAAwroAAD2NV28+QlJ8AAAAAH/AAAAAAAAAwrgAAD2ZvXk+PWNlAAAA
AH/AAAAAAAAAwrYAAD4gMqA+IwfzAAAAAH/AAAAAAAAAwrQAAD4fISo+Ir4pAAAAAH/AAAAAAAAA
wrIAAD4VLPc+GcjXAAAAAH/AAAAAAAAAwrAAAD4BHS0+F/v1AAAAAH/AAAAAAAAAwq4AAD4TPBw+
HBYcAAAAAH/AAAAAAAAAwqwAAD4AsnY+NQX5AAAAAH/AAAAAAAAAwqoAAD4KKdk+O3lYAAAAAH/A
AAAAAAAAwqgAAD4L92I+QRWiAAAAAH/AAAAAAAAAwqYAAD33qdk+N0d9AAAAAH/AAAAAAAAAwqQA
AD4D9ic+JymfAAAAAH/AAAAAAAAAwqIAAD4BR2I+HgcZAAAAAH/AAAAAAAAAwqAAAD4F1IM+D0N5
AAAAAH/AAAAAAAAAwp4AAD4Mby4+C+eAAAAAAH/AAAAAAAAAwpwAAD4G3SE+EIaRAAAAAH/AAAAA
AAAAwpoAAD4Ablw+Emf7AAAAAH/AAAAAAAAAwpgAAD4CGdk+GWLlAAAAAH/AAAAAAAAAwpYAAD4A
L6w+JZF7AAAAAH/AAAAAAAAAwpQAAD3/H/g+KK8vAAAAAH/AAAAAAAAAwpIAAD3ReXA+HTMPAAAA
AH/AAAAAAAAAwpAAAD3LJqE+Dhv7AAAAAH/AAAAAAAAAwo4AAD3dPnU+AFaUAAAAAH/AAAAAAAAA
wowAAD3y86A97PzwAAAAAH/AAAAAAAAAwooAAD3+sfQ96SJQAAAAAH/AAAAAAAAAwogAAD4bqjU+
BcRDAAAAAH/AAAAAAAAAwoYAAD4WsIs+C6OTAAAAAH/AAAAAAAAAwoQAAD4Iffs+DGpwAAAAAH/A
AAAAAAAAwoIAAD3e7jY+FJKaAAAAAH/AAAAAAAAAwoAAAD2iidk+AtFaAAAAAH/AAAAAAAAAwnwA
AD2cL0M975Y3AAAAAH/AAAAAAAAAwngAAD18yaY98ZA6AAAAAH/AAAAAAAAAwnQAAD2lynA91/7E
AAAAAH/AAAAAAAAAwnAAAD28Jc892BGoAAAAAH/AAAAAAAAAwmwAAD4C19Q92pdRAAAAAH/AAAAA
AAAAwmgAAD4As5g901+zAAAAAH/AAAAAAAAAwmQAAD4PMzM97ff6AAAAAH/AAAAAAAAAwmAAAD3R
gS4974UcAAAAAH/AAAAAAAAAwlwAAD2uoXo96X02AAAAAH/AAAAAAAAAwlgAAD1OH4I90u2LAAAA
AH/AAAAAAAAAwlQAAD2A4Bk92fRlAAAAAH/AAAAAAAAAwlAAAD1iCj09z/KQAAAAAH/AAAAAAAAA
wkwAAD2XW8Q94sxXAAAAAH/AAAAAAAAAwkgAAD2BO9099GUuAAAAAH/AAAAAAAAAwkQAAD1KMmo+
AaRyAAAAAH/AAAAAAAAAwkAAAD0koXo+BzSoAAAAAH/AAAAAAAAAwjwAADzy5G4+ACZ3AAAAAH/A
AAAAAAAAwjgAADu/iEU9+AK4AAAAAH/AAAAAAAAAwjQAAD0m7eI98axKAAAAAH/AAAAAAAAAwjAA
AD2SqJE9+3SOAAAAAH/AAAAAAAAAwiwAAD3IQPw+AItfAAAAAH/AAAAAAAAAwigAAD3nDP89+pQk
AAAAAH/AAAAAAAAAwiQAAD3k1kE99NFsAAAAAH/AAAAAAAAAwiAAAD3bAyc+AMFoAAAAAH/AAAAA
AAAAwhwAAD2m4aQ+DbwJAAAAAH/AAAAAAAAAwhgAAD1zTSE+CHAWAAAAAH/AAAAAAAAAwhQAAD0i
aQc+E0cHAAAAAH/AAAAAAAAAwhAAADyoLfM+FXu0AAAAAH/AAAAAAAAAwgwAADxIqqs+CLbVAAAA
AH/AAAAAAAAAwggAADvCaQc+B8v8AAAAAH/AAAAAAAAAwgQAALtcnYo+BdylAAAAAH/AAAAAAAAA
wgAAALpxOxQ+CNMQAAAAAH/AAAAAAAAAwfgAALvQnYo+D7Q6AAAAAH/AAAAAAAAAwfAAADnROxQ+
D59tAAAAAH/AAAAAAAAAwegAALwAb5c+FSGzAAAAAH/AAAAAAAAAweAAALxM5b4+F5BHAAAAAH/A
AAAAAAAAwdgAALztX1A+E0iXAAAAAH/AAAAAAAAAwdAAALvt4hE+EpwUAAAAAH/AAAAAAAAAwcgA
ADxrRhs+CQY3AAAAAH/AAAAAAAAAwcAAAD1eLBw98ohgAAAAAH/AAAAAAAAAwbgAAD2GzM0985ey
AAAAAH/AAAAAAAAAwbAAAD2nM/09/+jxAAAAAH/AAAAAAAAAwagAAD2ccmE9+VksAAAAAH/AAAAA
AAAAwaAAAD0wpa4+C69xAAAAAH/AAAAAAAAAwZgAADwLkwk+B6wFAAAAAH/AAAAAAAAAwZAAADvg
XSc+CkzGAAAAAH/AAAAAAAAAwYgAALtxHpU+Ab+VAAAAAH/AAAAAAAAAwYAAALx80bs95cd0AAAA
AH/AAAAAAAAAwXAAALzkSFU93fsSAAAAAH/AAAAAAAAAwWAAALzRZ3Y92QD6AAAAAH/AAAAAAAAA
wVAAAL0K4Aw97qZiAAAAAH/AAAAAAAAAwUAAALz9ySM+CRA+AAAAAH/AAAAAAAAAwTAAAL0Jejs+
BmdIAAAAAH/AAAAAAAAAwSAAAL0yyck+BwVnAAAAAH/AAAAAAAAAwRAAALz3nK8+B16SAAAAAH/A
AAAAAAAAwQAAALyUshY+A4FkAAAAAH/AAAAAAAAAwOAAALpeP8U+BRNFAAAAAH/AAAAAAAAAwMAA
ADy+uSQ96SWVAAAAAH/AAAAAAAAAwKAAAD1D9/w9xzQ7AAAAAH/AAAAAAAAAwIAAAD1o2/A9vXUE
AAAAAH/AAAAAAAAAwEAAAD12PXE9t4MeAAAAAH/AAAAAAAAAwAAAAD2Z+iY90YwDAAAAAH/AAAAA
AAAAv4AAAD2Cnf09zFe1AAAAAH/AAAAAAAAAAAAAADz7qi499fa5AAAAAH/AAAAAAAAAP4AAADxR
mZo99rWrAAAAAH/AAAAAAAAAQAAAADxcFHs98x+5AAAAAH/AAAAAAAAAQEAAADxVhR897nCIAAAA
AH/AAAAAAAAAQIAAADz7XCk989F0AAAAAH/AAAAAAAAAQKAAAD16Hrg9+FfsAAAAAH/AAAAAAAAA
QMAAAD2sAo89+S3oAAAAAH/AAAAAAAAAQOAAAD22Eew9ytQRAAAAAH/AAAAAAAAAQQAAAD3GK4U9
3c38AAAAAH/AAAAAAAAAQRAAAD1f5LE9vqj7AAAAAH/AAAAAAAAAQSAAAD0LKqs9seMoAAAAAH/A
AAAAAAAAQTAAALsIvyY9qJCkAAAAAH/AAAAAAAAAQUAAADu8zM09uPaZAAAAAH/AAAAAAAAAQVAA
ADw0BtQ9vsrSAAAAAH/AAAAAAAAAQWAAAD00dA49461hAAAAAH/AAAAAAAAAQXAAAD180g090gBU
AAAAAH/AAAAAAAAAQYAAAD2u3pg94/5DAAAAAH/AAAAAAAAAQYgAAD2cqCE9yUj7AAAAAH/AAAAA
AAAAQZAAAD2fTtw9rHPhAAAAAH/AAAAAAAAAQZgAAD2fTtc9om0BAAAAAH/AAAAAAAAAQaAAAD2f
RGg9hfNNAAAAAH/AAAAAAAAAQagAAD1bR9k9V94jAAAAAH/AAAAAAAAAQbAAADzgPpM9Qzk7AAAA
AH/AAAAAAAAAQbgAADsOrl89Y26xAAAAAH/AAAAAAAAAQcAAALzFryE9koFUAAAAAH/AAAAAAAAA
QcgAAL0/Z/o9yY6xAAAAAH/AAAAAAAAAQdAAAL1wgEI9ucLAAAAAAH/AAAAAAAAAQdgAAL2eZ7w9
t8NyAAAAAH/AAAAAAAAAQeAAAL1r9FI9tQPoAAAAAH/AAAAAAAAAQegAAL0XQCo9tim5AAAAAH/A
AAAAAAAAQfAAALyW4HY9xMuyAAAAAH/AAAAAAAAAQfgAAL2GTAU+AALfAAAAAH/AAAAAAAAAQgAA
AL1aaxM+DmW3AAAAAH/AAAAAAAAAQgQAAL0/wN0+Bq/GAAAAAH/AAAAAAAAAQggAAL1Tw58+BX0M
AAAAAH/AAAAAAAAAQgwAALyxuag92nMlAAAAAH/AAAAAAAAAQhAAADwL9Oc9tLI9AAAAAH/AAAAA
AAAAQhQAADzMZjI9k8ziAAAAAH/AAAAAAAAAQhgAADzKQqU9ffZvAAAAAH/AAAAAAAAAQhwAAD2h
g349tkq2AAAAAH/AAAAAAAAAQiAAAD2Glx492yTCAAAAAH/AAAAAAAAAQiQAAD2D3EY+DSKEAAAA
AH/AAAAAAAAAQigAAD01c7U+D1xsAAAAAH/AAAAAAAAAQiwAADygJvk+A7vfAAAAAH/AAAAAAAAA
QjAAAD0Wim498N/+AAAAAH/AAAAAAAAAQjQAADzC4QI9/Ty6AAAAAH/AAAAAAAAAQjgAADr8hh09
y9C7AAAAAH/AAAAAAAAAQjwAALukdfM9043xAAAAAH/AAAAAAAAAQkAAALy4QFE96oG4AAAAAH/A
AAAAAAAAQkQAALz65uY94Ah/AAAAAH/AAAAAAAAAQkgAALyUwfc94qM0AAAAAH/AAAAAAAAAQkwA
ADlbrX090FAbAAAAAH/AAAAAAAAAQlAAADucvRI9vea8AAAAAH/AAAAAAAAAQlQAAD0VH4k9ri8P
AAAAAH/AAAAAAAAAQlgAAD1CiDM9r0XgAAAAAH/AAAAAAAAAQlwAAD1N64U9zOjEAAAAAH/AAAAA
AAAAQmAAAD0P2aM96bk6AAAAAH/AAAAAAAAAQmQAADyvumY+Bjt3AAAAAH/AAAAAAAAAQmgAADyl
2/A+EUTyAAAAAH/AAAAAAAAAQmwAAD0VVas+FGpVAAAAAH/AAAAAAAAAQnAAADxJnjM+C/itAAAA
AH/AAAAAAAAAQnQAADznq48+AeTzAAAAAH/AAAAAAAAAQngAADzYXHU96w3UAAAAAH/AAAAAAAAA
QnwAAD1EYCs9zGtxAAAAAH/AAAAAAAAAQoAAAD2WJX49vUMgAAAAAH/AAAAAAAAAQoIAAD1LkRE9
Z8t5AAAAAH/AAAAAAAAAQoQAAD0vmZo9hIWTAAAAAH/AAAAAAAAAQoYAADzK9cM9lIbUAAAAAH/A
AAAAAAAAQogAADyrHrg9qcagAAAAAH/AAAAAAAAAQooAAD2IQQA9tYXiAAAAAH/AAAAAAAAAQowA
AD4B9Og+Cu9+AAAAAH/AAAAAAAAAQo4AAD4CVVU+AkmwAAAAAH/AAAAAAAAAQpAAAD4Tov099/aF
AAAAAH/AAAAAAAAAQpIAAD41J3M+A3BGAAAAAH/AAAAAAAAAQpQAAD4vq8g+AgjNAAAAAH/AAAAA
AAAAQpYAAD4bh2s9/cPkAAAAAH/AAAAAAAAAQpgAAD3kyzo+As7uAAAAAH/AAAAAAAAAQpoAAD2d
c8o+AFJdAAAAAH/AAAAAAAAAQpwAAD2e64U9/1m/AAAAAH/AAAAAAAAAQp4AAD2jEbk9+lCPAAAA
AH/AAAAAAAAAQqAAAD2z+0Y+BrfoAAAAAH/AAAAAAAAAQqIAAD2/nYo9/XhUAAAAAH/AAAAAAAAA
QqQAAD3YnlM98JjtAAAAAH/AAAAAAAAAQqYAAD30ROw98HewAAAAAH/AAAAAAAAAQqgAAD3mZ/o9
/KFmAAAAAH/AAAAAAAAAQqoAAD3Ufm0+CthWAAAAAH/AAAAAAAAAQqwAAD2JSUE+Gf3BAAAAAH/A
AAAAAAAAQq4AAD0GxOw+G3n3AAAAAH/AAAAAAAAAQrAAADyIzmA+I0JCAAAAAH/AAAAAAAAAQrIA
ADw/MA0+Gl/yAAAAAH/AAAAAAAAAQrQAAD1MdJQ+EZ+kAAAAAH/AAAAAAAAAQrYAAD1Xg4s+AoeX
AAAAAH/AAAAAAAAAQrgAAD0K82Y+GZsYAAAAAH/AAAAAAAAAQroAAD0aQWE+E0AWAAAAAH/AAAAA
AAAAQrwAAD1GWcw+EjhJAAAAAH/AAAAAAAAAQr4AAD0a+CA+BzKiAAAAAH/AAAAAAAAAQsAAADyc
M/0+AlSWAAAAAH/AAAAAAAAAQsIAADyjZzA98eg8AAAAAH/AAAAAAAAAQsQAADwCIRU99UyBAAAA
AH/AAAAAAAAAQsYAALsu3iE9/IdHAAAAAH/AAAAAAAAAQsgAALzwAZM+CjvxAAAAAH/AAAAAAAAA
QsoAAL2BgsI+BTSpAAAAAH/AAAAAAAAAQswAAL2j+nw99M22AAAAAH/AAAAAAAAAQs4AAL3KZ5U9
7TUnAAAAAH/AAAAAAAAAQtAAAL3/XiE936w6AAAAAH/AAAAAAAAAQtIAAL4ejyo97AFuAAAAAH/A
AAAAAAAAQtQAAL4j9V498R5FAAAAAH/AAAAAAAAAQtYAAL4tI3I+AwVaAAAAAH/AAAAAAAAAQtgA
AL4564U+DbVJAAAAAH/AAAAAAAAAQtoAAL5Aq4U+FhJZAAAAAH/AAAAAAAAAQtwAAL4+Ao8+GJJw
AAAAAH/AAAAAAAAAQt4AAL4/1kE+EQ2XAAAAAH/AAAAAAAAAQuAAAL4+hR8+A+wlAAAAAH/AAAAA
AAAAQuIAAL5ZyBM+AEnXAAAAAH/AAAAAAAAAQuQAAL5hH4I+ApoHAAAAAH/AAAAAAAAAQuYAAL5i
Lnk+DdEcAAAAAH/AAAAAAAAAQugAAL5SdV4+DYUlAAAAAH/AAAAAAAAAQuoAAL433PM+Gh6hAAAA
AH/AAAAAAAAAQuwAAL4jiQ8+F+wMAAAAAH/AAAAAAAAAQu4AAL4QFwo+FdfTAAAAAH/AAAAAAAAA
QvAAAL4P3us+DA+WAAAAAH/AAAAAAAAAQvIAAL4UGNA+G0woAAAAAH/AAAAAAAAAQvQAAL4bvHU+
JoVhAAAAAH/AAAAAAAAAQvYAAL4//T4+I0sKAAAAAH/AAAAAAAAAQvgAAL5XCj0+McmeAAAAAH/A
AAAAAAAAQvoAAL5IAfg+SJ1jAAAAAH/AAAAAAAAAQvwAAL5Z8mo+VkXPAAAAAH/AAAAAAAAAQv4A
AL53tow+WtUKAAAAAH/AAAAAAAAAQwAAAL54FqU+XZdwAAAAAH/AAAAAAAAAQwEAAL51KJE+YCDb
AAAAAH/AAAAAAAAAQwIAAL52ygs+bBPSAAAAAH/AAAAAAAAAQwMAAL6BBKE+b4F3AAAAAH/AAAAA
AAAAQwQAAL6HuNA+bx+4AAAAAH/AAAAAAAAAQwUAAL6M8xo+fFBlAAAAAH/AAAAAAAAAQwYAAL6X
SSg+hydSAAAAAH/AAAAAAAAAQwcAAL6a2CA+jlfDAAAAAH/AAAAAAAAAQwgAAL6h8s4+mRQ3AAAA
AH/AAAAAAAAAQwkAAL6hAZM+nbhoAAAAAH/AAAAAAAAAQwoAAL6a+YA+m5OXAAAAAH/AAAAAAAAA
QwsAAL6VHKc+nGVHAAAAAH/AAAAAAAAAQwwAAL6KUL0+noJjAAAAAH/AAAAAAAAAQw0AAL57TM0+
nuG+AAAAAH/AAAAAAAAAQw4AAL6CIPw+pT+nAAAAAH/AAAAAAAAAQw8AAL6B6Sg+qm3nAAAAAH/A
AAAAAAAAQxAAAL6CYfg+sQdWAAAAAH/AAAAAAAAAQxEAAL6QuLc+stuJAAAAAH/AAAAAAAAAQxIA
AL6XIS4+s9vTAAAAAH/AAAAAAAAAQxMAAL6X/Kc+rzl1AAAAAH/AAAAAAAAAQxQAAL6fCQ8+rBVS
AAAAAH/AAAAAAAAAQxUAAL6g0Is+pAFoAAAAAH/AAAAAAAAAQxYAAL6syKo+npM2AAAAAH/AAAAA
AAAAQxcAAL6ucHE+mzT5AAAAAH/AAAAAAAAAQxgAAL6ujck+mMwYAAAAAH/AAAAAAAAAQxkAAL6v
q1M+mR0oAAAAAH/AAAAAAAAAQxoAAL6kzpM+m6wrAAAAAH/AAAAAAAAAQxsAAL6n6/I+oGgHAAAA
AH/AAAAAAAAAQxwAAL6tHQw+owEWAAAAAH/AAAAAAAAAQx0AAL6kYtM+qNevAAAAAH/AAAAAAAAA
Qx4AAL6p1/U+sVSAAAAAAH/AAAAAAAAAQx8AAL6sFBY+u378AAAAAH/AAAAAAAAAQyAAAL6pktc+
w4QPAAAAAH/AAAAAAAAAQyEAAL6c1mI+xmxIAAAAAH/AAAAAAAAAQyIAAL6K9/U+y5l4AAAAAH/A
AAAAAAAAQyMAAL6Aq6c+0ZTgAAAAAH/AAAAAAAAAQyQAAL5zM1U+0q+IAAAAAH/AAAAAAAAAQyUA
AL5zbzI+0i+yAAAAAH/AAAAAAAAAQyYAAL5+ueU+1FGiAAAAAH/AAAAAAAAAQycAAL6BlnM+2G5A
AAAAAH/AAAAAAAAAQygAAL6FiSg+4Fk/AAAAAH/AAAAAAAAAQykAAL6M0Gk+489AAAAAAH/AAAAA
AAAAQyoAAL6GyNQ+4NwIAAAAAH/AAAAAAAAAQysAAL571rY+5HwbAAAAAH/AAAAAAAAAQywAAL5u
+Rw+5dpRAAAAAH/AAAAAAAAAQy0AAL5ZV7I+48fzAAAAAH/AAAAAAAAAQy4AAL5QSKo+3aWbAAAA
AH/AAAAAAAAAQy8AAL5aQyc+1rdQAAAAAH/AAAAAAAAAQzAAAL6Al4g+1ilGAAAAAH/AAAAAAAAA
QzEAAL6UU6A+znV3AAAAAH/AAAAAAAAAQzIAAL6eM7E+z780AAAAAH/AAAAAAAAAQzMAAL6lT58+
0bKnAAAAAH/AAAAAAAAAQzQAAL6eAWk+znAKAAAAAH/AAAAAAAAAQzUAAL6ba44+z9bDAAAAAH/A
AAAAAAAAQzYAAL6IJWI+07pKAAAAAH/AAAAAAAAAQzcAAL5zw98+2YB2AAAAAH/AAAAAAAAAQzgA
AL5WGFo+3nfbAAAAAH/AAAAAAAAAQzkAAL5Kd1Y+5UOgAAAAAH/AAAAAAAAAQzoAAL5KmFo+7QSG
AAAAAH/AAAAAAAAAQzsAAL5PCek+7SXXAAAAAH/AAAAAAAAAQzwAAL5eesA+8CmLAAAAAH/AAAAA
AAAAQz0AAL5qWoU+8yjaAAAAAH/AAAAAAAAAQz4AAL5oaD0+9z98AAAAAH/AAAAAAAAAQz8AAL5q
sY8+/sHlAAAAAH/AAAAAAAAAQ0AAAL5sOV8/AuylAAAAAH/AAAAAAAAAQ0EAAL53gl0/AQYsAAAA
AH/AAAAAAAAAQ0IAAL5xXGw+/lXkAAAAAH/AAAAAAAAAQ0MAAL5stwI+9tbnAAAAAH/AAAAAAAAA
Q0QAAL5haF8+8dfWAAAAAH/AAAAAAAAAQ0UAAL478vA+5ZWRAAAAAH/AAAAAAAAAQ0YAAL4ZyAI+
5qUUAAAAAH/AAAAAAAAAQ0cAAL4AgPw+4LU1AAAAAH/AAAAAAAAAQ0gAAL3EGGs+4IgjAAAAAH/A
AAAAAAAAQ0kAAL2rgho+4O8cAAAAAH/AAAAAAAAAQ0oAAL3IO/8+6DCUAAAAAH/AAAAAAAAAQ0sA
AL3AsX4+7etwAAAAAH/AAAAAAAAAQ0wAAL3twYI+8T/ZAAAAAH/AAAAAAAAAQ00AAL4JMmo+9xEM
AAAAAH/AAAAAAAAAQ04AAL3/M/0++vUdAAAAAH/AAAAAAAAAQ08AAL4JiuU++qmIAAAAAH/AAAAA
AAAAQ1AAAL4C7/w+/U1WAAAAAH/AAAAAAAAAQ1EAAL4BEew/AQM5AAAAAH/AAAAAAAAAQ1IAAL4D
yoE+/ik2AAAAAH/AAAAAAAAAQ1MAAL4FVuk++zmSAAAAAH/AAAAAAAAAQ1QAAL3qji4++wYIAAAA
AH/AAAAAAAAAQ1UAAL3/g88++roKAAAAAH/AAAAAAAAAQ1YAAL4CEug++EfFAAAAAH/AAAAAAAAA
Q1cAAL39gsI+/E3OAAAAAH/AAAAAAAAAQ1gAAL3i/Nk/AGqZAAAAAH/AAAAAAAAAQ1kAAL3QC44/
AGEwAAAAAH/AAAAAAAAAQ1oAAL2+szM/AUNqAAAAAH/AAAAAAAAAQ1sAAL3GILA+/llqAAAAAH/A
AAAAAAAAQ1wAAL39kCY+/RECAAAAAH/AAAAAAAAAQ10AAL4AnUc++gWDAAAAAH/AAAAAAAAAQ14A
AL4oPeY++C5uAAAAAH/AAAAAAAAAQ18AAL445MI+8udOAAAAAH/AAAAAAAAAQ2AAAL5KSMw+7Q18
AAAAAH/AAAAAAAAAQ2EAAL5MBoA+7DMLAAAAAH/AAAAAAAAAQ2IAAL5hPMk+6pa6AAAAAH/AAAAA
AAAAQ2MAAL5dK8g+4j99AAAAAH/AAAAAAAAAQ2QAAL5X/cU+3QMhAAAAAH/AAAAAAAAAQ2UAAL5i
OV8+264rAAAAAH/AAAAAAAAAQ2YAAL5d8iY+1GPqAAAAAH/AAAAAAAAAQ2cAAL5N5mY+1p1UAAAA
AH/AAAAAAAAAQ2gAAL5F8C4+3UXaAAAAAH/AAAAAAAAAQ2kAAL4n/2k+4zfiAAAAAH/AAAAAAAAA
Q2oAAL4Vn5c+9bVAAAAAAH/AAAAAAAAAQ2sAAL4SaJ4++B3tAAAAAH/AAAAAAAAAQ2wAAL4uvE8+
/yMgAAAAAH/AAAAAAAAAQ20AAL45Cdk++jKHAAAAAH/AAAAAAAAAQ24AAL6BCQ8/BPcvAAAAAH/A
AAAAAAAAQ28AAL5hW+Y+6vv9AAAAAH/AAAAAAAAAQ3AAAL5d3Yo+5mp9AAAAAH/AAAAAAAAAQ3EA
AL5Eog0+4kHGAAAAAH/AAAAAAAAAQ3IAAL4gtic+2Sr8AAAAAH/AAAAAAAAAQ3MAAL4OoaQ+1Q5Y
AAAAAH/AAAAAAAAAQ3QAAL4QpVU+1iNlAAAAAH/AAAAAAAAAQ3UAAL4IuxQ+0xxfAAAAAH/AAAAA
AAAAQ3YAAL3idA4+z4nAAAAAAH/AAAAAAAAAQ3cAAL3U8Dc+02aRAAAAAH/AAAAAAAAAQ3gAAL32
DoI+4axpAAAAAH/AAAAAAAAAQ3kAAL3and4+6kjuAAAAAH/AAAAAAAAAQ3oAAL24D8k+8pNlAAAA
AH/AAAAAAAAAQ3sAAL3tHCk+90ZSAAAAAH/AAAAAAAAAQ3wAAL4LdcM+9O/AAAAAAH/AAAAAAAAA
Q30AAL4IKj0+8ON5AAAAAH/AAAAAAAAAQ34AAL4PWBs+5XUeAAAAAH/AAAAAAAAAQ38AAL4WuIk+
3vxlAAAAAH/AAAAAAAAAQ4AAAL4S0lk+2hCAAAAAAH/AAAAAAAAAQ4CAAL4DmWM+3JcXAAAAAH/A
AAAAAAAAQ4EAAL36GuE+4BUxAAAAAH/AAAAAAAAAQ4GAAL3H+34+6utcAAAAAH/AAAAAAAAAQ4IA
AL3peGU+8htnAAAAAH/AAAAAAAAAQ4KAAL3C/qU+9HugAAAAAH/AAAAAAAAAQ4MAAL3UopQ+8Xg0
AAAAAH/AAAAAAAAAQ4OAAL3wlBw+7GcGAAAAAH/AAAAAAAAAQ4QAAL3k1/w+7mJtAAAAAH/AAAAA
AAAAQ4SAAL33318+8OTGAAAAAH/AAAAAAAAAQ4UAAL4HSd4+49oqAAAAAH/AAAAAAAAAQ4WAAL4C
yUY+2E2WAAAAAH/AAAAAAAAAQ4YAAL4CXGs+znBBAAAAAH/AAAAAAAAAQ4aAAL4C9zU+z7ARAAAA
AH/AAAAAAAAAQ4cAAL4OyTM+zey0AAAAAH/AAAAAAAAAQ4eAAL4atMI+yXG5AAAAAH/AAAAAAAAA
Q4gAAL4eHnY+y04cAAAAAH/AAAAAAAAAQ4iAAL4zgnw+1rzzAAAAAH/AAAAAAAAAQ4kAAL43KYQ+
2FYaAAAAAH/AAAAAAAAAQ4mAAL5OIFo+3cT2AAAAAH/AAAAAAAAAQ4oAAL5rPns+49T8AAAAAH/A
AAAAAAAAQ4qAAL5pTf0+4bDhAAAAAH/AAAAAAAAAQ4sAAL5wJJ4+5WRMAAAAAH/AAAAAAAAAQ4uA
AL6PBpA+34MqAAAAAH/AAAAAAAAAQ4wAAL6DrOA+3ZWsAAAAAH/AAAAAAAAAQ4yAAL5jroI+3iRr
AAAAAH/AAAAAAAAAQ40AAL482oA+2Qy6AAAAAH/AAAAAAAAAQ42AAL4z6VA+4RGoAAAAAH/AAAAA
AAAAQ44AAL5B2a0+6AHpAAAAAH/AAAAAAAAAQ46AAL48jTo+5l7wAAAAAH/AAAAAAAAAQ48AAL42
ndQ+5N/iAAAAAH/AAAAAAAAAQ4+AAL4imxA+31loAAAAAH/AAAAAAAAAQ5AAAL4z/Qs+2QFuAAAA
AH/AAAAAAAAAQ5CAAL4/UOo+1oM6AAAAAH/AAAAAAAAAQ5EAAL5HF2g+2GpCAAAAAH/AAAAAAAAA
Q5GAAL5R+iY+3BGLAAAAAH/AAAAAAAAAQ5IAAL5LhME+3kAqAAAAAH/AAAAAAAAAQ5KAAL5Cjac+
4WKJAAAAAH/AAAAAAAAAQ5MAAL5CDqE+4oQsAAAAAH/AAAAAAAAAQ5OAAL46M1I+6SSQAAAAAH/A
AAAAAAAAQ5QAAL5OL6o+7fqjAAAAAH/AAAAAAAAAQ5SAAL5GWKA+7Fm1AAAAAH/AAAAAAAAAQ5UA
AL45w8c+8cU0AAAAAH/AAAAAAAAAQ5WAAL5A5U4+6+7NAAAAAH/AAAAAAAAAQ5YAAL5C2hY+54c0
AAAAAH/AAAAAAAAAQ5aAAL5SEsY+6U/QAAAAAH/AAAAAAAAAQ5cAAL5j5sQ+6K4bAAAAAH/AAAAA
AAAAQ5eAAL53ABA+60z8AAAAAH/AAAAAAAAAQ5gAAL54Pwg+57cfAAAAAH/AAAAAAAAAQ5iAAL5/
FRg+5QIHAAAAAH/AAAAAAAAAQ5kAAL51yhM+4bp4AAAAAH/AAAAAAAAAQ5mAAL59qAI+4MB6AAAA
AH/AAAAAAAAAQ5oAAL6AZsE+3qu+AAAAAH/AAAAAAAAAQ5qAAL6C9f4+4+9HAAAAAH/AAAAAAAAA
Q5sAAL5R37k++drWAAAAAH/AAAAAAAAAQ5uAAL5AZBM+/wd4AAAAAH/AAAAAAAAAQ5wAAL5SGSI/
ASbXAAAAAH/AAAAAAAAAQ5yAAL4S0Ms++i/AAAAAAH/AAAAAAAAAQ50AAL34h64+/2OpAAAAAH/A
AAAAAAAAQ52AAL3OYH0/AGj0AAAAAH/AAAAAAAAAQ54AAL04xlw+/2TyAAAAAH/AAAAAAAAAQ56A
AL2X+sM+/0H6AAAAAH/AAAAAAAAAQ58AAL2tNos+/MRLAAAAAH/AAAAAAAAAQ5+AAL35/YY+/lKT
AAAAAH/AAAAAAAAAQ6AAAL4RYzY/AoMKAAAAAH/AAAAAAAAAQ6CAAL4yyCo/BSmiAAAAAH/AAAAA
AAAAQ6EAAL5D6oQ/Bz+cAAAAAH/AAAAAAAAAQ6GAAL49oic/CI7eAAAAAH/AAAAAAAAAQ6IAAL43
M6k/BsizAAAAAH/AAAAAAAAAQ6KAAL386CI+9I15AAAAAH/AAAAAAAAA</set>
      <set id="src_61" fmt="ptset">AAAABnNyY182MQAAAAAAAAAGAAABqsLIAAA+4cA2PhWPHAAAAAB/wAAAAAAAAMLGAAA+4XA8PhfI
agAAAAB/wAAAAAAAAMLEAAA++EPXPjIVFQAAAAB/wAAAAAAAAMLCAAA/BDmrPkFDqwAAAAB/wAAA
AAAAAMLAAAA/D6SJPkRawQAAAAB/wAAAAAAAAMK+AAA/DFSPPkKqpgAAAAB/wAAAAAAAAMK8AAA/
BrKNPkh10QAAAAB/wAAAAAAAAMK6AAA/CQfqPlgb9gAAAAB/wAAAAAAAAMK4AAA/CzSaPlEfSQAA
AAB/wAAAAAAAAMK2AAA/ByFyPk+UvgAAAAB/wAAAAAAAAMK0AAA/B7QrPkHAHQAAAAB/wAAAAAAA
AMKyAAA/FwJ0PleA9gAAAAB/wAAAAAAAAMKwAAA/FjZ5Pj4+3AAAAAB/wAAAAAAAAMKuAAA/Cy/C
Pi80jQAAAAB/wAAAAAAAAMKsAAA/CfZ9PikTQQAAAAB/wAAAAAAAAMKqAAA+/EFuPhzgfwAAAAB/
wAAAAAAAAMKoAAA+64xZPg1s8QAAAAB/wAAAAAAAAMKmAAA+2SlwPelkqgAAAAB/wAAAAAAAAMKk
AAA+5L5/PeC+ygAAAAB/wAAAAAAAAMKiAAA+54B9PfmVqwAAAAB/wAAAAAAAAMKgAAA+1cqjPhRE
SgAAAAB/wAAAAAAAAMKeAAA+syItPhYfQAAAAAB/wAAAAAAAAMKcAAA+ocEzPhH3NgAAAAB/wAAA
AAAAAMKaAAA+kZndPgxo4QAAAAB/wAAAAAAAAMKYAAA+hoCbPhEPFwAAAAB/wAAAAAAAAMKWAAA+
lRhlPhaiHQAAAAB/wAAAAAAAAMKUAAA+jlzGPg9LMgAAAAB/wAAAAAAAAMKSAAA+h3pzPgTJtAAA
AAB/wAAAAAAAAMKQAAA+k/uCPgwTDQAAAAB/wAAAAAAAAMKOAAA+ibmGPhce9gAAAAB/wAAAAAAA
AMKMAAA+eGAEPiJd5AAAAAB/wAAAAAAAAMKKAAA+ZdNFPieX/wAAAAB/wAAAAAAAAMKIAAA+HCJ6
PhWC7AAAAAB/wAAAAAAAAMKGAAA+BGSdPgANtgAAAAB/wAAAAAAAAMKEAAA92oSFPfmBYAAAAAB/
wAAAAAAAAMKCAAA+DadhPgmdMgAAAAB/wAAAAAAAAMKAAAA+BdtlPgibcgAAAAB/wAAAAAAAAMJ8
AAA+MOFbPgXFoAAAAAB/wAAAAAAAAMJ4AAA+MX/PPgmwQwAAAAB/wAAAAAAAAMJ0AAA+NcQfPgpK
DgAAAAB/wAAAAAAAAMJwAAA+IOuqPhHhswAAAAB/wAAAAAAAAMJsAAA+F6apPisyggAAAAB/wAAA
AAAAAMJoAAA+Ga2dPimhLgAAAAB/wAAAAAAAAMJkAAA+JPcnPhYUDQAAAAB/wAAAAAAAAMJgAAA+
Z4CmPf/84AAAAAB/wAAAAAAAAMJcAAA+b4XhPgFYAAAAAAB/wAAAAAAAAMJYAAA+XGeWPgtVfgAA
AAB/wAAAAAAAAMJUAAA+MocuPhF9cwAAAAB/wAAAAAAAAMJQAAA+I9IWPhZLEwAAAAB/wAAAAAAA
AMJMAAA+LIsSPhrlGgAAAAB/wAAAAAAAAMJIAAA+LKmBPh1JsAAAAAB/wAAAAAAAAMJEAAA+NMwT
PiBwaAAAAAB/wAAAAAAAAMJAAAA+SnMNPi3AgwAAAAB/wAAAAAAAAMI8AAA9zRTfPnLKYwAAAAB/
wAAAAAAAAMI4AAA93iAsPnHJNAAAAAB/wAAAAAAAAMI0AAA9+l9sPnm10wAAAAB/wAAAAAAAAMIw
AAA9+jAzPnpI+AAAAAB/wAAAAAAAAMIsAAA990yyPmDVBQAAAAB/wAAAAAAAAMIoAAA+FU2DPkxu
ygAAAAB/wAAAAAAAAMIkAAA95YJSPkQUaQAAAAB/wAAAAAAAAMIgAAA9v1VmPjuZtwAAAAB/wAAA
AAAAAMIcAAA922x+PkLGxQAAAAB/wAAAAAAAAMIYAAA9zBeHPkaWOgAAAAB/wAAAAAAAAMIUAAA9
rV0wPkwydgAAAAB/wAAAAAAAAMIQAAA9qsfuPlhuCAAAAAB/wAAAAAAAAMIMAAA+K7wCPmsU1gAA
AAB/wAAAAAAAAMIIAAA+PIp2PmCSvwAAAAB/wAAAAAAAAMIEAAA+CA0wPmdlRAAAAAB/wAAAAAAA
AMIAAAA99lmqPnHWVgAAAAB/wAAAAAAAAMH4AAA+APAMPmrQDgAAAAB/wAAAAAAAAMHwAAA9/jkh
PnWh6wAAAAB/wAAAAAAAAMHoAAA+HAe0Pm/fqAAAAAB/wAAAAAAAAMHgAAA+H4TIPnjrOAAAAAB/
wAAAAAAAAMHYAAA+JYGqPn1GqwAAAAB/wAAAAAAAAMHQAAA+Ose7PoBMXAAAAAB/wAAAAAAAAMHI
AAA+NSREPoFKtQAAAAB/wAAAAAAAAMHAAAA+HJuePm8LvAAAAAB/wAAAAAAAAMG4AAA+C5zcPms4
twAAAAB/wAAAAAAAAMGwAAA+FJWvPlwqOgAAAAB/wAAAAAAAAMGoAAA+AGfGPlFZgwAAAAB/wAAA
AAAAAMGgAAA+EUVtPl2iOQAAAAB/wAAAAAAAAMGYAAA+E0O4PmHM5QAAAAB/wAAAAAAAAMGQAAA9
/ICtPliHswAAAAB/wAAAAAAAAMGIAAA+AbZFPlnchwAAAAB/wAAAAAAAAMGAAAA92WYePl3SKAAA
AAB/wAAAAAAAAMFwAAA9wAUKPl43TwAAAAB/wAAAAAAAAMFgAAA9c+ntPl9h2gAAAAB/wAAAAAAA
AMFQAAA9mCLVPmdGvAAAAAB/wAAAAAAAAMFAAAA9wSETPmJ2HAAAAAB/wAAAAAAAAMEwAAA9yOoR
PmOWhgAAAAB/wAAAAAAAAMEgAAA+HKmHPk6vfwAAAAB/wAAAAAAAAMEQAAA+JoxDPj6J5gAAAAB/
wAAAAAAAAMEAAAA+GCqWPid2MgAAAAB/wAAAAAAAAMDgAAA+AtPYPh8powAAAAB/wAAAAAAAAMDA
AAA+C1WyPg8p9gAAAAB/wAAAAAAAAMCgAAA+GThgPhlNMgAAAAB/wAAAAAAAAMCAAAA+Hm1uPhyr
bQAAAAB/wAAAAAAAAMBAAAA+DjgvPidxpQAAAAB/wAAAAAAAAMAAAAA+CtpFPiMAVQAAAAB/wAAA
AAAAAL+AAAA+FDLuPh/WlAAAAAB/wAAAAAAAAAAAAAA+AdUIPi3VUwAAAAB/wAAAAAAAAD+AAAA+
IHTwPjP0vgAAAAB/wAAAAAAAAEAAAAA+KEl5PjH0LQAAAAB/wAAAAAAAAEBAAAA+FlxkPkGShAAA
AAB/wAAAAAAAAECAAAA+OnPhPkTJbgAAAAB/wAAAAAAAAECgAAA+P8mOPk2dLQAAAAB/wAAAAAAA
AEDAAAA+NYNJPlekPgAAAAB/wAAAAAAAAEDgAAA+RGNxPmKX6AAAAAB/wAAAAAAAAEEAAAA+VvCh
PlFY4wAAAAB/wAAAAAAAAEEQAAA+lklrPndSaAAAAAB/wAAAAAAAAEEgAAA+i6lUPmWd9QAAAAB/
wAAAAAAAAEEwAAA+kCILPlvfzAAAAAB/wAAAAAAAAEFAAAA+i0sYPlcIIAAAAAB/wAAAAAAAAEFQ
AAA+hMezPl7hoQAAAAB/wAAAAAAAAEFgAAA+tjrTPouVMgAAAAB/wAAAAAAAAEFwAAA+k43RPo1Q
UQAAAAB/wAAAAAAAAEGAAAA+IVD5PmRzjAAAAAB/wAAAAAAAAEGIAAA+EqxUPmI8jQAAAAB/wAAA
AAAAAEGQAAA+C6p0PmsdsAAAAAB/wAAAAAAAAEGYAAA+O7z5PlbLoQAAAAB/wAAAAAAAAEGgAAA+
Qjm4PmSi1AAAAAB/wAAAAAAAAEGoAAA+Z3GVPllMVQAAAAB/wAAAAAAAAEGwAAA+NMU6PlMSagAA
AAB/wAAAAAAAAEG4AAA+HDi2Pk/pQAAAAAB/wAAAAAAAAEHAAAA+KBeVPkxWiAAAAAB/wAAAAAAA
AEHIAAA+O1kuPkm0jwAAAAB/wAAAAAAAAEHQAAA+TrfEPjozqQAAAAB/wAAAAAAAAEHYAAA+f3FG
Pks/fQAAAAB/wAAAAAAAAEHgAAA+fyLcPkIGpwAAAAB/wAAAAAAAAEHoAAA+bBDbPkoV2gAAAAB/
wAAAAAAAAEHwAAA+X3P9PlkCYwAAAAB/wAAAAAAAAEH4AAA+RTO6PlxqagAAAAB/wAAAAAAAAEIA
AAA+PYarPlmFbAAAAAB/wAAAAAAAAEIEAAA+MSs3PljhgwAAAAB/wAAAAAAAAEIIAAA+N0jVPmC7
HwAAAAB/wAAAAAAAAEIMAAA+N3RoPmM0XgAAAAB/wAAAAAAAAEIQAAA+RIFQPl5GZwAAAAB/wAAA
AAAAAEIUAAA+UOP1Pl/6dAAAAAB/wAAAAAAAAEIYAAA9pTZCPk0ayAAAAAB/wAAAAAAAAEIcAAA9
W2ZFPlJdhgAAAAB/wAAAAAAAAEIgAAA9j8LrPk0fRAAAAAB/wAAAAAAAAEIkAAA9sAyWPk9jKgAA
AAB/wAAAAAAAAEIoAAA97QgEPk01/AAAAAB/wAAAAAAAAEIsAAA99TWLPj5fIQAAAAB/wAAAAAAA
AEIwAAA94zeBPkfaUwAAAAB/wAAAAAAAAEI0AAA9yVN1PjuYvQAAAAB/wAAAAAAAAEI4AAA9cu/d
Pk3RtwAAAAB/wAAAAAAAAEI8AAA9XNoUPkFsdQAAAAB/wAAAAAAAAEJAAAA9kBlpPkADDwAAAAB/
wAAAAAAAAEJEAAA9xrDbPjTamQAAAAB/wAAAAAAAAEJIAAA93D0tPjJP/AAAAAB/wAAAAAAAAEJM
AAA9+YRqPkfOSQAAAAB/wAAAAAAAAEJQAAA+GmU5PjUErQAAAAB/wAAAAAAAAEJUAAA+E9RrPkCh
KQAAAAB/wAAAAAAAAEJYAAA+ApT3PkEahQAAAAB/wAAAAAAAAEJcAAA98ukBPkDrJgAAAAB/wAAA
AAAAAEJgAAA96BWvPjdnuAAAAAB/wAAAAAAAAEJkAAA+DIW9PjSNsgAAAAB/wAAAAAAAAEJoAAA+
HcKUPjtSqAAAAAB/wAAAAAAAAEJsAAA+Py8fPiuadAAAAAB/wAAAAAAAAEJwAAA+R7eXPimEDwAA
AAB/wAAAAAAAAEJ0AAA+Zy19PheZJgAAAAB/wAAAAAAAAEJ4AAA+WXIgPg5ikAAAAAB/wAAAAAAA
AEJ8AAA+S/jhPhfWRwAAAAB/wAAAAAAAAEKAAAA+L+OLPiTnLAAAAAB/wAAAAAAAAEKCAAA+QasZ
Pi+8AAAAAAB/wAAAAAAAAEKEAAA+QPF3Pik2TgAAAAB/wAAAAAAAAEKGAAA+TNlQPj1s1wAAAAB/
wAAAAAAAAEKIAAA+PK3LPj8zIgAAAAB/wAAAAAAAAEKKAAA+QLGcPjy1JAAAAAB/wAAAAAAAAEKM
AAA+UikFPkWy/gAAAAB/wAAAAAAAAEKOAAA+Z7IoPjtjWQAAAAB/wAAAAAAAAEKQAAA+gAnoPjFV
MQAAAAB/wAAAAAAAAEKSAAA+jJigPimhxwAAAAB/wAAAAAAAAEKUAAA+nL+bPi9u9QAAAAB/wAAA
AAAAAEKWAAA+l95GPhpsFgAAAAB/wAAAAAAAAEKYAAA+jUWLPg334AAAAAB/wAAAAAAAAEKaAAA+
fllBPgcxtwAAAAB/wAAAAAAAAEKcAAA+hh7wPg8HQwAAAAB/wAAAAAAAAEKeAAA+hsZGPhNf1AAA
AAB/wAAAAAAAAEKgAAA+i5FlPhg1NwAAAAB/wAAAAAAAAEKiAAA+hLw8PhugPAAAAAB/wAAAAAAA
AEKkAAA+jsqjPhPQNgAAAAB/wAAAAAAAAEKmAAA+nu96PguqyAAAAAB/wAAAAAAAAEKoAAA+q7iG
PgriHgAAAAB/wAAAAAAAAEKqAAA+pZ6+PfAkPAAAAAB/wAAAAAAAAEKsAAA+qCOxPgTnyQAAAAB/
wAAAAAAAAEKuAAA+rGIxPhA1oQAAAAB/wAAAAAAAAEKwAAA+rHxTPiHxTQAAAAB/wAAAAAAAAEKy
AAA+tQRVPjCfSgAAAAB/wAAAAAAAAEK0AAA+txxEPjngCQAAAAB/wAAAAAAAAEK2AAA+vd6KPkEg
OwAAAAB/wAAAAAAAAEK4AAA+w5aWPj7ApwAAAAB/wAAAAAAAAEK6AAA+uh7jPjAjWQAAAAB/wAAA
AAAAAEK8AAA+y/l7Phu6AgAAAAB/wAAAAAAAAEK+AAA+yNV6PgW1RQAAAAB/wAAAAAAAAELAAAA+
0QzIPhBEigAAAAB/wAAAAAAAAELCAAA+55OtPhQrwwAAAAB/wAAAAAAAAELEAAA+7L7aPh3j3wAA
AAB/wAAAAAAAAELGAAA+6mLiPiBNewAAAAB/wAAAAAAAAELIAAA+7QdAPhwV6wAAAAB/wAAAAAAA
AELKAAA+96k5PhfjPQAAAAB/wAAAAAAAAELMAAA/BN8qPhC+fAAAAAB/wAAAAAAAAELOAAA/DSzj
PgfuWQAAAAB/wAAAAAAAAELQAAA/HSnxPgfXigAAAAB/wAAAAAAAAELSAAA/IvJzPgNujAAAAAB/
wAAAAAAAAELUAAA/GZ7GPga4IAAAAAB/wAAAAAAAAELWAAA/IzGwPgLvGQAAAAB/wAAAAAAAAELY
AAA/LdngPhTaCQAAAAB/wAAAAAAAAELaAAA/OWI6PhSXHwAAAAB/wAAAAAAAAELcAAA/QKILPhiw
VwAAAAB/wAAAAAAAAELeAAA/RjMjPiSYDAAAAAB/wAAAAAAAAELgAAA+8LhAPpsobAAAAAB/wAAA
AAAAAELiAAA+9zfNPqA7sQAAAAB/wAAAAAAAAELkAAA+96iiPp8qbwAAAAB/wAAAAAAAAELmAAA/
BrSCPo/MMAAAAAB/wAAAAAAAAELoAAA/DGNQPo+u+QAAAAB/wAAAAAAAAELqAAA/CnwGPoYtegAA
AAB/wAAAAAAAAELsAAA/FgHPPogpOgAAAAB/wAAAAAAAAELuAAA/IIJUPpAQiwAAAAB/wAAAAAAA
AELwAAA/eWYrPjuMDQAAAAB/wAAAAAAAAELyAAA/gfxFPkcaHgAAAAB/wAAAAAAAAEL0AAA/gqgb
PkY31gAAAAB/wAAAAAAAAEL2AAA/hUQ1PlUcUwAAAAB/wAAAAAAAAEL4AAA/jTf0Plg5JgAAAAB/
wAAAAAAAAEL6AAA/lDF3Pk2v+AAAAAB/wAAAAAAAAEL8AAA/lR0KPkdi7gAAAAB/wAAAAAAAAEL+
AAA/lr1TPk8umAAAAAB/wAAAAAAAAEMAAAA/lxIgPk4UKwAAAAB/wAAAAAAAAEMBAAA/l0pwPlV9
HAAAAAB/wAAAAAAAAEMCAAA/mA7xPln4rwAAAAB/wAAAAAAAAEMDAAA/mu65PmNlKQAAAAB/wAAA
AAAAAEMEAAA/nzK5PmUGMAAAAAB/wAAAAAAAAEMFAAA/o6W5PmZGgQAAAAB/wAAAAAAAAEMGAAA/
pEIBPmioCAAAAAB/wAAAAAAAAEMHAAA/pajrPnI4cgAAAAB/wAAAAAAAAEMIAAA/qdWLPm3ybgAA
AAB/wAAAAAAAAEMJAAA/rg3KPm5U+wAAAAB/wAAAAAAAAEMKAAA/rtrNPmwqHgAAAAB/wAAAAAAA
AEMLAAA/r92dPmq7cwAAAAB/wAAAAAAAAEMMAAA/ssU0Pmb7eQAAAAB/wAAAAAAAAEMNAAA/tDHH
PmGvyAAAAAB/wAAAAAAAAEMOAAA/t00LPlkuXAAAAAB/wAAAAAAAAEMPAAA/u2XZPlMDLgAAAAB/
wAAAAAAAAEMQAAA/vc/PPmOKyAAAAAB/wAAAAAAAAEMRAAA/wiZUPmw8AQAAAAB/wAAAAAAAAEMS
AAA/wPwKPmm03wAAAAB/wAAAAAAAAEMTAAA/y2xkPm7cyAAAAAB/wAAAAAAAAEMUAAA/yqTgPnDY
CAAAAAB/wAAAAAAAAEMVAAA/zimoPnNi8AAAAAB/wAAAAAAAAEMWAAA/zx/CPn0NWQAAAAB/wAAA
AAAAAEMXAAA/0c6+PoFjeAAAAAB/wAAAAAAAAEMYAAA/2RzFPoDzPgAAAAB/wAAAAAAAAEMZAAA/
3xj4PogFxwAAAAB/wAAAAAAAAEMaAAA/4o0xPoZi8QAAAAB/wAAAAAAAAEMbAAA/1zbLPnA4BQAA
AAB/wAAAAAAAAEMcAAA/50rqPop1fAAAAAB/wAAAAAAAAEMdAAA/6jfNPo/WPgAAAAB/wAAAAAAA
AEMeAAA/7pOtPpIxhgAAAAB/wAAAAAAAAEMfAAA/92wLPpqG1AAAAAB/wAAAAAAAAEMgAAA/+OhS
Pp3skQAAAAB/wAAAAAAAAEMhAABAAJV4PqENdQAAAAB/wAAAAAAAAEMiAABAAEAwPpz5OQAAAAB/
wAAAAAAAAEMjAABAADmQPpyAQwAAAAB/wAAAAAAAAEMkAABAAA52Ppt68AAAAAB/wAAAAAAAAEMl
AABAAtyTPpsOAAAAAAB/wAAAAAAAAEMmAABABV1RPp6tgQAAAAB/wAAAAAAAAEMnAABAB3okPqRq
DQAAAAB/wAAAAAAAAEMoAABACxTdPqL3hgAAAAB/wAAAAAAAAEMpAABABnaQPpTDVgAAAAB/wAAA
AAAAAEMqAABACwmqPpdmMAAAAAB/wAAAAAAAAEMrAABACzu1Ppka+AAAAAB/wAAAAAAAAEMsAABA
DBoiPp4/SQAAAAB/wAAAAAAAAEMtAABADmoKPqOuCAAAAAB/wAAAAAAAAEMuAABAEcNJPqd3PAAA
AAB/wAAAAAAAAEMvAABAFLhAPqf8rAAAAAB/wAAAAAAAAEMwAABAFYD5PqQqXgAAAAB/wAAAAAAA
AEMxAABAFzSnPqbwQQAAAAB/wAAAAAAAAEMyAABAF92bPqp4KAAAAAB/wAAAAAAAAEMzAABAGgOx
PqoKQgAAAAB/wAAAAAAAAEM0AABAEJPFPqaVYQAAAAB/wAAAAAAAAEM1AABAE9X/Pqnp/gAAAAB/
wAAAAAAAAEM2AABAFnM4Pq8OoQAAAAB/wAAAAAAAAEM3AABAGHeEPrEtfwAAAAB/wAAAAAAAAEM4
AABAGouOPq3tEQAAAAB/wAAAAAAAAEM5AABAHUHXPqZn7QAAAAB/wAAAAAAAAEM6AABAIBAOPqPE
JAAAAAB/wAAAAAAAAEM7AABAI/qAPqh5QQAAAAB/wAAAAAAAAEM8AABANCG5PqqpdAAAAAB/wAAA
AAAAAEM9AABAN0sdPqqO8wAAAAB/wAAAAAAAAEM+AABAObzKPqhBvwAAAAB/wAAAAAAAAEM/AABA
PLyOPqkSCgAAAAB/wAAAAAAAAENAAABAQDF9Pq2TlwAAAAB/wAAAAAAAAENBAABAQg35PrRR5gAA
AAB/wAAAAAAAAENCAABARJ7jPrSQzQAAAAB/wAAAAAAAAENDAABARxokPrXfQQAAAAB/wAAAAAAA
AENEAABASBYqPrgCSgAAAAB/wAAAAAAAAENFAABASh09PrTmXAAAAAB/wAAAAAAAAENGAABAS6kk
PrfIFwAAAAB/wAAAAAAAAENHAABATibYPrzHLgAAAAB/wAAAAAAAAENIAABAT8WYPrukrgAAAAB/
wAAAAAAAAENJAABAUbyEPrKraQAAAAB/wAAAAAAAAENKAABAVBVUPrOi8AAAAAB/wAAAAAAAAENL
AABAV0PqPrnQmQAAAAB/wAAAAAAAAENMAABAWwXkPr7L1QAAAAB/wAAAAAAAAENNAABAXZFkPr57
xgAAAAB/wAAAAAAAAENOAABAXrGjPruflgAAAAB/wAAAAAAAAENPAABAYUGWPrZUtgAAAAB/wAAA
AAAAAENQAABAZZGoPrNPzwAAAAB/wAAAAAAAAENRAABAaix1Prm5KwAAAAB/wAAAAAAAAENSAABA
b6ZQPr3KcAAAAAB/wAAAAAAAAENTAABAcrBXPraLjQAAAAB/wAAAAAAAAENUAABAdqX0PrimIAAA
AAB/wAAAAAAAAENVAABAep+dPrE45AAAAAB/wAAAAAAAAENWAABAe95FPq8cLAAAAAB/wAAAAAAA
AENXAABAfUNZPq5BdAAAAAB/wAAAAAAAAENYAABAfmkvPrKa1wAAAAB/wAAAAAAAAENZAABAgECl
Pq+d9wAAAAB/wAAAAAAAAENaAABAgipXPqygUAAAAAB/wAAAAAAAAENbAABAhIH9PrC3nwAAAAB/
wAAAAAAAAENcAABAhn3UPq7yVAAAAAB/wAAAAAAAAENdAABAiQfuPrJzQAAAAAB/wAAAAAAAAENe
AABAiDjFPqZ4xQAAAAB/wAAAAAAAAENfAABAiP69PqsAXQAAAAB/wAAAAAAAAENgAABAipCEPrAZ
HgAAAAB/wAAAAAAAAENhAABAi342Prk18AAAAAB/wAAAAAAAAENiAABAjEjFPsZrWQAAAAB/wAAA
AAAAAENjAABAjVH3Ps62mgAAAAB/wAAAAAAAAENkAABAjVaKPtoQYAAAAAB/wAAAAAAAAENlAABA
jyURPsqCggAAAAB/wAAAAAAAAENmAABAj+v+PsRnPwAAAAB/wAAAAAAAAENnAABAj40ZPslwGgAA
AAB/wAAAAAAAAENoAABAkdP+PsSj7wAAAAB/wAAAAAAAAENpAABAkzqMPr3wvQAAAAB/wAAAAAAA
AENqAABAk9jOPrD3TwAAAAB/wAAAAAAAAENrAABAlV29PqsFmQAAAAB/wAAAAAAAAENsAABAl5T+
PqWB1QAAAAB/wAAAAAAAAENtAABAmTzOPp2eTQAAAAB/wAAAAAAAAENuAABAnD9UPplpRwAAAAB/
wAAAAAAAAENvAABAnXXsPpTapwAAAAB/wAAAAAAAAENwAABAoT55PoPCDAAAAAB/wAAAAAAAAENx
AABAo2LQPl48ywAAAAB/wAAAAAAAAENyAABApxkvPkz5VQAAAAB/wAAAAAAAAENzAABAqMlMPllM
mwAAAAB/wAAAAAAAAEN0AABArAPkPmzhPAAAAAB/wAAAAAAAAEN1AABArw/LPoGlyQAAAAB/wAAA
AAAAAEN2AABAsEQLPoHN8gAAAAB/wAAAAAAAAEN3AABAserXPoUbRgAAAAB/wAAAAAAAAEN4AABA
syvVPowvxgAAAAB/wAAAAAAAAEN5AABAtYxcPo7z0AAAAAB/wAAAAAAAAEN6AABAtuC4PpkohgAA
AAB/wAAAAAAAAEN7AABAuZ0KPqT5AwAAAAB/wAAAAAAAAEN8AABAvPmIPptaMgAAAAB/wAAAAAAA
AEN9AABAvEcEPqgf9wAAAAB/wAAAAAAAAEN+AABAv+4SPrsd+QAAAAB/wAAAAAAAAEN/AABAwdPN
PsIw8AAAAAB/wAAAAAAAAEOAAABAwiX1PsZoqQAAAAB/wAAAAAAAAEOAgABAxNZAPsS7FwAAAAB/
wAAAAAAAAEOBAABAxi3RPsh3ugAAAAB/wAAAAAAAAEOBgABAyO8hPsGb2QAAAAB/wAAAAAAAAEOC
AABAy1GbPsyZxwAAAAB/wAAAAAAAAEOCgABAzI8bPt4fKwAAAAB/wAAAAAAAAEODAABAzaphPufd
AgAAAAB/wAAAAAAAAEODgABAzVkUPvpY1gAAAAB/wAAAAAAAAEOEAABA0jQDPvb6hwAAAAB/wAAA
AAAAAEOEgABA06WSPveC7wAAAAB/wAAAAAAAAEOFAABA0FACPum7+AAAAAB/wAAAAAAAAEOFgABA
0PXmPu+iSwAAAAB/wAAAAAAAAEOGAABA0UiBPuybAwAAAAB/wAAAAAAAAEOGgABA04UsPuWZeAAA
AAB/wAAAAAAAAEOHAABA1pz8PuB/agAAAAB/wAAAAAAAAEOHgABA2dAaPu1v5wAAAAB/wAAAAAAA
AEOIAABA3cycPuUPqwAAAAB/wAAAAAAAAEOIgABA4CCQPuk7lgAAAAB/wAAAAAAAAEOJAABA4Xjc
Puw8rQAAAAB/wAAAAAAAAEOJgABA4z81PvDAEAAAAAB/wAAAAAAAAEOKAABA4g2TPwEdegAAAAB/
wAAAAAAAAEOKgABA5zsWPvyPHAAAAAB/wAAAAAAAAEOLAABA6KkePwj3bAAAAAB/wAAAAAAAAEOL
gABA6M1APw6wVAAAAAB/wAAAAAAAAEOMAABA6xjmPx4jVwAAAAB/wAAAAAAAAEOMgABA6cACPx0y
EQAAAAB/wAAAAAAAAEONAABA7nn8Px0C6AAAAAB/wAAAAAAAAEONgABA58f8PylWyQAAAAB/wAAA
AAAAAEOOAABA6K71Pyx5bQAAAAB/wAAAAAAAAEOOgABA6Q6FPy2q5wAAAAB/wAAAAAAAAEOPAABA
6OHqPx9rSAAAAAB/wAAAAAAAAEOPgABA6CKSPyR8JAAAAAB/wAAAAAAAAEOQAABA5pJ4PyrwCgAA
AAB/wAAAAAAAAEOQgABA5vZoPy4BqgAAAAB/wAAAAAAAAEORAABA6QCiPzHulwAAAAB/wAAAAAAA
AEORgABA6UY9PzNx3QAAAAB/wAAAAAAAAEOSAABA51hKPzYN3wAAAAB/wAAAAAAAAEOSgABA5oLt
Pz3uTgAAAAB/wAAAAAAAAEOTAABA5VfDP0glUwAAAAB/wAAAAAAAAEOTgABA5DXSP1DxrwAAAAB/
wAAAAAAAAEOUAABA3CTHPz6UjAAAAAB/wAAAAAAAAEOUgABA3lL4PzinlwAAAAB/wAAAAAAAAEOV
AABA3OvcPyj0DwAAAAB/wAAAAAAAAEOVgABA3XeLPyDO2QAAAAB/wAAAAAAAAEOWAABA3bnaPyjN
wQAAAAB/wAAAAAAAAEOWgABA32mBPypSaQAAAAB/wAAAAAAAAEOXAABA4EwePyvxIQAAAAB/wAAA
AAAAAEOXgABA4ZkHPzEZVgAAAAB/wAAAAAAAAEOYAABA48N2Pz2ruQAAAAB/wAAAAAAAAEOYgABA
5JVaPzLEkAAAAAB/wAAAAAAAAEOZAABA5N7SP0KmMAAAAAB/wAAAAAAAAEOZgABA5rlZP0mFGAAA
AAB/wAAAAAAAAEOaAABA6i6qP0jHVQAAAAB/wAAAAAAAAEOagABA60krP0lthwAAAAB/wAAAAAAA
AEObAABA66JcP0kNrQAAAAB/wAAAAAAAAEObgABA7cJLP0yezwAAAAB/wAAAAAAAAEOcAABA63ym
PzQjIgAAAAB/wAAAAAAAAEOcgABA9pdSPzoxKgAAAAB/wAAAAAAAAEOdAABA+xhCPyohvgAAAAB/
wAAAAAAAAEOdgABA/aNWPyeyHAAAAAB/wAAAAAAAAEOeAABBBA5wPy17SAAAAAB/wAAAAAAAAEOe
gABBA4GgP0FGXQAAAAB/wAAAAAAAAEOfAABBBWb+P0QRHAAAAAB/wAAAAAAAAEOfgABBB7MoP0bI
mgAAAAB/wAAAAAAAAEOgAABBCnvaP0yjkwAAAAB/wAAAAAAAAEOggABBDgHEP1YB3gAAAAB/wAAA
AAAAAEOhAABBEvCRP0xSiQAAAAB/wAAAAAAAAEOhgABBFkYWP02hYQAAAAB/wAAAAAAAAEOiAABB
GydlP0UTEQAAAAB/wAAAAAAAAEOigABBIAPLP0DQLgAAAAB/wAAAAAAAAA==</set>
      <set id="src_51" fmt="ptset">AAAABnNyY181MQAAAAAAAAAGAAABqsLIAAA+EXzfPig51AAAAAB/wAAAAAAAAMLGAAA9+F78Pimq
dQAAAAB/wAAAAAAAAMLEAAA9uoK9PjTG2gAAAAB/wAAAAAAAAMLCAAA+B/lgPiHTMwAAAAB/wAAA
AAAAAMLAAAA9v0MgPiyVOAAAAAB/wAAAAAAAAMK+AAA9vJB3PjDYuwAAAAB/wAAAAAAAAMK8AAA9
nQesPh/5ngAAAAB/wAAAAAAAAMK6AAA9FC3pPiRCfgAAAAB/wAAAAAAAAMK4AAA9DlemPihFsgAA
AAB/wAAAAAAAAMK2AAA89PaSPi0m0wAAAAB/wAAAAAAAAMK0AAA8lhZCPjCpJQAAAAB/wAAAAAAA
AMKyAAA8lBpOPiiMSwAAAAB/wAAAAAAAAMKwAAA8dC2ePiMbqgAAAAB/wAAAAAAAAMKuAAC7s9bi
Ph9wkwAAAAB/wAAAAAAAAMKsAAA8jB4GPh3OtQAAAAB/wAAAAAAAAMKqAAA8APwVPiAM1AAAAAB/
wAAAAAAAAMKoAAA8D1YVPh5nCAAAAAB/wAAAAAAAAMKmAAC8a5oOPhx6xwAAAAB/wAAAAAAAAMKk
AAC9e/88PjGTVQAAAAB/wAAAAAAAAMKiAAC9XivVPjCl/gAAAAB/wAAAAAAAAMKgAAC8nu79PjWi
xgAAAAB/wAAAAAAAAMKeAAA8d7UIPjrdOwAAAAB/wAAAAAAAAMKcAAA9C6ZXPjDRFwAAAAB/wAAA
AAAAAMKaAAA8+83kPjY5pgAAAAB/wAAAAAAAAMKYAAA8FpM9PigVmwAAAAB/wAAAAAAAAMKWAAA8
t+IGPiBcKwAAAAB/wAAAAAAAAMKUAAA9EGx8PhzLaQAAAAB/wAAAAAAAAMKSAAA8416pPhU91wAA
AAB/wAAAAAAAAMKQAAA9RS7fPg6dtgAAAAB/wAAAAAAAAMKOAAA8W0c1PgnNsQAAAAB/wAAAAAAA
AMKMAAA83lkKPgYWCQAAAAB/wAAAAAAAAMKKAAA9PotfPgQ+FwAAAAB/wAAAAAAAAMKIAAA9aHlD
PgRjBgAAAAB/wAAAAAAAAMKGAAA9eX/QPg3lQQAAAAB/wAAAAAAAAMKEAAA9MxQIPg78rwAAAAB/
wAAAAAAAAMKCAAA9MEcKPhDoJgAAAAB/wAAAAAAAAMKAAAA9N1NQPhTXlgAAAAB/wAAAAAAAAMJ8
AAA9qtwYPhl5wgAAAAB/wAAAAAAAAMJ4AAA9+KbHPh7UYgAAAAB/wAAAAAAAAMJ0AAA9zuKtPhSQ
sgAAAAB/wAAAAAAAAMJwAAA9wswQPg/RsgAAAAB/wAAAAAAAAMJsAAA9nCHmPgYOQgAAAAB/wAAA
AAAAAMJoAAA9iixpPf957QAAAAB/wAAAAAAAAMJkAAA9MEJePfGQqwAAAAB/wAAAAAAAAMJgAAA9
JiRjPfOn+AAAAAB/wAAAAAAAAMJcAAA9ThblPfHTkgAAAAB/wAAAAAAAAMJYAAA9gAZ7PgNDpgAA
AAB/wAAAAAAAAMJUAAA9jGI4PgKTewAAAAB/wAAAAAAAAMJQAAA9jNl1PfbkMQAAAAB/wAAAAAAA
AMJMAAA9lQdGPeY40QAAAAB/wAAAAAAAAMJIAAA9iRvwPeks2gAAAAB/wAAAAAAAAMJEAAC6mjS1
PeE8BQAAAAB/wAAAAAAAAMJAAAA7lddgPdeTdQAAAAB/wAAAAAAAAMI8AAA8pWa8PdparQAAAAB/
wAAAAAAAAMI4AAA9AAg8PdcFpQAAAAB/wAAAAAAAAMI0AAA9VABrPfKr/QAAAAB/wAAAAAAAAMIw
AAA9leVoPfWjugAAAAB/wAAAAAAAAMIsAAA9xDQJPfjkKAAAAAB/wAAAAAAAAMIoAAA9Wde1Pgz+
jgAAAAB/wAAAAAAAAMIkAAA8LvE7PhLJ+gAAAAB/wAAAAAAAAMIgAAC8DoigPhMRfgAAAAB/wAAA
AAAAAMIcAAC9Ld9+PhON7QAAAAB/wAAAAAAAAMIYAAC9W7hWPhWwNgAAAAB/wAAAAAAAAMIUAAC9
as2JPhBNxQAAAAB/wAAAAAAAAMIQAAC9B7z1PhKCvwAAAAB/wAAAAAAAAMIMAAC8ygvWPg4kKAAA
AAB/wAAAAAAAAMIIAAC8jDmzPh25ygAAAAB/wAAAAAAAAMIEAAC87BdXPiP8ogAAAAB/wAAAAAAA
AMIAAAC8rI3fPidcCwAAAAB/wAAAAAAAAMH4AAC8rpF/PinVQgAAAAB/wAAAAAAAAMHwAAC8kJrY
Pj4rjQAAAAB/wAAAAAAAAMHoAAA7VjeOPkNCtgAAAAB/wAAAAAAAAMHgAAA4xTBuPjjBiQAAAAB/
wAAAAAAAAMHYAAA7yTyHPiup4wAAAAB/wAAAAAAAAMHQAAC9bQALPi4aTQAAAAB/wAAAAAAAAMHI
AAC9F9uNPi6BuQAAAAB/wAAAAAAAAMHAAAC9SKLPPiIsYwAAAAB/wAAAAAAAAMG4AAC9gLQbPhx3
AQAAAAB/wAAAAAAAAMGwAAC9BXTSPigf/wAAAAB/wAAAAAAAAMGoAAC8lyGiPi64zQAAAAB/wAAA
AAAAAMGgAAC8Wbd7PjN3gQAAAAB/wAAAAAAAAMGYAAA8igvtPjdoYgAAAAB/wAAAAAAAAMGQAAA9
QTL4PjsHGgAAAAB/wAAAAAAAAMGIAAA9U4blPjwiKAAAAAB/wAAAAAAAAMGAAAA9UC9IPjD9JAAA
AAB/wAAAAAAAAMFwAAA9gM6bPi5bSQAAAAB/wAAAAAAAAMFgAAA9uMs5Pi5ODwAAAAB/wAAAAAAA
AMFQAAA9plNDPikybgAAAAB/wAAAAAAAAMFAAAA9nflWPiDhGAAAAAB/wAAAAAAAAMEwAAA9mBM8
PiBvVAAAAAB/wAAAAAAAAMEgAAA9UsHGPiMn3gAAAAB/wAAAAAAAAMEQAAA8zER8PisAjwAAAAB/
wAAAAAAAAMEAAAA7r+LePkEsPgAAAAB/wAAAAAAAAMDgAAC8Bn0vPkWmYgAAAAB/wAAAAAAAAMDA
AAC7hfiVPkMqIgAAAAB/wAAAAAAAAMCgAAC61XhuPkSWAgAAAAB/wAAAAAAAAMCAAAA8QCwqPji6
BAAAAAB/wAAAAAAAAMBAAAA8K+HJPjh5tAAAAAB/wAAAAAAAAMAAAAA8uaQDPj+hIgAAAAB/wAAA
AAAAAL+AAAA9Le1QPjr+rgAAAAB/wAAAAAAAAAAAAAA9N0IGPjVjWwAAAAB/wAAAAAAAAD+AAAA9
GTgbPjL9kQAAAAB/wAAAAAAAAEAAAAA9TBHdPjF0KgAAAAB/wAAAAAAAAEBAAAC8AySoPk6KKAAA
AAB/wAAAAAAAAECAAAA8dfmtPkna+wAAAAB/wAAAAAAAAECgAAA8+VSXPkJufgAAAAB/wAAAAAAA
AEDAAAA9hnhiPkGgdQAAAAB/wAAAAAAAAEDgAAA91DjEPj8XxQAAAAB/wAAAAAAAAEEAAAA98dKD
PjyJmgAAAAB/wAAAAAAAAEEQAAA+FDlbPkChbwAAAAB/wAAAAAAAAEEgAAA+GYpHPj2yngAAAAB/
wAAAAAAAAEEwAAA+IUnwPkKOOQAAAAB/wAAAAAAAAEFAAAA+IjY+PjzEgAAAAAB/wAAAAAAAAEFQ
AAA+HGv+PiyENQAAAAB/wAAAAAAAAEFgAAA+KShKPjXvFAAAAAB/wAAAAAAAAEFwAAA+QS32Pizj
KQAAAAB/wAAAAAAAAEGAAAA+ULNEPi+h7wAAAAB/wAAAAAAAAEGIAAA+TGubPi/0XQAAAAB/wAAA
AAAAAEGQAAA+OxyKPjB5NgAAAAB/wAAAAAAAAEGYAAA+I3gsPi5I3wAAAAB/wAAAAAAAAEGgAAA+
G+37Pi4kXgAAAAB/wAAAAAAAAEGoAAA+B4ddPistIAAAAAB/wAAAAAAAAEGwAAA+D8VKPjIAZgAA
AAB/wAAAAAAAAEG4AAA94KHTPjEJhgAAAAB/wAAAAAAAAEHAAAA9v5/KPi5CtwAAAAB/wAAAAAAA
AEHIAAA9v0QJPjJ2iAAAAAB/wAAAAAAAAEHQAAA9ZQxVPi8PXAAAAAB/wAAAAAAAAEHYAAA8zWlB
PjLpeQAAAAB/wAAAAAAAAEHgAAA9gHCBPjAMqQAAAAB/wAAAAAAAAEHoAAA9XIh/Pjc8mgAAAAB/
wAAAAAAAAEHwAAA9BvJjPjSFFAAAAAB/wAAAAAAAAEH4AAA9RMSfPjq3NgAAAAB/wAAAAAAAAEIA
AAA+F077Pinz3AAAAAB/wAAAAAAAAEIEAAA+F+9rPiFwdAAAAAB/wAAAAAAAAEIIAAA+Is7IPiqn
IAAAAAB/wAAAAAAAAEIMAAA+MhBbPilFoQAAAAB/wAAAAAAAAEIQAAA+NCFAPipjfAAAAAB/wAAA
AAAAAEIUAAA+KwyEPh0eAwAAAAB/wAAAAAAAAEIYAAA+ONmzPh5gaQAAAAB/wAAAAAAAAEIcAAA+
MrN9Ph6+fgAAAAB/wAAAAAAAAEIgAAA+OndkPhnwsQAAAAB/wAAAAAAAAEIkAAA+LbLPPhmPPAAA
AAB/wAAAAAAAAEIoAAA+NxlLPhn4xwAAAAB/wAAAAAAAAEIsAAA+MVepPhMzAgAAAAB/wAAAAAAA
AEIwAAA+KLsHPgW2JgAAAAB/wAAAAAAAAEI0AAA+MelCPfvXVgAAAAB/wAAAAAAAAEI4AAA+Me17
Pf8JbAAAAAB/wAAAAAAAAEI8AAA+HzbjPgYGNwAAAAB/wAAAAAAAAEJAAAA+QAWYPhNcAgAAAAB/
wAAAAAAAAEJEAAA+XbBpPhEkzgAAAAB/wAAAAAAAAEJIAAA+R4FIPg1fcwAAAAB/wAAAAAAAAEJM
AAA+JXyNPgWchgAAAAB/wAAAAAAAAEJQAAA+C4FFPgrgEwAAAAB/wAAAAAAAAEJUAAA+TuWuPkeH
OAAAAAB/wAAAAAAAAEJYAAA+IPatPlqmYAAAAAB/wAAAAAAAAEJcAAA+NnRuPl+H7wAAAAB/wAAA
AAAAAEJgAAA+NNfPPl6gLwAAAAB/wAAAAAAAAEJkAAA+GdOSPlypMgAAAAB/wAAAAAAAAEJoAAA9
9gWYPlcBtwAAAAB/wAAAAAAAAEJsAAA+JQU7Pl7H+AAAAAB/wAAAAAAAAEJwAAA+H/FHPlfvbQAA
AAB/wAAAAAAAAEJ0AAA+NSAcPlRwxQAAAAB/wAAAAAAAAEJ4AAA+IM6GPkN36AAAAAB/wAAAAAAA
AEJ8AAA+LAt9PjIXsQAAAAB/wAAAAAAAAEKAAAA+TsMcPiCamAAAAAB/wAAAAAAAAEKCAAA+Q46S
PhwE2wAAAAB/wAAAAAAAAEKEAAA+Up04PiWA/QAAAAB/wAAAAAAAAEKGAAA+R7z8PiGOkQAAAAB/
wAAAAAAAAEKIAAA+SbWYPiXEUQAAAAB/wAAAAAAAAEKKAAA+SAhiPilFZQAAAAB/wAAAAAAAAEKM
AAA+PhbfPjIvigAAAAB/wAAAAAAAAEKOAAA+QmdIPi7IVAAAAAB/wAAAAAAAAEKQAAA+UUEIPigz
TAAAAAB/wAAAAAAAAEKSAAA+g4tgPhcJGwAAAAB/wAAAAAAAAEKUAAA+fWZlPg9/WwAAAAB/wAAA
AAAAAEKWAAA+gQURPgIzGQAAAAB/wAAAAAAAAEKYAAA+grHiPfswvwAAAAB/wAAAAAAAAEKaAAA+
fr5PPgOUTQAAAAB/wAAAAAAAAEKcAAA+jIpKPgbzBQAAAAB/wAAAAAAAAEKeAAA+hTstPgLGqgAA
AAB/wAAAAAAAAEKgAAA+gtPTPf7B8gAAAAB/wAAAAAAAAEKiAAA+hD6fPfrFUgAAAAB/wAAAAAAA
AEKkAAA+uH1VPevtHgAAAAB/wAAAAAAAAEKmAAA+u7L0PeNpcAAAAAB/wAAAAAAAAEKoAAA+se2G
PdP17wAAAAB/wAAAAAAAAEKqAAA+qa7DPeYUYwAAAAB/wAAAAAAAAEKsAAA+oat5PfPbMAAAAAB/
wAAAAAAAAEKuAAA+oqcOPfkOPwAAAAB/wAAAAAAAAEKwAAA+oHMaPfl5RgAAAAB/wAAAAAAAAEKy
AAA+og98Pfe0kwAAAAB/wAAAAAAAAEK0AAA+oT5VPewD4gAAAAB/wAAAAAAAAEK2AAA+nfkpPfDE
1gAAAAB/wAAAAAAAAEK4AAA+p0BuPfPf1QAAAAB/wAAAAAAAAEK6AAA+n0GVPfDueAAAAAB/wAAA
AAAAAEK8AAA+oJK3Pfo2wAAAAAB/wAAAAAAAAEK+AAA+qI1uPfqCxQAAAAB/wAAAAAAAAELAAAA+
qrPGPgAELAAAAAB/wAAAAAAAAELCAAA+rx8uPgRJUQAAAAB/wAAAAAAAAELEAAA+vusXPg8JsQAA
AAB/wAAAAAAAAELGAAA+z6ZaPg9qmQAAAAB/wAAAAAAAAELIAAA+0NX6Pg6g6gAAAAB/wAAAAAAA
AELKAAA+5K6RPgohcAAAAAB/wAAAAAAAAELMAAA+6hNePfSHWQAAAAB/wAAAAAAAAELOAAA+7PLJ
PfYNOwAAAAB/wAAAAAAAAELQAAA+/digPgHpkAAAAAB/wAAAAAAAAELSAAA/B0k9PgcOzgAAAAB/
wAAAAAAAAELUAAA/DylyPgMDmQAAAAB/wAAAAAAAAELWAAA/E/8sPgqGeAAAAAB/wAAAAAAAAELY
AAA/IfwIPgtggAAAAAB/wAAAAAAAAELaAAA/MOmFPgZRSgAAAAB/wAAAAAAAAELcAAA/OqJjPgS4
LAAAAAB/wAAAAAAAAELeAAA/QCyzPfqebAAAAAB/wAAAAAAAAELgAAA/SGVAPfiKlQAAAAB/wAAA
AAAAAELiAAA/UVg3PfmhiQAAAAB/wAAAAAAAAELkAAA/YRN8Pgkz1QAAAAB/wAAAAAAAAELmAAA/
apHMPhQ9swAAAAB/wAAAAAAAAELoAAA/dLByPiAo0gAAAAB/wAAAAAAAAELqAAA/d8Z7PiGTJAAA
AAB/wAAAAAAAAELsAAA/fZwIPiGSdAAAAAB/wAAAAAAAAELuAAA/fgR0PhpRbwAAAAB/wAAAAAAA
AELwAAA/gblPPhrbHgAAAAB/wAAAAAAAAELyAAA/hjM+PiDuaAAAAAB/wAAAAAAAAEL0AAA/jYE4
PikyPAAAAAB/wAAAAAAAAEL2AAA/k0x2PiyRrAAAAAB/wAAAAAAAAEL4AAA/k/N6PiGBbQAAAAB/
wAAAAAAAAEL6AAA/mTldPiDmnwAAAAB/wAAAAAAAAEL8AAA/nnrIPiNRSwAAAAB/wAAAAAAAAEL+
AAA/oAAtPh26ZQAAAAB/wAAAAAAAAEMAAAA/o8wxPiN54QAAAAB/wAAAAAAAAEMBAAA/o7NVPiLj
kAAAAAB/wAAAAAAAAEMCAAA/p7eQPiut+gAAAAB/wAAAAAAAAEMDAAA/rrpdPjUqrwAAAAB/wAAA
AAAAAEMEAAA/tIA6Pj036QAAAAB/wAAAAAAAAEMFAAA/u6VAPk2lpAAAAAB/wAAAAAAAAEMGAAA/
vzH4PlOZvAAAAAB/wAAAAAAAAEMHAAA/xGCUPlp4uAAAAAB/wAAAAAAAAEMIAAA/xmsvPmAQDwAA
AAB/wAAAAAAAAEMJAAA/zTVTPmb7LgAAAAB/wAAAAAAAAEMKAAA/zlLUPmlkvwAAAAB/wAAAAAAA
AEMLAAA/0Qi7Pm9QvAAAAAB/wAAAAAAAAEMMAAA/0c8HPnc6RgAAAAB/wAAAAAAAAEMNAAA/0prv
PoDUigAAAAB/wAAAAAAAAEMOAAA/2MCtPoQ69wAAAAB/wAAAAAAAAEMPAAA/3rFxPoQHlgAAAAB/
wAAAAAAAAEMQAAA/4icmPoLdFAAAAAB/wAAAAAAAAEMRAAA/50s2PoX0LAAAAAB/wAAAAAAAAEMS
AAA/6FidPoMGVgAAAAB/wAAAAAAAAEMTAAA/6kVNPoVhPgAAAAB/wAAAAAAAAEMUAAA/7oNrPoov
OwAAAAB/wAAAAAAAAEMVAAA/9llxPo9MPAAAAAB/wAAAAAAAAEMWAAA/+dUxPpJyKwAAAAB/wAAA
AAAAAEMXAABAAVZnPpvG8gAAAAB/wAAAAAAAAEMYAABAA/nDPqTL3gAAAAB/wAAAAAAAAEMZAABA
BKOlPqksYQAAAAB/wAAAAAAAAEMaAABABqBtPqkjrgAAAAB/wAAAAAAAAEMbAABACh6CPqlKNwAA
AAB/wAAAAAAAAEMcAABAC1x+PqgEYQAAAAB/wAAAAAAAAEMdAABADYcKPqhOIAAAAAB/wAAAAAAA
AEMeAABAD+c0PqgPiQAAAAB/wAAAAAAAAEMfAABAExS9PqsDgQAAAAB/wAAAAAAAAEMgAABAE9jd
Pq2C3wAAAAB/wAAAAAAAAEMhAABAFSxpPrCgCwAAAAB/wAAAAAAAAEMiAABAFRjFPrQTjwAAAAB/
wAAAAAAAAEMjAABAFHpiPrLtRwAAAAB/wAAAAAAAAEMkAABAFkH+PrSjmgAAAAB/wAAAAAAAAEMl
AABAF7tzPrSYZgAAAAB/wAAAAAAAAEMmAABAGRUGPrV3OAAAAAB/wAAAAAAAAEMnAABAGqBSPrq6
wQAAAAB/wAAAAAAAAEMoAABAHG1TPruuxwAAAAB/wAAAAAAAAEMpAABAHewmPr4O0AAAAAB/wAAA
AAAAAEMqAABAIFkMPr1bKwAAAAB/wAAAAAAAAEMrAABAI+84PsFnbwAAAAB/wAAAAAAAAEMsAABA
Jq5KPsEYSgAAAAB/wAAAAAAAAEMtAABAJ+gdPsO7hAAAAAB/wAAAAAAAAEMuAABAKYPIPsYI2AAA
AAB/wAAAAAAAAEMvAABALOC8PstR9QAAAAB/wAAAAAAAAEMwAABALyc8PswkkAAAAAB/wAAAAAAA
AEMxAABAMMByPstlfQAAAAB/wAAAAAAAAEMyAABAM2/GPtCJtQAAAAB/wAAAAAAAAEMzAABANBhl
PtOvDwAAAAB/wAAAAAAAAEM0AABANI8nPtdw3QAAAAB/wAAAAAAAAEM1AABANXmgPta1IQAAAAB/
wAAAAAAAAEM2AABAOaYWPtjIGAAAAAB/wAAAAAAAAEM3AABAPUxuPt3Z/AAAAAB/wAAAAAAAAEM4
AABAPes9Pt2KUgAAAAB/wAAAAAAAAEM5AABAP1HoPt98sgAAAAB/wAAAAAAAAEM6AABAQGHIPt2+
4AAAAAB/wAAAAAAAAEM7AABAQW/QPt6ZvAAAAAB/wAAAAAAAAEM8AABAQ98jPuFNCAAAAAB/wAAA
AAAAAEM9AABARTitPuHv1gAAAAB/wAAAAAAAAEM+AABARnwYPuHUogAAAAB/wAAAAAAAAEM/AABA
Rgt1PuAuYgAAAAB/wAAAAAAAAENAAABASABXPuCgXwAAAAB/wAAAAAAAAENBAABASiVZPuLv8QAA
AAB/wAAAAAAAAENCAABASzDMPuMD9QAAAAB/wAAAAAAAAENDAABATg4MPuJrGAAAAAB/wAAAAAAA
AENEAABAT9FqPuNlrAAAAAB/wAAAAAAAAENFAABAUlemPuGiSwAAAAB/wAAAAAAAAENGAABAVQpQ
PugpXQAAAAB/wAAAAAAAAENHAABAWIVYPu38RQAAAAB/wAAAAAAAAENIAABAWjCuPvAj2gAAAAB/
wAAAAAAAAENJAABAXOgEPvHeTwAAAAB/wAAAAAAAAENKAABAXw1rPvA1iAAAAAB/wAAAAAAAAENL
AABAYDzbPuwRFgAAAAB/wAAAAAAAAENMAABAYZ+sPvE1lgAAAAB/wAAAAAAAAENNAABAYztrPvGs
jQAAAAB/wAAAAAAAAENOAABAZldjPvVyiQAAAAB/wAAAAAAAAENPAABAZsBFPvM79gAAAAB/wAAA
AAAAAENQAABAZwO/PvMRNwAAAAB/wAAAAAAAAENRAABAaJLIPvJgngAAAAB/wAAAAAAAAENSAABA
Z8DmPvA3DwAAAAB/wAAAAAAAAENTAABAahmCPvBw4wAAAAB/wAAAAAAAAENUAABAasIUPunAbwAA
AAB/wAAAAAAAAENVAABAbO8OPuiJVwAAAAB/wAAAAAAAAENWAABAb7jbPufbpwAAAAB/wAAAAAAA
AENXAABAch7wPugpMgAAAAB/wAAAAAAAAENYAABAc9SXPuzaUwAAAAB/wAAAAAAAAENZAABAdArd
PvADTAAAAAB/wAAAAAAAAENaAABAdlnhPvKRHwAAAAB/wAAAAAAAAENbAABAd81vPvTsdAAAAAB/
wAAAAAAAAENcAABAeTtyPvIMPQAAAAB/wAAAAAAAAENdAABAfCEXPvT+MgAAAAB/wAAAAAAAAENe
AABAf26GPvaxXwAAAAB/wAAAAAAAAENfAABAgMPmPvnneQAAAAB/wAAAAAAAAENgAABAgXcjPvL4
aAAAAAB/wAAAAAAAAENhAABAgn+LPvOdQQAAAAB/wAAAAAAAAENiAABAg55FPvTekwAAAAB/wAAA
AAAAAENjAABAhEtBPvPNNAAAAAB/wAAAAAAAAENkAABAhaT8PvRi3wAAAAB/wAAAAAAAAENlAABA
hv/7Pu8uewAAAAB/wAAAAAAAAENmAABAiEElPukirgAAAAB/wAAAAAAAAENnAABAieWpPuxK0AAA
AAB/wAAAAAAAAENoAABAi5FGPvCSrQAAAAB/wAAAAAAAAENpAABAjCWrPvPNLAAAAAB/wAAAAAAA
AENqAABAjMT9PvhloQAAAAB/wAAAAAAAAENrAABAjiAOPvp57QAAAAB/wAAAAAAAAENsAABAj6Yf
PvRA+QAAAAB/wAAAAAAAAENtAABAkZU8Pu4IEQAAAAB/wAAAAAAAAENuAABAkvTCPu8EwAAAAAB/
wAAAAAAAAENvAABAk5YJPura8wAAAAB/wAAAAAAAAENwAABAlCzxPu1kDwAAAAB/wAAAAAAAAENx
AABAlSkBPvBhUwAAAAB/wAAAAAAAAENyAABAlzhGPvNs5QAAAAB/wAAAAAAAAENzAABAmF3GPvjB
yQAAAAB/wAAAAAAAAEN0AABAmj1dPvqNDQAAAAB/wAAAAAAAAEN1AABAnJHpPvTVcwAAAAB/wAAA
AAAAAEN2AABAnf3dPvZK3AAAAAB/wAAAAAAAAEN3AABAoJ5aPu4a+gAAAAB/wAAAAAAAAEN4AABA
okZsPu9A3QAAAAB/wAAAAAAAAEN5AABApJYgPvC5TwAAAAB/wAAAAAAAAEN6AABApbvaPutvPAAA
AAB/wAAAAAAAAEN7AABApo1GPutTzwAAAAB/wAAAAAAAAEN8AABApvn/Puo1XwAAAAB/wAAAAAAA
AEN9AABApxMWPuq73AAAAAB/wAAAAAAAAEN+AABAqGhaPu5lFAAAAAB/wAAAAAAAAEN/AABAqZcB
PvEQOQAAAAB/wAAAAAAAAEOAAABAqscEPvPMewAAAAB/wAAAAAAAAEOAgABAqzNjPu5O5gAAAAB/
wAAAAAAAAEOBAABArFoqPudO9gAAAAB/wAAAAAAAAEOBgABArZy/PuRseQAAAAB/wAAAAAAAAEOC
AABArqT7PuYaSQAAAAB/wAAAAAAAAEOCgABArqb3PvXnxwAAAAB/wAAAAAAAAEODAABArnLePvQn
dwAAAAB/wAAAAAAAAEODgABArxmgPu7mIAAAAAB/wAAAAAAAAEOEAABAsDTOPuo8dwAAAAB/wAAA
AAAAAEOEgABAsk4bPt2XRwAAAAB/wAAAAAAAAEOFAABAsw5YPtZC2AAAAAB/wAAAAAAAAEOFgABA
sgRePta0SAAAAAB/wAAAAAAAAEOGAABAsbIxPtI7KgAAAAB/wAAAAAAAAEOGgABAsTRcPtTWEwAA
AAB/wAAAAAAAAEOHAABAsdEuPtJNdgAAAAB/wAAAAAAAAEOHgABAszmWPtckBgAAAAB/wAAAAAAA
AEOIAABAtNs+PtTvUAAAAAB/wAAAAAAAAEOIgABAtwrePtgUuAAAAAB/wAAAAAAAAEOJAABAuCl5
PtQfZQAAAAB/wAAAAAAAAEOJgABAuK/SPtkfiQAAAAB/wAAAAAAAAEOKAABAunirPtQRGAAAAAB/
wAAAAAAAAEOKgABAukncPtnpJAAAAAB/wAAAAAAAAEOLAABAuF9nPuwAmAAAAAB/wAAAAAAAAEOL
gABAuUamPuaxYwAAAAB/wAAAAAAAAEOMAABAu3sePtjphQAAAAB/wAAAAAAAAEOMgABAvwPzPsuL
ygAAAAB/wAAAAAAAAEONAABAwTwUPsvaVQAAAAB/wAAAAAAAAEONgABAwmL6Psfc5wAAAAB/wAAA
AAAAAEOOAABAwnmdPsmyQAAAAAB/wAAAAAAAAEOOgABAw2p4Ps1EsQAAAAB/wAAAAAAAAEOPAABA
w4fPPscT5wAAAAB/wAAAAAAAAEOPgABAw/K2PsnRNwAAAAB/wAAAAAAAAEOQAABAxEXmPsdyhgAA
AAB/wAAAAAAAAEOQgABAx2cGPrXA9QAAAAB/wAAAAAAAAEORAABAyLP8PrIUTgAAAAB/wAAAAAAA
AEORgABAyQw2Pq/PuwAAAAB/wAAAAAAAAEOSAABAyUFrPrSbWQAAAAB/wAAAAAAAAEOSgABAyHYm
PrXcmwAAAAB/wAAAAAAAAEOTAABAyNjIPrQ96QAAAAB/wAAAAAAAAEOTgABAygqOPq4+0AAAAAB/
wAAAAAAAAEOUAABAyqaMPqyrrQAAAAB/wAAAAAAAAEOUgABAy0KUPqyCYgAAAAB/wAAAAAAAAEOV
AABAzAH9PqtcugAAAAB/wAAAAAAAAEOVgABAzOXNPqnkUAAAAAB/wAAAAAAAAEOWAABAzLs9Pqsz
mgAAAAB/wAAAAAAAAEOWgABAzUm4PqfMggAAAAB/wAAAAAAAAEOXAABAzWnUPqiFngAAAAB/wAAA
AAAAAEOXgABAzY/cPqYLogAAAAB/wAAAAAAAAEOYAABAzilnPqSeJgAAAAB/wAAAAAAAAEOYgABA
0CMBPqGGCwAAAAB/wAAAAAAAAEOZAABA0Y10PqIKegAAAAB/wAAAAAAAAEOZgABA0hgjPqOhgQAA
AAB/wAAAAAAAAEOaAABA00MXPqUxoAAAAAB/wAAAAAAAAEOagABA0zuLPqWtvgAAAAB/wAAAAAAA
AEObAABA1K4cPqgtEAAAAAB/wAAAAAAAAEObgABA1aGNPqtpFwAAAAB/wAAAAAAAAEOcAABA19Rw
Pq8vQQAAAAB/wAAAAAAAAEOcgABA2tQIPqnttgAAAAB/wAAAAAAAAEOdAABA3hYOPqyPGgAAAAB/
wAAAAAAAAEOdgABA4J2wPrA2OgAAAAB/wAAAAAAAAEOeAABA5VcAPrC1UQAAAAB/wAAAAAAAAEOe
gABA5+ytPrfUbwAAAAB/wAAAAAAAAEOfAABA6kckPsemeAAAAAB/wAAAAAAAAEOfgABA725iPtIB
OAAAAAB/wAAAAAAAAEOgAABA9WdWPtVe2gAAAAB/wAAAAAAAAEOggABA/MBxPuR6ZQAAAAB/wAAA
AAAAAEOhAABBAZzyPurZ6gAAAAB/wAAAAAAAAEOhgABBBDcYPwFX0QAAAAB/wAAAAAAAAEOiAABB
B6tvPwcyHgAAAAB/wAAAAAAAAEOigABBC61tPxIK/QAAAAB/wAAAAAAAAA==</set>
      <set id="src_41" fmt="ptset">AAAABnNyY180MQAAAAAAAAAGAAABqsLIAAA+ec6uPb+COwAAAAB/wAAAAAAAAMLGAAA+hnOQPb3L
lAAAAAB/wAAAAAAAAMLEAAA+jlI2PavFdgAAAAB/wAAAAAAAAMLCAAA+nF/ePaPbQgAAAAB/wAAA
AAAAAMLAAAA+m0nnPaELxgAAAAB/wAAAAAAAAMK+AAA+oLOBPam8zAAAAAB/wAAAAAAAAMK8AAA+
i1oaPhOYbwAAAAB/wAAAAAAAAMK6AAA+kNghPhng/AAAAAB/wAAAAAAAAMK4AAA+kAeSPhtWxQAA
AAB/wAAAAAAAAMK2AAA+lhmEPhdqOgAAAAB/wAAAAAAAAMK0AAA+OIx5Pg33fgAAAAB/wAAAAAAA
AMKyAAA+QRkSPhlQlgAAAAB/wAAAAAAAAMKwAAA+NddfPhJ6rwAAAAB/wAAAAAAAAMKuAAA+RAOl
Pg2RvwAAAAB/wAAAAAAAAMKsAAA+VbUjPgq1TQAAAAB/wAAAAAAAAMKqAAA+dZhWPgvYlgAAAAB/
wAAAAAAAAMKoAAA+grRGPgZysAAAAAB/wAAAAAAAAMKmAAA+iM3cPgdiZwAAAAB/wAAAAAAAAMKk
AAA+rvW0PfzKrAAAAAB/wAAAAAAAAMKiAAA+rkucPerN7AAAAAB/wAAAAAAAAMKgAAA+217OPfEe
UQAAAAB/wAAAAAAAAMKeAAA+37F3PgirsgAAAAB/wAAAAAAAAMKcAAA+2aNzPgy/igAAAAB/wAAA
AAAAAMKaAAA+4SQSPhRYzAAAAAB/wAAAAAAAAMKYAAA+4Oa9PiDRAAAAAAB/wAAAAAAAAMKWAAA+
3L0/PibUrAAAAAB/wAAAAAAAAMKUAAA+3kJvPihRQwAAAAB/wAAAAAAAAMKSAAA+3wQNPjTWGgAA
AAB/wAAAAAAAAMKQAAA+31zjPjdEpgAAAAB/wAAAAAAAAMKOAAA+1xgxPj3jOQAAAAB/wAAAAAAA
AMKMAAA+1SRMPkGd/AAAAAB/wAAAAAAAAMKKAAA+4ptJPjxITwAAAAB/wAAAAAAAAMKIAAA/APhP
Pk7nYQAAAAB/wAAAAAAAAMKGAAA/BcC8PlYz/wAAAAB/wAAAAAAAAMKEAAA++2KRPmITZQAAAAB/
wAAAAAAAAMKCAAA/AgxNPmRcGwAAAAB/wAAAAAAAAMKAAAA+9nW0Pl1UtwAAAAB/wAAAAAAAAMJ8
AAA/BmwhPlu9VAAAAAB/wAAAAAAAAMJ4AAA/BCq8PlxucAAAAAB/wAAAAAAAAMJ0AAA/Abu1Pl3z
RQAAAAB/wAAAAAAAAMJwAAA/Bu1fPmt0vQAAAAB/wAAAAAAAAMJsAAA/B5TLPmlYKwAAAAB/wAAA
AAAAAMJoAAA/B26gPm29tgAAAAB/wAAAAAAAAMJkAAA/BOIwPnOIBwAAAAB/wAAAAAAAAMJgAAA+
/x/FPoCQtwAAAAB/wAAAAAAAAMJcAAA/BKKOPop7GQAAAAB/wAAAAAAAAMJYAAA/AVtIPolAcwAA
AAB/wAAAAAAAAMJUAAA++wfAPoelHgAAAAB/wAAAAAAAAMJQAAA/AmLyPoyudgAAAAB/wAAAAAAA
AMJMAAA/AL5tPoXIVwAAAAB/wAAAAAAAAMJIAAA/ALMXPoVacQAAAAB/wAAAAAAAAMJEAAA/BQkR
PogvBAAAAAB/wAAAAAAAAMJAAAA/B3rOPopkGgAAAAB/wAAAAAAAAMI8AAA/BbaiPo4cZQAAAAB/
wAAAAAAAAMI4AAA/BDpZPorUogAAAAB/wAAAAAAAAMI0AAA/CQjQPozm8wAAAAB/wAAAAAAAAMIw
AAA/DXNHPo+ykQAAAAB/wAAAAAAAAMIsAAA+7gGbPjvLjgAAAAB/wAAAAAAAAMIoAAA+78yoPkUB
KQAAAAB/wAAAAAAAAMIkAAA+2Nt+PlKx2AAAAAB/wAAAAAAAAMIgAAA+29wiPlLxSQAAAAB/wAAA
AAAAAMIcAAA+3wPaPlEwuwAAAAB/wAAAAAAAAMIYAAA+vSUyPgUMwgAAAAB/wAAAAAAAAMIUAAA+
024gPhAKNQAAAAB/wAAAAAAAAMIQAAA+2BD0Pg1aSwAAAAB/wAAAAAAAAMIMAAA+2DbCPgdmuwAA
AAB/wAAAAAAAAMIIAAA+2/d2Pgf4/QAAAAB/wAAAAAAAAMIEAAA+2j/TPf7W4QAAAAB/wAAAAAAA
AMIAAAA+2wEZPgJ1AgAAAAB/wAAAAAAAAMH4AAA+yVBaPgPuJQAAAAB/wAAAAAAAAMHwAAA+xAsw
PfbiNAAAAAB/wAAAAAAAAMHoAAA+wsYaPfFwaAAAAAB/wAAAAAAAAMHgAAA+q05GPfo5kgAAAAB/
wAAAAAAAAMHYAAA+oPSzPfc6SgAAAAB/wAAAAAAAAMHQAAA+PjXOPYzprAAAAAB/wAAAAAAAAMHI
AAA+PbBXPact6QAAAAB/wAAAAAAAAMHAAAA+T1S0PcyZFgAAAAB/wAAAAAAAAMG4AAA+S63SPfkl
uQAAAAB/wAAAAAAAAMGwAAA+Pg0EPg8TTgAAAAB/wAAAAAAAAMGoAAA+UN/yPgvBUAAAAAB/wAAA
AAAAAMGgAAA+V6CCPgWREwAAAAB/wAAAAAAAAMGYAAA+RDikPgElHwAAAAB/wAAAAAAAAMGQAAA+
TXq4PfvfOAAAAAB/wAAAAAAAAMGIAAA+YVolPeGzWAAAAAB/wAAAAAAAAMGAAAA+cGkMPeEm4AAA
AAB/wAAAAAAAAMFwAAA+hRDYPemnkwAAAAB/wAAAAAAAAMFgAAA+elfaPgSPvgAAAAB/wAAAAAAA
AMFQAAA+cXgGPgIuVwAAAAB/wAAAAAAAAMFAAAA+osOMPjPoNgAAAAB/wAAAAAAAAMEwAAA+olHA
Ph+O3AAAAAB/wAAAAAAAAMEgAAA+o9UePgqlowAAAAB/wAAAAAAAAMEQAAA+rGbRPfEqZgAAAAB/
wAAAAAAAAMEAAAA+k6WzPgGjVQAAAAB/wAAAAAAAAMDgAAA+kUBhPe7JUAAAAAB/wAAAAAAAAMDA
AAA+l/KjPe0HIwAAAAB/wAAAAAAAAMCgAAA+o8pzPegQygAAAAB/wAAAAAAAAMCAAAA+rdr+PeuF
0wAAAAB/wAAAAAAAAMBAAAA+oryvPeUxFQAAAAB/wAAAAAAAAMAAAAA+nnTJPdzV8QAAAAB/wAAA
AAAAAL+AAAA+qQOGPcrsLAAAAAB/wAAAAAAAAAAAAAA+o/jdPbd/KgAAAAB/wAAAAAAAAD+AAAA+
q3j1PbNgWQAAAAB/wAAAAAAAAEAAAAA+oaicPaqaLQAAAAB/wAAAAAAAAEBAAAA+qOuqPZsJGgAA
AAB/wAAAAAAAAECAAAA+ougvPYutiwAAAAB/wAAAAAAAAECgAAA+npsWPYhIAgAAAAB/wAAAAAAA
AEDAAAA+pm7mPYytgAAAAAB/wAAAAAAAAEDgAAA+nC8KPYN0QAAAAAB/wAAAAAAAAEEAAAA+jFdc
PYokuQAAAAB/wAAAAAAAAEEQAAA+RUkGPgB1yAAAAAB/wAAAAAAAAEEgAAA+MO6tPef2/gAAAAB/
wAAAAAAAAEEwAAA+T13qPfEXkgAAAAB/wAAAAAAAAEFAAAA+c++VPd9CNgAAAAB/wAAAAAAAAEFQ
AAA+gemwPb4Z/gAAAAB/wAAAAAAAAEFgAAA+fEFQPa/S8AAAAAB/wAAAAAAAAEFwAAA+hdrtPbhK
mAAAAAB/wAAAAAAAAEGAAAA+ipFoPbRZrgAAAAB/wAAAAAAAAEGIAAA+iYmGPaad4wAAAAB/wAAA
AAAAAEGQAAA+khAdPbmo6AAAAAB/wAAAAAAAAEGYAAA+kYE+PcPs3AAAAAB/wAAAAAAAAEGgAAA+
hbC6PcEnywAAAAB/wAAAAAAAAEGoAAA+fZOSPcb+mwAAAAB/wAAAAAAAAEGwAAA+bdEfPaCT7AAA
AAB/wAAAAAAAAEG4AAA+aSAoPa4ayAAAAAB/wAAAAAAAAEHAAAA+ZIgMPbYi+AAAAAB/wAAAAAAA
AEHIAAA+AiNfPgO+6wAAAAB/wAAAAAAAAEHQAAA97e0SPgILzgAAAAB/wAAAAAAAAEHYAAA9/hlz
PeugdAAAAAB/wAAAAAAAAEHgAAA+GOwoPd4DGgAAAAB/wAAAAAAAAEHoAAA+FGBHPc7cmAAAAAB/
wAAAAAAAAEHwAAA+CEwSPb93qAAAAAB/wAAAAAAAAEH4AAA+AlKRPb83kwAAAAB/wAAAAAAAAEIA
AAA+EVIpPcjNVAAAAAB/wAAAAAAAAEIEAAA+BXD5PbtAEwAAAAB/wAAAAAAAAEIIAAA+BLJxPaFG
0QAAAAB/wAAAAAAAAEIMAAA+Fle3PY/SBgAAAAB/wAAAAAAAAEIQAAA+BdRnPZ+rcgAAAAB/wAAA
AAAAAEIUAAA9N3LwPZ6PHgAAAAB/wAAAAAAAAEIYAAA9ZztYPY9sPAAAAAB/wAAAAAAAAEIcAAC9
OEW3PktErAAAAAB/wAAAAAAAAEIgAAC885XNPkb5DwAAAAB/wAAAAAAAAEIkAAC8vlSFPjpAoQAA
AAB/wAAAAAAAAEIoAAC8hVUrPjS8kQAAAAB/wAAAAAAAAEIsAAA7bxqLPilFkAAAAAB/wAAAAAAA
AEIwAAA84zaDPhyIpgAAAAB/wAAAAAAAAEI0AAA9BOtKPhNJcAAAAAB/wAAAAAAAAEI4AAA9K4zN
PgAvqQAAAAB/wAAAAAAAAEI8AAA9O7gkPfXQIgAAAAB/wAAAAAAAAEJAAAA9lGg/PeGjXgAAAAB/
wAAAAAAAAEJEAAA931OZPewKTAAAAAB/wAAAAAAAAEJIAAA93iO2PedMbQAAAAB/wAAAAAAAAEJM
AAA+II9vPb0sJgAAAAB/wAAAAAAAAEJQAAA+NsOTPcqo5gAAAAB/wAAAAAAAAEJUAAA+PNOuPbh5
EwAAAAB/wAAAAAAAAEJYAAA+PwDnPZl3XAAAAAB/wAAAAAAAAEJcAAA+OD/pPYt7uwAAAAB/wAAA
AAAAAEJgAAA+UQl+PYAkwwAAAAB/wAAAAAAAAEJkAAA+NCaIPZBHyAAAAAB/wAAAAAAAAEJoAAA+
PoxMPX/ppwAAAAB/wAAAAAAAAEJsAAA+TQawPSmVIwAAAAB/wAAAAAAAAEJwAAA+UFcPPSxCmQAA
AAB/wAAAAAAAAEJ0AAA+SEaKPREVTQAAAAB/wAAAAAAAAEJ4AAA+LCUcPNKmYwAAAAB/wAAAAAAA
AEJ8AAA+NUnxPKUIOgAAAAB/wAAAAAAAAEKAAAA+NZQ9PPjoYAAAAAB/wAAAAAAAAEKCAAA+O/tp
PUg8hAAAAAB/wAAAAAAAAEKEAAA+RlFiPS8L6wAAAAB/wAAAAAAAAEKGAAA+VoFxPVz2TQAAAAB/
wAAAAAAAAEKIAAA+WgK1PXM5ZwAAAAB/wAAAAAAAAEKKAAA+bV7mPYbStwAAAAB/wAAAAAAAAEKM
AAA+fdaWPbCafAAAAAB/wAAAAAAAAEKOAAA+fQfwPaDG0AAAAAB/wAAAAAAAAEKQAAA+hi3VPahc
LAAAAAB/wAAAAAAAAEKSAAA+n2M3PQPrXAAAAAB/wAAAAAAAAEKUAAA+m/MvPLh1kgAAAAB/wAAA
AAAAAEKWAAA+kFeqPTLPnQAAAAB/wAAAAAAAAEKYAAA+mId3PTCATAAAAAB/wAAAAAAAAEKaAAA+
p3p4PXl9RAAAAAB/wAAAAAAAAEKcAAA+qyC9PZUN/wAAAAB/wAAAAAAAAEKeAAA+u4T+PbBC1AAA
AAB/wAAAAAAAAEKgAAA+xHqqPZ6ZugAAAAB/wAAAAAAAAEKiAAA+wZONPaT74gAAAAB/wAAAAAAA
AEKkAAA+zQWBPdSQsQAAAAB/wAAAAAAAAEKmAAA+2h18Pet7BAAAAAB/wAAAAAAAAEKoAAA+4ND3
PggXywAAAAB/wAAAAAAAAEKqAAA+3pNfPg1AVQAAAAB/wAAAAAAAAEKsAAA+5SPrPhcEbQAAAAB/
wAAAAAAAAEKuAAA+7rs8Ph7dRgAAAAB/wAAAAAAAAEKwAAA+9nDePh/paAAAAAB/wAAAAAAAAEKy
AAA/A1eOPiqvVgAAAAB/wAAAAAAAAEK0AAA/BdPpPibhFwAAAAB/wAAAAAAAAEK2AAA/BD6HPiln
4wAAAAB/wAAAAAAAAEK4AAA/A5UlPjp+HQAAAAB/wAAAAAAAAEK6AAA+/p+QPiu8eAAAAAB/wAAA
AAAAAEK8AAA++wEoPhzhMQAAAAB/wAAAAAAAAEK+AAA/DwajPlaabwAAAAB/wAAAAAAAAELAAAA/
CwCOPkOx3AAAAAB/wAAAAAAAAELCAAA/CuL4PjQB2gAAAAB/wAAAAAAAAELEAAA/EHSNPiOgzQAA
AAB/wAAAAAAAAELGAAA/E952PhiJpwAAAAB/wAAAAAAAAELIAAA/FBkkPgmu4QAAAAB/wAAAAAAA
AELKAAA/DA/YPfGJhwAAAAB/wAAAAAAAAELMAAA/Ch1wPdv4zwAAAAB/wAAAAAAAAELOAAA/CePa
Pe3HQAAAAAB/wAAAAAAAAELQAAA/C3J9PfIOIQAAAAB/wAAAAAAAAELSAAA/E5a3PebakgAAAAB/
wAAAAAAAAELUAAA/EnPmPaHBzwAAAAB/wAAAAAAAAELWAAA/G3MMPZnruQAAAAB/wAAAAAAAAELY
AAA/I947PaSBNAAAAAB/wAAAAAAAAELaAAA/KdIHPZby0wAAAAB/wAAAAAAAAELcAAA/LbFKPast
iwAAAAB/wAAAAAAAAELeAAA/JLqoPVnJaQAAAAB/wAAAAAAAAELgAAA/K/8vPVsiIwAAAAB/wAAA
AAAAAELiAAA/K5k+PWfZBQAAAAB/wAAAAAAAAELkAAA/K3HtPVNV7QAAAAB/wAAAAAAAAELmAAA/
NMbtPXd9pwAAAAB/wAAAAAAAAELoAAA/Po3rPZKp3AAAAAB/wAAAAAAAAELqAAA/RIfYPY09ZQAA
AAB/wAAAAAAAAELsAAA/UZ2ePbedeQAAAAB/wAAAAAAAAELuAAA/WnfqPcZ86AAAAAB/wAAAAAAA
AELwAAA/Xpb2PdG5KAAAAAB/wAAAAAAAAELyAAA/YOhWPefdfwAAAAB/wAAAAAAAAEL0AAA/ai7c
PfBwwwAAAAB/wAAAAAAAAEL2AAA/anuVPfB3ygAAAAB/wAAAAAAAAEL4AAA/cJUaPfbfXQAAAAB/
wAAAAAAAAEL6AAA/eUBWPfH92AAAAAB/wAAAAAAAAEL8AAA/gY8yPgOd+gAAAAB/wAAAAAAAAEL+
AAA/g7VqPgMK7gAAAAB/wAAAAAAAAEMAAAA/hQSWPgSORwAAAAB/wAAAAAAAAEMBAAA/hqdbPg27
6wAAAAB/wAAAAAAAAEMCAAA/hs+QPh8aXgAAAAB/wAAAAAAAAEMDAAA/iKxdPipJQwAAAAB/wAAA
AAAAAEMEAAA/jcj9Pjr35wAAAAB/wAAAAAAAAEMFAAA/ksM/Pj/+ZgAAAAB/wAAAAAAAAEMGAAA/
lzNoPkAAWwAAAAB/wAAAAAAAAEMHAAA/nn1mPlBRkQAAAAB/wAAAAAAAAEMIAAA/pA8vPlZ+DwAA
AAB/wAAAAAAAAEMJAAA/pcv/PmGUqgAAAAB/wAAAAAAAAEMKAAA/qvBcPnADAQAAAAB/wAAAAAAA
AEMLAAA/r4w8PniaiwAAAAB/wAAAAAAAAEMMAAA/sVcqPn8yGwAAAAB/wAAAAAAAAEMNAAA/s5VW
Pn42UwAAAAB/wAAAAAAAAEMOAAA/st3dPoTSSQAAAAB/wAAAAAAAAEMPAAA/s5jtPn4YCgAAAAB/
wAAAAAAAAEMQAAA/tnHIPoD/tAAAAAB/wAAAAAAAAEMRAAA/tkgvPoHPNQAAAAB/wAAAAAAAAEMS
AAA/tdc/PoJyAwAAAAB/wAAAAAAAAEMTAAA/tmVAPn9xswAAAAB/wAAAAAAAAEMUAAA/uB6APoBw
lQAAAAB/wAAAAAAAAEMVAAA/uegzPoesoQAAAAB/wAAAAAAAAEMWAAA/vKfGPolbOgAAAAB/wAAA
AAAAAEMXAAA/wR89PpBVJwAAAAB/wAAAAAAAAEMYAAA/wRm+PpWuXgAAAAB/wAAAAAAAAEMZAAA/
xQfSPpILAQAAAAB/wAAAAAAAAEMaAAA/x8hfPo+vPAAAAAB/wAAAAAAAAEMbAAA/x4xEPov+KQAA
AAB/wAAAAAAAAEMcAAA/y8EUPo40ZwAAAAB/wAAAAAAAAEMdAAA/0P6IPo1k4gAAAAB/wAAAAAAA
AEMeAAA/0neXPpC2EAAAAAB/wAAAAAAAAEMfAAA/1L4YPpLUcQAAAAB/wAAAAAAAAEMgAAA/1kTV
PpjdmgAAAAB/wAAAAAAAAEMhAAA/1ujePp7opQAAAAB/wAAAAAAAAEMiAAA/1wy/PqHTagAAAAB/
wAAAAAAAAEMjAAA/1wlSPqCF+wAAAAB/wAAAAAAAAEMkAAA/2YcPPp6QXwAAAAB/wAAAAAAAAEMl
AAA/3KgbPptLeAAAAAB/wAAAAAAAAEMmAAA/45J0PpmPNAAAAAB/wAAAAAAAAEMnAAA/6ZeRPpoG
+AAAAAB/wAAAAAAAAEMoAAA/7SX4Pp6rBAAAAAB/wAAAAAAAAEMpAAA/74yKPprDFAAAAAB/wAAA
AAAAAEMqAAA/8tCJPp8TUQAAAAB/wAAAAAAAAEMrAAA/9XvAPpz+egAAAAB/wAAAAAAAAEMsAAA/
9t1oPp6/owAAAAB/wAAAAAAAAEMtAAA/9kOiPpaotwAAAAB/wAAAAAAAAEMuAAA/91uVPo9lygAA
AAB/wAAAAAAAAEMvAAA/9/D7Po7awAAAAAB/wAAAAAAAAEMwAAA//AyAPo4PcgAAAAB/wAAAAAAA
AEMxAAA//w1oPouMLgAAAAB/wAAAAAAAAEMyAAA//+C0PorLuQAAAAB/wAAAAAAAAEMzAABAAG8U
PonK0QAAAAB/wAAAAAAAAEM0AABAAXGbPoiUbQAAAAB/wAAAAAAAAEM1AABAAjxnPotSYAAAAAB/
wAAAAAAAAEM2AABAAyHEPoNQxgAAAAB/wAAAAAAAAEM3AABABKJsPn5pngAAAAB/wAAAAAAAAEM4
AABABBlFPnuPiAAAAAB/wAAAAAAAAEM5AABAAuknPm5PKAAAAAB/wAAAAAAAAEM6AABAAxSLPmTy
YgAAAAB/wAAAAAAAAEM7AABAAlwMPljAQgAAAAB/wAAAAAAAAEM8AABABC8iPmd+JAAAAAB/wAAA
AAAAAEM9AABABw1/Pm+ypQAAAAB/wAAAAAAAAEM+AABABt0kPnBmFwAAAAB/wAAAAAAAAEM/AABA
CBZyPnB9VwAAAAB/wAAAAAAAAENAAABACK3JPnKcgwAAAAB/wAAAAAAAAENBAABACWyzPnfjfwAA
AAB/wAAAAAAAAENCAABAClQkPn1JVwAAAAB/wAAAAAAAAENDAABACdwxPn0WkwAAAAB/wAAAAAAA
AENEAABADMY7PnTXnQAAAAB/wAAAAAAAAENFAABAEBWxPnZcQQAAAAB/wAAAAAAAAENGAABAEkmm
PnCbJQAAAAB/wAAAAAAAAENHAABAFLg2PngdrQAAAAB/wAAAAAAAAENIAABAFsurPnBDSQAAAAB/
wAAAAAAAAENJAABAGNJIPoMVYwAAAAB/wAAAAAAAAENKAABAGIZkPoMaNQAAAAB/wAAAAAAAAENL
AABAF8HNPoATRAAAAAB/wAAAAAAAAENMAABAGI6OPoNo8QAAAAB/wAAAAAAAAENNAABAGvgTPoBX
VwAAAAB/wAAAAAAAAENOAABAHLLRPnrQKgAAAAB/wAAAAAAAAENPAABAHcxoPnrEQwAAAAB/wAAA
AAAAAENQAABAHVSXPnpBggAAAAB/wAAAAAAAAENRAABAHkjGPn77MAAAAAB/wAAAAAAAAENSAABA
H+nfPoNmywAAAAB/wAAAAAAAAENTAABAIQzzPojKqAAAAAB/wAAAAAAAAENUAABAI2uaPoXX1wAA
AAB/wAAAAAAAAENVAABAJMS3PoKWhgAAAAB/wAAAAAAAAENWAABAJo7SPoBr1AAAAAB/wAAAAAAA
AENXAABAKbyaPnWFswAAAAB/wAAAAAAAAENYAABAKm/QPnmyNgAAAAB/wAAAAAAAAENZAABAK8lY
Pn8tagAAAAB/wAAAAAAAAENaAABALgMtPoRAdQAAAAB/wAAAAAAAAENbAABANrNzPq6HdgAAAAB/
wAAAAAAAAENcAABAOOUOPrXwYQAAAAB/wAAAAAAAAENdAABAOuCGPrJnAQAAAAB/wAAAAAAAAENe
AABAPVTiPqoVZAAAAAB/wAAAAAAAAENfAABAQFpKPqs56wAAAAB/wAAAAAAAAENgAABAQq19Pqc/
IAAAAAB/wAAAAAAAAENhAABAQ50UPqrOZAAAAAB/wAAAAAAAAENiAABARojSPqlkaQAAAAB/wAAA
AAAAAENjAABASbwfPqkhSAAAAAB/wAAAAAAAAENkAABAS4NGPrKv5gAAAAB/wAAAAAAAAENlAABA
S5/IPrnJcQAAAAB/wAAAAAAAAENmAABATOx8PrtpzwAAAAB/wAAAAAAAAENnAABATRI5Prph9gAA
AAB/wAAAAAAAAENoAABATV4UPrnfTQAAAAB/wAAAAAAAAENpAABAUIKMPra0TgAAAAB/wAAAAAAA
AENqAABAUwiePq5LbgAAAAB/wAAAAAAAAENrAABAU73ePqv9TgAAAAB/wAAAAAAAAENsAABAUP4W
PqX9pwAAAAB/wAAAAAAAAENtAABAU0ixPqW5UgAAAAB/wAAAAAAAAENuAABAUZNjPqLoUQAAAAB/
wAAAAAAAAENvAABAVM1RPqKTEwAAAAB/wAAAAAAAAENwAABAVry9PqamXgAAAAB/wAAAAAAAAENx
AABAWIkePqSQyAAAAAB/wAAAAAAAAENyAABAW/fePqyIbwAAAAB/wAAAAAAAAENzAABAXdlDPrMl
IwAAAAB/wAAAAAAAAEN0AABAX9LOPrwCdgAAAAB/wAAAAAAAAEN1AABAYfcCPsuaoQAAAAB/wAAA
AAAAAEN2AABAZDKFPtVvsAAAAAB/wAAAAAAAAEN3AABAZ7pSPus+rAAAAAB/wAAAAAAAAEN4AABA
aynhPvIHUAAAAAB/wAAAAAAAAEN5AABAbqy8PwDABwAAAAB/wAAAAAAAAEN6AABAcndXPwUX1gAA
AAB/wAAAAAAAAEN7AABAdvYoPwY1pAAAAAB/wAAAAAAAAEN8AABAeYYzPwriSQAAAAB/wAAAAAAA
AEN9AABAetrwPwzuSwAAAAB/wAAAAAAAAEN+AABAfk9pPxJ4bAAAAAB/wAAAAAAAAEN/AABAgE9b
PxYSrQAAAAB/wAAAAAAAAEOAAABAhaYzPzVtuwAAAAB/wAAAAAAAAEOAgABAhfx2PzRa1AAAAAB/
wAAAAAAAAEOBAABAhtOaPzJyagAAAAB/wAAAAAAAAEOBgABAiis7PysHTAAAAAB/wAAAAAAAAEOC
AABAjCQbPzO6nwAAAAB/wAAAAAAAAEOCgABAjVysPy+KTgAAAAB/wAAAAAAAAEODAABAjhD6Pyuv
UwAAAAB/wAAAAAAAAEODgABAjkrDPybPjgAAAAB/wAAAAAAAAEOEAABAj5WIPyBPygAAAAB/wAAA
AAAAAEOEgABAkqOnPxsPlgAAAAB/wAAAAAAAAEOFAABAkqV1Pxb6ywAAAAB/wAAAAAAAAEOFgABA
kYCoPxGb4gAAAAB/wAAAAAAAAEOGAABAkOSfPwodkQAAAAB/wAAAAAAAAEOGgABAjNCnPukz1gAA
AAB/wAAAAAAAAEOHAABAjJLiPuBgCQAAAAB/wAAAAAAAAEOHgABAjE08PtVgrAAAAAB/wAAAAAAA
AEOIAABAjSz3PtFCrQAAAAB/wAAAAAAAAEOIgABAjo2GPsokSgAAAAB/wAAAAAAAAEOJAABAji3Q
PsF4FQAAAAB/wAAAAAAAAEOJgABAkWGaPsuQtwAAAAB/wAAAAAAAAEOKAABAk3agPstH+QAAAAB/
wAAAAAAAAEOKgABAlVS1PtKEqAAAAAB/wAAAAAAAAEOLAABAluV+PtecaQAAAAB/wAAAAAAAAEOL
gABAl7lJPtg4jgAAAAB/wAAAAAAAAEOMAABAmOjfPtppwAAAAAB/wAAAAAAAAEOMgABAmgS5Ptzv
WQAAAAB/wAAAAAAAAEONAABAm9gnPtwXbgAAAAB/wAAAAAAAAEONgABAnUw4PuYM/AAAAAB/wAAA
AAAAAEOOAABAnkoTPuykmQAAAAB/wAAAAAAAAEOOgABAnu/cPvDR/wAAAAB/wAAAAAAAAEOPAABA
nzdBPu0s2gAAAAB/wAAAAAAAAEOPgABAnb0MPt3UYwAAAAB/wAAAAAAAAEOQAABAnM7oPuFYfQAA
AAB/wAAAAAAAAEOQgABAm/gwPuBbawAAAAB/wAAAAAAAAEORAABAnBXVPuHmUwAAAAB/wAAAAAAA
AEORgABAnUb5Pt3oUQAAAAB/wAAAAAAAAEOSAABAnSxVPt2fRwAAAAB/wAAAAAAAAEOSgABAnPXR
Pt678AAAAAB/wAAAAAAAAEOTAABAnF+KPtqxaAAAAAB/wAAAAAAAAEOTgABAnZwePteZ1QAAAAB/
wAAAAAAAAEOUAABAnmT3PtNrGAAAAAB/wAAAAAAAAEOUgABAnUd3PuJ81QAAAAB/wAAAAAAAAEOV
AABAnbpdPuV34gAAAAB/wAAAAAAAAEOVgABAni95PuBz+wAAAAB/wAAAAAAAAEOWAABAnjKwPt2y
DQAAAAB/wAAAAAAAAEOWgABAnY5NPtZEngAAAAB/wAAAAAAAAEOXAABAnCcpPs8EnAAAAAB/wAAA
AAAAAEOXgABAmneePszeCAAAAAB/wAAAAAAAAEOYAABAmdvYPsp1iQAAAAB/wAAAAAAAAEOYgABA
mdVEPsYEkAAAAAB/wAAAAAAAAEOZAABAmhWOPsc3EgAAAAB/wAAAAAAAAEOZgABAmddNPs6MrgAA
AAB/wAAAAAAAAEOaAABAmgihPuWWkwAAAAB/wAAAAAAAAEOagABAmUNQPusYBQAAAAB/wAAAAAAA
AEObAABAmS9WPu0+rwAAAAB/wAAAAAAAAEObgABAmvEyPvAfEAAAAAB/wAAAAAAAAEOcAABAnQqI
PvAwcgAAAAB/wAAAAAAAAEOcgABAnZyIPvD8ZAAAAAB/wAAAAAAAAEOdAABAnoJ3PvJ5zQAAAAB/
wAAAAAAAAEOdgABAoAr5Pvfj4wAAAAB/wAAAAAAAAEOeAABAo6FrPwBNTgAAAAB/wAAAAAAAAEOe
gABApjMXPwCIQgAAAAB/wAAAAAAAAEOfAABAqHsqPwQkIgAAAAB/wAAAAAAAAEOfgABAqkcwPwO5
6AAAAAB/wAAAAAAAAEOgAABArQYiPwVw1gAAAAB/wAAAAAAAAEOggABAr+LKPwZFNgAAAAB/wAAA
AAAAAEOhAABAs2cBPwi6xwAAAAB/wAAAAAAAAEOhgABAt9/jPwr4LAAAAAB/wAAAAAAAAEOiAABA
u2ApPw+R6QAAAAB/wAAAAAAAAEOigABAwBEMPxKbbQAAAAB/wAAAAAAAAA==</set>
      <set id="src_31" fmt="ptset">AAAABnNyY18zMQAAAAAAAAAGAAABqsLIAAA+cWLnPhk9OAAAAAB/wAAAAAAAAMLGAAA+WBWkPhJQ
OgAAAAB/wAAAAAAAAMLEAAA+Ry3DPhD5jQAAAAB/wAAAAAAAAMLCAAA+P8d4PgqlZAAAAAB/wAAA
AAAAAMLAAAA+QRstPgkbjwAAAAB/wAAAAAAAAMK+AAA+QNV6Pg2G3gAAAAB/wAAAAAAAAMK8AAA+
TJpRPg5rOQAAAAB/wAAAAAAAAMK6AAA+T4vjPhNaBgAAAAB/wAAAAAAAAMK4AAA+P9h6Pgrr6gAA
AAB/wAAAAAAAAMK2AAA+MratPf5MvQAAAAB/wAAAAAAAAMK0AAA+JD+TPevi4gAAAAB/wAAAAAAA
AMKyAAA+HQs2PeTraQAAAAB/wAAAAAAAAMKwAAA+GMurPeGzDQAAAAB/wAAAAAAAAMKuAAA+MHNo
Pdl2qQAAAAB/wAAAAAAAAMKsAAA9jIjjPheFGgAAAAB/wAAAAAAAAMKqAAA9Zg1XPhkLsgAAAAB/
wAAAAAAAAMKoAAA9UQPtPhcOWgAAAAB/wAAAAAAAAMKmAAA9Wfr4PhP0BAAAAAB/wAAAAAAAAMKk
AAA9fCeMPhFwjAAAAAB/wAAAAAAAAMKiAAA9ToUBPgZWgQAAAAB/wAAAAAAAAMKgAAA9LV3APgJH
NAAAAAB/wAAAAAAAAMKeAAA80IXIPceFSAAAAAB/wAAAAAAAAMKcAAA9dThRPcyRWwAAAAB/wAAA
AAAAAMKaAAA9lWlLPb9rrQAAAAB/wAAAAAAAAMKYAAC89gfCPhgGIgAAAAB/wAAAAAAAAMKWAAC7
okAbPhp/rgAAAAB/wAAAAAAAAMKUAAA5GuglPhaxHgAAAAB/wAAAAAAAAMKSAAA7RdyuPhYxUwAA
AAB/wAAAAAAAAMKQAAA8lg4wPhixJgAAAAB/wAAAAAAAAMKOAAA9HfYNPiEYmwAAAAB/wAAAAAAA
AMKMAAA9YHaBPhT+BgAAAAB/wAAAAAAAAMKKAAA9h5RYPgrjpAAAAAB/wAAAAAAAAMKIAAA9pVGd
PfG32gAAAAB/wAAAAAAAAMKGAAA98E8hPd2sOQAAAAB/wAAAAAAAAMKEAAA9wS5pPdTcMgAAAAB/
wAAAAAAAAMKCAAA9uLDGPc7MtAAAAAB/wAAAAAAAAMKAAAA9ppzQPdoGQwAAAAB/wAAAAAAAAMJ8
AAA9moiXPd5obwAAAAB/wAAAAAAAAMJ4AAA9p/IMPf15JAAAAAB/wAAAAAAAAMJ0AAA9lDZHPfg0
+QAAAAB/wAAAAAAAAMJwAAA9aurJPgI9nAAAAAB/wAAAAAAAAMJsAAA9TexkPgmpzwAAAAB/wAAA
AAAAAMJoAAA8tr5NPhEmvwAAAAB/wAAAAAAAAMJkAAA74BekPhYpLAAAAAB/wAAAAAAAAMJgAAC8
TNg3PhsICAAAAAB/wAAAAAAAAMJcAAC76C4XPh81PQAAAAB/wAAAAAAAAMJYAAC8pMQfPh1LLQAA
AAB/wAAAAAAAAMJUAAC9LDSbPh0VvAAAAAB/wAAAAAAAAMJQAAC8V8nqPijbIgAAAAB/wAAAAAAA
AMJMAAA8gBsLPiy2kAAAAAB/wAAAAAAAAMJIAAA8amvzPi4ODgAAAAB/wAAAAAAAAMJEAAA8cvW8
Pir+5AAAAAB/wAAAAAAAAMJAAAA81EJnPib0BwAAAAB/wAAAAAAAAMI8AAA9CjIbPh7eogAAAAB/
wAAAAAAAAMI4AAA9VLsrPiinQgAAAAB/wAAAAAAAAMI0AAA9PzulPiSLjgAAAAB/wAAAAAAAAMIw
AAA9iaY2Pi4S1gAAAAB/wAAAAAAAAMIsAAA9+kq0Piq4SgAAAAB/wAAAAAAAAMIoAAA+HbxwPix7
3gAAAAB/wAAAAAAAAMIkAAA+GaflPi/8iQAAAAB/wAAAAAAAAMIgAAA+FQekPjG0BgAAAAB/wAAA
AAAAAMIcAAA+JhLkPjFipgAAAAB/wAAAAAAAAMIYAAA+RgwqPjmYigAAAAB/wAAAAAAAAMIUAAA+
VdEcPkcExgAAAAB/wAAAAAAAAMIQAAA+WpVxPlDFXQAAAAB/wAAAAAAAAMIMAAA+dWUEPmYgNwAA
AAB/wAAAAAAAAMIIAAA+jC3hPnpjFAAAAAB/wAAAAAAAAMIEAAA+GlKhPgdpUQAAAAB/wAAAAAAA
AMIAAAA+EW/5PgwpdgAAAAB/wAAAAAAAAMH4AAA+AvNKPgBk1QAAAAB/wAAAAAAAAMHwAAA93opA
PeVqCgAAAAB/wAAAAAAAAMHoAAA9zsU4PeHT2QAAAAB/wAAAAAAAAMHgAAA91SwDPfg9BwAAAAB/
wAAAAAAAAMHYAAA9xvAdPeXnTQAAAAB/wAAAAAAAAMHQAAA93tPPPev6NgAAAAB/wAAAAAAAAMHI
AAA9mM+BPeu/4wAAAAB/wAAAAAAAAMHAAAA9zcCkPd4mmQAAAAB/wAAAAAAAAMG4AAA9v3TVPctc
RgAAAAB/wAAAAAAAAMGwAAA919N8Pb2EPAAAAAB/wAAAAAAAAMGoAAA9slITPd2ATwAAAAB/wAAA
AAAAAMGgAAA9kXYnPbFt/QAAAAB/wAAAAAAAAMGYAAA9i/w6Pal0RAAAAAB/wAAAAAAAAMGQAAA9
p0vMPYwfRwAAAAB/wAAAAAAAAMGIAAA93kUoPX0qWgAAAAB/wAAAAAAAAMGAAAA93X9SPW3fJAAA
AAB/wAAAAAAAAMFwAAA9oLsnPZa9DwAAAAB/wAAAAAAAAMFgAAA9v3y/PZdDoAAAAAB/wAAAAAAA
AMFQAAA9ngLKPZKSPAAAAAB/wAAAAAAAAMFAAAA9r1M2PaUZrwAAAAB/wAAAAAAAAMEwAAA9rtG4
PaUDFQAAAAB/wAAAAAAAAMEgAAA9jEm4PacKmAAAAAB/wAAAAAAAAMEQAAA9mCjSPY6yzQAAAAB/
wAAAAAAAAMEAAAA9kXKxPXE07AAAAAB/wAAAAAAAAMDgAAA9cKt8PT4GSgAAAAB/wAAAAAAAAMDA
AAA9NYiYPSakTAAAAAB/wAAAAAAAAMCgAAA9NEcxPRWmpQAAAAB/wAAAAAAAAMCAAAA9PdIEPQRK
3gAAAAB/wAAAAAAAAMBAAAA9dTLBPRee8AAAAAB/wAAAAAAAAMAAAAA9K8VIPRCKAgAAAAB/wAAA
AAAAAL+AAAA9gHAQPRm+JQAAAAB/wAAAAAAAAAAAAAA9U8KMPSPr9wAAAAB/wAAAAAAAAD+AAAA9
KTIAPXPdWwAAAAB/wAAAAAAAAEAAAAA9CoCHPYXbswAAAAB/wAAAAAAAAEBAAAA8kQJ+PYZYwAAA
AAB/wAAAAAAAAECAAAA9i4BQPQ0XqAAAAAB/wAAAAAAAAECgAAA9hm1aPQHlawAAAAB/wAAAAAAA
AEDAAAA+DUqdPa7MvAAAAAB/wAAAAAAAAEDgAAA+BZ6ZPayiagAAAAB/wAAAAAAAAEEAAAA96H+o
PaTgwAAAAAB/wAAAAAAAAEEQAAA9xYDLPbYP4wAAAAB/wAAAAAAAAEEgAAA9teF8PccvTQAAAAB/
wAAAAAAAAEEwAAA9tKmjPd4kOgAAAAB/wAAAAAAAAEFAAAA9xw1iPdk3qQAAAAB/wAAAAAAAAEFQ
AAA+uFu+PoQb3QAAAAB/wAAAAAAAAEFgAAA+ua5kPoDUQAAAAAB/wAAAAAAAAEFwAAA+vn1FPn2N
cwAAAAB/wAAAAAAAAEGAAAA+yeBpPnSzOwAAAAB/wAAAAAAAAEGIAAA+ugBxPnNQmgAAAAB/wAAA
AAAAAEGQAAA+SnGLPpV9qgAAAAB/wAAAAAAAAEGYAAA+Tw9gPo5xWQAAAAB/wAAAAAAAAEGgAAA+
QBWxPo1TcAAAAAB/wAAAAAAAAEGoAAA+RPfqPoeguAAAAAB/wAAAAAAAAEGwAAA9msVcPps02QAA
AAB/wAAAAAAAAEG4AAA9n1sfPpnrDwAAAAB/wAAAAAAAAEHAAAA9ydBLPpkThgAAAAB/wAAAAAAA
AEHIAAA95hMpPpqCugAAAAB/wAAAAAAAAEHQAAA+C911PptjLAAAAAB/wAAAAAAAAEHYAAA+BwAG
PpB+VgAAAAB/wAAAAAAAAEHgAAA+JCFrPotEUgAAAAB/wAAAAAAAAEHoAAA+NXiPPoQMmwAAAAB/
wAAAAAAAAEHwAAA+K6zdPm5UuAAAAAB/wAAAAAAAAEH4AAA+RQshPmScmQAAAAB/wAAAAAAAAEIA
AAA+TIwgPlbYQQAAAAB/wAAAAAAAAEIEAAC8TrE2Pb4MCQAAAAB/wAAAAAAAAEIIAAC8sFdTPbry
6wAAAAB/wAAAAAAAAEIMAAC79czpPbAQuAAAAAB/wAAAAAAAAEIQAAC5yOJuPZm2VAAAAAB/wAAA
AAAAAEIUAAC8lNbyPY+FjwAAAAB/wAAAAAAAAEIYAAC8fFPHPYTAogAAAAB/wAAAAAAAAEIcAAC8
EIsbPZrZJAAAAAB/wAAAAAAAAEIgAAC78wn2PY+3MgAAAAB/wAAAAAAAAEIkAAC62vGXPYUKHwAA
AAB/wAAAAAAAAEIoAAA8EADpPXTnGAAAAAB/wAAAAAAAAEIsAAC5olYuPXmKXAAAAAB/wAAAAAAA
AEIwAAC89fehPX89FgAAAAB/wAAAAAAAAEI0AAC71PbuPXXgvgAAAAB/wAAAAAAAAEI4AAC8OA5m
PYgS4gAAAAB/wAAAAAAAAEI8AAC8r4zIPZmQ9gAAAAB/wAAAAAAAAEJAAAC81frAPZhwnQAAAAB/
wAAAAAAAAEJEAAC8MIVOPacXswAAAAB/wAAAAAAAAEJIAAC9h+VxPbvwJAAAAAB/wAAAAAAAAEJM
AAC8+dLGPdUKKgAAAAB/wAAAAAAAAEJQAAC8qEZCPdG0PAAAAAB/wAAAAAAAAEJUAAC84EjCPdKA
0QAAAAB/wAAAAAAAAEJYAAC7mlO+PcF36AAAAAB/wAAAAAAAAEJcAAA8ozj5PZqXGQAAAAB/wAAA
AAAAAEJgAAA8p66pPZBKBgAAAAB/wAAAAAAAAEJkAAA8v4y7PZnX/QAAAAB/wAAAAAAAAEJoAAA9
A9X9PZqa0gAAAAB/wAAAAAAAAEJsAAA80WZ7PZ2N3gAAAAB/wAAAAAAAAEJwAAA8LjyRPZyHyQAA
AAB/wAAAAAAAAEJ0AAA8mQskPZMzewAAAAB/wAAAAAAAAEJ4AAA816m2PYvouwAAAAB/wAAAAAAA
AEJ8AAA84gHtPaS8XAAAAAB/wAAAAAAAAEKAAAA9EVa0PaeiqQAAAAB/wAAAAAAAAEKCAAA80piK
PZUV0wAAAAB/wAAAAAAAAEKEAAA82S0+PaDo3AAAAAB/wAAAAAAAAEKGAAA8Y6psPa4PWwAAAAB/
wAAAAAAAAEKIAAA8iNM8PbI5HwAAAAB/wAAAAAAAAEKKAAA9GYYZPa04/wAAAAB/wAAAAAAAAEKM
AAA84K7JPadX1AAAAAB/wAAAAAAAAEKOAAA8/QHXPakOfwAAAAB/wAAAAAAAAEKQAAA9XnHSPZaB
YAAAAAB/wAAAAAAAAEKSAAA9QtPKPaRFyQAAAAB/wAAAAAAAAEKUAAA9RcSjPZl2twAAAAB/wAAA
AAAAAEKWAAA9eVxvPaJGjQAAAAB/wAAAAAAAAEKYAAA9lQgoPZA7ewAAAAB/wAAAAAAAAEKaAAA9
TA8aPaDisQAAAAB/wAAAAAAAAEKcAAA9KhioPacEQQAAAAB/wAAAAAAAAEKeAAA9BD8nPasj/QAA
AAB/wAAAAAAAAEKgAAA8wTF3PcyQyAAAAAB/wAAAAAAAAEKiAAA9TX7RPcgkGQAAAAB/wAAAAAAA
AEKkAAA9gYQTPc67vQAAAAB/wAAAAAAAAEKmAAA95DzuPc1WRAAAAAB/wAAAAAAAAEKoAAA+CYP/
Pc7egAAAAAB/wAAAAAAAAEKqAAA+BYcwPcf4HQAAAAB/wAAAAAAAAEKsAAA+DfxOPcT1eQAAAAB/
wAAAAAAAAEKuAAA+CVWRPcMT8AAAAAB/wAAAAAAAAEKwAAA+BO+zPa1REAAAAAB/wAAAAAAAAEKy
AAA9/zxFPbE78wAAAAB/wAAAAAAAAEK0AAA93UlQPaS44wAAAAB/wAAAAAAAAEK2AAA95bJUPari
3AAAAAB/wAAAAAAAAEK4AAA95zE4PaHDtgAAAAB/wAAAAAAAAEK6AAA+BrmhPY2SfgAAAAB/wAAA
AAAAAEK8AAA+GxqUPY++YwAAAAB/wAAAAAAAAEK+AAA+KkXdPZPPdAAAAAB/wAAAAAAAAELAAAA+
JFmRPaVLwAAAAAB/wAAAAAAAAELCAAA+H87nPZ3zygAAAAB/wAAAAAAAAELEAAA+NIb7PY2ofQAA
AAB/wAAAAAAAAELGAAA+OSjhPWYgNwAAAAB/wAAAAAAAAELIAAA+MF+9PUh0uAAAAAB/wAAAAAAA
AELKAAA+KvoPPTe36gAAAAB/wAAAAAAAAELMAAA+S28QPQxJegAAAAB/wAAAAAAAAELOAAA+Yjez
PP6bvgAAAAB/wAAAAAAAAELQAAA+e9YaPR2F3wAAAAB/wAAAAAAAAELSAAA+k7sdPUOXyQAAAAB/
wAAAAAAAAELUAAA+l7M4PZPYHAAAAAB/wAAAAAAAAELWAAA+ntWxPbfFvwAAAAB/wAAAAAAAAELY
AAA+p99aPcjrlAAAAAB/wAAAAAAAAELaAAA+qTcCPg763AAAAAB/wAAAAAAAAELcAAA+u+hYPhWG
4wAAAAB/wAAAAAAAAELeAAA+xR+CPhgsZwAAAAB/wAAAAAAAAELgAAA+yTlNPg1iKwAAAAB/wAAA
AAAAAELiAAA+xrcbPgvTegAAAAB/wAAAAAAAAELkAAA+0eSgPfzH5AAAAAB/wAAAAAAAAELmAAA+
6PCjPgLz6gAAAAB/wAAAAAAAAELoAAA+8XYKPe3Y6wAAAAB/wAAAAAAAAELqAAA+7ovWPbloTQAA
AAB/wAAAAAAAAELsAAA+9OtwPaIs/QAAAAB/wAAAAAAAAELuAAA/ARF4PY17rAAAAAB/wAAAAAAA
AELwAAA/AeVOPYO/LgAAAAB/wAAAAAAAAELyAAA/BY/kPZXyWQAAAAB/wAAAAAAAAEL0AAA/BjnN
PaGueAAAAAB/wAAAAAAAAEL2AAA/C8YJPabiiAAAAAB/wAAAAAAAAEL4AAA/FGk4PbadAAAAAAB/
wAAAAAAAAEL6AAA/H2kcPa7d/QAAAAB/wAAAAAAAAEL8AAA/KFYpPd6A6wAAAAB/wAAAAAAAAEL+
AAA/K7jIPeVgTgAAAAB/wAAAAAAAAEMAAAA/M4/iPfHsAwAAAAB/wAAAAAAAAEMBAAA/NuX3Pfxs
AgAAAAB/wAAAAAAAAEMCAAA/ODIlPfKdYgAAAAB/wAAAAAAAAEMDAAA/QLJbPgnysQAAAAB/wAAA
AAAAAEMEAAA/QhVePhIzbAAAAAB/wAAAAAAAAEMFAAA/TGnYPh1LlQAAAAB/wAAAAAAAAEMGAAA/
U2cOPh7zkQAAAAB/wAAAAAAAAEMHAAA/WwvAPiL2lQAAAAB/wAAAAAAAAEMIAAA/YWAaPivZ4wAA
AAB/wAAAAAAAAEMJAAA/Z2MqPjQPhwAAAAB/wAAAAAAAAEMKAAA/bm71Pkl23AAAAAB/wAAAAAAA
AEMLAAA/cIkmPkoE2gAAAAB/wAAAAAAAAEMMAAA/dJu1PlUPUwAAAAB/wAAAAAAAAEMNAAA/c5RD
PlpGIAAAAAB/wAAAAAAAAEMOAAA/dr9jPmb9jAAAAAB/wAAAAAAAAEMPAAA/d2XFPmyYcAAAAAB/
wAAAAAAAAEMQAAA/dcfQPnKSZwAAAAB/wAAAAAAAAEMRAAA/eK6LPnkOcAAAAAB/wAAAAAAAAEMS
AAA/fSAwPoALdAAAAAB/wAAAAAAAAEMTAAA/fzHwPn6i9wAAAAB/wAAAAAAAAEMUAAA/hUmoPoA5
RAAAAAB/wAAAAAAAAEMVAAA/iEK/PoLbuQAAAAB/wAAAAAAAAEMWAAA/is21PoQenwAAAAB/wAAA
AAAAAEMXAAA/iaTCPoMOxAAAAAB/wAAAAAAAAEMYAAA/jMsXPolPwAAAAAB/wAAAAAAAAEMZAAA/
kTwkPo2ungAAAAB/wAAAAAAAAEMaAAA/k+pUPpD5OQAAAAB/wAAAAAAAAEMbAAA/lQRVPpXSAAAA
AAB/wAAAAAAAAEMcAAA/k8S7PpjNtgAAAAB/wAAAAAAAAEMdAAA/lafwPp4WjwAAAAB/wAAAAAAA
AEMeAAA/mvlgPqHGTwAAAAB/wAAAAAAAAEMfAAA/nnGVPqXXBwAAAAB/wAAAAAAAAEMgAAA/oXaQ
Pqc67gAAAAB/wAAAAAAAAEMhAAA/ooZxPqTQPwAAAAB/wAAAAAAAAEMiAAA/pCloPqY+3AAAAAB/
wAAAAAAAAEMjAAA/o100PqQvfQAAAAB/wAAAAAAAAEMkAAA/orbHPqEk7QAAAAB/wAAAAAAAAEMl
AAA/pNRqPqBkNgAAAAB/wAAAAAAAAEMmAAA/pYmhPqNsqQAAAAB/wAAAAAAAAEMnAAA/pszaPp9v
FQAAAAB/wAAAAAAAAEMoAAA/p++kPpytsQAAAAB/wAAAAAAAAEMpAAA/qOg4PqGisQAAAAB/wAAA
AAAAAEMqAAA/poOoPqK0yQAAAAB/wAAAAAAAAEMrAAA/pdwePqDnHwAAAAB/wAAAAAAAAEMsAAA/
qYvmPqC7qwAAAAB/wAAAAAAAAEMtAAA/qNTpPpzOHwAAAAB/wAAAAAAAAEMuAAA/rLj7PqBxDQAA
AAB/wAAAAAAAAEMvAAA/srjmPqURyQAAAAB/wAAAAAAAAEMwAAA/tqXTPqaV0wAAAAB/wAAAAAAA
AEMxAAA/uDPUPqaOZQAAAAB/wAAAAAAAAEMyAAA/uw4KPqoU7gAAAAB/wAAAAAAAAEMzAAA/ukhK
Pq0DYgAAAAB/wAAAAAAAAEM0AAA/uo9IPqr94QAAAAB/wAAAAAAAAEM1AAA/v1p4Pqt29QAAAAB/
wAAAAAAAAEM2AAA/waHPPq3kIQAAAAB/wAAAAAAAAEM3AAA/xCrLPrDw6AAAAAB/wAAAAAAAAEM4
AAA/wtJTPqgKhwAAAAB/wAAAAAAAAEM5AAA/xibwPqn+bQAAAAB/wAAAAAAAAEM6AAA/yelXPq+8
3wAAAAB/wAAAAAAAAEM7AAA/y70mPrKfAwAAAAB/wAAAAAAAAEM8AAA/zofXPrhLxQAAAAB/wAAA
AAAAAEM9AAA/z9T6PrmgjAAAAAB/wAAAAAAAAEM+AAA/0GjqPruQkgAAAAB/wAAAAAAAAEM/AAA/
1HJtPrf82gAAAAB/wAAAAAAAAENAAAA/2U0CPrsuQgAAAAB/wAAAAAAAAENBAAA/3LJ7ProKDgAA
AAB/wAAAAAAAAENCAAA/4SI3PrtU7QAAAAB/wAAAAAAAAENDAAA/4LgrPr9r3QAAAAB/wAAAAAAA
AENEAAA/3fu0PrwYWwAAAAB/wAAAAAAAAENFAAA/3mwvPriOBQAAAAB/wAAAAAAAAENGAAA/4j+W
PrydAQAAAAB/wAAAAAAAAENHAAA/5ZJwPr/jrAAAAAB/wAAAAAAAAENIAAA/62rvPsBelgAAAAB/
wAAAAAAAAENJAAA/8WeTPr5McAAAAAB/wAAAAAAAAENKAAA/96MHPr/BxwAAAAB/wAAAAAAAAENL
AAA//hHTPsCbAwAAAAB/wAAAAAAAAENMAAA//fOfPsXI6wAAAAB/wAAAAAAAAENNAABAAHuYPsmM
SAAAAAB/wAAAAAAAAENOAAA//19FPsh6owAAAAB/wAAAAAAAAENPAAA//xbLPsjwmgAAAAB/wAAA
AAAAAENQAABAAdaMPsqc/AAAAAB/wAAAAAAAAENRAABABQ6EPsse6wAAAAB/wAAAAAAAAENSAABA
CBIyPszUBQAAAAB/wAAAAAAAAENTAABACgC+Ps4SIAAAAAB/wAAAAAAAAENUAABADDGhPtcmywAA
AAB/wAAAAAAAAENVAABADQtjPtQCcgAAAAB/wAAAAAAAAENWAABADU14PtnjVwAAAAB/wAAAAAAA
AENXAABADqw1PtTNUwAAAAB/wAAAAAAAAENYAABADxUdPtbXogAAAAB/wAAAAAAAAENZAABAE8nB
PtQUKQAAAAB/wAAAAAAAAENaAABAFYn8Ps8IuQAAAAB/wAAAAAAAAENbAABAFsb9PsuF5QAAAAB/
wAAAAAAAAENcAABAFj1EPsVcVQAAAAB/wAAAAAAAAENdAABAFiWHPsufigAAAAB/wAAAAAAAAENe
AABAFq7CPs+WmAAAAAB/wAAAAAAAAENfAABAFiHqPtJ7YAAAAAB/wAAAAAAAAENgAABAFgTbPtTO
EAAAAAB/wAAAAAAAAENhAABAFjfAPtrUJQAAAAB/wAAAAAAAAENiAABAF1rzPt5WSwAAAAB/wAAA
AAAAAENjAABAGEMaPtmtfAAAAAB/wAAAAAAAAENkAABAGPsDPtn7cAAAAAB/wAAAAAAAAENlAABA
G6EIPtV5dQAAAAB/wAAAAAAAAENmAABAHBa3PtOplAAAAAB/wAAAAAAAAENnAABAHzfhPs7j2gAA
AAB/wAAAAAAAAENoAABAHyIXPtHRHAAAAAB/wAAAAAAAAENpAABAIYL6Pth5MQAAAAB/wAAAAAAA
AENqAABAIqcNPtvIUwAAAAB/wAAAAAAAAENrAABAI8wvPuBPiAAAAAB/wAAAAAAAAENsAABAJ20i
Pt/1zAAAAAB/wAAAAAAAAENtAABAKbEcPuj9zwAAAAB/wAAAAAAAAENuAABAK3iKPvHR2AAAAAB/
wAAAAAAAAENvAABALYolPvrAsgAAAAB/wAAAAAAAAENwAABALrw5Pv898QAAAAB/wAAAAAAAAENx
AABAL6/CPwJUMgAAAAB/wAAAAAAAAENyAABAMEW9PwZ2WwAAAAB/wAAAAAAAAENzAABAMzfcPwhr
nwAAAAB/wAAAAAAAAEN0AABAM/ZsPw4K/AAAAAB/wAAAAAAAAEN1AABANm5vPxCxhAAAAAB/wAAA
AAAAAEN2AABAMl1tPvZUUAAAAAB/wAAAAAAAAEN3AABAM84IPvXqSQAAAAB/wAAAAAAAAEN4AABA
N7VjPvMNbAAAAAB/wAAAAAAAAEN5AABAN8jBPvIolwAAAAB/wAAAAAAAAEN6AABAOZpjPvFlbAAA
AAB/wAAAAAAAAEN7AABAPXxwPulw0QAAAAB/wAAAAAAAAEN8AABAQO4+PupORAAAAAB/wAAAAAAA
AEN9AABAQjLMPvJYfAAAAAB/wAAAAAAAAEN+AABAQ7KzPvd3JgAAAAB/wAAAAAAAAEN/AABAREZM
PwI8QgAAAAB/wAAAAAAAAEOAAABARSdRPwWiMAAAAAB/wAAAAAAAAEOAgABARlZOPwc3xQAAAAB/
wAAAAAAAAEOBAABASHxnPwlyEwAAAAB/wAAAAAAAAEOBgABASSuBPwwveQAAAAB/wAAAAAAAAEOC
AABASX47Pw5XHQAAAAB/wAAAAAAAAEOCgABATRZLPw3bOAAAAAB/wAAAAAAAAEODAABATatWPw53
hAAAAAB/wAAAAAAAAEODgABATm0bPwpJ0wAAAAB/wAAAAAAAAEOEAABAUSOzPwcetAAAAAB/wAAA
AAAAAEOEgABAUozVPwT9BQAAAAB/wAAAAAAAAEOFAABAUsGGPwYVrwAAAAB/wAAAAAAAAEOFgABA
U8HkPwRQLAAAAAB/wAAAAAAAAEOGAABAU4pFPwTezQAAAAB/wAAAAAAAAEOGgABAVWJNPw6IigAA
AAB/wAAAAAAAAEOHAABAVmkwPw8fmwAAAAB/wAAAAAAAAEOHgABAWBFNPxCHyAAAAAB/wAAAAAAA
AEOIAABAWM1rPw6w4QAAAAB/wAAAAAAAAEOIgABAWRAZPw2VuQAAAAB/wAAAAAAAAEOJAABAahg+
PxUR2QAAAAB/wAAAAAAAAEOJgABAbJV/PxWetAAAAAB/wAAAAAAAAEOKAABAbVV2PxjWDwAAAAB/
wAAAAAAAAEOKgABAbjTZPxNy5AAAAAB/wAAAAAAAAEOLAABAbV6APxCQ1QAAAAB/wAAAAAAAAEOL
gABAZXTyPxWKrgAAAAB/wAAAAAAAAEOMAABAYqhePxIHWwAAAAB/wAAAAAAAAEOMgABAZA1CPwqd
7AAAAAB/wAAAAAAAAEONAABAY8D2PwnhLAAAAAB/wAAAAAAAAEONgABAadPjPwT3QwAAAAB/wAAA
AAAAAEOOAABAaYQLPv1hJgAAAAB/wAAAAAAAAEOOgABAahurPwFUMgAAAAB/wAAAAAAAAEOPAABA
aXVKPv51BwAAAAB/wAAAAAAAAEOPgABAaJ+fPvy2bQAAAAB/wAAAAAAAAEOQAABAaC2iPwSUrQAA
AAB/wAAAAAAAAEOQgABAZY6XPwRPQwAAAAB/wAAAAAAAAEORAABAZFDZPwXGmQAAAAB/wAAAAAAA
AEORgABAY0LjPwazNQAAAAB/wAAAAAAAAEOSAABAZYnJPwUZeQAAAAB/wAAAAAAAAEOSgABAZhEK
PwOaFwAAAAB/wAAAAAAAAEOTAABAZG4UPwTWEwAAAAB/wAAAAAAAAEOTgABAY5dUPwA8bgAAAAB/
wAAAAAAAAEOUAABAZKDwPvq3IAAAAAB/wAAAAAAAAEOUgABAZhJePvYkIQAAAAB/wAAAAAAAAEOV
AABAZbyWPvc19QAAAAB/wAAAAAAAAEOVgABAaSexPuR4KQAAAAB/wAAAAAAAAEOWAABAZ0TuPuB3
pAAAAAB/wAAAAAAAAEOWgABAZbEMPuN/BgAAAAB/wAAAAAAAAEOXAABAZMuFPujl/gAAAAB/wAAA
AAAAAEOXgABAZZiQPumHugAAAAB/wAAAAAAAAEOYAABAZE4BPuTcRAAAAAB/wAAAAAAAAEOYgABA
ZVCSPuYD9wAAAAB/wAAAAAAAAEOZAABAZJtZPuEkxgAAAAB/wAAAAAAAAEOZgABAY5IKPuBWywAA
AAB/wAAAAAAAAEOaAABAZba6PtWozAAAAAB/wAAAAAAAAEOagABAZvtIPtPgZQAAAAB/wAAAAAAA
AEObAABAaKUwPtd6dwAAAAB/wAAAAAAAAEObgABAayH0PtBTGgAAAAB/wAAAAAAAAEOcAABAbCsX
Ps/kbQAAAAB/wAAAAAAAAEOcgABAa6e3Ps8c+wAAAAB/wAAAAAAAAEOdAABAbTnpPsmq5gAAAAB/
wAAAAAAAAEOdgABAbL2ZPtKrRQAAAAB/wAAAAAAAAEOeAABAbojnPtFA4QAAAAB/wAAAAAAAAEOe
gABAcsJ7Ps8+YAAAAAB/wAAAAAAAAEOfAABAde0DPtC3ZwAAAAB/wAAAAAAAAEOfgABAe0ZyPtMk
NwAAAAB/wAAAAAAAAEOgAABAf0r7PtF96AAAAAB/wAAAAAAAAEOggABAgdPYPtZrcgAAAAB/wAAA
AAAAAEOhAABAhXccPtk1zgAAAAB/wAAAAAAAAEOhgABAiV2oPtPXwwAAAAB/wAAAAAAAAEOiAABA
jPfQPtU/GgAAAAB/wAAAAAAAAEOigABAj/tBPsjLvAAAAAB/wAAAAAAAAA==</set>
      <set id="src_21" fmt="ptset">AAAABnNyY18yMQAAAAAAAAAGAAABqsLIAAA+XPRgPhar1QAAAAB/wAAAAAAAAMLGAAA+XZVoPhQt
ggAAAAB/wAAAAAAAAMLEAAA+XzOsPg6rXwAAAAB/wAAAAAAAAMLCAAA+XqMTPgy1TgAAAAB/wAAA
AAAAAMLAAAA+ZHIkPglhlgAAAAB/wAAAAAAAAMK+AAA+bCGFPg70VgAAAAB/wAAAAAAAAMK8AAA+
YreFPgyPfwAAAAB/wAAAAAAAAMK6AAA+Y8/4PgtjUAAAAAB/wAAAAAAAAMK4AAA+ZiC2PgQ3cAAA
AAB/wAAAAAAAAMK2AAA+ZcL8Pgg/DAAAAAB/wAAAAAAAAMK0AAA+YgqGPgVGbQAAAAB/wAAAAAAA
AMKyAAA+Y+0OPgDghwAAAAB/wAAAAAAAAMKwAAA+ecXTPf7u4wAAAAB/wAAAAAAAAMKuAAA+eZt/
PfEj4QAAAAB/wAAAAAAAAMKsAAA+gV6tPfpKsgAAAAB/wAAAAAAAAMKqAAA+h93tPgFfmgAAAAB/
wAAAAAAAAMKoAAA+g6DFPgG/0gAAAAB/wAAAAAAAAMKmAAA+d7zmPgLGtQAAAAB/wAAAAAAAAMKk
AAA+e4ZwPfVVjAAAAAB/wAAAAAAAAMKiAAA+gRCOPexsSgAAAAB/wAAAAAAAAMKgAAA+cHefPdlO
MgAAAAB/wAAAAAAAAMKeAAA+VyQ3PdMM2AAAAAB/wAAAAAAAAMKcAAA+U9fJPbxuMQAAAAB/wAAA
AAAAAMKaAAA+Ru32PbRRxQAAAAB/wAAAAAAAAMKYAAA+Wse2PaN1TQAAAAB/wAAAAAAAAMKWAAA+
aVuxPaTWGgAAAAB/wAAAAAAAAMKUAAA+bIEJPZSaPAAAAAB/wAAAAAAAAMKSAAA+UXPoPWVqCQAA
AAB/wAAAAAAAAMKQAAA+XfZ/PWJAiQAAAAB/wAAAAAAAAMKOAAA+Zg2ePWhi7AAAAAB/wAAAAAAA
AMKMAAA+ZjZ7PWSDiwAAAAB/wAAAAAAAAMKKAAA+YOA9PVpGUgAAAAB/wAAAAAAAAMKIAAA+YN7Y
PXJ4egAAAAB/wAAAAAAAAMKGAAA+UDwyPYyYJQAAAAB/wAAAAAAAAMKEAAA+UCNAPYCGqgAAAAB/
wAAAAAAAAMKCAAA+VSGwPYekwAAAAAB/wAAAAAAAAMKAAAA+XfZBPXscywAAAAB/wAAAAAAAAMJ8
AAA+ls7cPaE/YgAAAAB/wAAAAAAAAMJ4AAA+nGbjPZ4osgAAAAB/wAAAAAAAAMJ0AAA+mW9sPbSo
+gAAAAB/wAAAAAAAAMJwAAA+XDpZPdE5IgAAAAB/wAAAAAAAAMJsAAA+VU5aPeIqOwAAAAB/wAAA
AAAAAMJoAAA84SzJPf6gSwAAAAB/wAAAAAAAAMJkAAA9PnRtPfuPpwAAAAB/wAAAAAAAAMJgAAA9
pVGnPgHZCwAAAAB/wAAAAAAAAMJcAAA918W+PfvkMwAAAAB/wAAAAAAAAMJYAAA+BtPDPfbmqwAA
AAB/wAAAAAAAAMJUAAA9Jc/hPg/Z+AAAAAB/wAAAAAAAAMJQAAA9kjhHPgfLpgAAAAB/wAAAAAAA
AMJMAAA9ibknPgdezAAAAAB/wAAAAAAAAMJIAAA9ucA5PhPaHwAAAAB/wAAAAAAAAMJEAAA9oSQ6
PhQ3bgAAAAB/wAAAAAAAAMJAAAA9uGmMPhYn/wAAAAB/wAAAAAAAAMI8AAA9x1O2PhOJ+wAAAAB/
wAAAAAAAAMI4AAA946NfPg12hwAAAAB/wAAAAAAAAMI0AAA9wHYAPhv29QAAAAB/wAAAAAAAAMIw
AAA90cuPPg8Z5wAAAAB/wAAAAAAAAMIsAAA+NkKgPf6KNQAAAAB/wAAAAAAAAMIoAAA+RvX0PfC0
5QAAAAB/wAAAAAAAAMIkAAA+SuaGPds7HgAAAAB/wAAAAAAAAMIgAAA+Wa26PdLMngAAAAB/wAAA
AAAAAMIcAAA+ZGkTPdYJugAAAAB/wAAAAAAAAMIYAAA+gQC2PeBrfQAAAAB/wAAAAAAAAMIUAAA+
fQNzPebKrgAAAAB/wAAAAAAAAMIQAAA+aeYkPfWq9AAAAAB/wAAAAAAAAMIMAAA+alpWPewHAQAA
AAB/wAAAAAAAAMIIAAA+QlMpPe0XtAAAAAB/wAAAAAAAAMIEAAA+TNCFPfJpuQAAAAB/wAAAAAAA
AMIAAAA+erENPgCsjwAAAAB/wAAAAAAAAMH4AAA+bkNuPgNflAAAAAB/wAAAAAAAAMHwAAA+WPLB
Pg1lFQAAAAB/wAAAAAAAAMHoAAA+S2xQPgq1YQAAAAB/wAAAAAAAAMHgAAA+dO1EPgiQlgAAAAB/
wAAAAAAAAMHYAAA+gTVQPhQt+wAAAAB/wAAAAAAAAMHQAAA+hqrvPh0g1AAAAAB/wAAAAAAAAMHI
AAA+gOEjPh7ksQAAAAB/wAAAAAAAAMHAAAA+cf0sPh3pVAAAAAB/wAAAAAAAAMG4AAA+eaZuPiV3
UgAAAAB/wAAAAAAAAMGwAAA+aqnaPiRsYQAAAAB/wAAAAAAAAMGoAAA+d3qzPi9JTQAAAAB/wAAA
AAAAAMGgAAA+eEQTPiiScAAAAAB/wAAAAAAAAMGYAAA+XUlJPikoVwAAAAB/wAAAAAAAAMGQAAA+
NguqPi/YpgAAAAB/wAAAAAAAAMGIAAA+Uw28PiOYTQAAAAB/wAAAAAAAAMGAAAA+WXQSPivqawAA
AAB/wAAAAAAAAMFwAAA+QejZPifhrQAAAAB/wAAAAAAAAMFgAAA9onqqPhTK3wAAAAB/wAAAAAAA
AMFQAAA9zxYzPhIvSQAAAAB/wAAAAAAAAMFAAAA956D6PgxnzgAAAAB/wAAAAAAAAMEwAAA+ZJod
PizXeAAAAAB/wAAAAAAAAMEgAAA+F7XKPg4yLgAAAAB/wAAAAAAAAMEQAAA+F9PVPhKDNAAAAAB/
wAAAAAAAAMEAAAA+NXEIPgVb8AAAAAB/wAAAAAAAAMDgAAA+PTU7PgV6nQAAAAB/wAAAAAAAAMDA
AAA+SV/IPg4McwAAAAB/wAAAAAAAAMCgAAA+RJBXPg19tgAAAAB/wAAAAAAAAMCAAAA+PbfBPhd9
tQAAAAB/wAAAAAAAAMBAAAA+MFYuPhaVEwAAAAB/wAAAAAAAAMAAAAA+J7E9PiDtJgAAAAB/wAAA
AAAAAL+AAAA+JYE1Pi0ZsgAAAAB/wAAAAAAAAAAAAAA+LnyUPjqB3AAAAAB/wAAAAAAAAD+AAAA+
LqLAPj6ytwAAAAB/wAAAAAAAAEAAAAA+G2UBPkIm1gAAAAB/wAAAAAAAAEBAAAA+C4eXPjhmkwAA
AAB/wAAAAAAAAECAAAA+AHAMPj5SHwAAAAB/wAAAAAAAAECgAAA94KtGPkZ7WgAAAAB/wAAAAAAA
AEDAAAA9wMQNPkxQCwAAAAB/wAAAAAAAAEDgAAA9sI4lPkpPVQAAAAB/wAAAAAAAAEEAAAA9kinx
PkyX0gAAAAB/wAAAAAAAAEEQAAA9gNNNPkW0WAAAAAB/wAAAAAAAAEEgAAA9tIuZPlBVDQAAAAB/
wAAAAAAAAEEwAAA9vBywPlDs1gAAAAB/wAAAAAAAAEFAAAA9ufW6PkkHVgAAAAB/wAAAAAAAAEFQ
AAA80UZNPkA9sgAAAAB/wAAAAAAAAEFgAAA9RyFtPjfP6gAAAAB/wAAAAAAAAEFwAAA9nETbPixI
jQAAAAB/wAAAAAAAAEGAAAA9qbL9PiL3AwAAAAB/wAAAAAAAAEGIAAA9sOhYPh4kHwAAAAB/wAAA
AAAAAEGQAAA9tZLNPhgZZQAAAAB/wAAAAAAAAEGYAAA95+LsPhAnbAAAAAB/wAAAAAAAAEGgAAA9
9qj7PgZxTAAAAAB/wAAAAAAAAEGoAAA+Ev2qPgbeFgAAAAB/wAAAAAAAAEGwAAA+KloXPgP7iQAA
AAB/wAAAAAAAAEG4AAA+IRfIPfTEqwAAAAB/wAAAAAAAAEHAAAA+MsOLPe/tSQAAAAB/wAAAAAAA
AEHIAAA+DfwSPdcVmwAAAAB/wAAAAAAAAEHQAAA+JLOqPc2ERQAAAAB/wAAAAAAAAEHYAAA+FqDa
PcP6BQAAAAB/wAAAAAAAAEHgAAA+GgO5PcfCIwAAAAB/wAAAAAAAAEHoAAA+LxSsPdCz9AAAAAB/
wAAAAAAAAEHwAAA+KeF0PdIx+gAAAAB/wAAAAAAAAEH4AAA+LQ/WPcNCqgAAAAB/wAAAAAAAAEIA
AAA+QMRSPcSMogAAAAB/wAAAAAAAAEIEAAA+g9gmPdM1zAAAAAB/wAAAAAAAAEIIAAA+hnU4Pdn+
JQAAAAB/wAAAAAAAAEIMAAA+g4w/Pd6fVAAAAAB/wAAAAAAAAEIQAAA+f2DjPeIfYgAAAAB/wAAA
AAAAAEIUAAA+dMFDPcxJcgAAAAB/wAAAAAAAAEIYAAA+JdB3PgKjjwAAAAB/wAAAAAAAAEIcAAA+
McYbPgUtlAAAAAB/wAAAAAAAAEIgAAA+FxTrPgaDeAAAAAB/wAAAAAAAAEIkAAA+LG8oPgkMzwAA
AAB/wAAAAAAAAEIoAAA+IL3YPgMAlAAAAAB/wAAAAAAAAEIsAAA+H/T8PgWA7QAAAAB/wAAAAAAA
AEIwAAA+MZMyPg09bAAAAAB/wAAAAAAAAEI0AAA+bOP/PhlD1wAAAAB/wAAAAAAAAEI4AAA+W1kV
PhoXGQAAAAB/wAAAAAAAAEI8AAA+XgvWPhkhLQAAAAB/wAAAAAAAAEJAAAA+Yii+PhOyOgAAAAB/
wAAAAAAAAEJEAAA+VV8gPhXgJwAAAAB/wAAAAAAAAEJIAAA+VRnrPhEUEAAAAAB/wAAAAAAAAEJM
AAA+YBPiPg7jQgAAAAB/wAAAAAAAAEJQAAA+VonPPgtuuQAAAAB/wAAAAAAAAEJUAAA+U4VpPg8p
aQAAAAB/wAAAAAAAAEJYAAA+P/xCPgn6YwAAAAB/wAAAAAAAAEJcAAA+O7Q9Pgma+wAAAAB/wAAA
AAAAAEJgAAA+S+r0PgINhgAAAAB/wAAAAAAAAEJkAAA+Wh7uPgNxzQAAAAB/wAAAAAAAAEJoAAA+
bpCQPfXFJgAAAAB/wAAAAAAAAEJsAAA+qTqcPjD9qAAAAAB/wAAAAAAAAEJwAAA+qYLlPjXJcwAA
AAB/wAAAAAAAAEJ0AAA+hqvjPk9Z+AAAAAB/wAAAAAAAAEJ4AAA+kLrRPlA2GwAAAAB/wAAAAAAA
AEJ8AAA+lxSYPlPo9QAAAAB/wAAAAAAAAEKAAAA+mZpQPku0mQAAAAB/wAAAAAAAAEKCAAA9697l
PmSziAAAAAB/wAAAAAAAAEKEAAA9xK9qPmNpjAAAAAB/wAAAAAAAAEKGAAA95y72PmN+HQAAAAB/
wAAAAAAAAEKIAAA97rZnPlynwwAAAAB/wAAAAAAAAEKKAAA98ni0PlqBYAAAAAB/wAAAAAAAAEKM
AAA9i3hvPl8PQgAAAAB/wAAAAAAAAEKOAAA9gdBZPlbK+AAAAAB/wAAAAAAAAEKQAAA9XB4jPkx2
xQAAAAB/wAAAAAAAAEKSAAA9ZCROPjeltQAAAAB/wAAAAAAAAEKUAAA9Iz3UPmQQSgAAAAB/wAAA
AAAAAEKWAAA8zyFdPmeF4AAAAAB/wAAAAAAAAEKYAAA7vm0OPme+QQAAAAB/wAAAAAAAAEKaAAA7
odvOPmc07AAAAAB/wAAAAAAAAEKcAAC6oezHPmt1ygAAAAB/wAAAAAAAAEKeAAA72jw5PmpX/AAA
AAB/wAAAAAAAAEKgAAA735/uPmCBBwAAAAB/wAAAAAAAAEKiAAA9CcmUPljwswAAAAB/wAAAAAAA
AEKkAAA+iAdNPiuvigAAAAB/wAAAAAAAAEKmAAA+iPXwPiZwyAAAAAB/wAAAAAAAAEKoAAA+km5C
PibsmwAAAAB/wAAAAAAAAEKqAAA+kpf8PiTWWAAAAAB/wAAAAAAAAEKsAAA+lXx5Pha+yQAAAAB/
wAAAAAAAAEKuAAA+mPPlPg/AHAAAAAB/wAAAAAAAAEKwAAA+kRiXPggOHwAAAAB/wAAAAAAAAEKy
AAA+jXXqPgDP5AAAAAB/wAAAAAAAAEK0AAA+jV3dPemcAwAAAAB/wAAAAAAAAEK2AAA+mEMFPdhj
pAAAAAB/wAAAAAAAAEK4AAA+kKQUPdeDhQAAAAB/wAAAAAAAAEK6AAA+ibhZPdoXbQAAAAB/wAAA
AAAAAEK8AAA+fffuPeZoJAAAAAB/wAAAAAAAAEK+AAA+gy5/Pfh7QgAAAAB/wAAAAAAAAELAAAA+
hw+/PfSpNgAAAAB/wAAAAAAAAELCAAA+kb71PeXbEwAAAAB/wAAAAAAAAELEAAA+nzWPPeS3zgAA
AAB/wAAAAAAAAELGAAA+p9LxPc4gzgAAAAB/wAAAAAAAAELIAAA+uLy1PdJzvwAAAAB/wAAAAAAA
AELKAAA+2lIsPeTr8wAAAAB/wAAAAAAAAELMAAA+1P7dPdSuAgAAAAB/wAAAAAAAAELOAAA+1q0i
PchdigAAAAB/wAAAAAAAAELQAAA+1PBIPc9/FgAAAAB/wAAAAAAAAELSAAA+2lphPc4BcQAAAAB/
wAAAAAAAAELUAAA+0BpePdA+dgAAAAB/wAAAAAAAAELWAAA+1B6iPdy/QwAAAAB/wAAAAAAAAELY
AAA+4OR4PeIasQAAAAB/wAAAAAAAAELaAAA+7FrBPdfzigAAAAB/wAAAAAAAAELcAAA/ALLaPdcO
ygAAAAB/wAAAAAAAAELeAAA/B3E/PeQpiAAAAAB/wAAAAAAAAELgAAA/CyLKPe6/hwAAAAB/wAAA
AAAAAELiAAA/D25tPesQAgAAAAB/wAAAAAAAAELkAAA/EdO4PdZbqQAAAAB/wAAAAAAAAELmAAA/
EOj7PdwYqQAAAAB/wAAAAAAAAELoAAA/DO1xPe5j4wAAAAB/wAAAAAAAAELqAAA/ENP9PfRwRQAA
AAB/wAAAAAAAAELsAAA/E5oyPgCG4gAAAAB/wAAAAAAAAELuAAA/GTNfPgbovQAAAAB/wAAAAAAA
AELwAAA/G859PgIWlwAAAAB/wAAAAAAAAELyAAA/HGlePf9ilgAAAAB/wAAAAAAAAEL0AAA/Hz0h
PfFDxgAAAAB/wAAAAAAAAEL2AAA/JOYVPfZPqwAAAAB/wAAAAAAAAEL4AAA/KpFIPgWWfgAAAAB/
wAAAAAAAAEL6AAA/KwyMPhSblwAAAAB/wAAAAAAAAEL8AAA/Mdd+PhXvHgAAAAB/wAAAAAAAAEL+
AAA/Lc3sPhRKrQAAAAB/wAAAAAAAAEMAAAA/KqF/PgoRIQAAAAB/wAAAAAAAAEMBAAA/LxBOPg8D
ZgAAAAB/wAAAAAAAAEMCAAA/L2ukPg0jdQAAAAB/wAAAAAAAAEMDAAA/NnQ4Pg4QEQAAAAB/wAAA
AAAAAEMEAAA/N2dLPg3sQwAAAAB/wAAAAAAAAEMFAAA/PfFnPhIJCgAAAAB/wAAAAAAAAEMGAAA/
R7Z2PhGjLQAAAAB/wAAAAAAAAEMHAAA/SKOGPhLduQAAAAB/wAAAAAAAAEMIAAA/SgHPPhExTwAA
AAB/wAAAAAAAAEMJAAA/QgaOPguiKwAAAAB/wAAAAAAAAEMKAAA/PLx/PghLIgAAAAB/wAAAAAAA
AEMLAAA/O1NiPgpnVQAAAAB/wAAAAAAAAEMMAAA/PojaPhZFwwAAAAB/wAAAAAAAAEMNAAA/Q+XM
Phd2eAAAAAB/wAAAAAAAAEMOAAA/SPHiPiURfAAAAAB/wAAAAAAAAEMPAAA/TN0SPik/jgAAAAB/
wAAAAAAAAEMQAAA/UtUGPjKfPQAAAAB/wAAAAAAAAEMRAAA/VREXPj7qqAAAAAB/wAAAAAAAAEMS
AAA/U278PkMytwAAAAB/wAAAAAAAAEMTAAA/VcjcPkeQWgAAAAB/wAAAAAAAAEMUAAA/Vi8dPkVK
IwAAAAB/wAAAAAAAAEMVAAA/YenWPkEckgAAAAB/wAAAAAAAAEMWAAA/ZXonPkmLXwAAAAB/wAAA
AAAAAEMXAAA/aGSVPlQfmwAAAAB/wAAAAAAAAEMYAAA/bpiOPlk30wAAAAB/wAAAAAAAAEMZAAA/
eBHhPlfo1QAAAAB/wAAAAAAAAEMaAAA/eTp3Plh93QAAAAB/wAAAAAAAAEMbAAA/fa0OPl027wAA
AAB/wAAAAAAAAEMcAAA/gOHXPl0RkQAAAAB/wAAAAAAAAEMdAAA/gQb6PmC30AAAAAB/wAAAAAAA
AEMeAAA/hb2NPmElTgAAAAB/wAAAAAAAAEMfAAA/hmpVPmVsXgAAAAB/wAAAAAAAAEMgAAA/ie9a
PmJQGAAAAAB/wAAAAAAAAEMhAAA/iwJhPmUVPQAAAAB/wAAAAAAAAEMiAAA/jFEOPm1/6QAAAAB/
wAAAAAAAAEMjAAA/jsdIPm+F8gAAAAB/wAAAAAAAAEMkAAA/kYE3PnZmJQAAAAB/wAAAAAAAAEMl
AAA/lU+SPng0AAAAAAB/wAAAAAAAAEMmAAA/lPjaPnstvgAAAAB/wAAAAAAAAEMnAAA/l5/oPn5T
LQAAAAB/wAAAAAAAAEMoAAA/liqsPntljgAAAAB/wAAAAAAAAEMpAAA/mQOVPn7+SAAAAAB/wAAA
AAAAAEMqAAA/mHfuPoCOTQAAAAB/wAAAAAAAAEMrAAA/mJTiPm8JTQAAAAB/wAAAAAAAAEMsAAA/
m0AOPnFwxgAAAAB/wAAAAAAAAEMtAAA/nH+gPnT1pgAAAAB/wAAAAAAAAEMuAAA/ndycPnqkEAAA
AAB/wAAAAAAAAEMvAAA/oWUZPniCgwAAAAB/wAAAAAAAAEMwAAA/oBiKPnP0xwAAAAB/wAAAAAAA
AEMxAAA/m/1vPoF2kwAAAAB/wAAAAAAAAEMyAAA/n5W7PoDk1AAAAAB/wAAAAAAAAEMzAAA/o6P2
Pn8AmwAAAAB/wAAAAAAAAEM0AAA/p+C8PoJv8AAAAAB/wAAAAAAAAEM1AAA/q8tJPoVKAAAAAAB/
wAAAAAAAAEM2AAA/rV5cPok96AAAAAB/wAAAAAAAAEM3AAA/rwAvPolBtAAAAAB/wAAAAAAAAEM4
AAA/u5g9PoV1gAAAAAB/wAAAAAAAAEM5AAA/u9/OPoPiWwAAAAB/wAAAAAAAAEM6AAA/vY9dPoFE
igAAAAB/wAAAAAAAAEM7AAA/utWuPn3HGwAAAAB/wAAAAAAAAEM8AAA/udkzPnk6lAAAAAB/wAAA
AAAAAEM9AAA/tYq/PnyOCAAAAAB/wAAAAAAAAEM+AAA/swbdPoBUbAAAAAB/wAAAAAAAAEM/AAA/
tN8GPoAreQAAAAB/wAAAAAAAAENAAAA/tJubPoKQ2QAAAAB/wAAAAAAAAENBAAA/t5OHPoD/WwAA
AAB/wAAAAAAAAENCAAA/urIyPoSfZwAAAAB/wAAAAAAAAENDAAA/u/ocPoM5hQAAAAB/wAAAAAAA
AENEAAA/wES6PoIrjAAAAAB/wAAAAAAAAENFAAA/wJV+PoO3MAAAAAB/wAAAAAAAAENGAAA/wxT+
PoDhVAAAAAB/wAAAAAAAAENHAAA/xJXRPoCsVAAAAAB/wAAAAAAAAENIAAA/xWBePoAIWwAAAAB/
wAAAAAAAAENJAAA/yIULPoBaOwAAAAB/wAAAAAAAAENKAAA/zBv9PoPIpgAAAAB/wAAAAAAAAENL
AAA/z8YdPoUdtwAAAAB/wAAAAAAAAENMAAA/0EIZPohxSAAAAAB/wAAAAAAAAENNAAA/0AprPo46
gAAAAAB/wAAAAAAAAENOAAA/0mfRPoz/6gAAAAB/wAAAAAAAAENPAAA/1lgWPo4ReQAAAAB/wAAA
AAAAAENQAAA/1+RIPpIXBAAAAAB/wAAAAAAAAENRAAA/20uPPpeMJgAAAAB/wAAAAAAAAENSAAA/
3Vi0PpjgAQAAAAB/wAAAAAAAAENTAAA/4NgxPpgGfAAAAAB/wAAAAAAAAENUAAA/4GYjPpuPjAAA
AAB/wAAAAAAAAENVAAA/4lUwPpq+mwAAAAB/wAAAAAAAAENWAAA/5kufPpl77wAAAAB/wAAAAAAA
AENXAAA/6pDXPpPNtQAAAAB/wAAAAAAAAENYAAA/7UVjPo9/PAAAAAB/wAAAAAAAAENZAAA/8RaA
PpBWfwAAAAB/wAAAAAAAAENaAAA/9pSiPo7q5wAAAAB/wAAAAAAAAENbAAA/+eoIPpHJ6QAAAAB/
wAAAAAAAAENcAAA//BxNPpjSbgAAAAB/wAAAAAAAAENdAAA//KKQPpxSgwAAAAB/wAAAAAAAAENe
AAA//7ciPptPmAAAAAB/wAAAAAAAAENfAAA//lOwPpoqSQAAAAB/wAAAAAAAAENgAABAAHQtPpuS
4AAAAAB/wAAAAAAAAENhAABAAW3GPpt4YQAAAAB/wAAAAAAAAENiAABAAmMLPp7Z2wAAAAB/wAAA
AAAAAENjAABAA4HaPp4WmQAAAAB/wAAAAAAAAENkAABABK6SPqBJ+QAAAAB/wAAAAAAAAENlAABA
BxQfPqNHRgAAAAB/wAAAAAAAAENmAABAB9jDPqJS/wAAAAB/wAAAAAAAAENnAABACL66PqRPgQAA
AAB/wAAAAAAAAENoAABACdu9PqTEYwAAAAB/wAAAAAAAAENpAABAC2LRPqXufgAAAAB/wAAAAAAA
AENqAABADCxiPqfkgwAAAAB/wAAAAAAAAENrAABAC/LhPqftfAAAAAB/wAAAAAAAAENsAABADPTj
Pqd2IwAAAAB/wAAAAAAAAENtAABADEXuPql1dAAAAAB/wAAAAAAAAENuAABADWPbPqgehQAAAAB/
wAAAAAAAAENvAABAD12ePqdw2gAAAAB/wAAAAAAAAENwAABAEKqYPqEPuwAAAAB/wAAAAAAAAENx
AABAEKdkPp21rwAAAAB/wAAAAAAAAENyAABAEJWYPp3oCgAAAAB/wAAAAAAAAENzAABAEa30Pp7T
MQAAAAB/wAAAAAAAAEN0AABAEqPnPpi+gwAAAAB/wAAAAAAAAEN1AABAEbR7Ppl96AAAAAB/wAAA
AAAAAEN2AABAEPc+Ppnu2AAAAAB/wAAAAAAAAEN3AABAERr1Pp7YJwAAAAB/wAAAAAAAAEN4AABA
EheOPqDRmAAAAAB/wAAAAAAAAEN5AABAEd2oPp/gqwAAAAB/wAAAAAAAAEN6AABAEdHKPqWBfwAA
AAB/wAAAAAAAAEN7AABAEw8QPpy8zQAAAAB/wAAAAAAAAEN8AABAE2vKPp94SgAAAAB/wAAAAAAA
AEN9AABAFBAxPqF4YAAAAAB/wAAAAAAAAEN+AABAE3L0PqIu6wAAAAB/wAAAAAAAAEN/AABAE5mN
PqgWYQAAAAB/wAAAAAAAAEOAAABAD1tWPq9NKAAAAAB/wAAAAAAAAEOAgABAEdczPrCgIwAAAAB/
wAAAAAAAAEOBAABAEoMnPqsN+QAAAAB/wAAAAAAAAEOBgABAE/Z5PqXmXAAAAAB/wAAAAAAAAEOC
AABAFc2+PqHbPQAAAAB/wAAAAAAAAEOCgABAGQMHPpyGvQAAAAB/wAAAAAAAAEODAABAGikJPp7B
SQAAAAB/wAAAAAAAAEODgABAGfRKPp6gDQAAAAB/wAAAAAAAAEOEAABAG7TiPptvVAAAAAB/wAAA
AAAAAEOEgABAHiqvPpp3TgAAAAB/wAAAAAAAAEOFAABAIYROPpi8SAAAAAB/wAAAAAAAAEOFgABA
JCcTPqA+EgAAAAB/wAAAAAAAAEOGAABAKl/FPox7fAAAAAB/wAAAAAAAAEOGgABALrpTPoV2/gAA
AAB/wAAAAAAAAEOHAABAMJOuPoo1hgAAAAB/wAAAAAAAAEOHgABALVAKPoprXAAAAAB/wAAAAAAA
AEOIAABALROkPouxjAAAAAB/wAAAAAAAAEOIgABAMij/PoajegAAAAB/wAAAAAAAAEOJAABAM0GO
Pn3sTAAAAAB/wAAAAAAAAEOJgABANTijPoUqpAAAAAB/wAAAAAAAAEOKAABAN5JfPobN6AAAAAB/
wAAAAAAAAEOKgABAOHUkPor2BQAAAAB/wAAAAAAAAEOLAABAOaBVPo70fQAAAAB/wAAAAAAAAEOL
gABAOdM5Po9jPAAAAAB/wAAAAAAAAEOMAABAORMpPpKEYgAAAAB/wAAAAAAAAEOMgABAN5YIPptt
UAAAAAB/wAAAAAAAAEONAABAOgb/Pp9ehAAAAAB/wAAAAAAAAEONgABAPSogPqIukgAAAAB/wAAA
AAAAAEOOAABAQlEZPq4dIAAAAAB/wAAAAAAAAEOOgABAQ7z9PqonjAAAAAB/wAAAAAAAAEOPAABA
Ra9PPq/n8QAAAAB/wAAAAAAAAEOPgABAQz1IPrHNtAAAAAB/wAAAAAAAAEOQAABAP9g8Pqg1+QAA
AAB/wAAAAAAAAEOQgABAP0AlPqgCbgAAAAB/wAAAAAAAAEORAABAPZT0Pqf3vwAAAAB/wAAAAAAA
AEORgABAPoPsPqwo6gAAAAB/wAAAAAAAAEOSAABAPuw0PqvD8AAAAAB/wAAAAAAAAEOSgABAQL8d
Pq64FgAAAAB/wAAAAAAAAEOTAABAQSGjPrB33wAAAAB/wAAAAAAAAEOTgABAQN0OPrPRVAAAAAB/
wAAAAAAAAEOUAABAQZWiPrwnkQAAAAB/wAAAAAAAAEOUgABARhmnPqxH9wAAAAB/wAAAAAAAAEOV
AABARkpjPqvWhwAAAAB/wAAAAAAAAEOVgABARjxqPqsm6wAAAAB/wAAAAAAAAEOWAABARU5sPq34
RQAAAAB/wAAAAAAAAEOWgABARTEgPq1e+AAAAAB/wAAAAAAAAEOXAABARfPMPq9irgAAAAB/wAAA
AAAAAEOXgABARjIOPrNT7wAAAAB/wAAAAAAAAEOYAABARtmwPrP6GAAAAAB/wAAAAAAAAEOYgABA
SBpTPrwSWQAAAAB/wAAAAAAAAEOZAABAR2JiPr3/VQAAAAB/wAAAAAAAAEOZgABASMKXPrk7ewAA
AAB/wAAAAAAAAEOaAABAS1q7PreXAwAAAAB/wAAAAAAAAEOagABATv41PrmkIwAAAAB/wAAAAAAA
AEObAABAUL5/PsQWlgAAAAB/wAAAAAAAAEObgABAUHM3PsB15wAAAAB/wAAAAAAAAEOcAABAUM5q
PrqkcAAAAAB/wAAAAAAAAEOcgABAVFCqPq3ngAAAAAB/wAAAAAAAAEOdAABAVG22PqWKtwAAAAB/
wAAAAAAAAEOdgABAVHcSPp8NlwAAAAB/wAAAAAAAAEOeAABAWZQPPrLtNQAAAAB/wAAAAAAAAEOe
gABAW/3WPrJ+MwAAAAB/wAAAAAAAAEOfAABAXBLiPqt9KQAAAAB/wAAAAAAAAEOfgABAXPP2Pq1N
vwAAAAB/wAAAAAAAAEOgAABAW4+pPqfW5wAAAAB/wAAAAAAAAEOggABAWgrHPqOz/gAAAAB/wAAA
AAAAAEOhAABAWpg3PpuNegAAAAB/wAAAAAAAAEOhgABAWW6CPp+/4gAAAAB/wAAAAAAAAEOiAABA
XNlSPqG5kwAAAAB/wAAAAAAAAEOigABAYq0pPqB4xQAAAAB/wAAAAAAAAA==</set>
      <set id="src_11" fmt="ptset">AAAABnNyY18xMQAAAAAAAAAGAAABqsLIAAA9EOZkPazr2AAAAAB/wAAAAAAAAMLGAAA8/hHEPadD
QgAAAAB/wAAAAAAAAMLEAAA8gReWPatktAAAAAB/wAAAAAAAAMLCAAA83M41PaRIDAAAAAB/wAAA
AAAAAMLAAAA8pwCYPaFvnwAAAAB/wAAAAAAAAMK+AAA8l6YfPbNzawAAAAB/wAAAAAAAAMK8AAA8
wXcgPbLrXwAAAAB/wAAAAAAAAMK6AAA8xvqcPcPNjQAAAAB/wAAAAAAAAMK4AAA7dVZ4Pc8kDwAA
AAB/wAAAAAAAAMK2AAA9G/cjPdNIqAAAAAB/wAAAAAAAAMK0AAA9UpcUPdV8rwAAAAB/wAAAAAAA
AMKyAAA+B/DiPaZH8QAAAAB/wAAAAAAAAMKwAAA+BUyrPaa4hQAAAAB/wAAAAAAAAMKuAAA96/NA
PanNtgAAAAB/wAAAAAAAAMKsAAA+DOhhPaVVggAAAAB/wAAAAAAAAMKqAAA+GRE4PZTFuwAAAAB/
wAAAAAAAAMKoAAA+CpRQPadobwAAAAB/wAAAAAAAAMKmAAA9+dNCPaddGAAAAAB/wAAAAAAAAMKk
AAA9xQG8PasHVwAAAAB/wAAAAAAAAMKiAAA9uPSPPa4NJgAAAAB/wAAAAAAAAMKgAAA9stnIPa/Y
mgAAAAB/wAAAAAAAAMKeAAA9ttbAPbBn8QAAAAB/wAAAAAAAAMKcAAA9vWB2PcC48QAAAAB/wAAA
AAAAAMKaAAA9t6kFPb8+sQAAAAB/wAAAAAAAAMKYAAA91601PcAAQwAAAAB/wAAAAAAAAMKWAAA9
+hsWPcWv0gAAAAB/wAAAAAAAAMKUAAA9+KaUPc7IzQAAAAB/wAAAAAAAAMKSAAA9/pe8PcaCQAAA
AAB/wAAAAAAAAMKQAAA92O7tPcZXdQAAAAB/wAAAAAAAAMKOAAA9tzhgPcSu+QAAAAB/wAAAAAAA
AMKMAAA9vJexPcX9NQAAAAB/wAAAAAAAAMKKAAA952gfPcPUgQAAAAB/wAAAAAAAAMKIAAA90kmy
PbtLyQAAAAB/wAAAAAAAAMKGAAA99eDtPcRhuwAAAAB/wAAAAAAAAMKEAAA+L+kMPe+fGAAAAAB/
wAAAAAAAAMKCAAA+W/9OPgKmngAAAAB/wAAAAAAAAMKAAAA+Uf8BPgAZVgAAAAB/wAAAAAAAAMJ8
AAA+TtO8Pf3FFwAAAAB/wAAAAAAAAMJ4AAA9+VpDPhhccwAAAAB/wAAAAAAAAMJ0AAA95iGGPhnv
OwAAAAB/wAAAAAAAAMJwAAA9x9dYPhOGOwAAAAB/wAAAAAAAAMJsAAA9vWKjPhHDcQAAAAB/wAAA
AAAAAMJoAAA9iripPhNKPQAAAAB/wAAAAAAAAMJkAAA9ZjF+Pg3OUQAAAAB/wAAAAAAAAMJgAAA9
gn7OPg6RkAAAAAB/wAAAAAAAAMJcAAA9K8hoPgmOEQAAAAB/wAAAAAAAAMJYAAA9OfaHPgloNgAA
AAB/wAAAAAAAAMJUAAA9VWw+PgQXpwAAAAB/wAAAAAAAAMJQAAA9jTJEPgHsMAAAAAB/wAAAAAAA
AMJMAAA9j824Pf+xEgAAAAB/wAAAAAAAAMJIAAA9W5taPgBCoAAAAAB/wAAAAAAAAMJEAAA9C5OG
PgTHLAAAAAB/wAAAAAAAAMJAAAA9FatPPf9mnwAAAAB/wAAAAAAAAMI8AAA9PhlyPe80ZQAAAAB/
wAAAAAAAAMI4AAA9fyfSPd+dKgAAAAB/wAAAAAAAAMI0AAA9Zf+7PdJq4AAAAAB/wAAAAAAAAMIw
AAA9hEtLPdjYsAAAAAB/wAAAAAAAAMIsAAA9mXWyPdfl5gAAAAB/wAAAAAAAAMIoAAA9v+BtPdiz
qwAAAAB/wAAAAAAAAMIkAAA98ZD5Pdja8QAAAAB/wAAAAAAAAMIgAAA+BVWoPdumAwAAAAB/wAAA
AAAAAMIcAAA97AtyPdSXeAAAAAB/wAAAAAAAAMIYAAA961aXPdT94wAAAAB/wAAAAAAAAMIUAAA9
3CnqPc4crgAAAAB/wAAAAAAAAMIQAAA98PxjPccS5wAAAAB/wAAAAAAAAMIMAAA+EOoGPbydJgAA
AAB/wAAAAAAAAMIIAAA+DBIRPa3yFAAAAAB/wAAAAAAAAMIEAAA+CprHPbRd6AAAAAB/wAAAAAAA
AMIAAAA98S3bPboxswAAAAB/wAAAAAAAAMH4AAA96K8mPbvdPQAAAAB/wAAAAAAAAMHwAAA93ujE
Pba1JQAAAAB/wAAAAAAAAMHoAAA9yOJ1Pa74fwAAAAB/wAAAAAAAAMHgAAA+BqmsPbatHQAAAAB/
wAAAAAAAAMHYAAA+ADnEPaxOTgAAAAB/wAAAAAAAAMHQAAA985eWPbRXmwAAAAB/wAAAAAAAAMHI
AAA96l/MPbOARwAAAAB/wAAAAAAAAMHAAAA+ABgsPagOugAAAAB/wAAAAAAAAMG4AAA9/8NjPac+
UgAAAAB/wAAAAAAAAMGwAAA98hv4Paof1QAAAAB/wAAAAAAAAMGoAAA9/7/DPbLx3gAAAAB/wAAA
AAAAAMGgAAA+Bdn3Pa97rwAAAAB/wAAAAAAAAMGYAAA+DnJkPbOIygAAAAB/wAAAAAAAAMGQAAA+
BndCPbHgeAAAAAB/wAAAAAAAAMGIAAA92DMmPcocrQAAAAB/wAAAAAAAAMGAAAA9s+4XPdZkvQAA
AAB/wAAAAAAAAMFwAAA9lnxsPd3nVAAAAAB/wAAAAAAAAMFgAAA9gFWqPd7msQAAAAB/wAAAAAAA
AMFQAAA9gCzYPdqgTgAAAAB/wAAAAAAAAMFAAAA9go69Pd4GcAAAAAB/wAAAAAAAAMEwAAA9aRbP
PdPbxQAAAAB/wAAAAAAAAMEgAAA9Ty2aPdPJFQAAAAB/wAAAAAAAAMEQAAA9U6RuPdBRGgAAAAB/
wAAAAAAAAMEAAAA9mIroPdMiHAAAAAB/wAAAAAAAAMDgAAA9uf/bPc0D3AAAAAB/wAAAAAAAAMDA
AAA9mEslPcn91AAAAAB/wAAAAAAAAMCgAAA9avHkPccOwwAAAAB/wAAAAAAAAMCAAAA9UKjLPcJY
BQAAAAB/wAAAAAAAAMBAAAA80ph0PbRQTgAAAAB/wAAAAAAAAMAAAAA9HPmGPa4ZawAAAAB/wAAA
AAAAAL+AAAA9BlwTPaE1wgAAAAB/wAAAAAAAAAAAAAA81uuePZ8s1QAAAAB/wAAAAAAAAD+AAAA8
kvw/PaIp6gAAAAB/wAAAAAAAAEAAAAA8jmIaPan6fAAAAAB/wAAAAAAAAEBAAAA86YfAPaHnpQAA
AAB/wAAAAAAAAECAAAA8xL6rPaR/dQAAAAB/wAAAAAAAAECgAAA80rhoPadYdwAAAAB/wAAAAAAA
AEDAAAA9APAJPa2l9QAAAAB/wAAAAAAAAEDgAAA9HPBNPcCtEAAAAAB/wAAAAAAAAEEAAAA9HIqX
PbgIrwAAAAB/wAAAAAAAAEEQAAA9U6EePbJT3wAAAAB/wAAAAAAAAEEgAAA9YdRdPatyMwAAAAB/
wAAAAAAAAEEwAAA9KNqtPbMWKgAAAAB/wAAAAAAAAEFAAAA9IhjBPcACiQAAAAB/wAAAAAAAAEFQ
AAA9IS7kPbondQAAAAB/wAAAAAAAAEFgAAA9HIGhPb2nsgAAAAB/wAAAAAAAAEFwAAA9ViMZPbZZ
WwAAAAB/wAAAAAAAAEGAAAA9aGUtPa2CSgAAAAB/wAAAAAAAAEGIAAA9YInQPbbIwwAAAAB/wAAA
AAAAAEGQAAA9B6w1PbEtywAAAAB/wAAAAAAAAEGYAAA9JwDtPagH8AAAAAB/wAAAAAAAAEGgAAA9
K1S6PaxZ/QAAAAB/wAAAAAAAAEGoAAA9EHqyPawrzQAAAAB/wAAAAAAAAEGwAAA9O2y8PbugrQAA
AAB/wAAAAAAAAEG4AAA9Kaw/Paz6DAAAAAB/wAAAAAAAAEHAAAA9dZ4xPbBIfgAAAAB/wAAAAAAA
AEHIAAA9kyxCPa54fAAAAAB/wAAAAAAAAEHQAAA9eOJ1PaghDwAAAAB/wAAAAAAAAEHYAAA9fmPA
PamQRQAAAAB/wAAAAAAAAEHgAAA9OD2YPaz6CAAAAAB/wAAAAAAAAEHoAAA9KhsKPaKJDQAAAAB/
wAAAAAAAAEHwAAA9ScmIPaDRTAAAAAB/wAAAAAAAAEH4AAA9rctDPZMGSwAAAAB/wAAAAAAAAEIA
AAA9u829PYiq9gAAAAB/wAAAAAAAAEIEAAA92D8bPY9GlgAAAAB/wAAAAAAAAEIIAAA9yqYrPZzz
0gAAAAB/wAAAAAAAAEIMAAA9lUH7PastdwAAAAB/wAAAAAAAAEIQAAA9nRdcPa/oSQAAAAB/wAAA
AAAAAEIUAAA9UQaFPaBSpgAAAAB/wAAAAAAAAEIYAAA9KhYfPakKCQAAAAB/wAAAAAAAAEIcAAA9
d6glPbAMXQAAAAB/wAAAAAAAAEIgAAA9hnIWPapi0QAAAAB/wAAAAAAAAEIkAAA9s7dLPbKzPgAA
AAB/wAAAAAAAAEIoAAA9tztNPao5kAAAAAB/wAAAAAAAAEIsAAA97CKzPam8LgAAAAB/wAAAAAAA
AEIwAAA93ndGPa8FWgAAAAB/wAAAAAAAAEI0AAA9xeOnPbH5xAAAAAB/wAAAAAAAAEI4AAA9bN73
Pcu4CwAAAAB/wAAAAAAAAEI8AAA9eCZyPcA6WgAAAAB/wAAAAAAAAEJAAAA9wMJMPb8CuQAAAAB/
wAAAAAAAAEJEAAA9y1jFPb1K6gAAAAB/wAAAAAAAAEJIAAA9xm1BPbSgLAAAAAB/wAAAAAAAAEJM
AAA9nCDdPa0WYQAAAAB/wAAAAAAAAEJQAAA9rCfcPbMMNgAAAAB/wAAAAAAAAEJUAAA9oNoqPbEj
zwAAAAB/wAAAAAAAAEJYAAA9mzepPbDdRQAAAAB/wAAAAAAAAEJcAAA9uHJTPbLFBgAAAAB/wAAA
AAAAAEJgAAA9tq1xPax++wAAAAB/wAAAAAAAAEJkAAA9sLOUPbJ23QAAAAB/wAAAAAAAAEJoAAA9
r/rvPauy3wAAAAB/wAAAAAAAAEJsAAA98s4UPaWXUgAAAAB/wAAAAAAAAEJwAAA9+zB1PasMbQAA
AAB/wAAAAAAAAEJ0AAA96CWEPa/gcQAAAAB/wAAAAAAAAEJ4AAA93d+8PbbhWgAAAAB/wAAAAAAA
AEJ8AAA9v4aIPaqF+gAAAAB/wAAAAAAAAEKAAAA9vFpAPbV9WAAAAAB/wAAAAAAAAEKCAAA99haE
Pbr4vQAAAAB/wAAAAAAAAEKEAAA+BpEKPby12wAAAAB/wAAAAAAAAEKGAAA+AESAPbeI/wAAAAB/
wAAAAAAAAEKIAAA9+gomPbRSlgAAAAB/wAAAAAAAAEKKAAA+ArLhPa5CSQAAAAB/wAAAAAAAAEKM
AAA+A+vmPbYySAAAAAB/wAAAAAAAAEKOAAA9/ziMPcRE+AAAAAB/wAAAAAAAAEKQAAA+AVtCPc6U
CAAAAAB/wAAAAAAAAEKSAAA+BdiQPc6++QAAAAB/wAAAAAAAAEKUAAA+CcqvPdQXGQAAAAB/wAAA
AAAAAEKWAAA+HLk7PdPwnAAAAAB/wAAAAAAAAEKYAAA+HNgnPdB8LAAAAAB/wAAAAAAAAEKaAAA+
HcZ4PcgUWgAAAAB/wAAAAAAAAEKcAAA+Ih7VPcbZ9AAAAAB/wAAAAAAAAEKeAAA+Fd27PbWzZgAA
AAB/wAAAAAAAAEKgAAA+DmS2Pa6NLAAAAAB/wAAAAAAAAEKiAAA+DXsAPbWXQwAAAAB/wAAAAAAA
AEKkAAA+JEo0Pa1INAAAAAB/wAAAAAAAAEKmAAA+JRZrPafv8gAAAAB/wAAAAAAAAEKoAAA+EJxz
PamuGQAAAAB/wAAAAAAAAEKqAAA+CeVwPaluPgAAAAB/wAAAAAAAAEKsAAA+D7mMPaTVpwAAAAB/
wAAAAAAAAEKuAAA+DQ62Pam4rQAAAAB/wAAAAAAAAEKwAAA+FQ3qPbVZNQAAAAB/wAAAAAAAAEKy
AAA+FntJPb2Z5AAAAAB/wAAAAAAAAEK0AAA+I3BPPbS7vQAAAAB/wAAAAAAAAEK2AAA+KFfIPbT/
7wAAAAB/wAAAAAAAAEK4AAA+KBAnPawEPAAAAAB/wAAAAAAAAEK6AAA+If5rPaQTVQAAAAB/wAAA
AAAAAEK8AAA+FuHwPaM46wAAAAB/wAAAAAAAAEK+AAA+GkbePZ1jEQAAAAB/wAAAAAAAAELAAAA+
I2IkPZ8LtQAAAAB/wAAAAAAAAELCAAA+LOVFPZFiaAAAAAB/wAAAAAAAAELEAAA+OTx0PZXxDQAA
AAB/wAAAAAAAAELGAAA+Ndz5PZGVTgAAAAB/wAAAAAAAAELIAAA+LjZYPZEmBgAAAAB/wAAAAAAA
AELKAAA+Ixl/PZIrTQAAAAB/wAAAAAAAAELMAAA+IL7BPZ4wbwAAAAB/wAAAAAAAAELOAAA+N48C
PZ22hQAAAAB/wAAAAAAAAELQAAA+Ven9PaLc0gAAAAB/wAAAAAAAAELSAAA+giVuPa7a+QAAAAB/
wAAAAAAAAELUAAA+ga3NPa9fUwAAAAB/wAAAAAAAAELWAAA+ikZTPa4McQAAAAB/wAAAAAAAAELY
AAA+kJOKPalU0AAAAAB/wAAAAAAAAELaAAA+m4h7PbBu9gAAAAB/wAAAAAAAAELcAAA+oxVbPaqL
zAAAAAB/wAAAAAAAAELeAAA+miqyPaQRnQAAAAB/wAAAAAAAAELgAAA+nROCPaQozwAAAAB/wAAA
AAAAAELiAAA+mt82PZ8fkgAAAAB/wAAAAAAAAELkAAA+nPSxPapD4wAAAAB/wAAAAAAAAELmAAA+
pcDqPaoeFgAAAAB/wAAAAAAAAELoAAA+szozPaQAmgAAAAB/wAAAAAAAAELqAAA+u/ecPaRfXQAA
AAB/wAAAAAAAAELsAAA+s6xuPZtTCQAAAAB/wAAAAAAAAELuAAA+wsaVPZ4MdwAAAAB/wAAAAAAA
AELwAAA+wncwPZVYOQAAAAB/wAAAAAAAAELyAAA+v9BrPZTiAQAAAAB/wAAAAAAAAEL0AAA+xxUJ
PZb+zgAAAAB/wAAAAAAAAEL2AAA+u8OUPZaTkgAAAAB/wAAAAAAAAEL4AAA+wvBSPZ23WAAAAAB/
wAAAAAAAAEL6AAA+wX0rPalo4gAAAAB/wAAAAAAAAEL8AAA+xIXNPafsSQAAAAB/wAAAAAAAAEL+
AAA+zAxqPacIGAAAAAB/wAAAAAAAAEMAAAA+zGzVPaRSbQAAAAB/wAAAAAAAAEMBAAA+zcwCPZ+e
AQAAAAB/wAAAAAAAAEMCAAA+z5ciPaMhxAAAAAB/wAAAAAAAAEMDAAA+0cFbPa3/jQAAAAB/wAAA
AAAAAEMEAAA+3B1bPblIUAAAAAB/wAAAAAAAAEMFAAA+3hv6Pb/PSgAAAAB/wAAAAAAAAEMGAAA+
1UK7PcTbCgAAAAB/wAAAAAAAAEMHAAA+0bgUPcfISwAAAAB/wAAAAAAAAEMIAAA+zjh4PdDWngAA
AAB/wAAAAAAAAEMJAAA+0U9JPc1/FQAAAAB/wAAAAAAAAEMKAAA+1W38PdG3jAAAAAB/wAAAAAAA
AEMLAAA+1P4KPdK3lQAAAAB/wAAAAAAAAEMMAAA+1YtnPditcgAAAAB/wAAAAAAAAEMNAAA+3cPw
PekcagAAAAB/wAAAAAAAAEMOAAA+3GUmPfJHMwAAAAB/wAAAAAAAAEMPAAA+2zzYPf9GbQAAAAB/
wAAAAAAAAEMQAAA+2kL1Pf3//QAAAAB/wAAAAAAAAEMRAAA+3qX5PgEEKAAAAAB/wAAAAAAAAEMS
AAA+4jhVPgMIPAAAAAB/wAAAAAAAAEMTAAA+5Bk+PgRZKAAAAAB/wAAAAAAAAEMUAAA+9F6QPgXY
HgAAAAB/wAAAAAAAAEMVAAA+/UEsPgRstQAAAAB/wAAAAAAAAEMWAAA++vBcPgd5MgAAAAB/wAAA
AAAAAEMXAAA++rHiPgvbsgAAAAB/wAAAAAAAAEMYAAA++2IwPg4qmgAAAAB/wAAAAAAAAEMZAAA/
AhTWPhVO5wAAAAB/wAAAAAAAAEMaAAA/BAG2PhnPSgAAAAB/wAAAAAAAAEMbAAA/CPMzPhrWlwAA
AAB/wAAAAAAAAEMcAAA/B2ICPhjILwAAAAB/wAAAAAAAAEMdAAA/DcHMPhpZ3gAAAAB/wAAAAAAA
AEMeAAA/FnD/Phff/AAAAAB/wAAAAAAAAEMfAAA/HpFLPhgnQAAAAAB/wAAAAAAAAEMgAAA/IiRw
Phju9gAAAAB/wAAAAAAAAEMhAAA/I1LhPhVWbgAAAAB/wAAAAAAAAEMiAAA/Ix4aPhQQCgAAAAB/
wAAAAAAAAEMjAAA/IoejPhF8jQAAAAB/wAAAAAAAAEMkAAA/JLvqPhONmgAAAAB/wAAAAAAAAEMl
AAA/KGNIPg1xIAAAAAB/wAAAAAAAAEMmAAA/JZmZPguO3wAAAAB/wAAAAAAAAEMnAAA/JUwfPgmE
mAAAAAB/wAAAAAAAAEMoAAA/IvOqPg0IsgAAAAB/wAAAAAAAAEMpAAA/I+G8PhFfvQAAAAB/wAAA
AAAAAEMqAAA/J5/GPhJ0bQAAAAB/wAAAAAAAAEMrAAA/MQhGPg8zOAAAAAB/wAAAAAAAAEMsAAA/
MnI5Pg1fQQAAAAB/wAAAAAAAAEMtAAA/MIWrPg9mCgAAAAB/wAAAAAAAAEMuAAA/Mh72PhAOTwAA
AAB/wAAAAAAAAEMvAAA/NyUkPhIq/gAAAAB/wAAAAAAAAEMwAAA/OlZcPhcSOgAAAAB/wAAAAAAA
AEMxAAA/OaULPhpv5QAAAAB/wAAAAAAAAEMyAAA/NyJ+PhwJfAAAAAB/wAAAAAAAAEMzAAA/QFuz
Pi5hSQAAAAB/wAAAAAAAAEM0AAA/QPBPPjBprQAAAAB/wAAAAAAAAEM1AAA/R6avPi4bVgAAAAB/
wAAAAAAAAEM2AAA/SoblPisOMwAAAAB/wAAAAAAAAEM3AAA/S4kLPioE+gAAAAB/wAAAAAAAAEM4
AAA/QIGfPh3k0AAAAAB/wAAAAAAAAEM5AAA/QNBEPhoXLAAAAAB/wAAAAAAAAEM6AAA/P8n0Ph5E
vAAAAAB/wAAAAAAAAEM7AAA/QxeNPhzR0gAAAAB/wAAAAAAAAEM8AAA/RG5yPhxHgQAAAAB/wAAA
AAAAAEM9AAA/SHVWPhgw7wAAAAB/wAAAAAAAAEM+AAA/Sc+5PhSxEQAAAAB/wAAAAAAAAEM/AAA/
SzRRPhHQpAAAAAB/wAAAAAAAAENAAAA/TjxZPhIeqAAAAAB/wAAAAAAAAENBAAA/UMBFPhI33AAA
AAB/wAAAAAAAAENCAAA/SM/vPhlHZQAAAAB/wAAAAAAAAENDAAA/RG4NPh1bcgAAAAB/wAAAAAAA
AENEAAA/PzUDPiKCnAAAAAB/wAAAAAAAAENFAAA/QjbMPiFMgQAAAAB/wAAAAAAAAENGAAA/S/Ry
PiSQ/wAAAAB/wAAAAAAAAENHAAA/UmbOPigsYgAAAAB/wAAAAAAAAENIAAA/VxfBPinRTwAAAAB/
wAAAAAAAAENJAAA/V7n4PiaDSgAAAAB/wAAAAAAAAENKAAA/XAuqPh9wxQAAAAB/wAAAAAAAAENL
AAA/YLhPPiGGlAAAAAB/wAAAAAAAAENMAAA/bHxIPhcMWQAAAAB/wAAAAAAAAENNAAA/a+06Phr9
7wAAAAB/wAAAAAAAAENOAAA/btoZPiCtZwAAAAB/wAAAAAAAAENPAAA/cmNGPibhawAAAAB/wAAA
AAAAAENQAAA/dHBjPiuQ6AAAAAB/wAAAAAAAAENRAAA/dz9mPiyMWwAAAAB/wAAAAAAAAENSAAA/
efiMPiz9UQAAAAB/wAAAAAAAAENTAAA/dGEnPis0CgAAAAB/wAAAAAAAAENUAAA/cFJzPirBqgAA
AAB/wAAAAAAAAENVAAA/dhrgPipDSQAAAAB/wAAAAAAAAENWAAA/f/ofPjH38AAAAAB/wAAAAAAA
AENXAAA/g3S6Pi+8egAAAAB/wAAAAAAAAENYAAA/hNj6Pi8W8AAAAAB/wAAAAAAAAENZAAA/h0PO
Piza9AAAAAB/wAAAAAAAAENaAAA/hs+gPi4+hQAAAAB/wAAAAAAAAENbAAA/iApFPjEruAAAAAB/
wAAAAAAAAENcAAA/iIoMPjf0DAAAAAB/wAAAAAAAAENdAAA/iZbmPjdMfAAAAAB/wAAAAAAAAENe
AAA/i4+NPjOuewAAAAB/wAAAAAAAAENfAAA/jwyxPi2eQgAAAAB/wAAAAAAAAENgAAA/kRxVPi7X
hgAAAAB/wAAAAAAAAENhAAA/l9y9PiTkZQAAAAB/wAAAAAAAAENiAAA/mnbvPiQ/zwAAAAB/wAAA
AAAAAENjAAA/mse+PhZA0AAAAAB/wAAAAAAAAENkAAA/mJZQPhXQhwAAAAB/wAAAAAAAAENlAAA/
mENfPhul4QAAAAB/wAAAAAAAAENmAAA/l5V8PhmJcwAAAAB/wAAAAAAAAENnAAA/meraPhunAgAA
AAB/wAAAAAAAAENoAAA/nFwrPh+3KAAAAAB/wAAAAAAAAENpAAA/nL0HPh/ZeQAAAAB/wAAAAAAA
AENqAAA/mfy9PiD78gAAAAB/wAAAAAAAAENrAAA/lgImPiKBpQAAAAB/wAAAAAAAAENsAAA/lwp3
PiCibAAAAAB/wAAAAAAAAENtAAA/mCE0PiCXYgAAAAB/wAAAAAAAAENuAAA/mGT2Ph22EQAAAAB/
wAAAAAAAAENvAAA/m4c0PhsDhgAAAAB/wAAAAAAAAENwAAA/nFYaPh06ggAAAAB/wAAAAAAAAENx
AAA/n9QLPiDjtwAAAAB/wAAAAAAAAENyAAA/oQnAPh1+IgAAAAB/wAAAAAAAAENzAAA/nw53Ph0q
vgAAAAB/wAAAAAAAAEN0AAA/nxDBPiMWqAAAAAB/wAAAAAAAAEN1AAA/mcCWPjCA7gAAAAB/wAAA
AAAAAEN2AAA/mcU7Pi7FoQAAAAB/wAAAAAAAAEN3AAA/maZMPipPJgAAAAB/wAAAAAAAAEN4AAA/
m+SIPifDSwAAAAB/wAAAAAAAAEN5AAA/nkWxPijxBwAAAAB/wAAAAAAAAEN6AAA/npdsPiuDdgAA
AAB/wAAAAAAAAEN7AAA/ndxHPiwgPgAAAAB/wAAAAAAAAEN8AAA/oGQJPioHwgAAAAB/wAAAAAAA
AEN9AAA/r7g5PjafygAAAAB/wAAAAAAAAEN+AAA/rED0PkQYzAAAAAB/wAAAAAAAAEN/AAA/rvxi
Pj42eQAAAAB/wAAAAAAAAEOAAAA/rk/1PjzdGAAAAAB/wAAAAAAAAEOAgAA/r+fmPjTAlwAAAAB/
wAAAAAAAAEOBAAA/rwr0PjXlkwAAAAB/wAAAAAAAAEOBgAA/tkD+PjMD3wAAAAB/wAAAAAAAAEOC
AAA/v+78PjO6ggAAAAB/wAAAAAAAAEOCgAA/wo//PiGlZQAAAAB/wAAAAAAAAEODAAA/xPYyPiNy
CwAAAAB/wAAAAAAAAEODgAA/x8GqPig3FAAAAAB/wAAAAAAAAEOEAAA/yICDPjGVsAAAAAB/wAAA
AAAAAEOEgAA/yG59PjMCggAAAAB/wAAAAAAAAEOFAAA/xemUPi40cwAAAAB/wAAAAAAAAEOFgAA/
xA0oPi4A0QAAAAB/wAAAAAAAAEOGAAA/weTrPjGLjgAAAAB/wAAAAAAAAEOGgAA/wKhDPjcoqQAA
AAB/wAAAAAAAAEOHAAA/x++EPjbk4wAAAAB/wAAAAAAAAEOHgAA/zIBiPj69agAAAAB/wAAAAAAA
AEOIAAA/zD9WPkL8IgAAAAB/wAAAAAAAAEOIgAA/zSNNPkcfOgAAAAB/wAAAAAAAAEOJAAA/0ktk
PkjJewAAAAB/wAAAAAAAAEOJgAA/z23mPk6c/wAAAAB/wAAAAAAAAEOKAAA/z5r2PlEH8AAAAAB/
wAAAAAAAAEOKgAA/08i/Pj3IbwAAAAB/wAAAAAAAAEOLAAA/0oWSPjfQeQAAAAB/wAAAAAAAAEOL
gAA/0N3dPi4zIQAAAAB/wAAAAAAAAEOMAAA/0+zwPiFjuAAAAAB/wAAAAAAAAEOMgAA/1HVMPiKH
lQAAAAB/wAAAAAAAAEONAAA/0O0SPhySmgAAAAB/wAAAAAAAAEONgAA/z+K1Php5zQAAAAB/wAAA
AAAAAEOOAAA/ydpVPg1anQAAAAB/wAAAAAAAAEOOgAA/xaMxPg9RBQAAAAB/wAAAAAAAAEOPAAA/
xwfWPhEb3wAAAAB/wAAAAAAAAEOPgAA/uP8BPjcbHQAAAAB/wAAAAAAAAEOQAAA/u0OOPjKuTwAA
AAB/wAAAAAAAAEOQgAA/zBTMPg5AqwAAAAB/wAAAAAAAAEORAAA/yxucPg/xGgAAAAB/wAAAAAAA
AEORgAA/zVrOPg6AlAAAAAB/wAAAAAAAAEOSAAA/z0dnPg1vJAAAAAB/wAAAAAAAAEOSgAA/xLtr
PiRyJQAAAAB/wAAAAAAAAEOTAAA/xAD5Pi1YugAAAAB/wAAAAAAAAEOTgAA/wy4EPimQrwAAAAB/
wAAAAAAAAEOUAAA/wfyJPiw3qAAAAAB/wAAAAAAAAEOUgAA/xGt+PiQuCAAAAAB/wAAAAAAAAEOV
AAA/x5JYPhp6jwAAAAB/wAAAAAAAAEOVgAA/yzSzPhlfmQAAAAB/wAAAAAAAAEOWAAA/yyoHPhc/
PQAAAAB/wAAAAAAAAEOWgAA/yaghPhvNLwAAAAB/wAAAAAAAAEOXAAA/yM03PhexSAAAAAB/wAAA
AAAAAEOXgAA/yWRvPhQkKAAAAAB/wAAAAAAAAEOYAAA/zK7MPg4aUAAAAAB/wAAAAAAAAEOYgAA/
zdFLPg3MrAAAAAB/wAAAAAAAAEOZAAA/zJLzPgwmRAAAAAB/wAAAAAAAAEOZgAA/yVN8Pg6dfAAA
AAB/wAAAAAAAAEOaAAA/yJ8OPh94+QAAAAB/wAAAAAAAAEOagAA/ygpCPh5v2QAAAAB/wAAAAAAA
AEObAAA/yWqLPhfCRQAAAAB/wAAAAAAAAEObgAA/ygH0PhWP7gAAAAB/wAAAAAAAAEOcAAA/xyCC
PhDuLAAAAAB/wAAAAAAAAEOcgAA/xO9gPhG6KwAAAAB/wAAAAAAAAEOdAAA/xjY2PhYhVAAAAAB/
wAAAAAAAAEOdgAA/xvmuPhP2KQAAAAB/wAAAAAAAAEOeAAA/yJfFPhJEswAAAAB/wAAAAAAAAEOe
gAA/ydo1PhZMIQAAAAB/wAAAAAAAAEOfAAA/ynkGPhxbGwAAAAB/wAAAAAAAAEOfgAA/zrFLPiAx
AAAAAAB/wAAAAAAAAEOgAAA/03qvPiFYrgAAAAB/wAAAAAAAAEOggAA/06I2Ph4L9wAAAAB/wAAA
AAAAAEOhAAA/2LGSPiEBZAAAAAB/wAAAAAAAAEOhgAA/2jwgPh+beAAAAAB/wAAAAAAAAEOiAAA/
3ZD/PiZGTQAAAAB/wAAAAAAAAEOigAA/4xWSPi5+iQAAAAB/wAAAAAAAAA==</set>
      <set id="src_01" fmt="ptset">AAAABnNyY18wMQAAAAAAAAAGAAABqsLIAAA+ApeQPh1SdwAAAAB/wAAAAAAAAMLGAAA+B9cJPifR
qwAAAAB/wAAAAAAAAMLEAAA+H0aHPiXnQwAAAAB/wAAAAAAAAMLCAAA+D6b3PjF3RwAAAAB/wAAA
AAAAAMLAAAA+D4afPjRE0AAAAAB/wAAAAAAAAMK+AAA+ClbRPj9QuwAAAAB/wAAAAAAAAMK8AAA9
/jsyPjqz0gAAAAB/wAAAAAAAAMK6AAA+BtESPilmFAAAAAB/wAAAAAAAAMK4AAA91gERPiMlAAAA
AAB/wAAAAAAAAMK2AAA9uyaWPiWuXAAAAAB/wAAAAAAAAMK0AAA9qtgYPizr4gAAAAB/wAAAAAAA
AMKyAAA9uAM3PiDkWgAAAAB/wAAAAAAAAMKwAAC9RStzPlGg0wAAAAB/wAAAAAAAAMKuAAA9IZNB
Pm9UqAAAAAB/wAAAAAAAAMKsAAA9MbBJPm73mAAAAAB/wAAAAAAAAMKqAAA9QoauPmFGVQAAAAB/
wAAAAAAAAMKoAAA9aGCCPlOoDgAAAAB/wAAAAAAAAMKmAAA9nts8Pk/lzgAAAAB/wAAAAAAAAMKk
AAA9t5j7PkNIxQAAAAB/wAAAAAAAAMKiAAA9sX6LPk5hKAAAAAB/wAAAAAAAAMKgAAA9o8pjPkBc
uwAAAAB/wAAAAAAAAMKeAAA9t27dPj4r4gAAAAB/wAAAAAAAAMKcAAA91Pv+PirquQAAAAB/wAAA
AAAAAMKaAAA9/bOJPiQG3AAAAAB/wAAAAAAAAMKYAAA+BtG5Pi+KuwAAAAB/wAAAAAAAAMKWAAA9
4LzUPj35jAAAAAB/wAAAAAAAAMKUAAA9xjTWPkMbZAAAAAB/wAAAAAAAAMKSAAA+Iq02PhZbggAA
AAB/wAAAAAAAAMKQAAA+Klm8PhQ9CAAAAAB/wAAAAAAAAMKOAAA+CbrqPhZNuwAAAAB/wAAAAAAA
AMKMAAA+bLRLPhrLxAAAAAB/wAAAAAAAAMKKAAA+RRSCPg8USgAAAAB/wAAAAAAAAMKIAAA+K/Hh
PguGWgAAAAB/wAAAAAAAAMKGAAA+FiZ+PerTXQAAAAB/wAAAAAAAAMKEAAA+GbE7PdZdGAAAAAB/
wAAAAAAAAMKCAAA+EE8nPe17+AAAAAB/wAAAAAAAAMKAAAA+A3qgPfw3iwAAAAB/wAAAAAAAAMJ8
AAA+AeUbPgMHUAAAAAB/wAAAAAAAAMJ4AAA98RG2PhVRVAAAAAB/wAAAAAAAAMJ0AAA91Lg2PhLI
tQAAAAB/wAAAAAAAAMJwAAA8XlDOPe3qTQAAAAB/wAAAAAAAAMJsAAA9A8GQPgAu+AAAAAB/wAAA
AAAAAMJoAAA8mGRxPgQllwAAAAB/wAAAAAAAAMJkAAA8c8zNPga3fAAAAAB/wAAAAAAAAMJgAAA6
g+OlPgQ/pAAAAAB/wAAAAAAAAMJcAAA7twoFPfKKzAAAAAB/wAAAAAAAAMJYAAA7R2snPfqSxwAA
AAB/wAAAAAAAAMJUAAA9AjkoPgmFoAAAAAB/wAAAAAAAAMJQAAA9RywjPhE5zAAAAAB/wAAAAAAA
AMJMAAA9WWeFPhh/4AAAAAB/wAAAAAAAAMJIAAA9jC36Ph48RQAAAAB/wAAAAAAAAMJEAAA9SXCK
Ph1v4wAAAAB/wAAAAAAAAMJAAAA9K+l8PhvbgQAAAAB/wAAAAAAAAMI8AAA9RXH0PiCjCAAAAAB/
wAAAAAAAAMI4AAA9PHGyPiPyOQAAAAB/wAAAAAAAAMI0AAA9GERuPiu6EgAAAAB/wAAAAAAAAMIw
AAA85CS+Ph8vUwAAAAB/wAAAAAAAAMIsAAA9F9EgPiWNVgAAAAB/wAAAAAAAAMIoAAA9A5gpPivb
DAAAAAB/wAAAAAAAAMIkAAA80OmjPj3W0wAAAAB/wAAAAAAAAMIgAAC6VWCTPk28PQAAAAB/wAAA
AAAAAMIcAAC7Lj4qPkvnFgAAAAB/wAAAAAAAAMIYAAA8seIQPkJAtwAAAAB/wAAAAAAAAMIUAAA8
2JLoPkP61QAAAAB/wAAAAAAAAMIQAAA9QrvPPj2B7gAAAAB/wAAAAAAAAMIMAAA9DjwuPjK4wQAA
AAB/wAAAAAAAAMIIAAA85mUpPh5/hAAAAAB/wAAAAAAAAMIEAAA84sAePf7N+AAAAAB/wAAAAAAA
AMIAAAC9KNMuPbXY1QAAAAB/wAAAAAAAAMH4AAC8vbbGPa82LAAAAAB/wAAAAAAAAMHwAAC9Ig3R
Pc2WAgAAAAB/wAAAAAAAAMHoAAC9Nt+2PdwbLgAAAAB/wAAAAAAAAMHgAAC8q4MNPcpe+AAAAAB/
wAAAAAAAAMHYAAC8nScjPbnhoAAAAAB/wAAAAAAAAMHQAAA9SdjnPbnHsQAAAAB/wAAAAAAAAMHI
AAA9rEvSPc7nrgAAAAB/wAAAAAAAAMHAAAA+Av8EPd09mAAAAAB/wAAAAAAAAMG4AAA+DSGfPgEY
7AAAAAB/wAAAAAAAAMGwAAA+MaZcPgh4cgAAAAB/wAAAAAAAAMGoAAA+YeVHPhxc1AAAAAB/wAAA
AAAAAMGgAAA+dppcPirvOgAAAAB/wAAAAAAAAMGYAAA+h3KzPjaoPQAAAAB/wAAAAAAAAMGQAAA+
hIwzPkfnwQAAAAB/wAAAAAAAAMGIAAA+kOj4PlBbIQAAAAB/wAAAAAAAAMGAAAA+jTVLPk5yWAAA
AAB/wAAAAAAAAMFwAAA+jEoYPlCWUQAAAAB/wAAAAAAAAMFgAAA+jMmBPlVz8wAAAAB/wAAAAAAA
AMFQAAA+h/QWPmIBjwAAAAB/wAAAAAAAAMFAAAA+iJVWPmpLRAAAAAB/wAAAAAAAAMEwAAA+fdS5
PmwM1gAAAAB/wAAAAAAAAMEgAAA+iJ46Pm0WZQAAAAB/wAAAAAAAAMEQAAA+d2w2PnuhAAAAAAB/
wAAAAAAAAMEAAAA+lxe7Pnal6gAAAAB/wAAAAAAAAMDgAAA+lY4TPm1aTwAAAAB/wAAAAAAAAMDA
AAA+gEt/PmhavgAAAAB/wAAAAAAAAMCgAAA+ZXUHPk/OtAAAAAB/wAAAAAAAAMCAAAA+YPIOPkda
NAAAAAB/wAAAAAAAAMBAAAA+Wi91Pkk+mAAAAAB/wAAAAAAAAMAAAAA+RDXAPkASgAAAAAB/wAAA
AAAAAL+AAAA+Mz41PkXWzQAAAAB/wAAAAAAAAAAAAAA+Slz8Pj/OTAAAAAB/wAAAAAAAAD+AAAA+
TP1qPjOUjwAAAAB/wAAAAAAAAEAAAAA+SpgNPh7p4QAAAAB/wAAAAAAAAEBAAAA+BbbvPjb1QgAA
AAB/wAAAAAAAAECAAAA+BqbDPjrxZgAAAAB/wAAAAAAAAECgAAA98q8bPj3B9AAAAAB/wAAAAAAA
AEDAAAA9zEb6PizQ3wAAAAB/wAAAAAAAAEDgAAA95dySPh+DOwAAAAB/wAAAAAAAAEEAAAA9ocCS
PhJzdQAAAAB/wAAAAAAAAEEQAAA9jIyRPgsTogAAAAB/wAAAAAAAAEEgAAA9bY0jPgX3SQAAAAB/
wAAAAAAAAEEwAAA9lxfzPequuQAAAAB/wAAAAAAAAEFAAAA9gWpGPd8g4gAAAAB/wAAAAAAAAEFQ
AAA9kOmIPcieBwAAAAB/wAAAAAAAAEFgAAA9ZhdaPdGZyQAAAAB/wAAAAAAAAEFwAAA9lLysPelz
RwAAAAB/wAAAAAAAAEGAAAA9vlV5PesmCQAAAAB/wAAAAAAAAEGIAAA+NLQOPhIgnAAAAAB/wAAA
AAAAAEGQAAA+OVYmPguCdwAAAAB/wAAAAAAAAEGYAAA+RwgWPhE3kwAAAAB/wAAAAAAAAEGgAAA+
Od2jPhJ4zgAAAAB/wAAAAAAAAEGoAAA+O2iMPhCg7wAAAAB/wAAAAAAAAEGwAAA+MqZVPhUzHwAA
AAB/wAAAAAAAAEG4AAA+M9xhPhF0iAAAAAB/wAAAAAAAAEHAAAA+MHoPPg8p1AAAAAB/wAAAAAAA
AEHIAAA+HrP6PhkF2AAAAAB/wAAAAAAAAEHQAAA+J+LuPiQJFgAAAAB/wAAAAAAAAEHYAAA+G2XP
PieDBAAAAAB/wAAAAAAAAEHgAAA+BhJePhjttgAAAAB/wAAAAAAAAEHoAAA9zAhHPhTpVgAAAAB/
wAAAAAAAAEHwAAA9h2JRPgqiawAAAAB/wAAAAAAAAEH4AAA9gk5HPgd5YQAAAAB/wAAAAAAAAEIA
AAA9mFnEPf6zBwAAAAB/wAAAAAAAAEIEAAA9nc9RPeqO2QAAAAB/wAAAAAAAAEIIAAA9oZR8Pe+1
cAAAAAB/wAAAAAAAAEIMAAA9pgohPfY+owAAAAB/wAAAAAAAAEIQAAA9n1D0PgENMgAAAAB/wAAA
AAAAAEIUAAA9ypYSPgkbWwAAAAB/wAAAAAAAAEIYAAA9/LcNPg1LJAAAAAB/wAAAAAAAAEIcAAA+
KTgMPf3t2AAAAAB/wAAAAAAAAEIgAAA+M/5DPgMmSAAAAAB/wAAAAAAAAEIkAAA+VaDwPhH8VAAA
AAB/wAAAAAAAAEIoAAA+enoQPiC2SwAAAAB/wAAAAAAAAEIsAAA+fFTGPiDqawAAAAB/wAAAAAAA
AEIwAAA+h4PGPiCBiwAAAAB/wAAAAAAAAEI0AAA+jnzePhitGQAAAAB/wAAAAAAAAEI4AAA+mKlD
Phqc2QAAAAB/wAAAAAAAAEI8AAA+nkPEPilGuAAAAAB/wAAAAAAAAEJAAAA+m+H5PjmfKAAAAAB/
wAAAAAAAAEJEAAA+niprPkknpQAAAAB/wAAAAAAAAEJIAAA+rGrUPlDsHwAAAAB/wAAAAAAAAEJM
AAA+q59+PliC+AAAAAB/wAAAAAAAAEJQAAA+oHrWPmAQigAAAAB/wAAAAAAAAEJUAAA+NBDvPgGJ
FQAAAAB/wAAAAAAAAEJYAAA+KUo0Pg2amgAAAAB/wAAAAAAAAEJcAAA+KVJJPg059gAAAAB/wAAA
AAAAAEJgAAA+F+t6PhFQSAAAAAB/wAAAAAAAAEJkAAA+LpAJPh4I3AAAAAB/wAAAAAAAAEJoAAA+
ILTqPh3XDgAAAAB/wAAAAAAAAEJsAAA+Ac9qPh4FBwAAAAB/wAAAAAAAAEJwAAA9+51vPhi1QAAA
AAB/wAAAAAAAAEJ0AAA92j+tPhbDRAAAAAB/wAAAAAAAAEJ4AAA+Af7iPg+KGgAAAAB/wAAAAAAA
AEJ8AAA+EgZdPgsr8AAAAAB/wAAAAAAAAEKAAAA+Bne4PhRv2wAAAAB/wAAAAAAAAEKCAAA+D3Qh
PhKu0wAAAAB/wAAAAAAAAEKEAAA+DZiTPhewAwAAAAB/wAAAAAAAAEKGAAA+IOUhPgdOywAAAAB/
wAAAAAAAAEKIAAA+IT/APgP1agAAAAB/wAAAAAAAAEKKAAA+Lf5QPgP/FwAAAAB/wAAAAAAAAEKM
AAA+PRLzPgvC/gAAAAB/wAAAAAAAAEKOAAA+KwdePg882QAAAAB/wAAAAAAAAEKQAAA+JmHjPgOu
KAAAAAB/wAAAAAAAAEKSAAA+JXKmPgUNbwAAAAB/wAAAAAAAAEKUAAA+KGUIPgf+tQAAAAB/wAAA
AAAAAEKWAAA+NGdvPhuuXQAAAAB/wAAAAAAAAEKYAAA+KF9iPhWqowAAAAB/wAAAAAAAAEKaAAA+
C8KZPgfmzwAAAAB/wAAAAAAAAEKcAAA+CMxYPfcLFAAAAAB/wAAAAAAAAEKeAAA+DE9UPccQjgAA
AAB/wAAAAAAAAEKgAAA+VQnSPaRkFAAAAAB/wAAAAAAAAEKiAAA+QM0lPZ+MnQAAAAB/wAAAAAAA
AEKkAAA+VLHdPbtYlwAAAAB/wAAAAAAAAEKmAAA+YElTPbfTQwAAAAB/wAAAAAAAAEKoAAA+bvcp
PZsw2wAAAAB/wAAAAAAAAEKqAAA+aTjgPavYxwAAAAB/wAAAAAAAAEKsAAA+biExPcK4TQAAAAB/
wAAAAAAAAEKuAAA+gK9gPbxeIQAAAAB/wAAAAAAAAEKwAAA+bbMePb0gqgAAAAB/wAAAAAAAAEKy
AAA+dO6/PaTSzAAAAAB/wAAAAAAAAEK0AAA+eRCRPZQ8FwAAAAB/wAAAAAAAAEK2AAA+ZYzOPbfv
CwAAAAB/wAAAAAAAAEK4AAA+Wj2YPc7h1gAAAAB/wAAAAAAAAEK6AAA+QAsiPdKnSQAAAAB/wAAA
AAAAAEK8AAA+M8v9PdvYbQAAAAB/wAAAAAAAAEK+AAA+J/dkPfaPTQAAAAB/wAAAAAAAAELAAAA+
NbT1PfP6zQAAAAB/wAAAAAAAAELCAAA+LfsaPhIcogAAAAB/wAAAAAAAAELEAAA+IO4rPhyEJwAA
AAB/wAAAAAAAAELGAAA+HUCqPiGsrAAAAAB/wAAAAAAAAELIAAA+Afb6PhW5YQAAAAB/wAAAAAAA
AELKAAA+CU8QPgbHDQAAAAB/wAAAAAAAAELMAAA96vlOPg1crQAAAAB/wAAAAAAAAELOAAA9mY0G
PhOgZwAAAAB/wAAAAAAAAELQAAA9badSPhsx/AAAAAB/wAAAAAAAAELSAAA9lBqmPitSvAAAAAB/
wAAAAAAAAELUAAA9nQlKPiJrzwAAAAB/wAAAAAAAAELWAAA9qvkuPiEZvgAAAAB/wAAAAAAAAELY
AAA9ydAZPiIUtwAAAAB/wAAAAAAAAELaAAA95waIPhm2WQAAAAB/wAAAAAAAAELcAAA+Ag5MPg7e
agAAAAB/wAAAAAAAAELeAAA9+WWQPhXuiQAAAAB/wAAAAAAAAELgAAA+GVI+PhAVZgAAAAB/wAAA
AAAAAELiAAA+OVB/PgbQAgAAAAB/wAAAAAAAAELkAAA+aStPPgt63QAAAAB/wAAAAAAAAELmAAA+
cmSxPhPQMQAAAAB/wAAAAAAAAELoAAA+UN/uPhV8yAAAAAB/wAAAAAAAAELqAAA+TNNxPgtnxAAA
AAB/wAAAAAAAAELsAAA+VsMuPft8IgAAAAB/wAAAAAAAAELuAAA+ceMDPdqYCgAAAAB/wAAAAAAA
AELwAAA+hb8GPd4p4AAAAAB/wAAAAAAAAELyAAA+lGCbPeyrgQAAAAB/wAAAAAAAAEL0AAA+p8w8
PdcTUQAAAAB/wAAAAAAAAEL2AAA+rKiEPeNPJgAAAAB/wAAAAAAAAEL4AAA+uk9nPcoB8AAAAAB/
wAAAAAAAAEL6AAA+rSEhPdXA6QAAAAB/wAAAAAAAAEL8AAA+ooMqPdylsAAAAAB/wAAAAAAAAEL+
AAA+mdEpPfRBKgAAAAB/wAAAAAAAAEMAAAA+pG8xPgTfRQAAAAB/wAAAAAAAAEMBAAA+qO5MPgaw
lwAAAAB/wAAAAAAAAEMCAAA+ps0iPguAzwAAAAB/wAAAAAAAAEMDAAA+tIH5PhBPlwAAAAB/wAAA
AAAAAEMEAAA+wTJGPhvEFAAAAAB/wAAAAAAAAEMFAAA+yNH2PhnN8gAAAAB/wAAAAAAAAEMGAAA+
wbwoPiOtCAAAAAB/wAAAAAAAAEMHAAA+vd8YPie/uwAAAAB/wAAAAAAAAEMIAAA+u42YPikb0gAA
AAB/wAAAAAAAAEMJAAA+tnUyPiBdpgAAAAB/wAAAAAAAAEMKAAA+wRa+PhkHZAAAAAB/wAAAAAAA
AEMLAAA+2645PijhXgAAAAB/wAAAAAAAAEMMAAA+7GhmPhxXWgAAAAB/wAAAAAAAAEMNAAA+9Ywn
PiqXDQAAAAB/wAAAAAAAAEMOAAA++ICQPihDoQAAAAB/wAAAAAAAAEMPAAA+/u/VPiWr7wAAAAB/
wAAAAAAAAEMQAAA+/D54PiTkzwAAAAB/wAAAAAAAAEMRAAA++EffPiMWgAAAAAB/wAAAAAAAAEMS
AAA/BRVQPjqcCAAAAAB/wAAAAAAAAEMTAAA/B8GcPjlBaQAAAAB/wAAAAAAAAEMUAAA/AsrTPjo6
oQAAAAB/wAAAAAAAAEMVAAA/AufMPjUEAgAAAAB/wAAAAAAAAEMWAAA/BlS4PjwSBgAAAAB/wAAA
AAAAAEMXAAA/B3EtPjtBKAAAAAB/wAAAAAAAAEMYAAA/CdRNPjaNywAAAAB/wAAAAAAAAEMZAAA/
DA52PjaHdgAAAAB/wAAAAAAAAEMaAAA/ErBKPivxcAAAAAB/wAAAAAAAAEMbAAA/FY9rPj4ALQAA
AAB/wAAAAAAAAEMcAAA/GYtjPj1qfwAAAAB/wAAAAAAAAEMdAAA/FQQOPkELBgAAAAB/wAAAAAAA
AEMeAAA/EYXsPkX87AAAAAB/wAAAAAAAAEMfAAA/CAPCPj/YoQAAAAB/wAAAAAAAAEMgAAA/CWAz
Pj9h0QAAAAB/wAAAAAAAAEMhAAA/CWKcPjglTwAAAAB/wAAAAAAAAEMiAAA+/ue6PjBhoAAAAAB/
wAAAAAAAAEMjAAA++DojPi9sowAAAAB/wAAAAAAAAEMkAAA+6TMCPizKKwAAAAB/wAAAAAAAAEMl
AAA+8qdiPjDgkAAAAAB/wAAAAAAAAEMmAAA+8tJ3PinPyQAAAAB/wAAAAAAAAEMnAAA+7YZWPihf
AgAAAAB/wAAAAAAAAEMoAAA+56sEPigD1QAAAAB/wAAAAAAAAEMpAAA+51viPiTdGwAAAAB/wAAA
AAAAAEMqAAA+4oLsPiuG0AAAAAB/wAAAAAAAAEMrAAA+4BmrPjJKDwAAAAB/wAAAAAAAAEMsAAA+
3mrZPkGFYAAAAAB/wAAAAAAAAEMtAAA+1sLOPlBwPAAAAAB/wAAAAAAAAEMuAAA+1DYMPlKMowAA
AAB/wAAAAAAAAEMvAAA+2GLGPlpUCgAAAAB/wAAAAAAAAEMwAAA+xp25Pl954gAAAAB/wAAAAAAA
AEMxAAA+rsBXPmR/fQAAAAB/wAAAAAAAAEMyAAA+naMTPmK/uwAAAAB/wAAAAAAAAEMzAAA+mNqD
PlbGWAAAAAB/wAAAAAAAAEM0AAA+o312PljSOwAAAAB/wAAAAAAAAEM1AAA+oOsWPmAyQgAAAAB/
wAAAAAAAAEM2AAA+lbuqPmrTFQAAAAB/wAAAAAAAAEM3AAA+mmU8PmPFaAAAAAB/wAAAAAAAAEM4
AAA+m1dwPnNVBQAAAAB/wAAAAAAAAEM5AAA+m1I1PnrOwwAAAAB/wAAAAAAAAEM6AAA+hHUuPn15
HgAAAAB/wAAAAAAAAEM7AAA+euUhPnbnfAAAAAB/wAAAAAAAAEM8AAA+YXVCPmikRQAAAAB/wAAA
AAAAAEM9AAA+atGfPmrz5wAAAAB/wAAAAAAAAEM+AAA+csosPlLKQgAAAAB/wAAAAAAAAEM/AAA+
gnq8Pln+IgAAAAB/wAAAAAAAAENAAAA+iNVEPk4izgAAAAB/wAAAAAAAAENBAAA++rj1PsUttgAA
AAB/wAAAAAAAAENCAAA++d0oPsUVMAAAAAB/wAAAAAAAAENDAAA+82voPsTV0AAAAAB/wAAAAAAA
AENEAAA+9/oXPsxXDwAAAAB/wAAAAAAAAENFAAA++XFJPsqKywAAAAB/wAAAAAAAAENGAAA/AETz
PtOUlQAAAAB/wAAAAAAAAENHAAA+/E9OPtbeLQAAAAB/wAAAAAAAAENIAAA/A2aSPtyyTQAAAAB/
wAAAAAAAAENJAAA/EoHtPuSYAwAAAAB/wAAAAAAAAENKAAA/ElbfPujNAwAAAAB/wAAAAAAAAENL
AAA/FBUtPvAtKAAAAAB/wAAAAAAAAENMAAA/EKbmPud+mAAAAAB/wAAAAAAAAENNAAA/E0xKPue8
XgAAAAB/wAAAAAAAAENOAAA/E5ZNPuyLyAAAAAB/wAAAAAAAAENPAAA/El5OPur3DgAAAAB/wAAA
AAAAAENQAAA/FQaSPuu3tgAAAAB/wAAAAAAAAENRAAA/DtCDPumGnwAAAAB/wAAAAAAAAENSAAA/
DGoIPvMNDgAAAAB/wAAAAAAAAENTAAA/B3zuPvVkngAAAAB/wAAAAAAAAENUAAA/Aos3PvRv1QAA
AAB/wAAAAAAAAENVAAA/BbGyPvkI3AAAAAB/wAAAAAAAAENWAAA/AaPVPvKViQAAAAB/wAAAAAAA
AENXAAA+/T6jPvJxkAAAAAB/wAAAAAAAAENYAAA/AENrPu7uOAAAAAB/wAAAAAAAAENZAAA+/eof
Pu4YBAAAAAB/wAAAAAAAAENaAAA/Cy1lPwQo3AAAAAB/wAAAAAAAAENbAAA/BRrpPwMuvgAAAAB/
wAAAAAAAAENcAAA/BK2mPwSwoAAAAAB/wAAAAAAAAENdAAA/BtiIPwVXnQAAAAB/wAAAAAAAAENe
AAA/DqZaPwjGbwAAAAB/wAAAAAAAAENfAAA+nzBsPqAn6wAAAAB/wAAAAAAAAENgAAA+pFv7Pqjy
fwAAAAB/wAAAAAAAAENhAAA+pY1kPqyBPwAAAAB/wAAAAAAAAENiAAA+scG3PsR4VwAAAAB/wAAA
AAAAAENjAAA+qeNiPsY7IwAAAAB/wAAAAAAAAENkAAA+QaJxPpKBOQAAAAB/wAAAAAAAAENlAAA+
VIVlPpSkPAAAAAB/wAAAAAAAAENmAAA+fS94PpOOBAAAAAB/wAAAAAAAAENnAAA+jv2EPpy1AgAA
AAB/wAAAAAAAAENoAAA+rn7yPr0u6QAAAAB/wAAAAAAAAENpAAA+07ELPsioJAAAAAB/wAAAAAAA
AENqAAA+3BmhPtAvKgAAAAB/wAAAAAAAAENrAAA+5/GmPtTkrQAAAAB/wAAAAAAAAENsAAA+rNBL
PuiebwAAAAB/wAAAAAAAAENtAAA+wEZFPuyA9AAAAAB/wAAAAAAAAENuAAA+0w06PvCQ7QAAAAB/
wAAAAAAAAENvAAA+zswGPu9d0AAAAAB/wAAAAAAAAENwAAA+0LiOPu0wZgAAAAB/wAAAAAAAAENx
AAA+unVZPu8RpQAAAAB/wAAAAAAAAENyAAA+qNsBPuIVBAAAAAB/wAAAAAAAAENzAAA+mreKPt5R
lwAAAAB/wAAAAAAAAEN0AAA+nZgVPtjTqgAAAAB/wAAAAAAAAEN1AAA+njywPsjsigAAAAB/wAAA
AAAAAEN2AAA+n9V1PsR4XQAAAAB/wAAAAAAAAEN3AAA+jTxMPrau6gAAAAB/wAAAAAAAAEN4AAA+
n8kAPrTRrQAAAAB/wAAAAAAAAEN5AAA+mEQhPqlueAAAAAB/wAAAAAAAAEN6AAA+uowHPrSmxgAA
AAB/wAAAAAAAAEN7AAA+nSuvPqstBgAAAAB/wAAAAAAAAEN8AAA+jFaBPppXDgAAAAB/wAAAAAAA
AEN9AAA+evUePpENUgAAAAB/wAAAAAAAAEN+AAA+b7zPPoH0FQAAAAB/wAAAAAAAAEN/AAA+ZH8c
PnUZQQAAAAB/wAAAAAAAAEOAAAA+c/5vPmrcBwAAAAB/wAAAAAAAAEOAgAA+ZcShPlpgVgAAAAB/
wAAAAAAAAEOBAAA+dpEBPlZwOQAAAAB/wAAAAAAAAEOBgAA+awQJPklV4gAAAAB/wAAAAAAAAEOC
AAA+VkBMPlTIDAAAAAB/wAAAAAAAAEOCgAA+c1bgPk3bcQAAAAB/wAAAAAAAAEODAAA+YBJ3Pk2c
NQAAAAB/wAAAAAAAAEODgAA+gpfXPmd+YQAAAAB/wAAAAAAAAEOEAAA+keaSPmUc6wAAAAB/wAAA
AAAAAEOEgAA+n6euPmXQugAAAAB/wAAAAAAAAEOFAAA+qEJuPmdpRgAAAAB/wAAAAAAAAEOFgAA+
pRu8PmdbSAAAAAB/wAAAAAAAAEOGAAA+1wNHPoWqBQAAAAB/wAAAAAAAAEOGgAA+07ECPoVQFgAA
AAB/wAAAAAAAAEOHAAA+z41LPoYZ/QAAAAB/wAAAAAAAAEOHgAA+yIKCPoSW8QAAAAB/wAAAAAAA
AEOIAAA+vFuZPoGizgAAAAB/wAAAAAAAAEOIgAA+5BHdPpLtswAAAAB/wAAAAAAAAEOJAAA+5vCg
PomTkQAAAAB/wAAAAAAAAEOJgAA+yXgFPnquDAAAAAB/wAAAAAAAAEOKAAA+xyrgPngrjAAAAAB/
wAAAAAAAAEOKgAA+yqeUPm2g2AAAAAB/wAAAAAAAAEOLAAA+56YEPnM1/AAAAAB/wAAAAAAAAEOL
gAA/A9kKPoYQmwAAAAB/wAAAAAAAAEOMAAA+9jPbPo4+1AAAAAB/wAAAAAAAAEOMgAA++X4/PotW
eQAAAAB/wAAAAAAAAEONAAA++pDsPoUu1AAAAAB/wAAAAAAAAEONgAA/ApXnPoZ1BAAAAAB/wAAA
AAAAAEOOAAA+9MH8Pn4HwgAAAAB/wAAAAAAAAEOOgAA+58sVPmg8fAAAAAB/wAAAAAAAAEOPAAA+
4CHDPlf5qwAAAAB/wAAAAAAAAEOPgAA/CqTFPpAIGQAAAAB/wAAAAAAAAEOQAAA/BC7cPo/pAgAA
AAB/wAAAAAAAAEOQgAA/BJPpPo2HmQAAAAB/wAAAAAAAAEORAAA/DR4DPoMyfwAAAAB/wAAAAAAA
AEORgAA/C8K7PnRMxQAAAAB/wAAAAAAAAEOSAAA+/7o6PnBJrQAAAAB/wAAAAAAAAEOSgAA/ALLz
Pls75QAAAAB/wAAAAAAAAEOTAAA/I1YIPhTFgQAAAAB/wAAAAAAAAEOTgAA/GeEiPg+AcgAAAAB/
wAAAAAAAAEOUAAA+1fmaPkEHdAAAAAB/wAAAAAAAAEOUgAA+wA8tPkC5lwAAAAB/wAAAAAAAAEOV
AAA+woBePk4tQgAAAAB/wAAAAAAAAEOVgAA+rmy4PjC17wAAAAB/wAAAAAAAAEOWAAA+qVjnPjp7
dgAAAAB/wAAAAAAAAEOWgAA+tIxiPksvKAAAAAB/wAAAAAAAAEOXAAA+sZqZPkgBEwAAAAB/wAAA
AAAAAEOXgAA+tnH7Pj7ktQAAAAB/wAAAAAAAAEOYAAA+u12FPiyhrwAAAAB/wAAAAAAAAEOYgAA+
roxWPj33cgAAAAB/wAAAAAAAAEOZAAA+rzAGPjuNfwAAAAB/wAAAAAAAAEOZgAA+tvE8PiZxVwAA
AAB/wAAAAAAAAEOaAAA+tUUOPiCDWQAAAAB/wAAAAAAAAEOagAA+s7jYPizQNAAAAAB/wAAAAAAA
AEObAAA+rNvLPiiYcQAAAAB/wAAAAAAAAEObgAA+v6qHPjFT8wAAAAB/wAAAAAAAAEOcAAA+nZUK
Plj2cAAAAAB/wAAAAAAAAEOcgAA+pZRQPlQX9QAAAAB/wAAAAAAAAEOdAAA+pK5APlFoCgAAAAB/
wAAAAAAAAEOdgAA+lhdbPlENLwAAAAB/wAAAAAAAAEOeAAA+mR0IPmJyewAAAAB/wAAAAAAAAEOe
gAA+oRs1Plk7aAAAAAB/wAAAAAAAAEOfAAA+mOWpPk3ujAAAAAB/wAAAAAAAAEOfgAA+m9o7Pk07
qQAAAAB/wAAAAAAAAEOgAAA+oxv7PmRCOQAAAAB/wAAAAAAAAEOggAA+lJsWPm4KXgAAAAB/wAAA
AAAAAEOhAAA+mYCrPm4VRwAAAAB/wAAAAAAAAEOhgAA+nuwxPl+IywAAAAB/wAAAAAAAAEOiAAA+
n+HYPlRMzgAAAAB/wAAAAAAAAEOigAA+rlofPkorewAAAAB/wAAAAAAAAA==</set>
      <set id="src_022" fmt="ptset">AAAAB3NyY18wMjIAAAAAAAAABgAAAAcAAAAAPpJRMT8F3m6/gAAAf8AAAAAAAABAoAAAPzD/4j7W
z+u/gAAAf8AAAAAAAABBIAAAP+rELj8V1lq/gAAAf8AAAAAAAABBcAAAQBmv4D9RNvm/gAAAf8AA
AAAAAABBoAAAQEoz6T9A9h6/gAAAf8AAAAAAAABByAAAQJBviT9JGku/gAAAf8AAAAAAAABB8AAA
QJ/nRD9b0Vu/gAAAf8AAAAAAAAA=</set>
      <set id="src_041" fmt="ptset">AAAAB3NyY18wNDEAAAAAAAAABgAAAAcAAAAAPuGr/D69xQc/gAAAf8AAAAAAAABAoAAAP63uDT6I
+Pk/gAAAf8AAAAAAAABBIAAAQBtdQD7nRbI/gAAAf8AAAAAAAABBcAAAQDhqaz8QbDw/gAAAf8AA
AAAAAABBoAAAQGrAlT8SCJk/gAAAf8AAAAAAAABByAAAQJ71ej8p448/gAAAf8AAAAAAAABB8AAA
QK2sqj87ilo/gAAAf8AAAAAAAAA=</set>
      <set id="src_031" fmt="ptset">AAAAB3NyY18wMzEAAAAAAAAABgAAAB8/gAAAPjBi7D8AdocAAAAAf8AAAAAAAABAwAAAOrqIQD7W
uMAAAAAAf8AAAAAAAABBMAAAPmdVOD6gRqoAAAAAf8AAAAAAAABBgAAAPpNg1D6jb/gAAAAAf8AA
AAAAAABBqAAAPevUiD7Z510AAAAAf8AAAAAAAABB0AAAPKSFlz7DzW8AAAAAf8AAAAAAAABB+AAA
PlpdkT6wM3oAAAAAf8AAAAAAAABCEAAAPg0ygj7TQqwAAAAAf8AAAAAAAABCJAAAPkGDFD6ih/wA
AAAAf8AAAAAAAABCOAAAuwrFxz7QU5gAAAAAf8AAAAAAAABCTAAAPjt2cj6fdxkAAAAAf8AAAAAA
AABCYAAAPnF/DD62MBcAAAAAf8AAAAAAAABCdAAAPlBL1j7beuYAAAAAf8AAAAAAAABChAAAPojq
bD6CbJEAAAAAf8AAAAAAAABCjgAAPA5nij6p5LAAAAAAf8AAAAAAAABCmAAAPsMULz7Cl30AAAAA
f8AAAAAAAABCogAAPqVpjz7r/rwAAAAAf8AAAAAAAABCrAAAPm40Oj65iBgAAAAAf8AAAAAAAABC
tgAAPX2+KT6hoRIAAAAAf8AAAAAAAABCwAAAPj6jYD7YkUYAAAAAf8AAAAAAAABCygAAPZs6kj6u
BFMAAAAAf8AAAAAAAABC1AAAvNQxTD5jH/QAAAAAf8AAAAAAAABC3gAAPfBsUT7g15gAAAAAf8AA
AAAAAABC6AAAPDy8QD7v68QAAAAAf8AAAAAAAABC8gAAvO/96z7Bsj8AAAAAf8AAAAAAAABC/AAA
PTWe6j6d6DMAAAAAf8AAAAAAAABDAwAAPTmroT6/ZjAAAAAAf8AAAAAAAABDCAAAPhquXD6h9OAA
AAAAf8AAAAAAAABDDQAAvkvlAz4rsC0AAAAAf8AAAAAAAABDEgAAPjbr+T6f3BwAAAAAf8AAAAAA
AABDFwAAPUNNAT7NsnAAAAAAf8AAAAAAAAA=</set>
      <set id="src_1211" fmt="ptset">AAAACHNyY18xMjExAAAAAAAAAAYAAAAfP4AAAD4yxMw+qijeAAAAAH/AAAAAAAAAQMAAAD5KD3o+
fElbAAAAAH/AAAAAAAAAQTAAAD4imXg+cGXVAAAAAH/AAAAAAAAAQYAAAD2MxA0+mraeAAAAAH/A
AAAAAAAAQagAAD34b4s+cJ5bAAAAAH/AAAAAAAAAQdAAAD7MlPI+vyy3AAAAAH/AAAAAAAAAQfgA
AD9AYlw+rsTVAAAAAH/AAAAAAAAAQhAAAD8azqE+d3AzAAAAAH/AAAAAAAAAQiQAAD9VrK09zoAD
AAAAAH/AAAAAAAAAQjgAAD9oSsU+UQNFAAAAAH/AAAAAAAAAQkwAAD9bgV8+nxPWAAAAAH/AAAAA
AAAAQmAAAD9r64k+oyzIAAAAAH/AAAAAAAAAQnQAAD9I1Tw+ri1LAAAAAH/AAAAAAAAAQoQAAD8Z
pcI+ln+GAAAAAH/AAAAAAAAAQo4AAD83xI8+s33tAAAAAH/AAAAAAAAAQpgAAD9UQYk+i+/jAAAA
AH/AAAAAAAAAQqIAAD9/YEY+dbXBAAAAAH/AAAAAAAAAQqwAAD8nuBE+S9pyAAAAAH/AAAAAAAAA
QrYAAD9HKrw+AbBOAAAAAH/AAAAAAAAAQsAAAD83j68+PZdnAAAAAH/AAAAAAAAAQsoAAD8w9Hs+
nTq8AAAAAH/AAAAAAAAAQtQAAD8ROsE+eBc0AAAAAH/AAAAAAAAAQt4AAD8zs0Q+sLeIAAAAAH/A
AAAAAAAAQugAAD8mbLI+ggNoAAAAAH/AAAAAAAAAQvIAAD8afhI+0XH8AAAAAH/AAAAAAAAAQvwA
AD7C/gI+2KPhAAAAAH/AAAAAAAAAQwMAAD6PfYY+agUSAAAAAH/AAAAAAAAAQwgAAD5Ggtg+VnA5
AAAAAH/AAAAAAAAAQw0AAD46DlY+VwOVAAAAAH/AAAAAAAAAQxIAAD5zfcE+SXf0AAAAAH/AAAAA
AAAAQxcAAD24NU0+OTvQAAAAAH/AAAAAAAAA</set>
      <set id="src_22" fmt="ptset">AAAABnNyY18yMgAAAAAAAAAGAAAAHz+AAAA+MIXoPmo14AAAAAB/wAAAAAAAAEDAAAA+jXEyPs3S
aQAAAAB/wAAAAAAAAEEwAAA+ejsCPlFoHAAAAAB/wAAAAAAAAEGAAAA+seafPqw6TQAAAAB/wAAA
AAAAAEGoAAA+45XDPxUgFgAAAAB/wAAAAAAAAEHQAAA/dBbRPxSqswAAAAB/wAAAAAAAAEH4AAA/
oZ8PPvXIHQAAAAB/wAAAAAAAAEIQAAA/tL9DPrNXtwAAAAB/wAAAAAAAAEIkAAA/k/ubPv7zmgAA
AAB/wAAAAAAAAEI4AAA/0IFJPoIKdgAAAAB/wAAAAAAAAEJMAAA/4P/xPvaMTgAAAAB/wAAAAAAA
AEJgAAA/5wZHPxOfYQAAAAB/wAAAAAAAAEJ0AAA//9zOPuavRAAAAAB/wAAAAAAAAEKEAAA/zb1/
Pw5VIwAAAAB/wAAAAAAAAEKOAAA/y2V3Pt/K9AAAAAB/wAAAAAAAAEKYAABAAbXRPzV9xQAAAAB/
wAAAAAAAAEKiAAA/vl48Pvi7mwAAAAB/wAAAAAAAAEKsAAA/312tPtGRuQAAAAB/wAAAAAAAAEK2
AAA/0AfDPxRm+gAAAAB/wAAAAAAAAELAAAA/2+P+Piw26gAAAAB/wAAAAAAAAELKAAA/6kblPu8t
VQAAAAB/wAAAAAAAAELUAAA/3j9QPvoHKQAAAAB/wAAAAAAAAELeAAA/7bTKPuGtCgAAAAB/wAAA
AAAAAELoAAA/1truPxqppAAAAAB/wAAAAAAAAELyAAA/4X+UPwO1HAAAAAB/wAAAAAAAAEL8AAA/
hYrJPs1ZpQAAAAB/wAAAAAAAAEMDAAA/ViW3PsoltgAAAAB/wAAAAAAAAEMIAAA/UWqaPs3eBwAA
AAB/wAAAAAAAAEMNAAA+t9WDPsBWewAAAAB/wAAAAAAAAEMSAAA+s0dmPs5VIQAAAAB/wAAAAAAA
AEMXAAA+yU67PuKQAQAAAAB/wAAAAAAAAA==</set>
      <set id="src_32" fmt="ptset">AAAABnNyY18zMgAAAAAAAAAGAAAAHz+AAAC+NYIwPsYgpwAAAAB/wAAAAAAAAEDAAAC9r/tWPtK2
DgAAAAB/wAAAAAAAAEEwAAC7t669PtNtXQAAAAB/wAAAAAAAAEGAAAC9kccNPr8lAQAAAAB/wAAA
AAAAAEGoAAA+OcxQPo7+EQAAAAB/wAAAAAAAAEHQAAA/dFH4PtYURQAAAAB/wAAAAAAAAEH4AAA/
6cXnP0b37QAAAAB/wAAAAAAAAEIQAAA/4OklPzMdFwAAAAB/wAAAAAAAAEIkAABAC1AVPxfWnQAA
AAB/wAAAAAAAAEI4AABADOU5P0R+rQAAAAB/wAAAAAAAAEJMAAA//i/7Py4bYwAAAAB/wAAAAAAA
AEJgAABABkukP0XnPwAAAAB/wAAAAAAAAEJ0AABABdNvPzAxWwAAAAB/wAAAAAAAAEKEAABAFaw/
PxKWNgAAAAB/wAAAAAAAAEKOAABAF8siPy1ClgAAAAB/wAAAAAAAAEKYAABAKqSYP1m4pgAAAAB/
wAAAAAAAAEKiAABANZYMP3RDDQAAAAB/wAAAAAAAAEKsAABAK2PLP3aHrwAAAAB/wAAAAAAAAEK2
AAA//4rsPyxOOAAAAAB/wAAAAAAAAELAAAA/+hbsPysOkwAAAAB/wAAAAAAAAELKAABAIY4OPyUR
WQAAAAB/wAAAAAAAAELUAABAMoTFP2CigQAAAAB/wAAAAAAAAELeAABAEHILP2ASnQAAAAB/wAAA
AAAAAELoAABADJ2yPwGQkwAAAAB/wAAAAAAAAELyAABAMZNaPysQaAAAAAB/wAAAAAAAAEL8AAA/
0JdMPzeLpAAAAAB/wAAAAAAAAEMDAAA/fMcrPuzNDwAAAAB/wAAAAAAAAEMIAAA/NVgZPqUBRAAA
AAB/wAAAAAAAAEMNAAA++m7TPrxG3wAAAAB/wAAAAAAAAEMSAAA/BAJYPpr9NQAAAAB/wAAAAAAA
AEMXAAA/J+xaPwA2ZgAAAAB/wAAAAAAAAA==</set>
      <set id="src_42" fmt="ptset">AAAABnNyY180MgAAAAAAAAAGAAAAHz+AAAC9AxwbPsRKgQAAAAB/wAAAAAAAAEDAAAA9cCpXPxdJ
vAAAAAB/wAAAAAAAAEEwAAC9Q1IsPpHcFwAAAAB/wAAAAAAAAEGAAAA+JTwPPYQNoAAAAAB/wAAA
AAAAAEGoAAA+KGSyPrNWPAAAAAB/wAAAAAAAAEHQAAA/6n13Pof26AAAAAB/wAAAAAAAAEH4AAA/
+gNIPwoNYAAAAAB/wAAAAAAAAEIQAABAOr2GPpjtMAAAAAB/wAAAAAAAAEIkAABARnvhP28NCQAA
AAB/wAAAAAAAAEI4AABAWqcJP1BiZgAAAAB/wAAAAAAAAEJMAABAOe9hPNmlVQAAAAB/wAAAAAAA
AEJgAABATsdyPqIQ5gAAAAB/wAAAAAAAAEJ0AABAdsfpP09RmAAAAAB/wAAAAAAAAEKEAABAULt6
PmJFUQAAAAB/wAAAAAAAAEKOAABAYqvxPn7xSwAAAAB/wAAAAAAAAEKYAABAJQj4Pltb1QAAAAB/
wAAAAAAAAEKiAABAbg53PnFgCwAAAAB/wAAAAAAAAEKsAABAO4GhPqx7dAAAAAB/wAAAAAAAAEK2
AABANSI/Pr8XqAAAAAB/wAAAAAAAAELAAABAXP7XPwtcUgAAAAB/wAAAAAAAAELKAABAiKPVPvHn
pgAAAAB/wAAAAAAAAELUAABAeV+dParSeAAAAAB/wAAAAAAAAELeAABATD4MPwoCeQAAAAB/wAAA
AAAAAELoAABAJEknPw3LKwAAAAB/wAAAAAAAAELyAABAHk7bPvuAwAAAAAB/wAAAAAAAAEL8AAA/
xhdQPwg7OQAAAAB/wAAAAAAAAEMDAAA/ASEYPc7XuQAAAAB/wAAAAAAAAEMIAAA+mrpqPdMWOQAA
AAB/wAAAAAAAAEMNAAA+/OKjPbFTGwAAAAB/wAAAAAAAAEMSAAA+4vfdPTO0SgAAAAB/wAAAAAAA
AEMXAAA+7OWoPmGvXAAAAAB/wAAAAAAAAA==</set>
      <set id="src_52" fmt="ptset">AAAABnNyY181MgAAAAAAAAAGAAAAHz+AAAA+ms1jPv+SgAAAAAB/wAAAAAAAAEDAAAA+rjXgPlgx
vQAAAAB/wAAAAAAAAEEwAAA+fANlPp11owAAAAB/wAAAAAAAAEGAAAA+V5l6PoSKwgAAAAB/wAAA
AAAAAEGoAAA+10LhPjHlvAAAAAB/wAAAAAAAAEHQAAA/uI8cPlG7TwAAAAB/wAAAAAAAAEH4AABA
GeS7PoW+gQAAAAB/wAAAAAAAAEIQAABAOhcAPpGTRAAAAAB/wAAAAAAAAEIkAABAZOZ0PzEeDgAA
AAB/wAAAAAAAAEI4AABAdpG5P4tgwAAAAAB/wAAAAAAAAEJMAABAhrj/PzIukAAAAAB/wAAAAAAA
AEJgAABAgziXPstUtQAAAAB/wAAAAAAAAEJ0AABAfQqQPax0oQAAAAB/wAAAAAAAAEKEAABAl4lK
P0Dm2AAAAAB/wAAAAAAAAEKOAABAgTdpPqmDswAAAAB/wAAAAAAAAEKYAABAl6N7Pr9rVwAAAAB/
wAAAAAAAAEKiAABAlgT+PrOMyAAAAAB/wAAAAAAAAEKsAABAouJCP2ZV7wAAAAB/wAAAAAAAAEK2
AABAiBAAPvqmtAAAAAB/wAAAAAAAAELAAABAh2ZLPud3XQAAAAB/wAAAAAAAAELKAABAkZJnPwLX
BgAAAAB/wAAAAAAAAELUAABAihLXPzrpvgAAAAB/wAAAAAAAAELeAABAjqe2PiRCNwAAAAB/wAAA
AAAAAELoAABAiQekPwZoMgAAAAB/wAAAAAAAAELyAABAlqLkPoZvSwAAAAB/wAAAAAAAAEL8AABA
BbRvPtzK/AAAAAB/wAAAAAAAAEMDAAA/lO4GPmbZXQAAAAB/wAAAAAAAAEMIAAA/YGoXPgjstwAA
AAB/wAAAAAAAAEMNAAA/NySUPfaLHwAAAAB/wAAAAAAAAEMSAAA/U5ogPR9ZfwAAAAB/wAAAAAAA
AEMXAAA/QcVIPuSHowAAAAB/wAAAAAAAAA==</set>
      <set id="src_62" fmt="ptset">AAAABnNyY182MgAAAAAAAAAGAAAAHz+AAAA/AvemPl8l8QAAAAB/wAAAAAAAAEDAAAA/LnykPcmZ
7wAAAAB/wAAAAAAAAEEwAAA+sdWIPinMLwAAAAB/wAAAAAAAAEGAAAA/B3DpPhGN5AAAAAB/wAAA
AAAAAEGoAAA+qCb6PpGOEgAAAAB/wAAAAAAAAEHQAAA/wlDGPqYqxgAAAAB/wAAAAAAAAEH4AABA
MEp1PqW+DwAAAAB/wAAAAAAAAEIQAABARFaSPkjyTQAAAAB/wAAAAAAAAEIkAABATTWPPrXg1wAA
AAB/wAAAAAAAAEI4AABAjiUMPyBEBgAAAAB/wAAAAAAAAEJMAABAmu7iPn/8JAAAAAB/wAAAAAAA
AEJgAABAi18fPkAqFgAAAAB/wAAAAAAAAEJ0AABAmDCTPpQ5TQAAAAB/wAAAAAAAAEKEAABAjp8r
P1P7NwAAAAB/wAAAAAAAAEKOAABApiZ+PxEaQgAAAAB/wAAAAAAAAEKYAABAmKfWPu5sEQAAAAB/
wAAAAAAAAEKiAABAoQQHPy1piQAAAAB/wAAAAAAAAEKsAABAiGTRPuLmKQAAAAB/wAAAAAAAAEK2
AABApcNRPhC/1AAAAAB/wAAAAAAAAELAAABAuQ9yPnUzrwAAAAB/wAAAAAAAAELKAABAozjrPtxD
IAAAAAB/wAAAAAAAAELUAABAkP5IP0lhJwAAAAB/wAAAAAAAAELeAABAm4jYPzprxgAAAAB/wAAA
AAAAAELoAABAordOP0OkawAAAAB/wAAAAAAAAELyAABAmwpPPxa8NQAAAAB/wAAAAAAAAEL8AABA
JDO5P18ONgAAAAB/wAAAAAAAAEMDAAA/2A9jPwltsgAAAAB/wAAAAAAAAEMIAAA/uV3DPoO9WQAA
AAB/wAAAAAAAAEMNAAA/qrvhPq3+7QAAAAB/wAAAAAAAAEMSAAA/loyhPqLDjQAAAAB/wAAAAAAA
AEMXAAA/muLOPta1wQAAAAB/wAAAAAAAAA==</set>
      <set id="src_611" fmt="ptset">AAAAB3NyY182MTEAAAAAAAAABgAAAB8/gAAAP1Y7ND7E1FMAAAAAf8AAAAAAAABAwAAAPs/kMT6t
Y/oAAAAAf8AAAAAAAABBMAAAPo9+kT5gvcQAAAAAf8AAAAAAAABBgAAAvG0UWj6GkfoAAAAAf8AA
AAAAAABBqAAAvg2chj5YxVAAAAAAf8AAAAAAAABB0AAAQAKOoD6A4msAAAAAf8AAAAAAAABB+AAA
QD3PBT6NTUEAAAAAf8AAAAAAAABCEAAAQIQt7j8DRjUAAAAAf8AAAAAAAABCJAAAQIyMJz6UXDgA
AAAAf8AAAAAAAABCOAAAQI+lhz7HWmcAAAAAf8AAAAAAAABCTAAAQJwnxD6NTDgAAAAAf8AAAAAA
AABCYAAAQKjGuz7c0vgAAAAAf8AAAAAAAABCdAAAQLKQHz601hgAAAAAf8AAAAAAAABChAAAQLSk
uD5oEpEAAAAAf8AAAAAAAABCjgAAQKO0yj6zH6wAAAAAf8AAAAAAAABCmAAAQKb4HT8WTM4AAAAA
f8AAAAAAAABCogAAQKxPmD7xnaIAAAAAf8AAAAAAAABCrAAAQKkZ2z7vpT8AAAAAf8AAAAAAAABC
tgAAQKxB+j7GCKcAAAAAf8AAAAAAAABCwAAAQL0fXj8kykEAAAAAf8AAAAAAAABCygAAQKuNzD6/
24EAAAAAf8AAAAAAAABC1AAAQLU5dz6xAgYAAAAAf8AAAAAAAABC3gAAQKn8wj7lF8kAAAAAf8AA
AAAAAABC6AAAQKmN3j7J3PoAAAAAf8AAAAAAAABC8gAAQKk2Rj6F4EoAAAAAf8AAAAAAAABC/AAA
QC4x5z6T3NoAAAAAf8AAAAAAAABDAwAAP9dwuz7HqmoAAAAAf8AAAAAAAABDCAAAPzKCyD6UFi8A
AAAAf8AAAAAAAABDDQAAPvjHsT4sSHoAAAAAf8AAAAAAAABDEgAAPxpg9T5gbbQAAAAAf8AAAAAA
AABDFwAAPxuX9D7AA1gAAAAAf8AAAAAAAAA=</set>
      <set id="src_511" fmt="ptset">AAAAB3NyY181MTEAAAAAAAAABgAAAB8/gAAAPkqtwD59osgAAAAAf8AAAAAAAABAwAAAvDo2uT4t
D10AAAAAf8AAAAAAAABBMAAAPqtVSD4J2/IAAAAAf8AAAAAAAABBgAAAPqNMFz4j24oAAAAAf8AA
AAAAAABBqAAAPjbTgz438h8AAAAAf8AAAAAAAABB0AAAP56sND68WKcAAAAAf8AAAAAAAABB+AAA
QDhdHD8OUHYAAAAAf8AAAAAAAABCEAAAQF8EgD8IrlYAAAAAf8AAAAAAAABCJAAAQG4SnD6+9/EA
AAAAf8AAAAAAAABCOAAAQHvOIj8Hp2EAAAAAf8AAAAAAAABCTAAAQHQYRT8ldTUAAAAAf8AAAAAA
AABCYAAAQI1SGT8Lz/0AAAAAf8AAAAAAAABCdAAAQJX7GD8IEkYAAAAAf8AAAAAAAABChAAAQJkV
Zj8mBaoAAAAAf8AAAAAAAABCjgAAQJlnBD72wwIAAAAAf8AAAAAAAABCmAAAQJeo0z8Rl9sAAAAA
f8AAAAAAAABCogAAQJ1nMD8oMOAAAAAAf8AAAAAAAABCrAAAQJTG4z85fSgAAAAAf8AAAAAAAABC
tgAAQJRqqz81K3YAAAAAf8AAAAAAAABCwAAAQJuZTT8Gss4AAAAAf8AAAAAAAABCygAAQKByQT7c
89gAAAAAf8AAAAAAAABC1AAAQJ4SSj8a4rsAAAAAf8AAAAAAAABC3gAAQJsxbT8bR+wAAAAAf8AA
AAAAAABC6AAAQJwkAD8O1HgAAAAAf8AAAAAAAABC8gAAQJj/iD8SdmMAAAAAf8AAAAAAAABC/AAA
QEMbpT6V7EwAAAAAf8AAAAAAAABDAwAAP80jKz5xU2IAAAAAf8AAAAAAAABDCAAAP2ANOz4/kpoA
AAAAf8AAAAAAAABDDQAAPyjc8j412wYAAAAAf8AAAAAAAABDEgAAPv4Fvz47eWgAAAAAf8AAAAAA
AABDFwAAPxAv5D4Ps0YAAAAAf8AAAAAAAAA=</set>
      <set id="src_411" fmt="ptset">AAAAB3NyY180MTEAAAAAAAAABgAAAB8/gAAAPktBgz6TFpEAAAAAf8AAAAAAAABAwAAAPQyvSz4L
3eoAAAAAf8AAAAAAAABBMAAAvMHkwD4bo/sAAAAAf8AAAAAAAABBgAAAPpJloz4wpuAAAAAAf8AA
AAAAAABBqAAAPrY79z5HzHsAAAAAf8AAAAAAAABB0AAAP60RTT786H4AAAAAf8AAAAAAAABB+AAA
QBiJiz8FAYcAAAAAf8AAAAAAAABCEAAAQD47zj8bIIcAAAAAf8AAAAAAAABCJAAAQEq+DT8trSQA
AAAAf8AAAAAAAABCOAAAQEn3Mj78S6oAAAAAf8AAAAAAAABCTAAAQFAquD8BBpIAAAAAf8AAAAAA
AABCYAAAQFWbuj8EVEcAAAAAf8AAAAAAAABCdAAAQFNauD7j3jIAAAAAf8AAAAAAAABChAAAQFDo
Bz7p7m4AAAAAf8AAAAAAAABCjgAAQFizFD7xVI0AAAAAf8AAAAAAAABCmAAAQGC+jj61EBsAAAAA
f8AAAAAAAABCogAAQGSRUz749O0AAAAAf8AAAAAAAABCrAAAQGXXPz7E7f4AAAAAf8AAAAAAAABC
tgAAQGBxxT6jD6wAAAAAf8AAAAAAAABCwAAAQHnNaz7+/EcAAAAAf8AAAAAAAABCygAAQGU+kj62
8H4AAAAAf8AAAAAAAABC1AAAQGVcUD6x+ToAAAAAf8AAAAAAAABC3gAAQGdmvD63SGgAAAAAf8AA
AAAAAABC6AAAQFz+4D6uPXcAAAAAf8AAAAAAAABC8gAAQF/eQT6AlE8AAAAAf8AAAAAAAABC/AAA
P/UZaz3w4cIAAAAAf8AAAAAAAABDAwAAPz9K4j4Wy4YAAAAAf8AAAAAAAABDCAAAPwdZsD5XU/UA
AAAAf8AAAAAAAABDDQAAPotgOT6btmkAAAAAf8AAAAAAAABDEgAAPpZraT6FaVIAAAAAf8AAAAAA
AABDFwAAPpxo1T4j7lMAAAAAf8AAAAAAAAA=</set>
      <set id="src_311" fmt="ptset">AAAAB3NyY18zMTEAAAAAAAAABgAAAB8/gAAAvkY1XD5Nc5wAAAAAf8AAAAAAAABAwAAAvPIokD47
HwkAAAAAf8AAAAAAAABBMAAAPP7E6j5wB4QAAAAAf8AAAAAAAABBgAAAPT2Ehz53v+AAAAAAf8AA
AAAAAABBqAAAPMcQ2T54iIQAAAAAf8AAAAAAAABB0AAAP1Qwpz56PCUAAAAAf8AAAAAAAABB+AAA
P77vlD6sqxIAAAAAf8AAAAAAAABCEAAAQAHwKj8bucUAAAAAf8AAAAAAAABCJAAAQBWJ0z8R5nwA
AAAAf8AAAAAAAABCOAAAQA/CMz8FY0AAAAAAf8AAAAAAAABCTAAAQBOTIj8P1zoAAAAAf8AAAAAA
AABCYAAAQCP9pz8GtzUAAAAAf8AAAAAAAABCdAAAQCnMED8Ppa8AAAAAf8AAAAAAAABChAAAQBym
AD8IUnMAAAAAf8AAAAAAAABCjgAAQB7/Kj8DlsEAAAAAf8AAAAAAAABCmAAAQC71Gz8MCpYAAAAA
f8AAAAAAAABCogAAQCxPfT78/ZkAAAAAf8AAAAAAAABCrAAAQCrcmz7ycZsAAAAAf8AAAAAAAABC
tgAAQCNCSD7ZPQ4AAAAAf8AAAAAAAABCwAAAQCIh5D6ktw0AAAAAf8AAAAAAAABCygAAQDY5KT8Y
8UEAAAAAf8AAAAAAAABC1AAAQDb/+T8ExqEAAAAAf8AAAAAAAABC3gAAQDmXHz8BPCMAAAAAf8AA
AAAAAABC6AAAQD+Psz72EfoAAAAAf8AAAAAAAABC8gAAQDfAaD6iEnAAAAAAf8AAAAAAAABC/AAA
P+K8TT5k50wAAAAAf8AAAAAAAABDAwAAP00q3T6I0WkAAAAAf8AAAAAAAABDCAAAPs5haz5jFtQA
AAAAf8AAAAAAAABDDQAAPufBIT6GkrwAAAAAf8AAAAAAAABDEgAAPwKthz6BTjAAAAAAf8AAAAAA
AABDFwAAPk7/NT4o1VAAAAAAf8AAAAAAAAA=</set>
      <set id="src_211" fmt="ptset">AAAAB3NyY18yMTEAAAAAAAAABgAAAB8/gAAAPiw/vj4tBvEAAAAAf8AAAAAAAABAwAAAPRYAyj4e
DPgAAAAAf8AAAAAAAABBMAAAPd+EDz4DZd0AAAAAf8AAAAAAAABBgAAAPbZl4D2qLOoAAAAAf8AA
AAAAAABBqAAAvS+bWD2TPyUAAAAAf8AAAAAAAABB0AAAP35zRD5xu4oAAAAAf8AAAAAAAABB+AAA
P6bsTT50U50AAAAAf8AAAAAAAABCEAAAP8yraT56RMcAAAAAf8AAAAAAAABCJAAAP/UY5z6QWPMA
AAAAf8AAAAAAAABCOAAAQAZ8BT6HEXcAAAAAf8AAAAAAAABCTAAAQACiNj5n9OkAAAAAf8AAAAAA
AABCYAAAQAJ9Kz6vAU4AAAAAf8AAAAAAAABCdAAAQABlLj5SeqUAAAAAf8AAAAAAAABChAAAQAx+
nj6DOmEAAAAAf8AAAAAAAABCjgAAQBqu6j6tez4AAAAAf8AAAAAAAABCmAAAQAtLxD5u+Q8AAAAA
f8AAAAAAAABCogAAQBlvCj5nq3wAAAAAf8AAAAAAAABCrAAAQBfEvz5YkoIAAAAAf8AAAAAAAABC
tgAAQCFy+j5BZ+oAAAAAf8AAAAAAAABCwAAAQB3xIj6IkwUAAAAAf8AAAAAAAABCygAAQBgwjj65
hcAAAAAAf8AAAAAAAABC1AAAQCVuYz6h8mkAAAAAf8AAAAAAAABC3gAAQBNu7D67tvkAAAAAf8AA
AAAAAABC6AAAQB78sz6QkF8AAAAAf8AAAAAAAABC8gAAQAvHaT6CA04AAAAAf8AAAAAAAABC/AAA
P6DXIT4bBhcAAAAAf8AAAAAAAABDAwAAPyqdNz4VDGwAAAAAf8AAAAAAAABDCAAAPj4erj4TLtYA
AAAAf8AAAAAAAABDDQAAPRHdBj4MgW8AAAAAf8AAAAAAAABDEgAAPl7bqj5Z+AAAAAAAf8AAAAAA
AABDFwAAPhPmCj3dE2oAAAAAf8AAAAAAAAA=</set>
      <set id="src_131" fmt="ptset">AAAAB3NyY18xMzEAAAAAAAAABgAAAB8/gAAAvjFS9T4FcXgAAAAAf8AAAAAAAABAwAAAvPn8ez4Y
F1sAAAAAf8AAAAAAAABBMAAAvR6KND4L1bwAAAAAf8AAAAAAAABBgAAAvKg1fz4EGyAAAAAAf8AA
AAAAAABBqAAAPa4BPD4LUQkAAAAAf8AAAAAAAABB0AAAPteEQz4DvuAAAAAAf8AAAAAAAABB+AAA
P1oviD5ZZ/gAAAAAf8AAAAAAAABCEAAAP4dJpT5ZlK4AAAAAf8AAAAAAAABCJAAAP5hhNz5QY24A
AAAAf8AAAAAAAABCOAAAP5xkez4+xXUAAAAAf8AAAAAAAABCTAAAP6YtYz5u/1cAAAAAf8AAAAAA
AABCYAAAP6gpsT4o2PkAAAAAf8AAAAAAAABCdAAAP6M6VD4wEfAAAAAAf8AAAAAAAABChAAAP7O4
2D4sqGUAAAAAf8AAAAAAAABCjgAAP71ROD4r0BsAAAAAf8AAAAAAAABCmAAAP6M1fj5OdOUAAAAA
f8AAAAAAAABCogAAP7jvGj4x/+4AAAAAf8AAAAAAAABCrAAAP8k++T6Ol/wAAAAAf8AAAAAAAABC
tgAAP8tOZj554zMAAAAAf8AAAAAAAABCwAAAP7Rqbz5bDk4AAAAAf8AAAAAAAABCygAAP65YXD4h
NZYAAAAAf8AAAAAAAABC1AAAP6APij4iTZkAAAAAf8AAAAAAAABC3gAAP7EC9T5ZEY8AAAAAf8AA
AAAAAABC6AAAP6zOID43nF8AAAAAf8AAAAAAAABC8gAAP6pnhT4yaQ0AAAAAf8AAAAAAAABC/AAA
P0tCsz4WM8IAAAAAf8AAAAAAAABDAwAAPu5XPD4ICtoAAAAAf8AAAAAAAABDCAAAPuIvej4Y5hgA
AAAAf8AAAAAAAABDDQAAPptLvz4fP9YAAAAAf8AAAAAAAABDEgAAPq2Q2D38sDkAAAAAf8AAAAAA
AABDFwAAPlWEJj4NrJkAAAAAf8AAAAAAAAA=</set>
      <set id="src_0411" fmt="ptset">AAAACHNyY18wNDExAAAAAAAAAAYAAAAtP4AAAD7/21I+EfdEAAAAAH/AAAAAAAAAQMAAAD2fwhg+
QRwfAAAAAH/AAAAAAAAAQTAAAD6Wqks+rt2ZAAAAAH/AAAAAAAAAQYAAAD6tv9w+kvbyAAAAAH/A
AAAAAAAAQagAAD7NlAg97l3WAAAAAH/AAAAAAAAAQdAAAD7t1ic+Uet1AAAAAH/AAAAAAAAAQfgA
AD5EpJg+F0LKAAAAAH/AAAAAAAAAQhAAAD6Djuk+ZfTIAAAAAH/AAAAAAAAAQiQAAD7CLBw+ehK9
AAAAAH/AAAAAAAAAQjgAAD8ooQQ+k85SAAAAAH/AAAAAAAAAQkwAAD7DI0g+clTzAAAAAH/AAAAA
AAAAQmAAAD794AM+qaawAAAAAH/AAAAAAAAAQnQAAD7ucIE+YC0/AAAAAH/AAAAAAAAAQoQAAD7E
f2I+GCf4AAAAAH/AAAAAAAAAQo4AAD5VU8U+GkEfAAAAAH/AAAAAAAAAQpgAAD8LX+s+vmeRAAAA
AH/AAAAAAAAAQqIAAD67UTg+PI5nAAAAAH/AAAAAAAAAQqwAAD8pznk+m0WhAAAAAH/AAAAAAAAA
QrYAAD6wKKs+OHQ3AAAAAH/AAAAAAAAAQsAAAD6KzN8+c77OAAAAAH/AAAAAAAAAQsoAAD60nGk9
8XqKAAAAAH/AAAAAAAAAQtQAAD5MbtY+TknhAAAAAH/AAAAAAAAAQt4AAD8PqbM+geLoAAAAAH/A
AAAAAAAAQugAAD7/bQI+eATAAAAAAH/AAAAAAAAAQvIAAD6OfSQ+PA+gAAAAAH/AAAAAAAAAQvwA
AD7n2sE+cCnBAAAAAH/AAAAAAAAAQwMAAD6vGok+mipWAAAAAH/AAAAAAAAAQwgAAD7GVsg+tFWU
AAAAAH/AAAAAAAAAQw0AAD6EbEI+ROp3AAAAAH/AAAAAAAAAQxIAAD7pjfs+iU/+AAAAAH/AAAAA
AAAAQxcAAD7P0Yo+cHbkAAAAAH/AAAAAAAAAQxwAAD3rT6k+gC4bAAAAAH/AAAAAAAAAQyEAAD6o
0pg+SyNIAAAAAH/AAAAAAAAAQyYAAD47DzY+kkruAAAAAH/AAAAAAAAAQysAAD8ffTE+ozfaAAAA
AH/AAAAAAAAAQzAAAD6VhfI+astcAAAAAH/AAAAAAAAAQzUAAD7r3YM+l1oHAAAAAH/AAAAAAAAA
QzoAAD94+mI/Bh7zAAAAAH/AAAAAAAAAQz8AAD4E74w+SDHnAAAAAH/AAAAAAAAAQ0QAAD6Rw9U+
UR0ZAAAAAH/AAAAAAAAAQ0kAAD6zbkQ+EJyzAAAAAH/AAAAAAAAAQ04AAD73Mug+tOrmAAAAAH/A
AAAAAAAAQ1MAAD8zpcQ+yY9TAAAAAH/AAAAAAAAAQ1gAAD6Wk1o+rfCkAAAAAH/AAAAAAAAAQ10A
AD5SSlY+e0v3AAAAAH/AAAAAAAAA</set>
   </ref>
</figure>
