# Supplementary material for: Principles of operation of a cerebellar learning circuit
Source: eLife. 2020 Apr 30;9:e55217. doi: 10.7554/eLife.55217 (PMC7255800; doi:10.7554/eLife.55217)
Supplement: Figure 7—source data 1. [file elife-55217-fig7-data1.zip › F07.fyp]

<?xml version="1.0" encoding="us-ascii" standalone="yes"?>
<?fyp appVersion="5.1.2" schemaVersion="22"?>
<figure strokeWidth="0.01in" strokeJoin="miter" loc="0.5in 0.5in" strokePat="solid" psFont="Helvetica" fontStyle="plain" fillColor="000000" altFont="serif" strokeCap="butt" width="4.6in" fontSize="8" strokeColor="000000" font="Arial" height="4.1in"
     xmlns="http://www.keck.ucsf.edu/datanav/namespace/schema22">
   <graph loc="0.5in 2.4in" width="2in" title="Single-state" clip="true" height="1.5in">
      <axis hide="true" labelOffset="0.22in" lineHt="1.1" start="20" spacer="0in" end="125" title="&#xa;">
         <ticks intv="25" perLogIntv="1" start="25" end="150">0, 25, 50, 75, 100, 125</ticks>
      </axis>
      <axis labelOffset="0.3in" lineHt="1.1" start="-1" end="7.119839" title="Learned response (deg/s)">
         <ticks intv="2" perLogIntv="1" start="0" end="6"></ticks>
      </axis>
      <zaxis cmapnan="ffffff" lineHt="0.8" gap="0.2in" start="0" spacer="0.1in" end="500" title="Z AXIS">
         <ticks intv="10"></ticks>
      </zaxis>
      <gridline />
      <gridline />
      <legend loc="0in -5.2u" labelOffset="0.05in" hide="false" size="0.1in" len="0.1in" spacer="0.12in" mid="true" />
      <label loc="100% 100%" fontStyle="bold" align="right" title="Monkey RE" />
      <trace strokeWidth="0.5pt" mode="errorband" src="#src_131" legend="false" strokeColor="d62728" title="30 deg/s">
         <symbol fillColor="2ca02c" strokeWidth="1pt" size="0pt" type="circle" />
         <ebar fillColor="40d62728" strokeWidth="0.01pt" capSize="0in" strokeColor="40d62728" />
      </trace>
      <trace strokeWidth="0.5pt" mode="errorband" src="#src_121" legend="false" strokeColor="17becf" title="25 deg/s">
         <symbol fillColor="1f77b4" strokeWidth="1pt" size="0pt" type="circle" />
         <ebar fillColor="4017becf" strokeWidth="0.01pt" capSize="0in" strokeColor="4017becf" />
      </trace>
      <trace strokeWidth="0.5pt" mode="errorband" src="#src_111" legend="false" strokeColor="bcbd22" title="20 deg/s">
         <symbol fillColor="bcbd22" strokeWidth="1pt" size="0pt" type="circle" />
         <ebar fillColor="40bcbd22" strokeWidth="0.01pt" capSize="0in" strokeColor="40bcbd22" />
      </trace>
      <trace strokeWidth="0.5pt" mode="errorband" src="#src_101" legend="false" strokeColor="e377c2" title="15 deg/s">
         <symbol fillColor="e377c2" strokeWidth="1pt" size="0pt" type="circle" />
         <ebar fillColor="40e377c2" strokeWidth="0.01pt" capSize="0in" strokeColor="40e377c2" />
      </trace>
      <trace strokeWidth="0.5pt" mode="errorband" src="#src_91" legend="false" strokeColor="9467bd" title="10 deg/s">
         <symbol fillColor="9467bd" strokeWidth="1pt" size="0pt" type="circle" />
         <ebar fillColor="409467bd" strokeWidth="0.01pt" capSize="0in" strokeColor="409467bd" />
      </trace>
      <trace strokeWidth="0.5pt" mode="errorband" src="#src_81" legend="false" strokeColor="2ca02c" title="5 deg/s">
         <symbol fillColor="2ca02c" strokeWidth="1pt" size="0pt" type="circle" />
         <ebar fillColor="402ca02c" strokeWidth="0pt" capSize="0in" strokeColor="402ca02c" />
      </trace>
      <trace strokeWidth="0.5pt" mode="errorband" src="#src_71" legend="false" strokeColor="1f77b4" title="0 deg/s">
         <symbol fillColor="1f77b4" strokeWidth="1pt" size="0pt" type="circle" />
         <ebar fillColor="401f77b4" strokeWidth="0pt" capSize="0in" strokeColor="401f77b4" />
      </trace>
      <label loc="2% 100%" fontSize="13" valign="center" title="A" />
      <trace strokeWidth="1.5pt" src="#src_61" strokeColor="d62728" title="30 deg/s">
         <symbol fillColor="d62728" strokeWidth="1pt" size="0pt" type="circle" />
         <ebar hide="true" />
      </trace>
      <trace strokeWidth="1.5pt" src="#src_51" strokeColor="17becf" title="25 deg/s">
         <symbol fillColor="ff7f0e" strokeWidth="1pt" size="0pt" type="circle" />
         <ebar hide="true" />
      </trace>
      <trace strokeWidth="1.5pt" src="#src_41" strokeColor="bcbd22" title="20 deg/s">
         <symbol fillColor="7f7f7f" strokeWidth="1pt" size="0pt" type="circle" />
         <ebar hide="true" />
      </trace>
      <trace strokeWidth="1.5pt" src="#src_31" strokeColor="e377c2" title="15 deg/s">
         <symbol fillColor="8c564b" strokeWidth="1pt" size="0pt" type="circle" />
         <ebar hide="true" />
      </trace>
      <trace strokeWidth="1.5pt" mode="errorband" src="#src_21" strokeColor="9467bd" title="10 deg/s">
         <symbol fillColor="9467bd" strokeWidth="1pt" size="0pt" type="circle" />
         <ebar fillColor="409467bd" strokeWidth="0.01pt" capSize="0in" strokeColor="409467bd" />
      </trace>
      <trace strokeWidth="1.5pt" src="#src_14" strokeColor="2ca02c" title="5 deg/s">
         <symbol fillColor="d62728" strokeWidth="1pt" size="0pt" type="circle" />
         <ebar hide="true" />
      </trace>
      <trace strokeWidth="1.5pt" src="#src_021" strokeColor="1f77b4" title="0 deg/s">
         <symbol fillColor="ff7f0e" strokeWidth="1pt" size="0pt" type="circle" />
         <ebar hide="true" />
      </trace>
   </graph>
   <graph loc="0.5in 0.5in" width="2in" title="Single-state" clip="true" height="1.5in">
      <axis labelOffset="0.22in" lineHt="1.1" start="20" spacer="0in" end="125" title="Trial number&#xa;">
         <ticks intv="25" perLogIntv="1" start="25" end="150">0, 25, 50, 75, 100, 125</ticks>
      </axis>
      <axis labelOffset="0.3in" lineHt="1.1" start="-1" end="7.119839" title="Learned response (deg/s)">
         <ticks intv="2" perLogIntv="1" start="0" end="6"></ticks>
      </axis>
      <zaxis cmapnan="ffffff" lineHt="0.8" gap="0.2in" start="0" spacer="0.1in" end="500" title="Z AXIS">
         <ticks intv="10"></ticks>
      </zaxis>
      <gridline />
      <gridline />
      <legend loc="-0.008in 2u" labelOffset="0.05in" size="0.1in" len="0.1in" spacer="0.12in" mid="true" />
      <trace strokeWidth="0.5pt" mode="errorband" src="#src_13" strokeColor="d62728" title="_line12">
         <symbol fillColor="2ca02c" strokeWidth="1pt" size="0pt" type="circle" />
         <ebar fillColor="40d62728" strokeWidth="0.01pt" capSize="0in" strokeColor="40d62728" />
      </trace>
      <trace strokeWidth="0.5pt" mode="errorband" src="#src_12" strokeColor="17becf" title="_line10">
         <symbol fillColor="1f77b4" strokeWidth="1pt" size="0pt" type="circle" />
         <ebar fillColor="4017becf" strokeWidth="0.01pt" capSize="0in" strokeColor="4017becf" />
      </trace>
      <trace strokeWidth="0.5pt" mode="errorband" src="#src_11" strokeColor="bcbd22" title="_line8">
         <symbol fillColor="bcbd22" strokeWidth="1pt" size="0pt" type="circle" />
         <ebar fillColor="40bcbd22" strokeWidth="0.01pt" capSize="0in" strokeColor="40bcbd22" />
      </trace>
      <trace strokeWidth="0.5pt" mode="errorband" src="#src_10" strokeColor="e377c2" title="_line6">
         <symbol fillColor="e377c2" strokeWidth="1pt" size="0pt" type="circle" />
         <ebar fillColor="40e377c2" strokeWidth="0.01pt" capSize="0in" strokeColor="40e377c2" />
      </trace>
      <trace strokeWidth="0.5pt" mode="errorband" src="#src_9" strokeColor="9467bd" title="_line4">
         <symbol fillColor="9467bd" strokeWidth="1pt" size="0pt" type="circle" />
         <ebar fillColor="409467bd" strokeWidth="0.01pt" capSize="0in" strokeColor="409467bd" />
      </trace>
      <trace strokeWidth="0.5pt" mode="errorband" src="#src_8" strokeColor="2ca02c" title="_line2">
         <symbol fillColor="2ca02c" strokeWidth="1pt" size="0pt" type="circle" />
         <ebar fillColor="402ca02c" strokeWidth="0pt" capSize="0in" strokeColor="402ca02c" />
      </trace>
      <trace strokeWidth="0.5pt" mode="errorband" src="#src_7" strokeColor="1f77b4" title="_line0">
         <symbol fillColor="1f77b4" strokeWidth="1pt" size="0pt" type="circle" />
         <ebar fillColor="401f77b4" strokeWidth="0pt" capSize="0in" strokeColor="401f77b4" />
      </trace>
      <trace strokeWidth="1.5pt" src="#src_6" legend="false" strokeColor="d62728" title="30 deg/s">
         <symbol fillColor="d62728" strokeWidth="1pt" size="0pt" type="circle" />
         <ebar hide="true" />
      </trace>
      <trace strokeWidth="1.5pt" src="#src_5" legend="false" strokeColor="17becf" title="25 deg/s">
         <symbol fillColor="ff7f0e" strokeWidth="1pt" size="0pt" type="circle" />
         <ebar hide="true" />
      </trace>
      <trace strokeWidth="1.5pt" src="#src_4" legend="false" strokeColor="bcbd22" title="20 deg/s">
         <symbol fillColor="7f7f7f" strokeWidth="1pt" size="0pt" type="circle" />
         <ebar hide="true" />
      </trace>
      <trace strokeWidth="1.5pt" src="#src_3" legend="false" strokeColor="e377c2" title="15 deg/s">
         <symbol fillColor="8c564b" strokeWidth="1pt" size="0pt" type="circle" />
         <ebar hide="true" />
      </trace>
      <trace strokeWidth="1.5pt" mode="errorband" src="#src_2" legend="false" strokeColor="9467bd" title="10 deg/s">
         <symbol fillColor="9467bd" strokeWidth="1pt" size="0pt" type="circle" />
         <ebar fillColor="409467bd" strokeWidth="0.01pt" capSize="0in" strokeColor="409467bd" />
      </trace>
      <trace strokeWidth="1.5pt" src="#src_1" legend="false" strokeColor="2ca02c" title="5 deg/s">
         <symbol fillColor="d62728" strokeWidth="1pt" size="0pt" type="circle" />
         <ebar hide="true" />
      </trace>
      <trace strokeWidth="1.5pt" src="#src_02" legend="false" strokeColor="1f77b4" title="0 deg/s">
         <symbol fillColor="ff7f0e" strokeWidth="1pt" size="0pt" type="circle" />
         <ebar hide="true" />
      </trace>
      <label loc="100% 100%" fontStyle="bold" align="right" title="Monkey YO" />
   </graph>
   <graph loc="3.2in 2.4in" width="1.2in" title="RE" height="1.5in">
      <axis hide="true" labelOffset="0.25in" lineHt="1.1" start="0" spacer="0in" end="30">
         <ticks intv="5" perLogIntv="1" start="0" end="30"></ticks>
      </axis>
      <axis labelOffset="0.25in" lineHt="1.1" start="-0.25" end="5.5">
         <ticks intv="1" perLogIntv="1" start="0" end="6"></ticks>
      </axis>
      <zaxis cmapnan="ffffff" lineHt="0.8" gap="0.2in" start="0" spacer="0.1in" end="500" title="Z AXIS">
         <ticks intv="10"></ticks>
      </zaxis>
      <gridline />
      <gridline />
      <legend loc="5u 0.115in" labelOffset="0.05in" hide="false" len="0.18in" spacer="0.14in" mid="true" />
      <label loc="2% 100%" fontSize="13" valign="center" title="B" />
      <trace strokeWidth="0.02in" strokePat="25 25" src="#src_01" title="Single process">
         <symbol fillColor="1f77b4" strokeWidth="1pt" size="0pt" type="circle" />
         <ebar hide="true" />
      </trace>
      <trace src="#src_041" legend="false" strokeColor="1f77b4" title="Data: RE">
         <symbol fillColor="1f77b4" size="4pt" type="circle" />
         <ebar capSize="0in" />
      </trace>
      <line strokeWidth="0.015in" p0="7u 85%" p1="12.5u 65%">
         <shape rotate="90" loc="100% 100%" width="0.05in" type="downtriangle" height="0.05in" />
      </line>
   </graph>
   <graph loc="3.2in 0.5in" width="1.2in" title="YO" height="1.5in">
      <axis labelOffset="0.22in" lineHt="1.1" start="0" spacer="0in" end="30" title="Instruction magnitude (deg/s)">
         <ticks intv="5" perLogIntv="1" start="0" end="30"></ticks>
      </axis>
      <axis labelOffset="0.3in" lineHt="1.1" start="-0.25" end="5.5">
         <ticks intv="1" perLogIntv="1" start="0" end="6"></ticks>
      </axis>
      <zaxis cmapnan="ffffff" lineHt="0.8" gap="0.2in" start="0" spacer="0.1in" end="500" title="Z AXIS">
         <ticks intv="10"></ticks>
      </zaxis>
      <gridline />
      <gridline />
      <legend loc="12u 0.1in" labelOffset="0.05in" hide="false" len="0.18in" spacer="0.14in" mid="true" />
      <trace strokeWidth="0.02in" strokePat="25 25" src="#src_0" legend="false" title="_line0">
         <symbol fillColor="1f77b4" strokeWidth="1pt" size="0pt" type="circle" />
         <ebar hide="true" />
      </trace>
      <trace src="#src_022" legend="false" fontSize="9" strokeColor="ff7f0e" title="Data: YO">
         <symbol fillColor="ff7f0e" strokeWidth="1pt" size="4pt" type="circle" />
         <ebar capSize="0in" />
      </trace>
      <line strokeWidth="0.015in" p0="7u 80%" p1="12.5u 60%">
         <shape rotate="90" loc="100% 100%" width="0.05in" type="downtriangle" height="0.05in" />
      </line>
      <label rotate="90" loc="-0.3in 1.7in" align="center" title="Learned response in trials 75-100 (deg/s)" />
   </graph>
   <ref>
      <set id="src_022" fmt="ptset">AAAAB3NyY18wMjIAAAAAAAAABgAAAAcAAAAAAAAAAD8F3m4AAAAAf8AAAAAAAABAoAAAPs+ukz7W
z+sAAAAAf8AAAAAAAABBIAAAP8Yv4T8V1loAAAAAf8AAAAAAAABBcAAAQAdluj9RNvkAAAAAf8AA
AAAAAABBoAAAQDfpwz9A9h4AAAAAf8AAAAAAAABByAAAQIdKdj9JGksAAAAAf8AAAAAAAABB8AAA
QJbCMT9b0VsAAAAAf8AAAAAAAAA=</set>
      <set id="src_0" fmt="ptset">AAAABXNyY18wAAAAAAAAAAIAAAAHAAAAAAAAAABAoAAAP2vRRUEgAAA/4TvdQXAAAEAdAKlBoAAA
QD5gjEHIAABAVVqrQfAAAEBkDh4=</set>
      <set id="src_041" fmt="ptset">AAAAB3NyY18wNDEAAAAAAAAABgAAAAcAAAAAAAAAAD69xQcAAAAAf8AAAAAAAABAoAAAP2sGGz6I
+PkAAAAAf8AAAAAAAABBIAAAP/5PgT7nRbIAAAAAf8AAAAAAAABBcAAAQBw06z8QbDwAAAAAf8AA
AAAAAABBoAAAQE6LFj8SCJkAAAAAf8AAAAAAAABByAAAQJDauj8p448AAAAAf8AAAAAAAABB8AAA
QJ+R6j87iloAAAAAf8AAAAAAAAA=</set>
      <set id="src_01" fmt="ptset">AAAABnNyY18wMQAAAAAAAAACAAAABwAAAAAAAAAAQKAAAD++ShhBIAAAQC2660FwAABAYY6BQaAA
AEB8YURByAAAQIPnJkHwAABAhhQv</set>
      <set id="src_02" fmt="ptset">AAAABnNyY18wMgAAAAAAAAACAAAAfT+AAAAAAAAAQAAAAAAAAABAQAAAAAAAAECAAAAAAAAAQKAA
AAAAAABAwAAAAAAAAEDgAAAAAAAAQQAAAAAAAABBEAAAAAAAAEEgAAAAAAAAQTAAAAAAAABBQAAA
AAAAAEFQAAAAAAAAQWAAAAAAAABBcAAAAAAAAEGAAAAAAAAAQYgAAAAAAABBkAAAAAAAAEGYAAAA
AAAAQaAAAAAAAABBqAAAAAAAAEGwAAAAAAAAQbgAAAAAAABBwAAAAAAAAEHIAAAAAAAAQdAAAAAA
AABB2AAAAAAAAEHgAAAAAAAAQegAAAAAAABB8AAAAAAAAEH4AAAAAAAAQgAAAAAAAABCBAAAAAAA
AEIIAAAAAAAAQgwAAAAAAABCEAAAAAAAAEIUAAAAAAAAQhgAAAAAAABCHAAAAAAAAEIgAAAAAAAA
QiQAAAAAAABCKAAAAAAAAEIsAAAAAAAAQjAAAAAAAABCNAAAAAAAAEI4AAAAAAAAQjwAAAAAAABC
QAAAAAAAAEJEAAAAAAAAQkgAAAAAAABCTAAAAAAAAEJQAAAAAAAAQlQAAAAAAABCWAAAAAAAAEJc
AAAAAAAAQmAAAAAAAABCZAAAAAAAAEJoAAAAAAAAQmwAAAAAAABCcAAAAAAAAEJ0AAAAAAAAQngA
AAAAAABCfAAAAAAAAEKAAAAAAAAAQoIAAAAAAABChAAAAAAAAEKGAAAAAAAAQogAAAAAAABCigAA
AAAAAEKMAAAAAAAAQo4AAAAAAABCkAAAAAAAAEKSAAAAAAAAQpQAAAAAAABClgAAAAAAAEKYAAAA
AAAAQpoAAAAAAABCnAAAAAAAAEKeAAAAAAAAQqAAAAAAAABCogAAAAAAAEKkAAAAAAAAQqYAAAAA
AABCqAAAAAAAAEKqAAAAAAAAQqwAAAAAAABCrgAAAAAAAEKwAAAAAAAAQrIAAAAAAABCtAAAAAAA
AEK2AAAAAAAAQrgAAAAAAABCugAAAAAAAEK8AAAAAAAAQr4AAAAAAABCwAAAAAAAAELCAAAAAAAA
QsQAAAAAAABCxgAAAAAAAELIAAAAAAAAQsoAAAAAAABCzAAAAAAAAELOAAAAAAAAQtAAAAAAAABC
0gAAAAAAAELUAAAAAAAAQtYAAAAAAABC2AAAAAAAAELaAAAAAAAAQtwAAAAAAABC3gAAAAAAAELg
AAAAAAAAQuIAAAAAAABC5AAAAAAAAELmAAAAAAAAQugAAAAAAABC6gAAAAAAAELsAAAAAAAAQu4A
AAAAAABC8AAAAAAAAELyAAAAAAAAQvQAAAAAAABC9gAAAAAAAEL4AAAAAAAAQvoAAAAAAAA=</set>
      <set id="src_1" fmt="ptset">AAAABXNyY18xAAAAAAAAAAIAAAB9P4AAAAAAAABAAAAAAAAAAEBAAAAAAAAAQIAAAAAAAABAoAAA
AAAAAEDAAAAAAAAAQOAAAAAAAABBAAAAAAAAAEEQAAAAAAAAQSAAAAAAAABBMAAAAAAAAEFAAAAA
AAAAQVAAAAAAAABBYAAAAAAAAEFwAAAAAAAAQYAAAAAAAABBiAAAAAAAAEGQAAAAAAAAQZgAAAAA
AABBoAAAAAAAAEGoAAAAAAAAQbAAAAAAAABBuAAAAAAAAEHAAAAAAAAAQcgAAAAAAABB0AAAAAAA
AEHYAAA+K9ByQeAAAD6cMwhB6AAAPtW0IUHwAAA/Al6ZQfgAAD8VmnRCAAAAPyVU/UIEAAA/MjF2
QggAAD88tYVCDAAAP0VOikIQAAA/TFYBQhQAAD9SFSBCGAAAP1bHyEIcAAA/Wp7wQiAAAD9dwqVC
JAAAP2BTpUIoAAA/Ymy1QiwAAD9kI7pCMAAAP2WKmUI0AAA/Zq/zQjgAAD9nn75CPAAAP2hjwkJA
AAA/aQP7QkQAAD9phvNCSAAAP2nyAkJMAAA/akmEQlAAAD9qkQxCVAAAP2rLhUJYAAA/avtQQlwA
AD9rImJCYAAAP2tCUUJkAAA/a1xrQmgAAD9rccFCbAAAP2uDMkJwAAA/a5F0QnQAAD9rnRtCeAAA
P2umokJ8AAA/a65rQoAAAD9rtMhCggAAP2u5/EKEAAA/a749QoYAAD9rwbZCiAAAP2vEjkKKAAA/
a8bgQowAAD9ryMZCjgAAP2vKVEKQAAA/a8uYQpIAAD9rzKJClAAAP2vNe0KWAAA/a84sQpgAAD9r
zr1CmgAAP2vPM0KcAAA/a8+UQp4AAD9rz+RCoAAAP2vQJEKiAAA/a9BZQqQAAD9r0IRCpgAAP2vQ
qEKoAAA/a9DFQqoAAD9r0NxCrAAAP2vQ8EKuAAA/a9D/QrAAAD9r0QxCsgAAP2vRF0K0AAA/a9Ef
QrYAAD9r0SZCuAAAP2vRLEK6AAA/a9ExQrwAAD9r0TVCvgAAP2vROELAAAA/a9E6QsIAAD9r0T1C
xAAAP2vRPkLGAAA/a9FAQsgAAD9r0UFCygAAP2vRQkLMAAA/a9FCQs4AAD9r0UNC0AAAP2vRRELS
AAA/a9FEQtQAAD9r0URC1gAAP2vRRULYAAA/a9FFQtoAAD9r0UVC3AAAP2vRRULeAAA/a9FFQuAA
AD9r0UVC4gAAP2vRRkLkAAA/a9FGQuYAAD9r0UZC6AAAP2vRRkLqAAA/a9FGQuwAAD9r0UZC7gAA
P2vRRkLwAAA/a9FGQvIAAD9r0UZC9AAAP2vRRkL2AAA/a9FGQvgAAD9r0UZC+gAAP2vRRg==</set>
      <set id="src_2" fmt="ptset">AAAABXNyY18yAAAAAAAAAAIAAAB9P4AAAAAAAABAAAAAAAAAAEBAAAAAAAAAQIAAAAAAAABAoAAA
AAAAAEDAAAAAAAAAQOAAAAAAAABBAAAAAAAAAEEQAAAAAAAAQSAAAAAAAABBMAAAAAAAAEFAAAAA
AAAAQVAAAAAAAABBYAAAAAAAAEFwAAAAAAAAQYAAAAAAAABBiAAAAAAAAEGQAAAAAAAAQZgAAAAA
AABBoAAAAAAAAEGoAAAAAAAAQbAAAAAAAABBuAAAAAAAAEHAAAAAAAAAQcgAAAAAAABB0AAAAAAA
AEHYAAA+nrArQeAAAD8QzQVB6AAAP0bFtEHwAAA/c0EVQfgAAD+L83hCAAAAP5sLG0IEAAA/p3iX
QggAAD+xs9hCDAAAP7of4EIQAAA/wQ5gQhQAAD/GwrNCGAAAP8t0XUIcAAA/z1EcQiAAAD/Sfp5C
JAAAP9Ub6UIoAAA/10KIQiwAAD/ZB4JCMAAAP9p8JkI0AAA/266wQjgAAD/cqtlCPAAAP916R0JA
AAA/3iTnQkQAAD/esUJCSAAAP98ktUJMAAA/34OsQlAAAD/f0clCVAAAP+ASCkJYAAA/4EbkQlwA
AD/gcl1CYAAAP+CWIEJkAAA/4LOJQmgAAD/gy7tCbAAAP+DfoUJwAAA/4PAAQnQAAD/g/XdCeAAA
P+EIikJ8AAA/4RGmQoAAAD/hGSRCggAAP+EfTkKEAAA/4SRfQoYAAD/hKItCiAAAP+Er+UKKAAA/
4S7LQowAAD/hMR1CjgAAP+EzBkKQAAA/4TSYQpIAAD/hNeJClAAAP+E28kKWAAA/4TfSQpgAAD/h
OIpCmgAAP+E5IUKcAAA/4TmeQp4AAD/hOgRCoAAAP+E6WEKiAAA/4TqdQqQAAD/hOtZCpgAAP+E7
BUKoAAA/4TssQqoAAD/hO0xCrAAAP+E7ZkKuAAA/4Tt7QrAAAD/hO41CsgAAP+E7m0K0AAA/4Tun
QrYAAD/hO7FCuAAAP+E7uUK6AAA/4TvAQrwAAD/hO8VCvgAAP+E7ykLAAAA/4TvNQsIAAD/hO9BC
xAAAP+E700LGAAA/4TvVQsgAAD/hO9dCygAAP+E72ELMAAA/4TvZQs4AAD/hO9pC0AAAP+E720LS
AAA/4TvcQtQAAD/hO9xC1gAAP+E73ELYAAA/4TvdQtoAAD/hO91C3AAAP+E73ULeAAA/4TveQuAA
AD/hO95C4gAAP+E73kLkAAA/4TveQuYAAD/hO95C6AAAP+E73kLqAAA/4TveQuwAAD/hO95C7gAA
P+E73kLwAAA/4TveQvIAAD/hO95C9AAAP+E73kL2AAA/4TveQvgAAD/hO95C+gAAP+E73g==</set>
      <set id="src_3" fmt="ptset">AAAABXNyY18zAAAAAAAAAAIAAAB9P4AAAAAAAABAAAAAAAAAAEBAAAAAAAAAQIAAAAAAAABAoAAA
AAAAAEDAAAAAAAAAQOAAAAAAAABBAAAAAAAAAEEQAAAAAAAAQSAAAAAAAABBMAAAAAAAAEFAAAAA
AAAAQVAAAAAAAABBYAAAAAAAAEFwAAAAAAAAQYAAAAAAAABBiAAAAAAAAEGQAAAAAAAAQZgAAAAA
AABBoAAAAAAAAEGoAAAAAAAAQbAAAAAAAABBuAAAAAAAAEHAAAAAAAAAQcgAAAAAAABB0AAAAAAA
AEHYAAA+1C0UQeAAAD9CaohB6AAAP4X0R0HwAAA/pILbQfgAAD+96MxCAAAAP9MC6EIEAAA/5Im+
QggAAD/zF1hCDAAAP/8sJkIQAABABJmSQhQAAEAIwrFCGAAAQAw2eEIcAABADxOzQiAAAEARc/lC
JAAAQBNsi0IoAABAFQ8RQiwAAEAWajJCMAAAQBeKGkI0AABAGHjgQjgAAEAZPuVCPAAAQBnjHkJA
AABAGmtOQkQAAEAa3D1CSAAAQBs55UJMAABAG4eOQlAAAEAbx/VCVAAAQBv9XUJYAABAHCmmQlwA
AEAcTl5CYAAAQBxs0kJkAABAHIYSQmgAAEAcmwJCbAAAQBysX0JwAABAHLrFQnQAAEAcxrVCeAAA
QBzQm0J8AABAHNjQQoAAAEAc359CggAAQBzlREKEAABAHOnyQoYAAEAc7dRCiAAAQBzxC0KKAABA
HPO3QowAAEAc9e1CjgAAQBz3w0KQAABAHPlIQpIAAEAc+otClAAAQBz7l0KWAABAHPx1QpgAAEAc
/S1CmgAAQBz9xkKcAABAHP5EQp4AAEAc/q1CoAAAQBz/BEKiAABAHP9NQqQAAEAc/4lCpgAAQBz/
ukKoAABAHP/jQqoAAEAdAAVCrAAAQB0AIkKuAABAHQA5QrAAAEAdAE1CsgAAQB0AXUK0AABAHQBq
QrYAAEAdAHVCuAAAQB0AfkK6AABAHQCGQrwAAEAdAIxCvgAAQB0AkkLAAABAHQCWQsIAAEAdAJpC
xAAAQB0AnULGAABAHQCfQsgAAEAdAKFCygAAQB0Ao0LMAABAHQCkQs4AAEAdAKVC0AAAQB0ApkLS
AABAHQCnQtQAAEAdAKhC1gAAQB0AqELYAABAHQCpQtoAAEAdAKlC3AAAQB0AqkLeAABAHQCqQuAA
AEAdAKpC4gAAQB0AqkLkAABAHQCqQuYAAEAdAKtC6AAAQB0Aq0LqAABAHQCrQuwAAEAdAKtC7gAA
QB0Aq0LwAABAHQCrQvIAAEAdAKtC9AAAQB0Aq0L2AABAHQCrQvgAAEAdAKtC+gAAQB0Aqw==</set>
      <set id="src_4" fmt="ptset">AAAABXNyY180AAAAAAAAAAIAAAB9P4AAAAAAAABAAAAAAAAAAEBAAAAAAAAAQIAAAAAAAABAoAAA
AAAAAEDAAAAAAAAAQOAAAAAAAABBAAAAAAAAAEEQAAAAAAAAQSAAAAAAAABBMAAAAAAAAEFAAAAA
AAAAQVAAAAAAAABBYAAAAAAAAEFwAAAAAAAAQYAAAAAAAABBiAAAAAAAAEGQAAAAAAAAQZgAAAAA
AABBoAAAAAAAAEGoAAAAAAAAQbAAAAAAAABBuAAAAAAAAEHAAAAAAAAAQcgAAAAAAABB0AAAAAAA
AEHYAAA+94RLQeAAAD9jlPFB6AAAP51QukHwAAA/wcoNQfgAAD/gV3FCAAAAP/nsmEIEAABAB6td
QggAAEAQoTtCDAAAQBggbEIQAABAHmXVQhQAAEAjpIxCGAAAQCgHZkIcAABAK7JIQiAAAEAuw0RC
JAAAQDFThUIoAABAM3gfQiwAAEA1QrNCMAAAQDbCA0I0AABAOAJnQjgAAEA5Di9CPAAAQDnt/kJA
AABAOqkMQkQAAEA7RWBCSAAAQDvIBkJMAABAPDU2QlAAAEA8kHZCVAAAQDzcuUJYAABAPRxzQlwA
AEA9UbVCYAAAQD1+N0JkAABAPaNpQmgAAEA9wn5CbAAAQD3ceEJwAABAPfItQnQAAEA+BFFCeAAA
QD4TeUJ8AABAPiAkQoAAAEA+KrtCggAAQD4zk0KEAABAPjr4QoYAAEA+QSZCiAAAQD5GT0KKAABA
PkqgQowAAEA+TjtCjgAAQD5RPkKQAABAPlPDQpIAAEA+Vd1ClAAAQD5Xn0KWAABAPlkYQpgAAEA+
WlJCmgAAQD5bWUKcAABAPlw0Qp4AAEA+XOxCoAAAQD5dhUKiAABAPl4FQqQAAEA+XnBCpgAAQD5e
ykKoAABAPl8UQqoAAEA+X1NCrAAAQD5fh0KuAABAPl+zQrAAAEA+X9dCsgAAQD5f9kK0AABAPmAP
QrYAAEA+YCRCuAAAQD5gNkK6AABAPmBFQrwAAEA+YFFCvgAAQD5gXELAAABAPmBkQsIAAEA+YGxC
xAAAQD5gckLGAABAPmB3QsgAAEA+YHtCygAAQD5gf0LMAABAPmCBQs4AAEA+YIRC0AAAQD5ghkLS
AABAPmCIQtQAAEA+YIlC1gAAQD5gikLYAABAPmCLQtoAAEA+YIxC3AAAQD5gjULeAABAPmCOQuAA
AEA+YI5C4gAAQD5gjkLkAABAPmCPQuYAAEA+YI9C6AAAQD5gj0LqAABAPmCPQuwAAEA+YJBC7gAA
QD5gkELwAABAPmCQQvIAAEA+YJBC9AAAQD5gkEL2AABAPmCQQvgAAEA+YJBC+gAAQD5gkA==</set>
      <set id="src_5" fmt="ptset">AAAABXNyY181AAAAAAAAAAIAAAB9P4AAAAAAAABAAAAAAAAAAEBAAAAAAAAAQIAAAAAAAABAoAAA
AAAAAEDAAAAAAAAAQOAAAAAAAABBAAAAAAAAAEEQAAAAAAAAQSAAAAAAAABBMAAAAAAAAEFAAAAA
AAAAQVAAAAAAAABBYAAAAAAAAEFwAAAAAAAAQYAAAAAAAABBiAAAAAAAAEGQAAAAAAAAQZgAAAAA
AABBoAAAAAAAAEGoAAAAAAAAQbAAAAAAAABBuAAAAAAAAEHAAAAAAAAAQcgAAAAAAABB0AAAAAAA
AEHYAAA/BqCQQeAAAD94KgJB6AAAP6vv+UHwAAA/1EOrQfgAAD/2PIBCAAAAQAlsaEIEAABAFXfg
QggAAEAfm49CDAAAQCgkP0IQAABAL1K7QhQAAEA1Xa9CGAAAQDpzMEIcAABAProWQiAAAEBCUxxC
JAAAQEVZ0EIoAABAR+VpQiwAAEBKCW9CMAAAQEvWVUI0AABATVnxQjgAAEBOn+hCPAAAQE+yB0JA
AABAUJiLQkQAAEBRWmJCSAAAQFH9Y0JMAABAUoZ0QlAAAEBS+bZCVAAAQFNaoUJYAABAU6wgQlwA
AEBT8KdCYAAAQFQqRkJkAABAVFq5QmgAAEBUg3dCbAAAQFSluEJwAABAVMKGQnQAAEBU2r9CeAAA
QFTvHEJ8AABAVQA8QoAAAEBVDqJCggAAQFUavkKEAABAVSTsQoYAAEBVLXtCiAAAQFU0rkKKAABA
VTq7QowAAEBVP9JCjgAAQFVEGUKQAABAVUeyQpIAAEBVSrlClAAAQFVNREKWAABAVU9nQpgAAEBV
UTRCmgAAQFVSt0KcAABAVVP8Qp4AAEBVVQ5CoAAAQFVV9EKiAABAVVa2QqQAAEBVV1hCpgAAQFVX
4UKoAABAVVhUQqoAAEBVWLVCrAAAQFVZBkKuAABAVVlLQrAAAEBVWYRCsgAAQFVZtEK0AABAVVnd
QrYAAEBVWf9CuAAAQFVaHEK6AABAVVo0QrwAAEBVWklCvgAAQFVaWkLAAABAVVpoQsIAAEBVWnRC
xAAAQFVafkLGAABAVVqHQsgAAEBVWo5CygAAQFValELMAABAVVqZQs4AAEBVWp1C0AAAQFVaoULS
AABAVVqkQtQAAEBVWqZC1gAAQFVaqULYAABAVVqqQtoAAEBVWqxC3AAAQFVarULeAABAVVquQuAA
AEBVWq9C4gAAQFVasELkAABAVVqxQuYAAEBVWrFC6AAAQFVaskLqAABAVVqyQuwAAEBVWrJC7gAA
QFVaskLwAABAVVqzQvIAAEBVWrNC9AAAQFVas0L2AABAVVqzQvgAAEBVWrNC+gAAQFVasw==</set>
      <set id="src_6" fmt="ptset">AAAABXNyY182AAAAAAAAAAIAAAB9P4AAAAAAAABAAAAAAAAAAEBAAAAAAAAAQIAAAAAAAABAoAAA
AAAAAEDAAAAAAAAAQOAAAAAAAABBAAAAAAAAAEEQAAAAAAAAQSAAAAAAAABBMAAAAAAAAEFAAAAA
AAAAQVAAAAAAAABBYAAAAAAAAEFwAAAAAAAAQYAAAAAAAABBiAAAAAAAAEGQAAAAAAAAQZgAAAAA
AABBoAAAAAAAAEGoAAAAAAAAQbAAAAAAAABBuAAAAAAAAEHAAAAAAAAAQcgAAAAAAABB0AAAAAAA
AEHYAAA/DQVMQeAAAD+CK/9B6AAAP7Sj7kHwAAA/31J+QfgAAEABtKlCAAAAQBD11kIEAABAHdqw
QggAAEAowFlCDAAAQDH1tUIQAABAOb2NQhQAAEBAUGhCGAAAQEXeGkIcAABASo8WQiAAAEBOhZJC
JAAAQFHee0IoAABAVLJCQiwAAEBXFZFCMAAAQFkZ3kI0AABAWs3sQjgAAEBcPjBCPAAAQF11NEJA
AABAXnvdQkQAAEBfWa5CSAAAQGAVAkJMAABAYLM0QlAAAEBhOMxCVAAAQGGpnkJYAABAYgjkQlwA
AEBiWVhCYAAAQGKdSkJkAABAYtaqQmgAAEBjBx1CbAAAQGMwCEJwAABAY1KVQnQAAEBjb8NCeAAA
QGOIZkJ8AABAY501QoAAAEBjrsdCggAAQGO9nUKEAABAY8olQoYAAEBj1LpCiAAAQGPdqUKKAABA
Y+U1QowAAEBj65RCjgAAQGPw9UKQAABAY/WBQpIAAEBj+VdClAAAQGP8lEKWAABAY/9RQpgAAEBk
AaBCmgAAQGQDlEKcAABAZAU6Qp4AAEBkBp5CoAAAQGQHy0KiAABAZAjJQqQAAEBkCZ9CpgAAQGQK
VEKoAABAZArtQqoAAEBkC25CrAAAQGQL20KuAABAZAw3QrAAAEBkDIVCsgAAQGQMx0K0AABAZAz+
QrYAAEBkDS1CuAAAQGQNVUK6AABAZA12QrwAAEBkDZJCvgAAQGQNqkLAAABAZA2+QsIAAEBkDc9C
xAAAQGQN3kLGAABAZA3qQsgAAEBkDfRCygAAQGQN/ULMAABAZA4EQs4AAEBkDgpC0AAAQGQOD0LS
AABAZA4UQtQAAEBkDhdC1gAAQGQOG0LYAABAZA4dQtoAAEBkDh9C3AAAQGQOIULeAABAZA4jQuAA
AEBkDiRC4gAAQGQOJULkAABAZA4mQuYAAEBkDidC6AAAQGQOKELqAABAZA4oQuwAAEBkDilC7gAA
QGQOKULwAABAZA4qQvIAAEBkDipC9AAAQGQOKkL2AABAZA4qQvgAAEBkDitC+gAAQGQOKw==</set>
      <set id="src_7" fmt="ptset">AAAABXNyY183AAAAAAAAAAYAAAB9P4AAAD9eEuo+/APHAAAAAH/AAAAAAAAAQAAAAD75sqA/GlwB
AAAAAH/AAAAAAAAAQEAAAD6iqmY+oWsVAAAAAH/AAAAAAAAAQIAAAD2r4fg/IT37AAAAAH/AAAAA
AAAAQKAAAL3AjfM+k+OiAAAAAH/AAAAAAAAAQMAAAL4kpFk+ixoWAAAAAH/AAAAAAAAAQOAAAL5c
kFk+cfqIAAAAAH/AAAAAAAAAQQAAAD1n3po+tlOiAAAAAH/AAAAAAAAAQRAAAL8IMko+gK23AAAA
AH/AAAAAAAAAQSAAAL3ZNLM+fxeDAAAAAH/AAAAAAAAAQTAAAL32FrM+kF1MAAAAAH/AAAAAAAAA
QUAAADx9Wmo+g599AAAAAH/AAAAAAAAAQVAAAL5+iMs+JAkdAAAAAH/AAAAAAAAAQWAAAD5uhyc+
qFiDAAAAAH/AAAAAAAAAQXAAAL8Vit0+Yy4tAAAAAH/AAAAAAAAAQYAAAD8n/Oo/OmsvAAAAAH/A
AAAAAAAAQYgAAL6Yri0+l87eAAAAAH/AAAAAAAAAQZAAAL4tvwQ+ja2oAAAAAH/AAAAAAAAAQZgA
AL4adck9nbFEAAAAAH/AAAAAAAAAQaAAAL5FshA+kic1AAAAAH/AAAAAAAAAQagAAL3vZCA9yYoA
AAAAAH/AAAAAAAAAQbAAAD51F6c+6IITAAAAAH/AAAAAAAAAQbgAAL6rcGY+Se7QAAAAAH/AAAAA
AAAAQcAAALuSxBA+gQdkAAAAAH/AAAAAAAAAQcgAAD6+WkU+y0EtAAAAAH/AAAAAAAAAQdAAAD62
fdM+uGbCAAAAAH/AAAAAAAAAQdgAAL1Mprs+JKDYAAAAAH/AAAAAAAAAQeAAAD+EWRg/YG3FAAAA
AH/AAAAAAAAAQegAAL6tw/Q+jdcdAAAAAH/AAAAAAAAAQfAAAD4gqsM+nSqeAAAAAH/AAAAAAAAA
QfgAADwhKCE+R1C+AAAAAH/AAAAAAAAAQgAAAD8yZXw/gBm/AAAAAH/AAAAAAAAAQgQAAD4zPg0+
Oq3lAAAAAH/AAAAAAAAAQggAAL6XdnY9/B7eAAAAAH/AAAAAAAAAQgwAAL7RV4I+iDs5AAAAAH/A
AAAAAAAAQhAAAD19gik/A/dXAAAAAH/AAAAAAAAAQhQAAD5QDW4/P7Y2AAAAAH/AAAAAAAAAQhgA
AL2U2LM+Vb5HAAAAAH/AAAAAAAAAQhwAAL5ndqM+jZtVAAAAAH/AAAAAAAAAQiAAAD6Bt20+VMmu
AAAAAH/AAAAAAAAAQiQAAL5w7wQ+qdHKAAAAAH/AAAAAAAAAQigAAD8NJ1s+w75GAAAAAH/AAAAA
AAAAQiwAAD1jQ/A+Y3i7AAAAAH/AAAAAAAAAQjAAALzI/jk+okKUAAAAAH/AAAAAAAAAQjQAAL4s
U1k+a7HUAAAAAH/AAAAAAAAAQjgAADymeac+fCp7AAAAAH/AAAAAAAAAQjwAAL6XZNc+e+nNAAAA
AH/AAAAAAAAAQkAAAL43oMs+lV8IAAAAAH/AAAAAAAAAQkQAAD+UQJk/og8/AAAAAH/AAAAAAAAA
QkgAAD4Q5ac+MlAdAAAAAH/AAAAAAAAAQkwAAL4hVFk+dKh4AAAAAH/AAAAAAAAAQlAAAL5Lm1k+
XypMAAAAAH/AAAAAAAAAQlQAAD8qDHg/U8ECAAAAAH/AAAAAAAAAQlgAAL6z5i0+YSHOAAAAAH/A
AAAAAAAAQlwAAL6b2xA+QVy1AAAAAH/AAAAAAAAAQmAAAD5Heac+ifM5AAAAAH/AAAAAAAAAQmQA
AL1YcWY+c/DyAAAAAH/AAAAAAAAAQmgAAD2y0rs+m1G+AAAAAH/AAAAAAAAAQmwAAL4pi3Y+Wa+D
AAAAAH/AAAAAAAAAQnAAAD51uto/A1FCAAAAAH/AAAAAAAAAQnQAAD0aJ34+t0LwAAAAAH/AAAAA
AAAAQngAAD6c+Zo+n8v2AAAAAH/AAAAAAAAAQnwAALzAcss+dVghAAAAAH/AAAAAAAAAQoAAAD9h
Qj8/dIQqAAAAAH/AAAAAAAAAQoIAAD0l978+DUaHAAAAAH/AAAAAAAAAQoQAAL8H1xY+K9vDAAAA
AH/AAAAAAAAAQoYAAD7iPlM/GdbVAAAAAH/AAAAAAAAAQogAAD5MwPw+XkuaAAAAAH/AAAAAAAAA
QooAAD6D8mY/IpVTAAAAAH/AAAAAAAAAQowAAD1jaww+kUBpAAAAAH/AAAAAAAAAQo4AAL38810+
W1WEAAAAAH/AAAAAAAAAQpAAAL2I4ZY+NiJxAAAAAH/AAAAAAAAAQpIAAL79ZC0+PseoAAAAAH/A
AAAAAAAAQpQAAD2WXKM+VUo0AAAAAH/AAAAAAAAAQpYAALyyG68+ZWChAAAAAH/AAAAAAAAAQpgA
AL6RXC0+TgFgAAAAAH/AAAAAAAAAQpoAAD9g0uo/JVqUAAAAAH/AAAAAAAAAQpwAAL4QusA+V3uX
AAAAAH/AAAAAAAAAQp4AAD4RoUA/Dd+2AAAAAH/AAAAAAAAAQqAAAD6LjLo+YAX3AAAAAH/AAAAA
AAAAQqIAADzwkGg+lXmKAAAAAH/AAAAAAAAAQqQAAL1ugy0+ioa7AAAAAH/AAAAAAAAAQqYAAL6x
2p4+GQErAAAAAH/AAAAAAAAAQqgAAL7pLZo+hD3lAAAAAH/AAAAAAAAAQqoAAD/G/3U/hgYfAAAA
AH/AAAAAAAAAQqwAAD8bM+o+sf9QAAAAAH/AAAAAAAAAQq4AAD5kMsM+VzdMAAAAAH/AAAAAAAAA
QrAAAL3mFxk+pDBMAAAAAH/AAAAAAAAAQrIAAL6g9i0+O+02AAAAAH/AAAAAAAAAQrQAAD9DY7Y/
gJf0AAAAAH/AAAAAAAAAQrYAALzICTI+VFCtAAAAAH/AAAAAAAAAQrgAAL6T6GY+FeG2AAAAAH/A
AAAAAAAAQroAAD6UoBw+awB5AAAAAH/AAAAAAAAAQrwAAL6irr8+TbG3AAAAAH/AAAAAAAAAQr4A
AD7tM5o/T4NAAAAAAH/AAAAAAAAAQsAAAD6cRNo+vWM6AAAAAH/AAAAAAAAAQsIAAD0aIpo+sQRS
AAAAAH/AAAAAAAAAQsQAAL63GGA+WQGsAAAAAH/AAAAAAAAAQsYAAL7AKi0+Y/pXAAAAAH/AAAAA
AAAAQsgAAL4ORlk+lKydAAAAAH/AAAAAAAAAQsoAAL37bLM+mpwvAAAAAH/AAAAAAAAAQswAALyG
llk+iPm1AAAAAH/AAAAAAAAAQs4AAL6TT8Y+PJ2yAAAAAH/AAAAAAAAAQtAAAD6XcBw+d98MAAAA
AH/AAAAAAAAAQtIAAL3D710+lAe8AAAAAH/AAAAAAAAAQtQAAD7/olM/DS8xAAAAAH/AAAAAAAAA
QtYAAL7eaJM+X2/qAAAAAH/AAAAAAAAAQtgAAL5+jVk+cOYuAAAAAH/AAAAAAAAAQtoAAD1z7po+
jAAhAAAAAH/AAAAAAAAAQtwAAL8V1RY+j0zRAAAAAH/AAAAAAAAAQt4AAD0+9po+dAJ9AAAAAH/A
AAAAAAAAQuAAAD5R5lE+l44/AAAAAH/AAAAAAAAAQuIAAD8N+So/UdHjAAAAAH/AAAAAAAAAQuQA
AD60pK8/Gq6SAAAAAH/AAAAAAAAAQuYAAL2q810+hUCRAAAAAH/AAAAAAAAAQugAAD3kZYY+edP1
AAAAAH/AAAAAAAAAQuoAAL3V1CA+vjhwAAAAAH/AAAAAAAAAQuwAAD6cb5o/BPKXAAAAAH/AAAAA
AAAAQu4AAD6SwmY+ye2dAAAAAH/AAAAAAAAAQvAAAD2gIfg+ys1oAAAAAH/AAAAAAAAAQvIAAD7D
YBw/NfbhAAAAAH/AAAAAAAAAQvQAAL5tCiE+PE9CAAAAAH/AAAAAAAAAQvYAAL4w6Ow+OH6RAAAA
AH/AAAAAAAAAQvgAAL6WQq0+ZgbkAAAAAH/AAAAAAAAAQvoAAD11mUU+dxy+AAAAAH/AAAAAAAAA
</set>
      <set id="src_8" fmt="ptset">AAAABXNyY184AAAAAAAAAAYAAAB9P4AAAD3HJY4+LUewAAAAAH/AAAAAAAAAQAAAALyxItk+iZh2
AAAAAH/AAAAAAAAAQEAAAL5fRL0+IEGaAAAAAH/AAAAAAAAAQIAAAL2L2h8+A4LHAAAAAH/AAAAA
AAAAQKAAAL2pESA+U5rPAAAAAH/AAAAAAAAAQMAAAL23O5I96r4UAAAAAH/AAAAAAAAAQOAAAL2a
gKE+YKccAAAAAH/AAAAAAAAAQQAAAL3Q4I4+F+orAAAAAH/AAAAAAAAAQRAAADyZH+s+FbMzAAAA
AH/AAAAAAAAAQSAAAD5HNqQ+qAwAAAAAAH/AAAAAAAAAQTAAAL2vyzw+c0leAAAAAH/AAAAAAAAA
QUAAAL3n5hA+MkW6AAAAAH/AAAAAAAAAQVAAAD0c2L0+RuDTAAAAAH/AAAAAAAAAQWAAAL5HBD8+
DzcHAAAAAH/AAAAAAAAAQXAAAD16jAc+JjAiAAAAAH/AAAAAAAAAQYAAAD2lzok+K4gcAAAAAH/A
AAAAAAAAQYgAAD15XCo+Rg43AAAAAH/AAAAAAAAAQZAAAL0VAl4+L4ohAAAAAH/AAAAAAAAAQZgA
AD0+MfQ+G7mpAAAAAH/AAAAAAAAAQaAAAL5S54c+BVArAAAAAH/AAAAAAAAAQagAALyFuGw+PYbt
AAAAAH/AAAAAAAAAQbAAAD3uDXc+N2xCAAAAAH/AAAAAAAAAQbgAAD7+ujI+mAQwAAAAAH/AAAAA
AAAAQcAAAD4ID30+OqmIAAAAAH/AAAAAAAAAQcgAAL0Qy2U97pw7AAAAAH/AAAAAAAAAQdAAAL4E
LbU+BMZ3AAAAAH/AAAAAAAAAQdgAALzOb6k+Csi8AAAAAH/AAAAAAAAAQeAAAD7AjmU+JCh3AAAA
AH/AAAAAAAAAQegAAD8pRWE+PpgTAAAAAH/AAAAAAAAAQfAAAD8BsAw+LJJaAAAAAH/AAAAAAAAA
QfgAAD9D2KM+bzFUAAAAAH/AAAAAAAAAQgAAAD8/y1s+Q5jHAAAAAH/AAAAAAAAAQgQAAD8Yd6E+
duTJAAAAAH/AAAAAAAAAQggAAD84Z1A+DBC5AAAAAH/AAAAAAAAAQgwAAD9Oov0+TqqBAAAAAH/A
AAAAAAAAQhAAAD+A6Ck+h+wCAAAAAH/AAAAAAAAAQhQAAD92bMY+io/nAAAAAH/AAAAAAAAAQhgA
AD8tbWk+SJboAAAAAH/AAAAAAAAAQhwAAD+KTGU+Smq+AAAAAH/AAAAAAAAAQiAAAD88Joc+hnUI
AAAAAH/AAAAAAAAAQiQAAD9THF0+XvNUAAAAAH/AAAAAAAAAQigAAD+BoTI+QYGlAAAAAH/AAAAA
AAAAQiwAAD8wwlQ+aSF4AAAAAH/AAAAAAAAAQjAAAD+ujmg+oCxYAAAAAH/AAAAAAAAAQjQAAD+d
X/E+ZfY6AAAAAH/AAAAAAAAAQjgAAD+pnZw+iYdRAAAAAH/AAAAAAAAAQjwAAD+EM68+uK4SAAAA
AH/AAAAAAAAAQkAAAD9jfg4+LAq3AAAAAH/AAAAAAAAAQkQAAD+njQk+gFb7AAAAAH/AAAAAAAAA
QkgAAD+QswI+ZoP8AAAAAH/AAAAAAAAAQkwAAD+JKNg+NnJuAAAAAH/AAAAAAAAAQlAAAD+JUe4+
eaEEAAAAAH/AAAAAAAAAQlQAAD+TBk0+S+XUAAAAAH/AAAAAAAAAQlgAAD+YRdg+gc3SAAAAAH/A
AAAAAAAAQlwAAD+kHbQ+ZX9DAAAAAH/AAAAAAAAAQmAAAD+PBu4+el0LAAAAAH/AAAAAAAAAQmQA
AD+Uvb8+VEw/AAAAAH/AAAAAAAAAQmgAAD+OrCU+TpTKAAAAAH/AAAAAAAAAQmwAAD+PdBc+Kaqq
AAAAAH/AAAAAAAAAQnAAAD+cs4w+Xv11AAAAAH/AAAAAAAAAQnQAAD+S4wg+IGBAAAAAAH/AAAAA
AAAAQngAAD+pk+U+cE+NAAAAAH/AAAAAAAAAQnwAAD9NBi8+MqAfAAAAAH/AAAAAAAAAQoAAAD90
OKw+QAcaAAAAAH/AAAAAAAAAQoIAAD+UtGU+iaxBAAAAAH/AAAAAAAAAQoQAAD+Ov1U+KMzpAAAA
AH/AAAAAAAAAQoYAAD+QTkU+ipLGAAAAAH/AAAAAAAAAQogAAD+W3F8+cvTKAAAAAH/AAAAAAAAA
QooAAD+TXlM+ccRBAAAAAH/AAAAAAAAAQowAAD9SVPY+S8vRAAAAAH/AAAAAAAAAQo4AAD/CWFo+
ox4wAAAAAH/AAAAAAAAAQpAAAD+5ZK0+2lxBAAAAAH/AAAAAAAAAQpIAAD+UFKQ+T6VfAAAAAH/A
AAAAAAAAQpQAAD+whZo+uEE5AAAAAH/AAAAAAAAAQpYAAD+Qzb8+POmzAAAAAH/AAAAAAAAAQpgA
AD9qGTQ+ThsrAAAAAH/AAAAAAAAAQpoAAD+W2Qk+cOuJAAAAAH/AAAAAAAAAQpwAAD+FzdY+Z3ik
AAAAAH/AAAAAAAAAQp4AAD+Jh3s+hz8KAAAAAH/AAAAAAAAAQqAAAD+Bbxo+QB6DAAAAAH/AAAAA
AAAAQqIAAD+mgHc+G4x2AAAAAH/AAAAAAAAAQqQAAD+zqJ8+gOTnAAAAAH/AAAAAAAAAQqYAAD+r
kA8+QIYuAAAAAH/AAAAAAAAAQqgAAD+OnUY+Z0KdAAAAAH/AAAAAAAAAQqoAAD+PVmI+Z/9WAAAA
AH/AAAAAAAAAQqwAAD+1K58+K9amAAAAAH/AAAAAAAAAQq4AAD+a7sQ+sU4xAAAAAH/AAAAAAAAA
QrAAAD+20XU+q1G2AAAAAH/AAAAAAAAAQrIAAD+JHfw+gxg4AAAAAH/AAAAAAAAAQrQAAD/WdrU/
GQBnAAAAAH/AAAAAAAAAQrYAAD+Vn/M+cHhRAAAAAH/AAAAAAAAAQrgAAD/EbqQ+r5aXAAAAAH/A
AAAAAAAAQroAAD+Lvww+RWGDAAAAAH/AAAAAAAAAQrwAAD/Qgxw+qJ7+AAAAAH/AAAAAAAAAQr4A
AD+J2q0+TssyAAAAAH/AAAAAAAAAQsAAAD+K7Ik+hEOhAAAAAH/AAAAAAAAAQsIAAD/Lg3U+kvAm
AAAAAH/AAAAAAAAAQsQAAD+XtqI+g3dkAAAAAH/AAAAAAAAAQsYAAD+cXT8+hg7mAAAAAH/AAAAA
AAAAQsgAAD+IA38+XgoyAAAAAH/AAAAAAAAAQsoAAD+mAVU+U1IGAAAAAH/AAAAAAAAAQswAAD92
mDw+MbqBAAAAAH/AAAAAAAAAQs4AAD+nlek+NJ1bAAAAAH/AAAAAAAAAQtAAAD+Q/wU+VjAUAAAA
AH/AAAAAAAAAQtIAAD+SJO4+bgxzAAAAAH/AAAAAAAAAQtQAAD+dsLo+hFwCAAAAAH/AAAAAAAAA
QtYAAD+Cjjk+lTIhAAAAAH/AAAAAAAAAQtgAAD+Iu1k+cB5rAAAAAH/AAAAAAAAAQtoAAD+KHoM+
SUlNAAAAAH/AAAAAAAAAQtwAAD+qPzU+X6XHAAAAAH/AAAAAAAAAQt4AAD9eJ4o+l2oFAAAAAH/A
AAAAAAAAQuAAAD/UoVY+4UOtAAAAAH/AAAAAAAAAQuIAAD/LLFw+qab+AAAAAH/AAAAAAAAAQuQA
AD+X070+mO7zAAAAAH/AAAAAAAAAQuYAAD+aBpI+R0AtAAAAAH/AAAAAAAAAQugAAD+DoC0+C+Zh
AAAAAH/AAAAAAAAAQuoAAD+UEWU+d+qAAAAAAH/AAAAAAAAAQuwAAD+V6VM+hJRJAAAAAH/AAAAA
AAAAQu4AAD+os8g+4mcAAAAAAH/AAAAAAAAAQvAAAD+wskA+sWVQAAAAAH/AAAAAAAAAQvIAAD+M
ugw+dWIzAAAAAH/AAAAAAAAAQvQAAD+YOes+cmznAAAAAH/AAAAAAAAAQvYAAD9tvV4+Eb/YAAAA
AH/AAAAAAAAAQvgAAD+HMdo+glTiAAAAAH/AAAAAAAAAQvoAAD/AWXs+idkGAAAAAH/AAAAAAAAA
</set>
      <set id="src_9" fmt="ptset">AAAABXNyY185AAAAAAAAAAYAAAB9P4AAAD5FLco+X+1wAAAAAH/AAAAAAAAAQAAAAL0Gxwc+GckX
AAAAAH/AAAAAAAAAQEAAAL5JvMM+H+ZPAAAAAH/AAAAAAAAAQIAAAD1R3Hg+PFnIAAAAAH/AAAAA
AAAAQKAAAD49uHM+LtgpAAAAAH/AAAAAAAAAQMAAADx7kIw+kxzYAAAAAH/AAAAAAAAAQOAAAL6z
6cc+KNGdAAAAAH/AAAAAAAAAQQAAAL6A7HI+HHg6AAAAAH/AAAAAAAAAQRAAAD0NJyA+UuDKAAAA
AH/AAAAAAAAAQSAAAD7G3Y8+tiuaAAAAAH/AAAAAAAAAQTAAAL4Oo04+E14VAAAAAH/AAAAAAAAA
QUAAAL1NkB0+PypkAAAAAH/AAAAAAAAAQVAAAL3hOUU+GZ5JAAAAAH/AAAAAAAAAQWAAAD2OkQU+
QdSBAAAAAH/AAAAAAAAAQXAAAD1uJHc+Zda4AAAAAH/AAAAAAAAAQYAAAD6scqU+lA2WAAAAAH/A
AAAAAAAAQYgAADvi0EY+QJ2pAAAAAH/AAAAAAAAAQZAAAL0HFhQ+h1J8AAAAAH/AAAAAAAAAQZgA
AD5IKEY+NbfMAAAAAH/AAAAAAAAAQaAAAL5MASY+GKuMAAAAAH/AAAAAAAAAQagAAL5ZXMI+I3gt
AAAAAH/AAAAAAAAAQbAAAL6d+Us+BsDCAAAAAH/AAAAAAAAAQbgAAL2VvF4+cNxMAAAAAH/AAAAA
AAAAQcAAAD6Lt0c+UCzrAAAAAH/AAAAAAAAAQcgAAD4bM5g+Xb2JAAAAAH/AAAAAAAAAQdAAAL1d
1Tc+heXwAAAAAH/AAAAAAAAAQdgAAD9ffcg+w7nJAAAAAH/AAAAAAAAAQeAAAD8JNnI+lCs+AAAA
AH/AAAAAAAAAQegAAD90rpw+hMmzAAAAAH/AAAAAAAAAQfAAAD/EhX8+ufkuAAAAAH/AAAAAAAAA
QfgAAD+M944+WflnAAAAAH/AAAAAAAAAQgAAAD+QDE0+k7qKAAAAAH/AAAAAAAAAQgQAAD9l74c+
nt/sAAAAAH/AAAAAAAAAQggAAD88Mcc+hoiFAAAAAH/AAAAAAAAAQgwAAD+2RY4+m9DSAAAAAH/A
AAAAAAAAQhAAAD+rods+XysqAAAAAH/AAAAAAAAAQhQAAD/ZbX8+gcU2AAAAAH/AAAAAAAAAQhgA
AD+bpzk+naL5AAAAAH/AAAAAAAAAQhwAAD/H7zk+kyp1AAAAAH/AAAAAAAAAQiAAAD+edvM+fyb0
AAAAAH/AAAAAAAAAQiQAAD+1Z44+ritvAAAAAH/AAAAAAAAAQigAAD+ltI4+nB6zAAAAAH/AAAAA
AAAAQiwAAD/QOUQ/DBfUAAAAAH/AAAAAAAAAQjAAAD+1m5s+h7WeAAAAAH/AAAAAAAAAQjQAAD/F
do4+rYuaAAAAAH/AAAAAAAAAQjgAAEAEi8c/En2LAAAAAH/AAAAAAAAAQjwAAD/zNeM+x77dAAAA
AH/AAAAAAAAAQkAAAEABZcc+ikYSAAAAAH/AAAAAAAAAQkQAAD/1AOQ+TSWXAAAAAH/AAAAAAAAA
QkgAAD/ADjk+YkWAAAAAAH/AAAAAAAAAQkwAAD/eXDk+j84xAAAAAH/AAAAAAAAAQlAAAD/Vx+Q+
fqs3AAAAAH/AAAAAAAAAQlQAAD/iCY4+mJJTAAAAAH/AAAAAAAAAQlgAAEAGFnI+lDjVAAAAAH/A
AAAAAAAAQlwAAD/WI44+iURMAAAAAH/AAAAAAAAAQmAAAD/qZvM+26IwAAAAAH/AAAAAAAAAQmQA
AD/vhyk+yavaAAAAAH/AAAAAAAAAQmgAAD/xkzk+sFc9AAAAAH/AAAAAAAAAQmwAAD/hnY4+ksaU
AAAAAH/AAAAAAAAAQnAAAD/ZYuM+m4EWAAAAAH/AAAAAAAAAQnQAAEALHBw/G6qyAAAAAH/AAAAA
AAAAQngAAD/fUD8+ftgIAAAAAH/AAAAAAAAAQnwAAD/zFjk+dAEYAAAAAH/AAAAAAAAAQoAAAD/r
444+ejaMAAAAAH/AAAAAAAAAQoIAAD/rBjk+jkEUAAAAAH/AAAAAAAAAQoQAAD/bDY4+ogMNAAAA
AH/AAAAAAAAAQoYAAD//PDk+pTCrAAAAAH/AAAAAAAAAQogAAD/2RvM+WE94AAAAAH/AAAAAAAAA
QooAAEAHHRw+yhXUAAAAAH/AAAAAAAAAQowAAD/lYDk+kSDAAAAAAH/AAAAAAAAAQo4AAD/wB44+
ihIBAAAAAH/AAAAAAAAAQpAAAD//4zk/BLkvAAAAAH/AAAAAAAAAQpIAAEAkKsg/GVLYAAAAAH/A
AAAAAAAAQpQAAD/6a48+dC+tAAAAAH/AAAAAAAAAQpYAAEAHiMc+u8xtAAAAAH/AAAAAAAAAQpgA
AEAGchw+qoPnAAAAAH/AAAAAAAAAQpoAAEAIJPI+4edPAAAAAH/AAAAAAAAAQpwAAD/u8uM+mvvW
AAAAAH/AAAAAAAAAQp4AAD/i/OQ+sJvKAAAAAH/AAAAAAAAAQqAAAEAFGxw+n2WCAAAAAH/AAAAA
AAAAQqIAAD/XDOQ+oYQMAAAAAH/AAAAAAAAAQqQAAEAtERw/AfjnAAAAAH/AAAAAAAAAQqYAAD/3
/I4+lG7eAAAAAH/AAAAAAAAAQqgAAD/p0+Q+sYAEAAAAAH/AAAAAAAAAQqoAAD/hH34+ulNPAAAA
AH/AAAAAAAAAQqwAAD/FHZc+lzp4AAAAAH/AAAAAAAAAQq4AAEALWcc+U4DlAAAAAH/AAAAAAAAA
QrAAAEAMj8c+igzDAAAAAH/AAAAAAAAAQrIAAEADNag+rcjdAAAAAH/AAAAAAAAAQrQAAEAPKcc+
zmVoAAAAAH/AAAAAAAAAQrYAAD/1LOQ+s7A3AAAAAH/AAAAAAAAAQrgAAEAVlXI+zMlNAAAAAH/A
AAAAAAAAQroAAEAhh9c+0/EvAAAAAH/AAAAAAAAAQrwAAEANrhw+6mzZAAAAAH/AAAAAAAAAQr4A
AD/fC1A+WX3jAAAAAH/AAAAAAAAAQsAAAEAPagc+0p90AAAAAH/AAAAAAAAAQsIAAEAbXXI+4J0s
AAAAAH/AAAAAAAAAQsQAAD/b044+aEBmAAAAAH/AAAAAAAAAQsYAAEAFJcc+cUROAAAAAH/AAAAA
AAAAQsgAAEAGQxw+kVZqAAAAAH/AAAAAAAAAQsoAAEAKNjk+n9CEAAAAAH/AAAAAAAAAQswAAD/f
WuQ+p4p7AAAAAH/AAAAAAAAAQs4AAD/6AuQ+4VPEAAAAAH/AAAAAAAAAQtAAAD/hqo4+haARAAAA
AH/AAAAAAAAAQtIAAEALlcc+6r/EAAAAAH/AAAAAAAAAQtQAAEAwaHI+2yPSAAAAAH/AAAAAAAAA
QtYAAEBDtDM/PfOXAAAAAH/AAAAAAAAAQtgAAD/1WOQ+sDeqAAAAAH/AAAAAAAAAQtoAAD/9Y7k+
2YmaAAAAAH/AAAAAAAAAQtwAAEAaNO4+uG9IAAAAAH/AAAAAAAAAQt4AAD/p7+Q+lLsUAAAAAH/A
AAAAAAAAQuAAAD/6kuQ+r+OsAAAAAH/AAAAAAAAAQuIAAEAYdxw+k84oAAAAAH/AAAAAAAAAQuQA
AEAAkDc/IgcxAAAAAH/AAAAAAAAAQuYAAEAK0gU+syNZAAAAAH/AAAAAAAAAQugAAEAHU8c+sMPx
AAAAAH/AAAAAAAAAQuoAAEANGp0+5QtFAAAAAH/AAAAAAAAAQuwAAEAZSxw+bGdfAAAAAH/AAAAA
AAAAQu4AAEAP6Us+69GZAAAAAH/AAAAAAAAAQvAAAEAafBw+vyxDAAAAAH/AAAAAAAAAQvIAAD/O
BAo+iwDpAAAAAH/AAAAAAAAAQvQAAEAViRI+tbATAAAAAH/AAAAAAAAAQvYAAD/bM44+jhXqAAAA
AH/AAAAAAAAAQvgAAEAP7JE+zBsdAAAAAH/AAAAAAAAAQvoAAEAK3h0+oTDCAAAAAH/AAAAAAAAA
</set>
      <set id="src_10" fmt="ptset">AAAABnNyY18xMAAAAAAAAAAGAAAAfT+AAAA92JdDPtBdrwAAAAB/wAAAAAAAAEAAAAC+isOWPnZJ
PQAAAAB/wAAAAAAAAEBAAAC+pH8APg515wAAAAB/wAAAAAAAAECAAAC+JEw6Pngx4AAAAAB/wAAA
AAAAAECgAAA7ia5gPpx5QAAAAAB/wAAAAAAAAEDAAAC9rDdcPo6XQgAAAAB/wAAAAAAAAEDgAAC+
o+LcPl7S7QAAAAB/wAAAAAAAAEEAAAC+IYtRPi9QwQAAAAB/wAAAAAAAAEEQAAC9KOQmPjc8ewAA
AAB/wAAAAAAAAEEgAAA+ZLLqPs1YzgAAAAB/wAAAAAAAAEEwAAC+G25KPmNNSwAAAAB/wAAAAAAA
AEFAAAA/SghaPzeOcgAAAAB/wAAAAAAAAEFQAAA8DPbGPnSwyQAAAAB/wAAAAAAAAEFgAAA+H7o0
Pk3p9QAAAAB/wAAAAAAAAEFwAAC+f9WzPkOO/QAAAAB/wAAAAAAAAEGAAAC+Hj6EPpSEMQAAAAB/
wAAAAAAAAEGIAAC94F7cPoMJ9wAAAAB/wAAAAAAAAEGQAAC+Ru/MPk5LBgAAAAB/wAAAAAAAAEGY
AAA/EVCRP0YLCwAAAAB/wAAAAAAAAEGgAAC70EVgPnFaDwAAAAB/wAAAAAAAAEGoAAA9BJfGPppq
6wAAAAB/wAAAAAAAAEGwAAC+AAsePiJLygAAAAB/wAAAAAAAAEG4AAC+Rs8pPjlcUAAAAAB/wAAA
AAAAAEHAAAA/GzojPz4C/AAAAAB/wAAAAAAAAEHIAAA9RLYoPn/baQAAAAB/wAAAAAAAAEHQAAC+
EALEPkfnZwAAAAB/wAAAAAAAAEHYAAA+st+WPlmUTAAAAAB/wAAAAAAAAEHgAAA/E7vVPnqD8gAA
AAB/wAAAAAAAAEHoAAA/UdLBPoyTDQAAAAB/wAAAAAAAAEHwAAA/o1mGPpXW5AAAAAB/wAAAAAAA
AEH4AAA/xnkOPsI1xwAAAAB/wAAAAAAAAEIAAAA/pdiJPsMGYgAAAAB/wAAAAAAAAEIEAAA/gTSa
Pqid3AAAAAB/wAAAAAAAAEIIAAA/37QXPvFReQAAAAB/wAAAAAAAAEIMAAA/8RhCPtPL0gAAAAB/
wAAAAAAAAEIQAAA/yDQCPtYnjwAAAAB/wAAAAAAAAEIUAAA/4OwfPvF9owAAAAB/wAAAAAAAAEIY
AAA/2aPePvyuOwAAAAB/wAAAAAAAAEIcAABACavdPt3KAAAAAAB/wAAAAAAAAEIgAAA/5twYPzZF
7wAAAAB/wAAAAAAAAEIkAABAAmRxPwjcCQAAAAB/wAAAAAAAAEIoAABAAEq/PuZo+wAAAAB/wAAA
AAAAAEIsAABAAeFQPquqrQAAAAB/wAAAAAAAAEIwAABAClBVPtQ89QAAAAB/wAAAAAAAAEI0AABA
CeLmPyeWCAAAAAB/wAAAAAAAAEI4AABAHw3nPvuVUwAAAAB/wAAAAAAAAEI8AAA/7AG+PxL4vQAA
AAB/wAAAAAAAAEJAAABAAYtLPu/SPgAAAAB/wAAAAAAAAEJEAAA//78PPwRqSQAAAAB/wAAAAAAA
AEJIAABADH+dPwi9HwAAAAB/wAAAAAAAAEJMAABABhBIPwE3KgAAAAB/wAAAAAAAAEJQAABADhlx
Px139AAAAAB/wAAAAAAAAEJUAAA/2iGvPwWFugAAAAB/wAAAAAAAAEJYAAA/34tmPvGxNQAAAAB/
wAAAAAAAAEJcAABAHMlCPzoY2AAAAAB/wAAAAAAAAEJgAABABU+NPromUwAAAAB/wAAAAAAAAEJk
AABACSk2PuJUyAAAAAB/wAAAAAAAAEJoAABAE7v+PvDEjwAAAAB/wAAAAAAAAEJsAABAFukSPwOq
fwAAAAB/wAAAAAAAAEJwAAA/7/opPwk0XgAAAAB/wAAAAAAAAEJ0AABAHydbPvagigAAAAB/wAAA
AAAAAEJ4AABAJqnuPvktxAAAAAB/wAAAAAAAAEJ8AABAEVzPPyxnXgAAAAB/wAAAAAAAAEKAAABA
BX5MPuOmFwAAAAB/wAAAAAAAAEKCAABAH7wBPwFX8wAAAAB/wAAAAAAAAEKEAABAAhGNPtlZHAAA
AAB/wAAAAAAAAEKGAABAJKS1Px/FXQAAAAB/wAAAAAAAAEKIAABAMCdSPxzLKgAAAAB/wAAAAAAA
AEKKAABAG2ExPxP/3QAAAAB/wAAAAAAAAEKMAABACVjGPtEy5QAAAAB/wAAAAAAAAEKOAABABKEE
Pqcn2AAAAAB/wAAAAAAAAEKQAABABsXzPtt0RgAAAAB/wAAAAAAAAEKSAABAIGrXPxGVMgAAAAB/
wAAAAAAAAEKUAABAA18vPwYgJwAAAAB/wAAAAAAAAEKWAABAFjk4PulOgAAAAAB/wAAAAAAAAEKY
AABAIk4RPu8PjAAAAAB/wAAAAAAAAEKaAABAFuY/PuJttQAAAAB/wAAAAAAAAEKcAABADNmOPwRm
JQAAAAB/wAAAAAAAAEKeAABACihPPwrMUQAAAAB/wAAAAAAAAEKgAABAYvEHPw7xqwAAAAB/wAAA
AAAAAEKiAABAEMTWPwQiHQAAAAB/wAAAAAAAAEKkAABARJzqPwZ3PgAAAAB/wAAAAAAAAEKmAABA
NLxMPxxNPgAAAAB/wAAAAAAAAEKoAABAG8q3PwA80QAAAAB/wAAAAAAAAEKqAABAGcWePufEUQAA
AAB/wAAAAAAAAEKsAABAO8qOPyfUagAAAAB/wAAAAAAAAEKuAABAJRJzPwAW8AAAAAB/wAAAAAAA
AEKwAABAIozLPtNxawAAAAB/wAAAAAAAAEKyAABAJHDmPvwKrwAAAAB/wAAAAAAAAEK0AABAMXUe
PyVFiwAAAAB/wAAAAAAAAEK2AABAF3a6Pw4IPgAAAAB/wAAAAAAAAEK4AABADQpuPsMPqgAAAAB/
wAAAAAAAAEK6AABAETrBPsT5wAAAAAB/wAAAAAAAAEK8AABABdx9Pq8IPQAAAAB/wAAAAAAAAEK+
AABABl1fPt4hxQAAAAB/wAAAAAAAAELAAABAEm/IPrDOZQAAAAB/wAAAAAAAAELCAABABU7vPpgl
SAAAAAB/wAAAAAAAAELEAABAC6rDPuZdWQAAAAB/wAAAAAAAAELGAABAC0EXPwL3vQAAAAB/wAAA
AAAAAELIAAA/7nUTPpkmUAAAAAB/wAAAAAAAAELKAABAI/YFPxGCXAAAAAB/wAAAAAAAAELMAABA
C7FYPvk79AAAAAB/wAAAAAAAAELOAABARfydPtyfrwAAAAB/wAAAAAAAAELQAABALpUZPtrPjwAA
AAB/wAAAAAAAAELSAABAF3B3PwMCcwAAAAB/wAAAAAAAAELUAABAGcRePt2PagAAAAB/wAAAAAAA
AELWAABAE6r6PquaSAAAAAB/wAAAAAAAAELYAABAIV3jPsxouAAAAAB/wAAAAAAAAELaAABAVBEO
PxWuGQAAAAB/wAAAAAAAAELcAABAJQzlPxILYwAAAAB/wAAAAAAAAELeAABAL1fIPwG0ZAAAAAB/
wAAAAAAAAELgAABAPZkYPyMIIAAAAAB/wAAAAAAAAELiAABAHCrwPtvQtgAAAAB/wAAAAAAAAELk
AABAHAx2PwHJmgAAAAB/wAAAAAAAAELmAABAFo8bPsqHAgAAAAB/wAAAAAAAAELoAABAHPkZPv1A
6gAAAAB/wAAAAAAAAELqAABAEF4xPr6o9QAAAAB/wAAAAAAAAELsAABANVXdPyNT0AAAAAB/wAAA
AAAAAELuAABAMiwcPtzNOwAAAAB/wAAAAAAAAELwAABAIBd7Pqjj9QAAAAB/wAAAAAAAAELyAABA
O3uVPwtwQwAAAAB/wAAAAAAAAEL0AABAA3h/Pq3hDwAAAAB/wAAAAAAAAEL2AABAOySZPrAIEwAA
AAB/wAAAAAAAAEL4AABAJcYoPqFYEgAAAAB/wAAAAAAAAEL6AABAK9TgPunZlAAAAAB/wAAAAAAA
AA==</set>
      <set id="src_11" fmt="ptset">AAAABnNyY18xMQAAAAAAAAAGAAAAfT+AAAA/V3QbP0U+CQAAAAB/wAAAAAAAAEAAAAA94dDTPugv
GQAAAAB/wAAAAAAAAEBAAAC9dpaIPkxEMgAAAAB/wAAAAAAAAECAAAC+aq/HPjqNCQAAAAB/wAAA
AAAAAECgAAC+d0ehPkDGQQAAAAB/wAAAAAAAAEDAAAC9NE1HPju9AgAAAAB/wAAAAAAAAEDgAAC9
4mA7Pj9vIwAAAAB/wAAAAAAAAEEAAAC9viDgPouD3wAAAAB/wAAAAAAAAEEQAAC9guTzPj8HngAA
AAB/wAAAAAAAAEEgAAC+AR3SPa1GcgAAAAB/wAAAAAAAAEEwAAC+DXeEPoNVZwAAAAB/wAAAAAAA
AEFAAAC+OA+MPjEfXAAAAAB/wAAAAAAAAEFQAAC+qrVwPiXevQAAAAB/wAAAAAAAAEFgAAC9vM5Q
PmyExQAAAAB/wAAAAAAAAEFwAAC+rCMFPgx3bgAAAAB/wAAAAAAAAEGAAAA+L0E8Pq+fRQAAAAB/
wAAAAAAAAEGIAAA9cOYuPhO7fQAAAAB/wAAAAAAAAEGQAAA9RlNgPmFmCQAAAAB/wAAAAAAAAEGY
AAC+L1vTPkltvAAAAAB/wAAAAAAAAEGgAAC6VYZZPeEzPgAAAAB/wAAAAAAAAEGoAAA/NFu4PyL1
1wAAAAB/wAAAAAAAAEGwAAA+Ml/BPjWghwAAAAB/wAAAAAAAAEG4AAC9104BPfphsgAAAAB/wAAA
AAAAAEHAAAC9F9jxPnzTWgAAAAB/wAAAAAAAAEHIAAA+gavrPjeXYwAAAAB/wAAAAAAAAEHQAAA9
5dp/Pja4KwAAAAB/wAAAAAAAAEHYAAA/QFYWPo/vcAAAAAB/wAAAAAAAAEHgAAA/glnsPteafwAA
AAB/wAAAAAAAAEHoAAA/g/gNPpNd3QAAAAB/wAAAAAAAAEHwAABADxUMPwVpFAAAAAB/wAAAAAAA
AEH4AABAKKO4P3wcNAAAAAB/wAAAAAAAAEIAAAA/4VPnPl1vlgAAAAB/wAAAAAAAAEIEAAA/s+i7
PotHHAAAAAB/wAAAAAAAAEIIAABABcnrPwJfNgAAAAB/wAAAAAAAAEIMAABAD82mPsyftwAAAAB/
wAAAAAAAAEIQAABAC3g3PvnQEAAAAAB/wAAAAAAAAEIUAAA/195XPuu1UAAAAAB/wAAAAAAAAEIY
AABAKY7LPxOISgAAAAB/wAAAAAAAAEIcAABAOxexPwD0hQAAAAB/wAAAAAAAAEIgAABAKOGEPsJA
owAAAAB/wAAAAAAAAEIkAABAiC/XP7qGTgAAAAB/wAAAAAAAAEIoAABAON19PrrcZgAAAAB/wAAA
AAAAAEIsAABAPdoCPtkFggAAAAB/wAAAAAAAAEIwAABAVYUYP0TAgAAAAAB/wAAAAAAAAEI0AABA
FqWgPz3viAAAAAB/wAAAAAAAAEI4AABAZpXLPyNkNgAAAAB/wAAAAAAAAEI8AABAKcEfPvzwwQAA
AAB/wAAAAAAAAEJAAABAQdQ5PoMfMAAAAAB/wAAAAAAAAEJEAABAMqIqPxCJIwAAAAB/wAAAAAAA
AEJIAABAULtWPsn3zwAAAAB/wAAAAAAAAEJMAABAL0RyPty6QgAAAAB/wAAAAAAAAEJQAABAM/wC
PrIWewAAAAB/wAAAAAAAAEJUAABAQpy5Pi2ffgAAAAB/wAAAAAAAAEJYAABAJpj3PrJhrwAAAAB/
wAAAAAAAAEJcAABAcUMQP3eiwQAAAAB/wAAAAAAAAEJgAABASqeVPwA0PQAAAAB/wAAAAAAAAEJk
AABAT91MPzVrmQAAAAB/wAAAAAAAAEJoAABAdgaxPvMXrgAAAAB/wAAAAAAAAEJsAABAISx7Pnsk
iwAAAAB/wAAAAAAAAEJwAABASV+QPr0BaQAAAAB/wAAAAAAAAEJ0AABAWYdKP0HFzwAAAAB/wAAA
AAAAAEJ4AABATw1XPugWbQAAAAB/wAAAAAAAAEJ8AABANbvtPv8QjgAAAAB/wAAAAAAAAEKAAABA
c0JZPu4RRwAAAAB/wAAAAAAAAEKCAABAR/RzPrJu2wAAAAB/wAAAAAAAAEKEAABAaBfLPyBxVQAA
AAB/wAAAAAAAAEKGAABAh8WjP21nvgAAAAB/wAAAAAAAAEKIAABAWnNyPwgjjAAAAAB/wAAAAAAA
AEKKAABAKeoWPtuPmQAAAAB/wAAAAAAAAEKMAABARlAZPuuFdAAAAAB/wAAAAAAAAEKOAABAQ/s1
PzNR5QAAAAB/wAAAAAAAAEKQAABAaJPWPuvjfwAAAAB/wAAAAAAAAEKSAABAXIsZPzSPOgAAAAB/
wAAAAAAAAEKUAABAZAmUPz4WywAAAAB/wAAAAAAAAEKWAABAhqJXPxBVgAAAAAB/wAAAAAAAAEKY
AABAXD7RPtgbTAAAAAB/wAAAAAAAAEKaAABATC1nPwHXUgAAAAB/wAAAAAAAAEKcAABAKLIJPu3p
YwAAAAB/wAAAAAAAAEKeAABAZryOPy3otgAAAAB/wAAAAAAAAEKgAABAKd66Pr/YywAAAAB/wAAA
AAAAAEKiAABAdSNMPyXFawAAAAB/wAAAAAAAAEKkAABAVjKZPsEXBQAAAAB/wAAAAAAAAEKmAABA
aDLxPxVOVgAAAAB/wAAAAAAAAEKoAABATOjDPuj7fwAAAAB/wAAAAAAAAEKqAABAQxaXPx8LnAAA
AAB/wAAAAAAAAEKsAABAYhKKPy/v/gAAAAB/wAAAAAAAAEKuAABAgYszPxtIcgAAAAB/wAAAAAAA
AEKwAABAE32pPoYxhwAAAAB/wAAAAAAAAEKyAABAVUDRPyaZiQAAAAB/wAAAAAAAAEK0AABAZn3y
PpgOAgAAAAB/wAAAAAAAAEK2AABAOp6VPtxW4QAAAAB/wAAAAAAAAEK4AABAO597PrcfHAAAAAB/
wAAAAAAAAEK6AABAQqXFPqjRLgAAAAB/wAAAAAAAAEK8AABATHQZPsf1DQAAAAB/wAAAAAAAAEK+
AABAaUJtPpEdLgAAAAB/wAAAAAAAAELAAABAYvlFPzIHZwAAAAB/wAAAAAAAAELCAABAZL/vPvjz
fAAAAAB/wAAAAAAAAELEAABAeOkaPx/gFwAAAAB/wAAAAAAAAELGAABAdIQ7PweaigAAAAB/wAAA
AAAAAELIAABAf1CiP07syAAAAAB/wAAAAAAAAELKAABARciKPuzcgQAAAAB/wAAAAAAAAELMAABA
drkMPvR2hQAAAAB/wAAAAAAAAELOAABAVVv7P0MtsgAAAAB/wAAAAAAAAELQAABAYxZlPqn7YgAA
AAB/wAAAAAAAAELSAABAmyqvPyBEFwAAAAB/wAAAAAAAAELUAABAVNtGPxzMGgAAAAB/wAAAAAAA
AELWAABAVZpgPwUV3wAAAAB/wAAAAAAAAELYAABALmY2PqWh4QAAAAB/wAAAAAAAAELaAABAlaBn
P2AR6gAAAAB/wAAAAAAAAELcAABAgdDvPrIPwQAAAAB/wAAAAAAAAELeAABAYa+wPzmBAAAAAAB/
wAAAAAAAAELgAABAXyapPnOOJAAAAAB/wAAAAAAAAELiAABAf7xbPzERYAAAAAB/wAAAAAAAAELk
AABAQZBrPvoMiQAAAAB/wAAAAAAAAELmAABAQo1QPpiZPQAAAAB/wAAAAAAAAELoAABAWITaPv08
/AAAAAB/wAAAAAAAAELqAABANUEjPnD3ugAAAAB/wAAAAAAAAELsAABAWv0LPrk3zQAAAAB/wAAA
AAAAAELuAABAPEJaPoTkIAAAAAB/wAAAAAAAAELwAABAOwJCP0dPMgAAAAB/wAAAAAAAAELyAABA
VS4ZPx4cLwAAAAB/wAAAAAAAAEL0AABAHfU5P1NqiAAAAAB/wAAAAAAAAEL2AABAKoJ5Pt6HJQAA
AAB/wAAAAAAAAEL4AABAXxgPPq2iNwAAAAB/wAAAAAAAAEL6AABAdjdPPyk9wQAAAAB/wAAAAAAA
AA==</set>
      <set id="src_12" fmt="ptset">AAAABnNyY18xMgAAAAAAAAAGAAAAfT+AAAA9kaOpPpp+aQAAAAB/wAAAAAAAAEAAAAA89W7XPsDf
dwAAAAB/wAAAAAAAAEBAAAA+NZKePoaFowAAAAB/wAAAAAAAAECAAAA+OG3WPs8Y8wAAAAB/wAAA
AAAAAECgAAC8s+GPPp/eEwAAAAB/wAAAAAAAAEDAAAC+Dg8YPnRHagAAAAB/wAAAAAAAAEDgAAC+
OCcOPn96kwAAAAB/wAAAAAAAAEEAAAA95KHdPqaM5wAAAAB/wAAAAAAAAEEQAAC9Jcw4PhX2ZQAA
AAB/wAAAAAAAAEEgAAC+pB5KPkQnZwAAAAB/wAAAAAAAAEEwAAC+hoajPjnL9QAAAAB/wAAAAAAA
AEFAAAA9PxEmPnmzzQAAAAB/wAAAAAAAAEFQAAA+oCkdPmSmGAAAAAB/wAAAAAAAAEFgAAA+GmFq
PkxzPgAAAAB/wAAAAAAAAEFwAAA9gdufPi5DlwAAAAB/wAAAAAAAAEGAAAA9OVkcPifyeAAAAAB/
wAAAAAAAAEGIAAC+ON4xPpPUlAAAAAB/wAAAAAAAAEGQAAA8lSP/PoL9+AAAAAB/wAAAAAAAAEGY
AAC+c8fJPg2DRQAAAAB/wAAAAAAAAEGgAAA+VkQ5Pkw7TgAAAAB/wAAAAAAAAEGoAAA+9fNRPsue
5AAAAAB/wAAAAAAAAEGwAAC+Sy9gPlst8wAAAAB/wAAAAAAAAEG4AAA9G0cxPkbaAAAAAAB/wAAA
AAAAAEHAAAC+DnN5Pl8x9gAAAAB/wAAAAAAAAEHIAAC+W3YsPl4u5AAAAAB/wAAAAAAAAEHQAAA+
R8nRPolDnAAAAAB/wAAAAAAAAEHYAAA/DPknPrH2yAAAAAB/wAAAAAAAAEHgAAA/XaoOPpVIdQAA
AAB/wAAAAAAAAEHoAAA/jeuhPoDuHAAAAAB/wAAAAAAAAEHwAAA/yjehPs4ANQAAAAB/wAAAAAAA
AEH4AABAAf0EPwC1YAAAAAB/wAAAAAAAAEIAAAA/yVhuPsKnSwAAAAB/wAAAAAAAAEIEAABAL5dq
PvUMcgAAAAB/wAAAAAAAAEIIAABALgw3Pt+gtwAAAAB/wAAAAAAAAEIMAABAUV3QPwaoLAAAAAB/
wAAAAAAAAEIQAABAJgkEPthMCgAAAAB/wAAAAAAAAEIUAABAQj9qPxz2awAAAAB/wAAAAAAAAEIY
AABAVLQ3PsA1rQAAAAB/wAAAAAAAAEIcAABAK2EEPvvY0gAAAAB/wAAAAAAAAEIgAABARG3QPwWv
3gAAAAB/wAAAAAAAAEIkAABAZudqPvAeGgAAAAB/wAAAAAAAAEIoAABAZ/EEPqfWlwAAAAB/wAAA
AAAAAEIsAABAdEKdPxs3wwAAAAB/wAAAAAAAAEIwAABAVmxkPriMPQAAAAB/wAAAAAAAAEI0AABA
PBXRPwHObwAAAAB/wAAAAAAAAEI4AABAV8EEPqNjaAAAAAB/wAAAAAAAAEI8AABAgQCCPxEFoQAA
AAB/wAAAAAAAAEJAAABAhQRrPxT44QAAAAB/wAAAAAAAAEJEAABAZnEEPr5eUgAAAAB/wAAAAAAA
AEJIAABAceqdPwOcnwAAAAB/wAAAAAAAAEJMAABAYOvQPz8LfAAAAAB/wAAAAAAAAEJQAABAiG1P
PwU6PwAAAAB/wAAAAAAAAEJUAABAXekEPrDRtAAAAAB/wAAAAAAAAEJYAABAXiA3PyHnDAAAAAB/
wAAAAAAAAEJcAABAfc/zPysJtQAAAAB/wAAAAAAAAEJgAABAgbqCPxCTnQAAAAB/wAAAAAAAAEJk
AABAZrdqPujipwAAAAB/wAAAAAAAAEJoAABAd7dqPtKh9QAAAAB/wAAAAAAAAEJsAABAhxuIPpsY
9wAAAAB/wAAAAAAAAEJwAABAhfFPPzAXLwAAAAB/wAAAAAAAAEJ0AABApKnAPs8mkQAAAAB/wAAA
AAAAAEJ4AABAb6HQPxHEpAAAAAB/wAAAAAAAAEJ8AABAgkVPPqxJ8QAAAAB/wAAAAAAAAEKAAABA
jS7oPt6qkQAAAAB/wAAAAAAAAEKCAABAhh1PPxAylwAAAAB/wAAAAAAAAEKEAABAjQnAPyILkQAA
AAB/wAAAAAAAAEKGAABAl2boPy+arQAAAAB/wAAAAAAAAEKIAABAmYVPPu/tKgAAAAB/wAAAAAAA
AEKKAABAluobPxc26gAAAAB/wAAAAAAAAEKMAABAha1PPw1JugAAAAB/wAAAAAAAAEKOAABAisLo
PxCXaAAAAAB/wAAAAAAAAEKQAABAe4EEPyUy1gAAAAB/wAAAAAAAAEKSAABAjvu1Ps3iWwAAAAB/
wAAAAAAAAEKUAABAlO8WPxdAngAAAAB/wAAAAAAAAEKWAABAgw1PPv2eLQAAAAB/wAAAAAAAAEKY
AABAguCCPpkE2QAAAAB/wAAAAAAAAEKaAABAmBu1Pr+qwAAAAAB/wAAAAAAAAEKcAABAiJCCPyzN
VwAAAAB/wAAAAAAAAEKeAABAhAIbPxD83AAAAAB/wAAAAAAAAEKgAABAigSCPxezMAAAAAB/wAAA
AAAAAEKiAABArkVOP0H0qgAAAAB/wAAAAAAAAEKkAABAg0O1Pw060AAAAAB/wAAAAAAAAEKmAABA
i9u1PvwvlgAAAAB/wAAAAAAAAEKoAABAgwDdPwAEYAAAAAB/wAAAAAAAAEKqAABAkQIbPxSrwAAA
AAB/wAAAAAAAAEKsAABAkatPPuXoPQAAAAB/wAAAAAAAAEKuAABAnAFPPyErmgAAAAB/wAAAAAAA
AEKwAABAdn/zPxqjmAAAAAB/wAAAAAAAAEKyAABAjy1OPw4WWQAAAAB/wAAAAAAAAEK0AABAkKbo
PumeYgAAAAB/wAAAAAAAAEK2AABAj1roPy7EaQAAAAB/wAAAAAAAAEK4AABAixJoPzUMWgAAAAB/
wAAAAAAAAEK6AABAfttqPz0XzwAAAAB/wAAAAAAAAEK8AABAd+cPPucAGAAAAAB/wAAAAAAAAEK+
AABAh3KCPvzQfwAAAAB/wAAAAAAAAELAAABAkDm1PyOY2AAAAAB/wAAAAAAAAELCAABAgUqCPx5J
EQAAAAB/wAAAAAAAAELEAABAlfCCPv1ujgAAAAB/wAAAAAAAAELGAABAkj7oPwTe5gAAAAB/wAAA
AAAAAELIAABAhc7oPsZJmQAAAAB/wAAAAAAAAELKAABAkblPPwsdhgAAAAB/wAAAAAAAAELMAABA
kaIbPswShgAAAAB/wAAAAAAAAELOAABAn8u1PwC28QAAAAB/wAAAAAAAAELQAABAj61PPwofiQAA
AAB/wAAAAAAAAELSAABAlfVPPtanNAAAAAB/wAAAAAAAAELUAABAkGSCPxobTgAAAAB/wAAAAAAA
AELWAABAhjqCPzq43wAAAAB/wAAAAAAAAELYAABAnk35Pz9f8AAAAAB/wAAAAAAAAELaAABApEob
PuaSWwAAAAB/wAAAAAAAAELcAABAmQIbPv+m4QAAAAB/wAAAAAAAAELeAABAb9qdPsjh3QAAAAB/
wAAAAAAAAELgAABAjV8WPwXbQQAAAAB/wAAAAAAAAELiAABAqTIbPumiqgAAAAB/wAAAAAAAAELk
AABAjccWPzn99QAAAAB/wAAAAAAAAELmAABAn8VPPw3CswAAAAB/wAAAAAAAAELoAABAjouHPyCY
VQAAAAB/wAAAAAAAAELqAABAfL1qPyU4VQAAAAB/wAAAAAAAAELsAABAq/f5Pr6/UwAAAAB/wAAA
AAAAAELuAABAhjuHPvxgdQAAAAB/wAAAAAAAAELwAABAjwFOPx8dBQAAAAB/wAAAAAAAAELyAABA
k6iCPxW7CQAAAAB/wAAAAAAAAEL0AABAlmboPwmBXAAAAAB/wAAAAAAAAEL2AABAihu1Pqdb0QAA
AAB/wAAAAAAAAEL4AABAm6VPPw00EQAAAAB/wAAAAAAAAEL6AABAiZToPwhPNwAAAAB/wAAAAAAA
AA==</set>
      <set id="src_13" fmt="ptset">AAAABnNyY18xMwAAAAAAAAAGAAAAfT+AAAA/5RgcP2nr+QAAAAB/wAAAAAAAAEAAAAA+6MSEPnC0
oQAAAAB/wAAAAAAAAEBAAAA+4aXrPo16dgAAAAB/wAAAAAAAAECAAAC+dX7PPk/hlQAAAAB/wAAA
AAAAAECgAAC+JRfoPiTzbgAAAAB/wAAAAAAAAEDAAAC9NElmPk+LEwAAAAB/wAAAAAAAAEDgAAC+
sMZ8Pnhx9wAAAAB/wAAAAAAAAEEAAAC+RQ6TPomihwAAAAB/wAAAAAAAAEEQAAA+Lc/oPsXaTQAA
AAB/wAAAAAAAAEEgAAA7ot77PcuiFQAAAAB/wAAAAAAAAEEwAAA/NKCWPz5PaAAAAAB/wAAAAAAA
AEFAAAA8BjDzPlwLngAAAAB/wAAAAAAAAEFQAAC9tDB2PjcrcgAAAAB/wAAAAAAAAEFgAAC+khaz
PnS9pQAAAAB/wAAAAAAAAEFwAAC/AA4uPlNM1wAAAAB/wAAAAAAAAEGAAAA9DH2MPpD7ZwAAAAB/
wAAAAAAAAEGIAAC9kMoLPhpdOAAAAAB/wAAAAAAAAEGQAAA77Yu2PlV8RAAAAAB/wAAAAAAAAEGY
AAC9ud5wPlC0YwAAAAB/wAAAAAAAAEGgAAC9vD/gPo1kvAAAAAB/wAAAAAAAAEGoAAC/GmO0Pjuu
pQAAAAB/wAAAAAAAAEGwAAC+xbb4Pi3xZQAAAAB/wAAAAAAAAEG4AAC+jwaAPmT9KQAAAAB/wAAA
AAAAAEHAAAC+kY3nPlDBJAAAAAB/wAAAAAAAAEHIAAA9QbuTPmY8ZgAAAAB/wAAAAAAAAEHQAAC+
ZywJPnl4IQAAAAB/wAAAAAAAAEHYAAA/Q8zCPk7StAAAAAB/wAAAAAAAAEHgAAA/wWQCPpGQwwAA
AAB/wAAAAAAAAEHoAABABCbJPudxBwAAAAB/wAAAAAAAAEHwAABADEOQPsU1uAAAAAB/wAAAAAAA
AEH4AABAIJF5Psfl9wAAAAB/wAAAAAAAAEIAAABAAPAJPrzFqAAAAAB/wAAAAAAAAEIEAABADcQu
Pta48wAAAAB/wAAAAAAAAEIIAABACGfsPmx6/wAAAAB/wAAAAAAAAEIMAABAHOirPweSCgAAAAB/
wAAAAAAAAEIQAABAZiqJPwfGHAAAAAB/wAAAAAAAAEIUAABAN6mnPvad3wAAAAB/wAAAAAAAAEIY
AABAXao9Pw81XgAAAAB/wAAAAAAAAEIcAABAWoptPwK41gAAAAB/wAAAAAAAAEIgAABAObBrPrIz
CwAAAAB/wAAAAAAAAEIkAABAMcsyPq2O0gAAAAB/wAAAAAAAAEIoAABAZbMgPwi0HwAAAAB/wAAA
AAAAAEIsAABAlbBFPzNrLwAAAAB/wAAAAAAAAEIwAABAZD+mPuFt3wAAAAB/wAAAAAAAAEI0AABA
bNmUPxak2AAAAAB/wAAAAAAAAEI4AABAhhIDPs5zHAAAAAB/wAAAAAAAAEI8AABAc64NPwqUQwAA
AAB/wAAAAAAAAEJAAABAgbtjPtvJ+wAAAAB/wAAAAAAAAEJEAABAlSZUPypm7AAAAAB/wAAAAAAA
AEJIAABAcfSYPwpGWQAAAAB/wAAAAAAAAEJMAABAhTGZPwy5IQAAAAB/wAAAAAAAAEJQAABAiyET
Psmy8gAAAAB/wAAAAAAAAEJUAABAgu9dPr8RDgAAAAB/wAAAAAAAAEJYAABAiFGZPte1LwAAAAB/
wAAAAAAAAEJcAABAnL7UPqgRDQAAAAB/wAAAAAAAAEJgAABAmSsVPrhqKAAAAAB/wAAAAAAAAEJk
AABAmCH3PwUamAAAAAB/wAAAAAAAAEJoAABAaHT7Pw5j7wAAAAB/wAAAAAAAAEJsAABAjfYePqn7
mQAAAAB/wAAAAAAAAEJwAABAkMwRPzn4ggAAAAB/wAAAAAAAAEJ0AABApGLJPuhApQAAAAB/wAAA
AAAAAEJ4AABAoWZHPz6vgAAAAAB/wAAAAAAAAEJ8AABAp/hdPpq3rAAAAAB/wAAAAAAAAEKAAABA
mfnDPyPWxgAAAAB/wAAAAAAAAEKCAABAiSlDPyX4DgAAAAB/wAAAAAAAAEKEAABAlw/tPu1zGQAA
AAB/wAAAAAAAAEKGAABApBzTPwrByAAAAAB/wAAAAAAAAEKIAABAlNzDPwfD9QAAAAB/wAAAAAAA
AEKKAABAhAQuPwpqzQAAAAB/wAAAAAAAAEKMAABApOwfPzdIAgAAAAB/wAAAAAAAAEKOAABAo8Ep
PyBsYwAAAAB/wAAAAAAAAEKQAABAo2H0PwsBOwAAAAB/wAAAAAAAAEKSAABAjH8APwVbogAAAAB/
wAAAAAAAAEKUAABAelGNPyPUqwAAAAB/wAAAAAAAAEKWAABApZ4DPvlk1wAAAAB/wAAAAAAAAEKY
AABAmwPNPx3BmgAAAAB/wAAAAAAAAEKaAABAnd1gPxU/UgAAAAB/wAAAAAAAAEKcAABAhapAPshM
IwAAAAB/wAAAAAAAAEKeAABAkKunPwxEEgAAAAB/wAAAAAAAAEKgAABAfjkHPvdMlAAAAAB/wAAA
AAAAAEKiAABAkmniP1CMSAAAAAB/wAAAAAAAAEKkAABAo4/zPw6QLgAAAAB/wAAAAAAAAEKmAABA
o/ysPtGLiAAAAAB/wAAAAAAAAEKoAABAmJaKPyz+RgAAAAB/wAAAAAAAAEKqAABApk96PzL+LAAA
AAB/wAAAAAAAAEKsAABAiO6oPscXWQAAAAB/wAAAAAAAAEKuAABAnEprPyw4MwAAAAB/wAAAAAAA
AEKwAABApiu3PyGTKAAAAAB/wAAAAAAAAEKyAABAj6I1Pt0HSAAAAAB/wAAAAAAAAEK0AABAmfF7
P19EzQAAAAB/wAAAAAAAAEK2AABAdfYcPwxQcgAAAAB/wAAAAAAAAEK4AABAgaFXPzERGwAAAAB/
wAAAAAAAAEK6AABAlV6jPq86vAAAAAB/wAAAAAAAAEK8AABAv0SAPzLqYAAAAAB/wAAAAAAAAEK+
AABAsQAxPtm5OgAAAAB/wAAAAAAAAELAAABAxo70Pwje1gAAAAB/wAAAAAAAAELCAABAljW8PyE2
QgAAAAB/wAAAAAAAAELEAABAu9PHPzQEAwAAAAB/wAAAAAAAAELGAABAvbovPzRybwAAAAB/wAAA
AAAAAELIAABAqjaGPxjnIwAAAAB/wAAAAAAAAELKAABAmQYNPzBRtwAAAAB/wAAAAAAAAELMAABA
ltblPtrfnAAAAAB/wAAAAAAAAELOAABAmNnjPsg2oAAAAAB/wAAAAAAAAELQAABAmxxFPsLQCAAA
AAB/wAAAAAAAAELSAABAqyh6P4/g7gAAAAB/wAAAAAAAAELUAABAnKydPyLHswAAAAB/wAAAAAAA
AELWAABAsMlgPxmJzAAAAAB/wAAAAAAAAELYAABAnDTjPt2jlwAAAAB/wAAAAAAAAELaAABAk8n+
Pz6OegAAAAB/wAAAAAAAAELcAABAk3biPzLj4QAAAAB/wAAAAAAAAELeAABAmYDQPzAPEwAAAAB/
wAAAAAAAAELgAABAlhTAPxRp7gAAAAB/wAAAAAAAAELiAABAjKOlPv1NYwAAAAB/wAAAAAAAAELk
AABAkIgrPz44wAAAAAB/wAAAAAAAAELmAABAsl6IPxPR1AAAAAB/wAAAAAAAAELoAABAjfhqPyDU
VwAAAAB/wAAAAAAAAELqAABAk7M9PrW+0AAAAAB/wAAAAAAAAELsAABAtwqYP2H6owAAAAB/wAAA
AAAAAELuAABAs2PsPx0qlAAAAAB/wAAAAAAAAELwAABAkU05PwOyQwAAAAB/wAAAAAAAAELyAABA
oQUMPrsguwAAAAB/wAAAAAAAAEL0AABAnUPQP1hNCgAAAAB/wAAAAAAAAEL2AABApYnzPsUKSQAA
AAB/wAAAAAAAAEL4AABAiKDvPtUU2gAAAAB/wAAAAAAAAEL6AABAirvwPjN4IAAAAAB/wAAAAAAA
AA==</set>
      <set id="src_021" fmt="ptset">AAAAB3NyY18wMjEAAAAAAAAAAgAAAH0/gAAAAAAAAEAAAAAAAAAAQEAAAAAAAABAgAAAAAAAAECg
AAAAAAAAQMAAAAAAAABA4AAAAAAAAEEAAAAAAAAAQRAAAAAAAABBIAAAAAAAAEEwAAAAAAAAQUAA
AAAAAABBUAAAAAAAAEFgAAAAAAAAQXAAAAAAAABBgAAAAAAAAEGIAAAAAAAAQZAAAAAAAABBmAAA
AAAAAEGgAAAAAAAAQagAAAAAAABBsAAAAAAAAEG4AAAAAAAAQcAAAAAAAABByAAAAAAAAEHQAAAA
AAAAQdgAAAAAAABB4AAAAAAAAEHoAAAAAAAAQfAAAAAAAABB+AAAAAAAAEIAAAAAAAAAQgQAAAAA
AABCCAAAAAAAAEIMAAAAAAAAQhAAAAAAAABCFAAAAAAAAEIYAAAAAAAAQhwAAAAAAABCIAAAAAAA
AEIkAAAAAAAAQigAAAAAAABCLAAAAAAAAEIwAAAAAAAAQjQAAAAAAABCOAAAAAAAAEI8AAAAAAAA
QkAAAAAAAABCRAAAAAAAAEJIAAAAAAAAQkwAAAAAAABCUAAAAAAAAEJUAAAAAAAAQlgAAAAAAABC
XAAAAAAAAEJgAAAAAAAAQmQAAAAAAABCaAAAAAAAAEJsAAAAAAAAQnAAAAAAAABCdAAAAAAAAEJ4
AAAAAAAAQnwAAAAAAABCgAAAAAAAAEKCAAAAAAAAQoQAAAAAAABChgAAAAAAAEKIAAAAAAAAQooA
AAAAAABCjAAAAAAAAEKOAAAAAAAAQpAAAAAAAABCkgAAAAAAAEKUAAAAAAAAQpYAAAAAAABCmAAA
AAAAAEKaAAAAAAAAQpwAAAAAAABCngAAAAAAAEKgAAAAAAAAQqIAAAAAAABCpAAAAAAAAEKmAAAA
AAAAQqgAAAAAAABCqgAAAAAAAEKsAAAAAAAAQq4AAAAAAABCsAAAAAAAAEKyAAAAAAAAQrQAAAAA
AABCtgAAAAAAAEK4AAAAAAAAQroAAAAAAABCvAAAAAAAAEK+AAAAAAAAQsAAAAAAAABCwgAAAAAA
AELEAAAAAAAAQsYAAAAAAABCyAAAAAAAAELKAAAAAAAAQswAAAAAAABCzgAAAAAAAELQAAAAAAAA
QtIAAAAAAABC1AAAAAAAAELWAAAAAAAAQtgAAAAAAABC2gAAAAAAAELcAAAAAAAAQt4AAAAAAABC
4AAAAAAAAELiAAAAAAAAQuQAAAAAAABC5gAAAAAAAELoAAAAAAAAQuoAAAAAAABC7AAAAAAAAELu
AAAAAAAAQvAAAAAAAABC8gAAAAAAAEL0AAAAAAAAQvYAAAAAAABC+AAAAAAAAEL6AAAAAAAA</set>
      <set id="src_14" fmt="ptset">AAAABnNyY18xNAAAAAAAAAACAAAAfT+AAAAAAAAAQAAAAAAAAABAQAAAAAAAAECAAAAAAAAAQKAA
AAAAAABAwAAAAAAAAEDgAAAAAAAAQQAAAAAAAABBEAAAAAAAAEEgAAAAAAAAQTAAAAAAAABBQAAA
AAAAAEFQAAAAAAAAQWAAAAAAAABBcAAAAAAAAEGAAAAAAAAAQYgAAAAAAABBkAAAAAAAAEGYAAAA
AAAAQaAAAAAAAABBqAAAAAAAAEGwAAAAAAAAQbgAAAAAAABBwAAAAAAAAEHIAAAAAAAAQdAAAAAA
AABB2AAAPpvKYEHgAAA/DBICQegAAD89nNJB8AAAP2UJLUH4AAA/gi/jQgAAAD+OofFCBAAAP5iC
6UIIAAA/oFlOQgwAAD+mkHxCEAAAP6t9/UIUAAA/r2XhQhgAAD+yfkJCHAAAP7TyGUIgAAA/tuOB
QiQAAD+4bYpCKAAAP7mlqUIsAAA/upziQjAAAD+7YLJCNAAAP7v7x0I4AAA/vHaaQjwAAD+81+BC
QAAAP70k6UJEAAA/vWHqQkgAAD+9kjtCTAAAP724fUJQAAA/vdbKQlQAAD+97shCWAAAP74ByUJc
AAA/vhDVQmAAAD++HL9CZAAAP74mL0JoAAA/vi2oQmwAAD++M5NCcAAAP744Q0J0AAA/vjv5QngA
AD++PulCfAAAP75BPUKAAAA/vkMVQoIAAD++RIpChAAAP75FskKGAAA/vkacQogAAD++R1ZCigAA
P75H6UKMAAA/vkhdQo4AAD++SLlCkAAAP75JAkKSAAA/vkk8QpQAAD++SWpClgAAP75JjkKYAAA/
vkmrQpoAAD++ScFCnAAAP75J00KeAAA/vkniQqAAAD++Se1CogAAP75J9kKkAAA/vkn9QqYAAD++
SgNCqAAAP75KB0KqAAA/vkoKQqwAAD++Sg1CrgAAP75KD0KwAAA/vkoRQrIAAD++ShNCtAAAP75K
FEK2AAA/vkoVQrgAAD++ShVCugAAP75KFkK8AAA/vkoWQr4AAD++ShdCwAAAP75KF0LCAAA/vkoX
QsQAAD++ShdCxgAAP75KF0LIAAA/vkoXQsoAAD++ShhCzAAAP75KGELOAAA/vkoYQtAAAD++ShhC
0gAAP75KGELUAAA/vkoYQtYAAD++ShhC2AAAP75KGELaAAA/vkoYQtwAAD++ShhC3gAAP75KGELg
AAA/vkoYQuIAAD++ShhC5AAAP75KGELmAAA/vkoYQugAAD++ShhC6gAAP75KGELsAAA/vkoYQu4A
AD++ShhC8AAAP75KGELyAAA/vkoYQvQAAD++ShhC9gAAP75KGEL4AAA/vkoYQvoAAD++Shg=</set>
      <set id="src_21" fmt="ptset">AAAABnNyY18yMQAAAAAAAAACAAAAfT+AAAAAAAAAQAAAAAAAAABAQAAAAAAAAECAAAAAAAAAQKAA
AAAAAABAwAAAAAAAAEDgAAAAAAAAQQAAAAAAAABBEAAAAAAAAEEgAAAAAAAAQTAAAAAAAABBQAAA
AAAAAEFQAAAAAAAAQWAAAAAAAABBcAAAAAAAAEGAAAAAAAAAQYgAAAAAAABBkAAAAAAAAEGYAAAA
AAAAQaAAAAAAAABBqAAAAAAAAEGwAAAAAAAAQbgAAAAAAABBwAAAAAAAAEHIAAAAAAAAQdAAAAAA
AABB2AAAPv1IEUHgAAA/ZtzHQegAAD+eNmBB8AAAP8FCzUH4AAA/3ex3QgAAAD/1VFJCBAAAQAQ1
lUIIAABAC/xcQgwAAEASUPpCEAAAQBd3W0IUAABAG6dAQhgAAEAfDldCHAAAQCHR+0IgAABAJBCq
QiQAAEAl40FCKAAAQCdeAEIsAABAKJFmQjAAAEApitlCNAAAQCpVQkI4AABAKvl6QjwAAEArfrVC
QAAAQCvqyUJEAABALEJ1QkgAAEAsiZRCTAAAQCzDQ0JQAABALPINQlQAAEAtGAFCWAAAQC02yUJc
AABALU/BQmAAAEAtZABCZAAAQC10bUJoAABALYG/QmwAAEAtjI1CcAAAQC2VUEJ0AABALZxrQngA
AEAtoi5CfAAAQC2m20KAAABALaqmQoIAAEAtrblChAAAQC2wN0KGAABALbI9QogAAEAts+FCigAA
QC21NUKMAABALbZKQo4AAEAttypCkAAAQC2330KSAABALbhzQpQAAEAtuOpClgAAQC25S0KYAABA
LbmaQpoAAEAtudlCnAAAQC26DUKeAABALbo3QqAAAEAtullCogAAQC26dUKkAABALbqLQqYAAEAt
up1CqAAAQC26rEKqAABALbq4QqwAAEAtusFCrgAAQC26yUKwAABALbrQQrIAAEAtutVCtAAAQC26
2UK2AABALbrcQrgAAEAtut9CugAAQC264UK8AABALbrjQr4AAEAtuuVCwAAAQC265kLCAABALbrn
QsQAAEAtuuhCxgAAQC266ELIAABALbrpQsoAAEAtuulCzAAAQC266kLOAABALbrqQtAAAEAtuupC
0gAAQC266kLUAABALbrqQtYAAEAtuupC2AAAQC2660LaAABALbrrQtwAAEAtuutC3gAAQC2660Lg
AABALbrrQuIAAEAtuutC5AAAQC2660LmAABALbrrQugAAEAtuutC6gAAQC2660LsAABALbrrQu4A
AEAtuutC8AAAQC2660LyAABALbrrQvQAAEAtuutC9gAAQC2660L4AABALbrrQvoAAEAtuus=</set>
      <set id="src_31" fmt="ptset">AAAABnNyY18zMQAAAAAAAAACAAAAfT+AAAAAAAAAQAAAAAAAAABAQAAAAAAAAECAAAAAAAAAQKAA
AAAAAABAwAAAAAAAAEDgAAAAAAAAQQAAAAAAAABBEAAAAAAAAEEgAAAAAAAAQTAAAAAAAABBQAAA
AAAAAEFQAAAAAAAAQWAAAAAAAABBcAAAAAAAAEGAAAAAAAAAQYgAAAAAAABBkAAAAAAAAEGYAAAA
AAAAQaAAAAAAAABBqAAAAAAAAEGwAAAAAAAAQbgAAAAAAABBwAAAAAAAAEHIAAAAAAAAQdAAAAAA
AABB2AAAPxTWkkHgAAA/iNehQegAAD+9IP5B8AAAP+jeP0H4AABABrUbQgAAAEAV9dFCBAAAQCKu
KEIIAABALUerQgwAAEA2G1ZCEAAAQD1z/EIUAABAQ5BuQhgAAEBIpU1CHAAAQEzeoEIgAABAUGEz
QiQAAEBTS7lCKAAAQFW3zEIsAABAV7rAQjAAAEBZZllCNAAAQFrJXEI4AABAW/AVQjwAAEBc5LxC
QAAAQF2vzkJEAABAXlhaQkgAAEBe5D5CTAAAQF9YV0JQAABAX7iwQlQAAEBgCKVCWAAAQGBLAEJc
AABAYIIQQmAAAEBgr8FCZAAAQGDVrEJoAABAYPUjQmwAAEBhDz5CcAAAQGEk6EJ0AABAYTbjQngA
AEBhRc1CfAAAQGFSLkKAAABAYVx0QoIAAEBhZPlChAAAQGFsDEKGAABAYXHqQogAAEBhdshCigAA
QGF600KMAABAYX4tQo4AAEBhgPVCkAAAQGGDREKSAABAYYUuQpQAAEBhhsVClgAAQGGIF0KYAABA
YYkvQpoAAEBhihdCnAAAQGGK2EKeAABAYYt4QqAAAEBhi/1CogAAQGGMa0KkAABAYYzHQqYAAEBh
jRNCqAAAQGGNUkKqAABAYY2GQqwAAEBhjbFCrgAAQGGN1UKwAABAYY3zQrIAAEBhjgxCtAAAQGGO
IEK2AABAYY4xQrgAAEBhjj9CugAAQGGOS0K8AABAYY5VQr4AAEBhjl1CwAAAQGGOZELCAABAYY5p
QsQAAEBhjm5CxgAAQGGOckLIAABAYY51QsoAAEBhjndCzAAAQGGOekLOAABAYY57QtAAAEBhjn1C
0gAAQGGOfkLUAABAYY5/QtYAAEBhjoBC2AAAQGGOgULaAABAYY6BQtwAAEBhjoJC3gAAQGGOgkLg
AABAYY6DQuIAAEBhjoNC5AAAQGGOg0LmAABAYY6DQugAAEBhjoRC6gAAQGGOhELsAABAYY6EQu4A
AEBhjoRC8AAAQGGOhELyAABAYY6EQvQAAEBhjoRC9gAAQGGOhEL4AABAYY6EQvoAAEBhjoQ=</set>
      <set id="src_41" fmt="ptset">AAAABnNyY180MQAAAAAAAAACAAAAfT+AAAAAAAAAQAAAAAAAAABAQAAAAAAAAECAAAAAAAAAQKAA
AAAAAABAwAAAAAAAAEDgAAAAAAAAQQAAAAAAAABBEAAAAAAAAEEgAAAAAAAAQTAAAAAAAABBQAAA
AAAAAEFQAAAAAAAAQWAAAAAAAABBcAAAAAAAAEGAAAAAAAAAQYgAAAAAAABBkAAAAAAAAEGYAAAA
AAAAQaAAAAAAAABBqAAAAAAAAEGwAAAAAAAAQbgAAAAAAABBwAAAAAAAAEHIAAAAAAAAQdAAAAAA
AABB2AAAPx15fUHgAAA/kVWdQegAAD/JoSNB8AAAP/kwc0H4AABAEKycQgAAAEAhnxVCBAAAQC/r
NEIIAABAO/niQgwAAEBGJBpCEAAAQE61RkIUAABAVe07QhgAAEBcAflCHAAAQGEhKEIgAABAZXFV
QiQAAEBpEw9CKAAAQGwhzkIsAABAbrS+QjAAAEBw32lCNAAAQHKyRUI4AABAdDs0QjwAAEB1heVC
QAAAQHacMkJEAABAd4ZmQkgAAEB4S3pCTAAAQHjxUkJQAABAeXzfQlQAAEB58kxCWAAAQHpVG0Jc
AABAeqg/QmAAAEB67jNCZAAAQHspEEJoAABAe1qXQmwAAEB7hENCcAAAQHunU0J0AABAe8TTQngA
AEB73aVCfAAAQHvyiEKAAABAfAQaQoIAAEB8EuNChAAAQHwfVEKGAABAfCnLQogAAEB8MppCigAA
QHw6A0KMAABAfEA/Qo4AAEB8RX1CkAAAQHxJ50KSAABAfE2eQpQAAEB8UL5ClgAAQHxTX0KYAABA
fFWVQpoAAEB8V3FCnAAAQHxZAkKeAABAfFpTQqAAAEB8W29CogAAQHxcXkKkAABAfF0mQqYAAEB8
Xc9CqAAAQHxeXkKqAABAfF7VQqwAAEB8XzpCrgAAQHxfj0KwAABAfF/WQrIAAEB8YBJCtAAAQHxg
REK2AABAfGBvQrgAAEB8YJJCugAAQHxgsEK8AABAfGDKQr4AAEB8YN9CwAAAQHxg8ULCAABAfGEA
QsQAAEB8YQ1CxgAAQHxhF0LIAABAfGEgQsoAAEB8YShCzAAAQHxhLkLOAABAfGEzQtAAAEB8YThC
0gAAQHxhPELUAABAfGE/QtYAAEB8YUJC2AAAQHxhRELaAABAfGFGQtwAAEB8YUdC3gAAQHxhSULg
AABAfGFKQuIAAEB8YUtC5AAAQHxhTELmAABAfGFMQugAAEB8YU1C6gAAQHxhTULsAABAfGFOQu4A
AEB8YU5C8AAAQHxhTkLyAABAfGFPQvQAAEB8YU9C9gAAQHxhT0L4AABAfGFPQvoAAEB8YU8=</set>
      <set id="src_51" fmt="ptset">AAAABnNyY181MQAAAAAAAAACAAAAfT+AAAAAAAAAQAAAAAAAAABAQAAAAAAAAECAAAAAAAAAQKAA
AAAAAABAwAAAAAAAAEDgAAAAAAAAQQAAAAAAAABBEAAAAAAAAEEgAAAAAAAAQTAAAAAAAABBQAAA
AAAAAEFQAAAAAAAAQWAAAAAAAABBcAAAAAAAAEGAAAAAAAAAQYgAAAAAAABBkAAAAAAAAEGYAAAA
AAAAQaAAAAAAAABBqAAAAAAAAEGwAAAAAAAAQbgAAAAAAABBwAAAAAAAAEHIAAAAAAAAQdAAAAAA
AABB2AAAPyCgNkHgAAA/lHVDQegAAD/ORBBB8AAAP/9LRkH4AABAFG8SQgAAAEAmDpZCBAAAQDT+
00IIAABAQagBQgwAAEBMYqhCEAAAQFV5+UIUAABAXS3EQhgAAEBjtDRCHAAAQGk7O0IgAABAbenS
QiQAAEBx4QVCKAAAQHU82UIsAABAeBUNQjAAAEB6fcJCNAAAQHyIBUI4AABAfkJLQjwAAEB/uNJC
QAAAQIB6/EJEAABAgQFEQkgAAECBcvhCTAAAQIHTQEJQAABAgiTHQlQAAECCadBCWAAAQIKkREJc
AABAgtXDQmAAAECC/6xCZAAAQIMjKEJoAABAg0E0QmwAAECDWqVCcAAAQINwMEJ0AABAg4JuQngA
AECDkd9CfAAAQIOe80KAAABAg6oGQoIAAECDs2ZChAAAQIO7VkKGAABAg8IPQogAAECDx8BCigAA
QIPMkUKMAABAg9CmQo4AAECD1BpCkAAAQIPXB0KSAABAg9mBQpQAAECD25pClgAAQIPdYUKYAABA
g97hQpoAAECD4CdCnAAAQIPhO0KeAABAg+IlQqAAAECD4utCogAAQIPjkkKkAABAg+QgQqYAAECD
5JhCqAAAQIPk/kKqAABAg+VUQqwAAECD5Z1CrgAAQIPl2kKwAABAg+YPQrIAAECD5jtCtAAAQIPm
YEK2AABAg+aAQrgAAECD5ptCugAAQIPmskK8AABAg+bFQr4AAECD5tVCwAAAQIPm40LCAABAg+bv
QsQAAECD5vlCxgAAQIPnAULIAABAg+cIQsoAAECD5w5CzAAAQIPnE0LOAABAg+cYQtAAAECD5xtC
0gAAQIPnHkLUAABAg+chQtYAAECD5yNC2AAAQIPnJULaAABAg+cnQtwAAECD5yhC3gAAQIPnKULg
AABAg+cqQuIAAECD5ytC5AAAQIPnLELmAABAg+csQugAAECD5y1C6gAAQIPnLULsAABAg+ctQu4A
AECD5y5C8AAAQIPnLkLyAABAg+cuQvQAAECD5y5C9gAAQIPnL0L4AABAg+cvQvoAAECD5y8=</set>
      <set id="src_61" fmt="ptset">AAAABnNyY182MQAAAAAAAAACAAAAfT+AAAAAAAAAQAAAAAAAAABAQAAAAAAAAECAAAAAAAAAQKAA
AAAAAABAwAAAAAAAAEDgAAAAAAAAQQAAAAAAAABBEAAAAAAAAEEgAAAAAAAAQTAAAAAAAABBQAAA
AAAAAEFQAAAAAAAAQWAAAAAAAABBcAAAAAAAAEGAAAAAAAAAQYgAAAAAAABBkAAAAAAAAEGYAAAA
AAAAQaAAAAAAAABBqAAAAAAAAEGwAAAAAAAAQbgAAAAAAABBwAAAAAAAAEHIAAAAAAAAQdAAAAAA
AABB2AAAPyG/nUHgAAA/lZMBQegAAD/P7YlB8AAAQAC+qUH4AABAFcpYQgAAAEAnqadCBAAAQDbW
1kIIAABAQ7nSQgwAAEBOqulCEAAAQFf1JkIUAABAX9hMQhgAAEBmioNCHAAAQGw5z0IgAABAcQ1D
QiQAAEB1Jg9CKAAAQHigYkIsAABAe5QrQjAAAEB+FbxCNAAAQIAbLEI4AABAgQJRQjwAAECBxodC
QAAAQIJtFEJEAABAgvpzQkgAAECDcnRCTAAAQIPYUUJQAABAhC7IQlQAAECEeCxCWAAAQIS2eEJc
AABAhOtaQmAAAECFGDxCZAAAQIU+VUJoAABAhV6sQmwAAECFeh9CcAAAQIWRbEJ0AABAhaUzQngA
AECFtfxCfAAAQIXEPEKAAABAhdBUQoIAAECF2plChAAAQIXjT0KGAABAheq1QogAAECF8PxCigAA
QIX2UEKMAABAhfrWQo4AAECF/q1CkAAAQIYB8EKSAABAhgS0QpQAAECGBw1ClgAAQIYJC0KYAABA
hgq8QpoAAECGDCxCnAAAQIYNZEKeAABAhg5tQqAAAECGD01CogAAQIYQDEKkAABAhhCuQqYAAECG
EThCqAAAQIYRrEKqAABAhhIPQqwAAECGEmNCrgAAQIYSq0KwAABAhhLnQrIAAECGExtCtAAAQIYT
RkK2AABAhhNrQrgAAECGE4tCugAAQIYTpkK8AABAhhO8Qr4AAECGE89CwAAAQIYT4ELCAABAhhPu
QsQAAECGE/lCxgAAQIYUA0LIAABAhhQMQsoAAECGFBNCzAAAQIYUGULOAABAhhQeQtAAAECGFCNC
0gAAQIYUJkLUAABAhhQqQtYAAECGFCxC2AAAQIYUL0LaAABAhhQxQtwAAECGFDJC3gAAQIYUNELg
AABAhhQ1QuIAAECGFDZC5AAAQIYUN0LmAABAhhQ3QugAAECGFDhC6gAAQIYUOELsAABAhhQ5Qu4A
AECGFDlC8AAAQIYUOkLyAABAhhQ6QvQAAECGFDpC9gAAQIYUOkL4AABAhhQ6QvoAAECGFDs=</set>
      <set id="src_71" fmt="ptset">AAAABnNyY183MQAAAAAAAAAGAAAAfT+AAAA/XhLqPvwDxwAAAAB/wAAAAAAAAEAAAAA++bKgPxpc
AQAAAAB/wAAAAAAAAEBAAAA+oqpmPqFrFQAAAAB/wAAAAAAAAECAAAA9q+H4PyE9+wAAAAB/wAAA
AAAAAECgAAC9wI3zPpPjogAAAAB/wAAAAAAAAEDAAAC+JKRZPosaFgAAAAB/wAAAAAAAAEDgAAC+
XJBZPnH6iAAAAAB/wAAAAAAAAEEAAAA9Z96aPrZTogAAAAB/wAAAAAAAAEEQAAC/CDJKPoCttwAA
AAB/wAAAAAAAAEEgAAC92TSzPn8XgwAAAAB/wAAAAAAAAEEwAAC99hazPpBdTAAAAAB/wAAAAAAA
AEFAAAA8fVpqPoOffQAAAAB/wAAAAAAAAEFQAAC+fojLPiQJHQAAAAB/wAAAAAAAAEFgAAA+bocn
PqhYgwAAAAB/wAAAAAAAAEFwAAC/FYrdPmMuLQAAAAB/wAAAAAAAAEGAAAA/J/zqPzprLwAAAAB/
wAAAAAAAAEGIAAC+mK4tPpfO3gAAAAB/wAAAAAAAAEGQAAC+Lb8EPo2tqAAAAAB/wAAAAAAAAEGY
AAC+GnXJPZ2xRAAAAAB/wAAAAAAAAEGgAAC+RbIQPpInNQAAAAB/wAAAAAAAAEGoAAC972QgPcmK
AAAAAAB/wAAAAAAAAEGwAAA+dRenPuiCEwAAAAB/wAAAAAAAAEG4AAC+q3BmPknu0AAAAAB/wAAA
AAAAAEHAAAC7ksQQPoEHZAAAAAB/wAAAAAAAAEHIAAA+vlpFPstBLQAAAAB/wAAAAAAAAEHQAAA+
tn3TPrhmwgAAAAB/wAAAAAAAAEHYAAC9TKa7PiSg2AAAAAB/wAAAAAAAAEHgAAA/hFkYP2BtxQAA
AAB/wAAAAAAAAEHoAAC+rcP0Po3XHQAAAAB/wAAAAAAAAEHwAAA+IKrDPp0qngAAAAB/wAAAAAAA
AEH4AAA8ISghPkdQvgAAAAB/wAAAAAAAAEIAAAA/MmV8P4AZvwAAAAB/wAAAAAAAAEIEAAA+Mz4N
Pjqt5QAAAAB/wAAAAAAAAEIIAAC+l3Z2Pfwe3gAAAAB/wAAAAAAAAEIMAAC+0VeCPog7OQAAAAB/
wAAAAAAAAEIQAAA9fYIpPwP3VwAAAAB/wAAAAAAAAEIUAAA+UA1uPz+2NgAAAAB/wAAAAAAAAEIY
AAC9lNizPlW+RwAAAAB/wAAAAAAAAEIcAAC+Z3ajPo2bVQAAAAB/wAAAAAAAAEIgAAA+gbdtPlTJ
rgAAAAB/wAAAAAAAAEIkAAC+cO8EPqnRygAAAAB/wAAAAAAAAEIoAAA/DSdbPsO+RgAAAAB/wAAA
AAAAAEIsAAA9Y0PwPmN4uwAAAAB/wAAAAAAAAEIwAAC8yP45PqJClAAAAAB/wAAAAAAAAEI0AAC+
LFNZPmux1AAAAAB/wAAAAAAAAEI4AAA8pnmnPnwqewAAAAB/wAAAAAAAAEI8AAC+l2TXPnvpzQAA
AAB/wAAAAAAAAEJAAAC+N6DLPpVfCAAAAAB/wAAAAAAAAEJEAAA/lECZP6IPPwAAAAB/wAAAAAAA
AEJIAAA+EOWnPjJQHQAAAAB/wAAAAAAAAEJMAAC+IVRZPnSoeAAAAAB/wAAAAAAAAEJQAAC+S5tZ
Pl8qTAAAAAB/wAAAAAAAAEJUAAA/Kgx4P1PBAgAAAAB/wAAAAAAAAEJYAAC+s+YtPmEhzgAAAAB/
wAAAAAAAAEJcAAC+m9sQPkFctQAAAAB/wAAAAAAAAEJgAAA+R3mnPonzOQAAAAB/wAAAAAAAAEJk
AAC9WHFmPnPw8gAAAAB/wAAAAAAAAEJoAAA9stK7PptRvgAAAAB/wAAAAAAAAEJsAAC+KYt2Plmv
gwAAAAB/wAAAAAAAAEJwAAA+dbraPwNRQgAAAAB/wAAAAAAAAEJ0AAA9Gid+PrdC8AAAAAB/wAAA
AAAAAEJ4AAA+nPmaPp/L9gAAAAB/wAAAAAAAAEJ8AAC8wHLLPnVYIQAAAAB/wAAAAAAAAEKAAAA/
YUI/P3SEKgAAAAB/wAAAAAAAAEKCAAA9Jfe/Pg1GhwAAAAB/wAAAAAAAAEKEAAC/B9cWPivbwwAA
AAB/wAAAAAAAAEKGAAA+4j5TPxnW1QAAAAB/wAAAAAAAAEKIAAA+TMD8Pl5LmgAAAAB/wAAAAAAA
AEKKAAA+g/JmPyKVUwAAAAB/wAAAAAAAAEKMAAA9Y2sMPpFAaQAAAAB/wAAAAAAAAEKOAAC9/PNd
PltVhAAAAAB/wAAAAAAAAEKQAAC9iOGWPjYicQAAAAB/wAAAAAAAAEKSAAC+/WQtPj7HqAAAAAB/
wAAAAAAAAEKUAAA9llyjPlVKNAAAAAB/wAAAAAAAAEKWAAC8shuvPmVgoQAAAAB/wAAAAAAAAEKY
AAC+kVwtPk4BYAAAAAB/wAAAAAAAAEKaAAA/YNLqPyValAAAAAB/wAAAAAAAAEKcAAC+ELrAPld7
lwAAAAB/wAAAAAAAAEKeAAA+EaFAPw3ftgAAAAB/wAAAAAAAAEKgAAA+i4y6PmAF9wAAAAB/wAAA
AAAAAEKiAAA88JBoPpV5igAAAAB/wAAAAAAAAEKkAAC9boMtPoqGuwAAAAB/wAAAAAAAAEKmAAC+
sdqePhkBKwAAAAB/wAAAAAAAAEKoAAC+6S2aPoQ95QAAAAB/wAAAAAAAAEKqAAA/xv91P4YGHwAA
AAB/wAAAAAAAAEKsAAA/GzPqPrH/UAAAAAB/wAAAAAAAAEKuAAA+ZDLDPlc3TAAAAAB/wAAAAAAA
AEKwAAC95hcZPqQwTAAAAAB/wAAAAAAAAEKyAAC+oPYtPjvtNgAAAAB/wAAAAAAAAEK0AAA/Q2O2
P4CX9AAAAAB/wAAAAAAAAEK2AAC8yAkyPlRQrQAAAAB/wAAAAAAAAEK4AAC+k+hmPhXhtgAAAAB/
wAAAAAAAAEK6AAA+lKAcPmsAeQAAAAB/wAAAAAAAAEK8AAC+oq6/Pk2xtwAAAAB/wAAAAAAAAEK+
AAA+7TOaP0+DQAAAAAB/wAAAAAAAAELAAAA+nETaPr1jOgAAAAB/wAAAAAAAAELCAAA9GiKaPrEE
UgAAAAB/wAAAAAAAAELEAAC+txhgPlkBrAAAAAB/wAAAAAAAAELGAAC+wCotPmP6VwAAAAB/wAAA
AAAAAELIAAC+DkZZPpSsnQAAAAB/wAAAAAAAAELKAAC9+2yzPpqcLwAAAAB/wAAAAAAAAELMAAC8
hpZZPoj5tQAAAAB/wAAAAAAAAELOAAC+k0/GPjydsgAAAAB/wAAAAAAAAELQAAA+l3AcPnffDAAA
AAB/wAAAAAAAAELSAAC9w+9dPpQHvAAAAAB/wAAAAAAAAELUAAA+/6JTPw0vMQAAAAB/wAAAAAAA
AELWAAC+3miTPl9v6gAAAAB/wAAAAAAAAELYAAC+fo1ZPnDmLgAAAAB/wAAAAAAAAELaAAA9c+6a
PowAIQAAAAB/wAAAAAAAAELcAAC/FdUWPo9M0QAAAAB/wAAAAAAAAELeAAA9PvaaPnQCfQAAAAB/
wAAAAAAAAELgAAA+UeZRPpeOPwAAAAB/wAAAAAAAAELiAAA/DfkqP1HR4wAAAAB/wAAAAAAAAELk
AAA+tKSvPxqukgAAAAB/wAAAAAAAAELmAAC9qvNdPoVAkQAAAAB/wAAAAAAAAELoAAA95GWGPnnT
9QAAAAB/wAAAAAAAAELqAAC91dQgPr44cAAAAAB/wAAAAAAAAELsAAA+nG+aPwTylwAAAAB/wAAA
AAAAAELuAAA+ksJmPsntnQAAAAB/wAAAAAAAAELwAAA9oCH4PsrNaAAAAAB/wAAAAAAAAELyAAA+
w2AcPzX24QAAAAB/wAAAAAAAAEL0AAC+bQohPjxPQgAAAAB/wAAAAAAAAEL2AAC+MOjsPjh+kQAA
AAB/wAAAAAAAAEL4AAC+lkKtPmYG5AAAAAB/wAAAAAAAAEL6AAA9dZlFPnccvgAAAAB/wAAAAAAA
AA==</set>
      <set id="src_81" fmt="ptset">AAAABnNyY184MQAAAAAAAAAGAAAAfT+AAAA9xyWOPi1HsAAAAAB/wAAAAAAAAEAAAAC8sSLZPomY
dgAAAAB/wAAAAAAAAEBAAAC+X0S9PiBBmgAAAAB/wAAAAAAAAECAAAC9i9ofPgOCxwAAAAB/wAAA
AAAAAECgAAC9qREgPlOazwAAAAB/wAAAAAAAAEDAAAC9tzuSPeq+FAAAAAB/wAAAAAAAAEDgAAC9
moChPmCnHAAAAAB/wAAAAAAAAEEAAAC90OCOPhfqKwAAAAB/wAAAAAAAAEEQAAA8mR/rPhWzMwAA
AAB/wAAAAAAAAEEgAAA+RzakPqgMAAAAAAB/wAAAAAAAAEEwAAC9r8s8PnNJXgAAAAB/wAAAAAAA
AEFAAAC95+YQPjJFugAAAAB/wAAAAAAAAEFQAAA9HNi9Pkbg0wAAAAB/wAAAAAAAAEFgAAC+RwQ/
Pg83BwAAAAB/wAAAAAAAAEFwAAA9eowHPiYwIgAAAAB/wAAAAAAAAEGAAAA9pc6JPiuIHAAAAAB/
wAAAAAAAAEGIAAA9eVwqPkYONwAAAAB/wAAAAAAAAEGQAAC9FQJePi+KIQAAAAB/wAAAAAAAAEGY
AAA9PjH0Phu5qQAAAAB/wAAAAAAAAEGgAAC+UueHPgVQKwAAAAB/wAAAAAAAAEGoAAC8hbhsPj2G
7QAAAAB/wAAAAAAAAEGwAAA97g13PjdsQgAAAAB/wAAAAAAAAEG4AAA+/royPpgEMAAAAAB/wAAA
AAAAAEHAAAA+CA99PjqpiAAAAAB/wAAAAAAAAEHIAAC9EMtlPe6cOwAAAAB/wAAAAAAAAEHQAAC+
BC21PgTGdwAAAAB/wAAAAAAAAEHYAAC8zm+pPgrIvAAAAAB/wAAAAAAAAEHgAAA+wI5lPiQodwAA
AAB/wAAAAAAAAEHoAAA/KUVhPj6YEwAAAAB/wAAAAAAAAEHwAAA/AbAMPiySWgAAAAB/wAAAAAAA
AEH4AAA/Q9ijPm8xVAAAAAB/wAAAAAAAAEIAAAA/P8tbPkOYxwAAAAB/wAAAAAAAAEIEAAA/GHeh
PnbkyQAAAAB/wAAAAAAAAEIIAAA/OGdQPgwQuQAAAAB/wAAAAAAAAEIMAAA/TqL9Pk6qgQAAAAB/
wAAAAAAAAEIQAAA/gOgpPofsAgAAAAB/wAAAAAAAAEIUAAA/dmzGPoqP5wAAAAB/wAAAAAAAAEIY
AAA/LW1pPkiW6AAAAAB/wAAAAAAAAEIcAAA/ikxlPkpqvgAAAAB/wAAAAAAAAEIgAAA/PCaHPoZ1
CAAAAAB/wAAAAAAAAEIkAAA/UxxdPl7zVAAAAAB/wAAAAAAAAEIoAAA/gaEyPkGBpQAAAAB/wAAA
AAAAAEIsAAA/MMJUPmkheAAAAAB/wAAAAAAAAEIwAAA/ro5oPqAsWAAAAAB/wAAAAAAAAEI0AAA/
nV/xPmX2OgAAAAB/wAAAAAAAAEI4AAA/qZ2cPomHUQAAAAB/wAAAAAAAAEI8AAA/hDOvPriuEgAA
AAB/wAAAAAAAAEJAAAA/Y34OPiwKtwAAAAB/wAAAAAAAAEJEAAA/p40JPoBW+wAAAAB/wAAAAAAA
AEJIAAA/kLMCPmaD/AAAAAB/wAAAAAAAAEJMAAA/iSjYPjZybgAAAAB/wAAAAAAAAEJQAAA/iVHu
PnmhBAAAAAB/wAAAAAAAAEJUAAA/kwZNPkvl1AAAAAB/wAAAAAAAAEJYAAA/mEXYPoHN0gAAAAB/
wAAAAAAAAEJcAAA/pB20PmV/QwAAAAB/wAAAAAAAAEJgAAA/jwbuPnpdCwAAAAB/wAAAAAAAAEJk
AAA/lL2/PlRMPwAAAAB/wAAAAAAAAEJoAAA/jqwlPk6UygAAAAB/wAAAAAAAAEJsAAA/j3QXPimq
qgAAAAB/wAAAAAAAAEJwAAA/nLOMPl79dQAAAAB/wAAAAAAAAEJ0AAA/kuMIPiBgQAAAAAB/wAAA
AAAAAEJ4AAA/qZPlPnBPjQAAAAB/wAAAAAAAAEJ8AAA/TQYvPjKgHwAAAAB/wAAAAAAAAEKAAAA/
dDisPkAHGgAAAAB/wAAAAAAAAEKCAAA/lLRlPomsQQAAAAB/wAAAAAAAAEKEAAA/jr9VPijM6QAA
AAB/wAAAAAAAAEKGAAA/kE5FPoqSxgAAAAB/wAAAAAAAAEKIAAA/ltxfPnL0ygAAAAB/wAAAAAAA
AEKKAAA/k15TPnHEQQAAAAB/wAAAAAAAAEKMAAA/UlT2PkvL0QAAAAB/wAAAAAAAAEKOAAA/wlha
PqMeMAAAAAB/wAAAAAAAAEKQAAA/uWStPtpcQQAAAAB/wAAAAAAAAEKSAAA/lBSkPk+lXwAAAAB/
wAAAAAAAAEKUAAA/sIWaPrhBOQAAAAB/wAAAAAAAAEKWAAA/kM2/PjzpswAAAAB/wAAAAAAAAEKY
AAA/ahk0Pk4bKwAAAAB/wAAAAAAAAEKaAAA/ltkJPnDriQAAAAB/wAAAAAAAAEKcAAA/hc3WPmd4
pAAAAAB/wAAAAAAAAEKeAAA/iYd7Poc/CgAAAAB/wAAAAAAAAEKgAAA/gW8aPkAegwAAAAB/wAAA
AAAAAEKiAAA/poB3PhuMdgAAAAB/wAAAAAAAAEKkAAA/s6ifPoDk5wAAAAB/wAAAAAAAAEKmAAA/
q5APPkCGLgAAAAB/wAAAAAAAAEKoAAA/jp1GPmdCnQAAAAB/wAAAAAAAAEKqAAA/j1ZiPmf/VgAA
AAB/wAAAAAAAAEKsAAA/tSufPivWpgAAAAB/wAAAAAAAAEKuAAA/mu7EPrFOMQAAAAB/wAAAAAAA
AEKwAAA/ttF1PqtRtgAAAAB/wAAAAAAAAEKyAAA/iR38PoMYOAAAAAB/wAAAAAAAAEK0AAA/1na1
PxkAZwAAAAB/wAAAAAAAAEK2AAA/lZ/zPnB4UQAAAAB/wAAAAAAAAEK4AAA/xG6kPq+WlwAAAAB/
wAAAAAAAAEK6AAA/i78MPkVhgwAAAAB/wAAAAAAAAEK8AAA/0IMcPqie/gAAAAB/wAAAAAAAAEK+
AAA/idqtPk7LMgAAAAB/wAAAAAAAAELAAAA/iuyJPoRDoQAAAAB/wAAAAAAAAELCAAA/y4N1PpLw
JgAAAAB/wAAAAAAAAELEAAA/l7aiPoN3ZAAAAAB/wAAAAAAAAELGAAA/nF0/PoYO5gAAAAB/wAAA
AAAAAELIAAA/iAN/Pl4KMgAAAAB/wAAAAAAAAELKAAA/pgFVPlNSBgAAAAB/wAAAAAAAAELMAAA/
dpg8PjG6gQAAAAB/wAAAAAAAAELOAAA/p5XpPjSdWwAAAAB/wAAAAAAAAELQAAA/kP8FPlYwFAAA
AAB/wAAAAAAAAELSAAA/kiTuPm4McwAAAAB/wAAAAAAAAELUAAA/nbC6PoRcAgAAAAB/wAAAAAAA
AELWAAA/go45PpUyIQAAAAB/wAAAAAAAAELYAAA/iLtZPnAeawAAAAB/wAAAAAAAAELaAAA/ih6D
PklJTQAAAAB/wAAAAAAAAELcAAA/qj81Pl+lxwAAAAB/wAAAAAAAAELeAAA/XieKPpdqBQAAAAB/
wAAAAAAAAELgAAA/1KFWPuFDrQAAAAB/wAAAAAAAAELiAAA/yyxcPqmm/gAAAAB/wAAAAAAAAELk
AAA/l9O9Ppju8wAAAAB/wAAAAAAAAELmAAA/mgaSPkdALQAAAAB/wAAAAAAAAELoAAA/g6AtPgvm
YQAAAAB/wAAAAAAAAELqAAA/lBFlPnfqgAAAAAB/wAAAAAAAAELsAAA/lelTPoSUSQAAAAB/wAAA
AAAAAELuAAA/qLPIPuJnAAAAAAB/wAAAAAAAAELwAAA/sLJAPrFlUAAAAAB/wAAAAAAAAELyAAA/
jLoMPnViMwAAAAB/wAAAAAAAAEL0AAA/mDnrPnJs5wAAAAB/wAAAAAAAAEL2AAA/bb1ePhG/2AAA
AAB/wAAAAAAAAEL4AAA/hzHaPoJU4gAAAAB/wAAAAAAAAEL6AAA/wFl7PonZBgAAAAB/wAAAAAAA
AA==</set>
      <set id="src_91" fmt="ptset">AAAABnNyY185MQAAAAAAAAAGAAAAfT+AAAA+RS3KPl/tcAAAAAB/wAAAAAAAAEAAAAC9BscHPhnJ
FwAAAAB/wAAAAAAAAEBAAAC+SbzDPh/mTwAAAAB/wAAAAAAAAECAAAA9Udx4PjxZyAAAAAB/wAAA
AAAAAECgAAA+PbhzPi7YKQAAAAB/wAAAAAAAAEDAAAA8e5CMPpMc2AAAAAB/wAAAAAAAAEDgAAC+
s+nHPijRnQAAAAB/wAAAAAAAAEEAAAC+gOxyPhx4OgAAAAB/wAAAAAAAAEEQAAA9DScgPlLgygAA
AAB/wAAAAAAAAEEgAAA+xt2PPrYrmgAAAAB/wAAAAAAAAEEwAAC+DqNOPhNeFQAAAAB/wAAAAAAA
AEFAAAC9TZAdPj8qZAAAAAB/wAAAAAAAAEFQAAC94TlFPhmeSQAAAAB/wAAAAAAAAEFgAAA9jpEF
PkHUgQAAAAB/wAAAAAAAAEFwAAA9biR3PmXWuAAAAAB/wAAAAAAAAEGAAAA+rHKlPpQNlgAAAAB/
wAAAAAAAAEGIAAA74tBGPkCdqQAAAAB/wAAAAAAAAEGQAAC9BxYUPodSfAAAAAB/wAAAAAAAAEGY
AAA+SChGPjW3zAAAAAB/wAAAAAAAAEGgAAC+TAEmPhirjAAAAAB/wAAAAAAAAEGoAAC+WVzCPiN4
LQAAAAB/wAAAAAAAAEGwAAC+nflLPgbAwgAAAAB/wAAAAAAAAEG4AAC9lbxePnDcTAAAAAB/wAAA
AAAAAEHAAAA+i7dHPlAs6wAAAAB/wAAAAAAAAEHIAAA+GzOYPl29iQAAAAB/wAAAAAAAAEHQAAC9
XdU3PoXl8AAAAAB/wAAAAAAAAEHYAAA/X33IPsO5yQAAAAB/wAAAAAAAAEHgAAA/CTZyPpQrPgAA
AAB/wAAAAAAAAEHoAAA/dK6cPoTJswAAAAB/wAAAAAAAAEHwAAA/xIV/Prn5LgAAAAB/wAAAAAAA
AEH4AAA/jPeOPln5ZwAAAAB/wAAAAAAAAEIAAAA/kAxNPpO6igAAAAB/wAAAAAAAAEIEAAA/Ze+H
Pp7f7AAAAAB/wAAAAAAAAEIIAAA/PDHHPoaIhQAAAAB/wAAAAAAAAEIMAAA/tkWOPpvQ0gAAAAB/
wAAAAAAAAEIQAAA/q6HbPl8rKgAAAAB/wAAAAAAAAEIUAAA/2W1/PoHFNgAAAAB/wAAAAAAAAEIY
AAA/m6c5Pp2i+QAAAAB/wAAAAAAAAEIcAAA/x+85PpMqdQAAAAB/wAAAAAAAAEIgAAA/nnbzPn8m
9AAAAAB/wAAAAAAAAEIkAAA/tWeOPq4rbwAAAAB/wAAAAAAAAEIoAAA/pbSOPpweswAAAAB/wAAA
AAAAAEIsAAA/0DlEPwwX1AAAAAB/wAAAAAAAAEIwAAA/tZubPoe1ngAAAAB/wAAAAAAAAEI0AAA/
xXaOPq2LmgAAAAB/wAAAAAAAAEI4AABABIvHPxJ9iwAAAAB/wAAAAAAAAEI8AAA/8zXjPse+3QAA
AAB/wAAAAAAAAEJAAABAAWXHPopGEgAAAAB/wAAAAAAAAEJEAAA/9QDkPk0llwAAAAB/wAAAAAAA
AEJIAAA/wA45PmJFgAAAAAB/wAAAAAAAAEJMAAA/3lw5Po/OMQAAAAB/wAAAAAAAAEJQAAA/1cfk
Pn6rNwAAAAB/wAAAAAAAAEJUAAA/4gmOPpiSUwAAAAB/wAAAAAAAAEJYAABABhZyPpQ41QAAAAB/
wAAAAAAAAEJcAAA/1iOOPolETAAAAAB/wAAAAAAAAEJgAAA/6mbzPtuiMAAAAAB/wAAAAAAAAEJk
AAA/74cpPsmr2gAAAAB/wAAAAAAAAEJoAAA/8ZM5PrBXPQAAAAB/wAAAAAAAAEJsAAA/4Z2OPpLG
lAAAAAB/wAAAAAAAAEJwAAA/2WLjPpuBFgAAAAB/wAAAAAAAAEJ0AABACxwcPxuqsgAAAAB/wAAA
AAAAAEJ4AAA/31A/Pn7YCAAAAAB/wAAAAAAAAEJ8AAA/8xY5PnQBGAAAAAB/wAAAAAAAAEKAAAA/
6+OOPno2jAAAAAB/wAAAAAAAAEKCAAA/6wY5Po5BFAAAAAB/wAAAAAAAAEKEAAA/2w2OPqIDDQAA
AAB/wAAAAAAAAEKGAAA//zw5PqUwqwAAAAB/wAAAAAAAAEKIAAA/9kbzPlhPeAAAAAB/wAAAAAAA
AEKKAABABx0cPsoV1AAAAAB/wAAAAAAAAEKMAAA/5WA5PpEgwAAAAAB/wAAAAAAAAEKOAAA/8AeO
PooSAQAAAAB/wAAAAAAAAEKQAAA//+M5PwS5LwAAAAB/wAAAAAAAAEKSAABAJCrIPxlS2AAAAAB/
wAAAAAAAAEKUAAA/+muPPnQvrQAAAAB/wAAAAAAAAEKWAABAB4jHPrvMbQAAAAB/wAAAAAAAAEKY
AABABnIcPqqD5wAAAAB/wAAAAAAAAEKaAABACCTyPuHnTwAAAAB/wAAAAAAAAEKcAAA/7vLjPpr7
1gAAAAB/wAAAAAAAAEKeAAA/4vzkPrCbygAAAAB/wAAAAAAAAEKgAABABRscPp9lggAAAAB/wAAA
AAAAAEKiAAA/1wzkPqGEDAAAAAB/wAAAAAAAAEKkAABALREcPwH45wAAAAB/wAAAAAAAAEKmAAA/
9/yOPpRu3gAAAAB/wAAAAAAAAEKoAAA/6dPkPrGABAAAAAB/wAAAAAAAAEKqAAA/4R9+PrpTTwAA
AAB/wAAAAAAAAEKsAAA/xR2XPpc6eAAAAAB/wAAAAAAAAEKuAABAC1nHPlOA5QAAAAB/wAAAAAAA
AEKwAABADI/HPooMwwAAAAB/wAAAAAAAAEKyAABAAzWoPq3I3QAAAAB/wAAAAAAAAEK0AABADynH
Ps5laAAAAAB/wAAAAAAAAEK2AAA/9SzkPrOwNwAAAAB/wAAAAAAAAEK4AABAFZVyPszJTQAAAAB/
wAAAAAAAAEK6AABAIYfXPtPxLwAAAAB/wAAAAAAAAEK8AABADa4cPups2QAAAAB/wAAAAAAAAEK+
AAA/3wtQPll94wAAAAB/wAAAAAAAAELAAABAD2oHPtKfdAAAAAB/wAAAAAAAAELCAABAG11yPuCd
LAAAAAB/wAAAAAAAAELEAAA/29OOPmhAZgAAAAB/wAAAAAAAAELGAABABSXHPnFETgAAAAB/wAAA
AAAAAELIAABABkMcPpFWagAAAAB/wAAAAAAAAELKAABACjY5Pp/QhAAAAAB/wAAAAAAAAELMAAA/
31rkPqeKewAAAAB/wAAAAAAAAELOAAA/+gLkPuFTxAAAAAB/wAAAAAAAAELQAAA/4aqOPoWgEQAA
AAB/wAAAAAAAAELSAABAC5XHPuq/xAAAAAB/wAAAAAAAAELUAABAMGhyPtsj0gAAAAB/wAAAAAAA
AELWAABAQ7QzPz3zlwAAAAB/wAAAAAAAAELYAAA/9VjkPrA3qgAAAAB/wAAAAAAAAELaAAA//WO5
PtmJmgAAAAB/wAAAAAAAAELcAABAGjTuPrhvSAAAAAB/wAAAAAAAAELeAAA/6e/kPpS7FAAAAAB/
wAAAAAAAAELgAAA/+pLkPq/jrAAAAAB/wAAAAAAAAELiAABAGHccPpPOKAAAAAB/wAAAAAAAAELk
AABAAJA3PyIHMQAAAAB/wAAAAAAAAELmAABACtIFPrMjWQAAAAB/wAAAAAAAAELoAABAB1PHPrDD
8QAAAAB/wAAAAAAAAELqAABADRqdPuULRQAAAAB/wAAAAAAAAELsAABAGUscPmxnXwAAAAB/wAAA
AAAAAELuAABAD+lLPuvRmQAAAAB/wAAAAAAAAELwAABAGnwcPr8sQwAAAAB/wAAAAAAAAELyAAA/
zgQKPosA6QAAAAB/wAAAAAAAAEL0AABAFYkSPrWwEwAAAAB/wAAAAAAAAEL2AAA/2zOOPo4V6gAA
AAB/wAAAAAAAAEL4AABAD+yRPswbHQAAAAB/wAAAAAAAAEL6AABACt4dPqEwwgAAAAB/wAAAAAAA
AA==</set>
      <set id="src_101" fmt="ptset">AAAAB3NyY18xMDEAAAAAAAAABgAAAH0/gAAAPdiXQz7QXa8AAAAAf8AAAAAAAABAAAAAvorDlj52
ST0AAAAAf8AAAAAAAABAQAAAvqR/AD4OdecAAAAAf8AAAAAAAABAgAAAviRMOj54MeAAAAAAf8AA
AAAAAABAoAAAO4muYD6ceUAAAAAAf8AAAAAAAABAwAAAvaw3XD6Ol0IAAAAAf8AAAAAAAABA4AAA
vqPi3D5e0u0AAAAAf8AAAAAAAABBAAAAviGLUT4vUMEAAAAAf8AAAAAAAABBEAAAvSjkJj43PHsA
AAAAf8AAAAAAAABBIAAAPmSy6j7NWM4AAAAAf8AAAAAAAABBMAAAvhtuSj5jTUsAAAAAf8AAAAAA
AABBQAAAP0oIWj83jnIAAAAAf8AAAAAAAABBUAAAPAz2xj50sMkAAAAAf8AAAAAAAABBYAAAPh+6
ND5N6fUAAAAAf8AAAAAAAABBcAAAvn/Vsz5Djv0AAAAAf8AAAAAAAABBgAAAvh4+hD6UhDEAAAAA
f8AAAAAAAABBiAAAveBe3D6DCfcAAAAAf8AAAAAAAABBkAAAvkbvzD5OSwYAAAAAf8AAAAAAAABB
mAAAPxFQkT9GCwsAAAAAf8AAAAAAAABBoAAAu9BFYD5xWg8AAAAAf8AAAAAAAABBqAAAPQSXxj6a
ausAAAAAf8AAAAAAAABBsAAAvgALHj4iS8oAAAAAf8AAAAAAAABBuAAAvkbPKT45XFAAAAAAf8AA
AAAAAABBwAAAPxs6Iz8+AvwAAAAAf8AAAAAAAABByAAAPUS2KD5/22kAAAAAf8AAAAAAAABB0AAA
vhACxD5H52cAAAAAf8AAAAAAAABB2AAAPrLflj5ZlEwAAAAAf8AAAAAAAABB4AAAPxO71T56g/IA
AAAAf8AAAAAAAABB6AAAP1HSwT6Mkw0AAAAAf8AAAAAAAABB8AAAP6NZhj6V1uQAAAAAf8AAAAAA
AABB+AAAP8Z5Dj7CNccAAAAAf8AAAAAAAABCAAAAP6XYiT7DBmIAAAAAf8AAAAAAAABCBAAAP4E0
mj6ondwAAAAAf8AAAAAAAABCCAAAP9+0Fz7xUXkAAAAAf8AAAAAAAABCDAAAP/EYQj7Ty9IAAAAA
f8AAAAAAAABCEAAAP8g0Aj7WJ48AAAAAf8AAAAAAAABCFAAAP+DsHz7xfaMAAAAAf8AAAAAAAABC
GAAAP9mj3j78rjsAAAAAf8AAAAAAAABCHAAAQAmr3T7dygAAAAAAf8AAAAAAAABCIAAAP+bcGD82
Re8AAAAAf8AAAAAAAABCJAAAQAJkcT8I3AkAAAAAf8AAAAAAAABCKAAAQABKvz7maPsAAAAAf8AA
AAAAAABCLAAAQAHhUD6rqq0AAAAAf8AAAAAAAABCMAAAQApQVT7UPPUAAAAAf8AAAAAAAABCNAAA
QAni5j8nlggAAAAAf8AAAAAAAABCOAAAQB8N5z77lVMAAAAAf8AAAAAAAABCPAAAP+wBvj8S+L0A
AAAAf8AAAAAAAABCQAAAQAGLSz7v0j4AAAAAf8AAAAAAAABCRAAAP/+/Dz8EakkAAAAAf8AAAAAA
AABCSAAAQAx/nT8IvR8AAAAAf8AAAAAAAABCTAAAQAYQSD8BNyoAAAAAf8AAAAAAAABCUAAAQA4Z
cT8dd/QAAAAAf8AAAAAAAABCVAAAP9ohrz8FhboAAAAAf8AAAAAAAABCWAAAP9+LZj7xsTUAAAAA
f8AAAAAAAABCXAAAQBzJQj86GNgAAAAAf8AAAAAAAABCYAAAQAVPjT66JlMAAAAAf8AAAAAAAABC
ZAAAQAkpNj7iVMgAAAAAf8AAAAAAAABCaAAAQBO7/j7wxI8AAAAAf8AAAAAAAABCbAAAQBbpEj8D
qn8AAAAAf8AAAAAAAABCcAAAP+/6KT8JNF4AAAAAf8AAAAAAAABCdAAAQB8nWz72oIoAAAAAf8AA
AAAAAABCeAAAQCap7j75LcQAAAAAf8AAAAAAAABCfAAAQBFczz8sZ14AAAAAf8AAAAAAAABCgAAA
QAV+TD7jphcAAAAAf8AAAAAAAABCggAAQB+8AT8BV/MAAAAAf8AAAAAAAABChAAAQAIRjT7ZWRwA
AAAAf8AAAAAAAABChgAAQCSktT8fxV0AAAAAf8AAAAAAAABCiAAAQDAnUj8cyyoAAAAAf8AAAAAA
AABCigAAQBthMT8T/90AAAAAf8AAAAAAAABCjAAAQAlYxj7RMuUAAAAAf8AAAAAAAABCjgAAQASh
BD6nJ9gAAAAAf8AAAAAAAABCkAAAQAbF8z7bdEYAAAAAf8AAAAAAAABCkgAAQCBq1z8RlTIAAAAA
f8AAAAAAAABClAAAQANfLz8GICcAAAAAf8AAAAAAAABClgAAQBY5OD7pToAAAAAAf8AAAAAAAABC
mAAAQCJOET7vD4wAAAAAf8AAAAAAAABCmgAAQBbmPz7ibbUAAAAAf8AAAAAAAABCnAAAQAzZjj8E
ZiUAAAAAf8AAAAAAAABCngAAQAooTz8KzFEAAAAAf8AAAAAAAABCoAAAQGLxBz8O8asAAAAAf8AA
AAAAAABCogAAQBDE1j8EIh0AAAAAf8AAAAAAAABCpAAAQESc6j8Gdz4AAAAAf8AAAAAAAABCpgAA
QDS8TD8cTT4AAAAAf8AAAAAAAABCqAAAQBvKtz8APNEAAAAAf8AAAAAAAABCqgAAQBnFnj7nxFEA
AAAAf8AAAAAAAABCrAAAQDvKjj8n1GoAAAAAf8AAAAAAAABCrgAAQCUScz8AFvAAAAAAf8AAAAAA
AABCsAAAQCKMyz7TcWsAAAAAf8AAAAAAAABCsgAAQCRw5j78Cq8AAAAAf8AAAAAAAABCtAAAQDF1
Hj8lRYsAAAAAf8AAAAAAAABCtgAAQBd2uj8OCD4AAAAAf8AAAAAAAABCuAAAQA0Kbj7DD6oAAAAA
f8AAAAAAAABCugAAQBE6wT7E+cAAAAAAf8AAAAAAAABCvAAAQAXcfT6vCD0AAAAAf8AAAAAAAABC
vgAAQAZdXz7eIcUAAAAAf8AAAAAAAABCwAAAQBJvyD6wzmUAAAAAf8AAAAAAAABCwgAAQAVO7z6Y
JUgAAAAAf8AAAAAAAABCxAAAQAuqwz7mXVkAAAAAf8AAAAAAAABCxgAAQAtBFz8C970AAAAAf8AA
AAAAAABCyAAAP+51Ez6ZJlAAAAAAf8AAAAAAAABCygAAQCP2BT8RglwAAAAAf8AAAAAAAABCzAAA
QAuxWD75O/QAAAAAf8AAAAAAAABCzgAAQEX8nT7cn68AAAAAf8AAAAAAAABC0AAAQC6VGT7az48A
AAAAf8AAAAAAAABC0gAAQBdwdz8DAnMAAAAAf8AAAAAAAABC1AAAQBnEXj7dj2oAAAAAf8AAAAAA
AABC1gAAQBOq+j6rmkgAAAAAf8AAAAAAAABC2AAAQCFd4z7MaLgAAAAAf8AAAAAAAABC2gAAQFQR
Dj8VrhkAAAAAf8AAAAAAAABC3AAAQCUM5T8SC2MAAAAAf8AAAAAAAABC3gAAQC9XyD8BtGQAAAAA
f8AAAAAAAABC4AAAQD2ZGD8jCCAAAAAAf8AAAAAAAABC4gAAQBwq8D7b0LYAAAAAf8AAAAAAAABC
5AAAQBwMdj8ByZoAAAAAf8AAAAAAAABC5gAAQBaPGz7KhwIAAAAAf8AAAAAAAABC6AAAQBz5GT79
QOoAAAAAf8AAAAAAAABC6gAAQBBeMT6+qPUAAAAAf8AAAAAAAABC7AAAQDVV3T8jU9AAAAAAf8AA
AAAAAABC7gAAQDIsHD7czTsAAAAAf8AAAAAAAABC8AAAQCAXez6o4/UAAAAAf8AAAAAAAABC8gAA
QDt7lT8LcEMAAAAAf8AAAAAAAABC9AAAQAN4fz6t4Q8AAAAAf8AAAAAAAABC9gAAQDskmT6wCBMA
AAAAf8AAAAAAAABC+AAAQCXGKD6hWBIAAAAAf8AAAAAAAABC+gAAQCvU4D7p2ZQAAAAAf8AAAAAA
AAA=</set>
      <set id="src_111" fmt="ptset">AAAAB3NyY18xMTEAAAAAAAAABgAAAH0/gAAAP1d0Gz9FPgkAAAAAf8AAAAAAAABAAAAAPeHQ0z7o
LxkAAAAAf8AAAAAAAABAQAAAvXaWiD5MRDIAAAAAf8AAAAAAAABAgAAAvmqvxz46jQkAAAAAf8AA
AAAAAABAoAAAvndHoT5AxkEAAAAAf8AAAAAAAABAwAAAvTRNRz47vQIAAAAAf8AAAAAAAABA4AAA
veJgOz4/byMAAAAAf8AAAAAAAABBAAAAvb4g4D6Lg98AAAAAf8AAAAAAAABBEAAAvYLk8z4/B54A
AAAAf8AAAAAAAABBIAAAvgEd0j2tRnIAAAAAf8AAAAAAAABBMAAAvg13hD6DVWcAAAAAf8AAAAAA
AABBQAAAvjgPjD4xH1wAAAAAf8AAAAAAAABBUAAAvqq1cD4l3r0AAAAAf8AAAAAAAABBYAAAvbzO
UD5shMUAAAAAf8AAAAAAAABBcAAAvqwjBT4Md24AAAAAf8AAAAAAAABBgAAAPi9BPD6vn0UAAAAA
f8AAAAAAAABBiAAAPXDmLj4Tu30AAAAAf8AAAAAAAABBkAAAPUZTYD5hZgkAAAAAf8AAAAAAAABB
mAAAvi9b0z5JbbwAAAAAf8AAAAAAAABBoAAAulWGWT3hMz4AAAAAf8AAAAAAAABBqAAAPzRbuD8i
9dcAAAAAf8AAAAAAAABBsAAAPjJfwT41oIcAAAAAf8AAAAAAAABBuAAAvddOAT36YbIAAAAAf8AA
AAAAAABBwAAAvRfY8T5801oAAAAAf8AAAAAAAABByAAAPoGr6z43l2MAAAAAf8AAAAAAAABB0AAA
PeXafz42uCsAAAAAf8AAAAAAAABB2AAAP0BWFj6P73AAAAAAf8AAAAAAAABB4AAAP4JZ7D7Xmn8A
AAAAf8AAAAAAAABB6AAAP4P4DT6TXd0AAAAAf8AAAAAAAABB8AAAQA8VDD8FaRQAAAAAf8AAAAAA
AABB+AAAQCijuD98HDQAAAAAf8AAAAAAAABCAAAAP+FT5z5db5YAAAAAf8AAAAAAAABCBAAAP7Po
uz6LRxwAAAAAf8AAAAAAAABCCAAAQAXJ6z8CXzYAAAAAf8AAAAAAAABCDAAAQA/Npj7Mn7cAAAAA
f8AAAAAAAABCEAAAQAt4Nz750BAAAAAAf8AAAAAAAABCFAAAP9feVz7rtVAAAAAAf8AAAAAAAABC
GAAAQCmOyz8TiEoAAAAAf8AAAAAAAABCHAAAQDsXsT8A9IUAAAAAf8AAAAAAAABCIAAAQCjhhD7C
QKMAAAAAf8AAAAAAAABCJAAAQIgv1z+6hk4AAAAAf8AAAAAAAABCKAAAQDjdfT663GYAAAAAf8AA
AAAAAABCLAAAQD3aAj7ZBYIAAAAAf8AAAAAAAABCMAAAQFWFGD9EwIAAAAAAf8AAAAAAAABCNAAA
QBaloD8974gAAAAAf8AAAAAAAABCOAAAQGaVyz8jZDYAAAAAf8AAAAAAAABCPAAAQCnBHz788MEA
AAAAf8AAAAAAAABCQAAAQEHUOT6DHzAAAAAAf8AAAAAAAABCRAAAQDKiKj8QiSMAAAAAf8AAAAAA
AABCSAAAQFC7Vj7J988AAAAAf8AAAAAAAABCTAAAQC9Ecj7cukIAAAAAf8AAAAAAAABCUAAAQDP8
Aj6yFnsAAAAAf8AAAAAAAABCVAAAQEKcuT4tn34AAAAAf8AAAAAAAABCWAAAQCaY9z6yYa8AAAAA
f8AAAAAAAABCXAAAQHFDED93osEAAAAAf8AAAAAAAABCYAAAQEqnlT8AND0AAAAAf8AAAAAAAABC
ZAAAQE/dTD81a5kAAAAAf8AAAAAAAABCaAAAQHYGsT7zF64AAAAAf8AAAAAAAABCbAAAQCEsez57
JIsAAAAAf8AAAAAAAABCcAAAQElfkD69AWkAAAAAf8AAAAAAAABCdAAAQFmHSj9Bxc8AAAAAf8AA
AAAAAABCeAAAQE8NVz7oFm0AAAAAf8AAAAAAAABCfAAAQDW77T7/EI4AAAAAf8AAAAAAAABCgAAA
QHNCWT7uEUcAAAAAf8AAAAAAAABCggAAQEf0cz6ybtsAAAAAf8AAAAAAAABChAAAQGgXyz8gcVUA
AAAAf8AAAAAAAABChgAAQIfFoz9tZ74AAAAAf8AAAAAAAABCiAAAQFpzcj8II4wAAAAAf8AAAAAA
AABCigAAQCnqFj7bj5kAAAAAf8AAAAAAAABCjAAAQEZQGT7rhXQAAAAAf8AAAAAAAABCjgAAQEP7
NT8zUeUAAAAAf8AAAAAAAABCkAAAQGiT1j7r438AAAAAf8AAAAAAAABCkgAAQFyLGT80jzoAAAAA
f8AAAAAAAABClAAAQGQJlD8+FssAAAAAf8AAAAAAAABClgAAQIaiVz8QVYAAAAAAf8AAAAAAAABC
mAAAQFw+0T7YG0wAAAAAf8AAAAAAAABCmgAAQEwtZz8B11IAAAAAf8AAAAAAAABCnAAAQCiyCT7t
6WMAAAAAf8AAAAAAAABCngAAQGa8jj8t6LYAAAAAf8AAAAAAAABCoAAAQCneuj6/2MsAAAAAf8AA
AAAAAABCogAAQHUjTD8lxWsAAAAAf8AAAAAAAABCpAAAQFYymT7BFwUAAAAAf8AAAAAAAABCpgAA
QGgy8T8VTlYAAAAAf8AAAAAAAABCqAAAQEzowz7o+38AAAAAf8AAAAAAAABCqgAAQEMWlz8fC5wA
AAAAf8AAAAAAAABCrAAAQGISij8v7/4AAAAAf8AAAAAAAABCrgAAQIGLMz8bSHIAAAAAf8AAAAAA
AABCsAAAQBN9qT6GMYcAAAAAf8AAAAAAAABCsgAAQFVA0T8mmYkAAAAAf8AAAAAAAABCtAAAQGZ9
8j6YDgIAAAAAf8AAAAAAAABCtgAAQDqelT7cVuEAAAAAf8AAAAAAAABCuAAAQDufez63HxwAAAAA
f8AAAAAAAABCugAAQEKlxT6o0S4AAAAAf8AAAAAAAABCvAAAQEx0GT7H9Q0AAAAAf8AAAAAAAABC
vgAAQGlCbT6RHS4AAAAAf8AAAAAAAABCwAAAQGL5RT8yB2cAAAAAf8AAAAAAAABCwgAAQGS/7z74
83wAAAAAf8AAAAAAAABCxAAAQHjpGj8f4BcAAAAAf8AAAAAAAABCxgAAQHSEOz8HmooAAAAAf8AA
AAAAAABCyAAAQH9Qoj9O7MgAAAAAf8AAAAAAAABCygAAQEXIij7s3IEAAAAAf8AAAAAAAABCzAAA
QHa5DD70doUAAAAAf8AAAAAAAABCzgAAQFVb+z9DLbIAAAAAf8AAAAAAAABC0AAAQGMWZT6p+2IA
AAAAf8AAAAAAAABC0gAAQJsqrz8gRBcAAAAAf8AAAAAAAABC1AAAQFTbRj8czBoAAAAAf8AAAAAA
AABC1gAAQFWaYD8FFd8AAAAAf8AAAAAAAABC2AAAQC5mNj6loeEAAAAAf8AAAAAAAABC2gAAQJWg
Zz9gEeoAAAAAf8AAAAAAAABC3AAAQIHQ7z6yD8EAAAAAf8AAAAAAAABC3gAAQGGvsD85gQAAAAAA
f8AAAAAAAABC4AAAQF8mqT5zjiQAAAAAf8AAAAAAAABC4gAAQH+8Wz8xEWAAAAAAf8AAAAAAAABC
5AAAQEGQaz76DIkAAAAAf8AAAAAAAABC5gAAQEKNUD6YmT0AAAAAf8AAAAAAAABC6AAAQFiE2j79
PPwAAAAAf8AAAAAAAABC6gAAQDVBIz5w97oAAAAAf8AAAAAAAABC7AAAQFr9Cz65N80AAAAAf8AA
AAAAAABC7gAAQDxCWj6E5CAAAAAAf8AAAAAAAABC8AAAQDsCQj9HTzIAAAAAf8AAAAAAAABC8gAA
QFUuGT8eHC8AAAAAf8AAAAAAAABC9AAAQB31OT9TaogAAAAAf8AAAAAAAABC9gAAQCqCeT7ehyUA
AAAAf8AAAAAAAABC+AAAQF8YDz6tojcAAAAAf8AAAAAAAABC+gAAQHY3Tz8pPcEAAAAAf8AAAAAA
AAA=</set>
      <set id="src_121" fmt="ptset">AAAAB3NyY18xMjEAAAAAAAAABgAAAH0/gAAAPZGjqT6afmkAAAAAf8AAAAAAAABAAAAAPPVu1z7A
33cAAAAAf8AAAAAAAABAQAAAPjWSnj6GhaMAAAAAf8AAAAAAAABAgAAAPjht1j7PGPMAAAAAf8AA
AAAAAABAoAAAvLPhjz6f3hMAAAAAf8AAAAAAAABAwAAAvg4PGD50R2oAAAAAf8AAAAAAAABA4AAA
vjgnDj5/epMAAAAAf8AAAAAAAABBAAAAPeSh3T6mjOcAAAAAf8AAAAAAAABBEAAAvSXMOD4V9mUA
AAAAf8AAAAAAAABBIAAAvqQeSj5EJ2cAAAAAf8AAAAAAAABBMAAAvoaGoz45y/UAAAAAf8AAAAAA
AABBQAAAPT8RJj55s80AAAAAf8AAAAAAAABBUAAAPqApHT5kphgAAAAAf8AAAAAAAABBYAAAPhph
aj5Mcz4AAAAAf8AAAAAAAABBcAAAPYHbnz4uQ5cAAAAAf8AAAAAAAABBgAAAPTlZHD4n8ngAAAAA
f8AAAAAAAABBiAAAvjjeMT6T1JQAAAAAf8AAAAAAAABBkAAAPJUj/z6C/fgAAAAAf8AAAAAAAABB
mAAAvnPHyT4Ng0UAAAAAf8AAAAAAAABBoAAAPlZEOT5MO04AAAAAf8AAAAAAAABBqAAAPvXzUT7L
nuQAAAAAf8AAAAAAAABBsAAAvksvYD5bLfMAAAAAf8AAAAAAAABBuAAAPRtHMT5G2gAAAAAAf8AA
AAAAAABBwAAAvg5zeT5fMfYAAAAAf8AAAAAAAABByAAAvlt2LD5eLuQAAAAAf8AAAAAAAABB0AAA
PkfJ0T6JQ5wAAAAAf8AAAAAAAABB2AAAPwz5Jz6x9sgAAAAAf8AAAAAAAABB4AAAP12qDj6VSHUA
AAAAf8AAAAAAAABB6AAAP43roT6A7hwAAAAAf8AAAAAAAABB8AAAP8o3oT7OADUAAAAAf8AAAAAA
AABB+AAAQAH9BD8AtWAAAAAAf8AAAAAAAABCAAAAP8lYbj7Cp0sAAAAAf8AAAAAAAABCBAAAQC+X
aj71DHIAAAAAf8AAAAAAAABCCAAAQC4MNz7foLcAAAAAf8AAAAAAAABCDAAAQFFd0D8GqCwAAAAA
f8AAAAAAAABCEAAAQCYJBD7YTAoAAAAAf8AAAAAAAABCFAAAQEI/aj8c9msAAAAAf8AAAAAAAABC
GAAAQFS0Nz7ANa0AAAAAf8AAAAAAAABCHAAAQCthBD772NIAAAAAf8AAAAAAAABCIAAAQERt0D8F
r94AAAAAf8AAAAAAAABCJAAAQGbnaj7wHhoAAAAAf8AAAAAAAABCKAAAQGfxBD6n1pcAAAAAf8AA
AAAAAABCLAAAQHRCnT8bN8MAAAAAf8AAAAAAAABCMAAAQFZsZD64jD0AAAAAf8AAAAAAAABCNAAA
QDwV0T8Bzm8AAAAAf8AAAAAAAABCOAAAQFfBBD6jY2gAAAAAf8AAAAAAAABCPAAAQIEAgj8RBaEA
AAAAf8AAAAAAAABCQAAAQIUEaz8U+OEAAAAAf8AAAAAAAABCRAAAQGZxBD6+XlIAAAAAf8AAAAAA
AABCSAAAQHHqnT8DnJ8AAAAAf8AAAAAAAABCTAAAQGDr0D8/C3wAAAAAf8AAAAAAAABCUAAAQIht
Tz8FOj8AAAAAf8AAAAAAAABCVAAAQF3pBD6w0bQAAAAAf8AAAAAAAABCWAAAQF4gNz8h5wwAAAAA
f8AAAAAAAABCXAAAQH3P8z8rCbUAAAAAf8AAAAAAAABCYAAAQIG6gj8Qk50AAAAAf8AAAAAAAABC
ZAAAQGa3aj7o4qcAAAAAf8AAAAAAAABCaAAAQHe3aj7SofUAAAAAf8AAAAAAAABCbAAAQIcbiD6b
GPcAAAAAf8AAAAAAAABCcAAAQIXxTz8wFy8AAAAAf8AAAAAAAABCdAAAQKSpwD7PJpEAAAAAf8AA
AAAAAABCeAAAQG+h0D8RxKQAAAAAf8AAAAAAAABCfAAAQIJFTz6sSfEAAAAAf8AAAAAAAABCgAAA
QI0u6D7eqpEAAAAAf8AAAAAAAABCggAAQIYdTz8QMpcAAAAAf8AAAAAAAABChAAAQI0JwD8iC5EA
AAAAf8AAAAAAAABChgAAQJdm6D8vmq0AAAAAf8AAAAAAAABCiAAAQJmFTz7v7SoAAAAAf8AAAAAA
AABCigAAQJbqGz8XNuoAAAAAf8AAAAAAAABCjAAAQIWtTz8NSboAAAAAf8AAAAAAAABCjgAAQIrC
6D8Ql2gAAAAAf8AAAAAAAABCkAAAQHuBBD8lMtYAAAAAf8AAAAAAAABCkgAAQI77tT7N4lsAAAAA
f8AAAAAAAABClAAAQJTvFj8XQJ4AAAAAf8AAAAAAAABClgAAQIMNTz79ni0AAAAAf8AAAAAAAABC
mAAAQILggj6ZBNkAAAAAf8AAAAAAAABCmgAAQJgbtT6/qsAAAAAAf8AAAAAAAABCnAAAQIiQgj8s
zVcAAAAAf8AAAAAAAABCngAAQIQCGz8Q/NwAAAAAf8AAAAAAAABCoAAAQIoEgj8XszAAAAAAf8AA
AAAAAABCogAAQK5FTj9B9KoAAAAAf8AAAAAAAABCpAAAQINDtT8NOtAAAAAAf8AAAAAAAABCpgAA
QIvbtT78L5YAAAAAf8AAAAAAAABCqAAAQIMA3T8ABGAAAAAAf8AAAAAAAABCqgAAQJECGz8Uq8AA
AAAAf8AAAAAAAABCrAAAQJGrTz7l6D0AAAAAf8AAAAAAAABCrgAAQJwBTz8hK5oAAAAAf8AAAAAA
AABCsAAAQHZ/8z8ao5gAAAAAf8AAAAAAAABCsgAAQI8tTj8OFlkAAAAAf8AAAAAAAABCtAAAQJCm
6D7pnmIAAAAAf8AAAAAAAABCtgAAQI9a6D8uxGkAAAAAf8AAAAAAAABCuAAAQIsSaD81DFoAAAAA
f8AAAAAAAABCugAAQH7baj89F88AAAAAf8AAAAAAAABCvAAAQHfnDz7nABgAAAAAf8AAAAAAAABC
vgAAQIdygj780H8AAAAAf8AAAAAAAABCwAAAQJA5tT8jmNgAAAAAf8AAAAAAAABCwgAAQIFKgj8e
SREAAAAAf8AAAAAAAABCxAAAQJXwgj79bo4AAAAAf8AAAAAAAABCxgAAQJI+6D8E3uYAAAAAf8AA
AAAAAABCyAAAQIXO6D7GSZkAAAAAf8AAAAAAAABCygAAQJG5Tz8LHYYAAAAAf8AAAAAAAABCzAAA
QJGiGz7MEoYAAAAAf8AAAAAAAABCzgAAQJ/LtT8AtvEAAAAAf8AAAAAAAABC0AAAQI+tTz8KH4kA
AAAAf8AAAAAAAABC0gAAQJX1Tz7WpzQAAAAAf8AAAAAAAABC1AAAQJBkgj8aG04AAAAAf8AAAAAA
AABC1gAAQIY6gj86uN8AAAAAf8AAAAAAAABC2AAAQJ5N+T8/X/AAAAAAf8AAAAAAAABC2gAAQKRK
Gz7mklsAAAAAf8AAAAAAAABC3AAAQJkCGz7/puEAAAAAf8AAAAAAAABC3gAAQG/anT7I4d0AAAAA
f8AAAAAAAABC4AAAQI1fFj8F20EAAAAAf8AAAAAAAABC4gAAQKkyGz7poqoAAAAAf8AAAAAAAABC
5AAAQI3HFj85/fUAAAAAf8AAAAAAAABC5gAAQJ/FTz8NwrMAAAAAf8AAAAAAAABC6AAAQI6Lhz8g
mFUAAAAAf8AAAAAAAABC6gAAQHy9aj8lOFUAAAAAf8AAAAAAAABC7AAAQKv3+T6+v1MAAAAAf8AA
AAAAAABC7gAAQIY7hz78YHUAAAAAf8AAAAAAAABC8AAAQI8BTj8fHQUAAAAAf8AAAAAAAABC8gAA
QJOogj8VuwkAAAAAf8AAAAAAAABC9AAAQJZm6D8JgVwAAAAAf8AAAAAAAABC9gAAQIobtT6nW9EA
AAAAf8AAAAAAAABC+AAAQJulTz8NNBEAAAAAf8AAAAAAAABC+gAAQImU6D8ITzcAAAAAf8AAAAAA
AAA=</set>
      <set id="src_131" fmt="ptset">AAAAB3NyY18xMzEAAAAAAAAABgAAAH0/gAAAP+UYHD9p6/kAAAAAf8AAAAAAAABAAAAAPujEhD5w
tKEAAAAAf8AAAAAAAABAQAAAPuGl6z6NenYAAAAAf8AAAAAAAABAgAAAvnV+zz5P4ZUAAAAAf8AA
AAAAAABAoAAAviUX6D4k824AAAAAf8AAAAAAAABAwAAAvTRJZj5PixMAAAAAf8AAAAAAAABA4AAA
vrDGfD54cfcAAAAAf8AAAAAAAABBAAAAvkUOkz6JoocAAAAAf8AAAAAAAABBEAAAPi3P6D7F2k0A
AAAAf8AAAAAAAABBIAAAO6Le+z3LohUAAAAAf8AAAAAAAABBMAAAPzSglj8+T2gAAAAAf8AAAAAA
AABBQAAAPAYw8z5cC54AAAAAf8AAAAAAAABBUAAAvbQwdj43K3IAAAAAf8AAAAAAAABBYAAAvpIW
sz50vaUAAAAAf8AAAAAAAABBcAAAvwAOLj5TTNcAAAAAf8AAAAAAAABBgAAAPQx9jD6Q+2cAAAAA
f8AAAAAAAABBiAAAvZDKCz4aXTgAAAAAf8AAAAAAAABBkAAAO+2Ltj5VfEQAAAAAf8AAAAAAAABB
mAAAvbnecD5QtGMAAAAAf8AAAAAAAABBoAAAvbw/4D6NZLwAAAAAf8AAAAAAAABBqAAAvxpjtD47
rqUAAAAAf8AAAAAAAABBsAAAvsW2+D4t8WUAAAAAf8AAAAAAAABBuAAAvo8GgD5k/SkAAAAAf8AA
AAAAAABBwAAAvpGN5z5QwSQAAAAAf8AAAAAAAABByAAAPUG7kz5mPGYAAAAAf8AAAAAAAABB0AAA
vmcsCT55eCEAAAAAf8AAAAAAAABB2AAAP0PMwj5O0rQAAAAAf8AAAAAAAABB4AAAP8FkAj6RkMMA
AAAAf8AAAAAAAABB6AAAQAQmyT7ncQcAAAAAf8AAAAAAAABB8AAAQAxDkD7FNbgAAAAAf8AAAAAA
AABB+AAAQCCReT7H5fcAAAAAf8AAAAAAAABCAAAAQADwCT68xagAAAAAf8AAAAAAAABCBAAAQA3E
Lj7WuPMAAAAAf8AAAAAAAABCCAAAQAhn7D5sev8AAAAAf8AAAAAAAABCDAAAQBzoqz8HkgoAAAAA
f8AAAAAAAABCEAAAQGYqiT8HxhwAAAAAf8AAAAAAAABCFAAAQDeppz72nd8AAAAAf8AAAAAAAABC
GAAAQF2qPT8PNV4AAAAAf8AAAAAAAABCHAAAQFqKbT8CuNYAAAAAf8AAAAAAAABCIAAAQDmwaz6y
MwsAAAAAf8AAAAAAAABCJAAAQDHLMj6tjtIAAAAAf8AAAAAAAABCKAAAQGWzID8ItB8AAAAAf8AA
AAAAAABCLAAAQJWwRT8zay8AAAAAf8AAAAAAAABCMAAAQGQ/pj7hbd8AAAAAf8AAAAAAAABCNAAA
QGzZlD8WpNgAAAAAf8AAAAAAAABCOAAAQIYSAz7OcxwAAAAAf8AAAAAAAABCPAAAQHOuDT8KlEMA
AAAAf8AAAAAAAABCQAAAQIG7Yz7byfsAAAAAf8AAAAAAAABCRAAAQJUmVD8qZuwAAAAAf8AAAAAA
AABCSAAAQHH0mD8KRlkAAAAAf8AAAAAAAABCTAAAQIUxmT8MuSEAAAAAf8AAAAAAAABCUAAAQIsh
Ez7JsvIAAAAAf8AAAAAAAABCVAAAQILvXT6/EQ4AAAAAf8AAAAAAAABCWAAAQIhRmT7XtS8AAAAA
f8AAAAAAAABCXAAAQJy+1D6oEQ0AAAAAf8AAAAAAAABCYAAAQJkrFT64aigAAAAAf8AAAAAAAABC
ZAAAQJgh9z8FGpgAAAAAf8AAAAAAAABCaAAAQGh0+z8OY+8AAAAAf8AAAAAAAABCbAAAQI32Hj6p
+5kAAAAAf8AAAAAAAABCcAAAQJDMET85+IIAAAAAf8AAAAAAAABCdAAAQKRiyT7oQKUAAAAAf8AA
AAAAAABCeAAAQKFmRz8+r4AAAAAAf8AAAAAAAABCfAAAQKf4XT6at6wAAAAAf8AAAAAAAABCgAAA
QJn5wz8j1sYAAAAAf8AAAAAAAABCggAAQIkpQz8l+A4AAAAAf8AAAAAAAABChAAAQJcP7T7tcxkA
AAAAf8AAAAAAAABChgAAQKQc0z8KwcgAAAAAf8AAAAAAAABCiAAAQJTcwz8Hw/UAAAAAf8AAAAAA
AABCigAAQIQELj8Kas0AAAAAf8AAAAAAAABCjAAAQKTsHz83SAIAAAAAf8AAAAAAAABCjgAAQKPB
KT8gbGMAAAAAf8AAAAAAAABCkAAAQKNh9D8LATsAAAAAf8AAAAAAAABCkgAAQIx/AD8FW6IAAAAA
f8AAAAAAAABClAAAQHpRjT8j1KsAAAAAf8AAAAAAAABClgAAQKWeAz75ZNcAAAAAf8AAAAAAAABC
mAAAQJsDzT8dwZoAAAAAf8AAAAAAAABCmgAAQJ3dYD8VP1IAAAAAf8AAAAAAAABCnAAAQIWqQD7I
TCMAAAAAf8AAAAAAAABCngAAQJCrpz8MRBIAAAAAf8AAAAAAAABCoAAAQH45Bz73TJQAAAAAf8AA
AAAAAABCogAAQJJp4j9QjEgAAAAAf8AAAAAAAABCpAAAQKOP8z8OkC4AAAAAf8AAAAAAAABCpgAA
QKP8rD7Ri4gAAAAAf8AAAAAAAABCqAAAQJiWij8s/kYAAAAAf8AAAAAAAABCqgAAQKZPej8y/iwA
AAAAf8AAAAAAAABCrAAAQIjuqD7HF1kAAAAAf8AAAAAAAABCrgAAQJxKaz8sODMAAAAAf8AAAAAA
AABCsAAAQKYrtz8hkygAAAAAf8AAAAAAAABCsgAAQI+iNT7dB0gAAAAAf8AAAAAAAABCtAAAQJnx
ez9fRM0AAAAAf8AAAAAAAABCtgAAQHX2HD8MUHIAAAAAf8AAAAAAAABCuAAAQIGhVz8xERsAAAAA
f8AAAAAAAABCugAAQJVeoz6vOrwAAAAAf8AAAAAAAABCvAAAQL9EgD8y6mAAAAAAf8AAAAAAAABC
vgAAQLEAMT7ZuToAAAAAf8AAAAAAAABCwAAAQMaO9D8I3tYAAAAAf8AAAAAAAABCwgAAQJY1vD8h
NkIAAAAAf8AAAAAAAABCxAAAQLvTxz80BAMAAAAAf8AAAAAAAABCxgAAQL26Lz80cm8AAAAAf8AA
AAAAAABCyAAAQKo2hj8Y5yMAAAAAf8AAAAAAAABCygAAQJkGDT8wUbcAAAAAf8AAAAAAAABCzAAA
QJbW5T7a35wAAAAAf8AAAAAAAABCzgAAQJjZ4z7INqAAAAAAf8AAAAAAAABC0AAAQJscRT7C0AgA
AAAAf8AAAAAAAABC0gAAQKsoej+P4O4AAAAAf8AAAAAAAABC1AAAQJysnT8ix7MAAAAAf8AAAAAA
AABC1gAAQLDJYD8ZicwAAAAAf8AAAAAAAABC2AAAQJw04z7do5cAAAAAf8AAAAAAAABC2gAAQJPJ
/j8+jnoAAAAAf8AAAAAAAABC3AAAQJN24j8y4+EAAAAAf8AAAAAAAABC3gAAQJmA0D8wDxMAAAAA
f8AAAAAAAABC4AAAQJYUwD8Uae4AAAAAf8AAAAAAAABC4gAAQIyjpT79TWMAAAAAf8AAAAAAAABC
5AAAQJCIKz8+OMAAAAAAf8AAAAAAAABC5gAAQLJeiD8T0dQAAAAAf8AAAAAAAABC6AAAQI34aj8g
1FcAAAAAf8AAAAAAAABC6gAAQJOzPT61vtAAAAAAf8AAAAAAAABC7AAAQLcKmD9h+qMAAAAAf8AA
AAAAAABC7gAAQLNj7D8dKpQAAAAAf8AAAAAAAABC8AAAQJFNOT8DskMAAAAAf8AAAAAAAABC8gAA
QKEFDD67ILsAAAAAf8AAAAAAAABC9AAAQJ1D0D9YTQoAAAAAf8AAAAAAAABC9gAAQKWJ8z7FCkkA
AAAAf8AAAAAAAABC+AAAQIig7z7VFNoAAAAAf8AAAAAAAABC+gAAQIq78D4zeCAAAAAAf8AAAAAA
AAA=</set>
   </ref>
</figure>
