# Supplementary material for: Principles of operation of a cerebellar learning circuit
Source: eLife. 2020 Apr 30;9:e55217. doi: 10.7554/eLife.55217 (PMC7255800; doi:10.7554/eLife.55217)
Supplement: Figure 8—source data 1. [file elife-55217-fig8-data1.zip › F08.fyp]

<?xml version="1.0" encoding="us-ascii" standalone="yes"?>
<?fyp appVersion="5.1.2" schemaVersion="22"?>
<figure strokeWidth="0.01in" strokeJoin="miter" loc="0.5in 1in" strokePat="solid" psFont="Helvetica" fontStyle="plain" title="Instruction magnitude - block-wise learning" fillColor="000000" altFont="serif" strokeCap="butt" width="7in" fontSize="8" strokeColor="000000" font="Arial" height="3.9in"
     xmlns="http://www.keck.ucsf.edu/datanav/namespace/schema22">
   <graph loc="4.75in 2.5in" width="1.2in" title="9" height="1.2in">
      <axis labelOffset="0.25in" lineHt="1.1" start="0" spacer="0in" end="2000" title="Trial number">
         <ticks intv="500" perLogIntv="1" start="0" end="2000"></ticks>
      </axis>
      <axis labelOffset="0.3in" lineHt="1.1" start="0" end="20" title="Learned response (deg/s)">
         <ticks intv="5" perLogIntv="1" start="0" end="20" fmt="f1"></ticks>
      </axis>
      <zaxis cmapnan="ffffff" lineHt="0.8" gap="0.2in" start="0" spacer="0.1in" end="500" title="Z AXIS">
         <ticks intv="10"></ticks>
      </zaxis>
      <gridline />
      <gridline />
      <legend loc="1.287in 0.286in" labelOffset="0.05in" hide="false" size="0.1in" len="0.1in" spacer="0.12in" mid="true" />
      <line p0="125u 90%" p1="125u 0%" strokePat="dashed" />
      <trace strokeWidth="1.5pt" src="#src_611" strokeColor="d62728" title="30 deg/s">
         <symbol fillColor="d62728" strokeWidth="1pt" size="0pt" type="circle" />
         <ebar hide="true" />
      </trace>
      <trace strokeWidth="1.5pt" src="#src_511" strokeColor="17becf" title="25 deg/s">
         <symbol fillColor="ff7f0e" strokeWidth="1pt" size="0pt" type="circle" />
         <ebar hide="true" />
      </trace>
      <trace strokeWidth="1.5pt" src="#src_411" strokeColor="bcbd22" title="20 deg/s">
         <symbol fillColor="7f7f7f" strokeWidth="1pt" size="0pt" type="circle" />
         <ebar hide="true" />
      </trace>
      <trace strokeWidth="1.5pt" src="#src_311" strokeColor="e377c2" title="15 deg/s">
         <symbol fillColor="8c564b" strokeWidth="1pt" size="0pt" type="circle" />
         <ebar hide="true" />
      </trace>
      <trace strokeWidth="1.5pt" mode="errorband" src="#src_2" strokeColor="9467bd" title="10 deg/s">
         <symbol fillColor="9467bd" strokeWidth="1pt" size="0pt" type="circle" />
         <ebar fillColor="409467bd" strokeWidth="0.01pt" capSize="0in" strokeColor="409467bd" />
      </trace>
      <trace strokeWidth="1.5pt" src="#src_12" strokeColor="2ca02c" title="5 deg/s">
         <symbol fillColor="d62728" strokeWidth="1pt" size="0pt" type="circle" />
         <ebar hide="true" />
      </trace>
      <trace strokeWidth="1.5pt" src="#src_02" strokeColor="1f77b4" title="0 deg/s">
         <symbol fillColor="ff7f0e" strokeWidth="1pt" size="0pt" type="circle" />
         <ebar hide="true" />
      </trace>
      <label loc="50% 100%" fontStyle="bold" align="center" title="No feedback" />
      <label loc="2% 100%" fontSize="13" valign="center" title="C" />
   </graph>
   <graph loc="0.5in 2.5in" width="0.6in" title="Graph Title" height="1.2in">
      <axis labelOffset="0.25in" lineHt="1.1" start="0" spacer="0in" end="10" title="&#xa;">
         <ticks intv="5" perLogIntv="1"></ticks>
      </axis>
      <axis labelOffset="0.3in" lineHt="1.1" start="-0.1" end="1.1" title="Normalized learning (a.u.)">
         <ticks intv="0.2" perLogIntv="1" start="0" end="1" fmt="f1"></ticks>
      </axis>
      <zaxis cmapnan="ffffff" lineHt="0.8" gap="0.2in" start="0" spacer="0.1in" end="500" title="Z AXIS">
         <ticks intv="10"></ticks>
      </zaxis>
      <gridline />
      <gridline />
      <legend loc="0.109in 0.1in" labelOffset="0.05in" hide="false" len="0.2in" spacer="0.12in" mid="true" />
      <function dx="0.1" legend="false" title="Long-term learning best fit">
         <symbol size="0in" type="circle" />0.962833^(x)</function>
      <trace strokeWidth="2pt" mode="errorband" src="#src_11" strokeColor="ff7f0e" title=">1000 trials">
         <symbol fillColor="ff7f0e" strokeWidth="1pt" size="0pt" type="circle" />
         <ebar fillColor="40ff7f0e" strokeWidth="0.01pt" capSize="0in" strokeColor="40ff7f0e" />
      </trace>
      <trace strokeWidth="2pt" mode="errorband" src="#src_011" strokeColor="1f77b4" title="20 trials">
         <symbol fillColor="1f77b4" strokeWidth="1pt" size="0pt" type="circle" />
         <ebar fillColor="401f77b4" strokeWidth="0.01pt" hide="true" capSize="0in" strokeColor="401f77b4" />
      </trace>
      <label loc="50% 100%" fontStyle="bold" align="center" title="RE" />
      <label loc="2% 1.2in" fontSize="13" valign="center" title="A" />
      <label loc="0.693in -0.249in" valign="top" align="center" title="Trial number during error clamp" />
   </graph>
   <graph loc="1.3in 2.5in" width="0.6in" title="Graph Title" height="1.2in">
      <axis labelOffset="0.25in" lineHt="1.1" start="0" spacer="0in" end="10" title="&#xa;">
         <ticks intv="5" perLogIntv="1"></ticks>
      </axis>
      <axis hide="true" labelOffset="0.3in" lineHt="1.1" start="-0.1" end="1.1" title="Normalized learning (a.u.)">
         <ticks intv="0.2" perLogIntv="1" start="0" end="1" fmt="f1"></ticks>
      </axis>
      <zaxis cmapnan="ffffff" lineHt="0.8" gap="0.2in" start="0" spacer="0.1in" end="500" title="Z AXIS">
         <ticks intv="10"></ticks>
      </zaxis>
      <gridline />
      <gridline />
      <legend loc="1in 0.1in" size="0.1in" len="0.4in" spacer="0.15in" mid="true" />
      <trace strokeWidth="2pt" mode="errorband" src="#src_0" strokeColor="1f77b4" title="20 trials">
         <symbol fillColor="1f77b4" strokeWidth="1pt" size="0pt" type="circle" />
         <ebar fillColor="401f77b4" strokeWidth="0.01pt" hide="true" capSize="0in" strokeColor="401f77b4" />
      </trace>
      <trace strokeWidth="2pt" mode="errorband" src="#src_1" strokeColor="ff7f0e" title=">1000 trials">
         <symbol fillColor="ff7f0e" strokeWidth="1pt" size="0pt" type="circle" />
         <ebar fillColor="40ff7f0e" strokeWidth="0.01pt" capSize="0in" strokeColor="40ff7f0e" />
      </trace>
      <label loc="50% 100%" fontStyle="bold" align="center" title="YO" />
      <function dx="0.1" title="Long-term learning best fit">
         <symbol size="0in" type="circle" />0.9497^(x)</function>
   </graph>
   <graph loc="2.516in 2.2in" width="1.2in" height="1.2in">
      <axis hide="true" lineHt="0.8" start="0" spacer="0in" end="100" title="H AXIS">
         <ticks intv="10"></ticks>
      </axis>
      <axis hide="true" lineHt="0.8" start="0" spacer="0.1in" end="100" title="V AXIS">
         <ticks intv="10"></ticks>
      </axis>
      <zaxis cmapnan="ffffff" lineHt="0.8" gap="0.2in" start="0" spacer="0.1in" end="100" title="Z AXIS">
         <ticks intv="10"></ticks>
      </zaxis>
      <gridline />
      <gridline />
      <legend loc="0in 0in" size="0.1in" mid="true" />
      <shape loc="0.6in 1.34in" width="0.5in" strokeColor="d3d3d3" type="oval21" height="0.5in" bkg="d3d3d3" />
      <line p0="0.25in 1.3in" p1="0.25in 1.15in" />
      <shape loc="0.45in 0.25in" width="0.5in" strokeColor="d3d3d3" type="oval12" height="0.5in" bkg="d3d3d3" />
      <line p0="0.1in 1.4in" p1="0.1in 1.1in" />
      <line p0="0.05in 1.4in" p1="0.55in 1.4in">
         <shape loc="100% 100%" width="0.05in" type="lefttriangle" height="0.05in" />
         <label loc="50% 105%" align="center" title="PF" />
      </line>
      <line p0="0.2in 1.3in" p1="0.45in 1.3in">
         <shape loc="100% 100%" width="0.05in" type="lefttriangle" height="0.05in" />
      </line>
      <line p0="0.5in 1.1in" p1="0.7in 1.1in" />
      <line p0="0.5in 1.1in" p1="0.5in 1.5in" />
      <line p0="0.7in 1.1in" p1="0.7in 1.5in" />
      <line p0="0.6in 0.9in" p1="0.6in 1.5in" />
      <line p0="0.6in 0.6in" p1="0.6in 0.42in">
         <shape loc="100% 100%" width="0.05in" type="circle" height="0.05in" />
      </line>
      <line p0="0.6in 0.25in" p1="1in 0.25in">
         <shape loc="100% 100%" width="0.05in" type="righttriangle" height="0.05in" />
         <label loc="0.51in 0.286in" valign="center" align="center" title="Learned eye" />
         <label loc="0.51in 0.186in" valign="center" align="center" title="velocity" />
      </line>
      <line p0="0.65in 0.3in" p1="0.85in 0.45in" strokeColor="ff0000">
         <shape loc="100% 100%" width="0.05in" type="circle" height="0.05in" bkg="ff0000" />
      </line>
      <shape loc="0.6in 0.25in" width="0.25in" type="circle" height="0.25in" bkg="ffffff">
         <label loc="50% 50%" valign="center" align="center" title="FTN" />
      </shape>
      <line p0="0.6in 0.58in" p1="0.4in 0.4in" strokeColor="ff00ff">
         <shape loc="100% 100%" type="righttriangle" bkg="ff00ff" />
      </line>
      <line p0="1in 0.8in" p1="1in 0.6in" strokeColor="ff00ff" />
      <line p0="1in 0.8in" p1="0.8in 1.2in" strokeColor="ff00ff">
         <shape loc="100% 100%" type="righttriangle" bkg="ff00ff" />
      </line>
      <shape loc="0.6in 0.75in" width="0.35in" type="circle" height="0.35in" bkg="ffffff">
         <label loc="50% 50%" valign="center" align="center" title="PC" />
      </shape>
      <shape loc="1in 0.55in" width="0.25in" type="circle" height="0.25in" bkg="ffffff">
         <label loc="55% 50%" valign="center" align="center" title="IO" />
      </shape>
      <label fillColor="ff00ff" loc="1.1in 1.05in" align="center" title="Climbing" />
      <label fillColor="ff00ff" loc="1.1in 1in" valign="top" align="center" title="fiber" />
      <label loc="0.761in 1.451in" title="w1, w2" />
      <label loc="-20% 130%" fontSize="13" valign="top" title="B" />
      <line p0="0.15in 0.2in" p1="0.4in 0.2in">
         <shape loc="100% 100%" width="0.05in" type="lefttriangle" height="0.05in" />
         <label loc="50% 50%" align="center" title="IN" />
      </line>
      <label fillColor="ff00ff" loc="0.2in 0.5in" align="center" title="Transfer" />
      <line p0="0.15in 0.3in" p1="0.4in 0.3in">
         <shape loc="100% 100%" width="0.05in" type="lefttriangle" height="0.05in" />
      </line>
      <label loc="0.3in 0.35in" align="right" title="v1, v2, ..." />
   </graph>
   <graph loc="0.5in 0.4in" width="2in" title="Multi-state" clip="true" height="1.5in">
      <axis labelOffset="0.22in" lineHt="1.1" start="20" spacer="0in" end="125" title="Trial number">
         <ticks intv="25" perLogIntv="1" start="25" end="125">0, 25, 50, 75, 100, 125</ticks>
      </axis>
      <axis labelOffset="0.3in" lineHt="1.1" start="-1.245404" end="7.119839" title="Learned response (deg/s)">
         <ticks intv="2" perLogIntv="1" start="0" end="7"></ticks>
      </axis>
      <zaxis cmapnan="ffffff" lineHt="0.8" gap="0.2in" start="0" spacer="0.1in" end="500" title="Z AXIS">
         <ticks intv="10"></ticks>
      </zaxis>
      <gridline />
      <gridline />
      <legend loc="2.064in 2.1059u" labelOffset="0.05in" size="0.1in" len="0.1in" spacer="0.12in" mid="true" />
      <label loc="50% 100%" valign="top" fontStyle="bold" align="center" title="Circuit model (Monkey RE)" />
      <label loc="2% 100%" fontSize="13" valign="center" title="D" />
      <trace strokeWidth="2pt" mode="errorband" src="#src_01" legend="false" strokeColor="1f77b4" title="_line1">
         <symbol fillColor="1f77b4" strokeWidth="1pt" size="0pt" type="circle" />
         <ebar fillColor="401f77b4" strokeWidth="0.01pt" capSize="0in" strokeColor="401f77b4" />
      </trace>
      <trace strokeWidth="2pt" mode="errorband" src="#src_14" legend="false" strokeColor="2ca02c" title="_line3">
         <symbol fillColor="2ca02c" strokeWidth="1pt" size="0pt" type="circle" />
         <ebar fillColor="402ca02c" strokeWidth="0.01pt" capSize="0in" strokeColor="402ca02c" />
      </trace>
      <trace strokeWidth="2pt" mode="errorband" src="#src_21" legend="false" strokeColor="9467bd" title="_line5">
         <symbol fillColor="9467bd" strokeWidth="1pt" size="0pt" type="circle" />
         <ebar fillColor="409467bd" strokeWidth="0.01pt" capSize="0in" strokeColor="409467bd" />
      </trace>
      <trace strokeWidth="2pt" mode="errorband" src="#src_31" legend="false" strokeColor="e377c2" title="_line7">
         <symbol fillColor="e377c2" strokeWidth="1pt" size="0pt" type="circle" />
         <ebar fillColor="40e377c2" strokeWidth="0.01pt" capSize="0in" strokeColor="40e377c2" />
      </trace>
      <trace strokeWidth="2pt" mode="errorband" src="#src_41" legend="false" strokeColor="bcbd22" title="_line9">
         <symbol fillColor="bcbd22" strokeWidth="1pt" size="0pt" type="circle" />
         <ebar fillColor="40bcbd22" strokeWidth="0.01pt" capSize="0in" strokeColor="40bcbd22" />
      </trace>
      <trace strokeWidth="2pt" mode="errorband" src="#src_51" legend="false" strokeColor="17becf" title="_line11">
         <symbol fillColor="1f77b4" strokeWidth="1pt" size="0pt" type="circle" />
         <ebar fillColor="4017becf" strokeWidth="0.01pt" capSize="0in" strokeColor="4017becf" />
      </trace>
      <trace strokeWidth="2pt" src="#src_61" legend="false" strokeColor="d62728" title="_line13">
         <symbol fillColor="d62728" strokeWidth="1pt" size="0pt" type="circle" />
         <ebar hide="true" />
      </trace>
      <trace strokeWidth="0.5pt" mode="errorband" src="#src_131" strokeColor="d62728" title="_line12">
         <symbol fillColor="2ca02c" strokeWidth="1pt" size="0pt" type="circle" />
         <ebar fillColor="40d62728" strokeWidth="0.01pt" capSize="0in" strokeColor="40d62728" />
      </trace>
      <trace strokeWidth="0.5pt" mode="errorband" src="#src_121" strokeColor="17becf" title="_line10">
         <symbol fillColor="1f77b4" strokeWidth="1pt" size="0pt" type="circle" />
         <ebar fillColor="4017becf" strokeWidth="0.01pt" capSize="0in" strokeColor="4017becf" />
      </trace>
      <trace strokeWidth="0.5pt" mode="errorband" src="#src_111" strokeColor="bcbd22" title="_line8">
         <symbol fillColor="bcbd22" strokeWidth="1pt" size="0pt" type="circle" />
         <ebar fillColor="40bcbd22" strokeWidth="0.01pt" capSize="0in" strokeColor="40bcbd22" />
      </trace>
      <trace strokeWidth="0.5pt" mode="errorband" src="#src_101" strokeColor="e377c2" title="_line6">
         <symbol fillColor="e377c2" strokeWidth="1pt" size="0pt" type="circle" />
         <ebar fillColor="40e377c2" strokeWidth="0.01pt" capSize="0in" strokeColor="40e377c2" />
      </trace>
      <trace strokeWidth="0.5pt" mode="errorband" src="#src_91" strokeColor="9467bd" title="_line4">
         <symbol fillColor="9467bd" strokeWidth="1pt" size="0pt" type="circle" />
         <ebar fillColor="409467bd" strokeWidth="0.01pt" capSize="0in" strokeColor="409467bd" />
      </trace>
      <trace strokeWidth="0.5pt" mode="errorband" src="#src_81" strokeColor="2ca02c" title="_line2">
         <symbol fillColor="2ca02c" strokeWidth="1pt" size="0pt" type="circle" />
         <ebar fillColor="402ca02c" strokeWidth="0.01pt" capSize="0in" strokeColor="402ca02c" />
      </trace>
      <trace strokeWidth="0.5pt" mode="errorband" src="#src_71" strokeColor="1f77b4" title="_line0">
         <symbol fillColor="1f77b4" strokeWidth="1pt" size="0pt" type="circle" />
         <ebar fillColor="401f77b4" strokeWidth="0.01pt" capSize="0in" strokeColor="401f77b4" />
      </trace>
   </graph>
   <graph loc="3.4in 0.4in" width="1.2in" title="RE" height="1.5in">
      <axis labelOffset="0.25in" lineHt="1.1" start="0" spacer="0in" end="30">
         <ticks intv="5" perLogIntv="1" start="0" end="30"></ticks>
      </axis>
      <axis labelOffset="0.25in" lineHt="1.1" start="-0.25" end="5.5" title="Learned response&#xa;in trials 75-100 (deg/s)">
         <ticks intv="1" perLogIntv="1" start="0" end="6"></ticks>
      </axis>
      <zaxis cmapnan="ffffff" lineHt="0.8" gap="0.2in" start="0" spacer="0.1in" end="500" title="Z AXIS">
         <ticks intv="10"></ticks>
      </zaxis>
      <gridline />
      <gridline />
      <legend loc="5u 0.121in" labelOffset="0.05in" hide="false" len="0.18in" spacer="0.14in" mid="true" />
      <label loc="2% 100%" fontSize="13" valign="center" title="E" />
      <trace strokeWidth="0.02in" strokePat="dashed" src="#src_08" title="Circuit model">
         <symbol fillColor="1f77b4" strokeWidth="1pt" size="0pt" type="circle" />
         <ebar hide="true" />
      </trace>
      <trace src="#src_041" legend="false" strokeColor="1f77b4" title="Data: RE">
         <symbol fillColor="1f77b4" size="4pt" type="circle" />
         <ebar capSize="0in" />
      </trace>
      <label loc="1.35in -0.24in" valign="top" align="center" title="Instruction magnitude (deg/s)" />
      <label loc="50% 100%" fontStyle="bold" align="center" title="Monkey RE" />
   </graph>
   <graph loc="4.75in 0.4in" width="1.2in" title="YO" height="1.5in">
      <axis labelOffset="0.25in" lineHt="1.1" start="0" spacer="0in" end="30">
         <ticks intv="5" perLogIntv="1" start="0" end="30"></ticks>
      </axis>
      <axis hide="true" labelOffset="0.3in" lineHt="1.1" start="-0.25" end="5.5" title="Final learned response (deg/s)">
         <ticks intv="1" perLogIntv="1" start="0" end="6"></ticks>
      </axis>
      <zaxis cmapnan="ffffff" lineHt="0.8" gap="0.2in" start="0" spacer="0.1in" end="500" title="Z AXIS">
         <ticks intv="10"></ticks>
      </zaxis>
      <gridline />
      <gridline />
      <legend loc="12u 0.1in" labelOffset="0.05in" len="0.18in" spacer="0.14in" mid="true" />
      <trace strokeWidth="0.02in" strokePat="dashed" src="#src_03" legend="false" title="Transfer model">
         <symbol fillColor="1f77b4" strokeWidth="1pt" size="0pt" type="circle" />
         <ebar hide="true" />
      </trace>
      <trace src="#src_022" fontSize="9" strokeColor="ff7f0e" title="Data: YO">
         <symbol fillColor="ff7f0e" strokeWidth="1pt" size="4pt" type="circle" />
         <ebar capSize="0in" />
      </trace>
      <label loc="50% 100%" fontStyle="bold" align="center" title="Monkey YO" />
   </graph>
   <label loc="86.3% 95.1%" title="Instruction" />
   <label loc="6.39in 3.685in" valign="top" align="center" title="magnitude:" />
   <ref>
      <set id="src_022" fmt="ptset">AAAAB3NyY18wMjIAAAAAAAAABgAAAAcAAAAAAAAAAD8F3m4AAAAAf8AAAAAAAABAoAAAPs+ukz7W
z+sAAAAAf8AAAAAAAABBIAAAP8Yv4T8V1loAAAAAf8AAAAAAAABBcAAAQAdluj9RNvkAAAAAf8AA
AAAAAABBoAAAQDfpwz9A9h4AAAAAf8AAAAAAAABByAAAQIdKdj9JGksAAAAAf8AAAAAAAABB8AAA
QJbCMT9b0VsAAAAAf8AAAAAAAAA=</set>
      <set id="src_03" fmt="ptset">AAAABnNyY18wMwAAAAAAAAACAAAABwAAAAAAAAAAQKAAAD8VioBBIAAAP6OUiEFwAABACqbiQaAA
AEBGaShByAAAQH8Ar0HwAABAmW/w</set>
      <set id="src_041" fmt="ptset">AAAAB3NyY18wNDEAAAAAAAAABgAAAAcAAAAAAAAAAD69xQcAAAAAf8AAAAAAAABAoAAAP2sGGz6I
+PkAAAAAf8AAAAAAAABBIAAAP/5PgT7nRbIAAAAAf8AAAAAAAABBcAAAQBw06z8QbDwAAAAAf8AA
AAAAAABBoAAAQE6LFj8SCJkAAAAAf8AAAAAAAABByAAAQJDauj8p448AAAAAf8AAAAAAAABB8AAA
QJ+R6j87iloAAAAAf8AAAAAAAAA=</set>
      <set id="src_08" fmt="ptset">AAAABnNyY18wOAAAAAAAAAACAAAABwAAAAAAAAAAQKAAAD9minxBIAAAP+37LEFwAABAKYA8QaAA
AEBdFl5ByAAAQIfzgEHwAABAoCly</set>
      <set id="src_71" fmt="ptset">AAAABnNyY183MQAAAAAAAAAGAAAAfT+AAAA+uQHPPqKpUwAAAAB/wAAAAAAAAEAAAAA95MUbPrI0
XAAAAAB/wAAAAAAAAEBAAAA+XBBrPt9jFAAAAAB/wAAAAAAAAECAAAA/Xo6BP4XQEQAAAAB/wAAA
AAAAAECgAAC+J6udPsNkAgAAAAB/wAAAAAAAAEDAAAC9A/5TPriAbwAAAAB/wAAAAAAAAEDgAAC+
Y01zPjKSJAAAAAB/wAAAAAAAAEEAAAC+YnLIPo94KwAAAAB/wAAAAAAAAEEQAAC+3sgPPp1JFwAA
AAB/wAAAAAAAAEEgAAC+N6kuPrhXvQAAAAB/wAAAAAAAAEEwAAC9pWLlPqUBuQAAAAB/wAAAAAAA
AEFAAAA+keCcPpHO7wAAAAB/wAAAAAAAAEFQAAC+tbyXPoyM8wAAAAB/wAAAAAAAAEFgAAA94EDX
PpTzvAAAAAB/wAAAAAAAAEFwAAC/P6CyPiFp/gAAAAB/wAAAAAAAAEGAAAA/gCt8P4zWuQAAAAB/
wAAAAAAAAEGIAAC+jqQPPpgqQAAAAAB/wAAAAAAAAEGQAAC+AsrIPpZLrQAAAAB/wAAAAAAAAEGY
AAC9Rz11PaRHdQAAAAB/wAAAAAAAAEGgAAC+7DyXPowpNAAAAAB/wAAAAAAAAEGoAAC9BLGGPgor
dgAAAAB/wAAAAAAAAEGwAAA+vCNpPz/12QAAAAB/wAAAAAAAAEG4AAC/ByQHPjnMvgAAAAB/wAAA
AAAAAEHAAAA9rKUbPoV6TgAAAAB/wAAAAAAAAEHIAAA/AnijPxuQOgAAAAB/wAAAAAAAAEHQAAA/
J46BPt1EuwAAAAB/wAAAAAAAAEHYAAA9DhThPf48IwAAAAB/wAAAAAAAAEHgAAA/ujT8P6hz6wAA
AAB/wAAAAAAAAEHoAAC+Wm1zPteVhwAAAAB/wAAAAAAAAEHwAAA+wsnxPs6E6gAAAAB/wAAAAAAA
AEH4AAC9bf5TPoUJjgAAAAB/wAAAAAAAAEIAAAA/ks5nP+IefgAAAAB/wAAAAAAAAEIEAAA+WaaN
PioIKwAAAAB/wAAAAAAAAEIIAAC+pIQxPiSyzwAAAAB/wAAAAAAAAEIMAAC+gPQPPqIdMgAAAAB/
wAAAAAAAAEIQAAC+4LT+Ph24OQAAAAB/wAAAAAAAAEIUAAA/EVSjP43lLQAAAAB/wAAAAAAAAEIY
AAA89wNbPoOhfAAAAAB/wAAAAAAAAEIcAAC+mWYxPouKQAAAAAB/wAAAAAAAAEIgAAA+tzFHPkea
ZQAAAAB/wAAAAAAAAEIkAAC+M/LIPvNMAgAAAAB/wAAAAAAAAEIoAAA/XhAbPwmMxgAAAAB/wAAA
AAAAAEIsAAA9DYGtPoC8WwAAAAB/wAAAAAAAAEIwAAC9zFjDPrA4WAAAAAB/wAAAAAAAAEI0AAA+
UB04Pnn54QAAAAB/wAAAAAAAAEI4AAA+kJVHPp4yHgAAAAB/wAAAAAAAAEI8AAC91MWQPrI5XAAA
AAB/wAAAAAAAAEJAAAC81pY/PqJLogAAAAB/wAAAAAAAAEJEAAA/0+QNP9/N7gAAAAB/wAAAAAAA
AEJIAAA+vfHPPjOCQQAAAAB/wAAAAAAAAEJMAAC9RfXKPnb+zwAAAAB/wAAAAAAAAEJQAAC9ntWQ
PjOkjgAAAAB/wAAAAAAAAEJUAAA/qBxBP7shJwAAAAB/wAAAAAAAAEJYAAC+7LS5PpASIQAAAAB/
wAAAAAAAAEJcAAC9YxfsPp0MTAAAAAB/wAAAAAAAAEJgAAA9xKkbPoH8vgAAAAB/wAAAAAAAAEJk
AAC9oLWQPqkmXwAAAAB/wAAAAAAAAEJoAAA882nBPq4obwAAAAB/wAAAAAAAAEJsAAC8oeuUPnij
9gAAAAB/wAAAAAAAAEJwAAA/PYdOP0lFPQAAAAB/wAAAAAAAAEJ0AAA9r1pwPqgzogAAAAB/wAAA
AAAAAEJ4AAA9vXZwPndi4wAAAAB/wAAAAAAAAEJ8AAC9rcA6PqEkegAAAAB/wAAAAAAAAEKAAAA/
vpr8P7SxFAAAAAB/wAAAAAAAAEKCAAA7kto4PjE7RwAAAAB/wAAAAAAAAEKEAAC/JnF/PhqOIAAA
AAB/wAAAAAAAAEKGAAA/NVujP0pXCgAAAAB/wAAAAAAAAEKIAAA9vVUbPm6jAgAAAAB/wAAAAAAA
AEKKAAA+88NpP2YcNgAAAAB/wAAAAAAAAEKMAAC9C2XKPqG2CQAAAAB/wAAAAAAAAEKOAAC+HoLI
PpNaCAAAAAB/wAAAAAAAAEKQAAC9p3A6Pj7PTAAAAAB/wAAAAAAAAEKSAAC+kTL+PisgzQAAAAB/
wAAAAAAAAEKUAAA+FWPjPqQ3OAAAAAB/wAAAAAAAAEKWAAC8oCDpPqiSZAAAAAB/wAAAAAAAAEKY
AAC+oPa5PjBH4AAAAAB/wAAAAAAAAEKaAAA/uYdBP2AiAAAAAAB/wAAAAAAAAEKcAAC+Z3LIPokD
XAAAAAB/wAAAAAAAAEKeAAA+tCCcP2WYiQAAAAB/wAAAAAAAAEKgAAA+q6vxPqefxgAAAAB/wAAA
AAAAAEKiAAC94/rlPieyPAAAAAB/wAAAAAAAAEKkAAA9cso2PrNSQgAAAAB/wAAAAAAAAEKmAAC/
By2yPgvzjwAAAAB/wAAAAAAAAEKoAAC+xf/KPp5oHAAAAAB/wAAAAAAAAEKqAABAGts6P+if4AAA
AAB/wAAAAAAAAEKsAAA/VfzoPtTSWgAAAAB/wAAAAAAAAEKuAAA98v/GPpfGHgAAAAB/wAAAAAAA
AEKwAAC9rSA6PsxzcAAAAAB/wAAAAAAAAEKyAAC+qo9kPmskbQAAAAB/wAAAAAAAAEK0AAA/vExS
P9IzJgAAAAB/wAAAAAAAAEK2AAA+Jl04PoIO8QAAAAB/wAAAAAAAAEK4AAC+c/rIPiaQbAAAAAB/
wAAAAAAAAEK6AAA+2QA2PnyKVQAAAAB/wAAAAAAAAEK8AAC+p1r+PjvelgAAAAB/wAAAAAAAAEK+
AAA/qRRBP6+U/QAAAAB/wAAAAAAAAELAAAA+krEnPw+djwAAAAB/wAAAAAAAAELCAAA9ydJwPuQB
mwAAAAB/wAAAAAAAAELEAAC+pA5kPozOnQAAAAB/wAAAAAAAAELGAAC+wgL+Pn5axQAAAAB/wAAA
AAAAAELIAAC+2StkPh83DgAAAAB/wAAAAAAAAELKAAC9yiv2PqBuvwAAAAB/wAAAAAAAAELMAAC+
BbMdPnxGVwAAAAB/wAAAAAAAAELOAAC9wJWQPnu8MwAAAAB/wAAAAAAAAELQAAA+kPA2PpqRewAA
AAB/wAAAAAAAAELSAAA+QlrjPrrfiQAAAAB/wAAAAAAAAELUAAA/c64bP1phAgAAAAB/wAAAAAAA
AELWAAC/CP4HPlZXEwAAAAB/wAAAAAAAAELYAAC+vASXPj6wCgAAAAB/wAAAAAAAAELaAAA+yZ6c
PkKxowAAAAB/wAAAAAAAAELcAAC+czkuPsnlswAAAAB/wAAAAAAAAELeAAA+ANfjPqGmRgAAAAB/
wAAAAAAAAELgAAA9dYo2PqIqTgAAAAB/wAAAAAAAAELiAAA/K1OjP47CuAAAAAB/wAAAAAAAAELk
AAA/bsFOP3utWwAAAAB/wAAAAAAAAELmAAC9m5rlPiS+agAAAAB/wAAAAAAAAELoAAA+q9/xPjSL
nAAAAAB/wAAAAAAAAELqAAC+zuL+PmmwXgAAAAB/wAAAAAAAAELsAAA/XPG0P0/QxwAAAAB/wAAA
AAAAAELuAAA++QnPPwSVBwAAAAB/wAAAAAAAAELwAAA+k0acPw9/SgAAAAB/wAAAAAAAAELyAAA/
KfzoP3MOkgAAAAB/wAAAAAAAAEL0AAC+ECLIPmEGDgAAAAB/wAAAAAAAAEL2AAC+mw/KPkd65wAA
AAB/wAAAAAAAAEL4AAC+e5LIPliPFQAAAAB/wAAAAAAAAEL6AAA+WS04PpN4NwAAAAB/wAAAAAAA
AA==</set>
      <set id="src_81" fmt="ptset">AAAABnNyY184MQAAAAAAAAAGAAAAfT+AAAC8PnhkPiXmqAAAAAB/wAAAAAAAAEAAAAC9sql+PofS
bAAAAAB/wAAAAAAAAEBAAAC+iX+6PbE0ywAAAAB/wAAAAAAAAECAAAC84uSpPgxNLwAAAAB/wAAA
AAAAAECgAAC+IHurPkz3mwAAAAB/wAAAAAAAAEDAAAC+Rz9tPX+bGwAAAAB/wAAAAAAAAEDgAAC+
jrIOPiIUQAAAAAB/wAAAAAAAAEEAAAC9nnuPPgWyZwAAAAB/wAAAAAAAAEEQAAA85iBLPhvzwQAA
AAB/wAAAAAAAAEEgAAA+tjqtPtqXAQAAAAB/wAAAAAAAAEEwAAC9dnqDPpz/rgAAAAB/wAAAAAAA
AEFAAAC+F24APhuR0gAAAAB/wAAAAAAAAEFQAAA9R+OLPlbY/QAAAAB/wAAAAAAAAEFgAAC+X340
PjuhIAAAAAB/wAAAAAAAAEFwAAA99ZLmPj8QTgAAAAB/wAAAAAAAAEGAAAA9d8GiPlJwXAAAAAB/
wAAAAAAAAEGIAAA9t/mBPmghMQAAAAB/wAAAAAAAAEGQAAC9gNCpPkMzYwAAAAB/wAAAAAAAAEGY
AAA9wobDPju65wAAAAB/wAAAAAAAAEGgAAC+V6zsPiBX8wAAAAB/wAAAAAAAAEGoAAA+IzL3Pjld
uwAAAAB/wAAAAAAAAEGwAAA9h8yjPjYa+wAAAAB/wAAAAAAAAEG4AAA/CfqnPtpfWwAAAAB/wAAA
AAAAAEHAAAA+hB96PnjYEAAAAAB/wAAAAAAAAEHIAAC8ls3wPgGZugAAAAB/wAAAAAAAAEHQAAC9
uXp1PgnYKwAAAAB/wAAAAAAAAEHYAAA+AM5LPgCB+AAAAAB/wAAAAAAAAEHgAAA+5qgCPjpVTwAA
AAB/wAAAAAAAAEHoAAA/L9AePjfD4wAAAAB/wAAAAAAAAEHwAAA/BLf6Pi+4UQAAAAB/wAAAAAAA
AEH4AAA/S+ajPo9dEwAAAAB/wAAAAAAAAEIAAAA/XEvtPjtQLwAAAAB/wAAAAAAAAEIEAAA/O/QM
PpPDdgAAAAB/wAAAAAAAAEIIAAA/KOc+PilwZQAAAAB/wAAAAAAAAEIMAAA/YQHTPnCLbwAAAAB/
wAAAAAAAAEIQAAA/jo1CPqIvsgAAAAB/wAAAAAAAAEIUAAA/gotqPrM17QAAAAB/wAAAAAAAAEIY
AAA/cTRxPkDk3gAAAAB/wAAAAAAAAEIcAAA/nshEPn4ibQAAAAB/wAAAAAAAAEIgAAA/RpWkPqXE
4QAAAAB/wAAAAAAAAEIkAAA/ahGRPpLwpAAAAAB/wAAAAAAAAEIoAAA/luP+PmdwkAAAAAB/wAAA
AAAAAEIsAAA/T4QCPpNGKAAAAAB/wAAAAAAAAEIwAAA/3qg0PrykTAAAAAB/wAAAAAAAAEI0AAA/
qrf0Pov5pwAAAAB/wAAAAAAAAEI4AAA/rPsCPoXeuwAAAAB/wAAAAAAAAEI8AAA/nNcSPt1NSAAA
AAB/wAAAAAAAAEJAAAA/iPLsPjwbIAAAAAB/wAAAAAAAAEJEAAA/tXSXPoMyvQAAAAB/wAAAAAAA
AEJIAAA/pkBNPokzrgAAAAB/wAAAAAAAAEJMAAA/jwAsPlJMBgAAAAB/wAAAAAAAAEJQAAA/pEpz
PpNv9gAAAAB/wAAAAAAAAEJUAAA/n8aKPoEFPgAAAAB/wAAAAAAAAEJYAAA/sc+IPozcpwAAAAB/
wAAAAAAAAEJcAAA/tpqbPom48QAAAAB/wAAAAAAAAEJgAAA/p+OvPpvLrgAAAAB/wAAAAAAAAEJk
AAA/pN2TPnlWfwAAAAB/wAAAAAAAAEJoAAA/l7g/PnDQNwAAAAB/wAAAAAAAAEJsAAA/mDq0Pi5J
vAAAAAB/wAAAAAAAAEJwAAA/tnevPnlXEgAAAAB/wAAAAAAAAEJ0AAA/qg0HPhjKdQAAAAB/wAAA
AAAAAEJ4AAA/yCX8PopJ4wAAAAB/wAAAAAAAAEJ8AAA/Z1rdPkPMWAAAAAB/wAAAAAAAAEKAAAA/
h8NdPma6xQAAAAB/wAAAAAAAAEKCAAA/ruYGPpPyLgAAAAB/wAAAAAAAAEKEAAA/pci7PjBrawAA
AAB/wAAAAAAAAEKGAAA/x6MrPoTYpQAAAAB/wAAAAAAAAEKIAAA/oJ83Po8W2gAAAAB/wAAAAAAA
AEKKAAA/u2wfPn2TSQAAAAB/wAAAAAAAAEKMAAA/hrQtPnIyCAAAAAB/wAAAAAAAAEKOAAA/8Cmj
PrxudgAAAAB/wAAAAAAAAEKQAAA/5b4+PwTyIAAAAAB/wAAAAAAAAEKSAAA/rHhfPl62OwAAAAB/
wAAAAAAAAEKUAAA/1M1UPtaA0wAAAAB/wAAAAAAAAEKWAAA/nhJePlgU+gAAAAB/wAAAAAAAAEKY
AAA/gwgaPoBHRwAAAAB/wAAAAAAAAEKaAAA/rKjUPpgrNwAAAAB/wAAAAAAAAEKcAAA/l9mEPm3+
ywAAAAB/wAAAAAAAAEKeAAA/rEbuPpm6rQAAAAB/wAAAAAAAAEKgAAA/kk8fPlv4fwAAAAB/wAAA
AAAAAEKiAAA/sFAHPkgFoQAAAAB/wAAAAAAAAEKkAAA/2Lu0Pow8kAAAAAB/wAAAAAAAAEKmAAA/
vou8PmHzLgAAAAB/wAAAAAAAAEKoAAA/lTYQPow74wAAAAB/wAAAAAAAAEKqAAA/s4b/PoO76AAA
AAB/wAAAAAAAAEKsAAA/yEXHPlV0owAAAAB/wAAAAAAAAEKuAAA/zy2nPtHN0QAAAAB/wAAAAAAA
AEKwAAA/wSB5Pqs3YgAAAAB/wAAAAAAAAEKyAAA/mW4pPpg2CQAAAAB/wAAAAAAAAEK0AABAC0IA
Pz0yGgAAAAB/wAAAAAAAAEK2AAA/x+G8PnYQyAAAAAB/wAAAAAAAAEK4AAA/4jeJPt5kWgAAAAB/
wAAAAAAAAEK6AAA/jx1MPn/xHgAAAAB/wAAAAAAAAEK8AAA/7/j9PtGCIAAAAAB/wAAAAAAAAEK+
AAA/sNtNPmIllAAAAAB/wAAAAAAAAELAAAA/qUk4PqWj0QAAAAB/wAAAAAAAAELCAAA/2DAnPqer
pgAAAAB/wAAAAAAAAELEAAA/uFNIPpDVUQAAAAB/wAAAAAAAAELGAAA/xoGHPoLuzQAAAAB/wAAA
AAAAAELIAAA/lP24Pn0wVAAAAAB/wAAAAAAAAELKAAA/uiyzPndWlAAAAAB/wAAAAAAAAELMAAA/
kL3cPjTjmwAAAAB/wAAAAAAAAELOAAA/veyvPkrVywAAAAB/wAAAAAAAAELQAAA/nw4RPm5BeAAA
AAB/wAAAAAAAAELSAAA/uQR0PkfAOQAAAAB/wAAAAAAAAELUAAA/rgJ5Ppi1WQAAAAB/wAAAAAAA
AELWAAA/oN0CPqvi1wAAAAB/wAAAAAAAAELYAAA/o2GHPoEwvwAAAAB/wAAAAAAAAELaAAA/opJw
PlZ8agAAAAB/wAAAAAAAAELcAAA/rJooPoD7sAAAAAB/wAAAAAAAAELeAAA/hYwWPqUVnAAAAAB/
wAAAAAAAAELgAABAAgu/Pv2B9QAAAAB/wAAAAAAAAELiAAA/4BtMPs63pAAAAAB/wAAAAAAAAELk
AAA/rmiCPrVLBAAAAAB/wAAAAAAAAELmAAA/pq+zPlBPVwAAAAB/wAAAAAAAAELoAAA/lmq9Ph2G
pAAAAAB/wAAAAAAAAELqAAA/nkB5Powe6wAAAAB/wAAAAAAAAELsAAA/tcvUPpGpFAAAAAB/wAAA
AAAAAELuAAA/wjdpPww2OQAAAAB/wAAAAAAAAELwAAA/0TRwPsjhUQAAAAB/wAAAAAAAAELyAAA/
rfyGPoLNrQAAAAB/wAAAAAAAAEL0AAA/rjGRPmPVpwAAAAB/wAAAAAAAAEL2AAA/hjQ5Ph7bUAAA
AAB/wAAAAAAAAEL4AAA/nqTOPpAr9wAAAAB/wAAAAAAAAEL6AAA/4C9rPpy5JgAAAAB/wAAAAAAA
AA==</set>
      <set id="src_91" fmt="ptset">AAAABnNyY185MQAAAAAAAAAGAAAAfT+AAAA9FKl1Pk4rYgAAAAB/wAAAAAAAAEAAAAC+QBBHPgXI
EAAAAAB/wAAAAAAAAEBAAAC9s1s9PlD8bgAAAAB/wAAAAAAAAECAAAA+dVOLPlOPWAAAAAB/wAAA
AAAAAECgAAA+Yw+2Pku5WwAAAAB/wAAAAAAAAEDAAAA+Dp3uPq+9yQAAAAB/wAAAAAAAAEDgAAC/
BFZMPgoedgAAAAB/wAAAAAAAAEEAAAC+fBITPhZpUAAAAAB/wAAAAAAAAEEQAAA99ka/PmlG5gAA
AAB/wAAAAAAAAEEgAAA+vBfbPtS/igAAAAB/wAAAAAAAAEEwAAC+fyF5PeU/vAAAAAB/wAAAAAAA
AEFAAAA9kpDFPneoSQAAAAB/wAAAAAAAAEFQAAC+BIefPiTzmwAAAAB/wAAAAAAAAEFgAAA9rQTB
PmlqmwAAAAB/wAAAAAAAAEFwAAA9582lPpkg5AAAAAB/wAAAAAAAAEGAAAA+s74rPqY6ngAAAAB/
wAAAAAAAAEGIAAA94Sm/PlusngAAAAB/wAAAAAAAAEGQAAC+hOnVPmd/lQAAAAB/wAAAAAAAAEGY
AAA+p2e9PkCCCgAAAAB/wAAAAAAAAEGgAAC+izgmPhljAAAAAAB/wAAAAAAAAEGoAAC+m6zPPhhX
vgAAAAB/wAAAAAAAAEGwAAC+L/+iPcCHcwAAAAB/wAAAAAAAAEG4AAC+SKLrPkOEqwAAAAB/wAAA
AAAAAEHAAAA+v05OPl3I7wAAAAB/wAAAAAAAAEHIAAA9hMm8PXIdhwAAAAB/wAAAAAAAAEHQAAC+
PHBEPl91EwAAAAB/wAAAAAAAAEHYAAA/jRcUPvHnJAAAAAB/wAAAAAAAAEHgAAA/Bf1DPqgfbQAA
AAB/wAAAAAAAAEHoAAA/g4a+PotcHAAAAAB/wAAAAAAAAEHwAAA/09NMPup/QQAAAAB/wAAAAAAA
AEH4AAA/lBcTPnmFoAAAAAB/wAAAAAAAAEIAAAA/k/SDPrR56gAAAAB/wAAAAAAAAEIEAAA/WUVC
Prl6UwAAAAB/wAAAAAAAAEIIAAA/bF8oPqXMCwAAAAB/wAAAAAAAAEIMAAA/vexoPsmxwgAAAAB/
wAAAAAAAAEIQAAA/tEjaPodYfgAAAAB/wAAAAAAAAEIUAAA/4ApNPrDtNAAAAAB/wAAAAAAAAEIY
AAA/qd2+PrBwyQAAAAB/wAAAAAAAAEIcAAA/2IW+PrlSqAAAAAB/wAAAAAAAAEIgAAA/lqNMPqy8
+wAAAAB/wAAAAAAAAEIkAAA/1fqhPpE/PgAAAAB/wAAAAAAAAEIoAAA/vQahPqtxwgAAAAB/wAAA
AAAAAEIsAAA/+twGPy8qLgAAAAB/wAAAAAAAAEIwAAA/wwKyPq898AAAAAB/wAAAAAAAAEI0AAA/
4hOEPtbJSgAAAAB/wAAAAAAAAEI4AABAG3htPzyRdQAAAAB/wAAAAAAAAEI8AABABXFRPvA9FwAA
AAB/wAAAAAAAAEJAAABAEYP7PqDbXAAAAAB/wAAAAAAAAEJEAABACYlRPm6FlQAAAAB/wAAAAAAA
AEJIAAA/xoHePpcDdwAAAAB/wAAAAAAAAEJMAAA/4fcTPpigNgAAAAB/wAAAAAAAAEJQAAA/6wTb
PoxmoAAAAAB/wAAAAAAAAEJUAABAAAnCPq8VrQAAAAB/wAAAAAAAAEJYAABADuv7Pq7zPQAAAAB/
wAAAAAAAAEJcAAA/25KhPqLKbAAAAAB/wAAAAAAAAEJgAABAAAP7PwSnyAAAAAB/wAAAAAAAAEJk
AABAATkNPvyMxgAAAAB/wAAAAAAAAEJoAABABzw0Pq4wqwAAAAB/wAAAAAAAAEJsAAA/5ZVMPrSf
NQAAAAB/wAAAAAAAAEJwAAA/4O/2PsiQagAAAAB/wAAAAAAAAEJ0AABAGfnCP03psQAAAAB/wAAA
AAAAAEJ4AAA/8alMPkzwwAAAAAB/wAAAAAAAAEJ8AAA/0m8TPlFPuQAAAAB/wAAAAAAAAEKAAAA/
8rDaPoGNCQAAAAB/wAAAAAAAAEKCAAA/6hYvPr0bIQAAAAB/wAAAAAAAAEKEAAA/9/8TPsEu0gAA
AAB/wAAAAAAAAEKGAABADb6mPr4NIwAAAAB/wAAAAAAAAEKIAABAACamPo/54wAAAAB/wAAAAAAA
AEKKAABAHVTfPuNWqgAAAAB/wAAAAAAAAEKMAABABHsYPn6g4wAAAAB/wAAAAAAAAEKOAAA/+vuE
PqOMHgAAAAB/wAAAAAAAAEKQAABAIAhtPxlS6wAAAAB/wAAAAAAAAEKSAABARVv8PzmVZwAAAAB/
wAAAAAAAAEKUAAA//hYwPppZKwAAAAB/wAAAAAAAAEKWAABAIc40Pth+aQAAAAB/wAAAAAAAAEKY
AABADo/7Ps42CgAAAAB/wAAAAAAAAEKaAABABCLfPs0IDgAAAAB/wAAAAAAAAEKcAABABwXCPrU6
5wAAAAB/wAAAAAAAAEKeAAA/18YwPtG+VwAAAAB/wAAAAAAAAEKgAABAFVimPq3SzAAAAAB/wAAA
AAAAAEKiAAA/2U1MPtNcdgAAAAB/wAAAAAAAAEKkAABAVZP7Pv79wQAAAAB/wAAAAAAAAEKmAABA
GGXCPoSvvwAAAAB/wAAAAAAAAEKoAAA/6s+FPtndWgAAAAB/wAAAAAAAAEKqAAA//rDaPtoCVQAA
AAB/wAAAAAAAAEKsAAA/2lZsPsFVSQAAAAB/wAAAAAAAAEKuAABADrlRPoHvkQAAAAB/wAAAAAAA
AEKwAABAGrTfPq9mygAAAAB/wAAAAAAAAEKyAABADx+mPuNTjAAAAAB/wAAAAAAAAEK0AABAJGlQ
PvyZuAAAAAB/wAAAAAAAAEK2AABAC26mPp28YAAAAAB/wAAAAAAAAEK4AABAACHCPrvaygAAAAB/
wAAAAAAAAEK6AABAOZqmPuqE4QAAAAB/wAAAAAAAAEK8AABAIhamPwdKbQAAAAB/wAAAAAAAAEK+
AAA//y1LPmuI/wAAAAB/wAAAAAAAAELAAABAJNjCPv2z/QAAAAB/wAAAAAAAAELCAABAPh6mPu0G
ugAAAAB/wAAAAAAAAELEAAA//u8TPobXtQAAAAB/wAAAAAAAAELGAABAEwzfPokmxgAAAAB/wAAA
AAAAAELIAABABdBtPrHGyQAAAAB/wAAAAAAAAELKAABACFfLPsrgsAAAAAB/wAAAAAAAAELMAAA/
yG4vPrsBogAAAAB/wAAAAAAAAELOAABADeVRPxBYrAAAAAB/wAAAAAAAAELQAAA/7J2+PpucuwAA
AAB/wAAAAAAAAELSAABAK7+JPwhAbQAAAAB/wAAAAAAAAELUAABARwzfPwWLwwAAAAB/wAAAAAAA
AELWAABAVeMYP2Hv3AAAAAB/wAAAAAAAAELYAABABAzfPtck+wAAAAB/wAAAAAAAAELaAABAFAQ0
PvwUIQAAAAB/wAAAAAAAAELcAABAKTP7PtDHuQAAAAB/wAAAAAAAAELeAAA/6zFMPrvdrQAAAAB/
wAAAAAAAAELgAABADgP7PsZiRwAAAAB/wAAAAAAAAELiAABAHS+mPrXqiwAAAAB/wAAAAAAAAELk
AABABCAfP1nVjAAAAAB/wAAAAAAAAELmAABAHjP7PsK+bAAAAAB/wAAAAAAAAELoAABAHMlRPsr7
BQAAAAB/wAAAAAAAAELqAABAIuFfPul2/AAAAAB/wAAAAAAAAELsAABAJQXCPoRByQAAAAB/wAAA
AAAAAELuAABAJ46mPvfz3gAAAAB/wAAAAAAAAELwAABALQOKPuaywQAAAAB/wAAAAAAAAELyAAA/
1lVMPrqMpwAAAAB/wAAAAAAAAEL0AABAHhhfPuipYgAAAAB/wAAAAAAAAEL2AAA/+T8SPq1rnAAA
AAB/wAAAAAAAAEL4AABAKaimPsd9SgAAAAB/wAAAAAAAAEL6AABAEN+BPtEY6QAAAAB/wAAAAAAA
AA==</set>
      <set id="src_101" fmt="ptset">AAAAB3NyY18xMDEAAAAAAAAABgAAAH0/gAAAvpC94T50JXwAAAAAf8AAAAAAAABAAAAAvpSztz5k
6SUAAAAAf8AAAAAAAABAQAAAvqIcuT5weUcAAAAAf8AAAAAAAABAgAAAvjFtlz6FGnoAAAAAf8AA
AAAAAABAoAAAPYzE5D7K6ngAAAAAf8AAAAAAAABAwAAAvdJ+pT6LHHUAAAAAf8AAAAAAAABA4AAA
vqSEij6O95UAAAAAf8AAAAAAAABBAAAAvpscOT4t1vsAAAAAf8AAAAAAAABBEAAAPFWr3T10zzMA
AAAAf8AAAAAAAABBIAAAPx4iaz8H4S4AAAAAf8AAAAAAAABBMAAAvo3H0z6EzX4AAAAAf8AAAAAA
AABBQAAAPz8vdz9tqRwAAAAAf8AAAAAAAABBUAAAPRVZGj6eRD8AAAAAf8AAAAAAAABBYAAAvXo8
Fj5RAggAAAAAf8AAAAAAAABBcAAAvoX0jT5uRPsAAAAAf8AAAAAAAABBgAAAvdXCSj580koAAAAA
f8AAAAAAAABBiAAAvn3t3T4NlegAAAAAf8AAAAAAAABBkAAAvR3cQj6FMrwAAAAAf8AAAAAAAABB
mAAAP1E0zD+dCbwAAAAAf8AAAAAAAABBoAAAPg9aoD6xMvYAAAAAf8AAAAAAAABBqAAAO6M3Dz7Y
LKYAAAAAf8AAAAAAAABBsAAAvqYWkD4HiQoAAAAAf8AAAAAAAABBuAAAvo5OkT5Kwf8AAAAAf8AA
AAAAAABBwAAAP4NIzj+oW8IAAAAAf8AAAAAAAABByAAAvbOLmj65M7UAAAAAf8AAAAAAAABB0AAA
vnEOpT45f1YAAAAAf8AAAAAAAABB2AAAPpOe1j5DiLAAAAAAf8AAAAAAAABB4AAAPy6NBz6vyRAA
AAAAf8AAAAAAAABB6AAAP1+Psz652jUAAAAAf8AAAAAAAABB8AAAP4GX/z7SC4oAAAAAf8AAAAAA
AABB+AAAP6ma/T6nGQYAAAAAf8AAAAAAAABCAAAAP4KJWj7KuBgAAAAAf8AAAAAAAABCBAAAP3pj
rT6tBHAAAAAAf8AAAAAAAABCCAAAP82/xz8P++8AAAAAf8AAAAAAAABCDAAAP8LtJj7WLGQAAAAA
f8AAAAAAAABCEAAAP8L+vz7AcyIAAAAAf8AAAAAAAABCFAAAQAAYtD8g8nkAAAAAf8AAAAAAAABC
GAAAP94tsj8hlIkAAAAAf8AAAAAAAABCHAAAQAwbgT8dJXIAAAAAf8AAAAAAAABCIAAAP/oClj+E
kDEAAAAAf8AAAAAAAABCJAAAQAiEFz9NAVcAAAAAf8AAAAAAAABCKAAAP91HiD7+dkgAAAAAf8AA
AAAAAABCLAAAP+3cPz69QcAAAAAAf8AAAAAAAABCMAAAQBKUYz8UREMAAAAAf8AAAAAAAABCNAAA
QCCoiz92yn4AAAAAf8AAAAAAAABCOAAAQCTW7D8viM0AAAAAf8AAAAAAAABCPAAAQAB60j9Gb3kA
AAAAf8AAAAAAAABCQAAAP/ZfZz7sEWEAAAAAf8AAAAAAAABCRAAAP+7Ilj811PsAAAAAf8AAAAAA
AABCSAAAQAjSfj82758AAAAAf8AAAAAAAABCTAAAQAQM2z80iCoAAAAAf8AAAAAAAABCUAAAQCMt
yT9vVt4AAAAAf8AAAAAAAABCVAAAQAmetz890TcAAAAAf8AAAAAAAABCWAAAP8kqXz7w4/wAAAAA
f8AAAAAAAABCXAAAQCa5JD97LgsAAAAAf8AAAAAAAABCYAAAP+fh0z5dgUsAAAAAf8AAAAAAAABC
ZAAAQBwRez8Yq0IAAAAAf8AAAAAAAABCaAAAQBlv5D8nj2YAAAAAf8AAAAAAAABCbAAAQB8pPT8h
0N8AAAAAf8AAAAAAAABCcAAAQAWCvD7wgacAAAAAf8AAAAAAAABCdAAAQDMIVj8TaygAAAAAf8AA
AAAAAABCeAAAQBpzjD8Rm2AAAAAAf8AAAAAAAABCfAAAQDpxjz9VvogAAAAAf8AAAAAAAABCgAAA
QBH82T8EV7oAAAAAf8AAAAAAAABCggAAQCNGIT8qGbQAAAAAf8AAAAAAAABChAAAQAhCuT8LCrkA
AAAAf8AAAAAAAABChgAAQC8ryT9tZZIAAAAAf8AAAAAAAABCiAAAQDtttD9z3hUAAAAAf8AAAAAA
AABCigAAQCiF3z9f09YAAAAAf8AAAAAAAABCjAAAQAP5Qj8Fxw8AAAAAf8AAAAAAAABCjgAAQADe
aj7Vbf8AAAAAf8AAAAAAAABCkAAAQBcaaz8EUi8AAAAAf8AAAAAAAABCkgAAQCZAST9E2EAAAAAA
f8AAAAAAAABClAAAP9R0WD7pDooAAAAAf8AAAAAAAABClgAAQBBUvT8ciTQAAAAAf8AAAAAAAABC
mAAAQCU0oz7zFrYAAAAAf8AAAAAAAABCmgAAP+cIpz7Mx8kAAAAAf8AAAAAAAABCnAAAQAJ1uT8U
lngAAAAAf8AAAAAAAABCngAAQAVZ1j8GQqsAAAAAf8AAAAAAAABCoAAAQFLJQz84Oz8AAAAAf8AA
AAAAAABCogAAQBVstj7bONIAAAAAf8AAAAAAAABCpAAAQE60bT88bGIAAAAAf8AAAAAAAABCpgAA
QCYfrj86KEoAAAAAf8AAAAAAAABCqAAAQBzwOD8Dgj8AAAAAf8AAAAAAAABCqgAAQBpgPz8kVRkA
AAAAf8AAAAAAAABCrAAAQBpnqT8RKb0AAAAAf8AAAAAAAABCrgAAQDNdXT8ykWsAAAAAf8AAAAAA
AABCsAAAQBQ/AT7vao0AAAAAf8AAAAAAAABCsgAAQAJMlT7gKzkAAAAAf8AAAAAAAABCtAAAQGJq
KD9QBJUAAAAAf8AAAAAAAABCtgAAQBi3nT8oKygAAAAAf8AAAAAAAABCuAAAQCEDZj7g40UAAAAA
f8AAAAAAAABCugAAQAsqQD77BBUAAAAAf8AAAAAAAABCvAAAQA8ZHz7in98AAAAAf8AAAAAAAABC
vgAAQAogFT71tHgAAAAAf8AAAAAAAABCwAAAQCboZj7dd3kAAAAAf8AAAAAAAABCwgAAQAFp7T5y
XUoAAAAAf8AAAAAAAABCxAAAQB4n/D8Mqj8AAAAAf8AAAAAAAABCxgAAQCdmrj8WkfoAAAAAf8AA
AAAAAABCyAAAP+eAnz6XlVUAAAAAf8AAAAAAAABCygAAQDNj4T8gulkAAAAAf8AAAAAAAABCzAAA
QAdjaT8ZSKwAAAAAf8AAAAAAAABCzgAAQEO0mD8ei54AAAAAf8AAAAAAAABC0AAAQDCMdz8VvJsA
AAAAf8AAAAAAAABC0gAAQDNzTj85qwQAAAAAf8AAAAAAAABC1AAAQAwgeD6OteEAAAAAf8AAAAAA
AABC1gAAQAmNOz6YKswAAAAAf8AAAAAAAABC2AAAQCgScz8AiecAAAAAf8AAAAAAAABC2gAAQFne
xT9DYXYAAAAAf8AAAAAAAABC3AAAQCSk3T82JesAAAAAf8AAAAAAAABC3gAAQCt4fT7m7p8AAAAA
f8AAAAAAAABC4AAAQFwrcj8zQwwAAAAAf8AAAAAAAABC4gAAP/GCeD6FrUcAAAAAf8AAAAAAAABC
5AAAQCq2/T8Z8DQAAAAAf8AAAAAAAABC5gAAQDPN0j6/x0EAAAAAf8AAAAAAAABC6AAAQC8mbz8m
oEkAAAAAf8AAAAAAAABC6gAAQBJKrD7oA0YAAAAAf8AAAAAAAABC7AAAQEqKZD9ucWEAAAAAf8AA
AAAAAABC7gAAQEP6bD8TpskAAAAAf8AAAAAAAABC8AAAQDvJ+D7F0UsAAAAAf8AAAAAAAABC8gAA
QEkV8T8x0wIAAAAAf8AAAAAAAABC9AAAP/6qrT69Sa0AAAAAf8AAAAAAAABC9gAAQEeYsT7MIT0A
AAAAf8AAAAAAAABC+AAAQCdQvT7D/fMAAAAAf8AAAAAAAABC+gAAQDno/T8L2qIAAAAAf8AAAAAA
AAA=</set>
      <set id="src_111" fmt="ptset">AAAAB3NyY18xMTEAAAAAAAAABgAAAH0/gAAAP4v46j+GPt4AAAAAf8AAAAAAAABAAAAAPoIyYD8e
SycAAAAAf8AAAAAAAABAQAAAvR71UD5n0PEAAAAAf8AAAAAAAABAgAAAvf5nQj5o54sAAAAAf8AA
AAAAAABAoAAAvrrWpj5lWd0AAAAAf8AAAAAAAABAwAAAvW1FWD5zOuMAAAAAf8AAAAAAAABA4AAA
vcWxOj5hXS0AAAAAf8AAAAAAAABBAAAAvqcNxD44HcwAAAAAf8AAAAAAAABBEAAAvMtsAD4Z4tcA
AAAAf8AAAAAAAABBIAAAvduXZT2PLkEAAAAAf8AAAAAAAABBMAAAvNRSoT6KjokAAAAAf8AAAAAA
AABBQAAAvofoYz5fUdIAAAAAf8AAAAAAAABBUAAAvsDLCD5fM58AAAAAf8AAAAAAAABBYAAAvbm5
FD66jAsAAAAAf8AAAAAAAABBcAAAvurSmT4s8jMAAAAAf8AAAAAAAABBgAAAPogSrz7k9mIAAAAA
f8AAAAAAAABBiAAAvbRUNT4pohQAAAAAf8AAAAAAAABBkAAAO0ozcj6Wz+gAAAAAf8AAAAAAAABB
mAAAvkrMFD57eE0AAAAAf8AAAAAAAABBoAAAvhwG9j22cJcAAAAAf8AAAAAAAABBqAAAP4SBUD9P
lKQAAAAAf8AAAAAAAABBsAAAPiablz5lZXAAAAAAf8AAAAAAAABBuAAAvbz35z4KWTcAAAAAf8AA
AAAAAABBwAAAvgiEqz5pDIYAAAAAf8AAAAAAAABByAAAPlRtST50o40AAAAAf8AAAAAAAABB0AAA
PBK+YT5EnKEAAAAAf8AAAAAAAABB2AAAPwtkLj6wGVAAAAAAf8AAAAAAAABB4AAAP23KZT8SITEA
AAAAf8AAAAAAAABB6AAAP0I6ND4jc+oAAAAAf8AAAAAAAABB8AAAP/VY7j8iubkAAAAAf8AAAAAA
AABB+AAAQDr+YT+nIuEAAAAAf8AAAAAAAABCAAAAP8eQnj551rQAAAAAf8AAAAAAAABCBAAAP5+C
dD67RVAAAAAAf8AAAAAAAABCCAAAQAkHej8jUekAAAAAf8AAAAAAAABCDAAAQBz2Vj742VQAAAAA
f8AAAAAAAABCEAAAQBN14z8cvMMAAAAAf8AAAAAAAABCFAAAP8dZGT8cS7EAAAAAf8AAAAAAAABC
GAAAQALMYD7xZBMAAAAAf8AAAAAAAABCHAAAQD+0xj8t3O4AAAAAf8AAAAAAAABCIAAAQDappz7x
RaAAAAAAf8AAAAAAAABCJAAAQIH7dj/vCvAAAAAAf8AAAAAAAABCKAAAQDjkHD7nJgQAAAAAf8AA
AAAAAABCLAAAQE+R2D7k9DQAAAAAf8AAAAAAAABCMAAAQGiaMj+BYEUAAAAAf8AAAAAAAABCNAAA
P+nxwD8YON0AAAAAf8AAAAAAAABCOAAAQG2m+T9LdYoAAAAAf8AAAAAAAABCPAAAQCl57T8sFnQA
AAAAf8AAAAAAAABCQAAAQC8CsD50PsEAAAAAf8AAAAAAAABCRAAAQEx1zD7re00AAAAAf8AAAAAA
AABCSAAAQDw1DD7V+j0AAAAAf8AAAAAAAABCTAAAQB13mz8DMW8AAAAAf8AAAAAAAABCUAAAQCwu
Bz7In70AAAAAf8AAAAAAAABCVAAAQEBjFD5qSikAAAAAf8AAAAAAAABCWAAAQDZkbz7S2P4AAAAA
f8AAAAAAAABCXAAAQIQCyz+mKw4AAAAAf8AAAAAAAABCYAAAQFtDiT8dH6cAAAAAf8AAAAAAAABC
ZAAAQFP1vT9oYvwAAAAAf8AAAAAAAABCaAAAQGlyPT8gZgAAAAAAf8AAAAAAAABCbAAAQCETpT53
M90AAAAAf8AAAAAAAABCcAAAQFAk4j76h+EAAAAAf8AAAAAAAABCdAAAQFHwOT9aTewAAAAAf8AA
AAAAAABCeAAAQEagRj8VRooAAAAAf8AAAAAAAABCfAAAQDzDWT8q6LEAAAAAf8AAAAAAAABCgAAA
QFXXRz7rGCYAAAAAf8AAAAAAAABCggAAQEO8Uz7fN/4AAAAAf8AAAAAAAABChAAAQFjYuj8xZ8EA
AAAAf8AAAAAAAABChgAAQInuaD+h4KsAAAAAf8AAAAAAAABCiAAAQGoWHD8u+u8AAAAAf8AAAAAA
AABCigAAQEDjnT6s1RQAAAAAf8AAAAAAAABCjAAAQE0cND8ZuxQAAAAAf8AAAAAAAABCjgAAQDVJ
tT9sJSEAAAAAf8AAAAAAAABCkAAAQGBCiT8WiCAAAAAAf8AAAAAAAABCkgAAQF1vDz91axQAAAAA
f8AAAAAAAABClAAAQHRDoD9wiwkAAAAAf8AAAAAAAABClgAAQIIVkj81ipgAAAAAf8AAAAAAAABC
mAAAQHtzPz7DersAAAAAf8AAAAAAAABCmgAAQFIl8j8pkmYAAAAAf8AAAAAAAABCnAAAQD3kHz8N
R5EAAAAAf8AAAAAAAABCngAAQHWCRT9ZHwIAAAAAf8AAAAAAAABCoAAAQDhXMj7osJYAAAAAf8AA
AAAAAABCogAAQH49GD9dYFcAAAAAf8AAAAAAAABCpAAAQE10nT8BD1QAAAAAf8AAAAAAAABCpgAA
QF9gCz8cdeMAAAAAf8AAAAAAAABCqAAAQFecij8ZYycAAAAAf8AAAAAAAABCqgAAQBU7/T3rT44A
AAAAf8AAAAAAAABCrAAAQHExQz9idSEAAAAAf8AAAAAAAABCrgAAQJDY0j8ynroAAAAAf8AAAAAA
AABCsAAAQBxo3z5q2HcAAAAAf8AAAAAAAABCsgAAQDcT4D8+t98AAAAAf8AAAAAAAABCtAAAQGiJ
Bj677wwAAAAAf8AAAAAAAABCtgAAQFawMT7T+m4AAAAAf8AAAAAAAABCuAAAQED6aT7RVP8AAAAA
f8AAAAAAAABCugAAQEtdbj7aDzUAAAAAf8AAAAAAAABCvAAAQEZf3T8CXekAAAAAf8AAAAAAAABC
vgAAQHCOiT6d3v8AAAAAf8AAAAAAAABCwAAAQHDlVT9YBVAAAAAAf8AAAAAAAABCwgAAQGd+kj73
msgAAAAAf8AAAAAAAABCxAAAQIL/lD9JVEoAAAAAf8AAAAAAAABCxgAAQE+A7T7myGIAAAAAf8AA
AAAAAABCyAAAQI6amD+AT70AAAAAf8AAAAAAAABCygAAQFD9Yz8Ypl4AAAAAf8AAAAAAAABCzAAA
QGK33T8UF5YAAAAAf8AAAAAAAABCzgAAQGUPHD+DJf8AAAAAf8AAAAAAAABC0AAAQF+jaT7H8zkA
AAAAf8AAAAAAAABC0gAAQJUlkD9VLQEAAAAAf8AAAAAAAABC1AAAQCbbKD8BokQAAAAAf8AAAAAA
AABC1gAAQF2mnD8v/sMAAAAAf8AAAAAAAABC2AAAQBjZWj6Z92IAAAAAf8AAAAAAAABC2gAAQJt6
Mz+QX6kAAAAAf8AAAAAAAABC3AAAQIZlNT66sz8AAAAAf8AAAAAAAABC3gAAQGw7Bz93rG4AAAAA
f8AAAAAAAABC4AAAQF41Yj6lKSQAAAAAf8AAAAAAAABC4gAAQIytQD8+IxIAAAAAf8AAAAAAAABC
5AAAQFJ2Bj8eHaoAAAAAf8AAAAAAAABC5gAAQErIjT7WoewAAAAAf8AAAAAAAABC6AAAQEPWdz8C
r3kAAAAAf8AAAAAAAABC6gAAQDV+jj6g1O8AAAAAf8AAAAAAAABC7AAAQGS2+j7BcAkAAAAAf8AA
AAAAAABC7gAAQENYuD6YHnUAAAAAf8AAAAAAAABC8AAAQGhlrT8erEgAAAAAf8AAAAAAAABC8gAA
QHZDcT8sNqcAAAAAf8AAAAAAAABC9AAAQE4scT90aMMAAAAAf8AAAAAAAABC9gAAQDZRNT7Xnu0A
AAAAf8AAAAAAAABC+AAAQFv9nT7rG1wAAAAAf8AAAAAAAABC+gAAQIchrz9Zj8oAAAAAf8AAAAAA
AAA=</set>
      <set id="src_121" fmt="ptset">AAAAB3NyY18xMjEAAAAAAAAABgAAAH0/gAAAPghA5D6azP8AAAAAf8AAAAAAAABAAAAAPY/Wkj8d
5FUAAAAAf8AAAAAAAABAQAAAPp/q/D5cPQoAAAAAf8AAAAAAAABAgAAAPruqaz7zjK4AAAAAf8AA
AAAAAABAoAAAvoHSZj6aW+UAAAAAf8AAAAAAAABAwAAAvqAS8T6Gh+oAAAAAf8AAAAAAAABA4AAA
vl6/vz6eXfAAAAAAf8AAAAAAAABBAAAAvgco5D6DVx4AAAAAf8AAAAAAAABBEAAAvY3U/D5FzJwA
AAAAf8AAAAAAAABBIAAAvUP+/j5em/MAAAAAf8AAAAAAAABBMAAAvqqcPz48KcAAAAAAf8AAAAAA
AABBQAAAPiWR2z66gKoAAAAAf8AAAAAAAABBUAAAPv5hjj5jYnoAAAAAf8AAAAAAAABBYAAAPbrW
ND57TPsAAAAAf8AAAAAAAABBcAAAvMpZiz45a88AAAAAf8AAAAAAAABBgAAAPkwU1D4jtaIAAAAA
f8AAAAAAAABBiAAAvsvJBD4AdR8AAAAAf8AAAAAAAABBkAAAPY9FFj6rTpMAAAAAf8AAAAAAAABB
mAAAviAvwT4VL+AAAAAAf8AAAAAAAABBoAAAPrU2/D6AV60AAAAAf8AAAAAAAABBqAAAPyhxNj8S
vBsAAAAAf8AAAAAAAABBsAAAvtCHlj5GRNwAAAAAf8AAAAAAAABBuAAAPDg3PD6PdFEAAAAAf8AA
AAAAAABBwAAAvtz0zT44ktYAAAAAf8AAAAAAAABByAAAvg+o4j6UlycAAAAAf8AAAAAAAABB0AAA
Psjvvj6TutUAAAAAf8AAAAAAAABB2AAAPwaBxz7vTGAAAAAAf8AAAAAAAABB4AAAP1Rbfz6q/AgA
AAAAf8AAAAAAAABB6AAAP5i6UT6ucRgAAAAAf8AAAAAAAABB8AAAP5LNvz7p8xAAAAAAf8AAAAAA
AABB+AAAQAxxuz8wxmEAAAAAf8AAAAAAAABCAAAAP7XTdj7sg4AAAAAAf8AAAAAAAABCBAAAQEOy
4D8pj2UAAAAAf8AAAAAAAABCCAAAQDvHcj8c69YAAAAAf8AAAAAAAABCDAAAQGaAlj88BssAAAAA
f8AAAAAAAABCEAAAQDdpuz8GhowAAAAAf8AAAAAAAABCFAAAQEni4D9VfDwAAAAAf8AAAAAAAABC
GAAAQFcpuz8HJc8AAAAAf8AAAAAAAABCHAAAQD+puz8mB5EAAAAAf8AAAAAAAABCIAAAQGZcBD8s
idUAAAAAf8AAAAAAAABCJAAAQHIuTT8fZ08AAAAAf8AAAAAAAABCKAAAQGXJuz6/vSUAAAAAf8AA
AAAAAABCLAAAQHJZuz9OBm4AAAAAf8AAAAAAAABCMAAAQHNToj6ytbkAAAAAf8AAAAAAAABCNAAA
QFIAlj8dJKMAAAAAf8AAAAAAAABCOAAAQEglKT6K8B4AAAAAf8AAAAAAAABCPAAAQIVgSz853nYA
AAAAf8AAAAAAAABCQAAAQHgy3z8KFAwAAAAAf8AAAAAAAABCRAAAQHz8BD7kEl0AAAAAf8AAAAAA
AABCSAAAQIPHJz8KFZYAAAAAf8AAAAAAAABCTAAAQGfglj8tJGIAAAAAf8AAAAAAAABCUAAAQIa5
cD8oyawAAAAAf8AAAAAAAABCVAAAQFZ+TT7voVkAAAAAf8AAAAAAAABCWAAAQHTBuz9Kxg4AAAAA
f8AAAAAAAABCXAAAQH/+TT9od2kAAAAAf8AAAAAAAABCYAAAQGQ0BD8qSO0AAAAAf8AAAAAAAABC
ZAAAQH7uTT8YcZcAAAAAf8AAAAAAAABCaAAAQImZcD8G9nYAAAAAf8AAAAAAAABCbAAAQH0uTT6/
8ygAAAAAf8AAAAAAAABCcAAAQJ45cD9G0M8AAAAAf8AAAAAAAABCdAAAQK6XJj7xyYEAAAAAf8AA
AAAAAABCeAAAQIbNcD86wZcAAAAAf8AAAAAAAABCfAAAQISbuT7cFHMAAAAAf8AAAAAAAABCgAAA
QJM7uT8bBn4AAAAAf8AAAAAAAABCggAAQJZEfD803YwAAAAAf8AAAAAAAABChAAAQJfwSz9JmiwA
AAAAf8AAAAAAAABChgAAQJVQSz9VsrcAAAAAf8AAAAAAAABCiAAAQJRLuT71GMcAAAAAf8AAAAAA
AABCigAAQJZQSz9Xs/gAAAAAf8AAAAAAAABCjAAAQIi03T8T22EAAAAAf8AAAAAAAABCjgAAQI6s
3T9CWHAAAAAAf8AAAAAAAABCkAAAQI9E3j9d85kAAAAAf8AAAAAAAABCkgAAQJHruT8NbVgAAAAA
f8AAAAAAAABClAAAQKCnJj8m9+wAAAAAf8AAAAAAAABClgAAQIzwSz8WcRsAAAAAf8AAAAAAAABC
mAAAQIZk3T7OS/EAAAAAf8AAAAAAAABCmgAAQKLuAj7wHagAAAAAf8AAAAAAAABCnAAAQIKylD9s
tcUAAAAAf8AAAAAAAABCngAAQJenJj8pc/0AAAAAf8AAAAAAAABCoAAAQIYISz9YpCwAAAAAf8AA
AAAAAABCogAAQJ/gSz97tWYAAAAAf8AAAAAAAABCpAAAQIhXJz9K3CEAAAAAf8AAAAAAAABCpgAA
QJ3JcD8XjGkAAAAAf8AAAAAAAABCqAAAQIXHJz81C40AAAAAf8AAAAAAAABCqgAAQJ/JcD9HWQsA
AAAAf8AAAAAAAABCrAAAQIFaWj6KhA4AAAAAf8AAAAAAAABCrgAAQJPxcD9aMp0AAAAAf8AAAAAA
AABCsAAAQF3WTT8kC3EAAAAAf8AAAAAAAABCsgAAQJJwSz89LtIAAAAAf8AAAAAAAABCtAAAQJNJ
cD8TUAYAAAAAf8AAAAAAAABCtgAAQJCqlD9m3ewAAAAAf8AAAAAAAABCuAAAQIvXlD9shPkAAAAA
f8AAAAAAAABCugAAQJQ83T9PmJMAAAAAf8AAAAAAAABCvAAAQICwfD8bajUAAAAAf8AAAAAAAABC
vgAAQIQVcD8tw/4AAAAAf8AAAAAAAABCwAAAQJTI3T9pdf4AAAAAf8AAAAAAAABCwgAAQIIlcD9Z
xEUAAAAAf8AAAAAAAABCxAAAQKdnJj8NmGcAAAAAf8AAAAAAAABCxgAAQKBU3T8wbF0AAAAAf8AA
AAAAAABCyAAAQJHOAj7ezncAAAAAf8AAAAAAAABCygAAQI6fJj8uigMAAAAAf8AAAAAAAABCzAAA
QJvuAj7/gFAAAAAAf8AAAAAAAABCzgAAQKk3Jz80bLEAAAAAf8AAAAAAAABC0AAAQJNbuT74+94A
AAAAf8AAAAAAAABC0gAAQJEylD8QwAMAAAAAf8AAAAAAAABC1AAAQKU03T8w21cAAAAAf8AAAAAA
AABC1gAAQIZnuT96AssAAAAAf8AAAAAAAABC2AAAQLh8fD8wZ94AAAAAf8AAAAAAAABC2gAAQKkX
Jj8ZUEgAAAAAf8AAAAAAAABC3AAAQJQ3Jz8op1cAAAAAf8AAAAAAAABC3gAAQHqy3z76IxYAAAAA
f8AAAAAAAABC4AAAQIyEfD8/pa0AAAAAf8AAAAAAAABC4gAAQLIOAj8j0LIAAAAAf8AAAAAAAABC
5AAAQJ87Jz9nNYEAAAAAf8AAAAAAAABC5gAAQKME3T9HPDAAAAAAf8AAAAAAAABC6AAAQJKk3T9R
e9oAAAAAf8AAAAAAAABC6gAAQJROAj8bU6kAAAAAf8AAAAAAAABC7AAAQLEsfD8LP3IAAAAAf8AA
AAAAAABC7gAAQI9ruT8bm80AAAAAf8AAAAAAAABC8AAAQI0DuT9Aw0QAAAAAf8AAAAAAAABC8gAA
QJybuT9T3gkAAAAAf8AAAAAAAABC9AAAQJqilD9DWhYAAAAAf8AAAAAAAABC9gAAQIyQSz7AQ10A
AAAAf8AAAAAAAABC+AAAQJgE3T9AKB0AAAAAf8AAAAAAAABC+gAAQIXGlD8uhO8AAAAAf8AAAAAA
AAA=</set>
      <set id="src_131" fmt="ptset">AAAAB3NyY18xMzEAAAAAAAAABgAAAH0/gAAAQDuB4j+9eQ0AAAAAf8AAAAAAAABAAAAAPyPCdj6Q
iFQAAAAAf8AAAAAAAABAQAAAPwa7Dj7B4KsAAAAAf8AAAAAAAABAgAAAvnqtPT6KK04AAAAAf8AA
AAAAAABAoAAAvmRE8j5McSQAAAAAf8AAAAAAAABAwAAAPRv9xD6psZIAAAAAf8AAAAAAAABA4AAA
vrkDjD4xD0UAAAAAf8AAAAAAAABBAAAAvxbA8D5U/yMAAAAAf8AAAAAAAABBEAAAvnNUVj5S9iIA
AAAAf8AAAAAAAABBIAAAPVhY7j4HTJQAAAAAf8AAAAAAAABBMAAAP5hGyj+XvFAAAAAAf8AAAAAA
AABBQAAAvdUOYT6PtTsAAAAAf8AAAAAAAABBUAAAPjFhZT57wcIAAAAAf8AAAAAAAABBYAAAvngP
VT6iyMcAAAAAf8AAAAAAAABBcAAAvzpWsj5M8lgAAAAAf8AAAAAAAABBgAAAvhJirj8MyJUAAAAA
f8AAAAAAAABBiAAAvgvF7T43B/wAAAAAf8AAAAAAAABBkAAAvoYNuT6UzuAAAAAAf8AAAAAAAABB
mAAAvh/Uoj6W4fIAAAAAf8AAAAAAAABBoAAAvoXDPz7EPPYAAAAAf8AAAAAAAABBqAAAvxyfxj6A
7eQAAAAAf8AAAAAAAABBsAAAvxhcUD4pNakAAAAAf8AAAAAAAABBuAAAvtq36D5sZ/4AAAAAf8AA
AAAAAABBwAAAvo2cXT6SXUUAAAAAf8AAAAAAAABByAAAPUrksz6xl7gAAAAAf8AAAAAAAABB0AAA
vsqz0z6C2gEAAAAAf8AAAAAAAABB2AAAP4zC0z49b5cAAAAAf8AAAAAAAABB4AAAP9zvED51bIQA
AAAAf8AAAAAAAABB6AAAQCiBFj8TqFwAAAAAf8AAAAAAAABB8AAAQCdCuT8IOT8AAAAAf8AAAAAA
AABB+AAAQDQAkT8Lp1IAAAAAf8AAAAAAAABCAAAAQAa0XT7kXWMAAAAAf8AAAAAAAABCBAAAQCmd
Nj8mquEAAAAAf8AAAAAAAABCCAAAP+PV3z3vv9kAAAAAf8AAAAAAAABCDAAAP9wa9j8Vf6MAAAAA
f8AAAAAAAABCEAAAQIgscD89qEMAAAAAf8AAAAAAAABCFAAAQF2OEj8NtN0AAAAAf8AAAAAAAABC
GAAAQHZFFT9nxzgAAAAAf8AAAAAAAABCHAAAQGoYGT8rnT4AAAAAf8AAAAAAAABCIAAAQDYKcj8V
P/sAAAAAf8AAAAAAAABCJAAAQEoW8z7+mPMAAAAAf8AAAAAAAABCKAAAQJHEmz7pPOgAAAAAf8AA
AAAAAABCLAAAQLu3wT93Nv4AAAAAf8AAAAAAAABCMAAAQIMKCT72IIQAAAAAf8AAAAAAAABCNAAA
QJZ/cj8WckoAAAAAf8AAAAAAAABCOAAAQI/stj77SWYAAAAAf8AAAAAAAABCPAAAQI/pJz9CK6AA
AAAAf8AAAAAAAABCQAAAQGbhKj7Gw6wAAAAAf8AAAAAAAABCRAAAQJMSrT9ZpU0AAAAAf8AAAAAA
AABCSAAAQIlYgT6t484AAAAAf8AAAAAAAABCTAAAQGuIgj8uIu0AAAAAf8AAAAAAAABCUAAAQIFg
ez78fF4AAAAAf8AAAAAAAABCVAAAQICfNT73nbYAAAAAf8AAAAAAAABCWAAAQJhgjz7f2BAAAAAA
f8AAAAAAAABCXAAAQJ3mzT7dOakAAAAAf8AAAAAAAABCYAAAQKT6ND6u6qIAAAAAf8AAAAAAAABC
ZAAAQLR33j8OrRAAAAAAf8AAAAAAAABCaAAAQIygyj8yrmkAAAAAf8AAAAAAAABCbAAAQJBcrz8u
TOsAAAAAf8AAAAAAAABCcAAAQK+vpj+UmAgAAAAAf8AAAAAAAABCdAAAQJuyYz8vYb4AAAAAf8AA
AAAAAABCeAAAQMZV5T9Q51QAAAAAf8AAAAAAAABCfAAAQLNkIz8HBVIAAAAAf8AAAAAAAABCgAAA
QJ45RD93pBIAAAAAf8AAAAAAAABCggAAQKpPfT9SqY4AAAAAf8AAAAAAAABChAAAQJ2sij8Nv7IA
AAAAf8AAAAAAAABChgAAQMDFwD8gLkkAAAAAf8AAAAAAAABCiAAAQLa1+j5hHyIAAAAAf8AAAAAA
AABCigAAQJWsTT860V8AAAAAf8AAAAAAAABCjAAAQMD2wT7GD8MAAAAAf8AAAAAAAABCjgAAQJqo
ND8jQLMAAAAAf8AAAAAAAABCkAAAQLrkWD8rWmQAAAAAf8AAAAAAAABCkgAAQJ1Rjj9DaMQAAAAA
f8AAAAAAAABClAAAQIhjoD864W8AAAAAf8AAAAAAAABClgAAQJDh0T6vIlEAAAAAf8AAAAAAAABC
mAAAQIx4Oz8uIzkAAAAAf8AAAAAAAABCmgAAQJrbRz9cP48AAAAAf8AAAAAAAABCnAAAQJAKHz8O
leMAAAAAf8AAAAAAAABCngAAQJ2SQz99blMAAAAAf8AAAAAAAABCoAAAQJHeLz7hSwQAAAAAf8AA
AAAAAABCogAAQIvY8j+X6tsAAAAAf8AAAAAAAABCpAAAQKqLOD9yDVoAAAAAf8AAAAAAAABCpgAA
QKPQnz8qhrsAAAAAf8AAAAAAAABCqAAAQKUIBj67+vwAAAAAf8AAAAAAAABCqgAAQKmlRT9p6aYA
AAAAf8AAAAAAAABCrAAAQJ5z8T6hs3cAAAAAf8AAAAAAAABCrgAAQLHd2T8y8WMAAAAAf8AAAAAA
AABCsAAAQMt/zD8jtAEAAAAAf8AAAAAAAABCsgAAQJgWSD8eeQgAAAAAf8AAAAAAAABCtAAAQKm1
3D+vxxUAAAAAf8AAAAAAAABCtgAAQGzRtD9MJToAAAAAf8AAAAAAAABCuAAAQKxNuT8UJlkAAAAA
f8AAAAAAAABCugAAQKVS3D6EfI8AAAAAf8AAAAAAAABCvAAAQMVyHT+E5tUAAAAAf8AAAAAAAABC
vgAAQKSndj6sDeIAAAAAf8AAAAAAAABCwAAAQMFSfj8wMwEAAAAAf8AAAAAAAABCwgAAQKeR/j9u
Zh0AAAAAf8AAAAAAAABCxAAAQMBSgD9cLaEAAAAAf8AAAAAAAABCxgAAQL1byj9iFdAAAAAAf8AA
AAAAAABCyAAAQKklwD9LS3sAAAAAf8AAAAAAAABCygAAQJ1X0z9ze3MAAAAAf8AAAAAAAABCzAAA
QKRWdT8h+NMAAAAAf8AAAAAAAABCzgAAQJkgAz8+yFQAAAAAf8AAAAAAAABC0AAAQKRvyT6/ueAA
AAAAf8AAAAAAAABC0gAAQKBVeT/m1D0AAAAAf8AAAAAAAABC1AAAQK6NPz+KIXcAAAAAf8AAAAAA
AABC1gAAQL5Rhj9ZgnwAAAAAf8AAAAAAAABC2AAAQKFK+D6KsZoAAAAAf8AAAAAAAABC2gAAQLqz
wD86LmwAAAAAf8AAAAAAAABC3AAAQJ5CJD+Jr3wAAAAAf8AAAAAAAABC3gAAQK+TVD8pZEwAAAAA
f8AAAAAAAABC4AAAQJbanj88l5sAAAAAf8AAAAAAAABC4gAAQIjmkz9VCmoAAAAAf8AAAAAAAABC
5AAAQKLLZz98fd0AAAAAf8AAAAAAAABC5gAAQLme+T9SDtQAAAAAf8AAAAAAAABC6AAAQJe79z9W
TV4AAAAAf8AAAAAAAABC6gAAQI5W1j6OrLAAAAAAf8AAAAAAAABC7AAAQMkJUz+LWi0AAAAAf8AA
AAAAAABC7gAAQK/tCz+CkBsAAAAAf8AAAAAAAABC8AAAQKD11z9Ah/8AAAAAf8AAAAAAAABC8gAA
QK+h5z67L1YAAAAAf8AAAAAAAABC9AAAQJKypz+DctgAAAAAf8AAAAAAAABC9gAAQLozoj7dYAIA
AAAAf8AAAAAAAABC+AAAQI4TLD7+6msAAAAAf8AAAAAAAABC+gAAQIzTHj5oh9EAAAAAf8AAAAAA
AAA=</set>
      <set id="src_61" fmt="ptset">AAAABnNyY182MQAAAAAAAAACAAAAfQAAAAAAAAAAP4AAAAAAAABAAAAAAAAAAEBAAAAAAAAAQIAA
AAAAAABAoAAAAAAAAEDAAAAAAAAAQOAAAAAAAABBAAAAAAAAAEEQAAAAAAAAQSAAAAAAAABBMAAA
AAAAAEFAAAAAAAAAQVAAAAAAAABBYAAAAAAAAEFwAAAAAAAAQYAAAAAAAABBiAAAAAAAAEGQAAAA
AAAAQZgAAAAAAABBoAAAAAAAAEGoAAAAAAAAQbAAAAAAAABBuAAAAAAAAEHAAAAAAAAAQcgAAAAA
AABB0AAAPyHMXkHYAAA/ljsAQeAAAD/RpPBB6AAAQAJEs0HwAABAGAxCQfgAAEAqq5NCAAAAQDqT
gkIEAABASCZxQggAAEBTuptCDAAAQF2bt0IQAABAZgwqQhQAAEBtRexCGAAAQHN7R0IcAABAeNeM
QiAAAEB9f7dCJAAAQIDJkEIoAABAgpYRQiwAAECEMFxCMAAAQIWhkEI0AABAhvEyQjgAAECIJWpC
PAAAQIlDQUJAAABAik7OQkQAAECLS2BCSAAAQIw7o0JMAABAjSG/QlAAAECN/21CVAAAQI7WEUJY
AABAj6bGQlwAAECQcm5CYAAAQJE5vEJkAABAkf1CQmgAAECSvXFCbAAAQJN6pEJwAABAlDUjQnQA
AECU7ShCeAAAQJWi4EJ8AABAllZyQoAAAECXB/lCggAAQJe3jkKEAABAmGVEQoYAAECZESpCiAAA
QJm7T0KKAABAmmO9QowAAECbCnxCjgAAQJuvlkKQAABAnFMRQpIAAECc9PNClAAAQJ2VQ0KWAABA
njQEQpgAAECe0T1CmgAAQJ9s8kKcAABAoAcnQp4AAECgn+FCoAAAQKE3I0KiAABAoczyQqQAAECi
YVJCpgAAQKL0R0KoAABAo4XUQqoAAECkFf5CrAAAQKSkyEKuAABApTI2QrAAAEClvkxCsgAAQKZJ
DUK0AABAptJ+QrYAAECnWqJCuAAAQKfhfEK6AABAqGcRQrwAAECo62VCvgAAQKlueULAAABAqfBT
QsIAAECqcPZCxAAAQKrwZULGAABAq26kQsgAAECr67ZCygAAQKxnn0LMAABArOJiQs4AAECtXAJC
0AAAQK3UhELSAABArkvpQtQAAECuwjZC1gAAQK83bkLYAABAr6uTQtoAAECwHqpC3AAAQLCQtULe
AABAsQG3QuAAAECxcbNC4gAAQLHgrULkAABAsk6nQuYAAECyu6VC6AAAQLMnqULqAABAs5K2QuwA
AECz/NBC7gAAQLRl+ELwAABAtM4xQvIAAEC1NX9C9AAAQLWb5UL2AABAtgFkQvgAAEC2Zf8=</set>
      <set id="src_51" fmt="ptset">AAAABnNyY181MQAAAAAAAAACAAAAfQAAAAAAAAAAP4AAAAAAAABAAAAAAAAAAEBAAAAAAAAAQIAA
AAAAAABAoAAAAAAAAEDAAAAAAAAAQOAAAAAAAABBAAAAAAAAAEEQAAAAAAAAQSAAAAAAAABBMAAA
AAAAAEFAAAAAAAAAQVAAAAAAAABBYAAAAAAAAEFwAAAAAAAAQYAAAAAAAABBiAAAAAAAAEGQAAAA
AAAAQZgAAAAAAABBoAAAAAAAAEGoAAAAAAAAQbAAAAAAAABBuAAAAAAAAEHAAAAAAAAAQcgAAAAA
AABB0AAAPyCoyUHYAAA/lMVpQeAAAD/O3nZB6AAAP//u6kHwAABAFI2BQfgAAEAltJVCAAAAQDPl
QUIEAABAP49QQggAAEBJGc5CDAAAQFDiJEIQAABAVzsPQhQAAEBcbBhCGAAAQGCxo0IcAABAZD2d
QiAAAEBnOI9CJAAAQGnC3UIoAABAa/YdQiwAAEBt5klCMAAAQG+i3UI0AABAcTfAQjgAAEByrhFC
PAAAQHQMvkJAAABAdVkMQkQAAEB2lvRCSAAAQHfJdkJMAABAePLWQlAAAEB6FMVCVAAAQHswiEJY
AABAfEcWQlwAAEB9WSVCYAAAQH5nP0JkAABAf3HNQmgAAECAPI5CbAAAQIC+tEJwAABAgT9xQnQA
AECBvtRCeAAAQII87UJ8AABAgrnGQoAAAECDNWlCggAAQIOv3EKEAABAhCknQoYAAECEoU5CiAAA
QIUYVkKKAABAhY5FQowAAECGAx1CjgAAQIZ24kKQAABAhumZQpIAAECHW0RClAAAQIfL6EKWAABA
iDuGQpgAAECIqiNCmgAAQIkXwUKcAABAiYRjQp4AAECJ8A1CoAAAQIpawUKiAABAisSBQqQAAECL
LVJCpgAAQIuVNUKoAABAi/wuQqoAAECMYj9CrAAAQIzHakKuAABAjSuzQrAAAECNjxxCsgAAQI3x
p0K0AABAjlNYQrYAAECOtDBCuAAAQI8UMkK6AABAj3NgQrwAAECP0b5CvgAAQJAvTELAAABAkIwP
QsIAAECQ6AdCxAAAQJFDN0LGAABAkZ2hQsgAAECR90lCygAAQJJQLkLMAABAkqhVQs4AAECS/79C
0AAAQJNWbkLSAABAk6xkQtQAAECUAaNC1gAAQJRWLkLYAABAlKoFQtoAAECU/SxC3AAAQJVPpELe
AABAlaFuQuAAAECV8o5C4gAAQJZDBELkAABAlpLSQuYAAECW4ftC6AAAQJcwgELqAABAl35iQuwA
AECXy6RC7gAAQJgYSELwAABAmGROQvIAAECYr7hC9AAAQJj6iUL2AABAmUTBQvgAAECZjmI=</set>
      <set id="src_41" fmt="ptset">AAAABnNyY180MQAAAAAAAAACAAAAfQAAAAAAAAAAP4AAAAAAAABAAAAAAAAAAEBAAAAAAAAAQIAA
AAAAAABAoAAAAAAAAEDAAAAAAAAAQOAAAAAAAABBAAAAAAAAAEEQAAAAAAAAQSAAAAAAAABBMAAA
AAAAAEFAAAAAAAAAQVAAAAAAAABBYAAAAAAAAEFwAAAAAAAAQYAAAAAAAABBiAAAAAAAAEGQAAAA
AAAAQZgAAAAAAABBoAAAAAAAAEGoAAAAAAAAQbAAAAAAAABBuAAAAAAAAEHAAAAAAAAAQcgAAAAA
AABB0AAAPx1hK0HYAAA/kKK+QeAAAD/HL8ZB6AAAP/OWi0HwAABAC4uvQfgAAEAZftNCAAAAQCRL
r0IEAABALJFwQggAAEAy3rFCDAAAQDesK0IQAABAO1toQhQAAEA+OGJCGAAAQEB8pkIcAABAQlLk
QiAAAEBD2kpCJAAAQEUpXUIoAABARlA4QiwAAEBHWlJCMAAAQEhPx0I0AABASTZNQjgAAEBKEelC
PAAAQErlbEJAAABAS7LPQkQAAEBMe3FCSAAAQE1AS0JMAABATgIIQlAAAEBOwSJCVAAAQE997UJY
AABAUDilQlwAAEBQ8XZCYAAAQFGofkJkAABAUl3TQmgAAEBTEYZCbAAAQFPDpEJwAABAVHQ4QnQA
AEBVI0hCeAAAQFXQ3UJ8AABAVnz8QoAAAEBXJ6pCggAAQFfQ7EKEAABAWHjHQoYAAEBZHz5CiAAA
QFnEV0KKAABAWmgVQowAAEBbCnxCjgAAQFurkEKQAABAXEtUQpIAAEBc6cxClAAAQF2G+0KWAABA
XiLmQpgAAEBevY9CmgAAQF9W+kKcAABAX+8qQp4AAEBghiNCoAAAQGEb6EKiAABAYbB8QqQAAEBi
Q+JCpgAAQGLWHUKoAABAY2cxQqoAAEBj9yBCrAAAQGSF7UKuAABAZROcQrAAAEBloC9CsgAAQGYr
qkK0AABAZrYOQrYAAEBnP19CuAAAQGfHoEK6AABAaE7TQrwAAEBo1PtCvgAAQGlaG0LAAABAad41
QsIAAEBqYUxCxAAAQGrjYkLGAABAa2R7QsgAAEBr5JdCygAAQGxjukLMAABAbOHnQs4AAEBtXx9C
0AAAQG3bZULSAABAbla8QtQAAEBu0SVC1gAAQG9Ko0LYAABAb8M4QtoAAEBwOuZC3AAAQHCxsELe
AABAcSeXQuAAAEBxnJ9C4gAAQHIQyELkAABAcoQUQuYAAEBy9odC6AAAQHNoIkLqAABAc9jnQuwA
AEB0SNdC7gAAQHS39kLwAABAdSZEQvIAAEB1k8RC9AAAQHYAd0L2AABAdmxgQvgAAEB214A=</set>
      <set id="src_31" fmt="ptset">AAAABnNyY18zMQAAAAAAAAACAAAAfQAAAAAAAAAAP4AAAAAAAABAAAAAAAAAAEBAAAAAAAAAQIAA
AAAAAABAoAAAAAAAAEDAAAAAAAAAQOAAAAAAAABBAAAAAAAAAEEQAAAAAAAAQSAAAAAAAABBMAAA
AAAAAEFAAAAAAAAAQVAAAAAAAABBYAAAAAAAAEFwAAAAAAAAQYAAAAAAAABBiAAAAAAAAEGQAAAA
AAAAQZgAAAAAAABBoAAAAAAAAEGoAAAAAAAAQbAAAAAAAABBuAAAAAAAAEHAAAAAAAAAQcgAAAAA
AABB0AAAPxTWxkHYAAA/hkufQeAAAD+1AqtB6AAAP9hMN0HwAAA/8jDcQfgAAEACY5pCAAAAQAj5
XkIEAABADZ+hQggAAEAQ7SxCDAAAQBNPU0IQAABAFRLCQhQAAEAWbAdCGAAAQBd+okIcAABAGGJM
QiAAAEAZJsRCJAAAQBnWb0IoAABAGnglQiwAAEAbEGJCMAAAQBuiF0I0AABAHC8yQjgAAEAcuPNC
PAAAQB1ALkJAAABAHcVsQkQAAEAeSQdCSAAAQB7LPEJMAABAH0wwQlAAAEAfzABCVAAAQCBKu0JY
AABAIMhwQlwAAEAhRSZCYAAAQCHA5EJkAABAIjuvQmgAAEAitYtCbAAAQCMue0JwAABAI6aDQnQA
AEAkHaRCeAAAQCST4kJ8AABAJQk+QoAAAEAlfbtCggAAQCXxW0KEAABAJmQhQoYAAEAm1g1CiAAA
QCdHIkKKAABAJ7djQowAAEAoJtFCjgAAQCiVbkKQAABAKQM7QpIAAEApcDxClAAAQCnccUKWAABA
KkfdQpgAAEAqsoFCmgAAQCscX0KcAABAK4V5Qp4AAEAr7dFCoAAAQCxVaEKiAABALLxAQqQAAEAt
IltCpgAAQC2HukKoAABALexfQqoAAEAuUExCrAAAQC6zg0KuAABALxYEQrAAAEAvd9FCsgAAQC/Y
7UK0AABAMDlYQrYAAEAwmRRCuAAAQDD4I0K6AABAMVaFQrwAAEAxtD1CvgAAQDIRTELAAABAMm20
QsIAAEAyyXVCxAAAQDMkkULGAABAM38KQsgAAEAz2OFCygAAQDQyF0LMAABANIqtQs4AAEA04qZC
0AAAQDU6AULSAABANZDCQtQAAEA15uhC1gAAQDY8dULYAABANpFqQtoAAEA25clC3AAAQDc5kkLe
AABAN4zIQuAAAEA332tC4gAAQDgxfELkAABAOIL8QuYAAEA40+5C6AAAQDkkUULqAABAOXQnQuwA
AEA5w3FC7gAAQDoSMULwAABAOmBmQvIAAEA6rhRC9AAAQDr7OUL2AABAO0fYQvgAAEA7k/I=</set>
      <set id="src_21" fmt="ptset">AAAABnNyY18yMQAAAAAAAAACAAAAfQAAAAAAAAAAP4AAAAAAAABAAAAAAAAAAEBAAAAAAAAAQIAA
AAAAAABAoAAAAAAAAEDAAAAAAAAAQOAAAAAAAABBAAAAAAAAAEEQAAAAAAAAQSAAAAAAAABBMAAA
AAAAAEFAAAAAAAAAQVAAAAAAAABBYAAAAAAAAEFwAAAAAAAAQYAAAAAAAABBiAAAAAAAAEGQAAAA
AAAAQZgAAAAAAABBoAAAAAAAAEGoAAAAAAAAQbAAAAAAAABBuAAAAAAAAEHAAAAAAAAAQcgAAAAA
AABB0AAAPv1IEUHYAAA/W5P3QeAAAD+OTaZB6AAAP6Q+TkHwAAA/srlWQfgAAD+8MoVCAAAAP8Jq
K0IEAAA/xo5OQggAAD/JY4FCDAAAP8tnFUIQAAA/zOf0QhQAAD/OF2hCGAAAP88UFkIcAAA/z/D+
QiAAAD/QudxCJAAAP9F18kIoAAA/0im6QiwAAD/S1/VCMAAAP9OCV0I0AAA/1CnsQjgAAD/Uz1tC
PAAAP9VzC0JAAAA/1hU7QkQAAD/WthRCSAAAP9dVrkJMAAA/1/QbQlAAAD/YkWZCVAAAP9ktlUJY
AAA/2ciuQlwAAD/aYrZCYAAAP9r7sEJkAAA/25OeQmgAAD/cKoNCbAAAP9zAYkJwAAA/3VU9QnQA
AD/d6RVCeAAAP9577UJ8AAA/3w3HQoAAAD/fnqVCggAAP+AuiUKEAAA/4L10QoYAAD/hS2pCiAAA
P+HYakKKAAA/4mR4QowAAD/i75ZCjgAAP+N5xEKQAAA/5AMGQpIAAD/ki1xClAAAP+USyUKWAAA/
5ZlOQpgAAD/mHuxCmgAAP+ajp0KcAAA/5yd/Qp4AAD/nqnZCoAAAP+gsjkKiAAA/6K3JQqQAAD/p
LidCpgAAP+mtrEKoAAA/6ixYQqoAAD/qqixCrAAAP+snLEKuAAA/66NXQrAAAD/sHrBCsgAAP+yZ
OEK0AAA/7RLyQrYAAD/ti91CuAAAP+4D/EK6AAA/7ntRQrwAAD/u8dxCvgAAP+9nn0LAAAA/79yc
QsIAAD/wUNRCxAAAP/DESULGAAA/8Tb8QsgAAD/xqO5CygAAP/IaIELMAAA/8oqVQs4AAD/y+k1C
0AAAP/NpSkLSAAA/89eNQtQAAD/0RRhC1gAAP/Sx60LYAAA/9R4JQtoAAD/1iXFC3AAAP/X0J0Le
AAA/9l4qQuAAAD/2x31C4gAAP/cwIELkAAA/95gVQuYAAD/3/1xC6AAAP/hl+ELqAAA/+MvpQuwA
AD/5MTFC7gAAP/mV0ELwAAA/+fnIQvIAAD/6XRpC9AAAP/q/yEL2AAA/+yHRQvgAAD/7gzk=</set>
      <set id="src_14" fmt="ptset">AAAABnNyY18xNAAAAAAAAAACAAAAfQAAAAAAAAAAP4AAAAAAAABAAAAAAAAAAEBAAAAAAAAAQIAA
AAAAAABAoAAAAAAAAEDAAAAAAAAAQOAAAAAAAABBAAAAAAAAAEEQAAAAAAAAQSAAAAAAAABBMAAA
AAAAAEFAAAAAAAAAQVAAAAAAAABBYAAAAAAAAEFwAAAAAAAAQYAAAAAAAABBiAAAAAAAAEGQAAAA
AAAAQZgAAAAAAABBoAAAAAAAAEGoAAAAAAAAQbAAAAAAAABBuAAAAAAAAEHAAAAAAAAAQcgAAAAA
AABB0AAAPpy06EHYAAA/AFGeQeAAAD8fUvJB6AAAPzJY/EHwAAA/PgUnQfgAAD9FQGVCAAAAP0nS
S0IEAAA/TM2TQggAAD9O1qlCDAAAP1BPikIQAAA/UXJ3QhQAAD9SYgVCGAAAP1MytkIcAAA/U/Cz
QiAAAD9UozFCJAAAP1VOdUIoAAA/VfUGQiwAAD9WmGRCMAAAP1c5dUI0AAA/V9jAQjgAAD9YdpVC
PAAAP1kTJUJAAAA/Wa6OQkQAAD9aSOFCSAAAP1riK0JMAAA/W3pyQlAAAD9cEbxCVAAAP1yoDEJY
AAA/XT1lQlwAAD9d0cpCYAAAP15lPEJkAAA/Xve9QmgAAD9fiU9CbAAAP2AZ9EJwAAA/YKmtQnQA
AD9hOHxCeAAAP2HGY0J8AAA/YlNiQoAAAD9i331CggAAP2Nqs0KEAAA/Y/UHQoYAAD9kfnpCiAAA
P2UHDUKKAAA/ZY7DQowAAD9mFZxCjgAAP2abmkKQAAA/ZyC+QpIAAD9npQtClAAAP2gogEKWAAA/
aKsgQpgAAD9pLO1CmgAAP2mt5kKcAAA/ai4PQp4AAD9qrWhCoAAAP2sr8kKiAAA/a6mvQqQAAD9s
JqFCpgAAP2yiyEKoAAA/bR4mQqoAAD9tmLxCrAAAP24SjEKuAAA/bouXQrAAAD9vA91CsgAAP297
YkK0AAA/b/IkQrYAAD9waCdCuAAAP3Dda0K6AAA/cVHxQrwAAD9xxbtCvgAAP3I4ykLAAAA/cqse
QsIAAD9zHLpCxAAAP3ONn0LGAAA/c/3NQsgAAD90bUZCygAAP3TcC0LMAAA/dUodQs4AAD91t35C
0AAAP3YkLkLSAAA/dpAvQtQAAD92+4FC1gAAP3dmJkLYAAA/d9AgQtoAAD94OW5C3AAAP3iiE0Le
AAA/eQoPQuAAAD95cWNC4gAAP3nYEULkAAA/ej4ZQuYAAD96o31C6AAAP3sIPULqAAA/e2xcQuwA
AD97z9lC7gAAP3wytkLwAAA/fJTzQvIAAD989pNC9AAAP31XlUL2AAA/fbf8QvgAAD9+F8c=</set>
      <set id="src_01" fmt="ptset">AAAABnNyY18wMQAAAAAAAAACAAAAfQAAAAAAAAAAP4AAAAAAAABAAAAAAAAAAEBAAAAAAAAAQIAA
AAAAAABAoAAAAAAAAEDAAAAAAAAAQOAAAAAAAABBAAAAAAAAAEEQAAAAAAAAQSAAAAAAAABBMAAA
AAAAAEFAAAAAAAAAQVAAAAAAAABBYAAAAAAAAEFwAAAAAAAAQYAAAAAAAABBiAAAAAAAAEGQAAAA
AAAAQZgAAAAAAABBoAAAAAAAAEGoAAAAAAAAQbAAAAAAAABBuAAAAAAAAEHAAAAAAAAAQcgAAAAA
AABB0AAAAAAAAEHYAAAAAAAAQeAAAAAAAABB6AAAAAAAAEHwAAAAAAAAQfgAAAAAAABCAAAAAAAA
AEIEAAAAAAAAQggAAAAAAABCDAAAAAAAAEIQAAAAAAAAQhQAAAAAAABCGAAAAAAAAEIcAAAAAAAA
QiAAAAAAAABCJAAAAAAAAEIoAAAAAAAAQiwAAAAAAABCMAAAAAAAAEI0AAAAAAAAQjgAAAAAAABC
PAAAAAAAAEJAAAAAAAAAQkQAAAAAAABCSAAAAAAAAEJMAAAAAAAAQlAAAAAAAABCVAAAAAAAAEJY
AAAAAAAAQlwAAAAAAABCYAAAAAAAAEJkAAAAAAAAQmgAAAAAAABCbAAAAAAAAEJwAAAAAAAAQnQA
AAAAAABCeAAAAAAAAEJ8AAAAAAAAQoAAAAAAAABCggAAAAAAAEKEAAAAAAAAQoYAAAAAAABCiAAA
AAAAAEKKAAAAAAAAQowAAAAAAABCjgAAAAAAAEKQAAAAAAAAQpIAAAAAAABClAAAAAAAAEKWAAAA
AAAAQpgAAAAAAABCmgAAAAAAAEKcAAAAAAAAQp4AAAAAAABCoAAAAAAAAEKiAAAAAAAAQqQAAAAA
AABCpgAAAAAAAEKoAAAAAAAAQqoAAAAAAABCrAAAAAAAAEKuAAAAAAAAQrAAAAAAAABCsgAAAAAA
AEK0AAAAAAAAQrYAAAAAAABCuAAAAAAAAEK6AAAAAAAAQrwAAAAAAABCvgAAAAAAAELAAAAAAAAA
QsIAAAAAAABCxAAAAAAAAELGAAAAAAAAQsgAAAAAAABCygAAAAAAAELMAAAAAAAAQs4AAAAAAABC
0AAAAAAAAELSAAAAAAAAQtQAAAAAAABC1gAAAAAAAELYAAAAAAAAQtoAAAAAAABC3AAAAAAAAELe
AAAAAAAAQuAAAAAAAABC4gAAAAAAAELkAAAAAAAAQuYAAAAAAABC6AAAAAAAAELqAAAAAAAAQuwA
AAAAAABC7gAAAAAAAELwAAAAAAAAQvIAAAAAAABC9AAAAAAAAEL2AAAAAAAAQvgAAAAAAAA=</set>
      <set id="src_1" fmt="ptset">AAAABXNyY18xAAAAAAAAAAYAAAALAAAAAD+AAAAAAAAAAAAAAH/AAAAAAAAAP4AAAD+BWw89xrGh
AAAAAH/AAAAAAAAAQAAAAD9RbK49m5y4AAAAAH/AAAAAAAAAQEAAAD9LqHQ9/+AgAAAAAH/AAAAA
AAAAQIAAAD9QLj89r/VJAAAAAH/AAAAAAAAAQKAAAD9Xc1k924uWAAAAAH/AAAAAAAAAQMAAAD80
vmU90xSQAAAAAH/AAAAAAAAAQOAAAD8wWyY90830AAAAAH/AAAAAAAAAQQAAAD8xWVw9yKjjAAAA
AH/AAAAAAAAAQRAAAD8cjz09oNaqAAAAAH/AAAAAAAAAQSAAAD8cFvk9xcG0AAAAAH/AAAAAAAAA
</set>
      <set id="src_0" fmt="ptset">AAAABXNyY18wAAAAAAAAAAYAAAALAAAAAD+AAAAAAAAAAAAAAH/AAAAAAAAAP4AAAD9XT4U+aDkA
AAAAAH/AAAAAAAAAQAAAAD9gm6Y+f8l0AAAAAH/AAAAAAAAAQEAAAD89IlQ+oA1FAAAAAH/AAAAA
AAAAQIAAAD77P6w+brQ4AAAAAH/AAAAAAAAAQKAAAD6ohtI+ljDXAAAAAH/AAAAAAAAAQMAAAD8M
y9M+ojIEAAAAAH/AAAAAAAAAQOAAAD6wG/c+QdwkAAAAAH/AAAAAAAAAQQAAAD7yPgo+oWFyAAAA
AH/AAAAAAAAAQRAAAD73T1I+j9C1AAAAAH/AAAAAAAAAQSAAAD4pNfw+r8qlAAAAAH/AAAAAAAAA
</set>
      <set id="src_011" fmt="ptset">AAAAB3NyY18wMTEAAAAAAAAABgAAAAsAAAAAP4AAAAAAAAAAAAAAf8AAAAAAAAA/gAAAPxlRhz5b
tLgAAAAAf8AAAAAAAABAAAAAP1LX2j6IhisAAAAAf8AAAAAAAABAQAAAPx73jj6S+ooAAAAAf8AA
AAAAAABAgAAAPrz1rj6224sAAAAAf8AAAAAAAABAoAAAPwqk0j55uyMAAAAAf8AAAAAAAABAwAAA
PjGnoD6Rov8AAAAAf8AAAAAAAABA4AAAPwsMZz63b7YAAAAAf8AAAAAAAABBAAAAPobFQT64GxkA
AAAAf8AAAAAAAABBEAAAPoTy+j700+EAAAAAf8AAAAAAAABBIAAAPpNkhT5shHkAAAAAf8AAAAAA
AAA=</set>
      <set id="src_11" fmt="ptset">AAAABnNyY18xMQAAAAAAAAAGAAAACwAAAAA/gAAAAAAAAAAAAAB/wAAAAAAAAD+AAAA/ev7APQXf
pQAAAAB/wAAAAAAAAEAAAAA/egLRPUKjtAAAAAB/wAAAAAAAAEBAAAA/ak0jPc0W2AAAAAB/wAAA
AAAAAECAAAA/TQudPgEWzAAAAAB/wAAAAAAAAECgAAA/TcmdPbDS9gAAAAB/wAAAAAAAAEDAAAA/
SaFuPicDhQAAAAB/wAAAAAAAAEDgAAA/Pse9Phz+xwAAAAB/wAAAAAAAAEEAAAA/OHdbPi5zwwAA
AAB/wAAAAAAAAEEQAAA/NFWzPiDNfwAAAAB/wAAAAAAAAEEgAAA/P7gjO4wJfAAAAAB/wAAAAAAA
AA==</set>
      <set id="src_02" fmt="ptset">AAAABnNyY18wMgAAAAAAAAACAAAH0D+AAAAAAAAAQAAAAAAAAABAQAAAAAAAAECAAAAAAAAAQKAA
AAAAAABAwAAAAAAAAEDgAAAAAAAAQQAAAAAAAABBEAAAAAAAAEEgAAAAAAAAQTAAAAAAAABBQAAA
AAAAAEFQAAAAAAAAQWAAAAAAAABBcAAAAAAAAEGAAAAAAAAAQYgAAAAAAABBkAAAAAAAAEGYAAAA
AAAAQaAAAAAAAABBqAAAAAAAAEGwAAAAAAAAQbgAAAAAAABBwAAAAAAAAEHIAAAAAAAAQdAAAAAA
AABB2AAAAAAAAEHgAAAAAAAAQegAAAAAAABB8AAAAAAAAEH4AAAAAAAAQgAAAAAAAABCBAAAAAAA
AEIIAAAAAAAAQgwAAAAAAABCEAAAAAAAAEIUAAAAAAAAQhgAAAAAAABCHAAAAAAAAEIgAAAAAAAA
QiQAAAAAAABCKAAAAAAAAEIsAAAAAAAAQjAAAAAAAABCNAAAAAAAAEI4AAAAAAAAQjwAAAAAAABC
QAAAAAAAAEJEAAAAAAAAQkgAAAAAAABCTAAAAAAAAEJQAAAAAAAAQlQAAAAAAABCWAAAAAAAAEJc
AAAAAAAAQmAAAAAAAABCZAAAAAAAAEJoAAAAAAAAQmwAAAAAAABCcAAAAAAAAEJ0AAAAAAAAQngA
AAAAAABCfAAAAAAAAEKAAAAAAAAAQoIAAAAAAABChAAAAAAAAEKGAAAAAAAAQogAAAAAAABCigAA
AAAAAEKMAAAAAAAAQo4AAAAAAABCkAAAAAAAAEKSAAAAAAAAQpQAAAAAAABClgAAAAAAAEKYAAAA
AAAAQpoAAAAAAABCnAAAAAAAAEKeAAAAAAAAQqAAAAAAAABCogAAAAAAAEKkAAAAAAAAQqYAAAAA
AABCqAAAAAAAAEKqAAAAAAAAQqwAAAAAAABCrgAAAAAAAEKwAAAAAAAAQrIAAAAAAABCtAAAAAAA
AEK2AAAAAAAAQrgAAAAAAABCugAAAAAAAEK8AAAAAAAAQr4AAAAAAABCwAAAAAAAAELCAAAAAAAA
QsQAAAAAAABCxgAAAAAAAELIAAAAAAAAQsoAAAAAAABCzAAAAAAAAELOAAAAAAAAQtAAAAAAAABC
0gAAAAAAAELUAAAAAAAAQtYAAAAAAABC2AAAAAAAAELaAAAAAAAAQtwAAAAAAABC3gAAAAAAAELg
AAAAAAAAQuIAAAAAAABC5AAAAAAAAELmAAAAAAAAQugAAAAAAABC6gAAAAAAAELsAAAAAAAAQu4A
AAAAAABC8AAAAAAAAELyAAAAAAAAQvQAAAAAAABC9gAAAAAAAEL4AAAAAAAAQvoAAAAAAABC/AAA
AAAAAEL+AAAAAAAAQwAAAAAAAABDAQAAAAAAAEMCAAAAAAAAQwMAAAAAAABDBAAAAAAAAEMFAAAA
AAAAQwYAAAAAAABDBwAAAAAAAEMIAAAAAAAAQwkAAAAAAABDCgAAAAAAAEMLAAAAAAAAQwwAAAAA
AABDDQAAAAAAAEMOAAAAAAAAQw8AAAAAAABDEAAAAAAAAEMRAAAAAAAAQxIAAAAAAABDEwAAAAAA
AEMUAAAAAAAAQxUAAAAAAABDFgAAAAAAAEMXAAAAAAAAQxgAAAAAAABDGQAAAAAAAEMaAAAAAAAA
QxsAAAAAAABDHAAAAAAAAEMdAAAAAAAAQx4AAAAAAABDHwAAAAAAAEMgAAAAAAAAQyEAAAAAAABD
IgAAAAAAAEMjAAAAAAAAQyQAAAAAAABDJQAAAAAAAEMmAAAAAAAAQycAAAAAAABDKAAAAAAAAEMp
AAAAAAAAQyoAAAAAAABDKwAAAAAAAEMsAAAAAAAAQy0AAAAAAABDLgAAAAAAAEMvAAAAAAAAQzAA
AAAAAABDMQAAAAAAAEMyAAAAAAAAQzMAAAAAAABDNAAAAAAAAEM1AAAAAAAAQzYAAAAAAABDNwAA
AAAAAEM4AAAAAAAAQzkAAAAAAABDOgAAAAAAAEM7AAAAAAAAQzwAAAAAAABDPQAAAAAAAEM+AAAA
AAAAQz8AAAAAAABDQAAAAAAAAENBAAAAAAAAQ0IAAAAAAABDQwAAAAAAAENEAAAAAAAAQ0UAAAAA
AABDRgAAAAAAAENHAAAAAAAAQ0gAAAAAAABDSQAAAAAAAENKAAAAAAAAQ0sAAAAAAABDTAAAAAAA
AENNAAAAAAAAQ04AAAAAAABDTwAAAAAAAENQAAAAAAAAQ1EAAAAAAABDUgAAAAAAAENTAAAAAAAA
Q1QAAAAAAABDVQAAAAAAAENWAAAAAAAAQ1cAAAAAAABDWAAAAAAAAENZAAAAAAAAQ1oAAAAAAABD
WwAAAAAAAENcAAAAAAAAQ10AAAAAAABDXgAAAAAAAENfAAAAAAAAQ2AAAAAAAABDYQAAAAAAAENi
AAAAAAAAQ2MAAAAAAABDZAAAAAAAAENlAAAAAAAAQ2YAAAAAAABDZwAAAAAAAENoAAAAAAAAQ2kA
AAAAAABDagAAAAAAAENrAAAAAAAAQ2wAAAAAAABDbQAAAAAAAENuAAAAAAAAQ28AAAAAAABDcAAA
AAAAAENxAAAAAAAAQ3IAAAAAAABDcwAAAAAAAEN0AAAAAAAAQ3UAAAAAAABDdgAAAAAAAEN3AAAA
AAAAQ3gAAAAAAABDeQAAAAAAAEN6AAAAAAAAQ3sAAAAAAABDfAAAAAAAAEN9AAAAAAAAQ34AAAAA
AABDfwAAAAAAAEOAAAAAAAAAQ4CAAAAAAABDgQAAAAAAAEOBgAAAAAAAQ4IAAAAAAABDgoAAAAAA
AEODAAAAAAAAQ4OAAAAAAABDhAAAAAAAAEOEgAAAAAAAQ4UAAAAAAABDhYAAAAAAAEOGAAAAAAAA
Q4aAAAAAAABDhwAAAAAAAEOHgAAAAAAAQ4gAAAAAAABDiIAAAAAAAEOJAAAAAAAAQ4mAAAAAAABD
igAAAAAAAEOKgAAAAAAAQ4sAAAAAAABDi4AAAAAAAEOMAAAAAAAAQ4yAAAAAAABDjQAAAAAAAEON
gAAAAAAAQ44AAAAAAABDjoAAAAAAAEOPAAAAAAAAQ4+AAAAAAABDkAAAAAAAAEOQgAAAAAAAQ5EA
AAAAAABDkYAAAAAAAEOSAAAAAAAAQ5KAAAAAAABDkwAAAAAAAEOTgAAAAAAAQ5QAAAAAAABDlIAA
AAAAAEOVAAAAAAAAQ5WAAAAAAABDlgAAAAAAAEOWgAAAAAAAQ5cAAAAAAABDl4AAAAAAAEOYAAAA
AAAAQ5iAAAAAAABDmQAAAAAAAEOZgAAAAAAAQ5oAAAAAAABDmoAAAAAAAEObAAAAAAAAQ5uAAAAA
AABDnAAAAAAAAEOcgAAAAAAAQ50AAAAAAABDnYAAAAAAAEOeAAAAAAAAQ56AAAAAAABDnwAAAAAA
AEOfgAAAAAAAQ6AAAAAAAABDoIAAAAAAAEOhAAAAAAAAQ6GAAAAAAABDogAAAAAAAEOigAAAAAAA
Q6MAAAAAAABDo4AAAAAAAEOkAAAAAAAAQ6SAAAAAAABDpQAAAAAAAEOlgAAAAAAAQ6YAAAAAAABD
poAAAAAAAEOnAAAAAAAAQ6eAAAAAAABDqAAAAAAAAEOogAAAAAAAQ6kAAAAAAABDqYAAAAAAAEOq
AAAAAAAAQ6qAAAAAAABDqwAAAAAAAEOrgAAAAAAAQ6wAAAAAAABDrIAAAAAAAEOtAAAAAAAAQ62A
AAAAAABDrgAAAAAAAEOugAAAAAAAQ68AAAAAAABDr4AAAAAAAEOwAAAAAAAAQ7CAAAAAAABDsQAA
AAAAAEOxgAAAAAAAQ7IAAAAAAABDsoAAAAAAAEOzAAAAAAAAQ7OAAAAAAABDtAAAAAAAAEO0gAAA
AAAAQ7UAAAAAAABDtYAAAAAAAEO2AAAAAAAAQ7aAAAAAAABDtwAAAAAAAEO3gAAAAAAAQ7gAAAAA
AABDuIAAAAAAAEO5AAAAAAAAQ7mAAAAAAABDugAAAAAAAEO6gAAAAAAAQ7sAAAAAAABDu4AAAAAA
AEO8AAAAAAAAQ7yAAAAAAABDvQAAAAAAAEO9gAAAAAAAQ74AAAAAAABDvoAAAAAAAEO/AAAAAAAA
Q7+AAAAAAABDwAAAAAAAAEPAgAAAAAAAQ8EAAAAAAABDwYAAAAAAAEPCAAAAAAAAQ8KAAAAAAABD
wwAAAAAAAEPDgAAAAAAAQ8QAAAAAAABDxIAAAAAAAEPFAAAAAAAAQ8WAAAAAAABDxgAAAAAAAEPG
gAAAAAAAQ8cAAAAAAABDx4AAAAAAAEPIAAAAAAAAQ8iAAAAAAABDyQAAAAAAAEPJgAAAAAAAQ8oA
AAAAAABDyoAAAAAAAEPLAAAAAAAAQ8uAAAAAAABDzAAAAAAAAEPMgAAAAAAAQ80AAAAAAABDzYAA
AAAAAEPOAAAAAAAAQ86AAAAAAABDzwAAAAAAAEPPgAAAAAAAQ9AAAAAAAABD0IAAAAAAAEPRAAAA
AAAAQ9GAAAAAAABD0gAAAAAAAEPSgAAAAAAAQ9MAAAAAAABD04AAAAAAAEPUAAAAAAAAQ9SAAAAA
AABD1QAAAAAAAEPVgAAAAAAAQ9YAAAAAAABD1oAAAAAAAEPXAAAAAAAAQ9eAAAAAAABD2AAAAAAA
AEPYgAAAAAAAQ9kAAAAAAABD2YAAAAAAAEPaAAAAAAAAQ9qAAAAAAABD2wAAAAAAAEPbgAAAAAAA
Q9wAAAAAAABD3IAAAAAAAEPdAAAAAAAAQ92AAAAAAABD3gAAAAAAAEPegAAAAAAAQ98AAAAAAABD
34AAAAAAAEPgAAAAAAAAQ+CAAAAAAABD4QAAAAAAAEPhgAAAAAAAQ+IAAAAAAABD4oAAAAAAAEPj
AAAAAAAAQ+OAAAAAAABD5AAAAAAAAEPkgAAAAAAAQ+UAAAAAAABD5YAAAAAAAEPmAAAAAAAAQ+aA
AAAAAABD5wAAAAAAAEPngAAAAAAAQ+gAAAAAAABD6IAAAAAAAEPpAAAAAAAAQ+mAAAAAAABD6gAA
AAAAAEPqgAAAAAAAQ+sAAAAAAABD64AAAAAAAEPsAAAAAAAAQ+yAAAAAAABD7QAAAAAAAEPtgAAA
AAAAQ+4AAAAAAABD7oAAAAAAAEPvAAAAAAAAQ++AAAAAAABD8AAAAAAAAEPwgAAAAAAAQ/EAAAAA
AABD8YAAAAAAAEPyAAAAAAAAQ/KAAAAAAABD8wAAAAAAAEPzgAAAAAAAQ/QAAAAAAABD9IAAAAAA
AEP1AAAAAAAAQ/WAAAAAAABD9gAAAAAAAEP2gAAAAAAAQ/cAAAAAAABD94AAAAAAAEP4AAAAAAAA
Q/iAAAAAAABD+QAAAAAAAEP5gAAAAAAAQ/oAAAAAAABD+oAAAAAAAEP7AAAAAAAAQ/uAAAAAAABD
/AAAAAAAAEP8gAAAAAAAQ/0AAAAAAABD/YAAAAAAAEP+AAAAAAAAQ/6AAAAAAABD/wAAAAAAAEP/
gAAAAAAARAAAAAAAAABEAEAAAAAAAEQAgAAAAAAARADAAAAAAABEAQAAAAAAAEQBQAAAAAAARAGA
AAAAAABEAcAAAAAAAEQCAAAAAAAARAJAAAAAAABEAoAAAAAAAEQCwAAAAAAARAMAAAAAAABEA0AA
AAAAAEQDgAAAAAAARAPAAAAAAABEBAAAAAAAAEQEQAAAAAAARASAAAAAAABEBMAAAAAAAEQFAAAA
AAAARAVAAAAAAABEBYAAAAAAAEQFwAAAAAAARAYAAAAAAABEBkAAAAAAAEQGgAAAAAAARAbAAAAA
AABEBwAAAAAAAEQHQAAAAAAARAeAAAAAAABEB8AAAAAAAEQIAAAAAAAARAhAAAAAAABECIAAAAAA
AEQIwAAAAAAARAkAAAAAAABECUAAAAAAAEQJgAAAAAAARAnAAAAAAABECgAAAAAAAEQKQAAAAAAA
RAqAAAAAAABECsAAAAAAAEQLAAAAAAAARAtAAAAAAABEC4AAAAAAAEQLwAAAAAAARAwAAAAAAABE
DEAAAAAAAEQMgAAAAAAARAzAAAAAAABEDQAAAAAAAEQNQAAAAAAARA2AAAAAAABEDcAAAAAAAEQO
AAAAAAAARA5AAAAAAABEDoAAAAAAAEQOwAAAAAAARA8AAAAAAABED0AAAAAAAEQPgAAAAAAARA/A
AAAAAABEEAAAAAAAAEQQQAAAAAAARBCAAAAAAABEEMAAAAAAAEQRAAAAAAAARBFAAAAAAABEEYAA
AAAAAEQRwAAAAAAARBIAAAAAAABEEkAAAAAAAEQSgAAAAAAARBLAAAAAAABEEwAAAAAAAEQTQAAA
AAAARBOAAAAAAABEE8AAAAAAAEQUAAAAAAAARBRAAAAAAABEFIAAAAAAAEQUwAAAAAAARBUAAAAA
AABEFUAAAAAAAEQVgAAAAAAARBXAAAAAAABEFgAAAAAAAEQWQAAAAAAARBaAAAAAAABEFsAAAAAA
AEQXAAAAAAAARBdAAAAAAABEF4AAAAAAAEQXwAAAAAAARBgAAAAAAABEGEAAAAAAAEQYgAAAAAAA
RBjAAAAAAABEGQAAAAAAAEQZQAAAAAAARBmAAAAAAABEGcAAAAAAAEQaAAAAAAAARBpAAAAAAABE
GoAAAAAAAEQawAAAAAAARBsAAAAAAABEG0AAAAAAAEQbgAAAAAAARBvAAAAAAABEHAAAAAAAAEQc
QAAAAAAARByAAAAAAABEHMAAAAAAAEQdAAAAAAAARB1AAAAAAABEHYAAAAAAAEQdwAAAAAAARB4A
AAAAAABEHkAAAAAAAEQegAAAAAAARB7AAAAAAABEHwAAAAAAAEQfQAAAAAAARB+AAAAAAABEH8AA
AAAAAEQgAAAAAAAARCBAAAAAAABEIIAAAAAAAEQgwAAAAAAARCEAAAAAAABEIUAAAAAAAEQhgAAA
AAAARCHAAAAAAABEIgAAAAAAAEQiQAAAAAAARCKAAAAAAABEIsAAAAAAAEQjAAAAAAAARCNAAAAA
AABEI4AAAAAAAEQjwAAAAAAARCQAAAAAAABEJEAAAAAAAEQkgAAAAAAARCTAAAAAAABEJQAAAAAA
AEQlQAAAAAAARCWAAAAAAABEJcAAAAAAAEQmAAAAAAAARCZAAAAAAABEJoAAAAAAAEQmwAAAAAAA
RCcAAAAAAABEJ0AAAAAAAEQngAAAAAAARCfAAAAAAABEKAAAAAAAAEQoQAAAAAAARCiAAAAAAABE
KMAAAAAAAEQpAAAAAAAARClAAAAAAABEKYAAAAAAAEQpwAAAAAAARCoAAAAAAABEKkAAAAAAAEQq
gAAAAAAARCrAAAAAAABEKwAAAAAAAEQrQAAAAAAARCuAAAAAAABEK8AAAAAAAEQsAAAAAAAARCxA
AAAAAABELIAAAAAAAEQswAAAAAAARC0AAAAAAABELUAAAAAAAEQtgAAAAAAARC3AAAAAAABELgAA
AAAAAEQuQAAAAAAARC6AAAAAAABELsAAAAAAAEQvAAAAAAAARC9AAAAAAABEL4AAAAAAAEQvwAAA
AAAARDAAAAAAAABEMEAAAAAAAEQwgAAAAAAARDDAAAAAAABEMQAAAAAAAEQxQAAAAAAARDGAAAAA
AABEMcAAAAAAAEQyAAAAAAAARDJAAAAAAABEMoAAAAAAAEQywAAAAAAARDMAAAAAAABEM0AAAAAA
AEQzgAAAAAAARDPAAAAAAABENAAAAAAAAEQ0QAAAAAAARDSAAAAAAABENMAAAAAAAEQ1AAAAAAAA
RDVAAAAAAABENYAAAAAAAEQ1wAAAAAAARDYAAAAAAABENkAAAAAAAEQ2gAAAAAAARDbAAAAAAABE
NwAAAAAAAEQ3QAAAAAAARDeAAAAAAABEN8AAAAAAAEQ4AAAAAAAARDhAAAAAAABEOIAAAAAAAEQ4
wAAAAAAARDkAAAAAAABEOUAAAAAAAEQ5gAAAAAAARDnAAAAAAABEOgAAAAAAAEQ6QAAAAAAARDqA
AAAAAABEOsAAAAAAAEQ7AAAAAAAARDtAAAAAAABEO4AAAAAAAEQ7wAAAAAAARDwAAAAAAABEPEAA
AAAAAEQ8gAAAAAAARDzAAAAAAABEPQAAAAAAAEQ9QAAAAAAARD2AAAAAAABEPcAAAAAAAEQ+AAAA
AAAARD5AAAAAAABEPoAAAAAAAEQ+wAAAAAAARD8AAAAAAABEP0AAAAAAAEQ/gAAAAAAARD/AAAAA
AABEQAAAAAAAAERAQAAAAAAARECAAAAAAABEQMAAAAAAAERBAAAAAAAAREFAAAAAAABEQYAAAAAA
AERBwAAAAAAAREIAAAAAAABEQkAAAAAAAERCgAAAAAAARELAAAAAAABEQwAAAAAAAERDQAAAAAAA
REOAAAAAAABEQ8AAAAAAAEREAAAAAAAARERAAAAAAABERIAAAAAAAEREwAAAAAAAREUAAAAAAABE
RUAAAAAAAERFgAAAAAAAREXAAAAAAABERgAAAAAAAERGQAAAAAAAREaAAAAAAABERsAAAAAAAERH
AAAAAAAAREdAAAAAAABER4AAAAAAAERHwAAAAAAAREgAAAAAAABESEAAAAAAAERIgAAAAAAAREjA
AAAAAABESQAAAAAAAERJQAAAAAAAREmAAAAAAABEScAAAAAAAERKAAAAAAAAREpAAAAAAABESoAA
AAAAAERKwAAAAAAAREsAAAAAAABES0AAAAAAAERLgAAAAAAAREvAAAAAAABETAAAAAAAAERMQAAA
AAAAREyAAAAAAABETMAAAAAAAERNAAAAAAAARE1AAAAAAABETYAAAAAAAERNwAAAAAAARE4AAAAA
AABETkAAAAAAAEROgAAAAAAARE7AAAAAAABETwAAAAAAAERPQAAAAAAARE+AAAAAAABET8AAAAAA
AERQAAAAAAAARFBAAAAAAABEUIAAAAAAAERQwAAAAAAARFEAAAAAAABEUUAAAAAAAERRgAAAAAAA
RFHAAAAAAABEUgAAAAAAAERSQAAAAAAARFKAAAAAAABEUsAAAAAAAERTAAAAAAAARFNAAAAAAABE
U4AAAAAAAERTwAAAAAAARFQAAAAAAABEVEAAAAAAAERUgAAAAAAARFTAAAAAAABEVQAAAAAAAERV
QAAAAAAARFWAAAAAAABEVcAAAAAAAERWAAAAAAAARFZAAAAAAABEVoAAAAAAAERWwAAAAAAARFcA
AAAAAABEV0AAAAAAAERXgAAAAAAARFfAAAAAAABEWAAAAAAAAERYQAAAAAAARFiAAAAAAABEWMAA
AAAAAERZAAAAAAAARFlAAAAAAABEWYAAAAAAAERZwAAAAAAARFoAAAAAAABEWkAAAAAAAERagAAA
AAAARFrAAAAAAABEWwAAAAAAAERbQAAAAAAARFuAAAAAAABEW8AAAAAAAERcAAAAAAAARFxAAAAA
AABEXIAAAAAAAERcwAAAAAAARF0AAAAAAABEXUAAAAAAAERdgAAAAAAARF3AAAAAAABEXgAAAAAA
AEReQAAAAAAARF6AAAAAAABEXsAAAAAAAERfAAAAAAAARF9AAAAAAABEX4AAAAAAAERfwAAAAAAA
RGAAAAAAAABEYEAAAAAAAERggAAAAAAARGDAAAAAAABEYQAAAAAAAERhQAAAAAAARGGAAAAAAABE
YcAAAAAAAERiAAAAAAAARGJAAAAAAABEYoAAAAAAAERiwAAAAAAARGMAAAAAAABEY0AAAAAAAERj
gAAAAAAARGPAAAAAAABEZAAAAAAAAERkQAAAAAAARGSAAAAAAABEZMAAAAAAAERlAAAAAAAARGVA
AAAAAABEZYAAAAAAAERlwAAAAAAARGYAAAAAAABEZkAAAAAAAERmgAAAAAAARGbAAAAAAABEZwAA
AAAAAERnQAAAAAAARGeAAAAAAABEZ8AAAAAAAERoAAAAAAAARGhAAAAAAABEaIAAAAAAAERowAAA
AAAARGkAAAAAAABEaUAAAAAAAERpgAAAAAAARGnAAAAAAABEagAAAAAAAERqQAAAAAAARGqAAAAA
AABEasAAAAAAAERrAAAAAAAARGtAAAAAAABEa4AAAAAAAERrwAAAAAAARGwAAAAAAABEbEAAAAAA
AERsgAAAAAAARGzAAAAAAABEbQAAAAAAAERtQAAAAAAARG2AAAAAAABEbcAAAAAAAERuAAAAAAAA
RG5AAAAAAABEboAAAAAAAERuwAAAAAAARG8AAAAAAABEb0AAAAAAAERvgAAAAAAARG/AAAAAAABE
cAAAAAAAAERwQAAAAAAARHCAAAAAAABEcMAAAAAAAERxAAAAAAAARHFAAAAAAABEcYAAAAAAAERx
wAAAAAAARHIAAAAAAABEckAAAAAAAERygAAAAAAARHLAAAAAAABEcwAAAAAAAERzQAAAAAAARHOA
AAAAAABEc8AAAAAAAER0AAAAAAAARHRAAAAAAABEdIAAAAAAAER0wAAAAAAARHUAAAAAAABEdUAA
AAAAAER1gAAAAAAARHXAAAAAAABEdgAAAAAAAER2QAAAAAAARHaAAAAAAABEdsAAAAAAAER3AAAA
AAAARHdAAAAAAABEd4AAAAAAAER3wAAAAAAARHgAAAAAAABEeEAAAAAAAER4gAAAAAAARHjAAAAA
AABEeQAAAAAAAER5QAAAAAAARHmAAAAAAABEecAAAAAAAER6AAAAAAAARHpAAAAAAABEeoAAAAAA
AER6wAAAAAAARHsAAAAAAABEe0AAAAAAAER7gAAAAAAARHvAAAAAAABEfAAAAAAAAER8QAAAAAAA
RHyAAAAAAABEfMAAAAAAAER9AAAAAAAARH1AAAAAAABEfYAAAAAAAER9wAAAAAAARH4AAAAAAABE
fkAAAAAAAER+gAAAAAAARH7AAAAAAABEfwAAAAAAAER/QAAAAAAARH+AAAAAAABEf8AAAAAAAESA
AAAAAAAARIAgAAAAAABEgEAAAAAAAESAYAAAAAAARICAAAAAAABEgKAAAAAAAESAwAAAAAAARIDg
AAAAAABEgQAAAAAAAESBIAAAAAAARIFAAAAAAABEgWAAAAAAAESBgAAAAAAARIGgAAAAAABEgcAA
AAAAAESB4AAAAAAARIIAAAAAAABEgiAAAAAAAESCQAAAAAAARIJgAAAAAABEgoAAAAAAAESCoAAA
AAAARILAAAAAAABEguAAAAAAAESDAAAAAAAARIMgAAAAAABEg0AAAAAAAESDYAAAAAAARIOAAAAA
AABEg6AAAAAAAESDwAAAAAAARIPgAAAAAABEhAAAAAAAAESEIAAAAAAARIRAAAAAAABEhGAAAAAA
AESEgAAAAAAARISgAAAAAABEhMAAAAAAAESE4AAAAAAARIUAAAAAAABEhSAAAAAAAESFQAAAAAAA
RIVgAAAAAABEhYAAAAAAAESFoAAAAAAARIXAAAAAAABEheAAAAAAAESGAAAAAAAARIYgAAAAAABE
hkAAAAAAAESGYAAAAAAARIaAAAAAAABEhqAAAAAAAESGwAAAAAAARIbgAAAAAABEhwAAAAAAAESH
IAAAAAAARIdAAAAAAABEh2AAAAAAAESHgAAAAAAARIegAAAAAABEh8AAAAAAAESH4AAAAAAARIgA
AAAAAABEiCAAAAAAAESIQAAAAAAARIhgAAAAAABEiIAAAAAAAESIoAAAAAAARIjAAAAAAABEiOAA
AAAAAESJAAAAAAAARIkgAAAAAABEiUAAAAAAAESJYAAAAAAARImAAAAAAABEiaAAAAAAAESJwAAA
AAAARIngAAAAAABEigAAAAAAAESKIAAAAAAARIpAAAAAAABEimAAAAAAAESKgAAAAAAARIqgAAAA
AABEisAAAAAAAESK4AAAAAAARIsAAAAAAABEiyAAAAAAAESLQAAAAAAARItgAAAAAABEi4AAAAAA
AESLoAAAAAAARIvAAAAAAABEi+AAAAAAAESMAAAAAAAARIwgAAAAAABEjEAAAAAAAESMYAAAAAAA
RIyAAAAAAABEjKAAAAAAAESMwAAAAAAARIzgAAAAAABEjQAAAAAAAESNIAAAAAAARI1AAAAAAABE
jWAAAAAAAESNgAAAAAAARI2gAAAAAABEjcAAAAAAAESN4AAAAAAARI4AAAAAAABEjiAAAAAAAESO
QAAAAAAARI5gAAAAAABEjoAAAAAAAESOoAAAAAAARI7AAAAAAABEjuAAAAAAAESPAAAAAAAARI8g
AAAAAABEj0AAAAAAAESPYAAAAAAARI+AAAAAAABEj6AAAAAAAESPwAAAAAAARI/gAAAAAABEkAAA
AAAAAESQIAAAAAAARJBAAAAAAABEkGAAAAAAAESQgAAAAAAARJCgAAAAAABEkMAAAAAAAESQ4AAA
AAAARJEAAAAAAABEkSAAAAAAAESRQAAAAAAARJFgAAAAAABEkYAAAAAAAESRoAAAAAAARJHAAAAA
AABEkeAAAAAAAESSAAAAAAAARJIgAAAAAABEkkAAAAAAAESSYAAAAAAARJKAAAAAAABEkqAAAAAA
AESSwAAAAAAARJLgAAAAAABEkwAAAAAAAESTIAAAAAAARJNAAAAAAABEk2AAAAAAAESTgAAAAAAA
RJOgAAAAAABEk8AAAAAAAEST4AAAAAAARJQAAAAAAABElCAAAAAAAESUQAAAAAAARJRgAAAAAABE
lIAAAAAAAESUoAAAAAAARJTAAAAAAABElOAAAAAAAESVAAAAAAAARJUgAAAAAABElUAAAAAAAESV
YAAAAAAARJWAAAAAAABElaAAAAAAAESVwAAAAAAARJXgAAAAAABElgAAAAAAAESWIAAAAAAARJZA
AAAAAABElmAAAAAAAESWgAAAAAAARJagAAAAAABElsAAAAAAAESW4AAAAAAARJcAAAAAAABElyAA
AAAAAESXQAAAAAAARJdgAAAAAABEl4AAAAAAAESXoAAAAAAARJfAAAAAAABEl+AAAAAAAESYAAAA
AAAARJggAAAAAABEmEAAAAAAAESYYAAAAAAARJiAAAAAAABEmKAAAAAAAESYwAAAAAAARJjgAAAA
AABEmQAAAAAAAESZIAAAAAAARJlAAAAAAABEmWAAAAAAAESZgAAAAAAARJmgAAAAAABEmcAAAAAA
AESZ4AAAAAAARJoAAAAAAABEmiAAAAAAAESaQAAAAAAARJpgAAAAAABEmoAAAAAAAESaoAAAAAAA
RJrAAAAAAABEmuAAAAAAAESbAAAAAAAARJsgAAAAAABEm0AAAAAAAESbYAAAAAAARJuAAAAAAABE
m6AAAAAAAESbwAAAAAAARJvgAAAAAABEnAAAAAAAAEScIAAAAAAARJxAAAAAAABEnGAAAAAAAESc
gAAAAAAARJygAAAAAABEnMAAAAAAAESc4AAAAAAARJ0AAAAAAABEnSAAAAAAAESdQAAAAAAARJ1g
AAAAAABEnYAAAAAAAESdoAAAAAAARJ3AAAAAAABEneAAAAAAAESeAAAAAAAARJ4gAAAAAABEnkAA
AAAAAESeYAAAAAAARJ6AAAAAAABEnqAAAAAAAESewAAAAAAARJ7gAAAAAABEnwAAAAAAAESfIAAA
AAAARJ9AAAAAAABEn2AAAAAAAESfgAAAAAAARJ+gAAAAAABEn8AAAAAAAESf4AAAAAAARKAAAAAA
AABEoCAAAAAAAESgQAAAAAAARKBgAAAAAABEoIAAAAAAAESgoAAAAAAARKDAAAAAAABEoOAAAAAA
AEShAAAAAAAARKEgAAAAAABEoUAAAAAAAEShYAAAAAAARKGAAAAAAABEoaAAAAAAAEShwAAAAAAA
RKHgAAAAAABEogAAAAAAAESiIAAAAAAARKJAAAAAAABEomAAAAAAAESigAAAAAAARKKgAAAAAABE
osAAAAAAAESi4AAAAAAARKMAAAAAAABEoyAAAAAAAESjQAAAAAAARKNgAAAAAABEo4AAAAAAAESj
oAAAAAAARKPAAAAAAABEo+AAAAAAAESkAAAAAAAARKQgAAAAAABEpEAAAAAAAESkYAAAAAAARKSA
AAAAAABEpKAAAAAAAESkwAAAAAAARKTgAAAAAABEpQAAAAAAAESlIAAAAAAARKVAAAAAAABEpWAA
AAAAAESlgAAAAAAARKWgAAAAAABEpcAAAAAAAESl4AAAAAAARKYAAAAAAABEpiAAAAAAAESmQAAA
AAAARKZgAAAAAABEpoAAAAAAAESmoAAAAAAARKbAAAAAAABEpuAAAAAAAESnAAAAAAAARKcgAAAA
AABEp0AAAAAAAESnYAAAAAAARKeAAAAAAABEp6AAAAAAAESnwAAAAAAARKfgAAAAAABEqAAAAAAA
AESoIAAAAAAARKhAAAAAAABEqGAAAAAAAESogAAAAAAARKigAAAAAABEqMAAAAAAAESo4AAAAAAA
RKkAAAAAAABEqSAAAAAAAESpQAAAAAAARKlgAAAAAABEqYAAAAAAAESpoAAAAAAARKnAAAAAAABE
qeAAAAAAAESqAAAAAAAARKogAAAAAABEqkAAAAAAAESqYAAAAAAARKqAAAAAAABEqqAAAAAAAESq
wAAAAAAARKrgAAAAAABEqwAAAAAAAESrIAAAAAAARKtAAAAAAABEq2AAAAAAAESrgAAAAAAARKug
AAAAAABEq8AAAAAAAESr4AAAAAAARKwAAAAAAABErCAAAAAAAESsQAAAAAAARKxgAAAAAABErIAA
AAAAAESsoAAAAAAARKzAAAAAAABErOAAAAAAAEStAAAAAAAARK0gAAAAAABErUAAAAAAAEStYAAA
AAAARK2AAAAAAABEraAAAAAAAEStwAAAAAAARK3gAAAAAABErgAAAAAAAESuIAAAAAAARK5AAAAA
AABErmAAAAAAAESugAAAAAAARK6gAAAAAABErsAAAAAAAESu4AAAAAAARK8AAAAAAABEryAAAAAA
AESvQAAAAAAARK9gAAAAAABEr4AAAAAAAESvoAAAAAAARK/AAAAAAABEr+AAAAAAAESwAAAAAAAA
RLAgAAAAAABEsEAAAAAAAESwYAAAAAAARLCAAAAAAABEsKAAAAAAAESwwAAAAAAARLDgAAAAAABE
sQAAAAAAAESxIAAAAAAARLFAAAAAAABEsWAAAAAAAESxgAAAAAAARLGgAAAAAABEscAAAAAAAESx
4AAAAAAARLIAAAAAAABEsiAAAAAAAESyQAAAAAAARLJgAAAAAABEsoAAAAAAAESyoAAAAAAARLLA
AAAAAABEsuAAAAAAAESzAAAAAAAARLMgAAAAAABEs0AAAAAAAESzYAAAAAAARLOAAAAAAABEs6AA
AAAAAESzwAAAAAAARLPgAAAAAABEtAAAAAAAAES0IAAAAAAARLRAAAAAAABEtGAAAAAAAES0gAAA
AAAARLSgAAAAAABEtMAAAAAAAES04AAAAAAARLUAAAAAAABEtSAAAAAAAES1QAAAAAAARLVgAAAA
AABEtYAAAAAAAES1oAAAAAAARLXAAAAAAABEteAAAAAAAES2AAAAAAAARLYgAAAAAABEtkAAAAAA
AES2YAAAAAAARLaAAAAAAABEtqAAAAAAAES2wAAAAAAARLbgAAAAAABEtwAAAAAAAES3IAAAAAAA
RLdAAAAAAABEt2AAAAAAAES3gAAAAAAARLegAAAAAABEt8AAAAAAAES34AAAAAAARLgAAAAAAABE
uCAAAAAAAES4QAAAAAAARLhgAAAAAABEuIAAAAAAAES4oAAAAAAARLjAAAAAAABEuOAAAAAAAES5
AAAAAAAARLkgAAAAAABEuUAAAAAAAES5YAAAAAAARLmAAAAAAABEuaAAAAAAAES5wAAAAAAARLng
AAAAAABEugAAAAAAAES6IAAAAAAARLpAAAAAAABEumAAAAAAAES6gAAAAAAARLqgAAAAAABEusAA
AAAAAES64AAAAAAARLsAAAAAAABEuyAAAAAAAES7QAAAAAAARLtgAAAAAABEu4AAAAAAAES7oAAA
AAAARLvAAAAAAABEu+AAAAAAAES8AAAAAAAARLwgAAAAAABEvEAAAAAAAES8YAAAAAAARLyAAAAA
AABEvKAAAAAAAES8wAAAAAAARLzgAAAAAABEvQAAAAAAAES9IAAAAAAARL1AAAAAAABEvWAAAAAA
AES9gAAAAAAARL2gAAAAAABEvcAAAAAAAES94AAAAAAARL4AAAAAAABEviAAAAAAAES+QAAAAAAA
RL5gAAAAAABEvoAAAAAAAES+oAAAAAAARL7AAAAAAABEvuAAAAAAAES/AAAAAAAARL8gAAAAAABE
v0AAAAAAAES/YAAAAAAARL+AAAAAAABEv6AAAAAAAES/wAAAAAAARL/gAAAAAABEwAAAAAAAAETA
IAAAAAAARMBAAAAAAABEwGAAAAAAAETAgAAAAAAARMCgAAAAAABEwMAAAAAAAETA4AAAAAAARMEA
AAAAAABEwSAAAAAAAETBQAAAAAAARMFgAAAAAABEwYAAAAAAAETBoAAAAAAARMHAAAAAAABEweAA
AAAAAETCAAAAAAAARMIgAAAAAABEwkAAAAAAAETCYAAAAAAARMKAAAAAAABEwqAAAAAAAETCwAAA
AAAARMLgAAAAAABEwwAAAAAAAETDIAAAAAAARMNAAAAAAABEw2AAAAAAAETDgAAAAAAARMOgAAAA
AABEw8AAAAAAAETD4AAAAAAARMQAAAAAAABExCAAAAAAAETEQAAAAAAARMRgAAAAAABExIAAAAAA
AETEoAAAAAAARMTAAAAAAABExOAAAAAAAETFAAAAAAAARMUgAAAAAABExUAAAAAAAETFYAAAAAAA
RMWAAAAAAABExaAAAAAAAETFwAAAAAAARMXgAAAAAABExgAAAAAAAETGIAAAAAAARMZAAAAAAABE
xmAAAAAAAETGgAAAAAAARMagAAAAAABExsAAAAAAAETG4AAAAAAARMcAAAAAAABExyAAAAAAAETH
QAAAAAAARMdgAAAAAABEx4AAAAAAAETHoAAAAAAARMfAAAAAAABEx+AAAAAAAETIAAAAAAAARMgg
AAAAAABEyEAAAAAAAETIYAAAAAAARMiAAAAAAABEyKAAAAAAAETIwAAAAAAARMjgAAAAAABEyQAA
AAAAAETJIAAAAAAARMlAAAAAAABEyWAAAAAAAETJgAAAAAAARMmgAAAAAABEycAAAAAAAETJ4AAA
AAAARMoAAAAAAABEyiAAAAAAAETKQAAAAAAARMpgAAAAAABEyoAAAAAAAETKoAAAAAAARMrAAAAA
AABEyuAAAAAAAETLAAAAAAAARMsgAAAAAABEy0AAAAAAAETLYAAAAAAARMuAAAAAAABEy6AAAAAA
AETLwAAAAAAARMvgAAAAAABEzAAAAAAAAETMIAAAAAAARMxAAAAAAABEzGAAAAAAAETMgAAAAAAA
RMygAAAAAABEzMAAAAAAAETM4AAAAAAARM0AAAAAAABEzSAAAAAAAETNQAAAAAAARM1gAAAAAABE
zYAAAAAAAETNoAAAAAAARM3AAAAAAABEzeAAAAAAAETOAAAAAAAARM4gAAAAAABEzkAAAAAAAETO
YAAAAAAARM6AAAAAAABEzqAAAAAAAETOwAAAAAAARM7gAAAAAABEzwAAAAAAAETPIAAAAAAARM9A
AAAAAABEz2AAAAAAAETPgAAAAAAARM+gAAAAAABEz8AAAAAAAETP4AAAAAAARNAAAAAAAABE0CAA
AAAAAETQQAAAAAAARNBgAAAAAABE0IAAAAAAAETQoAAAAAAARNDAAAAAAABE0OAAAAAAAETRAAAA
AAAARNEgAAAAAABE0UAAAAAAAETRYAAAAAAARNGAAAAAAABE0aAAAAAAAETRwAAAAAAARNHgAAAA
AABE0gAAAAAAAETSIAAAAAAARNJAAAAAAABE0mAAAAAAAETSgAAAAAAARNKgAAAAAABE0sAAAAAA
AETS4AAAAAAARNMAAAAAAABE0yAAAAAAAETTQAAAAAAARNNgAAAAAABE04AAAAAAAETToAAAAAAA
RNPAAAAAAABE0+AAAAAAAETUAAAAAAAARNQgAAAAAABE1EAAAAAAAETUYAAAAAAARNSAAAAAAABE
1KAAAAAAAETUwAAAAAAARNTgAAAAAABE1QAAAAAAAETVIAAAAAAARNVAAAAAAABE1WAAAAAAAETV
gAAAAAAARNWgAAAAAABE1cAAAAAAAETV4AAAAAAARNYAAAAAAABE1iAAAAAAAETWQAAAAAAARNZg
AAAAAABE1oAAAAAAAETWoAAAAAAARNbAAAAAAABE1uAAAAAAAETXAAAAAAAARNcgAAAAAABE10AA
AAAAAETXYAAAAAAARNeAAAAAAABE16AAAAAAAETXwAAAAAAARNfgAAAAAABE2AAAAAAAAETYIAAA
AAAARNhAAAAAAABE2GAAAAAAAETYgAAAAAAARNigAAAAAABE2MAAAAAAAETY4AAAAAAARNkAAAAA
AABE2SAAAAAAAETZQAAAAAAARNlgAAAAAABE2YAAAAAAAETZoAAAAAAARNnAAAAAAABE2eAAAAAA
AETaAAAAAAAARNogAAAAAABE2kAAAAAAAETaYAAAAAAARNqAAAAAAABE2qAAAAAAAETawAAAAAAA
RNrgAAAAAABE2wAAAAAAAETbIAAAAAAARNtAAAAAAABE22AAAAAAAETbgAAAAAAARNugAAAAAABE
28AAAAAAAETb4AAAAAAARNwAAAAAAABE3CAAAAAAAETcQAAAAAAARNxgAAAAAABE3IAAAAAAAETc
oAAAAAAARNzAAAAAAABE3OAAAAAAAETdAAAAAAAARN0gAAAAAABE3UAAAAAAAETdYAAAAAAARN2A
AAAAAABE3aAAAAAAAETdwAAAAAAARN3gAAAAAABE3gAAAAAAAETeIAAAAAAARN5AAAAAAABE3mAA
AAAAAETegAAAAAAARN6gAAAAAABE3sAAAAAAAETe4AAAAAAARN8AAAAAAABE3yAAAAAAAETfQAAA
AAAARN9gAAAAAABE34AAAAAAAETfoAAAAAAARN/AAAAAAABE3+AAAAAAAETgAAAAAAAAROAgAAAA
AABE4EAAAAAAAETgYAAAAAAAROCAAAAAAABE4KAAAAAAAETgwAAAAAAARODgAAAAAABE4QAAAAAA
AEThIAAAAAAAROFAAAAAAABE4WAAAAAAAEThgAAAAAAAROGgAAAAAABE4cAAAAAAAETh4AAAAAAA
ROIAAAAAAABE4iAAAAAAAETiQAAAAAAAROJgAAAAAABE4oAAAAAAAETioAAAAAAAROLAAAAAAABE
4uAAAAAAAETjAAAAAAAAROMgAAAAAABE40AAAAAAAETjYAAAAAAAROOAAAAAAABE46AAAAAAAETj
wAAAAAAAROPgAAAAAABE5AAAAAAAAETkIAAAAAAARORAAAAAAABE5GAAAAAAAETkgAAAAAAAROSg
AAAAAABE5MAAAAAAAETk4AAAAAAAROUAAAAAAABE5SAAAAAAAETlQAAAAAAAROVgAAAAAABE5YAA
AAAAAETloAAAAAAAROXAAAAAAABE5eAAAAAAAETmAAAAAAAAROYgAAAAAABE5kAAAAAAAETmYAAA
AAAAROaAAAAAAABE5qAAAAAAAETmwAAAAAAARObgAAAAAABE5wAAAAAAAETnIAAAAAAAROdAAAAA
AABE52AAAAAAAETngAAAAAAAROegAAAAAABE58AAAAAAAETn4AAAAAAAROgAAAAAAABE6CAAAAAA
AEToQAAAAAAAROhgAAAAAABE6IAAAAAAAETooAAAAAAAROjAAAAAAABE6OAAAAAAAETpAAAAAAAA
ROkgAAAAAABE6UAAAAAAAETpYAAAAAAAROmAAAAAAABE6aAAAAAAAETpwAAAAAAAROngAAAAAABE
6gAAAAAAAETqIAAAAAAAROpAAAAAAABE6mAAAAAAAETqgAAAAAAAROqgAAAAAABE6sAAAAAAAETq
4AAAAAAAROsAAAAAAABE6yAAAAAAAETrQAAAAAAAROtgAAAAAABE64AAAAAAAETroAAAAAAAROvA
AAAAAABE6+AAAAAAAETsAAAAAAAAROwgAAAAAABE7EAAAAAAAETsYAAAAAAAROyAAAAAAABE7KAA
AAAAAETswAAAAAAAROzgAAAAAABE7QAAAAAAAETtIAAAAAAARO1AAAAAAABE7WAAAAAAAETtgAAA
AAAARO2gAAAAAABE7cAAAAAAAETt4AAAAAAARO4AAAAAAABE7iAAAAAAAETuQAAAAAAARO5gAAAA
AABE7oAAAAAAAETuoAAAAAAARO7AAAAAAABE7uAAAAAAAETvAAAAAAAARO8gAAAAAABE70AAAAAA
AETvYAAAAAAARO+AAAAAAABE76AAAAAAAETvwAAAAAAARO/gAAAAAABE8AAAAAAAAETwIAAAAAAA
RPBAAAAAAABE8GAAAAAAAETwgAAAAAAARPCgAAAAAABE8MAAAAAAAETw4AAAAAAARPEAAAAAAABE
8SAAAAAAAETxQAAAAAAARPFgAAAAAABE8YAAAAAAAETxoAAAAAAARPHAAAAAAABE8eAAAAAAAETy
AAAAAAAARPIgAAAAAABE8kAAAAAAAETyYAAAAAAARPKAAAAAAABE8qAAAAAAAETywAAAAAAARPLg
AAAAAABE8wAAAAAAAETzIAAAAAAARPNAAAAAAABE82AAAAAAAETzgAAAAAAARPOgAAAAAABE88AA
AAAAAETz4AAAAAAARPQAAAAAAABE9CAAAAAAAET0QAAAAAAARPRgAAAAAABE9IAAAAAAAET0oAAA
AAAARPTAAAAAAABE9OAAAAAAAET1AAAAAAAARPUgAAAAAABE9UAAAAAAAET1YAAAAAAARPWAAAAA
AABE9aAAAAAAAET1wAAAAAAARPXgAAAAAABE9gAAAAAAAET2IAAAAAAARPZAAAAAAABE9mAAAAAA
AET2gAAAAAAARPagAAAAAABE9sAAAAAAAET24AAAAAAARPcAAAAAAABE9yAAAAAAAET3QAAAAAAA
RPdgAAAAAABE94AAAAAAAET3oAAAAAAARPfAAAAAAABE9+AAAAAAAET4AAAAAAAARPggAAAAAABE
+EAAAAAAAET4YAAAAAAARPiAAAAAAABE+KAAAAAAAET4wAAAAAAARPjgAAAAAABE+QAAAAAAAET5
IAAAAAAARPlAAAAAAABE+WAAAAAAAET5gAAAAAAARPmgAAAAAABE+cAAAAAAAET54AAAAAAARPoA
AAAAAAA=</set>
      <set id="src_12" fmt="ptset">AAAABnNyY18xMgAAAAAAAAACAAAH0D+AAAAAAAAAQAAAAD6bymBAQAAAPwrI+ECAAAA/OkPXQKAA
AD9fPD9AwAAAP3wBu0DgAAA/iTOzQQAAAD+R7dVBEAAAP5i+RkEgAAA/nhREQTAAAD+iRhZBQAAA
P6WWikFQAAA/qDlAQWAAAD+qVhdBcAAAP6wLz0GAAAA/rXIcQYgAAD+um0JBkAAAP6+VUUGYAAA/
sGsgQaAAAD+xJQJBqAAAP7HJY0GwAAA/sl0zQbgAAD+y5D5BwAAAP7Nhb0HIAAA/s9cGQdAAAD+0
Rr5B2AAAP7Sx7EHgAAA/tRmTQegAAD+1fn9B8AAAP7XhSkH4AAA/tkJrQgAAAD+2oj5CBAAAP7cB
CEIIAAA/t18BQgwAAD+3vFFCEAAAP7gZGkIUAAA/uHVyQhgAAD+40W5CHAAAP7ktHEIgAAA/uYiH
QiQAAD+547hCKAAAP7o+tkIsAAA/upmFQjAAAD+69ClCNAAAP7tOpkI4AAA/u6j+QjwAAD+8AzNC
QAAAP7xdRUJEAAA/vLc3QkgAAD+9EQlCTAAAP71qu0JQAAA/vcRPQlQAAD++HcRCWAAAP753G0Jc
AAA/vtBUQmAAAD+/KXBCZAAAP7+CbkJoAAA/v9tPQmwAAD/ANBJCcAAAP8CMuUJ0AAA/wOVCQngA
AD/BPa5CfAAAP8GV/kKAAAA/we4wQoIAAD/CRkZChAAAP8KeP0KGAAA/wvYbQogAAD/DTdtCigAA
P8OlfkKMAAA/w/0EQo4AAD/EVG5CkAAAP8Sru0KSAAA/xQLsQpQAAD/FWgBClgAAP8Ww+EKYAAA/
xgfUQpoAAD/GXpNCnAAAP8a1NkKeAAA/xwu9QqAAAD/HYihCogAAP8e4dkKkAAA/yA6oQqYAAD/I
ZL5CqAAAP8i6uEKqAAA/yRCWQqwAAD/JZlhCrgAAP8m7/kKwAAA/yhGIQrIAAD/KZvdCtAAAP8q8
SUK2AAA/yxGAQrgAAD/LZppCugAAP8u7mUK8AAA/zBB9Qr4AAD/MZURCwAAAP8y58ELCAAA/zQ6B
QsQAAD/NYvZCxgAAP823T0LIAAA/zguNQsoAAD/OX69CzAAAP86ztkLOAAA/zweiQtAAAD/PW3JC
0gAAP8+vJ0LUAAA/0ALAQtYAAD/QVj9C2AAAP9CpokLaAAA/0PzqQtwAAD/RUBdC3gAAP9GjKELg
AAA/0fYfQuIAAD/SSPpC5AAAP9Kbu0LmAAA/0u5hQugAAD/TQOtC6gAAP9OTW0LsAAA/0+WwQu4A
AD/UN+pC8AAAP9SKCULyAAA/1NwOQvQAAD/VLfhC9gAAP9V/x0L4AAA/1dF7QvoAAD/WIxVC/AAA
P9Z0lEL+AAA/1sX5QwAAAD/XF0NDAQAAP9dockMCAAA/17mIQwMAAD/YCoJDBAAAP9hbY0MFAAA/
2KwpQwYAAD/Y/NRDBwAAP9lNZkMIAAA/2Z3dQwkAAD/Z7jpDCgAAP9o+fUMLAAA/2o6lQwwAAD/a
3rRDDQAAP9suqEMOAAA/236CQw8AAD/bzkNDEAAAP9wd6UMRAAA/3G11QxIAAD/cvOhDEwAAP90M
QEMUAAA/3Vt/QxUAAD/dqqRDFgAAP935r0MXAAA/3kihQxgAAD/el3hDGQAAP97mNkMaAAA/3zTb
QxsAAD/fg2VDHAAAP9/R1kMdAAA/4CAuQx4AAD/gbmxDHwAAP+C8kUMgAAA/4QqcQyEAAD/hWI1D
IgAAP+GmZkMjAAA/4fQlQyQAAD/iQcpDJQAAP+KPV0MmAAA/4tzKQycAAD/jKiRDKAAAP+N3ZEMp
AAA/48SMQyoAAD/kEZpDKwAAP+Rej0MsAAA/5KtsQy0AAD/k+C9DLgAAP+VE2UMvAAA/5ZFqQzAA
AD/l3eJDMQAAP+YqQkMyAAA/5naIQzMAAD/mwrZDNAAAP+cOy0M1AAA/51rHQzYAAD/npqpDNwAA
P+fydUM4AAA/6D4nQzkAAD/oicBDOgAAP+jVQUM7AAA/6SCpQzwAAD/pa/hDPQAAP+m3L0M+AAA/
6gJOQz8AAD/qTVRDQAAAP+qYQkNBAAA/6uMXQ0IAAD/rLdRDQwAAP+t4eENEAAA/68MEQ0UAAD/s
DXhDRgAAP+xX1ENHAAA/7KIYQ0gAAD/s7ENDSQAAP+02VkNKAAA/7YBRQ0sAAD/tyjRDTAAAP+4T
/0NNAAA/7l2yQ04AAD/up01DTwAAP+7w0ENQAAA/7zo7Q1EAAD/vg45DUgAAP+/MyUNTAAA/8BXt
Q1QAAD/wXvhDVQAAP/Cn7ENWAAA/8PDIQ1cAAD/xOYxDWAAAP/GCOUNZAAA/8crOQ1oAAD/yE0tD
WwAAP/JbsUNcAAA/8qP/Q10AAD/y7DZDXgAAP/M0VUNfAAA/83xdQ2AAAD/zxE1DYQAAP/QMJkNi
AAA/9FPoQ2MAAD/0m5JDZAAAP/TjJUNlAAA/9SqgQ2YAAD/1cgRDZwAAP/W5UUNoAAA/9gCHQ2kA
AD/2R6ZDagAAP/aOrUNrAAA/9tWeQ2wAAD/3HHdDbQAAP/djOUNuAAA/96nkQ28AAD/38HhDcAAA
P/g29kNxAAA/+H1cQ3IAAD/4w6tDcwAAP/kJ5EN0AAA/+VAFQ3UAAD/5lhBDdgAAP/ncBEN3AAA/
+iHiQ3gAAD/6Z6hDeQAAP/qtWEN6AAA/+vLxQ3sAAD/7OHRDfAAAP/t94EN9AAA/+8M1Q34AAD/8
CHRDfwAAP/xNnEOAAAA//JKuQ4CAAD/816lDgQAAP/0cjkOBgAA//WFcQ4IAAD/9phRDgoAAP/3q
tkODAAA//i9BQ4OAAD/+c7ZDhAAAP/64FUOEgAA//vxdQ4UAAD//QJBDhYAAP/+ErEOGAAA//8iy
Q4aAAEAABlFDhwAAQAAoPkOHgABAAEogQ4gAAEAAa/ZDiIAAQACNwkOJAABAAK+DQ4mAAEAA0TlD
igAAQADy5EOKgABAARSEQ4sAAEABNhlDi4AAQAFXo0OMAABAAXkiQ4yAAEABmpZDjQAAQAG7/0ON
gABAAd1eQ44AAEAB/rJDjoAAQAIf+kOPAABAAkE4Q4+AAEACYmxDkAAAQAKDlEOQgABAAqSyQ5EA
AEACxcRDkYAAQALmzEOSAABAAwfKQ5KAAEADKLxDkwAAQANJpEOTgABAA2qBQ5QAAEADi1RDlIAA
QAOsHEOVAABAA8zZQ5WAAEAD7YtDlgAAQAQOM0OWgABABC7RQ5cAAEAET2NDl4AAQARv60OYAABA
BJBpQ5iAAEAEsNxDmQAAQATRREOZgABABPGiQ5oAAEAFEfVDmoAAQAUyPkObAABABVJ8Q5uAAEAF
crBDnAAAQAWS2kOcgABABbL4Q50AAEAF0w1DnYAAQAXzF0OeAABABhMXQ56AAEAGMwxDnwAAQAZS
90OfgABABnLXQ6AAAEAGkq1DoIAAQAayeUOhAABABtI6Q6GAAEAG8fFDogAAQAcRnkOigABABzFA
Q6MAAEAHUNlDo4AAQAdwZ0OkAABAB4/qQ6SAAEAHr2RDpQAAQAfO00OlgABAB+44Q6YAAEAIDZJD
poAAQAgs40OnAABACEwpQ6eAAEAIa2ZDqAAAQAiKmEOogABACKnAQ6kAAEAIyN1DqYAAQAjn8UOq
AABACQb7Q6qAAEAJJfpDqwAAQAlE70OrgABACWPbQ6wAAEAJgrxDrIAAQAmhk0OtAABACcBhQ62A
AEAJ3yRDrgAAQAn93UOugABAChyMQ68AAEAKOzJDr4AAQApZzUOwAABACnheQ7CAAEAKluZDsQAA
QAq1Y0OxgABACtPXQ7IAAEAK8kBDsoAAQAsQoEOzAABACy72Q7OAAEALTUJDtAAAQAtrhUO0gABA
C4m9Q7UAAEALp+xDtYAAQAvGEEO2AABAC+QrQ7aAAEAMAj1DtwAAQAwgREO3gABADD5CQ7gAAEAM
XDZDuIAAQAx6IEO5AABADJgAQ7mAAEAMtddDugAAQAzTpEO6gABADPFoQ7sAAEANDyFDu4AAQA0s
0UO8AABADUp4Q7yAAEANaBVDvQAAQA2FqEO9gABADaMxQ74AAEANwLFDvoAAQA3eKEO/AABADfuU
Q7+AAEAOGPhDwAAAQA42UUPAgABADlOhQ8EAAEAOcOhDwYAAQA6OJUPCAABADqtZQ8KAAEAOyIND
wwAAQA7lpEPDgABADwK7Q8QAAEAPH8lDxIAAQA88zUPFAABAD1nIQ8WAAEAPdrlDxgAAQA+ToUPG
gABAD7CAQ8cAAEAPzVVDx4AAQA/qIUPIAABAEAbkQ8iAAEAQI51DyQAAQBBATUPJgABAEFz0Q8oA
AEAQeZFDyoAAQBCWJUPLAABAELKwQ8uAAEAQzzFDzAAAQBDrqUPMgABAEQgYQ80AAEARJH5DzYAA
QBFA2kPOAABAEV0uQ86AAEAReXhDzwAAQBGVuUPPgABAEbHwQ9AAAEARzh9D0IAAQBHqREPRAABA
EgZgQ9GAAEASInRD0gAAQBI+fkPSgABAElp+Q9MAAEASdnZD04AAQBKSZUPUAABAEq5LQ9SAAEAS
yidD1QAAQBLl+0PVgABAEwHFQ9YAAEATHYdD1oAAQBM5P0PXAABAE1TvQ9eAAEATcJVD2AAAQBOM
M0PYgABAE6fHQ9kAAEATw1ND2YAAQBPe1UPaAABAE/pPQ9qAAEAUFcBD2wAAQBQxKEPbgABAFEyH
Q9wAAEAUZ91D3IAAQBSDKkPdAABAFJ5uQ92AAEAUuapD3gAAQBTU3EPegABAFPAGQ98AAEAVCydD
34AAQBUmP0PgAABAFUFPQ+CAAEAVXFVD4QAAQBV3U0PhgABAFZJIQ+IAAEAVrTRD4oAAQBXIGEPj
AABAFeLzQ+OAAEAV/cVD5AAAQBYYjkPkgABAFjNPQ+UAAEAWTgdD5YAAQBZotkPmAABAFoNdQ+aA
AEAWnftD5wAAQBa4kUPngABAFtMdQ+gAAEAW7aJD6IAAQBcIHUPpAABAFyKQQ+mAAEAXPPpD6gAA
QBdXXEPqgABAF3G1Q+sAAEAXjAZD64AAQBemTkPsAABAF8COQ+yAAEAX2sVD7QAAQBf080PtgABA
GA8ZQ+4AAEAYKTdD7oAAQBhDTEPvAABAGF1ZQ++AAEAYd11D8AAAQBiRWUPwgABAGKtMQ/EAAEAY
xTdD8YAAQBjfGUPyAABAGPjzQ/KAAEAZEsVD8wAAQBksjkPzgABAGUZPQ/QAAEAZYAhD9IAAQBl5
uEP1AABAGZNgQ/WAAEAZrQBD9gAAQBnGl0P2gABAGeAmQ/cAAEAZ+axD94AAQBoTK0P4AABAGiyh
Q/iAAEAaRg9D+QAAQBpfdEP5gABAGnjRQ/oAAEAakidD+oAAQBqrc0P7AABAGsS4Q/uAAEAa3fVD
/AAAQBr3KUP8gABAGxBVQ/0AAEAbKXlD/YAAQBtClUP+AABAG1uoQ/6AAEAbdLRD/wAAQBuNt0P/
gABAG6ayRAAAAEAbv6VEAEAAQBvYkEQAgABAG/FzRADAAEAcCk5EAQAAQBwjIUQBQABAHDvsRAGA
AEAcVK5EAcAAQBxtaUQCAABAHIYcRAJAAEAcnsZEAoAAQBy3aUQCwABAHNAERAMAAEAc6JZEA0AA
QB0BIUQDgABAHRmkRAPAAEAdMh9EBAAAQB1KkUQEQABAHWL8RASAAEAde19EBMAAQB2TukQFAABA
HawNRAVAAEAdxFlEBYAAQB3cnEQFwABAHfTYRAYAAEAeDQtEBkAAQB4lN0QGgABAHj1bRAbAAEAe
VXdEBwAAQB5ti0QHQABAHoWYRAeAAEAenZ1EB8AAQB61mkQIAABAHs2PRAhAAEAe5XxECIAAQB79
YkQIwABAHxU/RAkAAEAfLRVECUAAQB9E5EQJgABAH1yqRAnAAEAfdGlECgAAQB+MIUQKQABAH6PQ
RAqAAEAfu3hECsAAQB/TGEQLAABAH+qxRAtAAEAgAkFEC4AAQCAZy0QLwABAIDFMRAwAAEAgSMZE
DEAAQCBgOUQMgABAIHejRAzAAEAgjwZEDQAAQCCmYkQNQABAIL22RA2AAEAg1QJEDcAAQCDsR0QO
AABAIQOERA5AAEAhGrpEDoAAQCEx6EQOwABAIUkPRA8AAEAhYC5ED0AAQCF3RkQPgABAIY5WRA/A
AEAhpV9EEAAAQCG8YEQQQABAIdNaRBCAAEAh6kxEEMAAQCIBN0QRAABAIhgbRBFAAEAiLvdEEYAA
QCJFy0QRwABAIlyZRBIAAEAic19EEkAAQCKKHUQSgABAIqDURBLAAEAit4REEwAAQCLOLEQTQABA
IuTNRBOAAEAi+2dEE8AAQCMR+UQUAABAIyiERBRAAEAjPwhEFIAAQCNVhEQUwABAI2v5RBUAAEAj
gmdEFUAAQCOYzkQVgABAI68tRBXAAEAjxYVEFgAAQCPb1kQWQABAI/IgRBaAAEAkCGJEFsAAQCQe
nUQXAABAJDTRRBdAAEAkSv5EF4AAQCRhI0QXwABAJHdBRBgAAEAkjVlEGEAAQCSjaUQYgABAJLlx
RBjAAEAkz3NEGQAAQCTlbkQZQABAJPthRBmAAEAlEU1EGcAAQCUnM0QaAABAJT0RRBpAAEAlUuhE
GoAAQCVouEQawABAJX6BRBsAAEAllEJEG0AAQCWp/UQbgABAJb+xRBvAAEAl1V5EHAAAQCXrA0Qc
QABAJgCiRByAAEAmFjlEHMAAQCYrykQdAABAJkFURB1AAEAmVtZEHYAAQCZsUkQdwABAJoHHRB4A
AEAmlzREHkAAQCasm0QegABAJsH7RB7AAEAm11REHwAAQCbspkQfQABAJwHxRB+AAEAnFzVEH8AA
QCcsc0QgAABAJ0GpRCBAAEAnVtlEIIAAQCdsAUQgwABAJ4EjRCEAAEAnlj5EIUAAQCerUkQhgABA
J8BfRCHAAEAn1WZEIgAAQCfqZkQiQABAJ/9eRCKAAEAoFFBEIsAAQCgpPEQjAABAKD4gRCNAAEAo
Uv5EI4AAQChn1UQjwABAKHylRCQAAEAokW5EJEAAQCimMUQkgABAKLrtRCTAAEAoz6JEJQAAQCjk
UUQlQABAKPj5RCWAAEApDZpEJcAAQCkiNEQmAABAKTbIRCZAAEApS1VEJoAAQClf3EQmwABAKXRb
RCcAAEApiNREJ0AAQCmdR0QngABAKbGzRCfAAEApxhhEKAAAQCnad0QoQABAKe7PRCiAAEAqAyBE
KMAAQCoXa0QpAABAKiuvRClAAEAqP+1EKYAAQCpUJEQpwABAKmhVRCoAAEAqfH9EKkAAQCqQokQq
gABAKqS/RCrAAEAquNZEKwAAQCrM5kQrQABAKuDvRCuAAEAq9PJEK8AAQCsI70QsAABAKxzlRCxA
AEArMNRELIAAQCtEvUQswABAK1igRC0AAEArbHxELUAAQCuAUkQtgABAK5QhRC3AAEArp+pELgAA
QCu7rUQuQABAK89pRC6AAEAr4x5ELsAAQCv2zkQvAABALAp3RC9AAEAsHhlEL4AAQCwxtUQvwABA
LEVLRDAAAEAsWNtEMEAAQCxsZEQwgABALH/nRDDAAEAsk2NEMQAAQCym2UQxQABALLpJRDGAAEAs
zbNEMcAAQCzhFkQyAABALPRzRDJAAEAtB8pEMoAAQC0bGkQywABALS5kRDMAAEAtQahEM0AAQC1U
5kQzgABALWgeRDPAAEAte09ENAAAQC2OekQ0QABALaGfRDSAAEAttL1ENMAAQC3H1kQ1AABALdro
RDVAAEAt7fRENYAAQC4A+kQ1wABALhP6RDYAAEAuJvNENkAAQC4550Q2gABALkzURDbAAEAuX7tE
NwAAQC5ynEQ3QABALoV3RDeAAEAumExEN8AAQC6rGkQ4AABALr3jRDhAAEAu0KVEOIAAQC7jYkQ4
wABALvYYRDkAAEAvCMlEOUAAQC8bc0Q5gABALy4XRDnAAEAvQLVEOgAAQC9TTUQ6QABAL2XfRDqA
AEAveGtEOsAAQC+K8UQ7AABAL51yRDtAAEAvr+xEO4AAQC/CYEQ7wABAL9TORDwAAEAv5zZEPEAA
QC/5mEQ8gABAMAv0RDzAAEAwHktEPQAAQDAwm0Q9QABAMELlRD2AAEAwVSpEPcAAQDBnaEQ+AABA
MHmhRD5AAEAwi9REPoAAQDCeAUQ+wABAMLAoRD8AAEAwwklEP0AAQDDUZEQ/gABAMOZ5RD/AAEAw
+IlEQAAAQDEKkkRAQABAMRyWRECAAEAxLpREQMAAQDFAjERBAABAMVJ+REFAAEAxZGtEQYAAQDF2
UkRBwABAMYgzREIAAEAxmg5EQkAAQDGr40RCgABAMb2yRELAAEAxz3xEQwAAQDHhQERDQABAMfL+
REOAAEAyBLdEQ8AAQDIWakREAABAMigXRERAAEAyOb5ERIAAQDJLYEREwABAMlz7REUAAEAybpJE
RUAAQDKAIkRFgABAMpGtREXAAEAyozJERgAAQDK0sURGQABAMsYrREaAAEAy159ERsAAQDLpDkRH
AABAMvp2REdAAEAzC9pER4AAQDMdN0RHwABAMy6PREgAAEAzP+FESEAAQDNRLkRIgABAM2J1REjA
AEAzc7dESQAAQDOE8kRJQABAM5YpREmAAEAzp1lEScAAQDO4hURKAABAM8mqREpAAEAz2spESoAA
QDPr5URKwABAM/z6REsAAEA0DglES0AAQDQfE0RLgABANDAXREvAAEA0QRZETAAAQDRSEERMQABA
NGMDREyAAEA0c/JETMAAQDSE20RNAABANJW+RE1AAEA0ppxETYAAQDS3dURNwABANMhIRE4AAEA0
2RVETkAAQDTp3UROgABANPqgRE7AAEA1C11ETwAAQDUcFURPQABANSzIRE+AAEA1PXVET8AAQDVO
HERQAABANV6/RFBAAEA1b1tEUIAAQDV/80RQwABANZCFRFEAAEA1oRJEUUAAQDWxmURRgABANcIb
RFHAAEA10phEUgAAQDXjD0RSQABANfOBRFKAAEA2A+5EUsAAQDYUVURTAABANiS3RFNAAEA2NRRE
U4AAQDZFa0RTwABANlW9RFQAAEA2ZgpEVEAAQDZ2UkRUgABANoaURFTAAEA2ltFEVQAAQDanCURV
QABANrc8RFWAAEA2x2lEVcAAQDbXkURWAABANue0RFZAAEA299FEVoAAQDcH6kRWwABANxf9RFcA
AEA3KAtEV0AAQDc4FERXgABAN0gXRFfAAEA3WBZEWAAAQDdoD0RYQABAN3gDRFiAAEA3h/JEWMAA
QDeX20RZAABAN6fARFlAAEA3t59EWYAAQDfHekRZwABAN9dPRFoAAEA35x9EWkAAQDf26kRagABA
OAavRFrAAEA4FnBEWwAAQDgmLERbQABAODXiRFuAAEA4RZNEW8AAQDhVQERcAABAOGTnRFxAAEA4
dIlEXIAAQDiEJkRcwABAOJO+RF0AAEA4o1FEXUAAQDiy30RdgABAOMJoRF3AAEA40exEXgAAQDjh
a0ReQABAOPDlRF6AAEA5AFpEXsAAQDkPyURfAABAOR80RF9AAEA5LppEX4AAQDk9+0RfwABAOU1X
RGAAAEA5XK5EYEAAQDlsAERggABAOXtNRGDAAEA5ipVEYQAAQDmZ2ERhQABAOakWRGGAAEA5uE9E
YcAAQDnHg0RiAABAOdazRGJAAEA55d1EYoAAQDn1A0RiwABAOgQjRGMAAEA6Ez9EY0AAQDoiVkRj
gABAOjFoRGPAAEA6QHVEZAAAQDpPfURkQABAOl6ARGSAAEA6bX9EZMAAQDp8eERlAABAOottRGVA
AEA6ml1EZYAAQDqpSERlwABAOrguRGYAAEA6xxBEZkAAQDrV7ERmgABAOuTERGbAAEA685dEZwAA
QDsCZURnQABAOxEvRGeAAEA7H/NEZ8AAQDsus0RoAABAOz1uRGhAAEA7TCVEaIAAQDta1kRowABA
O2mDRGkAAEA7eCtEaUAAQDuGzkRpgABAO5VtRGnAAEA7pAZEagAAQDuynERqQABAO8EsRGqAAEA7
z7hEasAAQDvePkRrAABAO+zBRGtAAEA7+z5Ea4AAQDwJt0RrwABAPBgrRGwAAEA8JptEbEAAQDw1
BkRsgABAPENsRGzAAEA8Uc1EbQAAQDxgKkRtQABAPG6CRG2AAEA8fNZEbcAAQDyLJURuAABAPJlv
RG5AAEA8p7REboAAQDy19URuwABAPMQyRG8AAEA80mpEb0AAQDzgnURvgABAPO7LRG/AAEA8/PVE
cAAAQD0LG0RwQABAPRk8RHCAAEA9J1hEcMAAQD01cERxAABAPUODRHFAAEA9UZFEcYAAQD1fm0Rx
wABAPW2hRHIAAEA9e6JEckAAQD2JnkRygABAPZeWRHLAAEA9pYlEcwAAQD2zeERzQABAPcFjRHOA
AEA9z0hEc8AAQD3dKkR0AABAPesHRHRAAEA9+N9EdIAAQD4Gs0R0wABAPhSCRHUAAEA+Ik1EdUAA
QD4wFER1gABAPj3WRHXAAEA+S5NEdgAAQD5ZTER2QABAPmcBRHaAAEA+dLFEdsAAQD6CXUR3AABA
PpAERHdAAEA+nadEd4AAQD6rRkR3wABAPrjgRHgAAEA+xnZEeEAAQD7UB0R4gABAPuGURHjAAEA+
7x1EeQAAQD78oUR5QABAPwohRHmAAEA/F5xEecAAQD8lE0R6AABAPzKGRHpAAEA/P/REeoAAQD9N
XkR6wABAP1rERHsAAEA/aCVEe0AAQD91gkR7gABAP4LbRHvAAEA/kC9EfAAAQD+df0R8QABAP6rL
RHyAAEA/uBJEfMAAQD/FVUR9AABAP9KURH1AAEA/389EfYAAQD/tBUR9wABAP/o3RH4AAEBAB2VE
fkAAQEAUjkR+gABAQCG0RH7AAEBALtREfwAAQEA78UR/QABAQEkKRH+AAEBAVh5Ef8AAQEBjLkSA
AABAQHA6RIAgAEBAfUFEgEAAQECKRESAYABAQJdDRICAAEBApD5EgKAAQECxNUSAwABAQL4oRIDg
AEBAyxZEgQAAQEDYAESBIABAQOTmRIFAAEBA8chEgWAAQED+pUSBgABAQQt/RIGgAEBBGFREgcAA
QEElJUSB4ABAQTHyRIIAAEBBPrtEgiAAQEFLgESCQABAQVhARIJgAEBBZP1EgoAAQEFxtUSCoABA
QX5pRILAAEBBixlEguAAQEGXxUSDAABAQaRtRIMgAEBBsRFEg0AAQEG9sUSDYABAQcpMRIOAAEBB
1uREg6AAQEHjd0SDwABAQfAHRIPgAEBB/JJEhAAAQEIJGUSEIABAQhWcRIRAAEBCIhxEhGAAQEIu
l0SEgABAQjsORISgAEBCR4FEhMAAQEJT8ESE4ABAQmBbRIUAAEBCbMJEhSAAQEJ5JUSFQABAQoWE
RIVgAEBCkd9EhYAAQEKeNkSFoABAQqqJRIXAAEBCtthEheAAQELDI0SGAABAQs9qRIYgAEBC261E
hkAAQELn7ESGYABAQvQnRIaAAEBDAF5EhqAAQEMMkUSGwABAQxjARIbgAEBDJOxEhwAAQEMxE0SH
IABAQz02RIdAAEBDSVZEh2AAQENVcUSHgABAQ2GJRIegAEBDbZ1Eh8AAQEN5rUSH4ABAQ4W5RIgA
AEBDkcFEiCAAQEOdxUSIQABAQ6nFRIhgAEBDtcFEiIAAQEPBukSIoABAQ82vRIjAAEBD2Z9EiOAA
QEPljESJAABAQ/F1RIkgAEBD/VpEiUAAQEQJPESJYABARBUZRImAAEBEIPNEiaAAQEQsyUSJwABA
RDibRIngAEBERGlEigAAQERQM0SKIABARFv6RIpAAEBEZ7xEimAAQERze0SKgABARH82RIqgAEBE
iu5EisAAQESWoUSK4ABARKJRRIsAAEBErf1EiyAAQES5pUSLQABARMVKRItgAEBE0OpEi4AAQETc
h0SLoABAROggRIvAAEBE87VEi+AAQET/R0SMAABARQrVRIwgAEBFFl9EjEAAQEUh5kSMYABARS1o
RIyAAEBFOOdEjKAAQEVEYkSMwABARU/aRIzgAEBFW05EjQAAQEVmvkSNIABARXIqRI1AAEBFfZNE
jWAAQEWI+ESNgABARZRZRI2gAEBFn7dEjcAAQEWrEUSN4ABARbZnRI4AAEBFwbpEjiAAQEXNCUSO
QABARdhURI5gAEBF45xEjoAAQEXu4ESOoABARfogRI7AAEBGBV1EjuAAQEYQlkSPAABARhvLRI8g
AEBGJv1Ej0AAQEYyK0SPYABARj1WRI+AAEBGSH1Ej6AAQEZToESPwABARl7ARI/gAEBGadxEkAAA
QEZ09ESQIABARoAJRJBAAEBGixtEkGAAQEaWKUSQgABARqEzRJCgAEBGrDpEkMAAQEa3PUSQ4ABA
RsI8RJEAAEBGzThEkSAAQEbYMUSRQABARuMlRJFgAEBG7hdEkYAAQEb5BESRoABARwPvRJHAAEBH
DtVEkeAAQEcZuUSSAABARySYRJIgAEBHL3REkkAAQEc6TUSSYABAR0UiRJKAAEBHT/REkqAAQEda
wkSSwABAR2WMRJLgAEBHcFREkwAAQEd7F0STIABAR4XXRJNAAEBHkJREk2AAQEebTUSTgABAR6YD
RJOgAEBHsLVEk8AAQEe7ZEST4ABAR8YPRJQAAEBH0LdElCAAQEfbXESUQABAR+X9RJRgAEBH8JpE
lIAAQEf7NUSUoABASAXLRJTAAEBIEF9ElOAAQEga7kSVAABASCV7RJUgAEBIMARElUAAQEg6iUSV
YABASEUMRJWAAEBIT4tElaAAQEhaBkSVwABASGR+RJXgAEBIbvNElgAAQEh5ZESWIABASIPSRJZA
AEBIjjxElmAAQEiYo0SWgABASKMHRJagAEBIrWhElsAAQEi3xUSW4ABASMIeRJcAAEBIzHVElyAA
QEjWyESXQABASOEXRJdgAEBI62REl4AAQEj1rUSXoABASP/yRJfAAEBJCjVEl+AAQEkUdESYAABA
SR6wRJggAEBJKOhEmEAAQEkzHUSYYABAST1PRJiAAEBJR31EmKAAQElRqUSYwABASVvRRJjgAEBJ
ZfVEmQAAQElwF0SZIABASXo1RJlAAEBJhE9EmWAAQEmOZ0SZgABASZh7RJmgAEBJooxEmcAAQEms
mkSZ4ABASbakRJoAAEBJwKxEmiAAQEnKsESaQABASdSxRJpgAEBJ3q5EmoAAQEnoqESaoABASfKf
RJrAAEBJ/JNEmuAAQEoGhESbAABAShBxRJsgAEBKGlxEm0AAQEokQ0SbYABASi4mRJuAAEBKOAdE
m6AAQEpB5ESbwABASku/RJvgAEBKVZZEnAAAQEpfaUScIABASmk6RJxAAEBKcwhEnGAAQEp80kSc
gABASoaZRJygAEBKkF1EnMAAQEqaHkSc4ABASqPbRJ0AAEBKrZZEnSAAQEq3TUSdQABASsECRJ1g
AEBKyrNEnYAAQErUYUSdoABASt4LRJ3AAEBK57NEneAAQErxWESeAABASvr5RJ4gAEBLBJhEnkAA
QEsOM0SeYABASxfLRJ6AAEBLIWBEnqAAQEsq8kSewABASzSBRJ7gAEBLPgxEnwAAQEtHlUSfIABA
S1EbRJ9AAEBLWp1En2AAQEtkHESfgABAS22ZRJ+gAEBLdxJEn8AAQEuAiESf4ABAS4n7RKAAAEBL
k2tEoCAAQEuc2ESgQABAS6ZCRKBgAEBLr6lEoIAAQEu5DUSgoABAS8JuRKDAAEBLy8xEoOAAQEvV
J0ShAABAS95+RKEgAEBL59NEoUAAQEvxJUShYABAS/p0RKGAAEBMA79EoaAAQEwNCEShwABATBZO
RKHgAEBMH5BEogAAQEwo0ESiIABATDINRKJAAEBMO0dEomAAQExEfUSigABATE2xRKKgAEBMVuJE
osAAQExgEESi4ABATGk6RKMAAEBMcmJEoyAAQEx7h0SjQABATISpRKNgAEBMjchEo4AAQEyW5ESj
oABATJ/9RKPAAEBMqRNEo+AAQEyyJ0SkAABATLs3RKQgAEBMxEREpEAAQEzNT0SkYABATNZWRKSA
AEBM31tEpKAAQEzoXESkwABATPFbRKTgAEBM+ldEpQAAQE0DUESlIABATQxGRKVAAEBNFTlEpWAA
QE0eKUSlgABATScXRKWgAEBNMAFEpcAAQE046USl4ABATUHNRKYAAEBNSq9EpiAAQE1TjkSmQABA
TVxqRKZgAEBNZUNEpoAAQE1uGkSmoABATXbtRKbAAEBNf75EpuAAQE2IjESnAABATZFXRKcgAEBN
mh9Ep0AAQE2i5ESnYABATaumRKeAAEBNtGZEp6AAQE29I0SnwABATcXdRKfgAEBNzpREqAAAQE3X
SESoIABATd/5RKhAAEBN6KhEqGAAQE3xVESogABATfn9RKigAEBOAqNEqMAAQE4LR0So4ABAThPn
RKkAAEBOHIVEqSAAQE4lIESpQABATi24RKlgAEBONk5EqYAAQE4+4USpoABATkdxRKnAAEBOT/5E
qeAAQE5YiESqAABATmEQRKogAEBOaZVEqkAAQE5yF0SqYABATnqWRKqAAEBOgxNEqqAAQE6LjUSq
wABATpQERKrgAEBOnHlEqwAAQE6k6kSrIABATq1ZRKtAAEBOtcVEq2AAQE6+L0SrgABATsaWRKug
AEBOzvpEq8AAQE7XW0Sr4ABATt+6RKwAAEBO6BZErCAAQE7wb0SsQABATvjFRKxgAEBPARlErIAA
QE8JakSsoABATxG5RKzAAEBPGgVErOAAQE8iTkStAABATyqURK0gAEBPMthErUAAQE87GUStYABA
T0NXRK2AAEBPS5NEraAAQE9TzEStwABAT1wCRK3gAEBPZDZErgAAQE9sZ0SuIABAT3SWRK5AAEBP
fMJErmAAQE+E60SugABAT40RRK6gAEBPlTVErsAAQE+dVkSu4ABAT6V1RK8AAEBPrZFEryAAQE+1
qkSvQABAT73BRK9gAEBPxdVEr4AAQE/N50SvoABAT9X2RK/AAEBP3gJEr+AAQE/mDESwAABAT+4T
RLAgAEBP9hdEsEAAQE/+GUSwYABAUAYYRLCAAEBQDhVEsKAAQFAWD0SwwABAUB4HRLDgAEBQJfxE
sQAAQFAt7kSxIABAUDXeRLFAAEBQPctEsWAAQFBFtkSxgABAUE2eRLGgAEBQVYREscAAQFBdZ0Sx
4ABAUGVHRLIAAEBQbSVEsiAAQFB1AUSyQABAUHzaRLJgAEBQhLBEsoAAQFCMhESyoABAUJRVRLLA
AEBQnCREsuAAQFCj8ESzAABAUKu5RLMgAEBQs4FEs0AAQFC7RUSzYABAUMMHRLOAAEBQysdEs6AA
QFDShESzwABAUNo/RLPgAEBQ4fdEtAAAQFDprUS0IABAUPFgRLRAAEBQ+RBEtGAAQFEAvkS0gABA
UQhqRLSgAEBREBNEtMAAQFEXukS04ABAUR9eRLUAAEBRJwBEtSAAQFEun0S1QABAUTY8RLVgAEBR
PddEtYAAQFFFbkS1oABAUU0ERLXAAEBRVJdEteAAQFFcJ0S2AABAUWO2RLYgAEBRa0FEtkAAQFFy
ykS2YABAUXpRRLaAAEBRgdZEtqAAQFGJV0S2wABAUZDXRLbgAEBRmFREtwAAQFGfz0S3IABAUadH
RLdAAEBRrr1Et2AAQFG2MES3gABAUb2hRLegAEBRxRBEt8AAQFHMfES34ABAUdPmRLgAAEBR201E
uCAAQFHiskS4QABAUeoVRLhgAEBR8XVEuIAAQFH400S4oABAUgAuRLjAAEBSB4dEuOAAQFIO3kS5
AABAUhYyRLkgAEBSHYREuUAAQFIk1ES5YABAUiwhRLmAAEBSM2xEuaAAQFI6tES5wABAUkH6RLng
AEBSST5EugAAQFJQf0S6IABAUle/RLpAAEBSXvtEumAAQFJmNkS6gABAUm1uRLqgAEBSdKREusAA
QFJ710S64ABAUoMIRLsAAEBSijdEuyAAQFKRY0S7QABAUpiNRLtgAEBSn7VEu4AAQFKm2kS7oABA
Uq3+RLvAAEBStR5Eu+AAQFK8PUS8AABAUsNZRLwgAEBSynNEvEAAQFLRi0S8YABAUtigRLyAAEBS
37NEvKAAQFLmxES8wABAUu3TRLzgAEBS9N9EvQAAQFL76US9IABAUwLwRL1AAEBTCfZEvWAAQFMQ
+US9gABAUxf6RL2gAEBTHvhEvcAAQFMl9US94ABAUyzvRL4AAEBTM+ZEviAAQFM63ES+QABAU0HP
RL5gAEBTSMBEvoAAQFNPr0S+oABAU1acRL7AAEBTXYZEvuAAQFNkbkS/AABAU2tURL8gAEBTcjhE
v0AAQFN5GUS/YABAU3/4RL+AAEBThtVEv6AAQFONsES/wABAU5SIRL/gAEBTm19EwAAAQFOiM0TA
IABAU6kFRMBAAEBTr9REwGAAQFO2okTAgABAU71tRMCgAEBTxDZEwMAAQFPK/UTA4ABAU9HCRMEA
AEBT2IREwSAAQFPfRETBQABAU+YDRMFgAEBT7L5EwYAAQFPzeETBoABAU/owRMHAAEBUAOVEweAA
QFQHmUTCAABAVA5KRMIgAEBUFPlEwkAAQFQbpUTCYABAVCJQRMKAAEBUKPhEwqAAQFQvn0TCwABA
VDZDRMLgAEBUPOVEwwAAQFRDhUTDIABAVEoiRMNAAEBUUL5Ew2AAQFRXV0TDgABAVF3vRMOgAEBU
ZIREw8AAQFRrF0TD4ABAVHGoRMQAAEBUeDdExCAAQFR+w0TEQABAVIVORMRgAEBUi9ZExIAAQFSS
XUTEoABAVJjhRMTAAEBUn2NExOAAQFSl40TFAABAVKxhRMUgAEBUst1ExUAAQFS5VkTFYABAVL/O
RMWAAEBUxkNExaAAQFTMt0TFwABAVNMoRMXgAEBU2ZdExgAAQFTgBUTGIABAVOZwRMZAAEBU7NlE
xmAAQFTzQETGgABAVPmlRMagAEBVAAdExsAAQFUGaETG4ABAVQzHRMcAAEBVEyNExyAAQFUZfkTH
QABAVR/XRMdgAEBVJi1Ex4AAQFUsgUTHoABAVTLURMfAAEBVOSREx+AAQFU/ckTIAABAVUW/RMgg
AEBVTAlEyEAAQFVSUUTIYABAVViXRMiAAEBVXttEyKAAQFVlHUTIwABAVWtdRMjgAEBVcZxEyQAA
QFV32ETJIABAVX4SRMlAAEBVhEpEyWAAQFWKgETJgABAVZC0RMmgAEBVluVEycAAQFWdFUTJ4ABA
VaNDRMoAAEBVqW9EyiAAQFWvmUTKQABAVbXBRMpgAEBVu+dEyoAAQFXCC0TKoABAVcgtRMrAAEBV
zk1EyuAAQFXUa0TLAABAVdqHRMsgAEBV4KJEy0AAQFXmukTLYABAVezQRMuAAEBV8uREy6AAQFX4
9kTLwABAVf8HRMvgAEBWBRVEzAAAQFYLIUTMIABAVhEsRMxAAEBWFzREzGAAQFYdOkTMgABAViM/
RMygAEBWKUJEzMAAQFYvQkTM4ABAVjVBRM0AAEBWOz5EzSAAQFZBOETNQABAVkcxRM1gAEBWTShE
zYAAQFZTHUTNoABAVlkQRM3AAEBWXwJEzeAAQFZk8UTOAABAVmreRM4gAEBWcMpEzkAAQFZ2s0TO
YABAVnybRM6AAEBWgoBEzqAAQFaIZETOwABAVo5GRM7gAEBWlCZEzwAAQFaaBETPIABAVp/gRM9A
AEBWpbtEz2AAQFark0TPgABAVrFqRM+gAEBWtz5Ez8AAQFa9EUTP4ABAVsLiRNAAAEBWyLFE0CAA
QFbOfkTQQABAVtRJRNBgAEBW2hJE0IAAQFbf2kTQoABAVuWfRNDAAEBW62NE0OAAQFbxJUTRAABA
VvblRNEgAEBW/KNE0UAAQFcCX0TRYABAVwgaRNGAAEBXDdJE0aAAQFcTiUTRwABAVxk+RNHgAEBX
HvFE0gAAQFckokTSIABAVypSRNJAAEBXL/9E0mAAQFc1q0TSgABAVztVRNKgAEBXQP1E0sAAQFdG
o0TS4ABAV0xHRNMAAEBXUepE0yAAQFdXi0TTQABAV10pRNNgAEBXYsZE04AAQFdoYkTToABAV237
RNPAAEBXc5NE0+AAQFd5KUTUAABAV369RNQgAEBXhE9E1EAAQFeJ30TUYABAV49uRNSAAEBXlPtE
1KAAQFeahkTUwABAV6APRNTgAEBXpZZE1QAAQFerHETVIABAV7CgRNVAAEBXtiJE1WAAQFe7okTV
gABAV8EhRNWgAEBXxp5E1cAAQFfMGUTV4ABAV9GSRNYAAEBX1wlE1iAAQFfcf0TWQABAV+HzRNZg
AEBX52VE1oAAQFfs1UTWoABAV/JERNbAAEBX97FE1uAAQFf9HETXAABAWAKFRNcgAEBYB+1E10AA
QFgNU0TXYABAWBK3RNeAAEBYGBlE16AAQFgdekTXwABAWCLZRNfgAEBYKDZE2AAAQFgtkUTYIABA
WDLrRNhAAEBYOENE2GAAQFg9mUTYgABAWELuRNigAEBYSEFE2MAAQFhNkkTY4ABAWFLhRNkAAEBY
WC9E2SAAQFhde0TZQABAWGLFRNlgAEBYaA1E2YAAQFhtVETZoABAWHKZRNnAAEBYd91E2eAAQFh9
HkTaAABAWIJeRNogAEBYh5xE2kAAQFiM2UTaYABAWJIURNqAAEBYl01E2qAAQFichUTawABAWKG6
RNrgAEBYpu9E2wAAQFisIUTbIABAWLFSRNtAAEBYtoFE22AAQFi7rkTbgABAWMDaRNugAEBYxgRE
28AAQFjLLETb4ABAWNBTRNwAAEBY1XhE3CAAQFjanETcQABAWN+9RNxgAEBY5N1E3IAAQFjp/ETc
oABAWO8ZRNzAAEBY9DRE3OAAQFj5TUTdAABAWP5lRN0gAEBZA3tE3UAAQFkIkETdYABAWQ2jRN2A
AEBZErRE3aAAQFkXw0TdwABAWRzRRN3gAEBZId5E3gAAQFkm6UTeIABAWSvyRN5AAEBZMPlE3mAA
QFk1/0TegABAWTsDRN6gAEBZQAZE3sAAQFlFB0Te4ABAWUoGRN8AAEBZTwRE3yAAQFlUAETfQABA
WVj6RN9gAEBZXfNE34AAQFli6kTfoABAWWfgRN/AAEBZbNRE3+AAQFlxx0TgAABAWXa3ROAgAEBZ
e6dE4EAAQFmAlETgYABAWYWAROCAAEBZimtE4KAAQFmPVETgwABAWZQ7RODgAEBZmSFE4QAAQFme
BUThIABAWaLoROFAAEBZp8lE4WAAQFmsqEThgABAWbGGROGgAEBZtmJE4cAAQFm7PUTh4ABAWcAW
ROIAAEBZxO1E4iAAQFnJw0TiQABAWc6YROJgAEBZ02tE4oAAQFnYPETioABAWd0MROLAAEBZ4dpE
4uAAQFnmpkTjAABAWetxROMgAEBZ8DtE40AAQFn1A0TjYABAWfnJROOAAEBZ/o5E46AAQFoDUkTj
wABAWggTROPgAEBaDNRE5AAAQFoRkkTkIABAWhZQRORAAEBaGwtE5GAAQFofxUTkgABAWiR+ROSg
AEBaKTVE5MAAQFot60Tk4ABAWjKfROUAAEBaN1FE5SAAQFo8AkTlQABAWkCyROVgAEBaRWBE5YAA
QFpKDETloABAWk63ROXAAEBaU2BE5eAAQFpYCETmAABAWlyvROYgAEBaYVRE5kAAQFpl90TmYABA
WmqZROaAAEBabzlE5qAAQFpz2ETmwABAWnh2RObgAEBafRJE5wAAQFqBrETnIABAWoZFROdAAEBa
it1E52AAQFqPc0TngABAWpQHROegAEBamJpE58AAQFqdLETn4ABAWqG8ROgAAEBapkpE6CAAQFqq
10ToQABAWq9jROhgAEBas+1E6IAAQFq4dkTooABAWrz9ROjAAEBawYNE6OAAQFrGB0TpAABAWsqK
ROkgAEBazwtE6UAAQFrTi0TpYABAWtgKROmAAEBa3IdE6aAAQFrhAkTpwABAWuV9ROngAEBa6fVE
6gAAQFrubUTqIABAWvLiROpAAEBa91dE6mAAQFr7ykTqgABAWwA7ROqgAEBbBKtE6sAAQFsJGkTq
4ABAWw2HROsAAEBbEfNE6yAAQFsWXUTrQABAWxrGROtgAEBbHy1E64AAQFsjk0TroABAWyf4ROvA
AEBbLFtE6+AAQFswvUTsAABAWzUdROwgAEBbOXxE7EAAQFs92kTsYABAW0I2ROyAAEBbRpBE7KAA
QFtK6kTswABAW09CROzgAEBbU5hE7QAAQFtX7UTtIABAW1xBRO1AAEBbYJNE7WAAQFtk5ETtgABA
W2kzRO2gAEBbbYJE7cAAQFtxzkTt4ABAW3YaRO4AAEBbemNE7iAAQFt+rETuQABAW4LzRO5gAEBb
hzlE7oAAQFuLfUTuoABAW4/ARO7AAEBblAJE7uAAQFuYQkTvAABAW5yBRO8gAEBboL9E70AAQFuk
+0TvYABAW6k1RO+AAEBbrW9E76AAQFuxp0TvwABAW7XeRO/gAEBbuhNE8AAAQFu+R0TwIABAW8J5
RPBAAEBbxqtE8GAAQFvK20TwgABAW88JRPCgAEBb0zZE8MAAQFvXYkTw4ABAW9uNRPEAAEBb37ZE
8SAAQFvj3UTxQABAW+gERPFgAEBb7ClE8YAAQFvwTUTxoABAW/RvRPHAAEBb+JBE8eAAQFv8sETy
AABAXADORPIgAEBcBOtE8kAAQFwJB0TyYABAXA0iRPKAAEBcETtE8qAAQFwVUkTywABAXBlpRPLg
AEBcHX5E8wAAQFwhkkTzIABAXCWkRPNAAEBcKbVE82AAQFwtxUTzgABAXDHURPOgAEBcNeFE88AA
QFw57UTz4ABAXD34RPQAAEBcQgFE9CAAQFxGCUT0QABAXEoQRPRgAEBcThVE9IAAQFxSGUT0oABA
XFYcRPTAAEBcWh1E9OAAQFxeHkT1AABAXGIdRPUgAEBcZhpE9UAAQFxqFkT1YABAXG4RRPWAAEBc
cgtE9aAAQFx2BET1wABAXHn7RPXgAEBcffFE9gAAQFyB5UT2IABAXIXZRPZAAEBcictE9mAAQFyN
vET2gABAXJGrRPagAEBclZlE9sAAQFyZhkT24ABAXJ1yRPcAAEBcoVxE9yAAQFylRkT3QABAXKku
RPdgAEBcrRRE94AAQFyw+kT3oABAXLTeRPfAAEBcuMFE9+AAQFy8okT4AABAXMCCRPggAEBcxGJE
+EAAQFzIP0T4YABAXMwcRPiAAEBcz/dE+KAAQFzT0UT4wABAXNeqRPjgAEBc24JE+QAAQFzfWET5
IABAXOMtRPlAAEBc5wFE+WAAQFzq1ET5gABAXO6lRPmgAEBc8nZE+cAAQFz2RUT54ABAXPoSRPoA
AEBc/d8=</set>
      <set id="src_2" fmt="ptset">AAAABXNyY18yAAAAAAAAAAIAAAfQP4AAAAAAAABAAAAAPv1IEUBAAAA/Ze2oQIAAAD+c6stAoAAA
P77kAkDAAAA/2lbeQOAAAD/we/5BAAAAQAErfEEQAABACF61QSAAAEAOLuFBMAAAQBLizUFAAABA
FrOlQVAAAEAZz2lBYAAAQBxa+UFwAABAHnPVQYAAAEAgMYlBiAAAQCGm2EGQAABAIuKvQZgAAEAj
8O5BoAAAQCTbAkGoAABAJahmQbAAAEAmXwtBuAAAQCcDpUHAAABAJ5nvQcgAAEAoJN9B0AAAQCim
zEHYAABAKSGRQeAAAEAplqVB6AAAQCoHM0HwAABAKnQmQfgAAEAq3jhCAAAAQCtF/UIEAABAK6vq
QggAAEAsEFxCDAAAQCxzm0IQAABALNXhQhQAAEAtN11CGAAAQC2YMUIcAABALfh8QiAAAEAuWFNC
JAAAQC63yUIoAABALxbrQiwAAEAvdcVCMAAAQC/UX0I0AABAMDLCQjgAAEAwkPFCPAAAQDDu80JA
AABAMUzJQkQAAEAxqndCSAAAQDIIAEJMAABAMmVkQlAAAEAywqZCVAAAQDMfxUJYAABAM3zEQlwA
AEAz2aNCYAAAQDQ2YkJkAABANJMCQmgAAEA074NCbAAAQDVL5kJwAABANagrQnQAAEA2BFFCeAAA
QDZgWkJ8AABANrxEQoAAAEA3GBJCggAAQDdzwUKEAABAN89TQoYAAEA4KshCiAAAQDiGH0KKAABA
OOFZQowAAEA5PHZCjgAAQDmXdUKQAABAOfJXQpIAAEA6TR1ClAAAQDqnxUKWAABAOwJQQpgAAEA7
XL5CmgAAQDu3D0KcAABAPBFDQp4AAEA8a1tCoAAAQDzFVUKiAABAPR8zQqQAAEA9ePNCpgAAQD3S
l0KoAABAPiwfQqoAAEA+hYlCrAAAQD7e10KuAABAPzgIQrAAAEA/kR1CsgAAQD/qFUK0AABAQELw
QrYAAEBAm69CuAAAQED0UkK6AABAQUzYQrwAAEBBpUJCvgAAQEH9j0LAAABAQlXAQsIAAEBCrdRC
xAAAQEMFzULGAABAQ12pQsgAAEBDtWlCygAAQEQNDELMAABARGSUQs4AAEBEu/9C0AAAQEUTTkLS
AABARWqBQtQAAEBFwZlC1gAAQEYYlELYAABARm9zQtoAAEBGxjZC3AAAQEcc3ULeAABAR3NpQuAA
AEBHydhC4gAAQEggLELkAABASHZkQuYAAEBIzIBC6AAAQEkigULqAABASXhlQuwAAEBJzi9C7gAA
QEoj3ELwAABASnluQvIAAEBKzuRC9AAAQEskP0L2AABAS3l+QvgAAEBLzqJC+gAAQEwjq0L8AABA
THiYQv4AAEBMzWlDAAAAQE0iH0MBAABATXa6QwIAAEBNyzpDAwAAQE4fn0MEAABATnPoQwUAAEBO
yBZDBgAAQE8cKUMHAABAT3AgQwgAAEBPw/1DCQAAQFAXv0MKAABAUGtlQwsAAEBQvvFDDAAAQFES
YUMNAABAUWW3Qw4AAEBRuPJDDwAAQFIMEkMQAABAUl8XQxEAAEBSsgFDEgAAQFME0EMTAABAU1eF
QxQAAEBTqh9DFQAAQFP8nkMWAABAVE8DQxcAAEBUoU1DGAAAQFTzfEMZAABAVUWRQxoAAEBVl4tD
GwAAQFXpa0McAABAVjswQx0AAEBWjNtDHgAAQFbebEMfAABAVy/iQyAAAEBXgT1DIQAAQFfSf0Mi
AABAWCOmQyMAAEBYdLNDJAAAQFjFpUMlAABAWRZ+QyYAAEBZZzxDJwAAQFm34EMoAABAWghqQykA
AEBaWNpDKgAAQFqpMEMrAABAWvlsQywAAEBbSY5DLQAAQFuZlkMuAABAW+mEQy8AAEBcOVlDMAAA
QFyJE0MxAABAXNizQzIAAEBdKDpDMwAAQF13p0M0AABAXcb6QzUAAEBeFjRDNgAAQF5lVEM3AABA
XrRaQzgAAEBfA0dDOQAAQF9SGkM6AABAX6DTQzsAAEBf73NDPAAAQGA9+kM9AABAYIxnQz4AAEBg
2rpDPwAAQGEo9ENAAABAYXcVQ0EAAEBhxR1DQgAAQGITC0NDAABAYmDgQ0QAAEBirpxDRQAAQGL8
PkNGAABAY0nHQ0cAAEBjlzdDSAAAQGPkjkNJAABAZDHMQ0oAAEBkfvFDSwAAQGTL/UNMAABAZRjv
Q00AAEBlZclDTgAAQGWyikNPAABAZf8yQ1AAAEBmS8FDUQAAQGaYN0NSAABAZuSVQ1MAAEBnMNlD
VAAAQGd9BUNVAABAZ8kYQ1YAAEBoFRJDVwAAQGhg9ENYAABAaKy9Q1kAAEBo+G1DWgAAQGlEBUNb
AABAaY+FQ1wAAEBp2utDXQAAQGomOkNeAABAanFvQ18AAEBqvI1DYAAAQGsHkkNhAABAa1J+Q2IA
AEBrnVJDYwAAQGvoDkNkAABAbDKyQ2UAAEBsfT1DZgAAQGzHsENnAABAbRILQ2gAAEBtXE5DaQAA
QG2meENqAABAbfCLQ2sAAEBuOoVDbAAAQG6EZ0NtAABAbs4yQ24AAEBvF+RDbwAAQG9hfkNwAABA
b6sBQ3EAAEBv9GtDcgAAQHA9vkNzAABAcIb5Q3QAAEBw0BtDdQAAQHEZJ0N2AABAcWIaQ3cAAEBx
qvZDeAAAQHHzuUN5AABAcjxmQ3oAAEByhPpDewAAQHLNd0N8AABAcxXdQ30AAEBzXitDfgAAQHOm
YUN/AABAc+6AQ4AAAEB0NodDgIAAQHR+d0OBAABAdMZPQ4GAAEB1DhBDggAAQHVVukOCgABAdZ1M
Q4MAAEB15MdDg4AAQHYsK0OEAABAdnN4Q4SAAEB2uq1DhQAAQHcBy0OFgABAd0jSQ4YAAEB3j8JD
hoAAQHfWm0OHAABAeB1dQ4eAAEB4ZAdDiAAAQHiqm0OIgABAePEYQ4kAAEB5N31DiYAAQHl9zEOK
AABAecQEQ4qAAEB6CiVDiwAAQHpQL0OLgABAepYiQ4wAAEB62/9DjIAAQHshxUONAABAe2d0Q42A
AEB7rQxDjgAAQHvyjkOOgABAfDf5Q48AAEB8fU1Dj4AAQHzCi0OQAABAfQeyQ5CAAEB9TMNDkQAA
QH2RvUORgABAfdahQ5IAAEB+G25DkoAAQH5gJUOTAABAfqTFQ5OAAEB+6U9DlAAAQH8tw0OUgABA
f3IgQ5UAAEB/tmdDlYAAQH/6mEOWAABAgB9ZQ5aAAECAQVxDlwAAQIBjU0OXgABAgIU/Q5gAAECA
pyBDmIAAQIDI9kOZAABAgOrBQ5mAAECBDIBDmgAAQIEuNUOagABAgU/fQ5sAAECBcX5Dm4AAQIGT
EkOcAABAgbSbQ5yAAECB1hlDnQAAQIH3jEOdgABAghj1Q54AAECCOlJDnoAAQIJbpEOfAABAgnzs
Q5+AAECCnilDoAAAQIK/W0OggABAguCCQ6EAAECDAZ5DoYAAQIMir0OiAABAg0O2Q6KAAECDZLJD
owAAQIOFo0OjgABAg6aJQ6QAAECDx2VDpIAAQIPoNkOlAABAhAj8Q6WAAECEKbhDpgAAQIRKaUOm
gABAhGsPQ6cAAECEi6pDp4AAQISsO0OoAABAhMzBQ6iAAECE7T1DqQAAQIUNrkOpgABAhS4VQ6oA
AECFTnBDqoAAQIVuwkOrAABAhY8JQ6uAAECFr0VDrAAAQIXPd0OsgABAhe+eQ60AAECGD7tDrYAA
QIYvzUOuAABAhk/VQ66AAECGb9JDrwAAQIaPxUOvgABAhq+tQ7AAAECGz4tDsIAAQIbvX0OxAABA
hw8oQ7GAAECHLudDsgAAQIdOnEOygABAh25GQ7MAAECHjeZDs4AAQIete0O0AABAh80GQ7SAAECH
7IdDtQAAQIgL/kO1gABAiCtqQ7YAAECISsxDtoAAQIhqJEO3AABAiIlyQ7eAAECIqLVDuAAAQIjH
7kO4gABAiOcdQ7kAAECJBkJDuYAAQIklXUO6AABAiURtQ7qAAECJY3RDuwAAQImCcEO7gABAiaFi
Q7wAAECJwEpDvIAAQInfKEO9AABAif38Q72AAECKHMZDvgAAQIo7hUO+gABAilo7Q78AAECKeOdD
v4AAQIqXiEPAAABAirYgQ8CAAECK1K5DwQAAQIrzMUPBgABAixGrQ8IAAECLMBtDwoAAQItOgUPD
AABAi2zdQ8OAAECLiy9DxAAAQIupd0PEgABAi8e1Q8UAAECL5elDxYAAQIwEFEPGAABAjCI0Q8aA
AECMQEtDxwAAQIxeWEPHgABAjHxbQ8gAAECMmlRDyIAAQIy4REPJAABAjNYqQ8mAAECM9AZDygAA
QI0R2EPKgABAjS+hQ8sAAECNTV9Dy4AAQI1rFEPMAABAjYjAQ8yAAECNpmFDzQAAQI3D+UPNgABA
jeGIQ84AAECN/wxDzoAAQI4ciEPPAABAjjn5Q8+AAECOV2FD0AAAQI50v0PQgABAjpIUQ9EAAECO
r19D0YAAQI7MoEPSAABAjunYQ9KAAECPBwZD0wAAQI8kK0PTgABAj0FGQ9QAAECPXlhD1IAAQI97
YUPVAABAj5hfQ9WAAECPtVVD1gAAQI/SQUPWgABAj+8jQ9cAAECQC/xD14AAQJAozEPYAABAkEWS
Q9iAAECQYk9D2QAAQJB/AkPZgABAkJusQ9oAAECQuE1D2oAAQJDU5EPbAABAkPFyQ9uAAECRDfdD
3AAAQJEqckPcgABAkUbkQ90AAECRY01D3YAAQJF/rUPeAABAkZwDQ96AAECRuFBD3wAAQJHUlEPf
gABAkfDOQ+AAAECSDP9D4IAAQJIpJ0PhAABAkkVGQ+GAAECSYVxD4gAAQJJ9aEPigABAkplsQ+MA
AECStWZD44AAQJLRV0PkAABAku0/Q+SAAECTCR5D5QAAQJMk80PlgABAk0DAQ+YAAECTXIRD5oAA
QJN4PkPnAABAk5PwQ+eAAECTr5hD6AAAQJPLN0PogABAk+bOQ+kAAECUAltD6YAAQJQd30PqAABA
lDlbQ+qAAECUVM1D6wAAQJRwNkPrgABAlIuXQ+wAAECUpu5D7IAAQJTCPUPtAABAlN2CQ+2AAECU
+L9D7gAAQJUT80PugABAlS8eQ+8AAECVSkBD74AAQJVlWUPwAABAlYBqQ/CAAECVm3FD8QAAQJW2
cEPxgABAldFmQ/IAAECV7FND8oAAQJYHN0PzAABAliITQ/OAAECWPOZD9AAAQJZXsEP0gABAlnJx
Q/UAAECWjSlD9YAAQJan2UP2AABAlsKAQ/aAAECW3R5D9wAAQJb3tEP3gABAlxJBQ/gAAECXLMVD
+IAAQJdHQUP5AABAl2G0Q/mAAECXfB5D+gAAQJeWgEP6gABAl7DZQ/sAAECXyypD+4AAQJflckP8
AABAl/+xQ/yAAECYGehD/QAAQJg0FkP9gABAmE48Q/4AAECYaFlD/oAAQJiCbkP/AABAmJx6Q/+A
AECYtn1EAAAAQJjQeEQAQABAmOprRACAAECZBFVEAMAAQJkeN0QBAABAmTgQRAFAAECZUeFEAYAA
QJlrqUQBwABAmYVpRAIAAECZnyBEAkAAQJm40EQCgABAmdJ2RALAAECZ7BVEAwAAQJoFq0QDQABA
mh84RAOAAECaOL5EA8AAQJpSO0QEAABAmmuvRARAAECahRxEBIAAQJqegEQEwABAmrfbRAUAAECa
0S9EBUAAQJrqekQFgABAmwO9RAXAAECbHPhEBgAAQJs2KkQGQABAm09URAaAAECbaHZEBsAAQJuB
kEQHAABAm5qiRAdAAECbs6tEB4AAQJvMrEQHwABAm+WmRAgAAECb/pdECEAAQJwXf0QIgABAnDBg
RAjAAECcSTlECQAAQJxiCUQJQABAnHrRRAmAAECck5JECcAAQJysSkQKAABAnMT6RApAAECc3aJE
CoAAQJz2QkQKwABAnQ7aRAsAAECdJ2pEC0AAQJ0/8kQLgABAnVhyRAvAAECdcOlEDAAAQJ2JWUQM
QABAnaHBRAyAAECduiFEDMAAQJ3SeUQNAABAnerJRA1AAECeAxFEDYAAQJ4bUkQNwABAnjOKRA4A
AECeS7pEDkAAQJ5j40QOgABAnnwDRA7AAECelBxEDwAAQJ6sLUQPQABAnsQ2RA+AAECe3DdED8AA
QJ70MUQQAABAnwwiRBBAAECfJAxEEIAAQJ877kQQwABAn1PIRBEAAECfa5pEEUAAQJ+DZUQRgABA
n5snRBHAAECfsuNEEgAAQJ/KlkQSQABAn+JBRBKAAECf+eVEEsAAQKARgUQTAABAoCkWRBNAAECg
QKJEE4AAQKBYJ0QTwABAoG+lRBQAAECghxpEFEAAQKCeiEQUgABAoLXvRBTAAECgzU5EFQAAQKDk
pUQVQABAoPv0RBWAAEChEzxEFcAAQKEqfEQWAABAoUG1RBZAAEChWOZEFoAAQKFwEEQWwABAoYcy
RBcAAEChnkxEF0AAQKG1X0QXgABAocxrRBfAAECh429EGAAAQKH6a0QYQABAohFgRBiAAECiKE1E
GMAAQKI/M0QZAABAolYSRBlAAECibOlEGYAAQKKDuEQZwABAopqARBoAAECisUFEGkAAQKLH+kQa
gABAot6sRBrAAECi9VZEGwAAQKML+UQbQABAoyKVRBuAAECjOSlEG8AAQKNPtkQcAABAo2Y8RBxA
AECjfLpEHIAAQKOTMUQcwABAo6mgRB0AAECjwAlEHUAAQKPWakQdgABAo+zDRB3AAECkAxVEHgAA
QKQZYUQeQABApC+kRB6AAECkReFEHsAAQKRcFkQfAABApHJERB9AAECkiGtEH4AAQKSeikQfwABA
pLSjRCAAAECkyrREIEAAQKTgvkQggABApPbBRCDAAEClDLxEIQAAQKUisUQhQABApTieRCGAAECl
ToREIcAAQKVkY0QiAABApXo7RCJAAEClkAtEIoAAQKWl1UQiwABApbuXRCMAAECl0VNEI0AAQKXn
B0QjgABApfy0RCPAAECmElpEJAAAQKYn+kQkQABApj2SRCSAAECmUyNEJMAAQKZorUQlAABApn4v
RCVAAECmk6tEJYAAQKapIEQlwABApr6ORCYAAECm0/VEJkAAQKbpVUQmgABApv6uRCbAAECnFABE
JwAAQKcpS0QnQABApz6PRCeAAECnU81EJ8AAQKdpA0QoAABAp34yRChAAECnk1tEKIAAQKeofEQo
wABAp72XRCkAAECn0qtEKUAAQKfnuEQpgABAp/y+RCnAAECoEb1EKgAAQKgmtUQqQABAqDunRCqA
AECoUJJEKsAAQKhldkQrAABAqHpTRCtAAECojylEK4AAQKij+EQrwABAqLjBRCwAAECozYNELEAA
QKjiPkQsgABAqPbzRCzAAECpC6BELQAAQKkgR0QtQABAqTTnRC2AAECpSYFELcAAQKleFEQuAABA
qXKgRC5AAECphyVELoAAQKmbpEQuwABAqbAcRC8AAECpxI1EL0AAQKnY+EQvgABAqe1cRC/AAECq
AblEMAAAQKoWEEQwQABAqipgRDCAAECqPqlEMMAAQKpS7EQxAABAqmcoRDFAAECqe15EMYAAQKqP
jUQxwABAqqO2RDIAAECqt9hEMkAAQKrL80QygABAquAIRDLAAECq9BZEMwAAQKsIHkQzQABAqxwf
RDOAAECrMBpEM8AAQKtEDkQ0AABAq1f8RDRAAECra+NENIAAQKt/w0Q0wABAq5OeRDUAAECrp3JE
NUAAQKu7P0Q1gABAq88GRDXAAECr4sZENgAAQKv2gEQ2QABArAo0RDaAAECsHeFENsAAQKwxh0Q3
AABArEUoRDdAAECsWMJEN4AAQKxsVUQ3wABArH/iRDgAAECsk2lEOEAAQKym6kQ4gABArLpkRDjA
AECszdhEOQAAQKzhRUQ5QABArPSsRDmAAECtCA1EOcAAQK0bZ0Q6AABArS67RDpAAECtQglEOoAA
QK1VUUQ6wABArWiSRDsAAECte81EO0AAQK2PAkQ7gABAraIwRDvAAECttVlEPAAAQK3Ie0Q8QABA
rduWRDyAAECt7qxEPMAAQK4Bu0Q9AABArhTERD1AAECuJ8dEPYAAQK46xEQ9wABArk27RD4AAECu
YKtEPkAAQK5zlUQ+gABAroZ5RD7AAECumVdEPwAAQK6sL0Q/QABArr8BRD+AAECu0cxEP8AAQK7k
kURAAABArvdRREBAAECvCgpEQIAAQK8cvURAwABAry9qREEAAECvQhFEQUAAQK9UskRBgABAr2dM
REHAAECveeFEQgAAQK+McERCQABAr574REKAAECvsXtEQsAAQK/D90RDAABAr9ZuRENAAECv6N9E
Q4AAQK/7SURDwABAsA2uREQAAECwIAxEREAAQLAyZUREgABAsES3RETAAECwVwRERQAAQLBpS0RF
QABAsHuLREWAAECwjcZERcAAQLCf+0RGAABAsLIqREZAAECwxFNERoAAQLDWdkRGwABAsOiTREcA
AECw+qpER0AAQLEMvERHgABAsR7HREfAAECxMM1ESAAAQLFCzURIQABAsVTHREiAAECxZrtESMAA
QLF4qURJAABAsYqRRElAAECxnHRESYAAQLGuUERJwABAscAnREoAAECx0fhESkAAQLHjxERKgABA
sfWJRErAAECyB0lESwAAQLIZA0RLQABAsiq3REuAAECyPGZES8AAQLJODkRMAABAsl+xRExAAECy
cU5ETIAAQLKC5kRMwABAspR4RE0AAECypgRETUAAQLK3ikRNgABAsskLRE3AAECy2oZETgAAQLLr
+0ROQABAsv1qRE6AAECzDtRETsAAQLMgOERPAABAszGXRE9AAECzQvBET4AAQLNUQ0RPwABAs2WR
RFAAAECzdtlEUEAAQLOIG0RQgABAs5lYRFDAAECzqo9EUQAAQLO7wURRQABAs8zsRFGAAECz3hNE
UcAAQLPvNERSAABAtABPRFJAAEC0EWREUoAAQLQidURSwABAtDN/RFMAAEC0RIREU0AAQLRVhERT
gABAtGZ9RFPAAEC0d3JEVAAAQLSIYURUQABAtJlKRFSAAEC0qi5EVMAAQLS7DERVAABAtMvlRFVA
AEC03LlEVYAAQLTth0RVwABAtP5PRFYAAEC1DxJEVkAAQLUf0ERWgABAtTCIRFbAAEC1QTtEVwAA
QLVR6ERXQABAtWKQRFeAAEC1czJEV8AAQLWDz0RYAABAtZRnRFhAAEC1pPlEWIAAQLW1hkRYwABA
tcYNRFkAAEC11o9EWUAAQLXnDERZgABAtfeDRFnAAEC2B/VEWgAAQLYYYkRaQABAtijJRFqAAEC2
OStEWsAAQLZJiERbAABAtlnfRFtAAEC2ajFEW4AAQLZ6fkRbwABAtorFRFwAAEC2mwdEXEAAQLar
RERcgABAtrt7RFzAAEC2y65EXQAAQLbb20RdQABAtuwCRF2AAEC2/CVEXcAAQLcMQkReAABAtxxa
RF5AAEC3LG1EXoAAQLc8ekRewABAt0yDRF8AAEC3XIZEX0AAQLdshERfgABAt3x8RF/AAEC3jHBE
YAAAQLecXkRgQABAt6xHRGCAAEC3vCtEYMAAQLfMCkRhAABAt9vkRGFAAEC367hEYYAAQLf7iERh
wABAuAtSRGIAAEC4GxdEYkAAQLgq10RigABAuDqSRGLAAEC4SkdEYwAAQLhZ+ERjQABAuGmjRGOA
AEC4eUpEY8AAQLiI60RkAABAuJiHRGRAAEC4qB5EZIAAQLi3sURkwABAuMc+RGUAAEC41sZEZUAA
QLjmSERlgABAuPXGRGXAAEC5BT9EZgAAQLkUs0RmQABAuSQiRGaAAEC5M4xEZsAAQLlC8ERnAABA
uVJQRGdAAEC5YatEZ4AAQLlxAURnwABAuYBSRGgAAEC5j51EaEAAQLme5ERogABAua4mRGjAAEC5
vWNEaQAAQLnMm0RpQABAudvORGmAAEC56vxEacAAQLn6JURqAABAuglKRGpAAEC6GGlEaoAAQLon
g0RqwABAujaZRGsAAEC6RalEa0AAQLpUtURrgABAumO8RGvAAEC6cr5EbAAAQLqBu0RsQABAupCz
RGyAAEC6n6ZEbMAAQLqulURtAABAur1+RG1AAEC6zGNEbYAAQLrbQ0RtwABAuuoeRG4AAEC6+PRE
bkAAQLsHxkRugABAuxaSRG7AAEC7JVpEbwAAQLs0HURvQABAu0LbRG+AAEC7UZVEb8AAQLtgSkRw
AABAu275RHBAAEC7faREcIAAQLuMS0RwwABAu5rsRHEAAEC7qYlEcUAAQLu4IURxgABAu8a1RHHA
AEC71UNEcgAAQLvjzURyQABAu/JSRHKAAEC8ANNEcsAAQLwPTkRzAABAvB3FRHNAAEC8LDhEc4AA
QLw6pURzwABAvEkORHQAAEC8V3JEdEAAQLxl0kR0gABAvHQtRHTAAEC8goNEdQAAQLyQ1UR1QABA
vJ8iRHWAAEC8rWpEdcAAQLy7rkR2AABAvMntRHZAAEC82CdEdoAAQLzmXUR2wABAvPSORHcAAEC9
ArtEd0AAQL0Q4kR3gABAvR8GRHfAAEC9LSVEeAAAQL07P0R4QABAvUlURHiAAEC9V2VEeMAAQL1l
ckR5AABAvXN6RHlAAEC9gX1EeYAAQL2PfER5wABAvZ12RHoAAEC9q2xEekAAQL25XUR6gABAvcdJ
RHrAAEC91TJEewAAQL3jFUR7QABAvfD0RHuAAEC9/s9Ee8AAQL4MpUR8AABAvhp2RHxAAEC+KERE
fIAAQL42DER8wABAvkPQRH0AAEC+UZBEfUAAQL5fS0R9gABAvm0CRH3AAEC+erREfgAAQL6IYkR+
QABAvpYLRH6AAEC+o7BEfsAAQL6xUUR/AABAvr7tRH9AAEC+zIVEf4AAQL7aGER/wABAvuenRIAA
AEC+9TFEgCAAQL8Ct0SAQABAvxA5RIBgAEC/HbZEgIAAQL8rL0SAoABAvzikRIDAAEC/RhREgOAA
QL9TgESBAABAv2DnRIEgAEC/bkpEgUAAQL97qUSBYABAv4kERIGAAEC/llpEgaAAQL+jq0SBwABA
v7D5RIHgAEC/vkJEggAAQL/Lh0SCIABAv9jHRIJAAEC/5gNEgmAAQL/zO0SCgABAwABvRIKgAEDA
DZ5EgsAAQMAayUSC4ABAwCfwRIMAAEDANRNEgyAAQMBCMUSDQABAwE9LRINgAEDAXGFEg4AAQMBp
ckSDoABAwHZ/RIPAAEDAg4hEg+AAQMCQjUSEAABAwJ2NRIQgAEDAqopEhEAAQMC3gkSEYABAwMR2
RISAAEDA0WVEhKAAQMDeUUSEwABAwOs4RITgAEDA+BtEhQAAQMEE+kSFIABAwRHVRIVAAEDBHqxE
hWAAQMErfkSFgABAwThMRIWgAEDBRRZEhcAAQMFR3ESF4ABAwV6eRIYAAEDBa1xEhiAAQMF4FUSG
QABAwYTLRIZgAEDBkXxEhoAAQMGeKUSGoABAwarSRIbAAEDBt3dEhuAAQMHEGESHAABAwdC1RIcg
AEDB3U1Eh0AAQMHp4kSHYABAwfZyRIeAAEDCAv9Eh6AAQMIPh0SHwABAwhwLRIfgAEDCKItEiAAA
QMI1B0SIIABAwkGARIhAAEDCTfREiGAAQMJaZESIgABAwmbQRIigAEDCczdEiMAAQMJ/m0SI4ABA
wov7RIkAAEDCmFdEiSAAQMKkr0SJQABAwrEDRIlgAEDCvVNEiYAAQMLJnkSJoABAwtXmRInAAEDC
4ipEieAAQMLuakSKAABAwvqmRIogAEDDBt5EikAAQMMTEkSKYABAwx9CRIqAAEDDK25EiqAAQMM3
lkSKwABAw0O6RIrgAEDDT9tEiwAAQMNb90SLIABAw2gPRItAAEDDdCREi2AAQMOANESLgABAw4xB
RIugAEDDmEpEi8AAQMOkTkSL4ABAw7BPRIwAAEDDvExEjCAAQMPIRUSMQABAw9Q7RIxgAEDD4CxE
jIAAQMPsGkSMoABAw/gDRIzAAEDEA+lEjOAAQMQPy0SNAABAxBupRI0gAEDEJ4NEjUAAQMQzWUSN
YABAxD8sRI2AAEDESvtEjaAAQMRWxUSNwABAxGKMRI3gAEDEblBEjgAAQMR6D0SOIABAxIXLRI5A
AEDEkYJEjmAAQMSdNkSOgABAxKjnRI6gAEDEtJNEjsAAQMTAPESO4ABAxMvgRI8AAEDE14FEjyAA
QMTjH0SPQABAxO64RI9gAEDE+k5Ej4AAQMUF4ESPoABAxRFuRI/AAEDFHPlEj+AAQMUof0SQAABA
xTQCRJAgAEDFP4JEkEAAQMVK/USQYABAxVZ1RJCAAEDFYelEkKAAQMVtWUSQwABAxXjGRJDgAEDF
hC9EkQAAQMWPlESRIABAxZr2RJFAAEDFplREkWAAQMWxrkSRgABAxb0ERJGgAEDFyFdEkcAAQMXT
pkSR4ABAxd7yRJIAAEDF6jpEkiAAQMX1fkSSQABAxgC+RJJgAEDGC/tEkoAAQMYXNESSoABAxiJq
RJLAAEDGLZxEkuAAQMY4ykSTAABAxkP1RJMgAEDGTxxEk0AAQMZaP0STYABAxmVfRJOAAEDGcHtE
k6AAQMZ7lESTwABAxoapRJPgAEDGkbtElAAAQMacyESUIABAxqfTRJRAAEDGstlElGAAQMa93ESU
gABAxsjcRJSgAEDG09hElMAAQMbe0ESU4ABAxunFRJUAAEDG9LdElSAAQMb/pESVQABAxwqORJVg
AEDHFXVElYAAQMcgWESVoABAxys4RJXAAEDHNhREleAAQMdA7USWAABAx0vCRJYgAEDHVpNElkAA
QMdhYUSWYABAx2wsRJaAAEDHdvNElqAAQMeBtkSWwABAx4x2RJbgAEDHlzNElwAAQMeh7ESXIABA
x6yhRJdAAEDHt1REl2AAQMfCAkSXgABAx8ytRJegAEDH11VEl8AAQMfh+USX4ABAx+yaRJgAAEDH
9zhEmCAAQMgB0kSYQABAyAxoRJhgAEDIFvtEmIAAQMghi0SYoABAyCwXRJjAAEDINqBEmOAAQMhB
JUSZAABAyEunRJkgAEDIViZEmUAAQMhgoUSZYABAyGsZRJmAAEDIdY1EmaAAQMh//kSZwABAyIps
RJngAEDIlNZEmgAAQMifPUSaIABAyKmgRJpAAEDItABEmmAAQMi+XUSagABAyMi2RJqgAEDI0wxE
msAAQMjdX0Sa4ABAyOevRJsAAEDI8ftEmyAAQMj8Q0SbQABAyQaIRJtgAEDJEMpEm4AAQMkbCUSb
oABAySVERJvAAEDJL31Em+AAQMk5sUScAABAyUPjRJwgAEDJThFEnEAAQMlYPEScYABAyWJjRJyA
AEDJbIdEnKAAQMl2qEScwABAyYDGRJzgAEDJiuBEnQAAQMmU90SdIABAyZ8LRJ1AAEDJqRxEnWAA
QMmzKUSdgABAyb0zRJ2gAEDJxzpEncAAQMnRPUSd4ABAyds+RJ4AAEDJ5TtEniAAQMnvNUSeQABA
yfkrRJ5gAEDKAx9EnoAAQMoND0SeoABAyhb8RJ7AAEDKIOVEnuAAQMoqzESfAABAyjSvRJ8gAEDK
Po9En0AAQMpIbESfYABAylJGRJ+AAEDKXBxEn6AAQMpl70SfwABAym+/RJ/gAEDKeYxEoAAAQMqD
VkSgIABAyo0dRKBAAEDKluBEoGAAQMqgoESggABAyqpdRKCgAEDKtBdEoMAAQMq9zkSg4ABAyseC
RKEAAEDK0TJEoSAAQMra4EShQABAyuSKRKFgAEDK7jFEoYAAQMr31UShoABAywF2RKHAAEDLCxNE
oeAAQMsUrkSiAABAyx5FRKIgAEDLJ9pEokAAQMsxa0SiYABAyzr5RKKAAEDLRIREoqAAQMtODESi
wABAy1eRRKLgAEDLYRNEowAAQMtqkkSjIABAy3QNRKNAAEDLfYZEo2AAQMuG+0SjgABAy5BuRKOg
AEDLmd1Eo8AAQMujSkSj4ABAy6yzRKQAAEDLthlEpCAAQMu/fESkQABAy8jcRKRgAEDL0jpEpIAA
QMvblESkoABAy+TrRKTAAEDL7j9EpOAAQMv3kESlAABAzADeRKUgAEDMCilEpUAAQMwTcESlYABA
zBy1RKWAAEDMJfdEpaAAQMwvNkSlwABAzDhyRKXgAEDMQatEpgAAQMxK4USmIABAzFQURKZAAEDM
XUREpmAAQMxmcUSmgABAzG+bRKagAEDMeMJEpsAAQMyB5kSm4ABAzIsHRKcAAEDMlCZEpyAAQMyd
QUSnQABAzKZZRKdgAEDMr25Ep4AAQMy4gUSnoABAzMGQRKfAAEDMyp1Ep+AAQMzTpkSoAABAzNyt
RKggAEDM5bFEqEAAQMzuskSoYABAzPewRKiAAEDNAKtEqKAAQM0Jo0SowABAzRKYRKjgAEDNG4pE
qQAAQM0keUSpIABAzS1mRKlAAEDNNlBEqWAAQM0/NkSpgABAzUgaRKmgAEDNUPtEqcAAQM1Z2USp
4ABAzWK0RKoAAEDNa41EqiAAQM10YkSqQABAzX01RKpgAEDNhgREqoAAQM2O0USqoABAzZebRKrA
AEDNoGNEquAAQM2pJ0SrAABAzbHoRKsgAEDNuqdEq0AAQM3DY0SrYABAzcwcRKuAAEDN1NJEq6AA
QM3dhUSrwABAzeY2RKvgAEDN7uRErAAAQM33j0SsIABAzgA3RKxAAEDOCNxErGAAQM4Rf0SsgABA
zhoeRKygAEDOIrtErMAAQM4rVUSs4ABAzjPtRK0AAEDOPIFErSAAQM5FE0StQABAzk2iRK1gAEDO
Vi5ErYAAQM5euEStoABAzmc+RK3AAEDOb8JEreAAQM54Q0SuAABAzoDCRK4gAEDOiT5ErkAAQM6R
tkSuYABAzpotRK6AAEDOoqBErqAAQM6rEUSuwABAzrN/RK7gAEDOu+pErwAAQM7EUkSvIABAzsy4
RK9AAEDO1RtEr2AAQM7dfESvgABAzuXZRK+gAEDO7jREr8AAQM72jESv4ABAzv7iRLAAAEDPBzVE
sCAAQM8PhUSwQABAzxfSRLBgAEDPIB1EsIAAQM8oZUSwoABAzzCrRLDAAEDPOO1EsOAAQM9BLUSx
AABAz0lrRLEgAEDPUaVEsUAAQM9Z3USxYABAz2ITRLGAAEDPakVEsaAAQM9ydUSxwABAz3qjRLHg
AEDPgs5EsgAAQM+K9kSyIABAz5MbRLJAAEDPmz5EsmAAQM+jXkSygABAz6t8RLKgAEDPs5dEssAA
QM+7r0Sy4ABAz8PFRLMAAEDPy9hEsyAAQM/T6ESzQABAz9v2RLNgAEDP5AFEs4AAQM/sCkSzoABA
z/QQRLPAAEDP/BNEs+AAQNAEFES0AABA0AwSRLQgAEDQFA5EtEAAQNAcB0S0YABA0CP+RLSAAEDQ
K/FEtKAAQNAz40S0wABA0DvSRLTgAEDQQ75EtQAAQNBLp0S1IABA0FOORLVAAEDQW3NEtWAAQNBj
VUS1gABA0Gs0RLWgAEDQcxFEtcAAQNB660S14ABA0ILDRLYAAEDQiphEtiAAQNCSa0S2QABA0Jo7
RLZgAEDQoglEtoAAQNCp1ES2oABA0LGcRLbAAEDQuWNEtuAAQNDBJkS3AABA0MjnRLcgAEDQ0KZE
t0AAQNDYYkS3YABA0OAbRLeAAEDQ59JEt6AAQNDvh0S3wABA0Pc5RLfgAEDQ/uhEuAAAQNEGlUS4
IABA0Q5ARLhAAEDRFehEuGAAQNEdjUS4gABA0SUwRLigAEDRLNFEuMAAQNE0b0S44ABA0TwLRLkA
AEDRQ6REuSAAQNFLO0S5QABA0VLPRLlgAEDRWmFEuYAAQNFh8ES5oABA0Wl9RLnAAEDRcQhEueAA
QNF4kES6AABA0YAWRLogAEDRh5lEukAAQNGPGkS6YABA0ZaYRLqAAEDRnhREuqAAQNGljUS6wABA
0a0ERLrgAEDRtHlEuwAAQNG760S7IABA0cNbRLtAAEDRyslEu2AAQNHSNES7gABA0dmcRLugAEDR
4QJEu8AAQNHoZkS74ABA0e/IRLwAAEDR9ydEvCAAQNH+g0S8QABA0gXeRLxgAEDSDTVEvIAAQNIU
i0S8oABA0hveRLzAAEDSIy9EvOAAQNIqfUS9AABA0jHJRL0gAEDSORNEvUAAQNJAWkS9YABA0kef
RL2AAEDSTuJEvaAAQNJWIkS9wABA0l1gRL3gAEDSZJxEvgAAQNJr1US+IABA0nMMRL5AAEDSekBE
vmAAQNKBckS+gABA0oiiRL6gAEDSj9BEvsAAQNKW+0S+4ABA0p4kRL8AAEDSpUtEvyAAQNKsb0S/
QABA0rORRL9gAEDSurBEv4AAQNLBzkS/oABA0sjpRL/AAEDS0AJEv+AAQNLXGETAAABA0t4sRMAg
AEDS5T5EwEAAQNLsTkTAYABA0vNbRMCAAEDS+mZEwKAAQNMBb0TAwABA0wh1RMDgAEDTD3lEwQAA
QNMWe0TBIABA0x17RMFAAEDTJHhEwWAAQNMrc0TBgABA0zJsRMGgAEDTOWNEwcAAQNNAV0TB4ABA
00dJRMIAAEDTTjlEwiAAQNNVJ0TCQABA01wSRMJgAEDTYvtEwoAAQNNp4kTCoABA03DHRMLAAEDT
d6lEwuAAQNN+iUTDAABA04VnRMMgAEDTjENEw0AAQNOTHETDYABA05n0RMOAAEDToMlEw6AAQNOn
nETDwABA065sRMPgAEDTtTtExAAAQNO8B0TEIABA08LRRMRAAEDTyZlExGAAQNPQX0TEgABA09ci
RMSgAEDT3eNExMAAQNPko0TE4ABA0+tfRMUAAEDT8hpExSAAQNP400TFQABA0/+JRMVgAEDUBj1E
xYAAQNQM70TFoABA1BOfRMXAAEDUGk1ExeAAQNQg+ETGAABA1CeiRMYgAEDULklExkAAQNQ07kTG
YABA1DuRRMaAAEDUQjJExqAAQNRI0ETGwABA1E9tRMbgAEDUVgdExwAAQNRcoETHIABA1GM2RMdA
AEDUacpEx2AAQNRwW0THgABA1HbrRMegAEDUfXlEx8AAQNSEBETH4ABA1IqNRMgAAEDUkRVEyCAA
QNSXmkTIQABA1J4dRMhgAEDUpJ5EyIAAQNSrHETIoABA1LGZRMjAAEDUuBREyOAAQNS+jETJAABA
1MUCRMkgAEDUy3dEyUAAQNTR6UTJYABA1NhZRMmAAEDU3sdEyaAAQNTlM0TJwABA1OudRMngAEDU
8gVEygAAQNT4akTKIABA1P7ORMpAAEDVBTBEymAAQNULj0TKgABA1RHtRMqgAEDVGEhEysAAQNUe
oUTK4ABA1ST5RMsAAEDVK05EyyAAQNUxoUTLQABA1TfyRMtgAEDVPkFEy4AAQNVEjkTLoABA1UrZ
RMvAAEDVUSJEy+AAQNVXaUTMAABA1V2uRMwgAEDVY/FEzEAAQNVqMkTMYABA1XBxRMyAAEDVdq5E
zKAAQNV86ETMwABA1YMhRMzgAEDViVhEzQAAQNWPjUTNIABA1ZXARM1AAEDVm/BEzWAAQNWiH0TN
gABA1ahMRM2gAEDVrndEzcAAQNW0n0TN4ABA1brGRM4AAEDVwOtEziAAQNXHDkTOQABA1c0uRM5g
AEDV001EzoAAQNXZakTOoABA1d+FRM7AAEDV5Z5EzuAAQNXrtUTPAABA1fHJRM8gAEDV99xEz0AA
QNX97UTPYABA1gP8RM+AAEDWCgpEz6AAQNYQFUTPwABA1hYeRM/gAEDWHCVE0AAAQNYiKkTQIABA
1iguRNBAAEDWLi9E0GAAQNY0LkTQgABA1josRNCgAEDWQCdE0MAAQNZGIUTQ4ABA1kwZRNEAAEDW
Ug5E0SAAQNZYAkTRQABA1l30RNFgAEDWY+RE0YAAQNZp0kTRoABA1m++RNHAAEDWdahE0eAAQNZ7
kUTSAABA1oF3RNIgAEDWh1tE0kAAQNaNPkTSYABA1pMfRNKAAEDWmP1E0qAAQNae2kTSwABA1qS1
RNLgAEDWqo5E0wAAQNawZUTTIABA1rY7RNNAAEDWvA5E02AAQNbB4ETTgABA1sevRNOgAEDWzX1E
08AAQNbTSUTT4ABA1tkTRNQAAEDW3ttE1CAAQNbkoUTUQABA1upmRNRgAEDW8ChE1IAAQNb16UTU
oABA1vuoRNTAAEDXAWVE1OAAQNcHIETVAABA1wzZRNUgAEDXEpBE1UAAQNcYRkTVYABA1x35RNWA
AEDXI6tE1aAAQNcpW0TVwABA1y8JRNXgAEDXNLZE1gAAQNc6YETWIABA10AJRNZAAEDXRbBE1mAA
QNdLVETWgABA11D4RNagAEDXVplE1sAAQNdcOETW4ABA12HWRNcAAEDXZ3JE1yAAQNdtDETXQABA
13KkRNdgAEDXeDtE14AAQNd9z0TXoABA14NiRNfAAEDXiPNE1+AAQNeOgkTYAABA15QQRNggAEDX
mZtE2EAAQNefJUTYYABA16StRNiAAEDXqjRE2KAAQNevuETYwABA17U7RNjgAEDXurxE2QAAQNfA
O0TZIABA18W4RNlAAEDXyzRE2WAAQNfQrUTZgABA19YlRNmgAEDX25xE2cAAQNfhEETZ4ABA1+aD
RNoAAEDX6/RE2iAAQNfxY0TaQABA1/bQRNpgAEDX/DxE2oAAQNgBpkTaoABA2AcORNrAAEDYDHRE
2uAAQNgR2UTbAABA2Bc8RNsgAEDYHJ1E20AAQNgh/UTbYABA2CdaRNuAAEDYLLZE26AAQNgyEUTb
wABA2DdpRNvgAEDYPMBE3AAAQNhCFUTcIABA2EdoRNxAAEDYTLpE3GAAQNhSCkTcgABA2FdYRNyg
AEDYXKRE3MAAQNhh70Tc4ABA2Gc4RN0AAEDYbH9E3SAAQNhxxUTdQABA2HcJRN1gAEDYfEtE3YAA
QNiBi0TdoABA2IbKRN3AAEDYjAdE3eAAQNiRQ0TeAABA2JZ8RN4gAEDYm7RE3kAAQNig60TeYABA
2KYfRN6AAEDYq1JE3qAAQNiwhETewABA2LWzRN7gAEDYuuFE3wAAQNjADUTfIABA2MU4RN9AAEDY
ymFE32AAQNjPiETfgABA2NSuRN+gAEDY2dFE38AAQNje9ETf4ABA2OQUROAAAEDY6TNE4CAAQNju
UETgQABA2PNsROBgAEDY+IZE4IAAQNj9nkTgoABA2QK1RODAAEDZB8pE4OAAQNkM3UThAABA2RHv
ROEgAEDZFv9E4UAAQNkcDUThYABA2SEaROGAAEDZJiVE4aAAQNkrL0ThwABA2TA3ROHgAEDZNT1E
4gAAQNk6QkTiIABA2T9FROJAAEDZREZE4mAAQNlJRkTigABA2U5EROKgAEDZU0FE4sAAQNlYPETi
4ABA2V01ROMAAEDZYi1E4yAAQNlnI0TjQABA2WwXRONgAEDZcQpE44AAQNl1/ETjoABA2XrrROPA
AEDZf9lE4+AAQNmExkTkAABA2YmxROQgAEDZjppE5EAAQNmTgkTkYABA2ZhoROSAAEDZnU1E5KAA
QNmiMETkwABA2acRROTgAEDZq/FE5QAAQNmwz0TlIABA2bWsROVAAEDZuodE5WAAQNm/YUTlgABA
2cQ4ROWgAEDZyQ9E5cAAQNnN5ETl4ABA2dK3ROYAAEDZ14lE5iAAQNncWUTmQABA2eEnROZgAEDZ
5fVE5oAAQNnqwETmoABA2e+KRObAAEDZ9FJE5uAAQNn5GUTnAABA2f3eROcgAEDaAqJE50AAQNoH
ZETnYABA2gwlROeAAEDaEORE56AAQNoVokTnwABA2hpeROfgAEDaHxhE6AAAQNoj0UToIABA2iiJ
ROhAAEDaLT9E6GAAQNox80TogABA2jamROigAEDaO1hE6MAAQNpAB0To4ABA2kS2ROkAAEDaSWNE
6SAAQNpODkTpQABA2lK4ROlgAEDaV2BE6YAAQNpcB0TpoABA2mCsROnAAEDaZVBE6eAAQNpp8kTq
AABA2m6TROogAEDaczJE6kAAQNp30ETqYABA2nxsROqAAEDagQdE6qAAQNqFoUTqwABA2oo4ROrg
AEDajs9E6wAAQNqTZETrIABA2pf3ROtAAEDanIlE62AAQNqhGUTrgABA2qWoROugAEDaqjZE68AA
QNquwkTr4ABA2rNMROwAAEDat9VE7CAAQNq8XUTsQABA2sDjROxgAEDaxWhE7IAAQNrJ60TsoABA
2s5tROzAAEDa0u1E7OAAQNrXbETtAABA2tvpRO0gAEDa4GVE7UAAQNrk4ETtYABA2ulZRO2AAEDa
7dBE7aAAQNryRkTtwABA2va7RO3gAEDa+y5E7gAAQNr/oETuIABA2wQRRO5AAEDbCIBE7mAAQNsM
7UTugABA2xFZRO6gAEDbFcRE7sAAQNsaLUTu4ABA2x6VRO8AAEDbIvtE7yAAQNsnYETvQABA2yvE
RO9gAEDbMCZE74AAQNs0hkTvoABA2zjmRO/AAEDbPURE7+AAQNtBoETwAABA20X7RPAgAEDbSlVE
8EAAQNtOrUTwYABA21MERPCAAEDbV1lE8KAAQNtbrUTwwABA22AARPDgAEDbZFFE8QAAQNtooUTx
IABA22zvRPFAAEDbcTxE8WAAQNt1iETxgABA23nSRPGgAEDbfhtE8cAAQNuCYkTx4ABA24aoRPIA
AEDbiu1E8iAAQNuPMETyQABA25NyRPJgAEDbl7NE8oAAQNub8kTyoABA26AwRPLAAEDbpGxE8uAA
QNuoqETzAABA26zhRPMgAEDbsRpE80AAQNu1UUTzYABA27mGRPOAAEDbvbpE86AAQNvB7UTzwABA
28YfRPPgAEDbyk9E9AAAQNvOfkT0IABA29KrRPRAAEDb1tdE9GAAQNvbAkT0gABA298sRPSgAEDb
41RE9MAAQNvnekT04ABA2+ugRPUAAEDb78RE9SAAQNvz50T1QABA2/gIRPVgAEDb/ChE9YAAQNwA
R0T1oABA3ARkRPXAAEDcCIBE9eAAQNwMm0T2AABA3BC0RPYgAEDcFMxE9kAAQNwY40T2YABA3Bz4
RPaAAEDcIQxE9qAAQNwlH0T2wABA3CkxRPbgAEDcLUFE9wAAQNwxUET3IABA3DVdRPdAAEDcOWlE
92AAQNw9dET3gABA3EF+RPegAEDcRYZE98AAQNxJjUT34ABA3E2TRPgAAEDcUZdE+CAAQNxVmkT4
QABA3FmcRPhgAEDcXZxE+IAAQNxhnET4oABA3GWZRPjAAEDcaZZE+OAAQNxtkUT5AABA3HGLRPkg
AEDcdYRE+UAAQNx5fET5YABA3H1yRPmAAEDcgWdE+aAAQNyFWkT5wABA3IlNRPngAEDcjT5E+gAA
QNyRLQ==</set>
      <set id="src_311" fmt="ptset">AAAAB3NyY18zMTEAAAAAAAAAAgAAB9A/gAAAAAAAAEAAAAA/FNaSQEAAAD+IwLNAgAAAP7zavUCg
AAA/6FONQMAAAEAGRhRA4AAAQBVZcUEAAABAIeSbQRAAAEAsVKVBIAAAQDUFgUEwAABAPERVQUAA
AEBCUZlBUAAAQEdi+UFgAABAS6UFQXAAAEBPPKJBgAAAQFJISEGIAABAVOEZQZAAAEBXG8JBmAAA
QFkJRkGgAABAWreaQagAAEBcMjRBsAAAQF2CeEG4AABAXrAWQcAAAEBfwVtByAAAQGC7cEHQAABA
YaKLQdgAAEBieiBB4AAAQGNE/0HoAABAZAV3QfAAAEBkvWpB+AAAQGVuYUIAAABAZhmdQgQAAEBm
wCdCCAAAQGdi0kIMAABAaAJQQhAAAEBony9CFAAAQGk540IYAABAadLLQhwAAEBqajZCIAAAQGsA
Y0IkAABAa5WFQigAAEBsKcZCLAAAQGy9SkIwAABAbVArQjQAAEBt4oFCOAAAQG50X0I8AABAbwXU
QkAAAEBvluxCRAAAQHAnsUJIAABAcLgsQkwAAEBxSGNCUAAAQHHYXEJUAABAcmgbQlgAAEBy96RC
XAAAQHOG+UJgAABAdBYeQmQAAEB0pRVCaAAAQHUz3kJsAABAdcJ7QnAAAEB2UO1CdAAAQHbfNkJ4
AABAd21VQnwAAEB3+0xCgAAAQHiJGkKCAABAeRbBQoQAAEB5pEBChgAAQHoxmEKIAABAer7JQooA
AEB7S9RCjAAAQHvYt0KOAABAfGV0QpAAAEB88gtCkgAAQH1+e0KUAABAfgrFQpYAAEB+luhCmAAA
QH8i5kKaAABAf669QpwAAECAHTdCngAAQIBi/UKgAABAgKivQqIAAECA7k5CpAAAQIEz20KmAABA
gXlUQqgAAECBvrpCqgAAQIIEDkKsAABAgklOQq4AAECCjnxCsAAAQILTlkKyAABAgxidQrQAAECD
XZJCtgAAQIOic0K4AABAg+dCQroAAECEK/1CvAAAQIRwpkK+AABAhLU8QsAAAECE+b5CwgAAQIU+
LkLEAABAhYKLQsYAAECFxtVCyAAAQIYLDELKAABAhk8wQswAAECGk0FCzgAAQIbXP0LQAABAhxsr
QtIAAECHXwNC1AAAQIeiyULWAABAh+Z8QtgAAECIKhtC2gAAQIhtqELcAABAiLEjQt4AAECI9IpC
4AAAQIk33kLiAABAiXsgQuQAAECJvk9C5gAAQIoBakLoAABAikRzQuoAAECKh2pC7AAAQIrKTULu
AABAiw0eQvAAAECLT9xC8gAAQIuSh0L0AABAi9UfQvYAAECMF6RC+AAAQIxaF0L6AABAjJx3QvwA
AECM3sRC/gAAQI0g/0MAAABAjWMmQwEAAECNpTtDAgAAQI3nPkMDAABAjiktQwQAAECOawpDBQAA
QI6s1EMGAABAju6LQwcAAECPMDBDCAAAQI9xwkMJAABAj7NBQwoAAECP9K5DCwAAQJA2CEMMAABA
kHdPQw0AAECQuIRDDgAAQJD5pkMPAABAkTq2QxAAAECRe7JDEQAAQJG8nUMSAABAkf10QxMAAECS
PjlDFAAAQJJ+7EMVAABAkr+LQxYAAECTABlDFwAAQJNAk0MYAABAk4D7QxkAAECTwVFDGgAAQJQB
lEMbAABAlEHFQxwAAECUgeNDHQAAQJTB7kMeAABAlQHnQx8AAECVQc5DIAAAQJWBokMhAABAlcFj
QyIAAECWARJDIwAAQJZAr0MkAABAloA5QyUAAECWv7FDJgAAQJb/FkMnAABAlz5pQygAAECXfapD
KQAAQJe82EMqAABAl/vzQysAAECYOv1DLAAAQJh59EMtAABAmLjYQy4AAECY96tDLwAAQJk2akMw
AABAmXUYQzEAAECZs7NDMgAAQJnyPEMzAABAmjCzQzQAAECabxdDNQAAQJqtaUM2AABAmuupQzcA
AECbKddDOAAAQJtn8kM5AABAm6X7QzoAAECb4/JDOwAAQJwh10M8AABAnF+pQz0AAECcnWlDPgAA
QJzbF0M/AABAnRizQ0AAAECdVj1DQQAAQJ2TtUNCAABAndEaQ0MAAECeDm1DRAAAQJ5Lr0NFAABA
nojeQ0YAAECexftDRwAAQJ8DBUNIAABAnz/+Q0kAAECffOVDSgAAQJ+5ukNLAABAn/Z8Q0wAAECg
My1DTQAAQKBvzENOAABAoKxYQ08AAECg6NNDUAAAQKElO0NRAABAoWGSQ1IAAEChnddDUwAAQKHa
CkNUAABAohYqQ1UAAECiUjlDVgAAQKKONkNXAABAosohQ1gAAECjBftDWQAAQKNBwkNaAABAo313
Q1sAAECjuRtDXAAAQKP0rUNdAABApDAsQ14AAECka5tDXwAAQKSm90NgAABApOJBQ2EAAEClHXpD
YgAAQKVYoUNjAABApZO2Q2QAAEClzrpDZQAAQKYJq0NmAABApkSLQ2cAAECmf1pDaAAAQKa6FkNp
AABApvTBQ2oAAECnL1pDawAAQKdp4kNsAABAp6RYQ20AAECn3rxDbgAAQKgZD0NvAABAqFNQQ3AA
AECojYBDcQAAQKjHnkNyAABAqQGqQ3MAAECpO6VDdAAAQKl1jkN1AABAqa9mQ3YAAECp6SxDdwAA
QKoi4UN4AABAqlyEQ3kAAECqlhZDegAAQKrPlkN7AABAqwkFQ3wAAECrQmJDfQAAQKt7rkN+AABA
q7TpQ38AAECr7hJDgAAAQKwnKkOAgABArGAwQ4EAAECsmSVDgYAAQKzSCUOCAABArQrcQ4KAAECt
Q51DgwAAQK18TEODgABArbTrQ4QAAECt7XhDhIAAQK4l9EOFAABArl5fQ4WAAECulrhDhgAAQK7P
AUOGgABArwc4Q4cAAECvP15Dh4AAQK93ckOIAABAr692Q4iAAECv52hDiQAAQLAfSUOJgABAsFca
Q4oAAECwjtlDioAAQLDGhkOLAABAsP4jQ4uAAECxNa9DjAAAQLFtKkOMgABAsaSTQ40AAECx2+xD
jYAAQLITNEOOAABAskpqQ46AAECygZBDjwAAQLK4pUOPgABAsu+pQ5AAAECzJptDkIAAQLNdfUOR
AABAs5ROQ5GAAECzyw5DkgAAQLQBvkOSgABAtDhcQ5MAAEC0bulDk4AAQLSlZkOUAABAtNvSQ5SA
AEC1Ei1DlQAAQLVId0OVgABAtX6wQ5YAAEC1tNlDloAAQLXq8UOXAABAtiD4Q5eAAEC2Vu9DmAAA
QLaM1EOYgABAtsKpQ5kAAEC2+G5DmYAAQLcuIkOaAABAt2PFQ5qAAEC3mVdDmwAAQLfO2UObgABA
uARKQ5wAAEC4OatDnIAAQLhu+0OdAABAuKQ6Q52AAEC42WlDngAAQLkOiEOegABAuUOWQ58AAEC5
eJNDn4AAQLmtgEOgAABAueJcQ6CAAEC6FyhDoQAAQLpL5EOhgABAuoCPQ6IAAEC6tSpDooAAQLrp
tEOjAABAux4uQ6OAAEC7UpdDpAAAQLuG8UOkgABAu7s6Q6UAAEC773JDpYAAQLwjmkOmAABAvFey
Q6aAAEC8i7pDpwAAQLy/skOngABAvPOZQ6gAAEC9J3BDqIAAQL1bNkOpAABAvY7tQ6mAAEC9wpND
qgAAQL32KkOqgABAvimwQ6sAAEC+XSZDq4AAQL6Qi0OsAABAvsPhQ6yAAEC+9ydDrQAAQL8qXEOt
gABAv12CQ64AAEC/kJdDroAAQL/DnEOvAABAv/aSQ6+AAEDAKXdDsAAAQMBcTUOwgABAwI8SQ7EA
AEDAwcdDsYAAQMD0bUOyAABAwScDQ7KAAEDBWYhDswAAQMGL/kOzgABAwb5kQ7QAAEDB8LpDtIAA
QMIjAEO1AABAwlU3Q7WAAEDCh11DtgAAQMK5dEO2gABAwut7Q7cAAEDDHXJDt4AAQMNPWkO4AABA
w4EyQ7iAAEDDsvpDuQAAQMPkskO5gABAxBZbQ7oAAEDER/RDuoAAQMR5fUO7AABAxKr3Q7uAAEDE
3GFDvAAAQMUNu0O8gABAxT8GQ70AAEDFcEFDvYAAQMWhbUO+AABAxdKJQ76AAEDGA5ZDvwAAQMY0
k0O/gABAxmWBQ8AAAEDGll9DwIAAQMbHLkPBAABAxvftQ8GAAEDHKJ1DwgAAQMdZPUPCgABAx4nO
Q8MAAEDHuk9Dw4AAQMfqwkPEAABAyBskQ8SAAEDIS3hDxQAAQMh7vEPFgABAyKvxQ8YAAEDI3BdD
xoAAQMkMLUPHAABAyTw0Q8eAAEDJbCxDyAAAQMmcFEPIgABAycvuQ8kAAEDJ+7hDyYAAQMorc0PK
AABAylseQ8qAAEDKirtDywAAQMq6SEPLgABAyunHQ8wAAEDLGTZDzIAAQMtIlkPNAABAy3fnQ82A
AEDLpylDzgAAQMvWXEPOgABAzAWAQ88AAEDMNJVDz4AAQMxjm0PQAABAzJKSQ9CAAEDMwXpD0QAA
QMzwU0PRgABAzR8eQ9IAAEDNTdlD0oAAQM18hUPTAABAzasjQ9OAAEDN2bFD1AAAQM4IMUPUgABA
zjaiQ9UAAEDOZQRD1YAAQM6TV0PWAABAzsGcQ9aAAEDO79JD1wAAQM8d+EPXgABAz0wRQ9gAAEDP
ehpD2IAAQM+oFUPZAABAz9YBQ9mAAEDQA99D2gAAQNAxrUPagABA0F9tQ9sAAEDQjR9D24AAQNC6
wkPcAABA0OhWQ9yAAEDRFdxD3QAAQNFDU0PdgABA0XC8Q94AAEDRnhZD3oAAQNHLYUPfAABA0fie
Q9+AAEDSJc1D4AAAQNJS7UPggABA0n//Q+EAAEDSrQJD4YAAQNLZ90PiAABA0wbdQ+KAAEDTM7VD
4wAAQNNgf0PjgABA0406Q+QAAEDTuedD5IAAQNPmhUPlAABA1BMWQ+WAAEDUP5hD5gAAQNRsC0Pm
gABA1JhxQ+cAAEDUxMhD54AAQNTxEUPoAABA1R1MQ+iAAEDVSXhD6QAAQNV1l0PpgABA1aGnQ+oA
AEDVzalD6oAAQNX5nUPrAABA1iWDQ+uAAEDWUVpD7AAAQNZ9JEPsgABA1qjfQ+0AAEDW1I1D7YAA
QNcALEPuAABA1yu+Q+6AAEDXV0FD7wAAQNeCtkPvgABA164eQ/AAAEDX2XdD8IAAQNgEw0PxAABA
2DAAQ/GAAEDYWzBD8gAAQNiGUkPygABA2LFmQ/MAAEDY3GxD84AAQNkHZEP0AABA2TJOQ/SAAEDZ
XStD9QAAQNmH+UP1gABA2bK6Q/YAAEDZ3W1D9oAAQNoIE0P3AABA2jKrQ/eAAEDaXTRD+AAAQNqH
sUP4gABA2rIfQ/kAAEDa3IBD+YAAQNsG00P6AABA2zEZQ/qAAEDbW1FD+wAAQNuFe0P7gABA26+Y
Q/wAAEDb2adD/IAAQNwDqEP9AABA3C2cQ/2AAEDcV4ND/gAAQNyBW0P+gABA3KsnQ/8AAEDc1OVD
/4AAQNz+lUQAAABA3Sg4RABAAEDdUc5EAIAAQN17VkQAwABA3aTQRAEAAEDdzj5EAUAAQN33nkQB
gABA3iDwRAHAAEDeSjVEAgAAQN5zbUQCQABA3pyYRAKAAEDexbVEAsAAQN7uxUQDAABA3xfIRANA
AEDfQL1EA4AAQN9ppUQDwABA35KARAQAAEDfu05EBEAAQN/kDkQEgABA4AzCRATAAEDgNWhEBQAA
QOBeAUQFQABA4IaNRAWAAEDgrwxEBcAAQODXfUQGAABA4P/iRAZAAEDhKDpEBoAAQOFQhEQGwABA
4XjBRAcAAEDhoPJEB0AAQOHJFUQHgABA4fEsRAfAAEDiGTVECAAAQOJBMkQIQABA4mkhRAiAAEDi
kQRECMAAQOK42UQJAABA4uCiRAlAAEDjCF5ECYAAQOMwDUQJwABA41evRAoAAEDjf0RECkAAQOOm
zUQKgABA485IRArAAEDj9bdECwAAQOQdGUQLQABA5ERvRAuAAEDka7dEC8AAQOSS80QMAABA5Loi
RAxAAEDk4UREDIAAQOUIWkQMwABA5S9jRA0AAEDlVmBEDUAAQOV9T0QNgABA5aQyRA3AAEDlywlE
DgAAQOXx00QOQABA5hiQRA6AAEDmP0FEDsAAQOZl5UQPAABA5ox8RA9AAEDmswhED4AAQObZhkQP
wABA5v/4RBAAAEDnJl5EEEAAQOdMt0QQgABA53MERBDAAEDnmUREEQAAQOe/eEQRQABA5+WfRBGA
AEDoC7pEEcAAQOgxyUQSAABA6FfLRBJAAEDofcFEEoAAQOijq0QSwABA6MmIRBMAAEDo71lEE0AA
QOkVHkQTgABA6TrXRBPAAEDpYINEFAAAQOmGI0QUQABA6au3RBSAAEDp0T5EFMAAQOn2uUQVAABA
6hwpRBVAAEDqQYxEFYAAQOpm4kQVwABA6owtRBYAAEDqsWxEFkAAQOrWnkQWgABA6vvFRBbAAEDr
IN9EFwAAQOtF7UQXQABA62rvRBeAAEDrj+ZEF8AAQOu00EQYAABA69muRBhAAEDr/oBEGIAAQOwj
RkQYwABA7EgARBkAAEDsbK9EGUAAQOyRUUQZgABA7LXnRBnAAEDs2nJEGgAAQOz+8UQaQABA7SNj
RBqAAEDtR8pEGsAAQO1sJUQbAABA7ZB1RBtAAEDttLhEG4AAQO3Y8EQbwABA7f0bRBwAAEDuITtE
HEAAQO5FUEQcgABA7mlYRBzAAEDujVVEHQAAQO6xRkQdQABA7tUsRB2AAEDu+QVEHcAAQO8c00Qe
AABA70CWRB5AAEDvZE1EHoAAQO+H+EQewABA76uXRB8AAEDvzytEH0AAQO/ys0QfgABA8BYwRB/A
AEDwOaFEIAAAQPBdB0QgQABA8IBhRCCAAEDwo7BEIMAAQPDG80QhAABA8OorRCFAAEDxDVdEIYAA
QPEwd0QhwABA8VONRCIAAEDxdpZEIkAAQPGZlUQigABA8byIRCLAAEDx33BEIwAAQPICTEQjQABA
8iUdRCOAAEDyR+JEI8AAQPJqnEQkAABA8o1LRCRAAEDyr+9EJIAAQPLSh0QkwABA8vUURCUAAEDz
F5ZEJUAAQPM6DUQlgABA81x4RCXAAEDzfthEJgAAQPOhLUQmQABA88N3RCaAAEDz5bVEJsAAQPQH
6EQnAABA9CoRRCdAAED0TC5EJ4AAQPRuQEQnwABA9JBGRCgAAED0skJEKEAAQPTUM0QogABA9PYY
RCjAAED1F/NEKQAAQPU5wkQpQABA9VuHRCmAAED1fUBEKcAAQPWe70QqAABA9cCSRCpAAED14itE
KoAAQPYDuEQqwABA9iU7RCsAAED2RrNEK0AAQPZoIEQrgABA9omBRCvAAED2qthELAAAQPbMJUQs
QABA9u1mRCyAAED3DpxELMAAQPcvyEQtAABA91DpRC1AAED3cf9ELYAAQPeTCkQtwABA97QKRC4A
AED31QBELkAAQPf160QugABA+BbLRC7AAED4N6BELwAAQPhYa0QvQABA+HkrRC+AAED4meBEL8AA
QPi6i0QwAABA+NsrRDBAAED4+8BEMIAAQPkcS0QwwABA+TzLRDEAAED5XUBEMUAAQPl9q0QxgABA
+Z4LRDHAAED5vmFEMgAAQPnerEQyQABA+f7tRDKAAED6HyNEMsAAQPo/T0QzAABA+l9wRDNAAED6
f4ZEM4AAQPqfkkQzwABA+r+URDQAAED634tENEAAQPr/eEQ0gABA+x9bRDTAAED7PzNENQAAQPtf
AEQ1QABA+37DRDWAAED7nnxENcAAQPu+K0Q2AABA+93PRDZAAED7/WlENoAAQPwc+EQ2wABA/Dx9
RDcAAED8W/hEN0AAQPx7aUQ3gABA/JrPRDfAAED8uitEOAAAQPzZfUQ4QABA/PjFRDiAAED9GAJE
OMAAQP03NkQ5AABA/VZfRDlAAED9dX5EOYAAQP2UkkQ5wABA/bOdRDoAAED90p1EOkAAQP3xlEQ6
gABA/hCARDrAAED+L2JEOwAAQP5OOkQ7QABA/m0IRDuAAED+i8xEO8AAQP6qhkQ8AABA/sk2RDxA
AED+59xEPIAAQP8Gd0Q8wABA/yUJRD0AAED/Q5FEPUAAQP9iD0Q9gABA/4CDRD3AAED/nu1EPgAA
QP+9TUQ+QABA/9ujRD6AAED/+e9EPsAAQQAMGUQ/AABBABs1RD9AAEEAKkxEP4AAQQA5X0Q/wABB
AEhsREAAAEEAV3VEQEAAQQBmeERAgABBAHV3REDAAEEAhHFEQQAAQQCTZkRBQABBAKJWREGAAEEA
sUFEQcAAQQDAJ0RCAABBAM8JREJAAEEA3eVEQoAAQQDsvURCwABBAPuQREMAAEEBCl5EQ0AAQQEZ
J0RDgABBASfrREPAAEEBNqtERAAAQQFFZUREQABBAVQbRESAAEEBYsxERMAAQQFxeURFAABBAYAg
REVAAEEBjsNERYAAQQGdYURFwABBAav6REYAAEEBuo9ERkAAQQHJHkRGgABBAdepREbAAEEB5i9E
RwAAQQH0sURHQABBAgMtREeAAEECEaVER8AAQQIgGERIAABBAi6HREhAAEECPPFESIAAQQJLVkRI
wABBAlm2REkAAEECaBJESUAAQQJ2aURJgABBAoS7REnAAEECkwlESgAAQQKhUkRKQABBAq+WREqA
AEECvdVESsAAQQLMEERLAABBAtpHREtAAEEC6HhES4AAQQL2pURLwABBAwTOREwAAEEDEvJETEAA
QQMhEURMgABBAy8rREzAAEEDPUFETQAAQQNLU0RNQABBA1lfRE2AAEEDZ2hETcAAQQN1a0ROAABB
A4NqRE5AAEEDkWVEToAAQQOfWkROwABBA61MRE8AAEEDuzlET0AAQQPJIURPgABBA9cERE/AAEED
5OREUAAAQQPyvkRQQABBBACURFCAAEEEDmZEUMAAQQQcM0RRAABBBCn7RFFAAEEEN79EUYAAQQRF
f0RRwABBBFM6RFIAAEEEYPFEUkAAQQRuo0RSgABBBHxQRFLAAEEEiflEUwAAQQSXnkRTQABBBKU+
RFOAAEEEstpEU8AAQQTAcURUAABBBM4ERFRAAEEE25NEVIAAQQTpHURUwABBBPaiRFUAAEEFBCRE
VUAAQQURoERVgABBBR8ZRFXAAEEFLI1EVgAAQQU5/ERWQABBBUdoRFaAAEEFVM5EVsAAQQViMURX
AABBBW+PRFdAAEEFfOlEV4AAQQWKPkRXwABBBZePRFgAAEEFpNxEWEAAQQWyJERYgABBBb9oRFjA
AEEFzKdEWQAAQQXZ40RZQABBBecaRFmAAEEF9ExEWcAAQQYBe0RaAABBBg6lRFpAAEEGG8tEWoAA
QQYo7ERawABBBjYJRFsAAEEGQyJEW0AAQQZQN0RbgABBBl1HRFvAAEEGalNEXAAAQQZ3W0RcQABB
BoReRFyAAEEGkV5EXMAAQQaeWURdAABBBqtQRF1AAEEGuEJEXYAAQQbFMURdwABBBtIbRF4AAEEG
3wFEXkAAQQbr4kRegABBBvjARF7AAEEHBZlEXwAAQQcSbkRfQABBBx8/RF+AAEEHLAxEX8AAQQc4
1URgAABBB0WZRGBAAEEHUllEYIAAQQdfFURgwABBB2vNRGEAAEEHeIFEYUAAQQeFMURhgABBB5Hc
RGHAAEEHnoNEYgAAQQerJ0RiQABBB7fGRGKAAEEHxGFEYsAAQQfQ90RjAABBB92KRGNAAEEH6hlE
Y4AAQQf2o0RjwABBCAMqRGQAAEEID6xEZEAAQQgcKkRkgABBCCikRGTAAEEINRpEZQAAQQhBjURl
QABBCE36RGWAAEEIWmREZcAAQQhmykRmAABBCHMsRGZAAEEIf4pEZoAAQQiL5ERmwABBCJg5RGcA
AEEIpItEZ0AAQQiw2URngABBCL0iRGfAAEEIyWhEaAAAQQjVqURoQABBCOHnRGiAAEEI7iFEaMAA
QQj6VkRpAABBCQaIRGlAAEEJErZEaYAAQQke30RpwABBCSsFRGoAAEEJNydEakAAQQlDRURqgABB
CU9eRGrAAEEJW3REawAAQQlnhkRrQABBCXOURGuAAEEJf55Ea8AAQQmLpURsAABBCZenRGxAAEEJ
o6VEbIAAQQmvn0RswABBCbuWRG0AAEEJx4hEbUAAQQnTd0RtgABBCd9iRG3AAEEJ60lEbgAAQQn3
LERuQABBCgMLRG6AAEEKDuZEbsAAQQoavkRvAABBCiaRRG9AAEEKMmFEb4AAQQo+LURvwABBCkn1
RHAAAEEKVblEcEAAQQpheURwgABBCm01RHDAAEEKeO5EcQAAQQqEo0RxQABBCpBURHGAAEEKnAFE
ccAAQQqnqkRyAABBCrNQRHJAAEEKvvJEcoAAQQrKj0RywABBCtYqRHMAAEEK4cBEc0AAQQrtU0Rz
gABBCvjhRHPAAEELBGxEdAAAQQsP9ER0QABBCxt3RHSAAEELJvdEdMAAQQsyc0R1AABBCz3rRHVA
AEELSWBEdYAAQQtU0UR1wABBC2A+RHYAAEELa6dEdkAAQQt3DER2gABBC4JuRHbAAEELjc1EdwAA
QQuZJ0R3QABBC6R+RHeAAEELr9FEd8AAQQu7IER4AABBC8ZsRHhAAEEL0bREeIAAQQvc+ER4wABB
C+g5RHkAAEEL83ZEeUAAQQv+r0R5gABBDAnlRHnAAEEMFRdEegAAQQwgRUR6QABBDCtwRHqAAEEM
NpdEesAAQQxBukR7AABBDEzaRHtAAEEMV/ZEe4AAQQxjDkR7wABBDG4jRHwAAEEMeTVEfEAAQQyE
QkR8gABBDI9MRHzAAEEMmlNEfQAAQQylVkR9QABBDLBVRH2AAEEMu1FEfcAAQQzGSUR+AABBDNE9
RH5AAEEM3C5EfoAAQQznHER+wABBDPIGRH8AAEEM/OxEf0AAQQ0Hz0R/gABBDRKuRH/AAEENHYlE
gAAAQQ0oYUSAIABBDTM2RIBAAEENPgdEgGAAQQ1I1ESAgABBDVOeRICgAEENXmVEgMAAQQ1pKESA
4ABBDXPnRIEAAEENfqNEgSAAQQ2JXESBQABBDZQRRIFgAEENnsJEgYAAQQ2pcESBoABBDbQaRIHA
AEENvsFEgeAAQQ3JZUSCAABBDdQFRIIgAEEN3qJEgkAAQQ3pO0SCYABBDfPQRIKAAEEN/mNEgqAA
QQ4I8USCwABBDhN9RILgAEEOHgVEgwAAQQ4oiUSDIABBDjMKRINAAEEOPYhEg2AAQQ5IAkSDgABB
DlJ5RIOgAEEOXOxEg8AAQQ5nXESD4ABBDnHJRIQAAEEOfDJEhCAAQQ6Gl0SEQABBDpD6RIRgAEEO
m1lEhIAAQQ6ltESEoABBDrANRITAAEEOumJEhOAAQQ7Es0SFAABBDs8BRIUgAEEO2UxEhUAAQQ7j
k0SFYABBDu3XRIWAAEEO+BhEhaAAQQ8CVkSFwABBDwyQRIXgAEEPFsZEhgAAQQ8g+kSGIABBDysq
RIZAAEEPNVdEhmAAQQ8/gESGgABBD0mmRIagAEEPU8lEhsAAQQ9d6ESG4ABBD2gFRIcAAEEPch1E
hyAAQQ98M0SHQABBD4ZFRIdgAEEPkFREh4AAQQ+aYESHoABBD6RpRIfAAEEPrm5Eh+AAQQ+4cESI
AABBD8JvRIggAEEPzGpEiEAAQQ/WYkSIYABBD+BXRIiAAEEP6klEiKAAQQ/0N0SIwABBD/4jRIjg
AEEQCAtEiQAAQRAR70SJIABBEBvRRIlAAEEQJa9EiWAAQRAvikSJgABBEDliRImgAEEQQzdEicAA
QRBNCUSJ4ABBEFbXRIoAAEEQYKJEiiAAQRBqakSKQABBEHQvRIpgAEEQffBEioAAQRCHr0SKoABB
EJFqRIrAAEEQmyJEiuAAQRCk10SLAABBEK6IRIsgAEEQuDdEi0AAQRDB4kSLYABBEMuKRIuAAEEQ
1TBEi6AAQRDe0kSLwABBEOhwRIvgAEEQ8gxEjAAAQRD7pUSMIABBEQU6RIxAAEERDsxEjGAAQREY
W0SMgABBESHoRIygAEERK3FEjMAAQRE09kSM4ABBET55RI0AAEERR/lEjSAAQRFRdUSNQABBEVrv
RI1gAEERZGVEjYAAQRFt2USNoABBEXdJRI3AAEERgLZEjeAAQRGKIESOAABBEZOHRI4gAEERnOtE
jkAAQRGmTESOYABBEa+qRI6AAEERuQVEjqAAQRHCXESOwABBEcuxRI7gAEER1QNEjwAAQRHeUUSP
IABBEeedRI9AAEER8OZEj2AAQRH6K0SPgABBEgNuRI+gAEESDK1Ej8AAQRIV6kSP4ABBEh8jRJAA
AEESKFpEkCAAQRIxjUSQQABBEjq+RJBgAEESQ+tEkIAAQRJNFkSQoABBElY9RJDAAEESX2JEkOAA
QRJohESRAABBEnGiRJEgAEESer5EkUAAQRKD10SRYABBEozsRJGAAEESlf9EkaAAQRKfD0SRwABB
EqgcRJHgAEESsSZEkgAAQRK6LUSSIABBEsMxRJJAAEESzDJEkmAAQRLVMESSgABBEt4rRJKgAEES
5yREksAAQRLwGUSS4ABBEvkLRJMAAEETAftEkyAAQRMK6ESTQABBExPRRJNgAEETHLhEk4AAQRMl
nESToABBEy59RJPAAEETN1xEk+AAQRNAN0SUAABBE0kPRJQgAEETUeVElEAAQRNat0SUYABBE2OH
RJSAAEETbFRElKAAQRN1HkSUwABBE33lRJTgAEEThqpElQAAQROPa0SVIABBE5gqRJVAAEEToOZE
lWAAQROpn0SVgABBE7JVRJWgAEETuwhElcAAQRPDuUSV4ABBE8xmRJYAAEET1RFEliAAQRPduUSW
QABBE+ZeRJZgAEET7wBEloAAQRP3oESWoABBFAA9RJbAAEEUCNdEluAAQRQRbkSXAABBFBoCRJcg
AEEUIpREl0AAQRQrI0SXYABBFDOuRJeAAEEUPDhEl6AAQRREvkSXwABBFE1CRJfgAEEUVcNEmAAA
QRReQUSYIABBFGa8RJhAAEEUbzVEmGAAQRR3q0SYgABBFIAeRJigAEEUiI5EmMAAQRSQ/ESY4ABB
FJlmRJkAAEEUoc9EmSAAQRSqNESZQABBFLKXRJlgAEEUuvZEmYAAQRTDVESZoABBFMuuRJnAAEEU
1AZEmeAAQRTcW0SaAABBFOStRJogAEEU7P1EmkAAQRT1SkSaYABBFP2URJqAAEEVBdxEmqAAQRUO
IESawABBFRZjRJrgAEEVHqJEmwAAQRUm30SbIABBFS8ZRJtAAEEVN1BEm2AAQRU/hUSbgABBFUe3
RJugAEEVT+dEm8AAQRVYE0Sb4ABBFWA+RJwAAEEVaGVEnCAAQRVwikScQABBFXisRJxgAEEVgMtE
nIAAQRWI6EScoABBFZECRJzAAEEVmRpEnOAAQRWhL0SdAABBFalBRJ0gAEEVsVFEnUAAQRW5XkSd
YABBFcFpRJ2AAEEVyXBEnaAAQRXRdkSdwABBFdl4RJ3gAEEV4XhEngAAQRXpdkSeIABBFfFxRJ5A
AEEV+WlEnmAAQRYBX0SegABBFglSRJ6gAEEWEUJEnsAAQRYZMESe4ABBFiEbRJ8AAEEWKQREnyAA
QRYw6kSfQABBFjjORJ9gAEEWQK9En4AAQRZIjUSfoABBFlBpRJ/AAEEWWENEn+AAQRZgGUSgAABB
FmfuRKAgAEEWb79EoEAAQRZ3j0SgYABBFn9bRKCAAEEWhyVEoKAAQRaO7USgwABBFpayRKDgAEEW
nnREoQAAQRamNEShIABBFq3yRKFAAEEWta1EoWAAQRa9ZUShgABBFsUbRKGgAEEWzM9EocAAQRbU
gESh4ABBFtwuRKIAAEEW49pEoiAAQRbrg0SiQABBFvMqRKJgAEEW+s9EooAAQRcCcUSioABBFwoQ
RKLAAEEXEa1EouAAQRcZSESjAABBFyDgRKMgAEEXKHZEo0AAQRcwCUSjYABBFzeZRKOAAEEXPyhE
o6AAQRdGs0SjwABBF049RKPgAEEXVcREpAAAQRddSESkIABBF2TKRKRAAEEXbElEpGAAQRdzx0Sk
gABBF3tBRKSgAEEXgrlEpMAAQReKL0Sk4ABBF5GjRKUAAEEXmRREpSAAQReggkSlQABBF6fuRKVg
AEEXr1hEpYAAQRe2v0SloABBF74kRKXAAEEXxYdEpeAAQRfM50SmAABBF9RFRKYgAEEX26BEpkAA
QRfi+USmYABBF+pPRKaAAEEX8aREpqAAQRf49USmwABBGABFRKbgAEEYB5JEpwAAQRgO3ESnIABB
GBYlRKdAAEEYHWtEp2AAQRgkrkSngABBGCvvRKegAEEYMy5Ep8AAQRg6a0Sn4ABBGEGlRKgAAEEY
SN1EqCAAQRhQEkSoQABBGFdFRKhgAEEYXnZEqIAAQRhlpESooABBGGzQRKjAAEEYc/pEqOAAQRh7
IkSpAABBGIJHRKkgAEEYiWpEqUAAQRiQikSpYABBGJeoRKmAAEEYnsREqaAAQRil3kSpwABBGKz1
RKngAEEYtApEqgAAQRi7HESqIABBGMItRKpAAEEYyTtEqmAAQRjQRkSqgABBGNdQRKqgAEEY3ldE
qsAAQRjlXESq4ABBGOxfRKsAAEEY819EqyAAQRj6XUSrQABBGQFZRKtgAEEZCFJEq4AAQRkPSkSr
oABBGRY/RKvAAEEZHTFEq+AAQRkkIkSsAABBGSsQRKwgAEEZMfxErEAAQRk45kSsYABBGT/NRKyA
AEEZRrJErKAAQRlNlUSswABBGVR2RKzgAEEZW1VErQAAQRliMUStIABBGWkLRK1AAEEZb+NErWAA
QRl2uUStgABBGX2MRK2gAEEZhF1ErcAAQRmLLESt4ABBGZH5RK4AAEEZmMNEriAAQRmfjESuQABB
GaZSRK5gAEEZrRZEroAAQRmz2ESuoABBGbqXRK7AAEEZwVVEruAAQRnIEESvAABBGc7JRK8gAEEZ
1YBEr0AAQRncNESvYABBGeLnRK+AAEEZ6ZdEr6AAQRnwRUSvwABBGfbxRK/gAEEZ/ZtEsAAAQRoE
QkSwIABBGgroRLBAAEEaEYtEsGAAQRoYLESwgABBGh7LRLCgAEEaJWhEsMAAQRosA0Sw4ABBGjKb
RLEAAEEaOTJEsSAAQRo/xkSxQABBGkZYRLFgAEEaTOhEsYAAQRpTdkSxoABBGloCRLHAAEEaYItE
seAAQRpnE0SyAABBGm2YRLIgAEEadBxEskAAQRp6nUSyYABBGoEcRLKAAEEah5lEsqAAQRqOFESy
wABBGpSMRLLgAEEamwNEswAAQRqhd0SzIABBGqfqRLNAAEEarlpEs2AAQRq0yESzgABBGrs1RLOg
AEEawZ9Es8AAQRrIB0Sz4ABBGs5tRLQAAEEa1NBEtCAAQRrbMkS0QABBGuGSRLRgAEEa5+9EtIAA
QRruS0S0oABBGvSlRLTAAEEa+vxEtOAAQRsBUUS1AABBGwelRLUgAEEbDfZEtUAAQRsURUS1YABB
GxqSRLWAAEEbIN1EtaAAQRsnJkS1wABBGy1uRLXgAEEbM7NEtgAAQRs59kS2IABBG0A2RLZAAEEb
RnVEtmAAQRtMskS2gABBG1LtRLagAEEbWSZEtsAAQRtfXUS24ABBG2WSRLcAAEEba8REtyAAQRtx
9US3QABBG3gkRLdgAEEbflFEt4AAQRuEe0S3oABBG4qkRLfAAEEbkMtEt+AAQRuW8ES4AABBG50S
RLggAEEbozNEuEAAQRupUkS4YABBG69vRLiAAEEbtYpEuKAAQRu7okS4wABBG8G5RLjgAEEbx85E
uQAAQRvN4US5IABBG9PyRLlAAEEb2gFEuWAAQRvgDkS5gABBG+YZRLmgAEEb7CJEucAAQRvyKUS5
4ABBG/guRLoAAEEb/jJEuiAAQRwEM0S6QABBHAoyRLpgAEEcEDBEuoAAQRwWK0S6oABBHBwlRLrA
AEEcIhxEuuAAQRwoEkS7AABBHC4FRLsgAEEcM/dEu0AAQRw550S7YABBHD/VRLuAAEEcRcFEu6AA
QRxLq0S7wABBHFGTRLvgAEEcV3lEvAAAQRxdXkS8IABBHGNARLxAAEEcaSBEvGAAQRxu/0S8gABB
HHTcRLygAEEcerdEvMAAQRyAj0S84ABBHIZmRL0AAEEcjDtEvSAAQRySD0S9QABBHJfgRL1gAEEc
na9EvYAAQRyjfUS9oABBHKlJRL3AAEEcrxJEveAAQRy02kS+AABBHLqgRL4gAEEcwGREvkAAQRzG
J0S+YABBHMvnRL6AAEEc0aZEvqAAQRzXYkS+wABBHN0dRL7gAEEc4tZEvwAAQRzojUS/IABBHO5C
RL9AAEEc8/ZEv2AAQRz5p0S/gABBHP9XRL+gAEEdBQVEv8AAQR0KsUS/4ABBHRBbRMAAAEEdFgNE
wCAAQR0bqkTAQABBHSFPRMBgAEEdJvJEwIAAQR0sk0TAoABBHTIyRMDAAEEdN89EwOAAQR09a0TB
AABBHUMERMEgAEEdSJxEwUAAQR1OMkTBYABBHVPHRMGAAEEdWVlEwaAAQR1e6kTBwABBHWR5RMHg
AEEdagZEwgAAQR1vkUTCIABBHXUaRMJAAEEdeqJEwmAAQR2AKETCgABBHYWsRMKgAEEdiy5EwsAA
QR2Qr0TC4ABBHZYuRMMAAEEdm6tEwyAAQR2hJkTDQABBHaafRMNgAEEdrBdEw4AAQR2xjUTDoABB
HbcBRMPAAEEdvHNEw+AAQR3B5ETEAABBHcdSRMQgAEEdzL9ExEAAQR3SK0TEYABBHdeURMSAAEEd
3PxExKAAQR3iYkTEwABBHefGRMTgAEEd7SlExQAAQR3yiUTFIABBHffoRMVAAEEd/UZExWAAQR4C
oUTFgABBHgf7RMWgAEEeDVNExcAAQR4SqUTF4ABBHhf+RMYAAEEeHVFExiAAQR4iokTGQABBHifx
RMZgAEEeLT9ExoAAQR4yi0TGoABBHjfVRMbAAEEePR5ExuAAQR5CZETHAABBHkeqRMcgAEEeTO1E
x0AAQR5SL0THYABBHldvRMeAAEEeXK1Ex6AAQR5h6kTHwABBHmckRMfgAEEebF5EyAAAQR5xlUTI
IABBHnbLRMhAAEEee/9EyGAAQR6BMkTIgABBHoZiRMigAEEei5FEyMAAQR6Qv0TI4ABBHpXrRMkA
AEEemxVEySAAQR6gPUTJQABBHqVkRMlgAEEeqolEyYAAQR6vrETJoABBHrTORMnAAEEeue5EyeAA
QR6/DETKAABBHsQpRMogAEEeyUREykAAQR7OXUTKYABBHtN1RMqAAEEe2ItEyqAAQR7dn0TKwABB
HuKyRMrgAEEe58NEywAAQR7s00TLIABBHvHhRMtAAEEe9u1Ey2AAQR77+ETLgABBHwEBRMugAEEf
BghEy8AAQR8LDkTL4ABBHxASRMwAAEEfFRREzCAAQR8aFUTMQABBHx8URMxgAEEfJBJEzIAAQR8p
DkTMoABBHy4IRMzAAEEfMwFEzOAAQR83+ETNAABBHzztRM0gAEEfQeFEzUAAQR9G1ETNYABBH0vE
RM2AAEEfULNEzaAAQR9VoUTNwABBH1qNRM3gAEEfX3dEzgAAQR9kYETOIABBH2lHRM5AAEEfbi1E
zmAAQR9zEETOgABBH3fzRM6gAEEffNREzsAAQR+Bs0TO4ABBH4aQRM8AAEEfi21EzyAAQR+QR0TP
QABBH5UgRM9gAEEfmfdEz4AAQR+ezUTPoABBH6OhRM/AAEEfqHREz+AAQR+tRUTQAABBH7IURNAg
AEEftuJE0EAAQR+7r0TQYABBH8B6RNCAAEEfxUNE0KAAQR/KC0TQwABBH87RRNDgAEEf05VE0QAA
QR/YWETRIABBH90aRNFAAEEf4dpE0WAAQR/mmETRgABBH+tVRNGgAEEf8BFE0cAAQR/0y0TR4ABB
H/mDRNIAAEEf/jpE0iAAQSAC70TSQABBIAejRNJgAEEgDFVE0oAAQSARBkTSoABBIBW1RNLAAEEg
GmNE0uAAQSAfD0TTAABBICO5RNMgAEEgKGJE00AAQSAtCkTTYABBIDGwRNOAAEEgNlVE06AAQSA6
+ETTwABBID+ZRNPgAEEgRDpE1AAAQSBI2ETUIABBIE11RNRAAEEgUhFE1GAAQSBWq0TUgABBIFtE
RNSgAEEgX9tE1MAAQSBkcETU4ABBIGkERNUAAEEgbZdE1SAAQSByKETVQABBIHa4RNVgAEEge0ZE
1YAAQSB/00TVoABBIIReRNXAAEEgiOhE1eAAQSCNcETWAABBIJH3RNYgAEEgln1E1kAAQSCbAUTW
YABBIJ+DRNaAAEEgpARE1qAAQSCohETWwABBIK0CRNbgAEEgsX9E1wAAQSC1+kTXIABBILpzRNdA
AEEgvuxE12AAQSDDY0TXgABBIMfYRNegAEEgzExE18AAQSDQvkTX4ABBINUwRNgAAEEg2Z9E2CAA
QSDeDUTYQABBIOJ6RNhgAEEg5uVE2IAAQSDrT0TYoABBIO+4RNjAAEEg9B9E2OAAQSD4hETZAABB
IPzpRNkgAEEhAUtE2UAAQSEFrUTZYABBIQoNRNmAAEEhDmtE2aAAQSESyETZwABBIRckRNngAEEh
G35E2gAAQSEf10TaIABBISQvRNpAAEEhKIVE2mAAQSEs2UTagABBITEsRNqgAEEhNX5E2sAAQSE5
z0Ta4ABBIT4eRNsAAEEhQmtE2yAAQSFGuETbQABBIUsCRNtgAEEhT0xE24AAQSFTlETboABBIVfb
RNvAAEEhXCBE2+AAQSFgZETcAABBIWSmRNwgAEEhaOhE3EAAQSFtJ0TcYABBIXFmRNyAAEEhdaNE
3KAAQSF530TcwABBIX4ZRNzgAEEhglJE3QAAQSGGiUTdIABBIYrARN1AAEEhjvRE3WAAQSGTKETd
gABBIZdaRN2gAEEhm4tE3cAAQSGfukTd4ABBIaPoRN4AAEEhqBVE3iAAQSGsQETeQABBIbBqRN5g
AEEhtJNE3oAAQSG4ukTeoABBIbzgRN7AAEEhwQRE3uAAQSHFKETfAABBIclKRN8gAEEhzWpE30AA
QSHRiUTfYABBIdWnRN+AAEEh2cRE36AAQSHd30TfwABBIeH5RN/gAEEh5hJE4AAAQSHqKUTgIABB
Ie4/ROBAAEEh8lNE4GAAQSH2Z0TggABBIfp5ROCgAEEh/olE4MAAQSICmUTg4ABBIganROEAAEEi
CrNE4SAAQSIOv0ThQABBIhLJROFgAEEiFtJE4YAAQSIa2UThoABBIh7fROHAAEEiIuRE4eAAQSIm
6ETiAABBIirqROIgAEEiLutE4kAAQSIy6kTiYABBIjbpROKAAEEiOuZE4qAAQSI+4kTiwABBIkLc
ROLgAEEiRtVE4wAAQSJKzUTjIABBIk7ERONAAEEiUrlE42AAQSJWrUTjgABBIlqgROOgAEEiXpJE
48AAQSJigkTj4ABBImZxROQAAEEial5E5CAAQSJuS0TkQABBInI2RORgAEEidiBE5IAAQSJ6CETk
oABBIn3wROTAAEEigdZE5OAAQSKFu0TlAABBIomeROUgAEEijYFE5UAAQSKRYkTlYABBIpVBROWA
AEEimSBE5aAAQSKc/UTlwABBIqDZROXgAEEipLRE5gAAQSKojUTmIABBIqxmROZAAEEisD1E5mAA
QSK0E0TmgABBIrfnROagAEEiu7pE5sAAQSK/jETm4ABBIsNdROcAAEEixy1E5yAAQSLK+0TnQABB
Is7IROdgAEEi0pRE54AAQSLWX0TnoABBItooROfAAEEi3fFE5+AAQSLhuEToAABBIuV9ROggAEEi
6UJE6EAAQSLtBUToYABBIvDHROiAAEEi9IhE6KAAQSL4SETowABBIvwGROjgAEEi/8RE6QAAQSMD
gETpIABBIwc6ROlAAEEjCvRE6WAAQSMOrETpgABBIxJkROmgAEEjFhpE6cAAQSMZzkTp4ABBIx2C
ROoAAEEjITVE6iAAQSMk5kTqQABBIyiWROpgAEEjLEVE6oAAQSMv8kTqoABBIzOfROrAAEEjN0pE
6uAAQSM69ETrAABBIz6dROsgAEEjQkVE60AAQSNF60TrYABBI0mQROuAAEEjTTRE66AAQSNQ10Tr
wABBI1R5ROvgAEEjWBpE7AAAQSNbuUTsIABBI19YROxAAEEjYvVE7GAAQSNmkUTsgABBI2orROyg
AEEjbcVE7MAAQSNxXUTs4ABBI3T1RO0AAEEjeItE7SAAQSN8IETtQABBI3+zRO1gAEEjg0ZE7YAA
QSOG2ETtoABBI4poRO3AAEEjjfdE7eAAQSORhUTuAABBI5USRO4gAEEjmJ5E7kAAQSOcKETuYABB
I5+yRO6AAEEjozpE7qAAQSOmwUTuwABBI6pHRO7gAEEjrcxE7wAAQSOxT0TvIABBI7TSRO9AAEEj
uFNE72AAQSO71ETvgABBI79TRO+gAEEjwtFE78AAQSPGTkTv4ABBI8nKRPAAAEEjzURE8CAAQSPQ
vkTwQABBI9Q2RPBgAEEj161E8IAAQSPbJETwoABBI96ZRPDAAEEj4gxE8OAAQSPlf0TxAABBI+jx
RPEgAEEj7GFE8UAAQSPv0UTxYABBI/M/RPGAAEEj9qxE8aAAQSP6GUTxwABBI/2ERPHgAEEkAO1E
8gAAQSQEVkTyIABBJAe+RPJAAEEkCyVE8mAAQSQOikTygABBJBHuRPKgAEEkFVJE8sAAQSQYtETy
4ABBJBwVRPMAAEEkH3VE8yAAQSQi1ETzQABBJCYyRPNgAEEkKY5E84AAQSQs6kTzoABBJDBFRPPA
AEEkM55E8+AAQSQ290T0AABBJDpORPQgAEEkPaRE9EAAQSRA+UT0YABBJERNRPSAAEEkR6BE9KAA
QSRK8kT0wABBJE5DRPTgAEEkUZNE9QAAQSRU4UT1IABBJFgvRPVAAEEkW3xE9WAAQSRex0T1gABB
JGISRPWgAEEkZVtE9cAAQSRoo0T14ABBJGvqRPYAAEEkbzFE9iAAQSRydkT2QABBJHW6RPZgAEEk
eP1E9oAAQSR8P0T2oABBJH9/RPbAAEEkgr9E9uAAQSSF/kT3AABBJIk8RPcgAEEkjHhE90AAQSSP
tET3YABBJJLvRPeAAEEklihE96AAQSSZYUT3wABBJJyYRPfgAEEkn89E+AAAQSSjBET4IABBJKY4
RPhAAEEkqWxE+GAAQSSsnkT4gABBJK/PRPigAEEksv9E+MAAQSS2LkT44ABBJLldRPkAAEEkvIpE
+SAAQSS/tkT5QABBJMLhRPlgAEEkxgtE+YAAQSTJNET5oABBJMxcRPnAAEEkz4NE+eAAQSTSqUT6
AABBJNXO</set>
      <set id="src_411" fmt="ptset">AAAAB3NyY180MTEAAAAAAAAAAgAAB9A/gAAAAAAAAEAAAAA/HXl9QEAAAD+RdihAgAAAP8n6IECg
AAA/+dQuQMAAAEARK1pA4AAAQCJRaUEAAABAMNeTQRAAAEA9JtJBIAAAQEeYWkEwAABAUHfRQUAA
AEBYBT9BUAAAQF52v0FgAABAY/n5QXAAAEBotWNBgAAAQGzJV0GIAABAcFEKQZAAAEBzY1JBmAAA
QHYTVkGgAABAeHEnQagAAEB6ijpBsAAAQHxp0UG4AABAfhlcQcAAAEB/oL5ByAAAQICDR0HQAABA
gSgqQdgAAECBwVNB4AAAQIJQsUHoAABAgtfgQfAAAECDWDZB+AAAQIPS1UIAAABAhEiqQgQAAECE
uoBCCAAAQIUo/EIMAABAhZSqQhAAAECF/gBCFAAAQIZlXUIYAABAhssUQhwAAECHL2dCIAAAQIeS
j0IkAABAh/S8QigAAECIVhRCLAAAQIi2uEIwAABAiRbEQjQAAECJdk5COAAAQInVakI8AABAijQn
QkAAAECKkpJCRAAAQIrwtkJIAABAi06eQkwAAECLrE9CUAAAQIwJ0UJUAABAjGcpQlgAAECMxFtC
XAAAQI0ha0JgAABAjX5cQmQAAECN2zFCaAAAQI437EJsAABAjpSOQnAAAECO8RhCdAAAQI9NjUJ4
AABAj6nuQnwAAECQBjpCgAAAQJBic0KCAABAkL6ZQoQAAECRGq1ChgAAQJF2rkKIAABAkdKfQooA
AECSLn5CjAAAQJKKTEKOAABAkuYJQpAAAECTQbVCkgAAQJOdUUKUAABAk/jcQpYAAECUVFdCmAAA
QJSvwUKaAABAlQsbQpwAAECVZmVCngAAQJXBnkKgAABAlhzHQqIAAECWd+BCpAAAQJbS6EKmAABA
ly3gQqgAAECXiMhCqgAAQJfjn0KsAABAmD5nQq4AAECYmR1CsAAAQJjzxEKyAABAmU5aQrQAAECZ
qOBCtgAAQJoDVUK4AABAml26QroAAECauA9CvAAAQJsSU0K+AABAm2yHQsAAAECbxqpCwgAAQJwg
vULEAABAnHrAQsYAAECc1LFCyAAAQJ0uk0LKAABAnYhjQswAAECd4iNCzgAAQJ4700LQAABAnpVy
QtIAAECe7wBC1AAAQJ9IfULWAABAn6HqQtgAAECf+0ZC2gAAQKBUkkLcAABAoK3MQt4AAEChBvZC
4AAAQKFgD0LiAABAobkXQuQAAECiEg9C5gAAQKJq9ULoAABAosPLQuoAAECjHJBC7AAAQKN1RELu
AABAo83nQvAAAECkJnlC8gAAQKR++kL0AABApNdqQvYAAEClL8lC+AAAQKWIF0L6AABApeBUQvwA
AECmOIBC/gAAQKaQm0MAAABApuilQwEAAECnQJ5DAgAAQKeYhUMDAABAp/BbQwQAAECoSCFDBQAA
QKif1UMGAABAqPd3QwcAAECpTwlDCAAAQKmmiUMJAABAqf34QwoAAECqVVZDCwAAQKqso0MMAABA
qwPeQw0AAECrWwdDDgAAQKuyIEMPAABArAknQxAAAECsYB1DEQAAQKy3AUMSAABArQ3UQxMAAECt
ZJVDFAAAQK27RUMVAABArhHjQxYAAECuaHBDFwAAQK6+7EMYAABArxVWQxkAAECva65DGgAAQK/B
9UMbAABAsBgqQxwAAECwbk5DHQAAQLDEYEMeAABAsRpgQx8AAECxcE9DIAAAQLHGLEMhAABAshv3
QyIAAECycbFDIwAAQLLHWUMkAABAsxzvQyUAAECzcnRDJgAAQLPH5kMnAABAtB1HQygAAEC0cpdD
KQAAQLTH1EMqAABAtR0AQysAAEC1chlDLAAAQLXHIUMtAABAthwXQy4AAEC2cPtDLwAAQLbFzkMw
AABAtxqOQzEAAEC3bzxDMgAAQLfD2UMzAABAuBhjQzQAAEC4bNxDNQAAQLjBQkM2AABAuRWXQzcA
AEC5adlDOAAAQLm+CkM5AABAuhIoQzoAAEC6ZjVDOwAAQLq6L0M8AABAuw4XQz0AAEC7Ye1DPgAA
QLu1skM/AABAvAljQ0AAAEC8XQNDQQAAQLywkUNCAABAvQQMQ0MAAEC9V3ZDRAAAQL2qzUNFAABA
vf4SQ0YAAEC+UURDRwAAQL6kZUNIAABAvvdzQ0kAAEC/Sm9DSgAAQL+dWUNLAABAv/AwQ0wAAEDA
QvVDTQAAQMCVqENOAABAwOhJQ08AAEDBOtdDUAAAQMGNU0NRAABAwd+8Q1IAAEDCMhNDUwAAQMKE
WENUAABAwtaKQ1UAAEDDKKpDVgAAQMN6uENXAABAw8yzQ1gAAEDEHpxDWQAAQMRwckNaAABAxMI2
Q1sAAEDFE+dDXAAAQMVlhkNdAABAxbcTQ14AAEDGCIxDXwAAQMZZ9ENgAABAxqtJQ2EAAEDG/ItD
YgAAQMdNu0NjAABAx57YQ2QAAEDH7+NDZQAAQMhA20NmAABAyJHAQ2cAAEDI4pNDaAAAQMkzVENp
AABAyYQBQ2oAAEDJ1J1DawAAQMolJUNsAABAynWbQ20AAEDKxf5DbgAAQMsWT0NvAABAy2aNQ3AA
AEDLtrhDcQAAQMwG0ENyAABAzFbWQ3MAAEDMpslDdAAAQMz2qkN1AABAzUZ4Q3YAAEDNljNDdwAA
QM3l20N4AABAzjVwQ3kAAEDOhPNDegAAQM7UY0N7AABAzyPAQ3wAAEDPcwtDfQAAQM/CQ0N+AABA
0BFoQ38AAEDQYHpDgAAAQNCveUOAgABA0P5mQ4EAAEDRTT9DgYAAQNGcBkOCAABA0eq6Q4KAAEDS
OVtDgwAAQNKH6kODgABA0tZlQ4QAAEDTJM5DhIAAQNNzJEOFAABA08FnQ4WAAEDUD5dDhgAAQNRd
tEOGgABA1Ku+Q4cAAEDU+bVDh4AAQNVHmkOIAABA1ZVrQ4iAAEDV4ypDiQAAQNYw1kOJgABA1n5u
Q4oAAEDWy/RDioAAQNcZZ0OLAABA12bHQ4uAAEDXtBRDjAAAQNgBTkOMgABA2E51Q40AAEDYm4pD
jYAAQNjoi0OOAABA2TV5Q46AAEDZglRDjwAAQNnPHEOPgABA2hvSQ5AAAEDaaHRDkIAAQNq1A0OR
AABA2wGAQ5GAAEDbTelDkgAAQNuaP0OSgABA2+aCQ5MAAEDcMrNDk4AAQNx+0EOUAABA3MraQ5SA
AEDdFtFDlQAAQN1itUOVgABA3a6HQ5YAAEDd+kVDloAAQN5F8EOXAABA3pGIQ5eAAEDe3Q1DmAAA
QN8of0OYgABA33PdQ5kAAEDfvylDmYAAQOAKYkOaAABA4FWIQ5qAAEDgoJpDmwAAQODrmkObgABA
4TaGQ5wAAEDhgWBDnIAAQOHMJkOdAABA4hbZQ52AAEDiYXpDngAAQOKsB0OegABA4vaBQ58AAEDj
QOhDn4AAQOOLPEOgAABA49V9Q6CAAEDkH6pDoQAAQORpxUOhgABA5LPNQ6IAAEDk/cFDooAAQOVH
okOjAABA5ZFxQ6OAAEDl2yxDpAAAQOYk1EOkgABA5m5pQ6UAAEDmt+tDpYAAQOcBWkOmAABA50q2
Q6aAAEDnk/5DpwAAQOfdNEOngABA6CZWQ6gAAEDob2ZDqIAAQOi4YkOpAABA6QFLQ6mAAEDpSiFD
qgAAQOmS5EOqgABA6duUQ6sAAEDqJDFDq4AAQOpsu0OsAABA6rUxQ6yAAEDq/ZVDrQAAQOtF5UOt
gABA644jQ64AAEDr1k1DroAAQOweZEOvAABA7GZoQ6+AAEDsrllDsAAAQOz2N0OwgABA7T4CQ7EA
AEDthbpDsYAAQO3NX0OyAABA7hTwQ7KAAEDuXG9DswAAQO6j2kOzgABA7uszQ7QAAEDvMnhDtIAA
QO95qkO1AABA78DKQ7WAAEDwB9ZDtgAAQPBOz0O2gABA8JW1Q7cAAEDw3IhDt4AAQPEjSEO4AABA
8Wn1Q7iAAEDxsI5DuQAAQPH3FUO5gABA8j2JQ7oAAEDyg+pDuoAAQPLKN0O7AABA8xByQ7uAAEDz
VppDvAAAQPOcrkO8gABA8+KwQ70AAED0KJ5DvYAAQPRuekO+AABA9LRCQ76AAED0+fhDvwAAQPU/
mkO/gABA9YUqQ8AAAED1yqZDwIAAQPYQEEPBAABA9lVmQ8GAAED2mqpDwgAAQPbf2kPCgABA9yT4
Q8MAAED3agJDw4AAQPeu+kPEAABA9/PfQ8SAAED4OLBDxQAAQPh9b0PFgABA+MIbQ8YAAED5BrRD
xoAAQPlLOkPHAABA+Y+tQ8eAAED51A1DyAAAQPoYWkPIgABA+lyUQ8kAAED6oLtDyYAAQPrk0EPK
AABA+yjRQ8qAAED7bMBDywAAQPuwnEPLgABA+/RkQ8wAAED8OBpDzIAAQPx7vUPNAABA/L9OQ82A
AED9AstDzgAAQP1GNUPOgABA/YmNQ88AAED9zNJDz4AAQP4QBEPQAABA/lMjQ9CAAED+li9D0QAA
QP7ZKEPRgABA/xwPQ9IAAED/XuND0oAAQP+hpEPTAABA/+RSQ9OAAEEAE3dD1AAAQQA0u0PUgABB
AFX2Q9UAAEEAdyhD1YAAQQCYUEPWAABBALlvQ9aAAEEA2oRD1wAAQQD7kEPXgABBARyTQ9gAAEEB
PYxD2IAAQQFefEPZAABBAX9jQ9mAAEEBoEBD2gAAQQHBFEPagABBAeHfQ9sAAEECAqBD24AAQQIj
WEPcAABBAkQGQ9yAAEECZKxD3QAAQQKFR0PdgABBAqXaQ94AAEECxmND3oAAQQLm40PfAABBAwda
Q9+AAEEDJ8dD4AAAQQNIK0PggABBA2iGQ+EAAEEDiNhD4YAAQQOpIEPiAABBA8lfQ+KAAEED6ZRD
4wAAQQQJwUPjgABBBCnkQ+QAAEEESf5D5IAAQQRqDkPlAABBBIoWQ+WAAEEEqhRD5gAAQQTKCUPm
gABBBOn0Q+cAAEEFCdZD54AAQQUpsEPoAABBBUl/Q+iAAEEFaUZD6QAAQQWJBEPpgABBBai4Q+oA
AEEFyGND6oAAQQXoBUPrAABBBgedQ+uAAEEGJy1D7AAAQQZGs0PsgABBBmYwQ+0AAEEGhaRD7YAA
QQalDkPuAABBBsRwQ+6AAEEG48hD7wAAQQcDGEPvgABBByJeQ/AAAEEHQZpD8IAAQQdgzkPxAABB
B3/5Q/GAAEEHnxpD8gAAQQe+M0PygABBB91CQ/MAAEEH/EhD84AAQQgbRUP0AABBCDo5Q/SAAEEI
WSND9QAAQQh4BUP1gABBCJbeQ/YAAEEIta1D9oAAQQjUdEP3AABBCPMxQ/eAAEEJEeVD+AAAQQkw
kEP4gABBCU8yQ/kAAEEJbcxD+YAAQQmMXEP6AABBCarjQ/qAAEEJyWBD+wAAQQnn1UP7gABBCgZB
Q/wAAEEKJKRD/IAAQQpC/kP9AABBCmFPQ/2AAEEKf5dD/gAAQQqd1UP+gABBCrwLQ/8AAEEK2jhD
/4AAQQr4XEQAAABBCxZ3RABAAEELNIlEAIAAQQtSkkQAwABBC3CSRAEAAEELjolEAUAAQQusd0QB
gABBC8pcRAHAAEEL6DhEAgAAQQwGDEQCQABBDCPWRAKAAEEMQZdEAsAAQQxfUEQDAABBDH0ARANA
AEEMmqZEA4AAQQy4REQDwABBDNXZRAQAAEEM82VEBEAAQQ0Q6UQEgABBDS5jRATAAEENS9REBQAA
QQ1pPUQFQABBDYadRAWAAEENo/REBcAAQQ3BQkQGAABBDd6HRAZAAEEN+8REBoAAQQ4Y90QGwABB
DjYiRAcAAEEOU0REB0AAQQ5wXkQHgABBDo1uRAfAAEEOqnZECAAAQQ7HdUQIQABBDuRrRAiAAEEP
AVhECMAAQQ8ePUQJAABBDzsZRAlAAEEPV+xECYAAQQ90tkQJwABBD5F4RAoAAEEPrjBECkAAQQ/K
4UQKgABBD+eIRArAAEEQBCdECwAAQRAgvUQLQABBED1KRAuAAEEQWc9EC8AAQRB2S0QMAABBEJK+
RAxAAEEQrylEDIAAQRDLi0QMwABBEOfkRA0AAEERBDVEDUAAQREgfUQNgABBETy9RA3AAEERWPRE
DgAAQRF1IkQOQABBEZFHRA6AAEERrWREDsAAQRHJeUQPAABBEeWFRA9AAEESAYhED4AAQRIdgkQP
wABBEjl0RBAAAEESVV5EEEAAQRJxP0QQgABBEo0XRBDAAEESqOdEEQAAQRLEr0QRQABBEuBtRBGA
AEES/CREEcAAQRMX0UQSAABBEzN3RBJAAEETTxNEEoAAQRNqqEQSwABBE4YzRBMAAEETobdEE0AA
QRO9MkQTgABBE9ikRBPAAEET9A5EFAAAQRQPb0QUQABBFCrIRBSAAEEURhlEFMAAQRRhYUQVAABB
FHyhRBVAAEEUl9hEFYAAQRSzB0QVwABBFM4uRBYAAEEU6UxEFkAAQRUEYkQWgABBFR9vRBbAAEEV
OnREFwAAQRVVcUQXQABBFXBlRBeAAEEVi1FEF8AAQRWmNUQYAABBFcEQRBhAAEEV2+NEGIAAQRX2
rUQYwABBFhFwRBkAAEEWLCpEGUAAQRZG20QZgABBFmGFRBnAAEEWfCZEGgAAQRaWv0QaQABBFrFP
RBqAAEEWy9hEGsAAQRbmWEQbAABBFwDQRBtAAEEXGz9EG4AAQRc1p0QbwABBF1AGRBwAAEEXal1E
HEAAQReErEQcgABBF57yRBzAAEEXuTFEHQAAQRfTZ0QdQABBF+2VRB2AAEEYB7tEHcAAQRgh2EQe
AABBGDvuRB5AAEEYVftEHoAAQRhwAEQewABBGIn9RB8AAEEYo/JEH0AAQRi930QfgABBGNfERB/A
AEEY8aFEIAAAQRkLdUQgQABBGSVCRCCAAEEZPwZEIMAAQRlYwkQhAABBGXJ3RCFAAEEZjCNEIYAA
QRmlx0QhwABBGb9jRCIAAEEZ2PdEIkAAQRnyg0QigABBGgwHRCLAAEEaJYNEIwAAQRo+90QjQABB
GlhjRCOAAEEacchEI8AAQRqLJEQkAABBGqR4RCRAAEEavcREJIAAQRrXCEQkwABBGvBERCUAAEEb
CXlEJUAAQRsipUQlgABBGzvKRCXAAEEbVOZEJgAAQRtt+0QmQABBG4cHRCaAAEEboAxEJsAAQRu5
CUQnAABBG9H+RCdAAEEb6uxEJ4AAQRwD0UQnwABBHByuRCgAAEEcNYREKEAAQRxOUkQogABBHGcY
RCjAAEEcf9ZEKQAAQRyYjEQpQABBHLE7RCmAAEEcyeJEKcAAQRzigUQqAABBHPsYRCpAAEEdE6dE
KoAAQR0sL0QqwABBHUSvRCsAAEEdXSdEK0AAQR11l0QrgABBHY4ARCvAAEEdpmFELAAAQR2+ukQs
QABBHdcMRCyAAEEd71VELMAAQR4Hl0QtAABBHh/SRC1AAEEeOAVELYAAQR5QMEQtwABBHmhTRC4A
AEEegG9ELkAAQR6Yg0QugABBHrCPRC7AAEEeyJRELwAAQR7gkUQvQABBHviHRC+AAEEfEHVEL8AA
QR8oW0QwAABBH0A6RDBAAEEfWBFEMIAAQR9v4UQwwABBH4epRDEAAEEfn2lEMUAAQR+3IkQxgABB
H87TRDHAAEEf5n1EMgAAQR/+H0QyQABBIBW6RDKAAEEgLU1EMsAAQSBE2UQzAABBIFxeRDNAAEEg
c9pEM4AAQSCLUEQzwABBIKK9RDQAAEEguiRENEAAQSDRg0Q0gABBIOjaRDTAAEEhACpENQAAQSEX
c0Q1QABBIS60RDWAAEEhRe1ENcAAQSFdIEQ2AABBIXRLRDZAAEEhi25ENoAAQSGiikQ2wABBIbmf
RDcAAEEh0KxEN0AAQSHnskQ3gABBIf6xRDfAAEEiFahEOAAAQSIsmEQ4QABBIkOBRDiAAEEiWmJE
OMAAQSJxPEQ5AABBIogPRDlAAEEintpEOYAAQSK1nkQ5wABBIsxbRDoAAEEi4xFEOkAAQSL5v0Q6
gABBIxBmRDrAAEEjJwZEOwAAQSM9nkQ7QABBI1QvRDuAAEEjarpEO8AAQSOBPEQ8AABBI5e4RDxA
AEEjrixEPIAAQSPEmkQ8wABBI9sARD0AAEEj8V5EPUAAQSQHtkQ9gABBJB4HRD3AAEEkNFBEPgAA
QSRKkkQ+QABBJGDNRD6AAEEkdwFEPsAAQSSNLkQ/AABBJKNURD9AAEEkuXJEP4AAQSTPikQ/wABB
JOWaREAAAEEk+6NEQEAAQSURpkRAgABBJSehREDAAEElPZVEQQAAQSVTgkRBQABBJWloREGAAEEl
f0dEQcAAQSWVH0RCAABBJarwREJAAEElwLpEQoAAQSXWfERCwABBJew4REMAAEEmAe1EQ0AAQSYX
m0RDgABBJi1CREPAAEEmQuJERAAAQSZYe0REQABBJm4NRESAAEEmg5hERMAAQSaZHERFAABBJq6a
REVAAEEmxBBERYAAQSbZf0RFwABBJu7oREYAAEEnBEpERkAAQScZpERGgABBJy74REbAAEEnREVE
RwAAQSdZi0RHQABBJ27LREeAAEEnhANER8AAQSeZNURIAABBJ65fREhAAEEnw4NESIAAQSfYoERI
wABBJ+23REkAAEEoAsZESUAAQSgXz0RJgABBKCzRREnAAEEoQcxESgAAQShWwERKQABBKGuuREqA
AEEogJVESsAAQSiVdURLAABBKKpOREtAAEEovyFES4AAQSjT7URLwABBKOiyREwAAEEo/XBETEAA
QSkSKERMgABBKSbZREzAAEEpO4RETQAAQSlQJ0RNQABBKWTERE2AAEEpeVtETcAAQSmN60ROAABB
KaJ0RE5AAEEptvZEToAAQSnLckROwABBKd/nRE8AAEEp9FZET0AAQSoIvkRPgABBKh0fRE/AAEEq
MXpEUAAAQSpFzkRQQABBKlocRFCAAEEqbmNEUMAAQSqCo0RRAABBKpbdRFFAAEEqqxFEUYAAQSq/
PkRRwABBKtNkRFIAAEEq54REUkAAQSr7nURSgABBKw+wRFLAAEErI7xEUwAAQSs3wkRTQABBK0vB
RFOAAEErX7pEU8AAQStzrERUAABBK4eYRFRAAEErm35EVIAAQSuvXURUwABBK8M1RFUAAEEr1whE
VUAAQSvq00RVgABBK/6ZRFXAAEEsElhEVgAAQSwmEERWQABBLDnCRFaAAEEsTW5EVsAAQSxhE0RX
AABBLHSyRFdAAEEsiEtEV4AAQSyb3URXwABBLK9pRFgAAEEswu9EWEAAQSzWbkRYgABBLOnnRFjA
AEEs/VlEWQAAQS0QxkRZQABBLSQsRFmAAEEtN4tEWcAAQS1K5URaAABBLV44RFpAAEEtcYVEWoAA
QS2EzERawABBLZgMRFsAAEEtq0ZEW0AAQS2+ekRbgABBLdGnRFvAAEEt5M9EXAAAQS338ERcQABB
LgsLRFyAAEEuHiBEXMAAQS4xLkRdAABBLkQ3RF1AAEEuVzlEXYAAQS5qNURdwABBLn0rRF4AAEEu
kBtEXkAAQS6jBERegABBLrXoRF7AAEEuyMVEXwAAQS7bnERfQABBLu5tRF+AAEEvAThEX8AAQS8T
/URgAABBLya8RGBAAEEvOXREYIAAQS9MJ0RgwABBL17TRGEAAEEvcXlEYUAAQS+EGkRhgABBL5a0
RGHAAEEvqUhEYgAAQS+71kRiQABBL85fRGKAAEEv4OFEYsAAQS/zXURjAABBMAXTRGNAAEEwGENE
Y4AAQTAqrURjwABBMD0RRGQAAEEwT29EZEAAQTBhyERkgABBMHQaRGTAAEEwhmZEZQAAQTCYrERl
QABBMKrtRGWAAEEwvSdEZcAAQTDPW0RmAABBMOGKRGZAAEEw87JEZoAAQTEF1URmwABBMRfyRGcA
AEExKglEZ0AAQTE8GkRngABBMU4lRGfAAEExYCpEaAAAQTFyKkRoQABBMYQjRGiAAEExlhdEaMAA
QTGoBURpAABBMbntRGlAAEExy89EaYAAQTHdq0RpwABBMe+CRGoAAEEyAVNEakAAQTITHkRqgABB
MiTjRGrAAEEyNqJEawAAQTJIXERrQABBMloQRGuAAEEya75Ea8AAQTJ9ZkRsAABBMo8IRGxAAEEy
oKVEbIAAQTKyPERswABBMsPORG0AAEEy1VlEbUAAQTLm30RtgABBMvhfRG3AAEEzCdpEbgAAQTMb
TkRuQABBMyy+RG6AAEEzPidEbsAAQTNPi0RvAABBM2DpRG9AAEEzckFEb4AAQTODlERvwABBM5Th
RHAAAEEzpihEcEAAQTO3akRwgABBM8inRHDAAEEz2d1EcQAAQTPrDkRxQABBM/w6RHGAAEE0DV9E
ccAAQTQegERyAABBNC+aRHJAAEE0QK9EcoAAQTRRv0RywABBNGLJRHMAAEE0c81Ec0AAQTSEzERz
gABBNJXFRHPAAEE0prlEdAAAQTS3p0R0QABBNMiQRHSAAEE02XNEdMAAQTTqUER1AABBNPspRHVA
AEE1C/tEdYAAQTUcyUR1wABBNS2QRHYAAEE1PlJEdkAAQTVPD0R2gABBNV/HRHbAAEE1cHhEdwAA
QTWBJUR3QABBNZHMRHeAAEE1om1Ed8AAQTWzCUR4AABBNcOgRHhAAEE11DFEeIAAQTXkvUR4wABB
NfVERHkAAEE2BcVEeUAAQTYWQUR5gABBNia3RHnAAEE2NyhEegAAQTZHlER6QABBNlf6RHqAAEE2
aFtEesAAQTZ4tkR7AABBNokNRHtAAEE2mV1Ee4AAQTapqUR7wABBNrnvRHwAAEE2yjBEfEAAQTba
bER8gABBNuqiRHzAAEE2+tNEfQAAQTcK/0R9QABBNxslRH2AAEE3K0dEfcAAQTc7Y0R+AABBN0t5
RH5AAEE3W4tEfoAAQTdrl0R+wABBN3ueRH8AAEE3i6BEf0AAQTebnER/gABBN6uTRH/AAEE3u4VE
gAAAQTfLckSAIABBN9taRIBAAEE36z1EgGAAQTf7GkSAgABBOAryRICgAEE4GsVEgMAAQTgqk0SA
4ABBODpbRIEAAEE4Sh9EgSAAQThZ3USBQABBOGmWRIFgAEE4eUpEgYAAQTiI+USBoABBOJijRIHA
AEE4qEhEgeAAQTi350SCAABBOMeCRIIgAEE41xdEgkAAQTjmqESCYABBOPYzRIKAAEE5BblEgqAA
QTkVOkSCwABBOSS2RILgAEE5NC1EgwAAQTlDn0SDIABBOVMMRINAAEE5YnREg2AAQTlx1kSDgABB
OYE0RIOgAEE5kI1Eg8AAQTmf4USD4ABBOa8wRIQAAEE5vnlEhCAAQTnNvkSEQABBOdz+RIRgAEE5
7DlEhIAAQTn7bkSEoABBOgqfRITAAEE6GctEhOAAQToo8kSFAABBOjgURIUgAEE6RzFEhUAAQTpW
SUSFYABBOmVdRIWAAEE6dGtEhaAAQTqDdESFwABBOpJ5RIXgAEE6oXhEhgAAQTqwc0SGIABBOr9p
RIZAAEE6zllEhmAAQTrdRUSGgABBOuwsRIagAEE6+w9EhsAAQTsJ7ESG4ABBOxjFRIcAAEE7J5hE
hyAAQTs2Z0SHQABBO0UxRIdgAEE7U/ZEh4AAQTtit0SHoABBO3FyRIfAAEE7gClEh+AAQTuO20SI
AABBO52IRIggAEE7rDBEiEAAQTu61ESIYABBO8lzRIiAAEE72A1EiKAAQTvmokSIwABBO/UyRIjg
AEE8A75EiQAAQTwSRUSJIABBPCDHRIlAAEE8L0VEiWAAQTw9vUSJgABBPEwxRImgAEE8WqFEicAA
QTxpC0SJ4ABBPHdxRIoAAEE8hdJEiiAAQTyUL0SKQABBPKKGRIpgAEE8sNlEioAAQTy/KESKoABB
PM1yRIrAAEE827dEiuAAQTzp90SLAABBPPgzRIsgAEE9BmpEi0AAQT0UnESLYABBPSLKRIuAAEE9
MPNEi6AAQT0/GESLwABBPU04RIvgAEE9W1NEjAAAQT1pakSMIABBPXd8RIxAAEE9hYpEjGAAQT2T
k0SMgABBPaGXRIygAEE9r5dEjMAAQT29kkSM4ABBPcuJRI0AAEE92XtEjSAAQT3naESNQABBPfVR
RI1gAEE+AzZEjYAAQT4RFkSNoABBPh7xRI3AAEE+LMhEjeAAQT46mkSOAABBPkhoRI4gAEE+VjFE
jkAAQT5j9kSOYABBPnG2RI6AAEE+f3JEjqAAQT6NKUSOwABBPprcRI7gAEE+qItEjwAAQT62NESP
IABBPsPaRI9AAEE+0XtEj2AAQT7fF0SPgABBPuywRI+gAEE++kNEj8AAQT8H0kSP4ABBPxVdRJAA
AEE/IuREkCAAQT8wZUSQQABBPz3jRJBgAEE/S1xEkIAAQT9Y0USQoABBP2ZBRJDAAEE/c61EkOAA
QT+BFUSRAABBP454RJEgAEE/m9dEkUAAQT+pMUSRYABBP7aHRJGAAEE/w9lEkaAAQT/RJkSRwABB
P95vRJHgAEE/67REkgAAQT/49ESSIABBQAYwRJJAAEFAE2hEkmAAQUAgnESSgABBQC3LRJKgAEFA
OvVEksAAQUBIHESS4ABBQFU+RJMAAEFAYlxEkyAAQUBvdkSTQABBQHyLRJNgAEFAiZxEk4AAQUCW
qUSToABBQKOxRJPAAEFAsLZEk+AAQUC9tkSUAABBQMqxRJQgAEFA16lElEAAQUDknESUYABBQPGL
RJSAAEFA/nZElKAAQUELXUSUwABBQRg/RJTgAEFBJR5ElQAAQUEx+ESVIABBQT7NRJVAAEFBS59E
lWAAQUFYbUSVgABBQWU2RJWgAEFBcftElcAAQUF+vESV4ABBQYt5RJYAAEFBmDFEliAAQUGk5kSW
QABBQbGWRJZgAEFBvkJEloAAQUHK6kSWoABBQdeORJbAAEFB5C5EluAAQUHwyUSXAABBQf1hRJcg
AEFCCfREl0AAQUIWhESXYABBQiMPRJeAAEFCL5ZEl6AAQUI8GUSXwABBQkiYRJfgAEFCVRNEmAAA
QUJhikSYIABBQm38RJhAAEFCemtEmGAAQUKG1kSYgABBQpM8RJigAEFCn59EmMAAQUKr/USY4ABB
QrhYRJkAAEFCxK5EmSAAQULRAESZQABBQt1PRJlgAEFC6ZlEmYAAQUL130SZoABBQwIhRJnAAEFD
DmBEmeAAQUMamkSaAABBQybQRJogAEFDMwNEmkAAQUM/MUSaYABBQ0tbRJqAAEFDV4JEmqAAQUNj
pESawABBQ2/DRJrgAEFDe91EmwAAQUOH9ESbIABBQ5QGRJtAAEFDoBVEm2AAQUOsIESbgABBQ7gn
RJugAEFDxCpEm8AAQUPQKESb4ABBQ9wkRJwAAEFD6BtEnCAAQUP0DkScQABBQ//9RJxgAEFEC+lE
nIAAQUQX0EScoABBRCO0RJzAAEFEL5REnOAAQUQ7cESdAABBREdIRJ0gAEFEUxxEnUAAQURe7ESd
YABBRGq5RJ2AAEFEdoFEnaAAQUSCRkSdwABBRI4HRJ3gAEFEmcREngAAQUSlfUSeIABBRLEzRJ5A
AEFEvOREnmAAQUTIkkSegABBRNQ8RJ6gAEFE3+JEnsAAQUTrhUSe4ABBRPcjRJ8AAEFFAr5EnyAA
QUUOVUSfQABBRRnoRJ9gAEFFJXhEn4AAQUUxA0SfoABBRTyLRJ/AAEFFSA9En+AAQUVTkESgAABB
RV8MRKAgAEFFaoVEoEAAQUV1+0SgYABBRYFsRKCAAEFFjNpEoKAAQUWYRESgwABBRaOqRKDgAEFF
rwxEoQAAQUW6a0ShIABBRcXGRKFAAEFF0R5EoWAAQUXccUShgABBRefBRKGgAEFF8w5EocAAQUX+
VkSh4ABBRgmbRKIAAEFGFNxEoiAAQUYgGkSiQABBRitURKJgAEFGNopEooAAQUZBvUSioABBRkzs
RKLAAEFGWBdEouAAQUZjP0SjAABBRm5jRKMgAEFGeYNEo0AAQUaEoESjYABBRo+5RKOAAEFGms5E
o6AAQUal4ESjwABBRrDvRKPgAEFGu/lEpAAAQUbHAESkIABBRtIERKRAAEFG3QREpGAAQUboAESk
gABBRvL5RKSgAEFG/e5EpMAAQUcI30Sk4ABBRxPNRKUAAEFHHrhEpSAAQUcpn0SlQABBRzSCRKVg
AEFHP2JEpYAAQUdKPkSloABBR1UXRKXAAEFHX+xEpeAAQUdqvUSmAABBR3WMRKYgAEFHgFZEpkAA
QUeLHUSmYABBR5XhRKaAAEFHoKFEpqAAQUerXUSmwABBR7YWRKbgAEFHwMxEpwAAQUfLfkSnIABB
R9YsRKdAAEFH4NdEp2AAQUfrf0SngABBR/YjRKegAEFIAMREp8AAQUgLYUSn4ABBSBX7RKgAAEFI
IJFEqCAAQUgrJESoQABBSDWzRKhgAEFIQD9EqIAAQUhKx0SooABBSFVMRKjAAEFIX85EqOAAQUhq
TESpAABBSHTHRKkgAEFIfz5EqUAAQUiJskSpYABBSJQjRKmAAEFInpBEqaAAQUio+kSpwABBSLNg
RKngAEFIvcNEqgAAQUjII0SqIABBSNJ/RKpAAEFI3NhEqmAAQUjnLUSqgABBSPF/RKqgAEFI+85E
qsAAQUkGGUSq4ABBSRBhRKsAAEFJGqZEqyAAQUkk50SrQABBSS8lRKtgAEFJOWBEq4AAQUlDl0Sr
oABBSU3LRKvAAEFJV/xEq+AAQUliKUSsAABBSWxTRKwgAEFJdnlErEAAQUmAnUSsYABBSYq9RKyA
AEFJlNpErKAAQUme80SswABBSakJRKzgAEFJsxxErQAAQUm9LEStIABBScc4RK1AAEFJ0UFErWAA
QUnbR0StgABBSeVKRK2gAEFJ70lErcAAQUn5RUSt4ABBSgM+RK4AAEFKDTNEriAAQUoXJUSuQABB
SiEURK5gAEFKKwBEroAAQUo06USuoABBSj7ORK7AAEFKSLBEruAAQUpSj0SvAABBSlxrRK8gAEFK
ZkNEr0AAQUpwGESvYABBSnnqRK+AAEFKg7lEr6AAQUqNhUSvwABBSpdNRK/gAEFKoRNEsAAAQUqq
1USwIABBSrSURLBAAEFKvk9EsGAAQUrICESwgABBStG9RLCgAEFK229EsMAAQUrlH0Sw4ABBSu7K
RLEAAEFK+HNEsSAAQUsCGUSxQABBSwu7RLFgAEFLFVtEsYAAQUse90SxoABBSyiQRLHAAEFLMiZE
seAAQUs7uUSyAABBS0VIRLIgAEFLTtVEskAAQUtYX0SyYABBS2HlRLKAAEFLa2hEsqAAQUt06ESy
wABBS35mRLLgAEFLh+BEswAAQUuRVkSzIABBS5rKRLNAAEFLpDtEs2AAQUutqUSzgABBS7cTRLOg
AEFLwHtEs8AAQUvJ30Sz4ABBS9NBRLQAAEFL3J9EtCAAQUvl+kS0QABBS+9TRLRgAEFL+KhEtIAA
QUwB+kS0oABBTAtJRLTAAEFMFJVEtOAAQUwd30S1AABBTCclRLUgAEFMMGhEtUAAQUw5qES1YABB
TELlRLWAAEFMTB9EtaAAQUxVVkS1wABBTF6KRLXgAEFMZ7tEtgAAQUxw6US2IABBTHoURLZAAEFM
gzxEtmAAQUyMYUS2gABBTJWDRLagAEFMnqJEtsAAQUynvkS24ABBTLDYRLcAAEFMue5EtyAAQUzD
AUS3QABBTMwRRLdgAEFM1R9Et4AAQUzeKUS3oABBTOcxRLfAAEFM8DVEt+AAQUz5N0S4AABBTQI2
RLggAEFNCzFEuEAAQU0UKkS4YABBTR0gRLiAAEFNJhNEuKAAQU0vA0S4wABBTTfwRLjgAEFNQNpE
uQAAQU1JwkS5IABBTVKmRLlAAEFNW4hEuWAAQU1kZ0S5gABBTW1CRLmgAEFNdhtEucAAQU1+8US5
4ABBTYfERLoAAEFNkJVEuiAAQU2ZYkS6QABBTaItRLpgAEFNqvREuoAAQU2zuUS6oABBTbx7RLrA
AEFNxTpEuuAAQU3N90S7AABBTdawRLsgAEFN32dEu0AAQU3oGkS7YABBTfDLRLuAAEFN+XlEu6AA
QU4CJUS7wABBTgrNRLvgAEFOE3NEvAAAQU4cFkS8IABBTiS2RLxAAEFOLVNEvGAAQU417US8gABB
Tj6FRLygAEFORxpEvMAAQU5PrES84ABBTlg7RL0AAEFOYMdEvSAAQU5pUUS9QABBTnHYRL1gAEFO
elxEvYAAQU6C3US9oABBTotcRL3AAEFOk9hEveAAQU6cUUS+AABBTqTHRL4gAEFOrTtEvkAAQU61
rES+YABBTr4aRL6AAEFOxoVEvqAAQU7O7kS+wABBTtdTRL7gAEFO37dEvwAAQU7oF0S/IABBTvB1
RL9AAEFO+M9Ev2AAQU8BKES/gABBTwl9RL+gAEFPEdBEv8AAQU8aIES/4ABBTyJtRMAAAEFPKrhE
wCAAQU8zAETAQABBTztFRMBgAEFPQ4hEwIAAQU9LyETAoABBT1QFRMDAAEFPXEBEwOAAQU9keETB
AABBT2ytRMEgAEFPdN9EwUAAQU99D0TBYABBT4U8RMGAAEFPjWdEwaAAQU+Vj0TBwABBT520RMHg
AEFPpddEwgAAQU+t90TCIABBT7YURMJAAEFPvi9EwmAAQU/GR0TCgABBT85cRMKgAEFP1m9EwsAA
QU/ef0TC4ABBT+aNRMMAAEFP7phEwyAAQU/2oETDQABBT/6lRMNgAEFQBqlEw4AAQVAOqUTDoABB
UBanRMPAAEFQHqJEw+AAQVAmm0TEAABBUC6RRMQgAEFQNoRExEAAQVA+dUTEYABBUEZkRMSAAEFQ
Tk9ExKAAQVBWOUTEwABBUF4fRMTgAEFQZgNExQAAQVBt5UTFIABBUHXERMVAAEFQfaBExWAAQVCF
ekTFgABBUI1RRMWgAEFQlSZExcAAQVCc+ETF4ABBUKTHRMYAAEFQrJVExiAAQVC0X0TGQABBULwn
RMZgAEFQw+1ExoAAQVDLr0TGoABBUNNwRMbAAEFQ2y5ExuAAQVDi6UTHAABBUOqiRMcgAEFQ8lhE
x0AAQVD6DETHYABBUQG+RMeAAEFRCWxEx6AAQVERGUTHwABBURjDRMfgAEFRIGpEyAAAQVEoD0TI
IABBUS+xRMhAAEFRN1FEyGAAQVE+70TIgABBUUaKRMigAEFRTiJEyMAAQVFVuETI4ABBUV1MRMkA
AEFRZN1EySAAQVFsbETJQABBUXP4RMlgAEFRe4FEyYAAQVGDCUTJoABBUYqORMnAAEFRkhBEyeAA
QVGZkETKAABBUaENRMogAEFRqIhEykAAQVGwAUTKYABBUbd3RMqAAEFRvutEyqAAQVHGXUTKwABB
Uc3LRMrgAEFR1ThEywAAQVHcokTLIABBUeQKRMtAAEFR629Ey2AAQVHy0kTLgABBUfozRMugAEFS
AZFEy8AAQVII7ETL4ABBUhBGRMwAAEFSF51EzCAAQVIe8UTMQABBUiZDRMxgAEFSLZNEzIAAQVI0
4UTMoABBUjwsRMzAAEFSQ3REzOAAQVJKu0TNAABBUlH/RM0gAEFSWUBEzUAAQVJggETNYABBUme8
RM2AAEFSbvdEzaAAQVJ2L0TNwABBUn1lRM3gAEFShJlEzgAAQVKLykTOIABBUpL4RM5AAEFSmiVE
zmAAQVKhT0TOgABBUqh3RM6gAEFSr5xEzsAAQVK2wETO4ABBUr3hRM8AAEFSxP9EzyAAQVLMG0TP
QABBUtM1RM9gAEFS2k1Ez4AAQVLhYkTPoABBUuh1RM/AAEFS74ZEz+AAQVL2lETQAABBUv2gRNAg
AEFTBKpE0EAAQVMLskTQYABBUxK3RNCAAEFTGbpE0KAAQVMgu0TQwABBUye5RNDgAEFTLrZE0QAA
QVM1r0TRIABBUzynRNFAAEFTQ5xE0WAAQVNKkETRgABBU1GARNGgAEFTWG9E0cAAQVNfW0TR4ABB
U2ZFRNIAAEFTbS1E0iAAQVN0E0TSQABBU3r2RNJgAEFTgddE0oAAQVOItkTSoABBU4+TRNLAAEFT
lm5E0uAAQVOdRkTTAABBU6QcRNMgAEFTqvBE00AAQVOxwUTTYABBU7iQRNOAAEFTv15E06AAQVPG
KUTTwABBU8zxRNPgAEFT07hE1AAAQVPafETUIABBU+E+RNRAAEFT5/5E1GAAQVPuvETUgABBU/V3
RNSgAEFT/DFE1MAAQVQC6ETU4ABBVAmdRNUAAEFUEFBE1SAAQVQXAUTVQABBVB2vRNVgAEFUJFtE
1YAAQVQrBUTVoABBVDGtRNXAAEFUOFNE1eAAQVQ+90TWAABBVEWYRNYgAEFUTDhE1kAAQVRS1UTW
YABBVFlwRNaAAEFUYAlE1qAAQVRmoETWwABBVG00RNbgAEFUc8dE1wAAQVR6V0TXIABBVIDlRNdA
AEFUh3JE12AAQVSN/ETXgABBVJSDRNegAEFUmwlE18AAQVShjUTX4ABBVKgORNgAAEFUro5E2CAA
QVS1C0TYQABBVLuGRNhgAEFUwf9E2IAAQVTIdkTYoABBVM7rRNjAAEFU1V5E2OAAQVTbz0TZAABB
VOI9RNkgAEFU6KpE2UAAQVTvFETZYABBVPV8RNmAAEFU++NE2aAAQVUCR0TZwABBVQipRNngAEFV
DwlE2gAAQVUVZ0TaIABBVRvDRNpAAEFVIh1E2mAAQVUodUTagABBVS7KRNqgAEFVNR5E2sAAQVU7
cETa4ABBVUG/RNsAAEFVSA1E2yAAQVVOWETbQABBVVSiRNtgAEFVWulE24AAQVVhLkTboABBVWdy
RNvAAEFVbbNE2+AAQVVz8kTcAABBVXovRNwgAEFVgGtE3EAAQVWGpETcYABBVYzbRNyAAEFVkxBE
3KAAQVWZQ0TcwABBVZ90RNzgAEFVpaNE3QAAQVWr0ETdIABBVbH8RN1AAEFVuCVE3WAAQVW+TETd
gABBVcRxRN2gAEFVypRE3cAAQVXQtUTd4ABBVdbURN4AAEFV3PFE3iAAQVXjDETeQABBVekmRN5g
AEFV7z1E3oAAQVX1UkTeoABBVftlRN7AAEFWAXdE3uAAQVYHhkTfAABBVg2TRN8gAEFWE59E30AA
QVYZqETfYABBVh+wRN+AAEFWJbVE36AAQVYruUTfwABBVjG6RN/gAEFWN7pE4AAAQVY9uETgIABB
VkOzROBAAEFWSa1E4GAAQVZPpUTggABBVlWbROCgAEFWW49E4MAAQVZhgUTg4ABBVmdxROEAAEFW
bV9E4SAAQVZzTEThQABBVnk2ROFgAEFWfx9E4YAAQVaFBUThoABBVorqROHAAEFWkMxE4eAAQVaW
rUTiAABBVpyMROIgAEFWomlE4kAAQVaoRETiYABBVq4dROKAAEFWs/VE4qAAQVa5ykTiwABBVr+e
ROLgAEFWxW9E4wAAQVbLP0TjIABBVtENRONAAEFW1tlE42AAQVbco0TjgABBVuJrROOgAEFW6DFE
48AAQVbt9kTj4ABBVvO5ROQAAEFW+XlE5CAAQVb/OETkQABBVwT1RORgAEFXCrBE5IAAQVcQakTk
oABBVxYhROTAAEFXG9ZE5OAAQVchikTlAABBVyc8ROUgAEFXLOxE5UAAQVcymkTlYABBVzhHROWA
AEFXPfFE5aAAQVdDmkTlwABBV0lBROXgAEFXTuZE5gAAQVdUiUTmIABBV1oqROZAAEFXX8pE5mAA
QVdlZ0TmgABBV2sDROagAEFXcJ1E5sAAQVd2NUTm4ABBV3vMROcAAEFXgWBE5yAAQVeG80TnQABB
V4yEROdgAEFXkhNE54AAQVeXoUTnoABBV50sROfAAEFXorZE5+AAQVeoPkToAABBV63EROggAEFX
s0lE6EAAQVe4y0ToYABBV75MROiAAEFXw8tE6KAAQVfJSETowABBV87EROjgAEFX1D1E6QAAQVfZ
tUTpIABBV98rROlAAEFX5KBE6WAAQVfqEkTpgABBV++DROmgAEFX9PJE6cAAQVf6YETp4ABBV//L
ROoAAEFYBTVE6iAAQVgKnUTqQABBWBADROpgAEFYFWhE6oAAQVgay0TqoABBWCAsROrAAEFYJYtE
6uAAQVgq6UTrAABBWDBEROsgAEFYNZ5E60AAQVg690TrYABBWEBNROuAAEFYRaJE66AAQVhK9UTr
wABBWFBHROvgAEFYVZdE7AAAQVha5UTsIABBWGAxROxAAEFYZXtE7GAAQVhqxETsgABBWHALROyg
AEFYdVFE7MAAQVh6lETs4ABBWH/WRO0AAEFYhRdE7SAAQViKVUTtQABBWI+SRO1gAEFYlM1E7YAA
QViaB0TtoABBWJ8/RO3AAEFYpHVE7eAAQVipqUTuAABBWK7cRO4gAEFYtA1E7kAAQVi5PETuYABB
WL5qRO6AAEFYw5ZE7qAAQVjIwETuwABBWM3pRO7gAEFY0xBE7wAAQVjYNUTvIABBWN1ZRO9AAEFY
4ntE72AAQVjnm0TvgABBWOy6RO+gAEFY8ddE78AAQVj28kTv4ABBWPwMRPAAAEFZASRE8CAAQVkG
OkTwQABBWQtPRPBgAEFZEGJE8IAAQVkVc0TwoABBWRqDRPDAAEFZH5FE8OAAQVkknkTxAABBWSmp
RPEgAEFZLrJE8UAAQVkzuUTxYABBWTi/RPGAAEFZPcRE8aAAQVlCx0TxwABBWUfIRPHgAEFZTMdE
8gAAQVlRxUTyIABBWVbBRPJAAEFZW7xE8mAAQVlgtUTygABBWWWsRPKgAEFZaqJE8sAAQVlvlkTy
4ABBWXSJRPMAAEFZeXpE8yAAQVl+aUTzQABBWYNXRPNgAEFZiENE84AAQVmNLkTzoABBWZIXRPPA
AEFZlv5E8+AAQVmb5ET0AABBWaDIRPQgAEFZpatE9EAAQVmqjET0YABBWa9rRPSAAEFZtElE9KAA
QVm5JUT0wABBWb4ARPTgAEFZwtlE9QAAQVnHsUT1IABBWcyHRPVAAEFZ0VtE9WAAQVnWLkT1gABB
WdsARPWgAEFZ389E9cAAQVnknkT14ABBWelqRPYAAEFZ7jVE9iAAQVny/0T2QABBWffHRPZgAEFZ
/I1E9oAAQVoBUkT2oABBWgYWRPbAAEFaCtdE9uAAQVoPmET3AABBWhRWRPcgAEFaGRRE90AAQVod
z0T3YABBWiKJRPeAAEFaJ0JE96AAQVor+UT3wABBWjCuRPfgAEFaNWJE+AAAQVo6FUT4IABBWj7G
RPhAAEFaQ3VE+GAAQVpII0T4gABBWkzQRPigAEFaUXtE+MAAQVpWJET44ABBWlrMRPkAAEFaX3JE
+SAAQVpkF0T5QABBWmi6RPlgAEFabVxE+YAAQVpx/UT5oABBWnabRPnAAEFaezlE+eAAQVp/1UT6
AABBWoRv</set>
      <set id="src_511" fmt="ptset">AAAAB3NyY181MTEAAAAAAAAAAgAAB9A/gAAAAAAAAEAAAAA/IKA2QEAAAD+UrOlAgAAAP87hBkCg
AABAADmoQMAAAEAVWG5A4AAAQCdas0EAAABANrk/QRAAAEBD2tZBIAAAQE8W3EEwAABAWLeSQUAA
AEBg/ANBUAAAQGgZsUFgAABAbj36QXAAAEBzj1RBgAAAQHguUkGIAABAfDaIQZAAAEB/v1FBmAAA
QIFuNUGgAABAgs9FQagAAECECedBsAAAQIUkFEG4AABAhiLYQcAAAECHCnRByAAAQIfehEHQAABA
iKIRQdgAAECJV65B4AAAQIoBhUHoAABAiqFrQfAAAECLOOxB+AAAQIvJV0IAAABAjFPFQgQAAECM
2SVCCAAAQI1aP0IMAABAjde9QhAAAECOUi5CFAAAQI7KC0IYAABAjz+6QhwAAECPs5BCIAAAQJAl
10IkAABAkJbMQigAAECRBqJCLAAAQJF1hUIwAABAkeOZQjQAAECSUP5COAAAQJK9zkI8AABAkyoe
QkAAAECTlgJCRAAAQJQBiUJIAABAlGzBQkwAAECU17RCUAAAQJVCbEJUAABAlazwQlgAAECWF0lC
XAAAQJaBekJgAABAluuJQmQAAECXVXtCaAAAQJe/UUJsAABAmCkQQnAAAECYkrlCdAAAQJj8T0J4
AABAmWXSQnwAAECZz0ZCgAAAQJo4qkKCAABAmqIAQoQAAECbC0lChgAAQJt0hkKIAABAm922QooA
AECcRtpCjAAAQJyv9EKOAABAnRkDQpAAAECdggdCkgAAQJ3rAUKUAABAnlPxQpYAAECevNdCmAAA
QJ8ltEKaAABAn46GQpwAAECf91BCngAAQKBgD0KgAABAoMjGQqIAAEChMXJCpAAAQKGaFkKmAABA
ogKwQqgAAECia0FCqgAAQKLTyEKsAABAozxHQq4AAECjpLxCsAAAQKQNJ0KyAABApHWJQrQAAECk
3eJCtgAAQKVGMkK4AABApa54QroAAECmFrVCvAAAQKZ+6EK+AABApucSQsAAAECnTzJCwgAAQKe3
SkLEAABAqB9XQsYAAECoh1tCyAAAQKjvVkLKAABAqVdHQswAAECpvy5CzgAAQKonDELQAABAqo7g
QtIAAECq9qpC1AAAQKtea0LWAABAq8YiQtgAAECsLdBC2gAAQKyVc0LcAABArP0NQt4AAECtZJ1C
4AAAQK3MJELiAABArjOgQuQAAECumxNC5gAAQK8Ce0LoAABAr2naQuoAAECv0S9C7AAAQLA4eULu
AABAsJ+6QvAAAECxBvFC8gAAQLFuHUL0AABAsdVAQvYAAECyPFhC+AAAQLKjZ0L6AABAswprQvwA
AECzcWVC/gAAQLPYVEMAAABAtD86QwEAAEC0phVDAgAAQLUM5kMDAABAtXOsQwQAAEC12mlDBQAA
QLZBGkMGAABAtqfCQwcAAEC3Dl9DCAAAQLd08UMJAABAt9t6QwoAAEC4QfdDCwAAQLioakMMAABA
uQ7TQw0AAEC5dTBDDgAAQLnbhEMPAABAukHMQxAAAEC6qApDEQAAQLsOPkMSAABAu3RmQxMAAEC7
2oRDFAAAQLxAl0MVAABAvKafQxYAAEC9DJxDFwAAQL1yj0MYAABAvdh3QxkAAEC+PlNDGgAAQL6k
JUMbAABAvwnsQxwAAEC/b6hDHQAAQL/VWUMeAABAwDr/Qx8AAEDAoJlDIAAAQMEGKUMhAABAwWut
QyIAAEDB0SdDIwAAQMI2lUMkAABAwpv4QyUAAEDDAVBDJgAAQMNmnEMnAABAw8vdQygAAEDEMRND
KQAAQMSWPkMqAABAxPtdQysAAEDFYHFDLAAAQMXFeUMtAABAxip2Qy4AAEDGj2hDLwAAQMb0TkMw
AABAx1koQzEAAEDHvfdDMgAAQMgiukMzAABAyIdyQzQAAEDI7B5DNQAAQMlQvkM2AABAybVTQzcA
AEDKGdxDOAAAQMp+WUM5AABAyuLLQzoAAEDLRzFDOwAAQMurikM8AABAzA/YQz0AAEDMdBtDPgAA
QMzYUUM/AABAzTx7Q0AAAEDNoJlDQQAAQM4ErENCAABAzmiyQ0MAAEDOzKxDRAAAQM8wm0NFAABA
z5R9Q0YAAEDP+FNDRwAAQNBcHUNIAABA0L/aQ0kAAEDRI4xDSgAAQNGHMUNLAABA0erKQ0wAAEDS
TldDTQAAQNKx10NOAABA0xVLQ08AAEDTeLNDUAAAQNPcDkNRAABA1D9dQ1IAAEDUop9DUwAAQNUF
1UNUAABA1Wj/Q1UAAEDVzBxDVgAAQNYvLENXAABA1pIwQ1gAAEDW9SdDWQAAQNdYEUNaAABA17rv
Q1sAAEDYHcBDXAAAQNiAhUNdAABA2OM9Q14AAEDZRehDXwAAQNmohkNgAABA2gsXQ2EAAEDabZtD
YgAAQNrQE0NjAABA2zJ+Q2QAAEDblNtDZQAAQNv3LENmAABA3FlwQ2cAAEDcu6dDaAAAQN0d0ENp
AABA3X/tQ2oAAEDd4f1DawAAQN5D/0NsAABA3qX0Q20AAEDfB91DbgAAQN9pt0NvAABA38uFQ3AA
AEDgLUZDcQAAQOCO+UNyAABA4PCfQ3MAAEDhUjdDdAAAQOGzwkN1AABA4hVAQ3YAAEDidrBDdwAA
QOLYE0N4AABA4zlpQ3kAAEDjmrFDegAAQOP760N7AABA5F0YQ3wAAEDkvjdDfQAAQOUfSUN+AABA
5YBNQ38AAEDl4UNDgAAAQOZCLEOAgABA5qMHQ4EAAEDnA9RDgYAAQOdklEOCAABA58VFQ4KAAEDo
JelDgwAAQOiGf0ODgABA6OcIQ4QAAEDpR4JDhIAAQOmn7kOFAABA6ghNQ4WAAEDqaJ1DhgAAQOrI
4EOGgABA6ykUQ4cAAEDriTtDh4AAQOvpU0OIAABA7EldQ4iAAEDsqVlDiQAAQO0JR0OJgABA7Wkn
Q4oAAEDtyPlDioAAQO4ovEOLAABA7ohxQ4uAAEDu6BhDjAAAQO9HsEOMgABA76c6Q40AAEDwBrZD
jYAAQPBmJEOOAABA8MWDQ46AAEDxJNNDjwAAQPGEFUOPgABA8eNJQ5AAAEDyQm5DkIAAQPKhhEOR
AABA8wCMQ5GAAEDzX4ZDkgAAQPO+cUOSgABA9B1NQ5MAAED0fBpDk4AAQPTa2UOUAABA9TmJQ5SA
AED1mCpDlQAAQPX2vUOVgABA9lVBQ5YAAED2s7ZDloAAQPcSHEOXAABA93BzQ5eAAED3zrtDmAAA
QPgs9UOYgABA+IsfQ5kAAED46TtDmYAAQPlHR0OaAABA+aVFQ5qAAED6AzNDmwAAQPphE0ObgABA
+r7jQ5wAAED7HKRDnIAAQPt6VkOdAABA+9f5Q52AAED8NY1DngAAQPyTEUOegABA/PCHQ58AAED9
Te1Dn4AAQP2rQ0OgAABA/giLQ6CAAED+ZcNDoQAAQP7C60OhgABA/yAFQ6IAAED/fQ9DooAAQP/a
CUOjAABBABt6Q6OAAEEASehDpAAAQQB4TkOkgABBAKasQ6UAAEEA1QNDpYAAQQEDUUOmAABBATGY
Q6aAAEEBX9dDpwAAQQGOD0OngABBAbw+Q6gAAEEB6mZDqIAAQQIYhUOpAABBAkadQ6mAAEECdK1D
qgAAQQKitUOqgABBAtC2Q6sAAEEC/q5Dq4AAQQMsnkOsAABBA1qHQ6yAAEEDiGdDrQAAQQO2QEOt
gABBA+QQQ64AAEEEEdlDroAAQQQ/mUOvAABBBG1SQ6+AAEEEmwNDsAAAQQTIq0OwgABBBPZMQ7EA
AEEFI+RDsYAAQQVRdEOyAABBBX79Q7KAAEEFrH1DswAAQQXZ9UOzgABBBgdlQ7QAAEEGNM1DtIAA
QQZiLUO1AABBBo+EQ7WAAEEGvNRDtgAAQQbqG0O2gABBBxdaQ7cAAEEHRJFDt4AAQQdxwEO4AABB
B57nQ7iAAEEHzAVDuQAAQQf5G0O5gABBCCYpQ7oAAEEIUy9DuoAAQQiALEO7AABBCK0hQ7uAAEEI
2g5DvAAAQQkG80O8gABBCTPPQ70AAEEJYKNDvYAAQQmNb0O+AABBCboyQ76AAEEJ5u1DvwAAQQoT
oEO/gABBCkBKQ8AAAEEKbOxDwIAAQQqZhkPBAABBCsYXQ8GAAEEK8p9DwgAAQQsfIEPCgABBC0uY
Q8MAAEELeAdDw4AAQQukbkPEAABBC9DNQ8SAAEEL/SNDxQAAQQwpcUPFgABBDFW2Q8YAAEEMgfND
xoAAQQyuJ0PHAABBDNpTQ8eAAEENBnZDyAAAQQ0ykEPIgABBDV6jQ8kAAEENiqxDyYAAQQ22rUPK
AABBDeKmQ8qAAEEODpZDywAAQQ46fUPLgABBDmZcQ8wAAEEOkjJDzIAAQQ69/0PNAABBDunEQ82A
AEEPFYBDzgAAQQ9BNEPOgABBD2zfQ88AAEEPmIFDz4AAQQ/EG0PQAABBD++sQ9CAAEEQGzRD0QAA
QRBGtEPRgABBEHIrQ9IAAEEQnZlD0oAAQRDI/0PTAABBEPRbQ9OAAEERH69D1AAAQRFK+0PUgABB
EXY9Q9UAAEERoXdD1YAAQRHMqEPWAABBEffQQ9aAAEESIvBD1wAAQRJOBkPXgABBEnkUQ9gAAEES
pBlD2IAAQRLPFUPZAABBEvoJQ9mAAEETJPND2gAAQRNP1UPagABBE3quQ9sAAEETpX5D24AAQRPQ
RUPcAABBE/sDQ9yAAEEUJblD3QAAQRRQZUPdgABBFHsJQ94AAEEUpaND3oAAQRTQNUPfAABBFPq+
Q9+AAEEVJT5D4AAAQRVPtUPggABBFXojQ+EAAEEVpIhD4YAAQRXO5EPiAABBFfk3Q+KAAEEWI4FD
4wAAQRZNw0PjgABBFnf7Q+QAAEEWoipD5IAAQRbMUEPlAABBFvZuQ+WAAEEXIIJD5gAAQRdKjUPm
gABBF3SPQ+cAAEEXnohD54AAQRfIeEPoAABBF/JfQ+iAAEEYHD1D6QAAQRhGEkPpgABBGG/eQ+oA
AEEYmaFD6oAAQRjDWkPrAABBGO0LQ+uAAEEZFrJD7AAAQRlAUUPsgABBGWnmQ+0AAEEZk3JD7YAA
QRm89UPuAABBGeZvQ+6AAEEaD+BD7wAAQRo5R0PvgABBGmKmQ/AAAEEai/tD8IAAQRq1R0PxAABB
Gt6KQ/GAAEEbB8RD8gAAQRsw9EPygABBG1ocQ/MAAEEbgzpD84AAQRusT0P0AABBG9VbQ/SAAEEb
/l5D9QAAQRwnV0P1gABBHFBHQ/YAAEEceS5D9oAAQRyiDEP3AABBHMrgQ/eAAEEc86xD+AAAQR0c
bkP4gABBHUUnQ/kAAEEdbdZD+YAAQR2WfEP6AABBHb8ZQ/qAAEEd561D+wAAQR4QN0P7gABBHji5
Q/wAAEEeYTFD/IAAQR6Jn0P9AABBHrIEQ/2AAEEe2mBD/gAAQR8Cs0P+gABBHyr8Q/8AAEEfUzxD
/4AAQR97c0QAAABBH6OhRABAAEEfy8VEAIAAQR/z30QAwABBIBvxRAEAAEEgQ/lEAUAAQSBr+EQB
gABBIJPtRAHAAEEgu9lEAgAAQSDjvEQCQABBIQuVRAKAAEEhM2VEAsAAQSFbK0QDAABBIYLpRANA
AEEhqpxEA4AAQSHSR0QDwABBIfnoRAQAAEEiIX9EBEAAQSJJDkQEgABBInCTRATAAEEimA5EBQAA
QSK/gEQFQABBIubpRAWAAEEjDkhEBcAAQSM1nkQGAABBI1zqRAZAAEEjhC1EBoAAQSOrZkQGwABB
I9KWRAcAAEEj+b1EB0AAQSQg2kQHgABBJEfuRAfAAEEkbvhECAAAQSSV+UQIQABBJLzxRAiAAEEk
499ECMAAQSUKw0QJAABBJTGeRAlAAEElWHBECYAAQSV/OEQJwABBJaX3RAoAAEElzKxECkAAQSXz
V0QKgABBJhn6RArAAEEmQJNECwAAQSZnIkQLQABBJo2oRAuAAEEmtCREC8AAQSbal0QMAABBJwEA
RAxAAEEnJ2BEDIAAQSdNtkQMwABBJ3QDRA0AAEEnmkdEDUAAQSfAgEQNgABBJ+axRA3AAEEoDNhE
DgAAQSgy9UQOQABBKFkJRA6AAEEofxNEDsAAQSilFEQPAABBKMsLRA9AAEEo8PlED4AAQSkW3UQP
wABBKTy4RBAAAEEpYolEEEAAQSmIUUQQgABBKa4PRBDAAEEp08REEQAAQSn5b0QRQABBKh8RRBGA
AEEqRKlEEcAAQSpqN0QSAABBKo+8RBJAAEEqtThEEoAAQSraqkQSwABBKwASRBMAAEErJXFEE0AA
QStKxkQTgABBK3ASRBPAAEErlVVEFAAAQSu6jUQUQABBK9+8RBSAAEEsBOJEFMAAQSwp/kQVAABB
LE8RRBVAAEEsdBpEFYAAQSyZGUQVwABBLL4PRBYAAEEs4vxEFkAAQS0H30QWgABBLSy4RBbAAEEt
UYhEFwAAQS12TkQXQABBLZsLRBeAAEEtv75EF8AAQS3kZ0QYAABBLgkHRBhAAEEuLZ5EGIAAQS5S
K0QYwABBLnauRBkAAEEumyhEGUAAQS6/mEQZgABBLuP/RBnAAEEvCFxEGgAAQS8ssEQaQABBL1D6
RBqAAEEvdTpEGsAAQS+ZckQbAABBL72fRBtAAEEv4cNEG4AAQTAF3UQbwABBMCnuRBwAAEEwTfVE
HEAAQTBx80QcgABBMJXnRBzAAEEwudJEHQAAQTDds0QdQABBMQGLRB2AAEExJVlEHcAAQTFJHUQe
AABBMWzYRB5AAEExkIpEHoAAQTG0MkQewABBMdfQRB8AAEEx+2VEH0AAQTIe8EQfgABBMkJyRB/A
AEEyZepEIAAAQTKJWUQgQABBMqy+RCCAAEEy0BpEIMAAQTLzbEQhAABBMxa1RCFAAEEzOfREIYAA
QTNdKUQhwABBM4BVRCIAAEEzo3hEIkAAQTPGkUQigABBM+mhRCLAAEE0DKdEIwAAQTQvo0QjQABB
NFKWRCOAAEE0dYBEI8AAQTSYX0QkAABBNLs2RCRAAEE03gNEJIAAQTUAxkQkwABBNSOARCUAAEE1
RjFEJUAAQTVo2EQlgABBNYt1RCXAAEE1rglEJgAAQTXQlEQmQABBNfMVRCaAAEE2FYxEJsAAQTY3
+kQnAABBNlpfRCdAAEE2fLpEJ4AAQTafDEQnwABBNsFURCgAAEE245NEKEAAQTcFyEQogABBNyf0
RCjAAEE3ShZEKQAAQTdsL0QpQABBN44+RCmAAEE3sEREKcAAQTfSQUQqAABBN/Q0RCpAAEE4Fh1E
KoAAQTg3/UQqwABBOFnURCsAAEE4e6FEK0AAQTidZUQrgABBOL8gRCvAAEE44NFELAAAQTkCeEQs
QABBOSQWRCyAAEE5RatELMAAQTlnNkQtAABBOYi4RC1AAEE5qjFELYAAQTnLoEQtwABBOe0FRC4A
AEE6DmJELkAAQTovtUQugABBOlD+RC7AAEE6cj5ELwAAQTqTdUQvQABBOrSiRC+AAEE61cZEL8AA
QTr24UQwAABBOxfyRDBAAEE7OPpEMIAAQTtZ+EQwwABBO3ruRDEAAEE7m9lEMUAAQTu8vEQxgABB
O92VRDHAAEE7/mVEMgAAQTwfK0QyQABBPD/oRDKAAEE8YJxEMsAAQTyBRkQzAABBPKHnRDNAAEE8
wn9EM4AAQTzjDUQzwABBPQOSRDQAAEE9JA5ENEAAQT1EgUQ0gABBPWTqRDTAAEE9hUpENQAAQT2l
oEQ1QABBPcXuRDWAAEE95jJENcAAQT4GbEQ2AABBPiaeRDZAAEE+RsZENoAAQT5m5UQ2wABBPob7
RDcAAEE+pwdEN0AAQT7HCkQ3gABBPucERDfAAEE/BvVEOAAAQT8m3EQ4QABBP0a6RDiAAEE/Zo9E
OMAAQT+GW0Q5AABBP6YdRDlAAEE/xddEOYAAQT/lh0Q5wABBQAUuRDoAAEFAJMtEOkAAQUBEYEQ6
gABBQGPrRDrAAEFAg21EOwAAQUCi5kQ7QABBQMJWRDuAAEFA4bxEO8AAQUEBGkQ8AABBQSBuRDxA
AEFBP7lEPIAAQUFe+0Q8wABBQX40RD0AAEFBnWNEPUAAQUG8ikQ9gABBQdunRD3AAEFB+rtEPgAA
QUIZx0Q+QABBQjjIRD6AAEFCV8FEPsAAQUJ2sUQ/AABBQpWYRD9AAEFCtHVEP4AAQULTSkQ/wABB
QvIVREAAAEFDENhEQEAAQUMvkURAgABBQ05BREDAAEFDbOhEQQAAQUOLhkRBQABBQ6obREGAAEFD
yKdEQcAAQUPnKkRCAABBRAWkREJAAEFEJBVEQoAAQURCfERCwABBRGDbREMAAEFEfzFEQ0AAQUSd
fkRDgABBRLvCREPAAEFE2fxERAAAQUT4LkREQABBRRZXRESAAEFFNHdERMAAQUVSjkRFAABBRXCc
REVAAEFFjqBERYAAQUWsnERFwABBRcqPREYAAEFF6HpERkAAQUYGW0RGgABBRiQzREbAAEFGQgJE
RwAAQUZfyURHQABBRn2GREeAAEFGmztER8AAQUa45kRIAABBRtaJREhAAEFG9CNESIAAQUcRtERI
wABBRy88REkAAEFHTLtESUAAQUdqMkRJgABBR4efREnAAEFHpQRESgAAQUfCYERKQABBR9+zREqA
AEFH/P1ESsAAQUgaPkRLAABBSDd2REtAAEFIVKZES4AAQUhxzURLwABBSI7rREwAAEFIrABETEAA
QUjJDURMgABBSOYRREzAAEFJAwxETQAAQUkf/kRNQABBSTznRE2AAEFJWchETcAAQUl2oEROAABB
SZNvRE5AAEFJsDVEToAAQUnM80ROwABBSemoRE8AAEFKBlRET0AAQUoi+ERPgABBSj+TRE/AAEFK
XCVEUAAAQUp4rkRQQABBSpUvRFCAAEFKsadEUMAAQUrOF0RRAABBSup9RFFAAEFLBttEUYAAQUsj
MURRwABBSz9+RFIAAEFLW8JEUkAAQUt3/kRSgABBS5QwRFLAAEFLsFtEUwAAQUvMfURTQABBS+iW
RFOAAEFMBKZEU8AAQUwgrkRUAABBTDytRFRAAEFMWKREVIAAQUx0kkRUwABBTJB4RFUAAEFMrFVE
VUAAQUzIKkRVgABBTOP2RFXAAEFM/7lEVgAAQU0bdERWQABBTTcnRFaAAEFNUtFEVsAAQU1uckRX
AABBTYoLRFdAAEFNpZxEV4AAQU3BI0RXwABBTdyjRFgAAEFN+BpEWEAAQU4TiURYgABBTi7vRFjA
AEFOSkxEWQAAQU5lokRZQABBToDuRFmAAEFOnDNEWcAAQU63b0RaAABBTtKiRFpAAEFO7c1EWoAA
QU8I8ERawABBTyQLRFsAAEFPPx1EW0AAQU9aJkRbgABBT3UnRFvAAEFPkCBEXAAAQU+rEURcQABB
T8X5RFyAAEFP4NlEXMAAQU/7sERdAABBUBaARF1AAEFQMUZEXYAAQVBMBURdwABBUGa7RF4AAEFQ
gWlEXkAAQVCcD0RegABBULasRF7AAEFQ0UJEXwAAQVDrzkRfQABBUQZTRF+AAEFRIM9EX8AAQVE7
RERgAABBUVWwRGBAAEFRcBNEYIAAQVGKb0RgwABBUaTCRGEAAEFRvw1EYUAAQVHZUERhgABBUfOK
RGHAAEFSDb1EYgAAQVIn50RiQABBUkIJRGKAAEFSXCNEYsAAQVJ2NURjAABBUpA/RGNAAEFSqkFE
Y4AAQVLEOkRjwABBUt4rRGQAAEFS+BVEZEAAQVMR9kRkgABBUyvPRGTAAEFTRaBEZQAAQVNfaERl
QABBU3kpRGWAAEFTkuJEZcAAQVOskkRmAABBU8Y7RGZAAEFT39xEZoAAQVP5dERmwABBVBMFRGcA
AEFULI1EZ0AAQVRGDURngABBVF+GRGfAAEFUePZEaAAAQVSSX0RoQABBVKu/RGiAAEFUxRhEaMAA
QVTeaERpAABBVPexRGlAAEFVEPJEaYAAQVUqKkRpwABBVUNbRGoAAEFVXIREakAAQVV1pURqgABB
VY6+RGrAAEFVp89EawAAQVXA2ERrQABBVdnZRGuAAEFV8tNEa8AAQVYLxERsAABBViSuRGxAAEFW
PZBEbIAAQVZWakRswABBVm88RG0AAEFWiAZEbUAAQVagyURtgABBVrmDRG3AAEFW0jZEbgAAQVbq
4URuQABBVwOERG6AAEFXHCBEbsAAQVc0s0RvAABBV00/RG9AAEFXZcNEb4AAQVd+QERvwABBV5a0
RHAAAEFXryFEcEAAQVfHh0RwgABBV9/kRHDAAEFX+DpEcQAAQVgQiERxQABBWCjORHGAAEFYQQ1E
ccAAQVhZRERyAABBWHFzRHJAAEFYiZpEcoAAQVihukRywABBWLnTRHMAAEFY0eNEc0AAQVjp7ERz
gABBWQHuRHPAAEFZGedEdAAAQVkx2kR0QABBWUnERHSAAEFZYadEdMAAQVl5gkR1AABBWZFWRHVA
AEFZqSJEdYAAQVnA50R1wABBWdikRHYAAEFZ8FpEdkAAQVoIB0R2gABBWh+uRHbAAEFaN01EdwAA
QVpO5ER3QABBWmZ0RHeAAEFaffxEd8AAQVqVfUR4AABBWqz3RHhAAEFaxGlEeIAAQVrb00R4wABB
WvM2RHkAAEFbCpJEeUAAQVsh5kR5gABBWzkyRHnAAEFbUHhEegAAQVtntUR6QABBW37sRHqAAEFb
lhtEesAAQVutQkR7AABBW8RiRHtAAEFb23tEe4AAQVvyjUR7wABBXAmXRHwAAEFcIJlEfEAAQVw3
lUR8gABBXE6JRHzAAEFcZXVEfQAAQVx8W0R9QABBXJM5RH2AAEFcqg9EfcAAQVzA30R+AABBXNen
RH5AAEFc7mhEfoAAQV0FIUR+wABBXRvURH8AAEFdMn9Ef0AAQV1JIkR/gABBXV+/RH/AAEFddlRE
gAAAQV2M4kSAIABBXaNpRIBAAEFduehEgGAAQV3QYUSAgABBXebSRICgAEFd/TxEgMAAQV4Tn0SA
4ABBXin6RIEAAEFeQE9EgSAAQV5WnESBQABBXmziRIFgAEFegyFEgYAAQV6ZWUSBoABBXq+KRIHA
AEFexbNEgeAAQV7b1kSCAABBXvHxRIIgAEFfCAZEgkAAQV8eE0SCYABBXzQZRIKAAEFfShhEgqAA
QV9gEESCwABBX3YBRILgAEFfi+tEgwAAQV+hzUSDIABBX7epRINAAEFfzX5Eg2AAQV/jTESDgABB
X/kSRIOgAEFgDtJEg8AAQWAki0SD4ABBYDo9RIQAAEFgT+dEhCAAQWBli0SEQABBYHsoRIRgAEFg
kL5EhIAAQWCmTUSEoABBYLvVRITAAEFg0VZEhOAAQWDm0ESFAABBYPxDRIUgAEFhEbBEhUAAQWEn
FUSFYABBYTx0RIWAAEFhUctEhaAAQWFnHESFwABBYXxmRIXgAEFhkalEhgAAQWGm5USGIABBYbwa
RIZAAEFh0UlEhmAAQWHmcUSGgABBYfuRRIagAEFiEKtEhsAAQWIlv0SG4ABBYjrLRIcAAEFiT9FE
hyAAQWJk0ESHQABBYnnIRIdgAEFijrlEh4AAQWKjpESHoABBYriHRIfAAEFizWREh+AAQWLiO0SI
AABBYvcKRIggAEFjC9NEiEAAQWMglUSIYABBYzVRRIiAAEFjSgZEiKAAQWNetESIwABBY3NbRIjg
AEFjh/xEiQAAQWOclkSJIABBY7EpRIlAAEFjxbZEiWAAQWPaPESJgABBY+68RImgAEFkAzREicAA
QWQXp0SJ4ABBZCwSRIoAAEFkQHdEiiAAQWRU1kSKQABBZGkuRIpgAEFkfX9EioAAQWSRykSKoABB
ZKYORIrAAEFkuktEiuAAQWTOgkSLAABBZOKzRIsgAEFk9t1Ei0AAQWULAESLYABBZR8dRIuAAEFl
MzNEi6AAQWVHQ0SLwABBZVtMRIvgAEFlb09EjAAAQWWDTESMIABBZZdCRIxAAEFlqzFEjGAAQWW/
GkSMgABBZdL9RIygAEFl5tlEjMAAQWX6r0SM4ABBZg5+RI0AAEFmIkdEjSAAQWY2CUSNQABBZknF
RI1gAEFmXXtEjYAAQWZxKkSNoABBZoTTRI3AAEFmmHVEjeAAQWasEUSOAABBZr+nRI4gAEFm0zdE
jkAAQWbmwESOYABBZvpCRI6AAEFnDb9EjqAAQWchNUSOwABBZzSlRI7gAEFnSA5EjwAAQWdbcUSP
IABBZ27ORI9AAEFngiVEj2AAQWeVdUSPgABBZ6i/RI+gAEFnvANEj8AAQWfPQUSP4ABBZ+J4RJAA
AEFn9alEkCAAQWgI1ESQQABBaBv4RJBgAEFoLxdEkIAAQWhCL0SQoABBaFVBRJDAAEFoaE1EkOAA
QWh7UkSRAABBaI5SRJEgAEFooUtEkUAAQWi0PkSRYABBaMcrRJGAAEFo2hJEkaAAQWjs8kSRwABB
aP/NRJHgAEFpEqFEkgAAQWklcESSIABBaTg4RJJAAEFpSvpEkmAAQWldtkSSgABBaXBsRJKgAEFp
gxtEksAAQWmVxUSS4ABBaahpRJMAAEFpuwZEkyAAQWnNnkSTQABBaeAwRJNgAEFp8rtEk4AAQWoF
QESToABBahfARJPAAEFqKjlEk+AAQWo8rUSUAABBak8aRJQgAEFqYYFElEAAQWpz40SUYABBaoY+
RJSAAEFqmJRElKAAQWqq40SUwABBar0tRJTgAEFqz3BElQAAQWrhrkSVIABBavPmRJVAAEFrBhdE
lWAAQWsYQ0SVgABBayppRJWgAEFrPIlElcAAQWtOo0SV4ABBa2C4RJYAAEFrcsZEliAAQWuEz0SW
QABBa5bRRJZgAEFrqM5EloAAQWu6xUSWoABBa8y2RJbAAEFr3qFEluAAQWvwh0SXAABBbAJmRJcg
AEFsFEBEl0AAQWwmFESXYABBbDfiRJeAAEFsSapEl6AAQWxbbUSXwABBbG0qRJfgAEFsfuFEmAAA
QWyQkkSYIABBbKI9RJhAAEFss+NEmGAAQWzFg0SYgABBbNcdRJigAEFs6LJEmMAAQWz6QESY4ABB
bQvJRJkAAEFtHU1EmSAAQW0uykSZQABBbUBCRJlgAEFtUbREmYAAQW1jIUSZoABBbXSIRJnAAEFt
helEmeAAQW2XRESaAABBbaiaRJogAEFtuepEmkAAQW3LNUSaYABBbdx6RJqAAEFt7blEmqAAQW3+
80SawABBbhAnRJrgAEFuIVZEmwAAQW4yfkSbIABBbkOiRJtAAEFuVL9Em2AAQW5l10SbgABBbnbq
RJugAEFuh/dEm8AAQW6Y/kSb4ABBbqoARJwAAEFuuv1EnCAAQW7L80ScQABBbtzlRJxgAEFu7dBE
nIAAQW7+t0ScoABBbw+XRJzAAEFvIHJEnOAAQW8xSESdAABBb0IYRJ0gAEFvUuNEnUAAQW9jqESd
YABBb3RoRJ2AAEFvhSJEnaAAQW+V10SdwABBb6aHRJ3gAEFvtzFEngAAQW/H1USeIABBb9h0RJ5A
AEFv6Q5EnmAAQW/5okSegABBcAoxRJ6gAEFwGrpEnsAAQXArP0Se4ABBcDu9RJ8AAEFwTDdEnyAA
QXBcqkSfQABBcG0ZRJ9gAEFwfYJEn4AAQXCN5kSfoABBcJ5FRJ/AAEFwrp5En+AAQXC+8USgAABB
cM9ARKAgAEFw34lEoEAAQXDvzUSgYABBcQAMRKCAAEFxEEVEoKAAQXEgeUSgwABBcTCnRKDgAEFx
QNFEoQAAQXFQ9UShIABBcWEURKFAAEFxcS1EoWAAQXGBQkShgABBcZFRRKGgAEFxoVtEocAAQXGx
X0Sh4ABBccFfRKIAAEFx0VlEoiAAQXHhTkSiQABBcfE9RKJgAEFyAShEooAAQXIRDUSioABBciDt
RKLAAEFyMMhEouAAQXJAnkSjAABBclBvRKMgAEFyYDpEo0AAQXJwAUSjYABBcn/CRKOAAEFyj35E
o6AAQXKfNUSjwABBcq7mRKPgAEFyvpNEpAAAQXLOO0SkIABBct3dRKRAAEFy7XpEpGAAQXL9EkSk
gABBcwymRKSgAEFzHDREpMAAQXMrvESk4ABBcztARKUAAEFzSr9EpSAAQXNaOUSlQABBc2muRKVg
AEFzeR1EpYAAQXOIiESloABBc5ftRKXAAEFzp05EpeAAQXO2qUSmAABBc8YARKYgAEFz1VFEpkAA
QXPknkSmYABBc/PmRKaAAEF0AyhEpqAAQXQSZkSmwABBdCGeRKbgAEF0MNJEpwAAQXRAAESnIABB
dE8qRKdAAEF0Xk9Ep2AAQXRtbkSngABBdHyJRKegAEF0i59Ep8AAQXSasESn4ABBdKm8RKgAAEF0
uMNEqCAAQXTHxkSoQABBdNbDRKhgAEF05btEqIAAQXT0r0SooABBdQOeRKjAAEF1EodEqOAAQXUh
bESpAABBdTBMRKkgAEF1PyhEqUAAQXVN/kSpYABBdVzPRKmAAEF1a5xEqaAAQXV6ZESpwABBdYkn
RKngAEF1l+VEqgAAQXWmnkSqIABBdbVTRKpAAEF1xANEqmAAQXXSrkSqgABBdeFURKqgAEF17/VE
qsAAQXX+kkSq4ABBdg0qRKsAAEF2G71EqyAAQXYqS0SrQABBdjjVRKtgAEF2R1lEq4AAQXZV2kSr
oABBdmRVRKvAAEF2cstEq+AAQXaBPUSsAABBdo+qRKwgAEF2nhNErEAAQXasd0SsYABBdrrWRKyA
AEF2yTBErKAAQXbXhkSswABBduXXRKzgAEF29CNErQAAQXcCa0StIABBdxCuRK1AAEF3HuxErWAA
QXctJkStgABBdztbRK2gAEF3SYtErcAAQXdXt0St4ABBd2XeRK4AAEF3dABEriAAQXeCHkSuQABB
d5A3RK5gAEF3nkxEroAAQXesXESuoABBd7poRK7AAEF3yG5EruAAQXfWcUSvAABBd+RvRK8gAEF3
8mhEr0AAQXgAXESvYABBeA5MRK+AAEF4HDhEr6AAQXgqH0SvwABBeDgBRK/gAEF4Rd9EsAAAQXhT
uESwIABBeGGNRLBAAEF4b11EsGAAQXh9KUSwgABBeIrwRLCgAEF4mLNEsMAAQXimcUSw4ABBeLQr
RLEAAEF4weFEsSAAQXjPkUSxQABBeN0+RLFgAEF46uZEsYAAQXj4iUSxoABBeQYoRLHAAEF5E8NE
seAAQXkhWUSyAABBeS7qRLIgAEF5PHhEskAAQXlKAESyYABBeVeFRLKAAEF5ZQVEsqAAQXlygESy
wABBeX/3RLLgAEF5jWpEswAAQXma2ESzIABBeahCRLNAAEF5tahEs2AAQXnDCUSzgABBedBmRLOg
AEF53b9Es8AAQXnrE0Sz4ABBefhiRLQAAEF6Ba5EtCAAQXoS9US0QABBeiA4RLRgAEF6LXZEtIAA
QXo6sES0oABBekfmRLTAAEF6VRdEtOAAQXpiRUS1AABBem9tRLUgAEF6fJJEtUAAQXqJskS1YABB
epbORLWAAEF6o+ZEtaAAQXqw+US1wABBer4IRLXgAEF6yxNEtgAAQXrYGkS2IABBeuUcRLZAAEF6
8hpEtmAAQXr/FES2gABBewwKRLagAEF7GPtEtsAAQXsl6US24ABBezLSRLcAAEF7P7ZEtyAAQXtM
l0S3QABBe1lzRLdgAEF7ZktEt4AAQXtzH0S3oABBe3/vRLfAAEF7jLtEt+AAQXuZgkS4AABBe6ZF
RLggAEF7swREuEAAQXu/v0S4YABBe8x2RLiAAEF72ShEuKAAQXvl10S4wABBe/KBRLjgAEF7/ydE
uQAAQXwLyUS5IABBfBhnRLlAAEF8JQFEuWAAQXwxl0S5gABBfD4oRLmgAEF8SrZEucAAQXxXP0S5
4ABBfGPERLoAAEF8cEZEuiAAQXx8w0S6QABBfIk8RLpgAEF8lbFEuoAAQXyiIkS6oABBfK6ORLrA
AEF8uvdEuuAAQXzHXES7AABBfNO9RLsgAEF84BlEu0AAQXzsckS7YABBfPjGRLuAAEF9BRdEu6AA
QX0RY0S7wABBfR2sRLvgAEF9KfBEvAAAQX02MUS8IABBfUJtRLxAAEF9TqZEvGAAQX1a2kS8gABB
fWcLRLygAEF9czdEvMAAQX1/YES84ABBfYuFRL0AAEF9l6VEvSAAQX2jwkS9QABBfa/bRL1gAEF9
u+9EvYAAQX3IAES9oABBfdQNRL3AAEF94BZEveAAQX3sG0S+AABBffgcRL4gAEF+BBpEvkAAQX4Q
E0S+YABBfhwIRL6AAEF+J/pEvqAAQX4z50S+wABBfj/RRL7gAEF+S7dEvwAAQX5XmUS/IABBfmN3
RL9AAEF+b1FEv2AAQX57J0S/gABBfob6RL+gAEF+kshEv8AAQX6ek0S/4ABBfqpaRMAAAEF+th1E
wCAAQX7B3ETAQABBfs2XRMBgAEF+2U9EwIAAQX7lA0TAoABBfvCzRMDAAEF+/F9EwOAAQX8IB0TB
AABBfxOrRMEgAEF/H0xEwUAAQX8q6UTBYABBfzaCRMGAAEF/QhdEwaAAQX9NqUTBwABBf1k3RMHg
AEF/ZMFEwgAAQX9wR0TCIABBf3vJRMJAAEF/h0hEwmAAQX+Sw0TCgABBf546RMKgAEF/qa5EwsAA
QX+1HUTC4ABBf8CJRMMAAEF/y/JEwyAAQX/XVkTDQABBf+K3RMNgAEF/7hREw4AAQX/5bkTDoABB
gAJiRMPAAEGACAtEw+AAQYANskTEAABBgBNXRMQgAEGAGPtExEAAQYAenETEYABBgCQ8RMSAAEGA
KdpExKAAQYAvdkTEwABBgDUQRMTgAEGAOqlExQAAQYBAQETFIABBgEXURMVAAEGAS2dExWAAQYBQ
+UTFgABBgFaIRMWgAEGAXBZExcAAQYBhoUTF4ABBgGcrRMYAAEGAbLNExiAAQYByOkTGQABBgHe+
RMZgAEGAfUFExoAAQYCCwkTGoABBgIhBRMbAAEGAjb5ExuAAQYCTOkTHAABBgJi0RMcgAEGAnixE
x0AAQYCjokTHYABBgKkWRMeAAEGArolEx6AAQYCz+kTHwABBgLlpRMfgAEGAvtZEyAAAQYDEQkTI
IABBgMmrRMhAAEGAzxREyGAAQYDUekTIgABBgNneRMigAEGA30FEyMAAQYDkokTI4ABBgOoBRMkA
AEGA719EySAAQYD0ukTJQABBgPoURMlgAEGA/21EyYAAQYEEw0TJoABBgQoYRMnAAEGBD2tEyeAA
QYEUvETKAABBgRoMRMogAEGBH1lEykAAQYEkpkTKYABBgSnwRMqAAEGBLzhEyqAAQYE0f0TKwABB
gTnFRMrgAEGBPwhEywAAQYFESkTLIABBgUmKRMtAAEGBTshEy2AAQYFUBUTLgABBgVlARMugAEGB
XnlEy8AAQYFjsETL4ABBgWjmRMwAAEGBbhpEzCAAQYFzTUTMQABBgXh9RMxgAEGBfaxEzIAAQYGC
2kTMoABBgYgFRMzAAEGBjS9EzOAAQYGSWETNAABBgZd+RM0gAEGBnKNEzUAAQYGhxkTNYABBgabo
RM2AAEGBrAhEzaAAQYGxJkTNwABBgbZDRM3gAEGBu15EzgAAQYHAd0TOIABBgcWORM5AAEGByqRE
zmAAQYHPuETOgABBgdTLRM6gAEGB2dxEzsAAQYHe60TO4ABBgeP5RM8AAEGB6QVEzyAAQYHuD0TP
QABBgfMYRM9gAEGB+B9Ez4AAQYH9JETPoABBggIoRM/AAEGCBypEz+AAQYIMK0TQAABBghEqRNAg
AEGCFidE0EAAQYIbI0TQYABBgiAdRNCAAEGCJRVE0KAAQYIqDETQwABBgi8BRNDgAEGCM/VE0QAA
QYI450TRIABBgj3XRNFAAEGCQsZE0WAAQYJHs0TRgABBgkyeRNGgAEGCUYhE0cAAQYJWcETR4ABB
gltXRNIAAEGCYDxE0iAAQYJlIETSQABBgmoCRNJgAEGCbuJE0oAAQYJzwUTSoABBgnieRNLAAEGC
fXlE0uAAQYKCU0TTAABBgocsRNMgAEGCjANE00AAQYKQ2ETTYABBgpWsRNOAAEGCmn5E06AAQYKf
TkTTwABBgqQdRNPgAEGCqOtE1AAAQYKttkTUIABBgrKBRNRAAEGCt0lE1GAAQYK8EUTUgABBgsDW
RNSgAEGCxZpE1MAAQYLKXUTU4ABBgs8eRNUAAEGC091E1SAAQYLYm0TVQABBgt1XRNVgAEGC4hJE
1YAAQYLmy0TVoABBguuDRNXAAEGC8DlE1eAAQYL07kTWAABBgvmhRNYgAEGC/lJE1kAAQYMDAkTW
YABBgwexRNaAAEGDDF5E1qAAQYMRCUTWwABBgxWzRNbgAEGDGlxE1wAAQYMfA0TXIABBgyOoRNdA
AEGDKExE12AAQYMs7kTXgABBgzGPRNegAEGDNi5E18AAQYM6zETX4ABBgz9oRNgAAEGDRANE2CAA
QYNInUTYQABBg000RNhgAEGDUctE2IAAQYNWYETYoABBg1rzRNjAAEGDX4VE2OAAQYNkFUTZAABB
g2ikRNkgAEGDbTJE2UAAQYNxvkTZYABBg3ZIRNmAAEGDetFE2aAAQYN/WETZwABBg4PeRNngAEGD
iGNE2gAAQYOM5kTaIABBg5FoRNpAAEGDlehE2mAAQYOaZ0TagABBg57kRNqgAEGDo19E2sAAQYOn
2kTa4ABBg6xTRNsAAEGDsMpE2yAAQYO1QETbQABBg7m0RNtgAEGDvidE24AAQYPCmUTboABBg8cJ
RNvAAEGDy3hE2+AAQYPP5UTcAABBg9RRRNwgAEGD2LtE3EAAQYPdJETcYABBg+GMRNyAAEGD5fJE
3KAAQYPqVkTcwABBg+66RNzgAEGD8xtE3QAAQYP3fETdIABBg/vbRN1AAEGEADhE3WAAQYQElETd
gABBhAjvRN2gAEGEDUhE3cAAQYQRoETd4ABBhBX2RN4AAEGEGktE3iAAQYQen0TeQABBhCLxRN5g
AEGEJ0JE3oAAQYQrkUTeoABBhC/fRN7AAEGENCxE3uAAQYQ4d0TfAABBhDzBRN8gAEGEQQlE30AA
QYRFUETfYABBhEmWRN+AAEGETdpE36AAQYRSHUTfwABBhFZeRN/gAEGEWp5E4AAAQYRe3UTgIABB
hGMaROBAAEGEZ1ZE4GAAQYRrkUTggABBhG/KROCgAEGEdAJE4MAAQYR4OETg4ABBhHxtROEAAEGE
gKFE4SAAQYSE00ThQABBhIkEROFgAEGEjTRE4YAAQYSRYkThoABBhJWPROHAAEGEmbpE4eAAQYSd
5ETiAABBhKINROIgAEGEpjVE4kAAQYSqW0TiYABBhK5/ROKAAEGEsqNE4qAAQYS2xUTiwABBhLrl
ROLgAEGEvwVE4wAAQYTDI0TjIABBhMdARONAAEGEy1tE42AAQYTPdUTjgABBhNOOROOgAEGE16VE
48AAQYTbu0Tj4ABBhN/QROQAAEGE4+NE5CAAQYTn9UTkQABBhOwGRORgAEGE8BVE5IAAQYT0I0Tk
oABBhPgwROTAAEGE/DtE5OAAQYUARUTlAABBhQROROUgAEGFCFZE5UAAQYUMXETlYABBhRBhROWA
AEGFFGRE5aAAQYUYZkTlwABBhRxnROXgAEGFIGdE5gAAQYUkZUTmIABBhShiROZAAEGFLF5E5mAA
QYUwWUTmgABBhTRSROagAEGFOEpE5sAAQYU8QETm4ABBhUA2ROcAAEGFRCpE5yAAQYVIHETnQABB
hUwOROdgAEGFT/5E54AAQYVT7UTnoABBhVfaROfAAEGFW8dE5+AAQYVfskToAABBhWOcROggAEGF
Z4RE6EAAQYVra0ToYABBhW9RROiAAEGFczZE6KAAQYV3GUTowABBhXr8ROjgAEGFftxE6QAAQYWC
vETpIABBhYaaROlAAEGFinhE6WAAQYWOU0TpgABBhZIuROmgAEGFlgdE6cAAQYWZ4ETp4ABBhZ22
ROoAAEGFoYxE6iAAQYWlYETqQABBhak0ROpgAEGFrQVE6oAAQYWw1kTqoABBhbSlROrAAEGFuHRE
6uAAQYW8QUTrAABBhcAMROsgAEGFw9dE60AAQYXHoETrYABBhctoROuAAEGFzy9E66AAQYXS9ETr
wABBhda5ROvgAEGF2nxE7AAAQYXePkTsIABBheH+ROxAAEGF5b5E7GAAQYXpfETsgABBhe05ROyg
AEGF8PVE7MAAQYX0r0Ts4ABBhfhpRO0AAEGF/CFE7SAAQYX/2ETtQABBhgONRO1gAEGGB0JE7YAA
QYYK9UTtoABBhg6nRO3AAEGGElhE7eAAQYYWCETuAABBhhm2RO4gAEGGHWRE7kAAQYYhEETuYABB
hiS7RO6AAEGGKGVE7qAAQYYsDUTuwABBhi+0RO7gAEGGM1tE7wAAQYY3AETvIABBhjqjRO9AAEGG
PkZE72AAQYZB6ETvgABBhkWIRO+gAEGGSSdE78AAQYZMxUTv4ABBhlBiRPAAAEGGU/1E8CAAQYZX
l0TwQABBhlsxRPBgAEGGXslE8IAAQYZiYETwoABBhmX1RPDAAEGGaYpE8OAAQYZtHUTxAABBhnCw
RPEgAEGGdEFE8UAAQYZ30UTxYABBhntfRPGAAEGGfu1E8aAAQYaCeUTxwABBhoYFRPHgAEGGiY9E
8gAAQYaNGETyIABBhpCgRPJAAEGGlCZE8mAAQYaXrETygABBhpswRPKgAEGGnrRE8sAAQYaiNkTy
4ABBhqW3RPMAAEGGqTZE8yAAQYastUTzQABBhrAzRPNgAEGGs69E84AAQYa3K0TzoABBhrqlRPPA
AEGGvh5E8+AAQYbBlkT0AABBhsUMRPQgAEGGyIJE9EAAQYbL90T0YABBhs9qRPSAAEGG0txE9KAA
QYbWTkT0wABBhtm+RPTgAEGG3S1E9QAAQYbgmkT1IABBhuQHRPVAAEGG53NE9WAAQYbq3UT1gABB
hu5HRPWgAEGG8a9E9cAAQYb1FkT14ABBhvh8RPYAAEGG++FE9iAAQYb/RUT2QABBhwKoRPZgAEGH
BgpE9oAAQYcJakT2oABBhwzKRPbAAEGHEChE9uAAQYcThUT3AABBhxbhRPcgAEGHGj1E90AAQYcd
l0T3YABBhyDvRPeAAEGHJEdE96AAQYcnnkT3wABBhyr0RPfgAEGHLkhE+AAAQYcxnET4IABBhzTu
RPhAAEGHOEBE+GAAQYc7kET4gABBhz7fRPigAEGHQi1E+MAAQYdFekT44ABBh0jGRPkAAEGHTBFE
+SAAQYdPW0T5QABBh1KkRPlgAEGHVetE+YAAQYdZMkT5oABBh1x4RPnAAEGHX7xE+eAAQYdjAET6
AABBh2ZC</set>
      <set id="src_611" fmt="ptset">AAAAB3NyY182MTEAAAAAAAAAAgAAB9A/gAAAAAAAAEAAAAA/Ib+dQEAAAD+V00dAgAAAP9CkGECg
AABAAWvUQMAAAEAW3KJA4AAAQCkxX0EAAABAOOHkQRAAAEBGVB1BIAAAQFHerkEwAABAW8s9QUAA
AEBkWF1BUAAAQGu7OEFgAABAciD3QXAAAEB3r/JBgAAAQHyIt0GIAABAgGN0QZAAAECCQP1BmAAA
QIPm60GgAABAhV2vQagAAECGrHJBsAAAQIfZSkG4AABAiOldQcAAAECJ4QtByAAAQIrECUHQAABA
i5V9QdgAAECMWBFB4AAAQI0OCEHoAABAjblNQfAAAECOW4BB+AAAQI72A0IAAABAj4oAQgQAAECQ
GHVCCAAAQJCiOkIMAABAkSgEQhAAAECRqm5CFAAAQJIp/EIYAABAkqccQhwAAECTIi1CIAAAQJOb
fkIkAABAlBNTQigAAECUieVCLAAAQJT/ZkIwAABAlXP+QjQAAECV59BCOAAAQJZa+kI8AABAls2V
QkAAAECXP7ZCRAAAQJexb0JIAABAmCLQQkwAAECYk+VCUAAAQJkEukJUAABAmXVXQlgAAECZ5cVC
XAAAQJpWC0JgAABAmsYtQmQAAECbNjFCaAAAQJumG0JsAABAnBXuQnAAAECcha1CdAAAQJz1W0J4
AABAnWT6QnwAAECd1ItCgAAAQJ5EEEKCAABAnrOKQoQAAECfIvtChgAAQJ+SYkKIAABAoAHCQooA
AECgcRpCjAAAQKDgbEKOAABAoU+3QpAAAEChvvxCkgAAQKIuPEKUAABAop12QpYAAECjDKtCmAAA
QKN720KaAABAo+sGQpwAAECkWixCngAAQKTJTkKgAABApThsQqIAAEClp4VCpAAAQKYWmkKmAABA
poWqQqgAAECm9LdCqgAAQKdjv0KsAABAp9LDQq4AAECoQcNCsAAAQKiwvkKyAABAqR+2QrQAAECp
jqlCtgAAQKn9mEK4AABAqmyEQroAAECq22tCvAAAQKtKTkK+AABAq7ksQsAAAECsKAdCwgAAQKyW
3kLEAABArQWwQsYAAECtdH5CyAAAQK3jSELKAABArlIOQswAAECuwNBCzgAAQK8vjULQAABAr55H
QtIAAECwDPxC1AAAQLB7rELWAABAsOpZQtgAAECxWQFC2gAAQLHHpULcAABAsjZFQt4AAECypOBC
4AAAQLMTd0LiAABAs4IKQuQAAECz8JhC5gAAQLRfIkLoAABAtM2oQuoAAEC1PClC7AAAQLWqpkLu
AABAthkeQvAAAEC2h5JC8gAAQLb2AUL0AABAt2RsQvYAAEC30tJC+AAAQLhBNEL6AABAuK+SQvwA
AEC5HepC/gAAQLmMP0MAAABAufqOQwEAAEC6aNpDAgAAQLrXIEMDAABAu0ViQwQAAEC7s59DBQAA
QLwh2EMGAABAvJAMQwcAAEC8/jtDCAAAQL1sZkMJAABAvdqLQwoAAEC+SK1DCwAAQL62yUMMAABA
vyTgQw0AAEC/kvNDDgAAQMABAUMPAABAwG8LQxAAAEDA3Q9DEQAAQMFLDkMSAABAwbkJQxMAAEDC
Jv9DFAAAQMKU8EMVAABAwwLcQxYAAEDDcMNDFwAAQMPepUMYAABAxEyCQxkAAEDEulpDGgAAQMUo
LUMbAABAxZX8QxwAAEDGA8VDHQAAQMZxiUMeAABAxt9IQx8AAEDHTQJDIAAAQMe6t0MhAABAyChm
QyIAAEDIlhFDIwAAQMkDt0MkAABAyXFXQyUAAEDJ3vJDJgAAQMpMiEMnAABAyroZQygAAEDLJ6RD
KQAAQMuVKkMqAABAzAKrQysAAEDMcCdDLAAAQMzdnUMtAABAzUsOQy4AAEDNuHpDLwAAQM4l4EMw
AABAzpNBQzEAAEDPAJ1DMgAAQM9t80MzAABAz9tDQzQAAEDQSI9DNQAAQNC11EM2AABA0SMVQzcA
AEDRkFBDOAAAQNH9hUM5AABA0mq1QzoAAEDS199DOwAAQNNFA0M8AABA07IiQz0AAEDUHzxDPgAA
QNSMT0M/AABA1PleQ0AAAEDVZmZDQQAAQNXTaUNCAABA1kBmQ0MAAEDWrV1DRAAAQNcaT0NFAABA
14c7Q0YAAEDX9CFDRwAAQNhhAUNIAABA2M3bQ0kAAEDZOrBDSgAAQNmnf0NLAABA2hRHQ0wAAEDa
gQpDTQAAQNrtx0NOAABA21p/Q08AAEDbxzBDUAAAQNwz20NRAABA3KCAQ1IAAEDdDR9DUwAAQN15
uUNUAABA3eZMQ1UAAEDeUtlDVgAAQN6/YENXAABA3yvgQ1gAAEDfmFtDWQAAQOAE0ENaAABA4HE+
Q1sAAEDg3aZDXAAAQOFKCENdAABA4bZkQ14AAEDiIrpDXwAAQOKPCUNgAABA4vtSQ2EAAEDjZ5VD
YgAAQOPT0UNjAABA5EAHQ2QAAEDkrDdDZQAAQOUYYENmAABA5YSDQ2cAAEDl8J9DaAAAQOZctUNp
AABA5sjFQ2oAAEDnNM5DawAAQOeg0ENsAABA6AzMQ20AAEDoeMJDbgAAQOjksENvAABA6VCZQ3AA
AEDpvHpDcQAAQOooVUNyAABA6pQqQ3MAAEDq//dDdAAAQOtrvkN1AABA69d/Q3YAAEDsQzhDdwAA
QOyu60N4AABA7RqXQ3kAAEDthjxDegAAQO3x20N7AABA7l1yQ3wAAEDuyQNDfQAAQO80jUN+AABA
76APQ38AAEDwC4tDgAAAQPB3AEOAgABA8OJuQ4EAAEDxTdVDgYAAQPG5NUOCAABA8iSOQ4KAAEDy
j+BDgwAAQPL7K0ODgABA82ZvQ4QAAEDz0axDhIAAQPQ84UOFAABA9KgPQ4WAAED1EzZDhgAAQPV+
VkOGgABA9elvQ4cAAED2VIBDh4AAQPa/ikOIAABA9yqNQ4iAAED3lYlDiQAAQPgAfUOJgABA+Gtq
Q4oAAED41k9DioAAQPlBLUOLAABA+awEQ4uAAED6FtNDjAAAQPqBmkOMgABA+uxbQ40AAED7VxND
jYAAQPvBxEOOAABA/CxuQ46AAED8lxBDjwAAQP0BqkOPgABA/Ww9Q5AAAED91shDkIAAQP5BS0OR
AABA/qvHQ5GAAED/FjpDkgAAQP+Ap0OSgABA/+sLQ5MAAEEAKrRDk4AAQQBf3kOUAABBAJUFQ5SA
AEEAyidDlQAAQQD/RkOVgABBATRgQ5YAAEEBaXdDloAAQQGeiUOXAABBAdOYQ5eAAEECCKNDmAAA
QQI9qUOYgABBAnKsQ5kAAEECp6tDmYAAQQLcpUOaAABBAxGcQ5qAAEEDRo5DmwAAQQN7fEObgABB
A7BnQ5wAAEED5U1DnIAAQQQaL0OdAABBBE8NQ52AAEEEg+ZDngAAQQS4vEOegABBBO2NQ58AAEEF
IlpDn4AAQQVXI0OgAABBBYvoQ6CAAEEFwKlDoQAAQQX1ZUOhgABBBiodQ6IAAEEGXtFDooAAQQaT
gUOjAABBBsgsQ6OAAEEG/NNDpAAAQQcxdkOkgABBB2YUQ6UAAEEHmq5DpYAAQQfPREOmAABBCAPV
Q6aAAEEIOGJDpwAAQQhs60OngABBCKFvQ6gAAEEI1e9DqIAAQQkKakOpAABBCT7hQ6mAAEEJc1RD
qgAAQQmnwkOqgABBCdwsQ6sAAEEKEJFDq4AAQQpE8kOsAABBCnlOQ6yAAEEKraZDrQAAQQrh+UOt
gABBCxZHQ64AAEELSpFDroAAQQt+10OvAABBC7MYQ6+AAEEL51RDsAAAQQwbjEOwgABBDE+/Q7EA
AEEMg+5DsYAAQQy4F0OyAABBDOw9Q7KAAEENIF1DswAAQQ1UeUOzgABBDYiQQ7QAAEENvKNDtIAA
QQ3wsUO1AABBDiS6Q7WAAEEOWL5DtgAAQQ6MvkO2gABBDsC4Q7cAAEEO9K5Dt4AAQQ8ooEO4AABB
D1yMQ7iAAEEPkHRDuQAAQQ/EVkO5gABBD/g0Q7oAAEEQLA1DuoAAQRBf4kO7AABBEJOxQ7uAAEEQ
x3tDvAAAQRD7QUO8gABBES8BQ70AAEERYr1DvYAAQRGWdEO+AABBEcomQ76AAEER/dJDvwAAQRIx
ekO/gABBEmUdQ8AAAEESmLtDwIAAQRLMVEPBAABBEv/nQ8GAAEETM3ZDwgAAQRNnAEPCgABBE5qE
Q8MAAEETzgRDw4AAQRQBfkPEAABBFDTzQ8SAAEEUaGNDxQAAQRSbzkPFgABBFM80Q8YAAEEVApVD
xoAAQRU18EPHAABBFWlHQ8eAAEEVnJhDyAAAQRXP40PIgABBFgMqQ8kAAEEWNmtDyYAAQRZpqEPK
AABBFpzeQ8qAAEEW0BBDywAAQRcDPEPLgABBFzZjQ8wAAEEXaYVDzIAAQRecoUPNAABBF8+4Q82A
AEEYAslDzgAAQRg11UPOgABBGGjcQ88AAEEYm95Dz4AAQRjO2UPQAABBGQHQQ9CAAEEZNMFD0QAA
QRlnrUPRgABBGZqTQ9IAAEEZzXND0oAAQRoATkPTAABBGjMkQ9OAAEEaZfRD1AAAQRqYv0PUgABB
GsuEQ9UAAEEa/kND1YAAQRsw/UPWAABBG2OxQ9aAAEEblmBD1wAAQRvJCUPXgABBG/usQ9gAAEEc
LkpD2IAAQRxg4kPZAABBHJN0Q9mAAEEcxgFD2gAAQRz4iEPagABBHSsJQ9sAAEEdXYVD24AAQR2P
+0PcAABBHcJrQ9yAAEEd9NVD3QAAQR4nOUPdgABBHlmYQ94AAEEei/FD3oAAQR6+REPfAABBHvCR
Q9+AAEEfItlD4AAAQR9VGkPggABBH4dWQ+EAAEEfuYxD4YAAQR/ru0PiAABBIB3lQ+KAAEEgUAlD
4wAAQSCCJ0PjgABBILQ/Q+QAAEEg5lFD5IAAQSEYXkPlAABBIUpkQ+WAAEEhfGRD5gAAQSGuXkPm
gABBIeBSQ+cAAEEiEkBD54AAQSJEKEPoAABBInYKQ+iAAEEip+VD6QAAQSLZu0PpgABBIwuKQ+oA
AEEjPVRD6oAAQSNvF0PrAABBI6DUQ+uAAEEj0otD7AAAQSQEPEPsgABBJDXmQ+0AAEEkZ4pD7YAA
QSSZKEPuAABBJMrAQ+6AAEEk/FJD7wAAQSUt3UPvgABBJV9iQ/AAAEElkOFD8IAAQSXCWUPxAABB
JfPLQ/GAAEEmJTdD8gAAQSZWnEPygABBJof7Q/MAAEEmuVRD84AAQSbqpkP0AABBJxvyQ/SAAEEn
TTdD9QAAQSd+dkP1gABBJ6+uQ/YAAEEn4OBD9oAAQSgSDEP3AABBKEMxQ/eAAEEodFBD+AAAQSil
aEP4gABBKNZ5Q/kAAEEpB4RD+YAAQSk4iUP6AABBKWmHQ/qAAEEpmn5D+wAAQSnLb0P7gABBKfxZ
Q/wAAEEqLTxD/IAAQSpeGUP9AABBKo7vQ/2AAEEqv79D/gAAQSrwh0P+gABBKyFKQ/8AAEErUgVD
/4AAQSuCukQAAABBK7NoRABAAEEr5A9EAIAAQSwUsEQAwABBLEVJRAEAAEEsddxEAUAAQSymaUQB
gABBLNbuRAHAAEEtB2xEAgAAQS035EQCQABBLWhVRAKAAEEtmL9EAsAAQS3JIkQDAABBLfl+RANA
AEEuKdREA4AAQS5aIkQDwABBLopqRAQAAEEuuqpEBEAAQS7q5EQEgABBLxsWRATAAEEvS0JEBQAA
QS97Z0QFQABBL6uERAWAAEEv25tEBcAAQTALq0QGAABBMDuzRAZAAEEwa7VEBoAAQTCbr0QGwABB
MMujRAcAAEEw+49EB0AAQTErdEQHgABBMVtSRAfAAEExiylECAAAQTG6+UQIQABBMerBRAiAAEEy
GoNECMAAQTJKPUQJAABBMnnwRAlAAEEyqZxECYAAQTLZQEQJwABBMwjeRAoAAEEzOHRECkAAQTNo
A0QKgABBM5eKRArAAEEzxwpECwAAQTP2g0QLQABBNCX1RAuAAEE0VV9EC8AAQTSEwkQMAABBNLQe
RAxAAEE043JEDIAAQTUSv0QMwABBNUIFRA0AAEE1cUNEDUAAQTWgekQNgABBNc+pRA3AAEE1/tFE
DgAAQTYt8UQOQABBNl0KRA6AAEE2jBtEDsAAQTa7JUQPAABBNuooRA9AAEE3GSNED4AAQTdIFkQP
wABBN3cCRBAAAEE3peZEEEAAQTfUw0QQgABBOAOYRBDAAEE4MmZEEQAAQThhLEQRQABBOI/qRBGA
AEE4vqFEEcAAQTjtUEQSAABBORv3RBJAAEE5SpdEEoAAQTl5L0QSwABBOafARBMAAEE51khEE0AA
QToEyUQTgABBOjNDRBPAAEE6YbREFAAAQTqQHkQUQABBOr6ARBSAAEE67NpEFMAAQTsbLUQVAABB
O0l4RBVAAEE7d7tEFYAAQTul9kQVwABBO9QpRBYAAEE8AlVEFkAAQTwweEQWgABBPF6URBbAAEE8
jKhEFwAAQTy6tEQXQABBPOi4RBeAAEE9FrREF8AAQT1EqEQYAABBPXKVRBhAAEE9oHlEGIAAQT3O
VUQYwABBPfwqRBkAAEE+KfZEGUAAQT5Xu0QZgABBPoV3RBnAAEE+syxEGgAAQT7g2EQaQABBPw59
RBqAAEE/PBlEGsAAQT9prUQbAABBP5c6RBtAAEE/xL5EG4AAQT/yOkQbwABBQB+uRBwAAEFATRpE
HEAAQUB6fUQcgABBQKfZRBzAAEFA1S1EHQAAQUECeEQdQABBQS+7RB2AAEFBXPZEHcAAQUGKKUQe
AABBQbdURB5AAEFB5HZEHoAAQUIRkEQewABBQj6iRB8AAEFCa6xEH0AAQUKYrUQfgABBQsWmRB/A
AEFC8pdEIAAAQUMfgEQgQABBQ0xgRCCAAEFDeThEIMAAQUOmCEQhAABBQ9LQRCFAAEFD/49EIYAA
QUQsRUQhwABBRFj0RCIAAEFEhZpEIkAAQUSyN0QigABBRN7NRCLAAEFFC1pEIwAAQUU33kQjQABB
RWRaRCOAAEFFkM5EI8AAQUW9OUQkAABBRemcRCRAAEFGFfZEJIAAQUZCSEQkwABBRm6RRCUAAEFG
mtJEJUAAQUbHCkQlgABBRvM6RCXAAEFHH2JEJgAAQUdLgUQmQABBR3eXRCaAAEFHo6VEJsAAQUfP
qkQnAABBR/unRCdAAEFIJ5tEJ4AAQUhThkQnwABBSH9pRCgAAEFIq0NEKEAAQUjXFUQogABBSQLe
RCjAAEFJLp9EKQAAQUlaV0QpQABBSYYGRCmAAEFJsaxEKcAAQUndSkQqAABBSgjgRCpAAEFKNGxE
KoAAQUpf8EQqwABBSotrRCsAAEFKtt5EK0AAQUriR0QrgABBSw2oRCvAAEFLOQFELAAAQUtkUEQs
QABBS4+XRCyAAEFLutVELMAAQUvmC0QtAABBTBE3RC1AAEFMPFtELYAAQUxndkQtwABBTJKIRC4A
AEFMvZFELkAAQUzokkQugABBTROKRC7AAEFNPnhELwAAQU1pXkQvQABBTZQ8RC+AAEFNvxBEL8AA
QU3p20QwAABBThSeRDBAAEFOP1hEMIAAQU5qCUQwwABBTpSxRDEAAEFOv1BEMUAAQU7p5kQxgABB
TxRzRDHAAEFPPvdEMgAAQU9pc0QyQABBT5PlRDKAAEFPvk9EMsAAQU/or0QzAABBUBMHRDNAAEFQ
PVVEM4AAQVBnm0QzwABBUJHXRDQAAEFQvAtENEAAQVDmNkQ0gABBURBXRDTAAEFROnBENQAAQVFk
gEQ1QABBUY6GRDWAAEFRuIRENcAAQVHieEQ2AABBUgxkRDZAAEFSNkZENoAAQVJgH0Q2wABBUonw
RDcAAEFSs7dEN0AAQVLddUQ3gABBUwcqRDfAAEFTMNZEOAAAQVNaeUQ4QABBU4QSRDiAAEFTraNE
OMAAQVPXKkQ5AABBVACpRDlAAEFUKh5EOYAAQVRTikQ5wABBVHztRDoAAEFUpkdEOkAAQVTPl0Q6
gABBVPjfRDrAAEFVIh1EOwAAQVVLUkQ7QABBVXR+RDuAAEFVnaFEO8AAQVXGukQ8AABBVe/LRDxA
AEFWGNJEPIAAQVZB0EQ8wABBVmrFRD0AAEFWk7BEPUAAQVa8kkQ9gABBVuVrRD3AAEFXDjtEPgAA
QVc3AkQ+QABBV1+/RD6AAEFXiHNEPsAAQVexHkQ/AABBV9m/RD9AAEFYAlhEP4AAQVgq50Q/wABB
WFNsREAAAEFYe+lEQEAAQVikXERAgABBWMzGREDAAEFY9SZEQQAAQVkdfkRBQABBWUXMREGAAEFZ
bhBEQcAAQVmWS0RCAABBWb59REJAAEFZ5qZEQoAAQVoOxURCwABBWjbbREMAAEFaXuhEQ0AAQVqG
60RDgABBWq7lREPAAEFa1tZERAAAQVr+vUREQABBWyabRESAAEFbTm9ERMAAQVt2O0RFAABBW538
REVAAEFbxbVERYAAQVvtZERFwABBXBUJREYAAEFcPKZERkAAQVxkOERGgABBXIvCREbAAEFcs0JE
RwAAQVzauURHQABBXQImREeAAEFdKYpER8AAQV1Q5ERIAABBXXg1REhAAEFdn31ESIAAQV3Gu0RI
wABBXe3vREkAAEFeFRtESUAAQV48PERJgABBXmNVREnAAEFeimRESgAAQV6xaURKQABBXthlREqA
AEFe/1hESsAAQV8mQURLAABBX00hREtAAEFfc/dES4AAQV+axERLwABBX8GHREwAAEFf6EFETEAA
QWAO8URMgABBYDWYREzAAEFgXDZETQAAQWCCykRNQABBYKlURE2AAEFgz9VETcAAQWD2TEROAABB
YRy6RE5AAEFhQx9EToAAQWFpekROwABBYY/LRE8AAEFhthNET0AAQWHcUkRPgABBYgKHRE/AAEFi
KLNEUAAAQWJO1URQQABBYnTtRFCAAEFimvxEUMAAQWLBAkRRAABBYub+RFFAAEFjDPBEUYAAQWMy
2URRwABBY1i4RFIAAEFjfo5EUkAAQWOkW0RSgABBY8odRFLAAEFj79dEUwAAQWQVh0RTQABBZDst
RFOAAEFkYMpEU8AAQWSGXURUAABBZKvnRFRAAEFk0WdEVIAAQWT23URUwABBZRxKRFUAAEFlQa5E
VUAAQWVnCERVgABBZYxZRFXAAEFlsZ9EVgAAQWXW3URWQABBZfwRRFaAAEFmITtEVsAAQWZGXERX
AABBZmtzRFdAAEFmkIFEV4AAQWa1hURXwABBZtqARFgAAEFm/3FEWEAAQWckWERYgABBZ0k2RFjA
AEFnbgtEWQAAQWeS1kRZQABBZ7eXRFmAAEFn3E9EWcAAQWgA/URaAABBaCWiRFpAAEFoSj1EWoAA
QWhuzkRawABBaJNXRFsAAEFot9VEW0AAQWjcSkRbgABBaQC1RFvAAEFpJRdEXAAAQWlJcERcQABB
aW2+RFyAAEFpkgREXMAAQWm2P0RdAABBadpyRF1AAEFp/ppEXYAAQWoiuURdwABBakbPRF4AAEFq
attEXkAAQWqO3URegABBarLWRF7AAEFq1sVEXwAAQWr6q0RfQABBax6HRF+AAEFrQlpEX8AAQWtm
I0RgAABBa4njRGBAAEFrrZlEYIAAQWvRRkRgwABBa/TpRGEAAEFsGIJEYUAAQWw8EkRhgABBbF+Z
RGHAAEFsgxZEYgAAQWymiURiQABBbMnzRGKAAEFs7VNEYsAAQW0QqkRjAABBbTP3RGNAAEFtVztE
Y4AAQW16dURjwABBbZ2mRGQAAEFtwM1EZEAAQW3j60RkgABBbgb/RGTAAEFuKgpEZQAAQW5NC0Rl
QABBbnADRGWAAEFukvFEZcAAQW611URmAABBbtixRGZAAEFu+4JEZoAAQW8eSkRmwABBb0EJRGcA
AEFvY75EZ0AAQW+GakRngABBb6kMRGfAAEFvy6REaAAAQW/uNERoQABBcBC5RGiAAEFwMzZEaMAA
QXBVqERpAABBcHgRRGlAAEFwmnFEaYAAQXC8x0RpwABBcN8URGoAAEFxAVhEakAAQXEjkURqgABB
cUXCRGrAAEFxZ+lEawAAQXGKBkRrQABBcawaRGuAAEFxziVEa8AAQXHwJkRsAABBchIeRGxAAEFy
NAxEbIAAQXJV8URswABBcnfMRG0AAEFymZ5EbUAAQXK7ZkRtgABBct0lRG3AAEFy/ttEbgAAQXMg
h0RuQABBc0IqRG6AAEFzY8NEbsAAQXOFU0RvAABBc6baRG9AAEFzyFdEb4AAQXPpy0RvwABBdAs1
RHAAAEF0LJZEcEAAQXRN7URwgABBdG87RHDAAEF0kIBEcQAAQXSxu0RxQABBdNLtRHGAAEF09BZE
ccAAQXUVNURyAABBdTZLRHJAAEF1V1dEcoAAQXV4WkRywABBdZlURHMAAEF1ukREc0AAQXXbK0Rz
gABBdfwJRHPAAEF2HN1EdAAAQXY9qER0QABBdl5qRHSAAEF2fyJEdMAAQXaf0UR1AABBdsB3RHVA
AEF24RNEdYAAQXcBpkR1wABBdyIwRHYAAEF3QrBEdkAAQXdjJ0R2gABBd4OVRHbAAEF3o/lEdwAA
QXfEVER3QABBd+SmRHeAAEF4BO9Ed8AAQXglLkR4AABBeEVkRHhAAEF4ZZFEeIAAQXiFtER4wABB
eKXPRHkAAEF4xd9EeUAAQXjl50R5gABBeQXmRHnAAEF5JdtEegAAQXlFx0R6QABBeWWpRHqAAEF5
hYNEesAAQXmlU0R7AABBecUaRHtAAEF55NhEe4AAQXoEjUR7wABBeiQ4RHwAAEF6Q9pEfEAAQXpj
c0R8gABBeoMDRHzAAEF6oolEfQAAQXrCB0R9QABBeuF7RH2AAEF7AOZEfcAAQXsgSER+AABBez+h
RH5AAEF7XvBEfoAAQXt+N0R+wABBe510RH8AAEF7vKhEf0AAQXvb00R/gABBe/r1RH/AAEF8Gg5E
gAAAQXw5HUSAIABBfFgkRIBAAEF8dyFEgGAAQXyWFUSAgABBfLUARICgAEF80+JEgMAAQXzyu0SA
4ABBfRGLRIEAAEF9MFJEgSAAQX1PD0SBQABBfW3ERIFgAEF9jHBEgYAAQX2rEkSBoABBfcmsRIHA
AEF96DxEgeAAQX4Gw0SCAABBfiVCRIIgAEF+Q7dEgkAAQX5iI0SCYABBfoCGRIKAAEF+nuBEgqAA
QX69MkSCwABBftt6RILgAEF++blEgwAAQX8X70SDIABBfzYcRINAAEF/VEFEg2AAQX9yXESDgABB
f5BuRIOgAEF/rnhEg8AAQX/MeESD4ABBf+pvRIQAAEGABC9EhCAAQYATIkSEQABBgCIQRIRgAEGA
MPpEhIAAQYA/30SEoABBgE7ARITAAEGAXZxEhOAAQYBsdESFAABBgHtIRIUgAEGAihdEhUAAQYCY
4kSFYABBgKeoRIWAAEGAtmpEhaAAQYDFJ0SFwABBgNPgRIXgAEGA4pVEhgAAQYDxRUSGIABBgP/w
RIZAAEGBDphEhmAAQYEdOkSGgABBgSvZRIagAEGBOnNEhsAAQYFJCESG4ABBgVeaRIcAAEGBZiZE
hyAAQYF0r0SHQABBgYMzRIdgAEGBkbJEh4AAQYGgLkSHoABBga6lRIfAAEGBvRdEh+AAQYHLhUSI
AABBgdnvRIggAEGB6FREiEAAQYH2tUSIYABBggUSRIiAAEGCE2pEiKAAQYIhvkSIwABBgjAORIjg
AEGCPllEiQAAQYJMoESJIABBglriRIlAAEGCaSBEiWAAQYJ3WkSJgABBgoWQRImgAEGCk8FEicAA
QYKh7kSJ4ABBgrAWRIoAAEGCvjpEiiAAQYLMWkSKQABBgtp2RIpgAEGC6I1EioAAQYL2oESKoABB
gwSvRIrAAEGDErlEiuAAQYMgv0SLAABBgy7BRIsgAEGDPL9Ei0AAQYNKuESLYABBg1itRIuAAEGD
Zp1Ei6AAQYN0ikSLwABBg4JyRIvgAEGDkFZEjAAAQYOeNUSMIABBg6wRRIxAAEGDuehEjGAAQYPH
ukSMgABBg9WJRIygAEGD41NEjMAAQYPxGUSM4ABBg/7bRI0AAEGEDJlEjSAAQYQaUkSNQABBhCgH
RI1gAEGENbhEjYAAQYRDZUSNoABBhFENRI3AAEGEXrFEjeAAQYRsUkSOAABBhHntRI4gAEGEh4VE
jkAAQYSVGESOYABBhKKoRI6AAEGEsDNEjqAAQYS9ukSOwABBhMs8RI7gAEGE2LtEjwAAQYTmNUSP
IABBhPOrRI9AAEGFAR1Ej2AAQYUOi0SPgABBhRv1RI+gAEGFKVpEj8AAQYU2u0SP4ABBhUQZRJAA
AEGFUXJEkCAAQYVexkSQQABBhWwXRJBgAEGFeWREkIAAQYWGrESQoABBhZPxRJDAAEGFoTFEkOAA
QYWubUSRAABBhbulRJEgAEGFyNlEkUAAQYXWCESRYABBheM0RJGAAEGF8FxEkaAAQYX9f0SRwABB
hgqeRJHgAEGGF7pEkgAAQYYk0USSIABBhjHkRJJAAEGGPvNEkmAAQYZL/kSSgABBhlkFRJKgAEGG
ZgdEksAAQYZzBkSS4ABBhoABRJMAAEGGjPdEkyAAQYaZ6kSTQABBhqbYRJNgAEGGs8NEk4AAQYbA
qUSToABBhs2MRJPAAEGG2mpEk+AAQYbnRESUAABBhvQaRJQgAEGHAO1ElEAAQYcNu0SUYABBhxqF
RJSAAEGHJ0tElKAAQYc0DkSUwABBh0DMRJTgAEGHTYZElQAAQYdaPESVIABBh2buRJVAAEGHc5xE
lWAAQYeAR0SVgABBh4ztRJWgAEGHmY9ElcAAQYemLUSV4ABBh7LIRJYAAEGHv15EliAAQYfL8USW
QABBh9h/RJZgAEGH5QlEloAAQYfxkESWoABBh/4TRJbAAEGICpFEluAAQYgXDESXAABBiCODRJcg
AEGIL/VEl0AAQYg8ZESXYABBiEjPRJeAAEGIVTZEl6AAQYhhmkSXwABBiG35RJfgAEGIelREmAAA
QYiGrESYIABBiJL/RJhAAEGIn09EmGAAQYirm0SYgABBiLfiRJigAEGIxCZEmMAAQYjQZkSY4ABB
iNyjRJkAAEGI6NtEmSAAQYj1D0SZQABBiQFARJlgAEGJDW1EmYAAQYkZlkSZoABBiSW7RJnAAEGJ
MdxEmeAAQYk9+USaAABBiUoTRJogAEGJVilEmkAAQYliOkSaYABBiW5IRJqAAEGJelNEmqAAQYmG
WUSawABBiZJbRJrgAEGJnlpEmwAAQYmqVUSbIABBibZMRJtAAEGJwkBEm2AAQYnOL0SbgABBidob
RJugAEGJ5gNEm8AAQYnx50Sb4ABBif3HRJwAAEGKCaREnCAAQYoVfUScQABBiiFSRJxgAEGKLSNE
nIAAQYo48UScoABBikS6RJzAAEGKUIFEnOAAQYpcQ0SdAABBimgBRJ0gAEGKc7xEnUAAQYp/c0Sd
YABBiosmRJ2AAEGKltZEnaAAQYqigkSdwABBiq4qRJ3gAEGKuc9EngAAQYrFb0SeIABBitEMRJ5A
AEGK3KZEnmAAQYroO0SegABBivPNRJ6gAEGK/1tEnsAAQYsK5kSe4ABBixZtRJ8AAEGLIfBEnyAA
QYstb0SfQABBizjrRJ9gAEGLRGNEn4AAQYtP2ESfoABBi1tIRJ/AAEGLZrZEn+AAQYtyH0SgAABB
i32FRKAgAEGLiOdEoEAAQYuURkSgYABBi5+gRKCAAEGLqvhEoKAAQYu2S0SgwABBi8GbRKDgAEGL
zOhEoQAAQYvYMUShIABBi+N2RKFAAEGL7rdEoWAAQYv59UShgABBjAUwRKGgAEGMEGZEocAAQYwb
mkSh4ABBjCbJRKIAAEGMMfVEoiAAQYw9HUSiQABBjEhCRKJgAEGMU2REooAAQYxegUSioABBjGmb
RKLAAEGMdLJEouAAQYx/xUSjAABBjIrURKMgAEGMleBEo0AAQYyg6ESjYABBjKvtRKOAAEGMtu9E
o6AAQYzB7ESjwABBjMzmRKPgAEGM191EpAAAQYzi0ESkIABBjO3ARKRAAEGM+KxEpGAAQY0DlUSk
gABBjQ56RKSgAEGNGVtEpMAAQY0kOUSk4ABBjS8URKUAAEGNOetEpSAAQY1Ev0SlQABBjU+PRKVg
AEGNWltEpYAAQY1lJUSloABBjW/qRKXAAEGNeqxEpeAAQY2Fa0SmAABBjZAnRKYgAEGNmt5EpkAA
QY2lk0SmYABBjbBERKaAAEGNuvFEpqAAQY3Fm0SmwABBjdBCRKbgAEGN2uVEpwAAQY3lhUSnIABB
jfAhRKdAAEGN+rpEp2AAQY4FUESngABBjg/iRKegAEGOGnBEp8AAQY4k/ESn4ABBji+ERKgAAEGO
OghEqCAAQY5EiUSoQABBjk8HRKhgAEGOWYFEqIAAQY5j+ESooABBjm5sRKjAAEGOeNxEqOAAQY6D
SUSpAABBjo2yRKkgAEGOmBhEqUAAQY6ie0SpYABBjqzaRKmAAEGOtzZEqaAAQY7Bj0SpwABBjsvk
RKngAEGO1jZEqgAAQY7ghUSqIABBjurQRKpAAEGO9RhEqmAAQY7/XUSqgABBjwmeRKqgAEGPE9xE
qsAAQY8eF0Sq4ABBjyhPRKsAAEGPMoNEqyAAQY88tESrQABBj0bhRKtgAEGPUQtEq4AAQY9bMkSr
oABBj2VWRKvAAEGPb3ZEq+AAQY95k0SsAABBj4OtRKwgAEGPjcRErEAAQY+X10SsYABBj6HnRKyA
AEGPq/RErKAAQY+1/USswABBj8AERKzgAEGPygdErQAAQY/UB0StIABBj94DRK1AAEGP5/xErWAA
QY/x80StgABBj/vlRK2gAEGQBdVErcAAQZAPwUSt4ABBkBmrRK4AAEGQI5FEriAAQZAtc0SuQABB
kDdTRK5gAEGQQS9EroAAQZBLCUSuoABBkFTfRK7AAEGQXrFEruAAQZBogUSvAABBkHJNRK8gAEGQ
fBdEr0AAQZCF3USvYABBkI+gRK+AAEGQmV9Er6AAQZCjHESvwABBkKzVRK/gAEGQtoxEsAAAQZDA
P0SwIABBkMnvRLBAAEGQ05xEsGAAQZDdRUSwgABBkObsRLCgAEGQ8I9EsMAAQZD6MESw4ABBkQPN
RLEAAEGRDWdEsSAAQZEW/kSxQABBkSCSRLFgAEGRKiJEsYAAQZEzsESxoABBkT07RLHAAEGRRsJE
seAAQZFQRkSyAABBkVnHRLIgAEGRY0ZEskAAQZFswUSyYABBkXY5RLKAAEGRf65EsqAAQZGJH0Sy
wABBkZKORLLgAEGRm/pEswAAQZGlYkSzIABBka7IRLNAAEGRuCtEs2AAQZHBikSzgABBkcrmRLOg
AEGR1EBEs8AAQZHdlkSz4ABBkebqRLQAAEGR8DpEtCAAQZH5h0S0QABBkgLRRLRgAEGSDBlEtIAA
QZIVXUS0oABBkh6eRLTAAEGSJ9xEtOAAQZIxF0S1AABBkjpPRLUgAEGSQ4VEtUAAQZJMt0S1YABB
klXmRLWAAEGSXxJEtaAAQZJoO0S1wABBknFiRLXgAEGSeoVEtgAAQZKDpUS2IABBkozCRLZAAEGS
ld1EtmAAQZKe9ES2gABBkqgJRLagAEGSsRpEtsAAQZK6KUS24ABBksM0RLcAAEGSzD1EtyAAQZLV
QkS3QABBkt5FRLdgAEGS50VEt4AAQZLwQkS3oABBkvk8RLfAAEGTAjNEt+AAQZMLJ0S4AABBkxQY
RLggAEGTHQdEuEAAQZMl8kS4YABBky7aRLiAAEGTN8BEuKAAQZNAo0S4wABBk0mCRLjgAEGTUl9E
uQAAQZNbOUS5IABBk2QRRLlAAEGTbOVEuWAAQZN1tkS5gABBk36FRLmgAEGTh1BEucAAQZOQGUS5
4ABBk5jfRLoAAEGToaJEuiAAQZOqYkS6QABBk7MgRLpgAEGTu9pEuoAAQZPEkkS6oABBk81HRLrA
AEGT1flEuuAAQZPeqES7AABBk+dURLsgAEGT7/1Eu0AAQZP4pES7YABBlAFIRLuAAEGUCelEu6AA
QZQSh0S7wABBlBsjRLvgAEGUI7tEvAAAQZQsUUS8IABBlDTkRLxAAEGUPXREvGAAQZRGAkS8gABB
lE6MRLygAEGUVxREvMAAQZRfmUS84ABBlGgcRL0AAEGUcJtEvSAAQZR5GES9QABBlIGSRL1gAEGU
iglEvYAAQZSSfUS9oABBlJrvRL3AAEGUo15EveAAQZSrykS+AABBlLQ0RL4gAEGUvJpEvkAAQZTE
/kS+YABBlM1gRL6AAEGU1b5EvqAAQZTeGkS+wABBlOZzRL7gAEGU7slEvwAAQZT3HUS/IABBlP9u
RL9AAEGVB7xEv2AAQZUQB0S/gABBlRhQRL+gAEGVIJZEv8AAQZUo2kS/4ABBlTEaRMAAAEGVOVhE
wCAAQZVBk0TAQABBlUnMRMBgAEGVUgJEwIAAQZVaNUTAoABBlWJmRMDAAEGVapREwOAAQZVyv0TB
AABBlXrnRMEgAEGVgw1EwUAAQZWLMETBYABBlZNRRMGAAEGVm29EwaAAQZWjikTBwABBlaujRMHg
AEGVs7lEwgAAQZW7zETCIABBlcPdRMJAAEGVy+tEwmAAQZXT9kTCgABBldv/RMKgAEGV5AVEwsAA
QZXsCUTC4ABBlfQKRMMAAEGV/AhEwyAAQZYEBETDQABBlgv9RMNgAEGWE/REw4AAQZYb6ETDoABB
liPZRMPAAEGWK8hEw+AAQZYztETEAABBljueRMQgAEGWQ4VExEAAQZZLaUTEYABBllNLRMSAAEGW
WypExKAAQZZjB0TEwABBlmrhRMTgAEGWcrlExQAAQZZ6jkTFIABBloJgRMVAAEGWijBExWAAQZaR
/UTFgABBlpnIRMWgAEGWoZBExcAAQZapVkTF4ABBlrEZRMYAAEGWuNpExiAAQZbAmETGQABBlshU
RMZgAEGW0A1ExoAAQZbXw0TGoABBlt93RMbAAEGW5ylExuAAQZbu2ETHAABBlvaERMcgAEGW/i5E
x0AAQZcF1kTHYABBlw17RMeAAEGXFR1Ex6AAQZccvUTHwABBlyRaRMfgAEGXK/ZEyAAAQZczjkTI
IABBlzskRMhAAEGXQrhEyGAAQZdKSUTIgABBl1HXRMigAEGXWWREyMAAQZdg7UTI4ABBl2h0RMkA
AEGXb/lEySAAQZd3fETJQABBl377RMlgAEGXhnlEyYAAQZeN9ETJoABBl5VsRMnAAEGXnOJEyeAA
QZekVkTKAABBl6vHRMogAEGXszZEykAAQZe6okTKYABBl8IMRMqAAEGXyXREyqAAQZfQ2UTKwABB
l9g8RMrgAEGX35xEywAAQZfm+kTLIABBl+5VRMtAAEGX9a5Ey2AAQZf9BUTLgABBmARZRMugAEGY
C6tEy8AAQZgS+0TL4ABBmBpIRMwAAEGYIZJEzCAAQZgo20TMQABBmDAhRMxgAEGYN2REzIAAQZg+
pUTMoABBmEXkRMzAAEGYTSFEzOAAQZhUW0TNAABBmFuTRM0gAEGYYshEzUAAQZhp+0TNYABBmHEs
RM2AAEGYeFpEzaAAQZh/hkTNwABBmIawRM3gAEGYjddEzgAAQZiU/ETOIABBmJweRM5AAEGYoz9E
zmAAQZiqXUTOgABBmLF4RM6gAEGYuJJEzsAAQZi/qUTO4ABBmMa9RM8AAEGYzdBEzyAAQZjU4ETP
QABBmNvuRM9gAEGY4vlEz4AAQZjqAkTPoABBmPEJRM/AAEGY+A5Ez+AAQZj/EETQAABBmQYQRNAg
AEGZDQ5E0EAAQZkUCUTQYABBmRsCRNCAAEGZIflE0KAAQZko7UTQwABBmS/gRNDgAEGZNtBE0QAA
QZk9vkTRIABBmUSpRNFAAEGZS5JE0WAAQZlSeUTRgABBmVleRNGgAEGZYEFE0cAAQZlnIUTR4ABB
mW3/RNIAAEGZdNtE0iAAQZl7tETSQABBmYKLRNJgAEGZiWBE0oAAQZmQM0TSoABBmZcERNLAAEGZ
ndJE0uAAQZmknkTTAABBmatoRNMgAEGZsjBE00AAQZm49UTTYABBmb+5RNOAAEGZxnpE06AAQZnN
OUTTwABBmdP1RNPgAEGZ2rBE1AAAQZnhaETUIABBmegeRNRAAEGZ7tJE1GAAQZn1g0TUgABBmfwz
RNSgAEGaAuBE1MAAQZoJi0TU4ABBmhA0RNUAAEGaFttE1SAAQZodgETVQABBmiQiRNVgAEGaKsJE
1YAAQZoxYUTVoABBmjf9RNXAAEGaPpZE1eAAQZpFLkTWAABBmkvDRNYgAEGaUldE1kAAQZpY6ETW
YABBml93RNaAAEGaZgRE1qAAQZpsj0TWwABBmnMXRNbgAEGaeZ5E1wAAQZqAIkTXIABBmoakRNdA
AEGajSRE12AAQZqTokTXgABBmpoeRNegAEGaoJhE18AAQZqnEETX4ABBmq2FRNgAAEGas/lE2CAA
QZq6akTYQABBmsDZRNhgAEGax0ZE2IAAQZrNsUTYoABBmtQaRNjAAEGa2oFE2OAAQZrg5kTZAABB
mudIRNkgAEGa7alE2UAAQZr0B0TZYABBmvpkRNmAAEGbAL5E2aAAQZsHFkTZwABBmw1sRNngAEGb
E8BE2gAAQZsaEkTaIABBmyBiRNpAAEGbJrBE2mAAQZss/ETagABBmzNGRNqgAEGbOY5E2sAAQZs/
00Ta4ABBm0YXRNsAAEGbTFlE2yAAQZtSmETbQABBm1jWRNtgAEGbXxFE24AAQZtlS0TboABBm2uC
RNvAAEGbcbdE2+AAQZt360TcAABBm34cRNwgAEGbhEtE3EAAQZuKeUTcYABBm5CkRNyAAEGbls1E
3KAAQZuc9ETcwABBm6MaRNzgAEGbqT1E3QAAQZuvXkTdIABBm7V9RN1AAEGbu5pE3WAAQZvBtkTd
gABBm8fPRN2gAEGbzeZE3cAAQZvT+0Td4ABBm9oPRN4AAEGb4CBE3iAAQZvmL0TeQABBm+w9RN5g
AEGb8khE3oAAQZv4UUTeoABBm/5ZRN7AAEGcBF5E3uAAQZwKYkTfAABBnBBjRN8gAEGcFmNE30AA
QZwcYETfYABBnCJcRN+AAEGcKFZE36AAQZwuTkTfwABBnDRDRN/gAEGcOjdE4AAAQZxAKUTgIABB
nEYZROBAAEGcTAdE4GAAQZxR80TggABBnFfdROCgAEGcXcZE4MAAQZxjrETg4ABBnGmQROEAAEGc
b3NE4SAAQZx1U0ThQABBnHsyROFgAEGcgQ9E4YAAQZyG6UThoABBnIzCROHAAEGckplE4eAAQZyY
bkTiAABBnJ5CROIgAEGcpBNE4kAAQZyp4kTiYABBnK+wROKAAEGctXtE4qAAQZy7RUTiwABBnMEN
ROLgAEGcxtNE4wAAQZzMl0TjIABBnNJZRONAAEGc2BlE42AAQZzd10TjgABBnOOUROOgAEGc6U9E
48AAQZzvB0Tj4ABBnPS+ROQAAEGc+nNE5CAAQZ0AJ0TkQABBnQXYRORgAEGdC4dE5IAAQZ0RNUTk
oABBnRbhROTAAEGdHItE5OAAQZ0iM0TlAABBnSfZROUgAEGdLX1E5UAAQZ0zIETlYABBnTjBROWA
AEGdPl9E5aAAQZ1D/ETlwABBnUmYROXgAEGdTzFE5gAAQZ1UyUTmIABBnVpeROZAAEGdX/JE5mAA
QZ1lhETmgABBnWsVROagAEGdcKNE5sAAQZ12METm4ABBnXu6ROcAAEGdgUNE5yAAQZ2Gy0TnQABB
nYxQROdgAEGdkdRE54AAQZ2XVkTnoABBnZzWROfAAEGdolRE5+AAQZ2n0EToAABBna1LROggAEGd
ssRE6EAAQZ24O0ToYABBnb2wROiAAEGdwyRE6KAAQZ3IlUTowABBnc4FROjgAEGd03NE6QAAQZ3Y
4ETpIABBnd5KROlAAEGd47NE6WAAQZ3pGkTpgABBne6AROmgAEGd8+NE6cAAQZ35RUTp4ABBnf6l
ROoAAEGeBARE6iAAQZ4JYETqQABBng67ROpgAEGeFBRE6oAAQZ4Za0TqoABBnh7BROrAAEGeJBVE
6uAAQZ4pZ0TrAABBni63ROsgAEGeNAZE60AAQZ45U0TrYABBnj6eROuAAEGeQ+hE66AAQZ5JL0Tr
wABBnk51ROvgAEGeU7pE7AAAQZ5Y/ETsIABBnl49ROxAAEGeY3xE7GAAQZ5oukTsgABBnm32ROyg
AEGeczBE7MAAQZ54aETs4ABBnn2fRO0AAEGegtRE7SAAQZ6IB0TtQABBno04RO1gAEGekmhE7YAA
QZ6XlkTtoABBnpzDRO3AAEGeoe5E7eAAQZ6nF0TuAABBnqw+RO4gAEGesWRE7kAAQZ62iETuYABB
nruqRO6AAEGewMtE7qAAQZ7F6kTuwABBnssHRO7gAEGe0CNE7wAAQZ7VPUTvIABBntpWRO9AAEGe
32xE72AAQZ7kgUTvgABBnumVRO+gAEGe7qdE78AAQZ7zt0Tv4ABBnvjFRPAAAEGe/dJE8CAAQZ8C
3UTwQABBnwfnRPBgAEGfDO5E8IAAQZ8R9UTwoABBnxb5RPDAAEGfG/xE8OAAQZ8g/UTxAABBnyX9
RPEgAEGfKvtE8UAAQZ8v+ETxYABBnzTzRPGAAEGfOexE8aAAQZ8+40TxwABBn0PZRPHgAEGfSM5E
8gAAQZ9NwETyIABBn1KxRPJAAEGfV6FE8mAAQZ9cj0TygABBn2F7RPKgAEGfZmZE8sAAQZ9rT0Ty
4ABBn3A2RPMAAEGfdRxE8yAAQZ96AUTzQABBn37jRPNgAEGfg8RE84AAQZ+IpETzoABBn42CRPPA
AEGfkl5E8+AAQZ+XOUT0AABBn5wSRPQgAEGfoOpE9EAAQZ+lwET0YABBn6qURPSAAEGfr2dE9KAA
QZ+0OET0wABBn7kIRPTgAEGfvdZE9QAAQZ/Co0T1IABBn8duRPVAAEGfzDdE9WAAQZ/Q/0T1gABB
n9XGRPWgAEGf2opE9cAAQZ/fTkT14ABBn+QPRPYAAEGf6NBE9iAAQZ/tjkT2QABBn/JLRPZgAEGf
9wdE9oAAQZ/7wUT2oABBoAB5RPbAAEGgBTBE9uAAQaAJ5UT3AABBoA6ZRPcgAEGgE0xE90AAQaAX
/ET3YABBoBysRPeAAEGgIVlE96AAQaAmBUT3wABBoCqwRPfgAEGgL1lE+AAAQaA0AUT4IABBoDin
RPhAAEGgPUxE+GAAQaBB70T4gABBoEaQRPigAEGgSzBE+MAAQaBPz0T44ABBoFRsRPkAAEGgWQhE
+SAAQaBdokT5QABBoGI6RPlgAEGgZtFE+YAAQaBrZ0T5oABBoG/7RPnAAEGgdI5E+eAAQaB5H0T6
AABBoH2u</set>
   </ref>
</figure>
