# Supplementary material for: Principles of operation of a cerebellar learning circuit
Source: eLife. 2020 Apr 30;9:e55217. doi: 10.7554/eLife.55217 (PMC7255800; doi:10.7554/eLife.55217)
Supplement: Figure 9—source data 1. [file elife-55217-fig9-data1.zip › F09.fyp]

<?xml version="1.0" encoding="us-ascii" standalone="yes"?>
<?fyp appVersion="5.1.2" schemaVersion="22"?>
<figure strokeWidth="0.01in" strokeJoin="miter" loc="0.5in 0.5in" strokePat="solid" psFont="Helvetica" fontStyle="plain" fillColor="000000" altFont="serif" strokeCap="butt" width="5.1in" fontSize="10" strokeColor="000000" font="Arial" height="2in"
     xmlns="http://www.keck.ucsf.edu/datanav/namespace/schema22">
   <graph loc="3.7in 0.5in" width="1.2in" fontSize="8" strokeColor="808080" title="Pursuit speed vs time" clip="true" height="1.2in">
      <axis labelOffset="0.25in" lineHt="1.1" start="0" spacer="0in" end="600" strokeColor="000000">
         <ticks intv="200" perLogIntv="1" start="0" end="800"></ticks>
      </axis>
      <axis labelOffset="0.3in" lineHt="1.1" start="0" end="22" strokeColor="000000" title="Pursuit speed (deg/s)">
         <ticks intv="5" perLogIntv="1" start="0" end="20"></ticks>
      </axis>
      <zaxis cmapnan="ffffff" lineHt="0.8" gap="0.2in" start="0" spacer="0.1in" end="500" title="Z AXIS">
         <ticks intv="10"></ticks>
      </zaxis>
      <gridline />
      <gridline />
      <legend loc="30% 5%" labelOffset="0.05in" hide="false" size="0.1in" len="0.1in" spacer="0.1in" mid="true" />
      <trace strokeWidth="0.75pt" src="#set" title="Trial 1-250">
         <symbol size="0in" type="circle" />
         <ebar hide="true" />
      </trace>
      <trace strokeWidth="0.75pt" strokePat="dashed" src="#set" title="Trial 2000-2250">
         <symbol size="0in" type="circle" />
         <ebar hide="true" />
      </trace>
      <trace strokeWidth="0.75pt" src="#src_021" legend="false" fontSize="9" strokeColor="984ea3" title="5 deg/s learning, 5 deg/s probe">
         <symbol fillColor="1f77b4" strokeWidth="1pt" size="0pt" type="circle" />
         <ebar strokeWidth="1pt" hide="true" />
      </trace>
      <trace strokeWidth="0.75pt" src="#src_12" legend="false" fontSize="9" strokeColor="4daf4a" title="5 deg/s learning, 10 deg/s probe">
         <symbol fillColor="ff7f0e" strokeWidth="1pt" size="0pt" type="circle" />
         <ebar strokeWidth="1pt" hide="true" />
      </trace>
      <trace strokeWidth="0.75pt" src="#src_22" legend="false" fontSize="9" strokeColor="377eb8" title="5 deg/s learning, 15 deg/s probe">
         <symbol fillColor="2ca02c" strokeWidth="1pt" size="0pt" type="circle" />
         <ebar strokeWidth="1pt" hide="true" />
      </trace>
      <trace strokeWidth="0.75pt" src="#src_32" legend="false" fontSize="9" strokeColor="e41a1c" title="5 deg/s learning, 20 deg/s probe">
         <symbol fillColor="d62728" strokeWidth="1pt" size="0pt" type="circle" />
         <ebar strokeWidth="1pt" hide="true" />
      </trace>
      <trace strokeWidth="0.75pt" strokePat="dashed" src="#src_04" legend="false" fontSize="9" strokeColor="984ea3" title="5 deg/s learning, 5 deg/s probe">
         <symbol fillColor="1f77b4" strokeWidth="1pt" size="0pt" type="circle" />
         <ebar strokeWidth="1pt" hide="true" />
      </trace>
      <trace strokeWidth="0.75pt" strokePat="dashed" src="#src_3" legend="false" fontSize="9" strokeColor="e41a1c" title="5 deg/s learning, 20 deg/s probe">
         <symbol fillColor="d62728" strokeWidth="1pt" size="0pt" type="circle" />
         <ebar strokeWidth="1pt" hide="true" />
      </trace>
      <trace strokeWidth="0.75pt" strokePat="dashed" src="#src_2" legend="false" fontSize="9" strokeColor="377eb8" title="5 deg/s learning, 15 deg/s probe">
         <symbol fillColor="2ca02c" strokeWidth="1pt" size="0pt" type="circle" />
         <ebar strokeWidth="1pt" hide="true" />
      </trace>
      <trace strokeWidth="0.75pt" strokePat="dashed" src="#src_1" legend="false" fontSize="9" strokeColor="4daf4a" title="5 deg/s learning, 10 deg/s probe">
         <symbol fillColor="ff7f0e" strokeWidth="1pt" size="0pt" type="circle" />
         <ebar strokeWidth="1pt" hide="true" />
      </trace>
      <label loc="1% 100%" fontSize="13" valign="top" title="B" />
      <line p0="250u 100%" p1="250u 20%" strokePat="dashed" strokeColor="000000" />
   </graph>
   <graph loc="1.8in 0.5in" width="1.2in" fontSize="8" title="Learned response vs time, trials 2000 - 2250" clip="true" height="1.2in">
      <axis labelOffset="0.25in" lineHt="1.1" start="-100" spacer="0in" end="275">
         <ticks intv="100" perLogIntv="1"></ticks>
      </axis>
      <axis hide="true" labelOffset="0.3in" lineHt="1.1" start="-0.25" end="4" title="Learned response (deg/s)">
         <ticks intv="1" perLogIntv="1" start="-1" end="4" fmt="f1"></ticks>
      </axis>
      <zaxis cmapnan="ffffff" lineHt="0.8" gap="0.2in" start="0" spacer="0.1in" end="500" title="Z AXIS">
         <ticks intv="10"></ticks>
      </zaxis>
      <gridline />
      <gridline />
      <legend loc="1in 0.1in" size="0.1in" len="0.4in" spacer="0.15in" mid="true" />
      <line strokeWidth="0.15in" p0="250u 1%" p1="250u 100%" strokeColor="d3d3d3" />
      <trace strokeWidth="0.75pt" strokePat="dashed" src="#src_012" strokeColor="984ea3" title="5 deg/s learning, 5 deg/s probe">
         <symbol fillColor="1f77b4" strokeWidth="1pt" size="0pt" type="circle" />
         <ebar strokeWidth="1pt" hide="true" />
      </trace>
      <trace strokeWidth="0.75pt" strokePat="dashed" src="#src_11" strokeColor="4daf4a" title="5 deg/s learning, 10 deg/s probe">
         <symbol fillColor="ff7f0e" strokeWidth="1pt" size="0pt" type="circle" />
         <ebar strokeWidth="1pt" hide="true" />
      </trace>
      <trace strokeWidth="0.75pt" strokePat="dashed" src="#src_21" strokeColor="377eb8" title="5 deg/s learning, 15 deg/s probe">
         <symbol fillColor="2ca02c" strokeWidth="1pt" size="0pt" type="circle" />
         <ebar strokeWidth="1pt" hide="true" />
      </trace>
      <trace strokeWidth="0.75pt" strokePat="dashed" src="#src_31" strokeColor="e41a1c" title="5 deg/s learning, 20 deg/s probe">
         <symbol fillColor="d62728" strokeWidth="1pt" size="0pt" type="circle" />
         <ebar strokeWidth="1pt" hide="true" />
      </trace>
      <label loc="50% 101%" fontStyle="bold" align="center" title="Trial 2000-2250" />
      <line p0="250u 100%" p1="250u 0%" strokePat="dashed" />
   </graph>
   <graph loc="0.5in 0.5in" width="1.2in" fontSize="8" title="Learned response vs time, trials 1 - 250" clip="true" height="1.2in">
      <axis labelOffset="0.25in" lineHt="1.1" start="-100" spacer="0in" end="275">
         <ticks intv="100" perLogIntv="1" start="-100" end="275"></ticks>
      </axis>
      <axis labelOffset="0.3in" lineHt="1.1" start="-0.25" end="4" title="Learned response (deg/s)">
         <ticks intv="1" perLogIntv="1" start="0" end="4"></ticks>
      </axis>
      <zaxis cmapnan="ffffff" lineHt="0.8" gap="0.2in" start="0" spacer="0.1in" end="500" title="Z AXIS">
         <ticks intv="10"></ticks>
      </zaxis>
      <gridline />
      <gridline />
      <legend loc="15% 0.36in" labelOffset="0.05in" hide="false" size="0.1in" len="0.1in" spacer="0.12in" mid="true" />
      <line strokeWidth="0.15in" p0="250u 1%" p1="250u 100%" strokeColor="d3d3d3" />
      <trace strokeWidth="0.75pt" src="#src_34" strokeColor="e41a1c" title="20 deg/s">
         <symbol fillColor="d62728" strokeWidth="1pt" size="0pt" type="circle" />
         <ebar strokeWidth="1pt" hide="true" />
      </trace>
      <trace strokeWidth="0.75pt" src="#src_24" strokeColor="377eb8" title="15 deg/s">
         <symbol fillColor="2ca02c" strokeWidth="1pt" size="0pt" type="circle" />
         <ebar strokeWidth="1pt" hide="true" />
      </trace>
      <trace strokeWidth="0.75pt" src="#src_14" strokeColor="4daf4a" title="10 deg/s">
         <symbol fillColor="ff7f0e" strokeWidth="1pt" size="0pt" type="circle" />
         <ebar strokeWidth="1pt" hide="true" />
      </trace>
      <trace strokeWidth="0.75pt" src="#src_041" strokeColor="984ea3" title="5 deg/s">
         <symbol fillColor="1f77b4" strokeWidth="1pt" size="0pt" type="circle" />
         <ebar strokeWidth="1pt" hide="true" />
      </trace>
      <label loc="50% 101%" fontStyle="bold" align="center" title="Trial 1-250" />
      <label loc="2.2in -0.29in" valign="top" align="center" title="Time relative to target motion onset (ms)" />
      <label loc="1% 100%" fontSize="13" valign="top" title="A" />
      <line p0="250u 100%" p1="250u 0%" strokePat="dashed" />
      <label loc="50u 68%" align="center" title="Probe speed" />
   </graph>
   <ref>
      <set id="src_041" fmt="ptset">AAAAB3NyY18wNDEAAAAAAAAAAgAAA4XCyAAAPhBHkcLGAAA+DSSewsQAAD4NJJ/CwgAAPhaNdcLA
AAA+H/ZNwr4AAD4TaoPCvAAAPiMZQcK6AAA+Qna3wrgAAD5L343CtgAAPiyCF8K0AAA+Msf8wrIA
AD4Ow+/CsAAAPhu+ecKuAAA+Iju/wqwAAD41s43CqgAAPhVBNcKoAAA+DsPvwqYAAD4ByWbCpAAA
PemdtsKiAAA9vDDUwqAAAD3JK1zCngAAPcKuGMKcAAA9tbONwpoAAD3wGvzCmAAAPhICksKWAAA+
C4VMwpQAAD3WJejCkgAAPc+oo8KQAAA9iEarwo4AAD2vNknCjAAAPYhGqsKKAAA9iEaqwogAAD1C
rhfChgAAPXaYQMKEAAA8tbOKwoIAAD1CrhrCgAAAPZVBNcJ8AAA9qLkDwngAAD12mEHCdAAAPYHJ
ZsJwAAA9aZ2zwmwAAD1coyzCaAAAPSi5BMJkAAA9G758wmAAAD0ByWbCXAAAPXaYQ8JYAAA9vDDS
wlQAAD4VQTXCUAAAPhu+ecJMAAA+MnTrwkgAAD4IRqrCRAAAPgHJZcJAAAA+CEaqwjwAAD4Ow+/C
OAAAPjV4OcI0AAA+K/emwjAAAD448jHCLAAAPjjyMcIoAAA+NbOOwiQAAD4iO7/CIAAAPfAa/MIc
AAA9qLkDwhgAAD2iO7/CFAAAPU+ooMIQAAA9G758wgwAAD1PqKLCCAAAPQHJZMIEAAA9AcllwgAA
AD0ouQTB+AAAPOmdtsHwAAA8G751wegAAD0ByWXB4AAAPQ7D8cHYAAA9aZ21wdAAAD21s47ByAAA
Pc+oocHAAAA9qLkEwbgAAD2Ow+7BsAAAPWmdtcGoAAA94yBywaAAAD4Ow+/BmAAAPguFTcGQAAA+
GH/XwYgAAD4VQTXBgAAAPjww08FwAAA+T6iiwWAAAD4/b3XBUAAAPlYl6MFAAAA+Wm+HwTAAAD48
MNPBIAAAPkmiBsEQAAA+QultwQAAAD5DKSbA4AAAPkMpJ8DAAAA+RqVRwKAAAD5NnaXAgAAAPmKG
n8BAAAA+bPscwAAAAD5+Z+6/gAAAPoKwIQAAAAA+bPscP4AAAD55tvFAAAAAPnm28EBAAAA+WSSl
QIAAAD5R569AoAAAPlHnsEDAAAA+UeexQOAAAD5u24JBAAAAPnYYdkEQAAA+fVVqQSAAAD6O89xB
MAAAPotVYUFAAAA+gkkvQVAAAD55tvFBYAAAPjFVZUFwAAA+GAAMQYAAAD4NJJ5BiAAAPgXnqkGQ
AAA+G56HQZgAAD4ttupBoAAAPjww0kGoAAA+OJJZQbAAAD5R57BBuAAAPlWGLEHAAAA+UeewQcgA
AD5HDEJB0AAAPg0knkHYAAA97tuBQeAAAD2gT4VB6AAAPbU4gEHwAAA9vDDUQfgAAD21OIBCAAAA
PYtmiEIEAAA9Xwp1QggAAD0fPQBCDAAAPR89AEIQAAA9gkkvQhQAAD08MNFCGAAAPR89AUIcAAA9
iYYjQiAAAD3DbcdCJAAAPcNtx0IoAAA9Sqq7QiwAAD2mefRCMAAAPdkkokI0AAA92SSlQjgAAD2m
efZCPAAAPXYYdkJAAAC9Hz0AQkQAAL1h1DFCSAAAvQd/T0JMAAC8tKm7QlAAADxw4lpCVAAAPNLG
DkJYAAA7cOJIQlwAAD0ttupCYAAAPYJJMEJkAAA9pnn2QmgAAD21OH9CbAAAPa5ALEJwAAA90RnP
QnQAAD3668RCeAAAPjG8VEJ8AAA+VJX5QoAAAD5ihqBCggAAPmSEbkKEAAA+SaIGQoYAAD4uv59C
iAAAPkLpbkKKAAA+TP5WQowAAD58CohCjgAAPogaKkKQAAA+k903QpIAAD6SLxFClAAAPpPdOUKW
AAA+gWGRQpgAAD5XEzlCmgAAPk2dpUKcAAA+cHdHQp4AAD6O4rRCoAAAPqrEAUKiAAA+p0fZQqQA
AD6bFUZCpgAAPpQc80KoAAA+grAiQqoAAD6NJJ5CrAAAPpQc8kKuAAA+rIIXQrAAAD6nR9hCsgAA
PsFrEkK0AAA+tvaUQrYAAD6jy61CuAAAPo7itEK6AAA+gPIMQrwAAD5wd0ZCvgAAPn5n7kLAAAA+
ldsHQsIAAD6gT4RCxAAAPrG8VULGAAA+wZ6KQsgAAD6XmRxCygAAPqdH2ELMAAA+oE+FQs4AAD6e
kW9C0AAAPp6Rb0LSAAA+npFvQtQAAD6HtudC1gAAPpnPSkLYAAA+lGGSQtoAAD6SklZC3AAAPpRh
kkLeAAA+nW3EQuAAAD6kqrlC4gAAPq226kLkAAA+oQw+QuYAAD6bnodC6AAAPoJJMELqAAA+hixL
QuwAAD6XmRtC7gAAPqSquULwAAA+pnn2QvIAAD6fPQJC9AAAPo0knkL2AAA+mt2DQvgAAD6TBiVC
+gAAPmdRWEL8AAA+GOerQv4AAD3Ttu1DAAAAPcQIM0MBAAA9vDDTQwIAAD3TtuxDAwAAPfrrx0ME
AAA9y9+NQwUAAD2sghdDBgAAPaSqukMHAAA9245PQwgAAD4NJJ5DCQAAPhEQTUMKAAA9tFl1QwsA
ADz668dDDAAAPPDiWEMNAAA9Fo10Qw4AAD1SxgpDDwAAPSWbnEMQAAA9Fo10QxEAAD0WjXRDEgAA
PUO35UMTAAA9YdQxQxQAAD0Hf1FDFQAAPNLGDkMWAAA8tKm9QxcAALtnnopDGAAAO2eenkMZAAA9
AkkxQxoAAD0QwxlDGwAAPTww0kMcAAA9WSSlQx0AAD2fPQBDHgAAPeeejEMfAAA94GGbQyAAAD3K
qrtDIQAAPZ89AUMiAAA8556PQyMAAD0fPQBDJAAAPTww0kMlAAA9Sqq7QyYAAD20895DJwAAPgmG
JEMoAAA+DSSfQykAAD4YAAxDKgAAPi226kMrAAA+VYYqQywAAD6EGGxDLQAAPpKSVkMuAAA+ksns
Qy8AAD6PBmRDMAAAPnws80MxAAA+XhCpQzIAAD5fCnVDMwAAPi6/n0M0AAA+YSggQzUAAD6DD7dD
NgAAPl8KdEM3AAA+VJX4QzgAAD5GpU9DOQAAPnH1o0M6AAA+i3Z5QzsAAD6T3ThDPAAAPpqV0UM9
AAA+nEP4Qz4AAD7H8+BDPwAAPuzrLkNAAAA+7plTQ0EAAD7f4c9DQgAAPu57qkNDAAA+8bpNQ0QA
AD79FYZDRQAAPwD5vUNGAAA+7NxaQ0cAAD7pnbZDSAAAPu57q0NJAAA++3Y0Q0oAAD7+tNhDSwAA
PwD5vUNMAAA+/RWGQ00AAD7zWZ9DTgAAPwd3AUNPAAA/FuCGQ1AAAD8fzMRDUQAAPyV6YENSAAA/
MG3GQ1MAAD8zyhJDVAAAP0BkM0NVAAA/QuluQ1YAAD9L349DVwAAP1ZtyUNYAAA/WSSlQ1kAAD9d
qr5DWgAAP13xPENbAAA/VdpkQ1wAAD9V9HdDXQAAP0vfj0NeAAA/UFqiQ18AAD9XEztDYAAAP2Wj
MkNhAAA/bXqPQ2IAAD9x9aJDYwAAP3QzLENkAAA/az0IQ2UAAD9n4LhDZgAAP27EWENnAAA/YVVo
Q2gAAD9bJKVDaQAAP1nnsUNqAAA/YBh2Q2sAAD9nhixDbAAAP3Zhm0NtAAA/ggAKQ24AAD+KqrdD
bwAAP4eSVENwAAA/jwANQ3EAAD+SGG1DcgAAP5cMPUNzAAA/lJJXQ3QAAD+Y561DdQAAP53be0N2
AAA/ojDRQ3cAAD+hkldDeAAAP5yeiEN5AAA/km+YQ3oAAD+IcDNDewAAP2ZJOEN8AAA/RhhyQ30A
AD8pnohDfgAAPw+eh0N/AAA/DmGRQ4AAAD8PnoVDgIAAPwvnqkOBAAA/AgAMQ4GAAD7mSThDggAA
PsEko0OCgAA+peerQ4MAAD6vz0tDg4AAPtTz30OEAAA/Azz+Q4SAAD8z9RZDhQAAP0t7MkOFgAA/
X3n7Q4YAAD9h1DBDhoAAP2aIm0OHAAA/YwFLQ4eAAD9lozFDiAAAP11WhEOIgAA/cWAGQ4kAAD94
iNVDiYAAP4BbvUOKAAA/gmdlQ4qAAD+CZ2ZDiwAAP4wzu0OLgAA/iCq2Q4wAAD+GFf1DjIAAP4ND
VUONAAA/f9JfQ42AAD92h6RDjgAAP3DiV0OOgAA/c7T8Q48AAD9qTCZDj4AAP2aIm0OQAAA/bwCP
Q5CAAD9v8XRDkQAAP24tzEORgAA/eY6oQ5IAAD92fStDkoAAP3iI00OTAAA/e5pSQ5OAAD+B5HtD
lAAAP4oTH0OUgAA/g/AkQ5UAAD+FH6FDlYAAP358M0OWAAA/dQo/Q5aAAD90D1FDlwAAP3Jl2UOX
gAA/d4MAQ5gAAD949e1DmIAAP3YFKEOZAAA/dQo9Q5mAAD9yGXtDmgAAP2w39EOagAA/Yw5jQ5sA
AD9VwphDm4AAP1KxGEOcAAA/WdnqQ5yAAD9lGgtDnQAAP2s9CEOdgAA/az0HQ54AAD9oK4pDnoAA
P2kxXUOfAAA/Zh/gQ5+AAD9sQt1DoAAAP21IsUOggAA/Zh/fQ6EAAD9pMV1DoYAAP25OhkOiAAA/
faX8Q6KAAD95jqhDowAAP3mOqEOjgAA/dHGAQ6QAAD97mlNDpIAAP3uaU0OlAAA/gN6nQ6WAAD95
jqhDpgAAP3qUfEOmgAA/e5pRQ6cAAD93gv9Dp4AAP2Yf4EOoAAA/VMipQ6iAAD9Ad8BDqQAAPzoN
XEOpgAA/MX+CQ6oAAD8vXAtDqoAAPzfp5kOrAAA/Ox8ZQ6uAAD88MNRDrAAAPzkfVkOsgAA/PlRK
Q60AAD9H8+FDrYAAP0KbN0OuAAA/N+nkQ66AAD8c01xDrwAAPx7JMkOvgAA/JKq5Q7AAAD8sghdD
sIAAPy9y20OxAAA/LIIYQ7GAAD8nm3tDsgAAPyK04UOygAA/Ibn1Q7MAAD8f9k1Ds4AAPyG59UO0
AAA/I6TkQ7SAAD8owgxDtQAAPxVTQ0O1gAA/HxDjQ7YAAD8d8h5DtoAAPyFObEO3AAA/ISNnQ7eA
AD8hI2dDuAAAPx/2TUO4gAA/Ktt8Q7kAAD8bQeJDuYAAPxaNdkO6AAA/EdkKQ7qAAD8VYFtDuwAA
PxtB4UO7gAA/JdfTQ7wAAD8oMglDvIAAPyJQg0O9AAA/JwTuQ72AAD8jfZ5DvgAAPxaNdkO+gAA/
FDNAQ78AAD8OYZJDv4AAPwM8/kPAAAA/AMMYQ8CAAD8AwxdDwQAAPus9B0PBgAA+8qrAQ8IAAD85
tutDwoAAPz1d7kPDAAA/QhJaQ8OAAD9Jz01DxAAAP02GKkPEgAA/SwxCQ8UAAD9IklpDxYAAP0nP
TkPGAAA/XitrQ8aAAD9Y8SxDxwAAP0Eko0PHgAA/OHn3Q8gAAD83PQNDyIAAPzh5+EPJAAA/OvPg
Q8mAAD829pRDygAAPzRZdEPKgAA/KeT3Q8sAAD8rM4dDy4AAPyX5SUPMAAA/GOesQ8yAAD8JOPBD
zQAAPwFhkUPNgAA+7gGEQ84AAD75E3FDzoAAPwTXK0PPAAA+/pxpQ8+AAD7rPQhD0AAAPwoz20PQ
gAA/EBVhQ9EAAD8Hm6hD0YAAPxg2i0PSAAA/HiHrQ9KAAD8YNo1D0wAAPxFLWEPTgAA+4dQwQ9QA
AD7axY5D1IAAPuHUMEPVAAA+2VDFQ9WAAD7JBZxD1gAAPs1MiUPWgAA+xF94Q9cAAD6hmTlD14AA
Po0kn0PYAAA+k48CQ9iAAD6mzjBD2QAAPqjxpkPZgAA+qAcGQ9oAAD6WGsJD2oAAPnZwskPbAAA+
gfDzQ9uAAD6IqY1D3AAAPpGfrkPcgAA+jSSfQ90AAD6TjwND3YAAPm16j0PeAAA+bXqPQ96AAD5O
HRdD3wAAPmj/gEPfgAA+W45MQ+AAAD5SmClD4IAAPlcTOkPhAAA+bXqRQ+GAAD5668VD4gAAPoip
jEPigAA+YAldQ+MAAD3V2mND44AAPMRfdUPkAAA8xF91Q+SAAD1lGg5D5QAAPZt2P0PlgAA9dXdV
Q+YAAD1lGg5D5oAAPRNHmEPnAAA9nNNbQ+eAAD3w4lRD6AAAPfDiUkPogAA+DwZjQ+kAAD4/9FtD
6YAAPjTz30PqAAA+NPPfQ+qAAD4fPQFD6wAAPhueh0PrgAA+LbbqQ+wAAD5VhipD7IAAPnhpaUPt
AAA+nDLEQ+2AAD6NJJ5D7gAAPo8wSEPugAA+k0eaQ+8AAD6kqrhD74AAPskFnEPwAAA+6RmQQ/CA
AD8LASdD8QAAPwfL9UPxgAA++BHQQ/IAAD7vg/RD8oAAPuCLtkPzAAA+3ETHQ/OAAD7V2mND9AAA
PskFnEP0gAA+wEgnQ/UAAD7ASCZD9YAAPtS8w0P2AAA+5NKhQ/aAAD7aIVFD9wAAPrBtxUP3gAA+
rIIVQ/gAAD6moJBD+IAAPpbx1EP5AAA+lvHUQ/mAAD6LLsdD+gAAPqqMQUP6gAA+yem3Q/sAAD7b
jkxD+4AAPtWsxUP8AAA+07btQ/yAAD7N1WVD/QAAPsBIJkP9gAA+vjx8Q/4AAD6v6ttD/oAAPpzT
WkP/AAA+jSSfQ/+AAD6REE1EAAAAPnhpaEQAQAA+gdoBRACAAD54aWlEAMAAPm0ezUQBAAA+Wk0c
RAFAAD5SxgxEAYAAPkO35kQBwAA+HhSJRAIAAD3h1C9EAkAAPgJJL0QCgAA+Jnn2RALAAD5He25E
AwAAPod/UUQDQAA+ksnsRAOAAD6Du8hEA8AAPl4QpkQEAAA+ZZe6RARAAD5pW0NEBIAAPolhFUQE
wAA+lo12RAUAAD6c01tEBUAAPrRZdEQFgAA+vDDTRAXAAD62T0xEBgAAPqqMP0QGQAA+pKq5RAaA
AD62T0xEBsAAPss++EQHAAA++kstRAdAAD8Gjm5EB4AAPw4VgEQHwAA/ClH3RAgAAD8QwxlECEAA
Pw/3REQIgAA/DhWARAjAAD8NJJ9ECQAAPwaObkQJQAA/A7vGRAmAAD8A6SFECcAAPwRSVUQKAAA/
CD4ERApAAD7668dECoAAPvUKP0QKwAA+9wATRAsAAD7xHo1EC0AAPus9CEQLgAA+9KXfRAvAAD7j
ZatEDAAAPvEej0QMQAA++5pRRAyAAD8C6k9EDMAAPwsBJ0QNAAA/Ce9sRA1AAD7rPQpEDYAAPsRf
eUQNwAA+qcfhRA4AAD6t3zJEDkAAPr48fUQOgAA+1azERA7AAD7ZmHREDwAAPtO27UQPQAA+0cEV
RA+AAD7H8+BED8AAPr4mqUQQAAA+xAgxRBBAAD7L35BEEIAAPro6/EQQwAA+whJbRBEAAD60WXVE
EUAAPrJjnUQRgAA+rIIXRBHAAD6qjD9EEgAAPprdg0QSQAA+jwZkRBKAAD5/8HxEEsAAPod/UUQT
AAA+i0LZRBNAAD6NJJ5EE4AAPqK04UQTwAA+tk9MRBQAAD6moJFEFEAAPocBo0QUgAA+ZRoNRBTA
AD6LGPVEFQAAPpt2QEQVQAA+o6TkRBWAAD6dgehEFcAAPpVTQ0QWAAA+k0eaRBZAAD6hmTtEFoAA
Pqe8NkQWwAA+h0MYRBcAAD6px+BEF0AAPiiWaUQXgAA+cxRlRBfAAD6HQxdEGAAAPpaNdUQYQAA+
h39PRBiAAD50pd1EGMAAPms9B0QZAAA+RwxCRBlAAD40899EGYAAPhDDGUQZwAA94GGaRBoAAD3D
bcdEGkAAPa226kQagAA9Z56ORBrAAD2fPQJEGwAAPMqqtEQbQAA7556KRBuAADzKqrtEG8AAPidH
2EQcAAA+WBIgRBxAAD5fCnNEHIAAPidH2EQcwAA+DuK1RB0AAD2nR9hEHUAAPbU4fkQdgAA9kl7c
RB3AADznnpREHgAAPRDDGUQeQAA9Hz0FRB6AAD12GHREHsAAPaZ58UQfAAA9tPPeRB9AAD2fPQBE
H4AAPbww0EQfwAC9rkAsRCAAAL2LZohEIEAAvPrrx0QggAA9NTiBRCDAAD1DKSVEIQAAPadH2EQh
QAC90FqgRCGAAL1khGtEIcAAvUmiB0QiAAA71xNJRCJAAD0LZohEIoAAPd8Kd0QiwAA+Sqq7RCMA
AD6AefJEI0AAPnm28EQjgAA+LbbqRCPAAD4lm5tEJAAAPilfI0QkQAA+NKnARCSAAD4eFIhEJMAA
PkqqvEQlAAA+RwxCRCVAAD4ttupEJYAAPkqqvkQlwAA+VYYrRCYAAD5ZJKVEJkAAPmlbQ0QmgAA+
hZ2KRCbAAD6f9k5EJwAAPpDoKEQnQAA+jSSeRCeAAD5WiZREJ8AAPhEQT0QoAAA9lPv/RChAALt6
7BtEKIAAvY0koEQowAC+V6KdRCkAAL6a3YNEKUAAvsISW0QpgAC+zdVnRCnAAL7CEltEKgAAvrBt
xUQqQAC+pqCRRCqAAL6wbcVEKsAAvsfz4EQrAAC+51FYRCtAAL8HQxdEK4AAvxQBD0QrwAC/IL8J
RCwAAL8g5y9ELEAAvxHZCUQsgAC/Bo5tRCzAAL7+DrhELQAAvthrWEQtQAC+yz73RC2AAL66Tw5E
LcAAvp4UiEQuAAC+P/RcRC5AAL2WjXdELoAAPNLGD0QuwAA9YdQzRC8AADGj1wpEL0AAvZaNdkQv
gAC+ERBORC/AAL53ABVEMAAAvqagkEQwQAC+3C7jRDCAAL7neYBEMMAAvtwu40QxAAC+47X0RDFA
AL7aTR9EMYAAvrhtSkQxwAC+mG87RDIAAL5PAoBEMkAAvhpRAEQygAC9//B4RDLAAL2mefZEMwAA
vZDDGUQzQAC9PDDURDOAALyQwxtEM8AAPUqqwkQ0AAA9mAAORDRAAD2gT4ZENIAAPg7is0Q0wAA+
KsQCRDUAAD4oBwVENUAAPjww0kQ1gAA+IU5rRDXAAD4d8h9ENgAAPjIb7UQ2QAA+P40fRDaAAD5C
6W5ENsAAPjww00Q3AAA+TP5TRDdAAD4GbAVEN4AAPiFOa0Q3wAA+JKq4RDgAAD4yG+1EOEAAPiFO
a0Q4gAA+CchRRDjAAD7ZZIxEOQAAPtfFOEQ5QAA+2wPaRDmAAD7OCVJEOcAAPsXsuUQ6AAA+yStc
RDpAAD7OCVJEOoAAPtyjLkQ6wAA+xyskRDsAAD7NcQlEO0AAPsvfkEQ7gAA+3R/FRDvAAD7pq5BE
PAAAPvfI1EQ8QAA+9jdaRDyAAD8AmNVEPMAAPwO7xkQ9AAA/B6d2RD1AAD8Hp3dEPYAAPwk47kQ9
wAA/BQgHRD4AAD8CmQ5EPkAAPwd3AkQ+gAA/EGNBRD7AAD8UcYxEPwAAPxICk0Q/QAA/FUE1RD+A
AD8Pk5hEP8AAPxbghkRAAAA/Hv0cREBAAD8ouQREQIAAPyfpXERAwAA/JkoKREEAAD8fzMREQUAA
PxEy6URBgAA/CRZTREHAAD8AKhREQgAAPwD5vURCQAA+81mfREKAAD7mXxREQsAAPuZfFERDAAA+
2wPaRENAAD7Kyq1EQ4AAPq82SkRDwAA+lUE1REQAAD6VQTZEREAAPph/10REgAA+nv0dRETAAD6V
QTVERQAAPohGq0RFQAA+YyBxREWAAD48MNRERcAAPh79HURGAAA+FUE1REZAAD4DD7dERoAAPY0k
n0RGwAA9PDDOREcAADzx9ZFER0AAPFcTQURHgAC7VxLGREfAADxXExhESAAAPTwwyQ==</set>
      <set id="src_14" fmt="ptset">AAAABnNyY18xNAAAAAAAAAACAAADhcLIAAA+JXphwsYAAD4ZsGnCxAAAPbww08LCAAA9igGswsAA
AD1668PCvgAAPZzTWsK8AAA9tbOOwroAAD4Ow/HCuAAAPh79HMK2AAA+Qq4XwrQAAD5CrhjCsgAA
Pk+oosKwAAA+UudEwq4AAD5f4c7CrAAAPl/hzcKqAAA+T6iiwqgAAD551uLCpgAAPoNotsKkAAA+
fRWGwqIAAD59FYfCoAAAPmZfFcKeAAA+TGoAwpwAAD441IbCmgAAPitjU8KYAAA93cvVwpYAAD3x
9aLClAAAPgnIUcKSAAA+KAcFwpAAAD5JogbCjgAAPi6/oMKMAAA+ONSHwooAAD3dy9PCiAAAPagH
BcKGAAA9dphCwoQAAD2iO77CggAAPf0Vh8KAAAA+BQgIwnwAAD4e/R7CeAAAPg7D78J0AAA+BQgI
wnAAAD3WJefCbAAAPemdtsJoAAA+C4VNwmQAAD5JK13CYAAAPjww0sJcAAA+Qq4YwlgAAD448jHC
VAAAPiSquMJQAAA+GpXSwkwAAD4DD7fCSAAAPcmiB8JEAAA9k904wkAAAD1x9aDCPAAAPS6/n8I4
AAA8VxM9wjQAALy8MNXCMAAAAAAAAMIsAAC7VxMgwigAADvXEzvCJAAAvIZsA8IgAAC8VxM4whwA
ALyGbAbCGAAAPLww0sIUAAA9Lr+gwhAAAD08MNPCDAAAPeSEb8IIAAA90FqhwgQAAD3dy9fCAAAA
Pd3L1cH4AAA9/2bVwfAAAD4bvnrB6AAAPdyjLMHgAAA9yStdwdgAAD3jIHHB0AAAPZVBNcHIAAA9
1iXowcAAAD39FYbBuAAAPZu+ecGwAAA9iEaqwagAAD2bvnnBoAAAPai5BMGYAAA9lUE0wZAAAD3P
AoDBiAAAPgO7xsGAAAA9+uvDwXAAAD3668TBYAAAPhBHkcFQAAA+P1PFwUAAAD4vpQnBMAAAPiY8
MsEgAAA+H/ZMwRAAAD4WjXXBAAAAPc8CgcDgAAA9teruwMAAAD2KAazAoAAAPZu+eMCAAAA9ySta
wEAAAD3CrhjAAAAAPeMgcr+AAAA91iXnAAAAAD3coys/gAAAPfAa+kAAAAA96Z22QEAAAD4bvnlA
gAAAPjww00CgAAA+T6ihQMAAAD48MNJA4AAAPjLH+0EAAAA+PDDSQRAAAD4jGUFBIAAAPhaNdEEw
AAA+AJjUQUAAAD4AmNRBUAAAPhaNdUFgAAA+RZmqQXAAAD5L349BgAAAPiv3pkGIAAA+G755QZAA
AD28MNRBmAAAPRu+ekGgAACyDT3LQagAADvPqJ9BsAAAPM+ookG4AAA9KLkDQcAAALvPqJ9ByAAA
vUKuGUHQAAC9yaIHQdgAAL2uv6BB4AAAvY0knkHoAAC9VxM5QfAAAL1khG5B+AAAvUmiCEIAAAC9
cfWgQgQAAL0T3TlCCAAAvIZsBkIMAAA8VxNBQhAAAD1khG1CFAAAPagHBkIYAAA9oU5tQhwAAD2u
v6BCIAAAPf9m1UIkAAA95IRvQigAAD28MNJCLAAAPd3L1UIwAAA96z0IQjQAAD3/ZtVCOAAAPgZs
BUI8AAA+CchRQkAAAD4GbAVCRAAAPgZsBUJIAAA9tXg5QkwAAD2hTmpCUAAAPUmiB0JUAAA9IU5r
QlgAAD1khG5CXAAAPSFOa0JgAAA9GVcxQmQAAD01OIBCaAAAPZPdOEJsAAA9vDDTQnAAAD2NJJ5C
dAAAPX9m1UJ4AAA9qAcGQnwAAD2EbjVCgAAAPadH10KCAAA9rkAsQoQAAD1668RChgAAPWz7HEKI
AAA9f/B6QooAAD2Hf1FCjAAAPcyOH0KOAAA+AE/WQpAAAD4mzi9CkgAAPgrnFkKUAAA92eevQpYA
AD3QABJCmAAAPjan20KaAAA+V92nQpwAAD5dZp5CngAAPiuV7kKgAAA+DSSeQqIAAD33ABVCpAAA
PhjnqkKmAAA96z0HQqgAAD3TtuxCqgAAPm4BhEKsAAA+h5uoQq4AAD5HQsFCsAAAPiuV70KyAAA+
D+kaQrQAAD2xHuZCtgAAPN1mnkK4AAA8MR7iQroAALuxHvFCvAAAPTww0EK+AAA9gWGRQsAAAD1r
PQhCwgAAPd95+ULEAAA+B0MYQsYAAD4TBiRCyAAAPdO270LKAAA9vDDTQswAAD28MNRCzgAAPhjn
rELQAAA+cR6OQtIAAD6KM9tC1AAAPpX26ELWAAA+ssf8QtgAAD7SJXNC2gAAPr9TxELcAAA+uNSG
Qt4AAD6qGG9C4AAAPrww0kLiAAA+w23HQuQAAD60899C5gAAPqZ59ULoAAA+jSSfQuoAAD5DbcdC
7AAAPgmGJELuAAA9gkkvQvAAAD2CSTBC8gAAPS226kL0AAA8rbbqQvYAAD28MNRC+AAAPbww1EL6
AAA9556MQvwAAD3nno9C/gAAPWeejkMAAAA8556PQwEAADxnnoxDAgAAsR2J2UMDAACxnYnZQwQA
ADCdidlDBQAAvFcTMkMGAAA9IU5rQwcAALvXE0lDCAAAvSFOa0MJAAC9vDDTQwoAAL2jGUBDCwAA
vlO27UMMAAC+iod+Qw0AAL6oYZNDDgAAvqhhlUMPAAC+wHe/QxAAAL7N1WdDEQAAvs0gvEMSAAC+
6VtDQxMAAL7tHsxDFAAAvvaHpUMVAAC+6VtFQxYAAL7PAoFDFwAAvsldNEMYAAC+yV00QxkAAL7a
TR1DGgAAvuBhmUMbAAC+3pJcQxwAAL7a8+JDHQAAvsqqu0MeAAC+rbbqQx8AAL6WMNBDIAAAvpDD
GUMhAAC+UeexQyIAAL5kABRDIwAAvlzDH0MkAAC+mOeqQyUAAL6aldJDJgAAvqFOa0MnAAC+pKq4
QygAAL6tEXlDKQAAvp+gRkMqAAC+k903QysAAL6BYZFDLAAAvmSEbkMtAAC+SaIHQy4AAL4hTmtD
LwAAviFOa0MwAAC+CchRQzEAAL4QgOtDMgAAvhh/1kMzAAC93KMuQzQAAL1coytDNQAAPOHUK0M2
AAA9nNNbQzcAAD3uX/pDOAAAPhNqg0M5AAA+Msf8QzoAAD5xgu1DOwAAPooBrEM8AAA+pjwyQz0A
AD7A5UBDPgAAPtn800M/AAA+3R/FQ0AAAD7zFGVDQQAAPwO7x0NCAAA/BU1AQ0MAAD8TaoJDRAAA
Px/2TUNFAAA/MG3FQ0YAAD9Brf1DRwAAP045xENIAAA/VH+qQ0kAAD9WESNDSgAAP1R/q0NLAAA/
RZmsQ0wAAD9AHIJDTQAAP0crI0NOAAA/Sk4WQ08AAD9OOcVDUAAAP1einUNRAAA/YdQvQ1IAAD9v
KLVDUwAAP3iRjUNUAAA/eiMHQ1UAAD+A/TJDVgAAP4CY1UNXAAA/gDR2Q1gAAD91bpxDWQAAP3Y3
WUNaAAA/byi2Q1sAAD9tlz9DXAAAP3rrw0NdAAA/fg62Q14AAD+CKk5DXwAAP4NXaENgAAA/hhX8
Q2EAAD+G3rlDYgAAP4Z6W0NjAAA/j+MyQ2QAAD+YHu5DZQAAP53Fn0NmAAA/pKq5Q2cAAD+vNkpD
aAAAP7AF80NpAAA/sG3EQ2oAAD+zrGlDawAAP7NeiUNsAAA/s16IQ20AAD+0NZ1DbgAAP7FE2ENv
AAA/uLSoQ3AAAD+31Z9DcQAAP7tRyENyAAA/u1HIQ3MAAD/AjAhDdAAAP8QIMUN1AAA/xT0FQ3YA
AD/DbcdDdwAAP7ykoUN4AAA/umGWQ3kAAD+2T0xDegAAP7equ0N7AAA/vgAQQ3wAAD/GmHJDfQAA
P8uSWkN+AAA/0luAQ38AAD/ZmHRDgAAAP9tnsUOAgAA/4Uk2Q4EAAD/jjERDgYAAP+ZDIEOCAAA/
6z0HQ4KAAD/n8e9DgwAAP+2XPUODgAA/6OLTQ4QAAD/qxJhDhIAAP+wt6UOFAAA/6z0IQ4WAAD/p
W0NDhgAAP+cBDUOGgAA/5hAsQ4cAAD/oTERDh4AAP+s9B0OIAAA/6ExEQ4iAAD/run9DiQAAP+pC
G0OJgAA/7TLgQ4oAAD/woRlDioAAP/AjoUOLAAA/6cSoQ4uAAD/nUVdDjAAAP+XY+EOMgAA/4mq9
Q40AAD/iar1DjYAAP+TeDEOOAAA/4e1IQ46AAD/neX9DjwAAP+QuZUOPgAA/3wGKQ5AAAD/bPf9D
kIAAP9lcPUORAAA/27ZxQ5GAAD/cC8FDkgAAP9hRKkOSgAA/1LzDQ5MAAD/NTIlDk4AAP9VRh0OU
AAA/1MipQ5SAAD/YhrdDlQAAP908dEOVgAA/5jKVQ5YAAD/Z2ehDloAAP9tiqEOXAAA/0UOdQ5eA
AD/O0FFDmAAAP8/LP0OYgAA/1io8Q5kAAD/XopxDmYAAP9yJOEOaAAA/5yW1Q5qAAD/ptEhDmwAA
P+m0SEObgAA/7ELdQ5wAAD/sQt1DnIAAP+o3NUOdAAA/4Z1wQ52AAD/aqi9DngAAP9ZjQ0OegAA/
13T9Q58AAD/VUYZDn4AAP9EKmUOgAAA/xSb1Q6CAAD+93vpDoQAAP7IxbkOhgAA/rX0DQ6IAAD+o
MgpDooAAP6zmdUOjAAA/sG3GQ6OAAD+1YZZDpAAAP7UAvEOkgAA/sRUOQ6UAAD+0WXVDpYAAP7VF
n0OmAAA/tNbrQ6aAAD+3C39DpwAAP7lsWUOngAA/u3+0Q6gAAD+9wk1DqIAAP8uSW0OpAAA/zHn5
Q6mAAD+9GHFDqgAAP6+GJ0OqgAA/oCSgQ6sAAD+P23pDq4AAP4dDGEOsAAA/eBHQQ6yAAD9xp2xD
rQAAP3gR0EOtgAA/1qevQ64AAD/hb9NDroAAP+hMRUOvAAA/5lZtQ6+AAD/gYZdDsAAAP9pvhkOw
gAA/3B2vQ7EAAD/WbcpDsYAAP9zDIEOyAAA/2vPhQ7KAAD/RABFDswAAP8ISWEOzgAA/vd74Q7QA
AD/El5JDtIAAP8fz4kO1AAA/zwKBQ7WAAD/QWqFDtgAAP9O27UO2gAA/20abQ7cAAD/dy9VDt4AA
P93ogkO4AAA/4EK3Q7iAAD/fef1DuQAAP+BCtUO5gAA/42WrQ7oAAD/gNitDuoAAP94BmUO7AAA/
3gGZQ7uAAD/fefpDvAAAP+DyXUO8gAA/6nRLQ70AAD/dRWlDvYAAP995+kO+AAA/42WpQ76AAD/s
BcFDvwAAP+zOgEO/gAA/3gGYQ8AAAD/Ttu1DwIAAP9Gjj0PBAAA/yKT+Q8GAAD/DHAhDwgAAP6t5
9kPCgAA/qZ6IQ8MAAD+VYFtDw4AAP4pXs0PEAAA/h4rIQ8SAAD+DnxlDxQAAP4OfGkPFgAA/ajc1
Q8YAAD9c62dDxoAAP1GrREPHAAA/Rf4JQ8eAAD9BF21DyAAAP0fz30PIgAA/TtBUQ8kAAD9bjktD
yYAAP2Rgl0PKAAA/YW/TQ8qAAD9/je9DywAAP4FhkUPLgAA/iN2xQ8wAAD+U+/xDzIAAP5hYSUPN
AAA/lYteQ82AAD+SvnRDzgAAP420AEPOgAA/i3Z4Q88AAD+JOO9Dz4AAP4b7ZUPQAAA/gnNMQ9CA
AD9nJbVD0QAAP1/85kPRgAA/YQK5Q9IAAD9sN/RD0oAAP3UKPUPTAAA/gGamQ9OAAD+B3wdD1AAA
P4JcfUPUgAA/dwATQ9UAAD9zFGdD1YAAP2s9CEPWAAA/az0HQ9aAAD9wI6FD1wAAP28ot0PXgAA/
aUcwQ9gAAD9wWi9D2IAAP3cAFEPZAAA/dQo8Q9mAAD9yZdZD2gAAP21IsUPagAA/XfE8Q9sAAD9V
wpZD24AAP0NZo0PcAAA/NxOrQ9yAAD8B8PRD3QAAPxK+c0PdgAA/HfIfQ94AAD8Ra4xD3oAAPxWy
eUPfAAA/A4UHQ9+AAD7za61D4AAAPveDAEPggAA++Y6oQ+EAAD7tMuFD4YAAPvj17UPiAAA/AGal
Q+KAAD7hArlD4wAAPuKvLUPjgAA+3ETJQ+QAAD7XEzpD5IAAPu16kUPlAAA+77gaQ+WAAD79KU5D
5gAAPwipjkPmgAA/B4rJQ+cAAD7zyuRD54AAPv58NEPoAAA/AWGRQ+iAAD8BYZFD6QAAPsh2ykPp
gAA+wEgmQ+oAAD6bdj9D6oAAPoLqT0PrAAA+iQ1NQ+uAAD51d1VD7AAAPnmOp0PsgAA+gupRQ+0A
AD6A3qdD7YAAPoDep0PuAAA+hwGjQ+6AAD6LLsdD7wAAPo0kn0PvgAA+k0eaQ/AAAD6rFR1D8IAA
PqsVHUPxAAA+r1wKQ/GAAD6580tD8gAAPsmiBkPygAA+y9+OQ/MAAD6+bltD84AAPqgHBkP0AAA+
tSIyQ/SAAD7A5T5D9QAAPqSquUP1gAA+iKmNQ/YAAD6NJJ5D9oAAPjww00P3AAA+PDDTQ/eAAD4r
FR5D+AAAPhWyeUP4gAA+IodCQ/kAAD34EdBD+YAAPnV3VkP6AAA+dXdVQ/qAAD5vKLVD+wAAPnFg
A0P7gAA+j0gVQ/wAAD5V2mZD/IAAPisVHUP9AAA97UizQ/2AAD3tSLJD/gAAPh5AVEP+gAA+M6L3
Q/8AAD5aIVND/4AAPmb2GkQAAAA+TI4dRABAAD4nvDZEAIAAPht2PkQAwAA+R/PgRAEAAD5AHIBE
AUAAPleinEQBgAA+g1doRAHAAD6qjD9EAgAAPqvTiEQCQAA+wEgmRAKAAD7Ids1EAsAAPrH2hUQD
AAA+r+rdRANAAD6lsI1EA4AAPqnH4UQDwAA+sfaDRAQAAD6r04lEBEAAPp7JM0QEgAA+pqCRRATA
AD6qjD9EBQAAPqK04UQFQAA+jSSfRAWAAD6XXu1EBcAAPplqlkQGAAA+jSSfRAZAAD6A3qZEBoAA
PlzraEQGwAA+NAItRAcAAD5UvMFEB0AAPlzraEQHgAA+aTFgRAfAAD6NJJ5ECAAAPpT7/EQIQAA+
ebbxRAiAAD5yeftECMAAPlzDIEQJAAA+WSSlRAlAAD5R57FECYAAPi2260QJwAA+Hz0BRAoAAD4Y
AA5ECkAAPd8Kd0QKgAA9yiF7RArAAD4aUQBECwAAPilfJEQLQAA+Sz73RAuAAD5ll7hEC8AAPmHU
MkQMAAA+UsYMRAxAAD4pXyREDIAAPg0kn0QMwAA+GlD/RA0AAD4LQtlEDUAAPhpQ/0QNgAA+HhSI
RA3AAD4/9F1EDgAAPlaJlEQOQAA+XhCmRA6AAD5Pyz9EDsAAPluOTEQPAAA+euvFRA9AAD5vKLRE
D4AAPlO27EQPwAA+T8s8RBAAAD3pW0REEEAAPgO7yEQQgAA+GlD/RBDAAD34aWpEEQAAPdpNHUQR
QAA9jwZjRBGAAD1w4lNEEcAAPTSpv0QSAAA9NKnDRBJAADzw4ldEEoAAPHDiVEQSwAA8tKm9RBMA
AL1Sxg9EE0AAvYd/T0QTgAC9w7fmRBPAAL4Hf1JEFAAAvhLJ7kQUQAC+DwZjRBSAAL5DbclEFMAA
vjFVZEQVAAC+BeeqRBVAAL12GHZEFYAAvNLGDUQVwAA7cOH8RBYAAD1w4kZEFkAAPfDiV0QWgAA+
UsYKRBbAAD6PBmNEFwAAPqlfJUQXQAA+nskxRBeAAD6/9FxEF8AAPrDmOEQYAAA+mG86RBhAAD6r
56xEGIAAPqEMP0QYwAA+gPIMRBkAAD5668JEGUAAPniuOkQZgAA+Z+C6RBnAAD5M/lVEGgAAPgMP
t0QaQAA96z0HRBqAAD3fCnVEGsAAPcoheEQbAAA97PsbRBtAAD3mAshEG4AAPgRuNUQbwAA+El7e
RBwAAD4/rPxEHEAAPk2dpEQcgAA+gPIMRBzAAD6NJJ5EHQAAPoRuN0QdQAA+ZgLIRB2AAD4qxAJE
HcAAPZqV0UQeAAC8oU5tRB5AALxfCntEHoAAPF8KdEQewAA8+uvFRB8AAD2LZotEH0AAPdgSIkQf
gAA9yiF7RB/AAD2LZolEIAAAPSdH2EQgQAA8wyksRCCAADz668ZEIMAAPItmi0QhAAA9URnORCFA
AD2nR9hEIYAAPdgSIUQhwAA97tuCRCIAAD3w4lZEIkAAPiWbmkQigAA+MOY2RCLAAD40qcBEIwAA
PkO35UQjQAA+R3tuRCOAAD5Dt+REI8AAPiHYEUQkAAA+LSKuRCRAAD4ttutEJIAAPgtmiUQkwAA+
I8uvRCUAAD4O4rREJUAAPhzTWkQlgAA+P6z8RCXAAD4xvFREJgAAPidH2EQmQAA+C2aJRCaAAD3f
CnVEJsAAPeYCyUQnAAA93wp3RCdAAD28MNNEJ4AAPbww00QnwAA+BG41RCgAAD4GbAVEKEAAPhc5
g0QogAA+P40gRCjAAD4uv59EKQAAPiSquUQpQAA+GpXSRCmAAD4XOYZEKcAAPcmiB0QqAAA9qLkD
RCpAAD01s49EKoAAPaI7vkQqwAA9yStdRCsAAD3wGvlEK0AAPf0Vh0QrgAA99phBRCvAAD3pnbZE
LAAAPfaYQkQsQAA9wq4XRCyAAD3CrhhELMAAPaI7vkQtAAA9rzZJRC1AAD28MNRELYAAPai5BkQt
wAA8gclkRC4AAD1coypELkAAPU+oo0QugAA9iEaqRC7AAD2iO8BELwAAPZu+eUQvQAA9lUE0RC+A
AD01s4xEL8AAPIHJZ0QwAAC7z6iaRDBAAL0ByWdEMIAAvQHJY0QwwAC9G755RDEAALvPqKlEMUAA
vBu+cUQxgAC8hmwGRDHAALzpnbZEMgAAvSi5A0QyQAC8tbONRDKAAL0Ow+9EMsAAvQ7D8UQzAAC8
G75+RDNAALzPqKNEM4AAvBu+f0QzwAA7T6iSRDQAAL01s49ENEAAvLWzjUQ0gACw09yxRDTAADxP
qKRENQAAPYhGq0Q1QAA9oju/RDWAAD12mEFENcAAPXaYQEQ2AAA8tbOORDZAADxPqJ9ENoAAPBu+
fEQ2wAA9DsPvRDcAADxPqKREN0AAPM+ooUQ3gAA9AcllRDfAADCSSSVEOAAAvS6/oEQ4QAC9IU5r
RDiAAL2hTmtEOMAAvaI7v0Q5AAC9lUE0RDlAAL2ByWREOYAAvM+oo0Q5wAC8gclmRDoAADxPqKFE
OkAAvIHJZ0Q6gAC86Z24RDrAALzpnblEOwAAvLWzjkQ7QAC8tbOLRDuAALyByWREO8AAPE+omEQ8
AAA9gclmRDxAAD28MNREPIAAPemdtEQ8wAA91xM7RD0AAD3rPQhEPUAAPQZsA0Q9gAA9E906RD3A
AD0uv59EPgAAPTww0kQ+QAA9mpXRRD6AAD3C6W1EPsAAPbww0kQ/AAA95gLIRD9AAD2gT4VEP4AA
PRlXL0Q/wAA8+uvFREAAALwnR9pEQEAAvKdH2ERAgAC9J0fYREDAAL2ZVy9EQQAAvd8Kd0RBQAC+
El7dREGAAL4ZVy9EQcAAvi5ALERCAAC+P6z8REJAAL41OH9EQoAAvg7itERCwAC98/NvREMAAL3z
83FEQ0AAvaBPhERDgAC8wykoREPAALyLZo1ERAAAvPrryEREQAC9QykoRESAAL1RGclERMAAvWz7
HERFAAC9QykhREVAAL21OH9ERYAAvWz7HERFwAC9IU5qREYAADtXEzZERkAAPVcTOkRGgAA9Lr+h
REbAADyGbABERwAAvNcTOkRHQAC9ZIRtREeAAL2T3TlER8AAvZqV00RIAAC9Lr+g</set>
      <set id="src_24" fmt="ptset">AAAABnNyY18yNAAAAAAAAAACAAADhcLIAAA+I8uuwsYAAD5DKSbCxAAAPjww1MLCAAA+LbbqwsAA
AD4xVWXCvgAAPkNtx8K8AAA+ZAAUwroAAD59VWvCuAAAPnm28MK2AAA+cnn8wrQAAD5gYZnCsgAA
PlWGKsKwAAA+WSSlwq4AAD5KqrzCrAAAPjTz3sKqAAA+CYYkwqgAAD3KqrzCpgAAPdHnsMKkAAA+
Jnn1wqIAAD4UYZLCoAAAPhgADcKeAAA97tuBwpwAAD4bnofCmgAAPiZ59sKYAAA+GAAOwpYAAD3Z
JKTClAAAPZ89AsKSAAA90eewwpAAAD39VWrCjgAAPhgADcKMAAA+RqVPwooAAD4jy6/CiAAAPfiu
O8KGAAA+BmwEwoQAAD4d8iDCggAAPjIb7cKAAAA+IU5rwnwAAD3x9aHCeAAAPfiuO8J0AAA91xM5
wnAAAD3/ZtbCbAAAPgMPt8JoAAA+CchRwmQAAD4DD7fCYAAAPdcTOcJcAAA90FqgwlgAAD2oBwXC
VAAAPbww0sJQAAA9vDDTwkwAAD2oBwbCSAAAPfH1osJEAAA+Lr+gwkAAAD5JogfCPAAAPkz+VcI4
AAA+ONSGwjQAAD4kqrnCMAAAPigHBsIsAAA+P40gwigAAD45DeDCJAAAPilfJMIgAAA99KXgwhwA
AD2WjXfCGAAAPVVIacIUAAC8Fo11whAAAL08MNLCDAAAvY7D8cIIAAC9rzZIwgQAAL1CrhjCAAAA
vQ7D7sH4AAA7T6iiwfAAAD0Ow+/B6AAAPRu+ecHgAAA8G755wdgAADyByWTB0AAAO8+oncHIAAC7
T6irwcAAADvPqJjBuAAAPQ7D7sGwAAA9dphAwagAAD2VQTTBoAAAPaI7v8GYAAA+gipOwZAAAD56
68TBiAAAPohwNMGAAAA+n/ZNwXAAAD6bQeLBYAAAPqGHxsFQAAA+n/ZOwUAAAD6sghfBMAAAPsJ2
t8EgAAA+3rE+wRAAAD7+DrbBAAAAPxEQTcDgAAA/IlCCwMAAAD8Y56vAoAAAPxQzQMCAAAA/CHAz
wEAAAD7szoHAAAAAPtn80b+AAAA+245LAAAAAD7szoA/gAAAPuaInUAAAAA+8YLtQEAAAD70pd5A
gAAAPvY3WUCgAAA+9jdZQMAAAD7bjkxA4AAAPuzOgEEAAAA+6z0JQRAAAD7Ttu1BIAAAPs4JUUEw
AAA+zGoBQUAAAD7HjAxBUAAAPsKuGEFgAAA+xE1qQXAAAD68MNNBgAAAPrWzjUGIAAA+xyskQZAA
AD7NcQdBmAAAPrLH+0GgAAA+teruQagAAD6vpQpBsAAAPq4Tj0G4AAA+qV8kQcAAAD6lemBByAAA
Pqi5BEHQAAA+mh8pQdgAAD6NJJ9B4AAAPpOh40HoAAA+o9sRQfAAAD61s45B+AAAPr+NH0IAAAA+
yiF7QgQAAD697udCCAAAPsU9BEIMAAA+1YYqQhAAAD7MeflCFAAAPr4AEEIYAAA+umGWQhwAAD6m
efZCIAAAPp89AEIkAAA+r4YnQigAAD6Zz0pCLAAAPpKSVUIwAAA+mc9KQjQAAD6bnodCOAAAPp1t
xEI8AAA+ott7QkAAAD6dbcRCRAAAPqvnrkJIAAA+tsMbQkwAAD6zJKFCUAAAPrphlkJUAAA+tsMb
QlgAAD68MNRCXAAAPriSWUJgAAA+uJJZQmQAAD7BnopCaAAAPr4AD0JsAAA+yNt+QnAAAD68MNRC
dAAAPqZ59kJ4AAA+pKq5QnwAAD6CSTBCgAAAPn1Va0KCAAA+m56HQoQAAD68MNNChgAAPsO35UKI
AAA+2Zh3QooAAD7L349CjAAAPrww00KOAAA+p7w1QpAAAD6VU0RCkgAAPpt2P0KUAAA+uBmAQpYA
AD6v6txCmAAAPqWwjkKaAAA+gnNLQpwAAD5iryxCngAAPjQCLkKgAAA+E0eaQqIAAD4TR5lCpAAA
Pht2P0KmAAA+H42RQqgAAD4nvDdCqgAAPie8NkKsAAA+G3Y/Qq4AAD3c62dCsAAAPayCGEKyAAA9
vDDUQrQAAD4c01pCtgAAPm7bgkK4AAA+hBhsQroAAD6LVWFCvAAAPoQYbEK+AAA+hBhtQsAAAD52
GHZCwgAAPnm28ELEAAA+h7bnQsYAAD6QwxlCyAAAPqEMPkLKAAA+tsMbQswAAD68MNJCzgAAPsjb
gELQAAA+0Bh0QtIAAD7OSTZC1AAAPscMQkLWAAA+rbbqQtgAAD6hDD5C2gAAPoXnqkLcAAA+gHny
Qt4AAD5R569C4AAAPlzDIELiAAA+XMMfQuQAAD5KqrxC5gAAPnDiVELoAAA+UsYNQuoAAD5ECDBC
7AAAPlO270LuAAA+U7btQvAAAD5H899C8gAAPk/LP0L0AAA+R/PgQvYAAD5ECDFC+AAAPbww1UL6
AAA9k0eaQvwAAD11d1NC/gAAPSOk40MAAAA8xF94QwEAAD2r04hDAgAAPc1MikMDAAA9oodBQwQA
ADyrFRxDBQAAvYjds0MGAAC9s6L3QwcAAL3NTIpDCAAAvYBP1kMJAAC8CN2sQwoAAD1eaEFDCwAA
PW+D9kMMAAA9s6L5Qw0AAD3eaDxDDgAAPaKHQkMPAAA8CN29QxAAAL1eaDxDEQAAvZFrjEMSAAC+
K9OIQxMAAL5IdstDFAAAvosY9UMVAAC+wdYhQxYAAL7HDEFDFwAAvr4AD0MYAAC+sVVkQxkAAL6N
JJ9DGgAAvnYYdkMbAAC+Q23HQxwAAL4bnodDHQAAveBhmUMeAAC+DuK0Qx8AAL4jy65DIAAAvl8K
dUMhAAC+grAhQyIAAL5wd0ZDIwAAvlgSIUMkAAC+WBIhQyUAAL4nR9hDJgAAvgtmiEMnAAC93wp3
QygAAL1668FDKQAAvWz7HEMqAAC9euvAQysAAL2EbjZDLAAAvN8KcUMtAAA8XwpyQy4AAD1fCnhD
LwAAPZJe20MwAAA93wp3QzEAAD3s+xxDMgAAPfPzckMzAAA+BG42QzQAAD4LZolDNQAAPkMpJkM2
AAA+ZgLJQzcAAD6c01pDOAAAPr3u50M5AAA+1xM7QzoAAD7VZRVDOwAAPtBaoUM8AAA+5+C9Qz0A
AD7pnbdDPgAAPwKZDkM/AAA/EdkKQ0AAAD8REE1DQQAAPxdWM0NCAAA/HAqeQ0MAAD8hh8VDRAAA
PzE2gkNFAAA/PPmRQ0YAAD9ECDJDRwAAP1IyaENIAAA/XA/MQ0kAAD9i5CdDSgAAP2s9B0NLAAA/
c5XoQ0wAAD+APi1DTQAAP4HCs0NOAAA/hxKHQ08AAD+KG5NDUAAAP43m4UNRAAA/kO/tQ1IAAD+S
E1JDUwAAP5FRDkNUAAA/ms1TQ1UAAD+gfkhDVgAAP6SquUNXAAA/rWS7Q1gAAD+3QiBDWQAAP8Hh
yUNaAAA/yjqqQ1sAAD/R0UZDXAAAP9O27ENdAAA/0pOJQ14AAD/Xgj1DXwAAP98Y2kNgAAA/5k5W
Q2EAAD/puIJDYgAAP+rb5kNjAAA/7whXQ2QAAD/vaXdDZQAAP/Dt/kNmAAA/85XnQ2cAAD/5Rt1D
aAAAP/rLYkNpAAA/+OW8Q2oAAD/7jaZDawAAQAANm0NsAABAAZIiQ20AAEABMQFDbgAAQAFhkkNv
AABAAG69Q3AAAEAB80NDcQAAQAExAENyAABAAfNEQ3MAAEABwrJDdAAAQAW+kkN1AABACDXrQ3YA
AEAK3dZDdwAAQA3m4UN4AABAD2tnQ3kAAEAPzIhDegAAQA1VLkN7AABADVbNQ3wAAEANuyxDfQAA
QAr8l0N+AABADYj9Q38AAEAQR5FDgAAAQBHZCkOAgABAFPv8Q4EAAEAVxLpDgYAAQBSXn0OCAABA
EzhUQ4KAAEATBiVDgwAAQBPO4UODgABAFAERQ4QAAEAUM0BDhIAAQBT7/UOFAABAFcS6Q4WAAEAV
LixDhgAAQBckBEOGgABAF1YzQ4cAAEAZsGlDh4AAQBmwZ0OIAABAF1YyQ4iAAEAV9ulDiQAAQBNq
g0OJgABAERBNQ4oAAEALYPZDioAAQAoz3EOLAABACmYKQ4uAAEAJz31DjAAAQAnPfUOMgABACy7G
Q40AAEAKZgpDjYAAQAoz20OOAABADCmyQ46AAEAOUbpDjwAAQA62F0OPgABAD7EDQ5AAAEARdK1D
kIAAQBCr70ORAABAD8eCQ5GAAEARjcNDkgAAQBH5TUOSgABAEmTXQ5MAAEAU6hBDk4AAQBgQmEOU
AABAGipIQ5SAAEAdQt9DlQAAQBrdgkOVgABAGjY7Q5YAAEAbKrdDloAAQBq26UOXAABAG2SfQ5eA
AEAYrcRDmAAAQBakn0OYgABAFJt6Q5kAAEAWpJ9DmYAAQBcF50OaAABAFwXmQ5qAAEAWUT1DmwAA
QBPCVkObgABAEJLYQ5wAAEAOH4pDnIAAQAusPUOdAABADl5EQ52AAEAP1qdDngAAQBJRfEOegABA
EhVDQ58AAEASFUJDn4AAQA9CnUOgAABADOhnQ6CAAEAIrGxDoQAAQAhwM0OhgABACPo1Q6IAAEAI
fL9DooAAQAZIK0OjAABAAtnzQ6OAAEABoE1DpAAAQADkG0OkgAA//1ToQ6UAAEAAJ+tDpYAAQAJc
fUOmAABAAWGRQ6aAAEACXH5DpwAAQAHfB0OngABAA1dpQ6gAAEAD1N5DqIAAQAPU4EOpAABABBOZ
Q6mAAEADliRDqgAAQAU3b0OqgABAA66vQ6sAAEAFqH9Dq4AAQAMPuEOsAABAARZKQ6yAAEAE6OJD
rQAAQAi7ekOtgABADbssQ64AAEANuyxDroAAQA0knkOvAABAFLRMQ6+AAEAUJOlDsAAAQBFX/kOw
gABAEMibQ7EAAEAPYihDsYAAQA/xiUOyAABAE5yzQ7KAAEASut5DswAAQAnIUkOzgABAB4rIQ7QA
AEAEvd5DtIAAQAGpQkO1AAA/8uI2Q7WAAD/0hi1DtgAAP/Zhm0O2gAA/956PQ7cAAD/3no9Dt4AA
P/FtykO4AAA/5uexQ7iAAD/e0rNDuQAAP995+UO5gAA/3UVoQ7oAAD/My7lDuoAAP995+0O7AAA/
5IRwQ7uAAD/kABJDvAAAP9tGmUO8gAA/0Vy5Q70AAD/Ujf9DvYAAP+0MRUO+AAA/6W3KQ76AAD/e
fw9DvwAAP9AYckO/gAA/1m3JQ8AAAD/a8+JDwIAAP92qvkPBAAA/29uAQ8GAAD/YPQZDwgAAP8uS
W0PCgAA/vuevQ8MAAD+3qrpDw4AAP7I9BEPEAAA/rM9LQ8SAAD+zJKBDxQAAP7Tz30PFgAA/rM9M
Q8YAAD+aFMZDxoAAP5WyekPHAAA/k48CQ8eAAD+PSBRDyAAAP49IFkPIgAA/glx9Q8kAAD+BYZFD
yYAAP4BmpUPKAAA/glx8Q8qAAD+QWc9DywAAP2aInUPLgAA/az0IQ8wAAD9+fDRDzIAAP4Wof0PN
AAA/hro6Q82AAD+Hy/VDzgAAP3fnskPOgAA/gHnyQ88AAD+FAApDz4AAP4mGJEPQAAA/im3DQ9CA
AD+LVWFD0QAAP44MPEPRgAA/hU1BQ9IAAD+BYZFD0oAAP37XdEPTAAA/hQAMQ9OAAD+Z4pdD1AAA
P5bx1EPUgAA/mt2DQ9UAAD+X7L9D1YAAP5vYbkPWAAA/oL8KQ9aAAD+TefVD1wAAP4qfZUPXgAA/
i3Z4Q9gAAD+NJJ9D2IAAP5EQTUPZAAA/lPv9Q9mAAD+iUIJD2gAAP5GNw0PagAA/iEzGQ9sAAD+C
ErBD24AAP4Y5aUPcAAA/ftdyQ9yAAD+BYZJD3QAAP2aInkPdgAA/bZc9Q94AAD9rPQZD3oAAP3N4
w0PfAAA/fzvSQ9+AAD+Du8dD4AAAP4yOEUPggAA/jSSeQ+EAAD98WL9D4YAAP4JnZkPiAAA/gN6o
Q+KAAD97mlFD4wAAP32l/EPjgAA/dHGBQ+QAAD9sQt1D5IAAP2o3M0PlAAA/Yw5jQ+WAAD9a379D
5gAAP1jUE0PmgAA/XOtmQ+cAAD9d8TpD54AAP1XCmEPoAAA/RWVNQ+iAAD8Y56tD6QAAPxbx00Pp
gAA/DSSeQ+oAAD8CSS9D6oAAPu0ezEPrAAA/A1dpQ+uAAD8NJJ9D7AAAPw8adkPsgAA/HNNbQ+0A
AD8moJBD7YAAPyWlpUPuAAA/HNNbQ+6AAD8VU0ND7wAAPxJBxUPvgAA/FKC+Q/AAAD8LAShD8IAA
PwWof0PxAAA+1LzBQ/GAAD7MjhxD8gAAPtXaY0PygAA+4Iu2Q/MAAD6itOJD84AAPpjnrEP0AAA+
mt2DQ/SAAD6yY51D9QAAPtmYdUP1gAA++PXrQ/YAAD8FTUBD9oAAPwwps0P3AAA++5pSQ/eAAD71
d1ZD+AAAPveC/0P4gAA+7UixQ/kAAD7NTIlD+YAAPskFnEP6AAA+xL6tQ/qAAD7EX3pD+wAAPrww
0kP7gAA+rd8yQ/wAAD6bdj9D/IAAPpt2PkP9AAA+p7w2Q/2AAD6FTUBD/gAAPpT7/UP+gAA+iy7H
Q/8AAD6REE1D/4AAPmkxX0QAAAA+aTFgRABAAD5c62dEAIAAPnV3WEQAwAA+dXdWRAEAAD5pMV9E
AUAAPn2l+UQBgAA+jzBHRAHAAD6dgehEAgAAPpde7UQCQAA+l17tRAKAAD6hmTpEAsAAPpVTQ0QD
AAA+dwAVRANAAD5vKLhEA4AAPl95/EQDwAA+LIIVRAQAAD3zFGVEBEAAPeNlp0QEgAA9xAgxRATA
AD4BYZFEBQAAPlS8xkQFQAA9y9+QRAWAAD3jZatEBcAAPWs9CUQGAAA9az0FRAZAADv669FEBoAA
PRzTXUQGwAA7cOK/RAcAAD2Hf1FEB0AAPgtC2UQHgAA99hh0RAfAAD3R57BECAAAPWeejkQIQAA9
PDDURAiAAD1ZJKJECMAAPWeej0QJAAA9kMMZRAlAADznnplECYAAPUqqwEQJwAA9Hz0ARAoAADzK
qsBECkAAvOeekUQKgAC9vDDURArAAL28MNVECwAAvcNtx0QLQAC98/NvRAuAAL3mAshEC8AAva5A
K0QMAAC9hG43RAxAAL1668FEDIAAvcmiB0QMwAC9rr+gRA0AAL3x9aJEDUAAvhCA7EQNgAC+K2NR
RA3AAL48MNNEDgAAvgUICEQOQAC9vDDSRA6AAL2IRqpEDsAAvXaYQUQPAAC9T6ijRA9AAL12mD9E
D4AAvUKuGUQPwAC9SaIIRBAAAL0ZVy9EEEAAvR89AkQQgAC8yqq+RBDAAL0ttupEEQAAvS2250QR
QAC8lo16RBGAALxw4lNEEcAAvNLGCkQSAAA80sYJRBJAAD1Sxg1EEoAAPaWbmkQSwAA9rSKuRBMA
AD28MNNEE0AAPYd/UkQTgAA9nhSJRBPAAD1668dEFAAAPKOk5EQUQAC9vDDURBSAAL3jZalEFMAA
vfMUZEQVAAC9245MRBVAAL3jZatEFYAAvg0kn0QVwAC+BwGiRBYAAL3lGg5EFkAAvcyOHUQWgAC9
5RoORBbAAL2C6lBEFwAAvYLqUUQXQAC9AupQRBeAAL2kqrlEF8AAvdO27UQYAAC+ERBORBhAAL5X
opxEGIAAvmNlqEQYwAC+R/PgRBkAAL4c01tEGUAAvfMUZ0QZgAC+BU1ARBnAAL3L35BEGgAAvavT
ikQaQAC9q9OJRBqAAL2r04lEGsAAvYBP1UQbAAC9s6L5RBtAAL2Ra4xEG4AAvQjdsUQbwAC9Gflm
RBwAADuI3bpEHEAAvaOk5kQcgAC97UixRBzAAL4XXu1EHQAAvcyOHUQdQAC9VLzDRB2AADuC6khE
HcAAPWUaDUQeAAA9ZRoNRB5AAD2jpOREHoAAPSOk5kQewAA8AupTRB8AAL1bjktEH0AAvTww1UQf
gAC9PDDTRB/AAL3pW0REIAAAvfhpaEQgQAC+Tkk2RCCAAL5R57BEIMAAvlWGKkQhAAC+Jnn2RCFA
AL4JhiREIYAAvf1Va0QhwAC+EsnsRCIAAL4aUP9EIkAAvkcMQUQigAC+FGGSRCLAAL20899EIwAA
vUqqvEQjQAC9LbbnRCOAAL3Sxg1EI8AAvgO7xkQkAAC+ZAAVRCRAAL6HtudEJIAAvqoYcEQkwAC+
v89PRCUAAL7I24BEJUAAvtzDH0QlgAC+w23HRCXAAL6r565EJgAAvoXnqkQmQAC+LbbrRCaAAL3Z
JKVEJsAAvaBPhkQnAAC9bPscRCdAAL2nR9lEJ4AAvcMpJkQnwAC9rkAtRCgAAL2SXt5EKEAAvUMp
KEQogAC73wqMRCjAADtfCptEKQAAPWSEa0QpQAA8oU5nRCmAADtXExtEKcAAvCFOa0QqAAC8vDDT
RCpAALzx9aBEKoAAvRPdOkQqwAC81xM9RCsAADyGbAZEK0AAvCFObkQrgAC88fWiRCvAAL1JogVE
LAAAvUmiBkQsQAC9PDDSRCyAALtXEzlELMAAPNcTOkQtAAA9VxM7RC1AADy8MNVELYAAPVcTOkQt
wAA7z6izRC4AALvPqKlELkAAPM+onkQugAA81xM4RC7AADxXEztELwAAPX9m1UQvQAA9qAcGRC+A
AD2VQTREL8AAPZVBNUQwAAA9wq4XRDBAAD2Ow+9EMIAAPY7D7kQwwAA86Z23RDEAAL2Du8dEMUAA
vZzTW0QxgAC9L6UHRDHAALtIvIBEMgAAPZBHkkQyQAA9zwKBRDKAAD4QR5FEMsAAPhaNdUQzAAA+
DSSeRDNAAD4mPDFEM4AAPjkN4UQzwAA+W45LRDQAAD5668VENEAAPooBq0Q0gAA+lPv9RDTAAD6K
AaxENQAAPoIqTkQ1QAA+UiV0RDWAAD4pXyRENcAAPhNqg0Q2AAA+DSSfRDZAAD4ZsGlENoAAPgbe
uUQ2wAA+A7vHRDcAAD4AmNVEN0AAPgO7x0Q3gAA9yLydRDfAAD3VSGZEOAAAPbww0kQ4QAA9wna3
RDiAAD1668VEOMAAPWHULkQ5AAA9CgGsRDlAAD1VSGlEOYAAPUi8nEQ5wAA9vDDTRDoAAD4Du8ZE
OkAAPjLH+0Q6gAA+W45LRDrAAD5Ya1tEOwAAPlIldEQ7QAA+UiV1RDuAAD5SJXREO8AAPl6xPkQ8
AAA+az0JRDxAAD5rPQpEPIAAPms9B0Q8wAA+PDDTRD0AAD4azVNEPUAAPjAMo0Q9gAA+C6AaRD3A
AD3ai0ZEPgAAPegaFkQ+QAA94dQyRD6AAD4pXyREPsAAPki8nUQ/AAA+Msf7RD9AAD4jGT9EP4AA
PhmwZ0Q/wAA+E2qCREAAAD4KAaxEQEAAPfSl4ERAgAA9245LREDAAD3bjktEQQAAPhBHkURBQAA+
KV8jREGAAD5VSGVEQcAAPjXq7URCAAA+H/ZNREJAAD30pd9EQoAAPc8CgkRCwAA97l/5REMAAD36
68VEQ0AAPfSl3kRDgAA+CgGrREPAAD4KAaxERAAAPh79HUREQAA+EgKSRESAAD3wGvpERMAAPa82
RkRFAAA9gcllREVAAD1coy1ERYAAPTWzjkRFwAA9lUE1REYAAD2ouQJERkAAPWmdtkRGgAA9KLkD
REbAAD0ByWVERwAAPE+onkRHQACwjT3LREeAAL1pnbdER8AAvXaYP0RIAAC9m755</set>
      <set id="src_34" fmt="ptset">AAAABnNyY18zNAAAAAAAAAACAAADhcLIAAA+J0fYwsYAAD4uQCzCxAAAPdHnsMLCAAA9556MwsAA
AD1ZJKfCvgAAPR89AsK8AAA8yqq/wroAAD0ttuzCuAAAPMqqu8K2AAA8556PwrQAAD3YEiHCsgAA
PeYCycKwAAA9+uvFwq4AAD3KIXvCrAAAPfPzccKqAAA+B+pfwqgAAD3668TCpgAAPhqV0sKkAAA9
1xM5wqIAAD2aldHCoAAAPaFOa8KeAAA9jSSfwpwAAD28MNPCmgAAPhPdOMKYAAA+JKq5wpYAAD44
1IbClAAAPiFOa8KSAAA9+K47wpAAAD2hTm3CjgAAPUmiBcKMAAA9SaIHwooAAD0uv5/CiAAAPRPd
OMKGAAA9IU5twoQAADy8MNPCggAAPLww1cKAAAC9E903wnwAALzx9aLCeAAAu9cTLsJ0AAA9PDDS
wnAAAD2hTmvCbAAAPbV4OcJoAAA9yStdwmQAAD12mELCYAAAPU+opMJcAAA9IU5qwlgAAD2SXtzC
VAAAPd8KdMJQAAA9vDDTwkwAAD3KIXrCSAAAPgDyDMJEAAA+GVcxwkAAAD4gT4XCPAAAPlgSIcI4
AAA+i2aIwjQAAD6O4rPCMAAAPotmicIsAAA+cHdHwigAAD5mAsjCJAAAPmSEbsIgAAA+P40gwhwA
AD4aldHCGAAAPdcTOsIUAAA9rr+fwhAAAD1khG7CDAAAPSFOasIIAAC7VxNSwgQAADxXE0DCAAAA
PCFOacH4AAA7T6iSwfAAAD1coy7B6AAAPU+oocHgAAA9Qq4XwdgAADzPqKPB0AAAPOmduMHIAAA9
DsPxwcAAAD1CrhfBuAAAPYhGrMGwAAA9gclmwagAAD2VQTTBoAAAPZu+esGYAAA9vDDUwZAAAD3w
GvzBiAAAPfAa+cGAAAA+EgKSwXAAAD4ByWbBYAAAPii5BMFQAAA+Rey6wUAAAD5ZZInBMAAAPlYl
58EgAAA+U7buwRAAAD4kqrnBAAAAPh3yH8DgAAA+FzmFwMAAAD4GbAXAoAAAPgZsBcCAAAA9yaIG
wEAAAD3rPQjAAAAAPgUICL+AAAA+MnTrAAAAAD5ZZIk/gAAAPn4Ot0AAAAA+YdQxQEAAAD50peBA
gAAAPoCY1ECgAAA+bl/5QMAAAD5xguxA4AAAPn4OtkEAAAA+YdQvQRAAAD416u9BIAAAPiyCF0Ew
AAA+E2qDQUAAAD2jGT9BUAAAPZzTW0FgAAA94dQwQXAAAD3668RBgAAAPhaNdEGIAAA+Fo10QZAA
AD4yx/xBmAAAPjww1EGgAAA+PDDTQagAAD5GRbpBsAAAPlBaoUG4AAA+XcvTQcAAAD5/ZtZByAAA
PpjnrUHQAAA+mpXRQdgAAD6LdnhB4AAAPpjnrUHoAAA+lYtfQfAAAD6cQ/hB+AAAPpqV0kIAAAA+
nEP4QgQAAD6O0sRCCAAAPnH1okIMAAA+ZIRuQhAAAD5XEztCFAAAPjjUhkIYAAA+K2NSQhwAAD4D
D7dCIAAAPfiuOkIkAAA+BmwEQigAAD4QgOtCLAAAPhc5hkIwAAA+MhvrQjQAAD4NJJ5COAAAPgMP
uEI8AAA9tXg5QkAAAD2oBwdCRAAAPdEZzUJIAAA95gLJQkwAAD4LZolCUAAAPj+s/kJUAAA+TZ2l
QlgAAD5wd0ZCXAAAPml+80JgAAA+hixKQmQAAD6H6l9CaAAAPpXbCEJsAAA+hL3eQnAAAD51Ue5C
dAAAPlBaoUJ4AAA+VxM6QnwAAD5GRblCgAAAPlBaoEKCAAA+Wm+HQoQAAD5umVVChgAAPm6ZU0KI
AAA+YSggQooAAD55tvFCjAAAPoJJL0KOAAA+bR7NQpAAAD5rPQlCkgAAPosux0KUAAA+g1dpQpYA
AD5668RCmAAAPoVNQEKaAAA+euvBQpwAAD50pd1CngAAPlLGDEKgAAA+P/RcQqIAAD4xVWVCpAAA
PiLbe0KmAAA+Hz0BQqgAAD40899CqgAAPi2260KsAAA+Sqq7Qq4AAD5nno5CsAAAPlkkpUKyAAA+
ZAAVQrQAAD5gYZlCtgAAPkcMQkK4AAA+Tkk2QroAAD5DbcdCvAAAPjww1EK+AAA+OJJZQsAAAD5O
STZCwgAAPmQAFELEAAA+dhh2QsYAAD52GHZCyAAAPomGJELKAAA+mc9KQswAAD6SklZCzgAAPomG
JELQAAA+gHnyQtIAAD6NJJ5C1AAAPoXnqkLWAAA+fVVrQtgAAD59VWtC2gAAPm7bgkLcAAA+gHny
Qt4AAD5nnoxC4AAAPnm28ELiAAA+az0HQuQAAD5rPQlC5gAAPlHnsELoAAA+Sqq7QuoAAD4qGHBC
7AAAPhgADULuAAA+NPPfQvAAAD5HDEFC8gAAPlkkpUL0AAA+VYYrQvYAAD4mefZC+AAAPi226kL6
AAA9556OQvwAAD3R57FC/gAAPeBhmkMAAAA99hh2QwEAAD4YAAxDAgAAPg0kn0MDAAA92SSlQwQA
AD0ttupDBQAAvR88/0MGAAC97PseQwcAAL4A8gxDCAAAvZlXMkMJAAC9i2aKQwoAAL2SXt5DCwAA
vZlXMUMMAAC90RnNQw0AAL4H6mBDDgAAviBPhEMPAAC+IE+EQxAAAL5JogdDEQAAvjjUhUMSAAC+
QuluQxMAAL5/ZtNDFAAAvoMPt0MVAAC+eK46QxYAAL51UfBDFwAAvms9CEMYAAC+U7btQxkAAL44
1IdDGgAAvo0knkMbAAC+oju/QxwAAL6iO79DHQAAvpu+ekMeAAC+n/ZOQx8AAL5668RDIAAAvmOm
akMhAAC+Nh68QyIAAL4RsjFDIwAAvfjlvUMkAAC95q92QyUAAL3gnV9DJgAAvgWOAUMnAAC97MGM
QygAAL4IlwxDKQAAvf731UMqAAC9Zq92QysAAL0RsjFDLAAAvEJC6kMtAAA7QkLjQy4AADzy06ND
LwAAPR3WXkMwAAA9vDDTQzEAAD216u5DMgAAPduOTEMzAAA9r6UJQzQAAD2KAapDNQAAPc8CgUM2
AAA+LIIXQzcAAD5bjkxDOAAAPo62F0M5AAA+kEeQQzoAAD6kqrdDOwAAPrLH/UM8AAA+vcJLQz0A
AD7FmatDPgAAPs8CgUM/AAA+2fzRQ0AAAD7szoFDQQAAPwFhkUNCAAA/EqHGQ0MAAD8j4fxDRAAA
PzE2g0NFAAA/QOVAQ0YAAD9PAoNDRwAAP1xXB0NIAAA/Z1FaQ0kAAD9v8XNDSgAAP3laS0NLAAA/
iAvUQ0wAAD+KymlDTQAAP48adUNOAAA/lJefQ08AAD+Yg05DUAAAP55k00NRAAA/pEZbQ1IAAD+q
8J1DUwAAP7AJZ0NUAAA/uQ3hQ1UAAD++72ZDVgAAP8Rsj0NXAAA/y9+QQ1gAAD/Q+FtDWQAAP9Qb
S0NaAAA/1nWCQ1sAAD/Xop1DXAAAP90fxENdAAA/3rE+Q14AAD/mXxVDXwAAP+hmOENgAAA/7UQt
Q2EAAD/xuk1DYgAAP/lvDkNjAAA/+W8OQ2QAAD/73glDZQAAP/t2NUNmAAA//+xUQ2cAAEABLadD
aAAAQAUICENpAABABqdZQ2oAAEAG20RDawAAQApN0ENsAABADFT2Q20AAEAO99hDbgAAQBLSOkNv
AABAFakJQ3AAAEAYs8JDcQAAQBwmTkNyAABAHV3LQ3MAAEAg0FhDdAAAQCMLaEN1AABAIvySQ3YA
AEAoco9DdwAAQCw6ZkN4AABAMDgBQ3kAAEA0yPpDegAAQDdmGUN7AABAOOxsQ3wAAEA6OvxDfQAA
QDriREN+AABAN6q7Q38AAEA5BilDgAAAQDrHgEOAgABAPwN8Q4EAAEBCTpNDgYAAQEfz4UOCAABA
TGwTQ4KAAEBOihFDgwAAQE968kODgABATz67Q4QAAEBOxklDhIAAQE1c9kOFAABAUZjvQ4WAAEBV
1OxDhgAAQFu2b0OGgABAXokXQ4cAAEBd1G9Dh4AAQF4QqEOIAABAV/LmQ4iAAEBV1OxDiQAAQFO2
7kOJgABAUhFjQ4oAAEBRXLdDioAAQFUgQUOLAABAVSBDQ4uAAEBVXHpDjAAAQFVceEOMgABAVdTq
Q40AAEBYa1hDjYAAQFcCBkOOAABAV/LoQ46AAEBVXHhDjwAAQFQvYEOPgABAUdUpQ5AAAEBPevJD
kIAAQEsCwEORAABASZltQ5GAAEBJXTNDkgAAQEpOFkOSgABASsaGQ5MAAEBGEhtDk4AAQELHBEOU
AABAQDCWQ5SAAEA5QA9DlQAAQDlAEEOVgABAOJJZQ5YAAEA4MRJDloAAQDXW3EOXAABAN7igQ5eA
AEA1mqNDmAAAQDWaoUOYgABANZqhQ5kAAEA2i4VDmYAAQDcD9kOaAABANG2GQ5qAAEAzfKZDmwAA
QDIDG0ObgABAL0xAQ5wAAEAttupDnIAAQC6eikOdAABAL4YnQ52AAEAvEllDngAAQDJPikOegABA
LZsfQ58AAEArQOlDn4AAQCjms0OgAABAH7DRQ6CAAEAc+fVDoQAAQBsquEOhgABAHMAOQ6IAAEAd
4ZRDooAAQB7JMUOjAABAHht7Q6OAAEAbKrdDpAAAQBdSVkOkgABAEl7cQ6UAAEAM7NxDpYAAQAy1
GUOmAABADH1WQ6aAAEAMtRlDpwAAQA6q8UOngABADnMuQ6gAAEAOqvFDqIAAQA4DqEOpAABADOzc
Q6mAAEAMF8dDqgAAQAppoEOqgABACtUpQ6sAAEAJkoxDq4AAQAlcx0OsAABACp9lQ6yAAEAJ/hdD
rQAAQAtAskOtgABAC+IBQ64AAEAOZztDroAAQA90E0OvAABAD9+dQ6+AAEAP351DsAAAQA+p2EOw
gABAD9+dQ7EAAEARw4hDsYAAQBUf1UOyAABAGHwiQ7KAAEAeIetDswAAQB5ZrUOzgABAHQscQ7QA
AEAeyTFDtIAAQB2nrEO1AABAHo9KQ7WAAEAfRqhDtgAAQB6KeEO2gABAGi72Q7cAAEATwldDt4AA
QBbcAUO4AABAFlkZQ7iAAEAZLBtDuQAAQBzTWkO5gABAG9huQ7oAAEAaYA1DuoAAQBky8kO7AABA
HNNbQ7uAAEAY56pDvAAAQBfd/kO8gABAF29IQ70AAEAJrwNDvYAAQAqR80O+AABACvALQ76AAEAK
kfNDvwAAQAusPUO/gABABlt5Q8AAAEAFc9pDwIAAQAMwzkPBAABABIw8Q8GAAEACvP9DwgAAP/49
CkPCgAA/+SONQ8MAAD/17lpDw4AAP/PK4UPEAAA/+BHQQ8SAAD/4EdBDxQAAP/xYv0PFgAA/9dL6
Q8YAAD/vKLdDxoAAP/HF1UPHAAA/9A9SQ8eAAD/4eHZDyAAAP//SX0PIgAA/9YezQ8kAAD/1h7RD
yYAAP+4tykPKAAA/6cSnQ8qAAD/pxKdDywAAP+hMRUPLgAA/7i3LQ8wAAD/3ABRDzIAAP//SYEPN
AAA/9wAVQ82AAD/xHo9DzgAAP+VbgEPOgAA/33n7Q88AAD/dhCNDz4AAP+dRWEPQAAA/6z0IQ9CA
AD/pRzBD0QAAP+8ot0PRgAA/51FYQ9IAAD/lW4BD0oAAP/Eej0PTAAA/+lxhQ9OAAD/bENVD1AAA
P9UvT0PUgAA/2CASQ9UAAD+u9WRD1YAAP5uEy0PWAAA/dwAWQ9aAAD9Evq9D1wAAP01MiUPXgAA/
UZN2Q9gAAD9LKRFD2IAAP0npuEPZAAA/OEUjQ9mAAD8moJFD2gAAPx7JM0PagAA/MG3HQ9sAAD9i
MNZD24AAP3YYdUPcAAA/h7bnQ9yAAD+JOO9D3QAAP0fz4UPdgAA/Pd75Q94AAD9ciThD3oAAP1DG
LEPfAAA/SuSkQ9+AAD8o0XJD4AAAPyuV7UPggAA/J0fZQ+EAAD8l+UlD4YAAPywYcEPiAAA/Jeet
Q+KAAD8dnBdD4wAAPxCr70PjgAA/BhX8Q+QAAD8U+/1D5IAAPxYawUPlAAA/GXcOQ+WAAD8GujlD
5gAAPwJzTUPmgAA+6z0HQ+cAAD7GayFD54AAPtbIakPoAAA+1LzDQ+iAAD7FmapD6QAAPs8Cg0Pp
gAA+0ORFQ+oAAD7ll7pD6oAAPwHaA0PrAAA++uvFQ+uAAD8AZqVD7AAAPwNXaEPsgAA/DSSfQ+0A
AD8X7L9D7YAAPyG59kPuAAA/IOcvQ+6AAD8uE49D7wAAPywxykPvgAA/NKnAQ/AAAD81mqND8IAA
Pzww00PxAAA/PwN6Q/GAAD7Pyz1D8gAAPsnpt0PygAA+whJbQ/MAAD7N1WdD84AAPtO270P0AAA+
4W/TQ/SAAD7nUVlD9QAAPus9B0P1gAA+42WpQ/YAAD7XopxD9oAAPsvfj0P3AAA+ujr7Q/eAAD7F
/ghD+AAAPs3VZ0P4gAA+tFl1Q/kAAD6moI9D+YAAPn/wekP6AAA+cOJUQ/qAAD5eEKZD+wAAPmlb
Q0P7gAA+az0FQ/wAAD5rPQlD/IAAPleinEP9AAA+p7w2Q/2AAD6bdj9D/gAAPqGZOkP+gAA+oZk6
Q/8AAD66JSpD/4AAPqqMQEQAAAA+ujr7RABAAD7ECDFEAIAAPtO27UQAwAA+245LRAEAAD7dhCNE
AUAAPsvfkEQBgAA+viarRAHAAD7F/glEAgAAPsX+CEQCQAA+lo12RAKAAD5/8HpEAsAAPnSl4UQD
AAA+bR7NRANAAD5/8HtEA4AAPm0ezEQDwAA+NKnARAQAAD44bUlEBEAAPiWbnEQEgAA+GOetRATA
AD40WXREBQAAPkfz4EQFQAA+RAgxRAWAAD4h2BBEBcAAPcO35UQGAAA9rSKuRAZAADv667BEBoAA
PNuOTEQGwAA9az0LRAcAAD28MNBEB0AAPhjnrUQHgAA+FPv9RAfAAD4REE1ECAAAPeNlqEQIQAA9
xAgwRAiAAD0sghhECMAAvVkkokQJAAC9Z56MRAlAAD6xVWZECYAAPqoYb0QJwAA+ksnsRAoAAD6W
8dVECkAAPokNTEQKgAA+ixj1RArAAD6LGPVECwAAPocBokQLQAA+hwGjRAuAAD6A3qZEC8AAPmkx
X0QMAAA+NAIuRAxAAD4zovZEDIAAPeb2GkQMwAA9s6L6RA0AAD1vg/ZEDUAAPSsVFkQNgAA9TUyN
RA3AADxNTJxEDgAAvU1MiUQOQAC9mflkRA6AAL3m9hlEDsAAvhn5Z0QPAAC+ZRoIRA9AAL5tSLJE
D4AAvn2l+kQPwAC+jSSeRBAAAL6JDU1EEEAAvnFgBEQQgAC+dXdWRBDAAL4Ra4xEEQAAvd5oP0QR
QAC9gE/XRBGAAL1NTIlEEcAAvRn5aEQSAAC9GflpRBJAAL2C6k9EEoAAvdzrZ0QSwAC+RF95RBMA
AL5EX3pEE0AAvlS8wUQTgAC+TI4cRBPAAL5vKLVEFAAAviC/CEQUQAC9vDDRRBSAAL1rPQVEFMAA
vIjdrEQVAAC9PDDQRBVAALyI3bREFYAAO4jdjEQVwAA8qxUdRBYAAD1eaEBEFkAAPRn5aUQWgAA9
hmwGRBbAAD1XEzpEFwAAPPrryUQXQAC9qkSORBeAAL1668VEF8AAvbww1UQYAAC9szquRBhAAL1X
EztEGIAAvWj/gEQYwAC9xSb1RBkAAL3668JEGUAAvgrnF0QZgAC+HNNcRBnAAL4zOrBEGgAAvjfp
5EQaQAC+Cxj1RBqAAL2TR51EGsAAvMRfeEQbAAA7+uu4RBtAALw8MMBEG4AAvWs9BUQbwAC+C0Lc
RBwAAL4eFIhEHEAAvg8GYEQcgAC+JZucRBzAAL3w4lJEHQAAvUvfkEQdQAC9LIIZRB2AAL2FTT1E
HcAAvZzTXEQeAAC907btRB5AAL3jZatEHoAAvfMUZ0QewAC9+uvERB8AAL3w4lZEH0AAvWHUMUQf
gAC88OJWRB/AALw0qc9EIAAAMwAAAEQgQAA8tKnBRCCAAL0CSTFEIMAAvRDDF0QhAAC8LbbnRCFA
ADtfCmhEIYAAO98KX0QhwAA83wp3RCIAAD0LZohEIkAAPPrrxEQigAA8XwpmRCLAALwnR+FEIwAA
vX9m2UQjQAC9qAcFRCOAAL3JogdEI8AAvXH1oUQkAAC71xM3RCRAADyGbANEJIAAPS6/m0QkwAA9
PDDRRCUAAD0hTmpEJUAAPS6/oUQlgAA9BmwDRCXAAL1IvJxEJgAAvEi8nEQmQAC8SLymRCaAADxI
vJ5EJsAAu0i8fEQnAAC8yLycRCdAADxPqKJEJ4AAO8+onUQnwACxU9yxRCgAADzpnblEKEAAPU+o
okQogAA9jsPvRCjAAD2ByWVEKQAAPU+oo0QpQAA9AclnRCmAADwbvnlEKcAAu8+onkQqAAC9NbOO
RCpAAL0bvn5EKoAAvJu+eUQqwAC8m758RCsAAL0KAa9EK0AAvWHUMkQrgAC9g7vGRCvAAL1uX/lE
LAAAsSqqq0QsQAA8SLyWRCyAADxIvKBELMAAPJaNc0QtAAA8+uvDRC1AAD2Du8dELYAAPalfJEQt
wAA9oxk/RC4AAD2jGUBELkAAPZaNdUQugAA9YdQyRC7AADvIvJ5ELwAAPBaNe0QvQAC8euvGRC+A
AL1IvJ9EL8AAO0i8uUQwAAA8SLyhRDBAADwWjXFEMIAAu0i8c0QwwAAyYiIiRDEAALDMzM1EMUAA
POHUL0QxgAA8euvJRDHAADx668BEMgAAvBaNfEQyQAC9igGqRDKAAL2QR5FEMsAAvYO7x0QzAAC9
vDDSRDNAAL3CdrdEM4AAvgbeuUQzwAC+Fo12RDQAAL4Du8ZENEAAvc8CgkQ0gAC9+OW7RDTAAL3C
QupENQAAvezBjUQ1QAC+JvGDRDWAAL5FS/ZENcAAvlFwJkQ2AAC+VHkxRDZAAL48MNRENoAAveCd
XkQ2wAC9qfqMRDcAAL1mr3hEN0AAvRGyMkQ3gAC9l8RHRDfAAL2FjgFEOAAAvSn6jUQ4QAC82otE
RDiAALvCQutEOMAAPRGyLEQ5AAA9TmcZRDlAAD1y06VEOYAAPbAMpUQ5wAA9l8RHRDoAAD0p+o5E
OkAAPNqLS0Q6gAA9HdZfRDrAAD1y06NEOwAAPZfERkQ7QAA8ctOpRDuAAL0Rsi5EO8AAvZGyL0Q8
AAC94J1fRDxAAL3ai0hEPIAAvcJC6kQ8wAC9kbIyRD0AAL1CQulEPUAAvTYevEQ9gAC9QkLoRD3A
AL2FjgJEPgAAvZ3WXEQ+QAC9zmcYRD6AAL3oGhVEPsAAvfSl4EQ/AAC+EEeRRD9AAL3oGhREP4AA
vgO7xkQ/wAC+DsPuREAAAL4bvnpEQEAAvgHJZERAgAC+BQgIREDAAL4Ow/FEQQAAvhICk0RBQAC+
Hv0dREGAAL4Ow+9EQcAAvgHJZkRCAAC91iXqREJAAL3pnbdEQoAAvgUIB0RCwAC94yByREMAAL2v
NklEQ0AAvckrXURDgAC9XKMtREPAAL2bvnpERAAAvai5A0REQAC9yStdRESAAL32mEFERMAAvjJ0
7ERFAAC+PDDSREVAAL4vNklERYAAvguFTURFwAC+CEarREYAAL4Yf9dERkAAviI7vkRGgAC+EIDr
REbAAL4NJJ5ERwAAvgZsBURHQAC96z0IREeAAL3RGc1ER8AAvgRuNURIAAC+HNNa</set>
      <set id="src_31" fmt="ptset">AAAABnNyY18zMQAAAAAAAAACAAADhcLIAAA9WSSlwsYAAD0QwxnCxAAAu2eee8LCAAA8rbbuwsAA
ADxfCnLCvgAAPXH1o8K8AAA+MnTrwroAAD4e/R3CuAAAPfaYQcK2AAA9kEeQwrQAAD2WjXTCsgAA
PcJ2ucKwAAA9245Mwq4AAD3bjkzCrAAAPeavdsKqAAA9l8RHwqgAAD2j6HfCpgAAPZfER8KkAAA9
l8RHwqIAAD0p+o3CoAAAPKn6jcKeAAA7wkLuwpwAALwRsi/CmgAAvVqLSMKYAAC9hY4BwpYAAL0R
si/ClAAAvNqLScKSAAA8ctOnwpAAAD0d1l/CjgAAPEJC7MKMAAA7QkLxwooAADtCQvzCiAAAPKn6
jsKGAAA9EbIvwoQAAD2FjgHCggAAPYugGcKAAAA9ctOkwnwAAD0Rsi/CeAAAPZGyL8J0AAA9kbIv
wnAAAD3ai0jCbAAAPeavdsJoAAA92otHwmQAAD3swYvCYAAAPc5nGcJcAAA9th67wlgAAD2LoBjC
VAAAPYoBrMJQAAA9YdQvwkwAAD0vpQnCSAAAPS+lCsJEAAA9L6UKwkAAAD2Du8bCPAAAPZzTXMI4
AAA91UhmwjQAAD3VSGXCMAAAPUi8nsIsAAA7yLyhwigAAL2QR5DCJAAAvYO7x8IgAAC9bl/6whwA
AL08MNLCGAAAvS+lCcIUAAC9IxlAwhAAAL2KAazCDAAAvMi8ncIIAAA7z6iowgQAAAAAAADCAAAA
PM+on8H4AAA9Qq4YwfAAAD1pnbnB6AAAPbWzj8HgAAA+CEapwdgAAD4e/RrB0AAAPhh/18HIAAA+
ONSHwcAAAD4/rP7BuAAAPkMpJsGwAAA+B+pfwagAAD3YEiLBoAAAPZJe3cGYAAA9wykmwZAAAD3f
CnXBiAAAPa5ALMGAAAA9yqq8wXAAAD3DbcbBYAAAPXYYdcFQAAA9Sqq+wUAAAD0fPQLBMAAAPR89
AMEgAAA8556MwRAAAD0CSS7BAAAAPK2258DgAAA8Lbb2wMAAADzKqr7AoAAAsSPXCsCAAAA9Fo10
wEAAADzw4lPAAAAAPNLGDL+AAAA9lo12AAAAAD3pW0E/gAAAPgO7yEAAAAA98OJUQEAAAD28MNJA
gAAAPZaNd0CgAAA9f/B6QMAAAD00qcBA4AAAPXDiU0EAAAA9vDDTQRAAAD3h1C9BIAAAPeHUL0Ew
AAA9xAgxQUAAAD2NJJ5BUAAAPQ0knUFgAAC7+uvIQXAAALF03pxBgAAAvERfcUGIAAA8RF94QZAA
ALuC6lVBmAAAvOUaC0GgAAC9I6TjQagAAL0TR5hBsAAAPRn5Z0G4AAA95RoNQcAAAD3UvMRByAAA
PbQCMUHQAAA9I6TiQdgAAD1lGgtB4AAAPVS8w0HoAAA8vDDTQfAAADw8MNVB+AAAPQ0knUIAAAA9
PDDUQgQAAD1SxgxCCAAAPXDiVEIMAAA9h39RQhAAAD2lm5tCFAAAPbww00IYAAA+HhSIQhwAAD4S
yexCIAAAPhpQ/0IkAAA+Fo11QigAAD4lm5tCLAAAPfhpaUIwAAA90sYKQjQAAD1w4lRCOAAAPNLG
BkI8AAA8cOJUQkAAADtw4jNCRAAAu3DiQ0JIAAA8lo1vQkwAAD00qb9CUAAAPY8GY0JUAAA9nhSJ
QlgAAD20qcBCXAAAPZ4UiEJgAAA9f/B6QmQAAD2eFIhCaAAAPXDiVEJsAAA8yqq7QnAAADzKqrpC
dAAAu2eeikJ4AAA8LbbsQnwAADyQwxlCgAAAPcNtx0KCAAA94GGZQoQAAD4UYZJChgAAPhDDGUKI
AAA+G56HQooAAD4qGHBCjAAAPgXnqkKOAAA9yqq7QpAAAD4YAAxCkgAAPgRuNUKUAAA+XcvVQpYA
AD58CoZCmAAAPpCA7EKaAAA+lzmFQpwAAD6mWOBCngAAPq0ReEKgAAA+ovyRQqIAAD6NJJ5CpAAA
PnH1okKmAAA+XcvSQqgAAD41eDpCqgAAPhqV0UKsAAA+E905Qq4AAD4QgOtCsAAAPkmiBkKyAAA+
fAqHQrQAAD6GbAVCtgAAPoFhkUK4AAA+f2bVQroAAD5hKCFCvAAAPmSEbkK+AAA+hQgIQsAAAD6T
oeNCwgAAPo0kn0LEAAA+hqdZQsYAAD5coy1CyAAAPkxqAELKAAA+TGoAQswAAD5f4c9CzgAAPj9v
dkLQAAA+aZ22QtIAAD52mEBC1AAAPnNZn0LWAAA+gcllQtgAAD5s3FlC2gAAPkxqAELcAAA+PDDU
Qt4AAD4iO75C4AAAPjJ060LiAAA+SStcQuQAAD5s+xxC5gAAPomodELoAAA+og2ZQuoAAD6/rPxC
7AAAPtEZzkLuAAA+v6z8QvAAAD7IY2ZC8gAAPrG8VUL0AAA+qQXsQvYAAD6JqHVC+AAAPpeZHEL6
AAA+npFvQvwAAD6UHPFC/gAAPotmiUMAAAA+grAhQwEAAD5UlfhDAgAAPkMpJkMDAAA+DuKzQwQA
AD3668VDBQAAPadH2EMGAAA9i2aJQwcAADvfCmZDCAAAvMMpKUMJAAC9NTiAQwoAAL1668RDCwAA
vZlXLkMMAAC93wp0Qw0AAL4A8gtDDgAAvj+s/EMPAAC+WBIhQxAAAL44tKhDEQAAvidH10MSAAC+
GVcxQxMAAL4c01pDFAAAvhzTWkMVAAC+OLSoQxYAAL5s+x5DFwAAvotmiUMYAAC+juK0QxkAAL6J
qHVDGgAAvp+gRkMbAAC+qbUtQxwAAL6i/JJDHQAAvqL8kkMeAAC+q/enQx8AAL6vNklDIAAAvq2W
+EMhAAC+snTsQyIAAL6bvnlDIwAAvph/10MkAAC+ieX7QyUAAL6iO79DJgAAvrDVmkMnAAC+v292
QygAAL7S50RDKQAAvtLnQ0MqAAC+x4wLQysAAL7HjAxDLAAAvrww1UMtAAC+ysquQy4AAL7eQn5D
LwAAvu57qkMwAAC+6z0IQzEAAL7f4c9DMgAAvtyjLUMzAAC+8bpMQzQAAL8EOF9DNQAAvwhGqkM2
AAC+81mfQzcAAL6/U8VDOAAAvqMZQEM5AAC+hU1AQzoAAL5VSGZDOwAAvki8nkM8AAC+OQ3hQz0A
AL5UeS9DPgAAvkteDkM/AAC+abiCQ0AAAL5CQutDQQAAvfjlvUNCAAC9vDDTQ0MAAL1OZxpDRAAA
vWaveUNFAAC9vDDUQ0YAAL345b1DRwAAvhS7OkNIAAC+C6AZQ0kAAL4LoBlDSgAAvbww00NLAAC9
4J1gQ0wAAL2d1l5DTQAAvWavdkNOAAC82otKQ08AADxCQulDUAAAPUJC6ENRAAA9l8RGQ1IAAD4F
jgJDUwAAPkJC6UNUAAA+goT1Q1UAAD6NJJ9DVgAAPqPodkNXAAA+rogfQ1gAAD7CQutDWQAAPtwP
zUNaAAA+6DP7Q1sAAD79c0xDXAAAPwhGqkNdAAA/FhDeQ14AAD8j06ZDXwAAPyWBzUNgAAA/Hsky
Q2EAAD8kqrhDYgAAPy+Ws0NjAAA/PDDTQ2QAAD9CEltDZQAAP1VlFUNmAAA/YtZIQ2cAAD96XGJD
aAAAP4WU8UNpAAA/kBViQ2oAAD+Vi19DawAAP5lTNkNsAAA/mVM2Q20AAD+aKkhDbgAAP5lTNUNv
AAA/nfIfQ3AAAD+hufZDcQAAP6ZY30NyAAA/qow/Q3MAAD+sOmVDdAAAP6+WskN1AAA/sod2Q3YA
AD+zXolDdwAAP7Xjw0N4AAA/t/1zQ3kAAD+3Jl9DegAAP7mrmUN7AAA/vQfnQ3wAAD+/+KlDfQAA
P7+NIEN+AAA/v/ipQ38AAD/DwIBDgAAAP8cczkOAgAA/y1AuQ4EAAD/RMbNDgYAAP9mYc0OCAAA/
4FEOQ4KAAD/nCahDgwAAP+OtWkODgAA/4tZJQ4QAAD/c9MBDhIAAP9yJN0OFAAA/5BjjQ4WAAD/n
4LtDhgAAP+wUG0OGgAA/7Va3Q4cAAD/05mVDh4AAP/aUi0OIAAA/9ikBQ4iAAD/31yhDiQAAP/pc
YkOJgAA//U0mQ4oAAD//ZtZDioAAP/1NI0OLAAA//U0lQ4uAAD/84ZtDjAAAQAHRF0OMgABAA/6x
Q40AAEAG145DjYAAQAmSjUOOAABAC0C0Q46AAEAK1SlDjwAAQAviAkOPgABADINQQ5AAAEANJJ5D
kIAAQApN0EORAABACK5+Q5GAAEAIhbVDkgAAQAahyUOSgABABqdZQ5MAAEAKtaZDk4AAQAqBukOU
AABAC4VNQ5SAAEALhU1DlQAAQA5nO0OVgABADO7aQ5YAAEAMF8ZDloAAQAmSjUOXAABAB+RnQ5eA
AEAD5stDmAAAQAOxBkOYgABABFJVQ5kAAEAFlPFDmYAAQAcNU0OaAABABcq2Q5qAAEADV2hDmwAA
QAHRFkObgAA/+E6lQ5wAAD/vKLdDnIAAP+pd/0OdAAA/5ZNFQ52AAD/on+hDngAAP+kPbkOegAA/
5uHUQ58AAD/hOA9Dn4AAP9v90UOgAAA/07bsQ6CAAD/RABFDoQAAP9EAEUOhgAA/1J6MQ6IAAD/U
JnNDooAAP9Xkh0OjAAA/2/3RQ6OAAD/ar0FDpAAAP9einEOkgAA/2PEsQ6UAAD/WVAxDpYAAP9CM
QkOmAAA/0QARQ6aAAD/PpKRDpwAAP85JNkOngAA/0IxCQ6gAAD/PpKRDqIAAP9QqvkOpAAA/zzDV
Q6mAAD/STZpDqgAAP8/zZUOqgAA/yV0zQ6sAAD/H8+FDq4AAP8UhOkOsAAA/y7dpQ6yAAD/NILxD
rQAAP8nVpUOtgAA/ww1FQ64AAD/DDUdDroAAP8TiY0OvAAA/vLO9Q6+AAD+0hRhDsAAAP69n8UOw
gAA/p7w3Q7EAAD+r04hDsYAAP6lE9UOyAAA/pKq4Q7KAAD+iHCVDswAAP6C/CEOzgAA/m9hvQ7QA
AD+awxlDtIAAP5hAZEO1AAA/lFS0Q7WAAD+MfVdDtgAAP5DbekO2gAA/kD0AQ7cAAD+StuhDt4AA
P5XPSkO4AAA/lm3DQ7iAAD+XqrhDuQAAP5Uwz0O5gAA/mOesQ7oAAD+hI2hDuoAAP59fv0O7AAA/
nZwXQ7uAAD+d23tDvAAAP6Dz3UO8gAA/pKq4Q70AAD+refZDvYAAP6rbfUO+AAA/tFl0Q76AAD+y
Y55DvwAAP7ZPTEO/gAA/tk9MQ8AAAD+xvFVDwIAAP68fNkPBAAA/qJZoQ8GAAD+kA3FDwgAAP6fv
IEPCgAA/qoxAQ8MAAD+rM4dDw4AAP6/GfkPEAAA/rdCmQ8SAAD+vHzVDxQAAP7JjnUPFgAA/peet
Q8YAAD+l561DxoAAP6ckn0PHAAA/pqCQQ8eAAD+nbzVDyAAAP6NIeUPIgAA/lTq3Q8kAAD+OnP9D
yYAAP4i7ekPKAAA/iLt5Q8qAAD+QR5FDywAAP5T7/EPLgAA/l1YyQ8wAAD+ApWFDzIAAP4xb4kPN
AAA/i5MlQ82AAD+MW+JDzgAAP4rKaUPOgAA/iTjvQ88AAD+NJJ5Dz4AAP437sUPQAAA/iBoqQ9CA
AD+D5stD0QAAP4JJMUPRgAA/hFJVQ9IAAD+eyTJD0oAAP6SquUPTAAA/paWkQ9OAAD+wbcVD1AAA
P6Sqt0PUgAA/o8MbQ9UAAD+Zz0pD1YAAP51txEPWAAA/q4crQ9aAAD+WYnFD1wAAP2yfRkPXgAA/
YhcaQ9gAAD9WVAxD2IAAP1JUr0PZAAA/UPJzQ9mAAD9KBztD2gAAP1Dyc0PagAA/WT/lQ9sAAD9i
75VD24AAP2GNWEPcAAA/YY1WQ9yAAD9hjVdD3QAAP0vfkEPdgAA/V6KcQ94AAD9c3NtD3oAAP1ZU
DEPfAAA/T8s/Q9+AAD9Pyz5D4AAAP1EZzUPggAA/XitrQ+EAAD9dZp5D4YAAP2IXG0PiAAA/Y2Wp
Q+KAAD9Pyz5D4wAAP1O27UPjgAA/TnyvQ+QAAD9LaXpD5IAAPxuEy0PlAAA/HiHrQ+WAAD8XmRxD
5gAAPyC/CUPmgAA/IL8KQ+cAAD8tVWND54AAPy/PTEPoAAA/OHn3Q+iAAD86899D6QAAP0YYckPp
gAA/Sc9OQ+oAAD9U8+BD6oAAPz6LCUPrAAA/Nk9NQ+uAAD81IjJD7AAAPyu5WkPsgAA/Er50Q+0A
AD8SvnVD7YAAPwrnFUPuAAA/DSSeQ+6AAD8MBdpD7wAAPv9m1UPvgAA+5sH3Q/AAAD7KThVD8IAA
PrBtxEPxAAA+rIIYQ/GAAD6c01tD8gAAPdzrZ0PygAA9vDDSQ/MAAD2kqrlD84AAPcQIMEP0AAA9
8xRkQ/SAAD4REE1D9QAAPhT7/EP1gAC7Z55iQ/YAADzDKShD9oAAPMMpMkP3AAA8p0fgQ/eAADyn
R9xD+AAAsZe0JkP4gAC83wp4Q/kAAL2nR9lD+YAAvcMpJUP6AAC98/NvQ/qAAL4H6l9D+wAAvi5A
K0P7gAC+SiF5Q/wAAL5YEiFD/IAAvlgSIUP9AAC+YoafQ/2AAL5ihp9D/gAAvlEZzkP+gAC+Yoaf
Q/8AAL5GpVFD/4AAvj+s/EQAAAC+PDDTRABAAL44tKhEAIAAvhXbB0QAwAC9+uvGRAEAAL28MNRE
AUAAvVkkpUQBgAC9cOJcRAHAAL0WjXpEAgAAvUO35EQCQAC+HNNbRAKAAL4REE1EAsAAvjww0UQD
AAC+RAgxRANAAL5/8HxEA4AAvnJ5/EQDwAC+f/B7RAQAAL58LPJEBEAAvoHaA0QEgAC+eGlmRATA
AL6F56pEBQAAvn1VbEQFQAC+cnn8RAWAAL5VhipEBcAAvkcMQUQGAAC+P89ORAZAAL5ZJKVEBoAA
voYsSkQGwAC+npFvRAcAAL6QoMdEB0AAvo7iskQHgAC+hG41RAfAAL5UlfdECAAAvlSV+EQIQAC+
c/NvRAiAAL6NJJ5ECMAAvpzTW0QJAAC+rkAsRAlAAL64tKlECYAAvscMQUQJwAC+3/JsRAoAAL7t
Hs1ECkAAvwWdjEQKgAC/D/dGRArAAL8Sye1ECwAAvxHZCUQLQAC+//B6RAuAAL74aWZEC8AAvulb
REQMAAC+53l9RAxAAL7Up89EDIAAvsHWIUQMwAC+yz74RA0AAL7cwx9EDUAAvtrz4kQNgAC+3pJb
RA3AAL7VhipEDgAAvtzDHkQOQAC+2SSlRA6AAL7BnopEDsAAvsU9BUQPAAC+v89MRA9AAL66YZVE
D4AAvrww1EQPwAC+vgAQRBAAAL7OSTZEEEAAvsHWIUQQgAC+5c9QRBDAAL7357REEQAAvwB58kQR
QAC/CHAzRBGAAL8JYRREEcAAvwHaA0QSAAC+9KXgRBJAAL7tHs1EEoAAvvDiVEQSwAC+5VuARBMA
AL7w4ldEE0AAvuO19kQTgAC+7R7MRBPAAL7eEKZEFAAAvus9CEQUQAC+vDDTRBSAAL7ECDBEFMAA
vsISWUQVAAC+xf4IRBVAAL7F/glEFYAAvrww1EQVwAC+tFl1RBYAAL6ud+1EFkAAvtHBFUQWgAC+
+GloRBbAAL8JYRVEFwAAvwWdi0QXQAC+//B7RBeAAL7WiZZEF8AAvrLH/EQYAAC+qV8lRBhAAL6U
q7BEGIAAvqSquUQYwAC+mc9KRBkAAL6UYZJEGUAAvpgADEQZgAC+kMMZRBnAAL6LVWFEGgAAvoDy
DEQaQAC+ldsHRBqAAL6pBe1EGsAAvsFrEkQbAAC+sbxURBtAAL6Zz0pEG4AAvotVYUQbwAC+btuC
RBwAAL5nnoxEHEAAvlWGKkQcgAC+ZAAURBzAAL5R57BEHQAAvkNtx0QdQAC+PDDURB2AAL5gYZlE
HcAAvmeejEQeAAC+gPILRB5AAL5668REHoAAvofqX0QewAC+euvFRB8AAL5fCnVEH0AAvji0qEQf
gAC+CchRRB/AAL4aldFEIAAAvhc5hUQgQAC+IU5qRCCAAL4bvnpEIMAAvhVBNEQhAAC+CEaqRCFA
AL4Ow+9EIYAAvjWzjkQhwAC+T6ihRCIAAL5coy1EIkAAvoCY1UQigAC+VUhnRCLAAL5IvJ1EIwAA
vk8CgUQjQAC+TwKCRCOAAL5h1DFEI8AAvjXq7kQkAAC+NervRCRAAL48MNNEJIAAvjkN4UQkwAC+
WGtaRCUAAL6IcDJEJUAAvq4TkEQlgAC+0JP6RCXAAL7gQrZEJgAAvvSl4EQmQAC/AvMKRCaAAL7+
DrZEJsAAvv4Ot0QnAAC+/g63RCdAAL7zFGZEJ4AAvuzOgUQnwAC+0JP8RCgAAL6xNoJEKEAAvo62
GUQogAC+iHAzRCjAAL5UeS9EKQAAvjAMpEQpQAC+KfqNRCmAAL4d1l9EKcAAvg6pJEQqAAC+CJcM
RCpAAL345bxEKoAAvbAMokQqwAC9WotCRCsAAL1y06REK0AAvYugF0QrgAC9KfqRRCvAAL1ai0dE
LAAAvYugGUQsQAC9fvfVRCyAAL2XxEZELMAAvYugGkQtAAC9vDDSRC1AAL2QR5BELYAAvXrrwkQt
wAC9vDDURC4AAL3IvJ1ELkAAvYoBrUQugAC9bl/7RC7AADtIvF5ELwAAPHrrvUQvQAC9CgGtRC+A
AL1VSGlEL8AAvZBHkEQwAAC9bl/6RDBAAL2Du8ZEMIAAvc8CgkQwwAC9+uvERDEAAL4WjXZEMUAA
vhzTWkQxgAC+OQ3gRDHAAL4yx/xEMgAAvjww1EQyQAC+P1PGRDKAAL4TaoREMsAAve5f+0QzAAC+
CgGsRDNAAL4G3rlEM4AAvi+lCUQzwAC+ZPcjRDQAAL53yNFENEAAvouTJUQ0gAC+fg62RDTAAL5x
gu1ENQAAvlVIZUQ1QAC+TwKCRDWAAL4pXyRENcAAviY8MUQ2AAC+L6UJRDZAAL45DeBENoAAvjLH
/EQ2wAC+GbBnRDcAAL4G3rlEN0AAvdVIZ0Q3gAC9qV8kRDfAAL2c01pEOAAAvWHUMUQ4QAC9bl/6
RDiAAL1VSGZEOMAAvalfJUQ5AAC+GbBnRDlAAL4WjXVEOYAAvgoBrEQ5wAC98Br6RDoAAL4LhU5E
OkAAvghGrEQ6gAC+AcllRDrAAL4WjXZEOwAAvjXq7kQ7QAC+OQ3gRDuAAL4sghZEO8AAvhaNdUQ8
AAC96BoVRDxAAL3CdrdEPIAAvTww0kQ8wAC8r6UJRD0AAL1IvJ1EPUAAvSMZP0Q9gAC9yLydRD3A
AL2WjXVEPgAAvS+lCUQ+QAC8SLybRD6AADvIvJxEPsAAvMi8nUQ/AAC9CgGtRD9AALz668NEP4AA
vK+lCkQ/wAC8SLyeREAAALxIvJtEQEAAvBaNdkRAgAC8Fo1uREDAADtIvIxEQQAAPJaNd0RBQAA7
yLypREGAADvIvJ5EQcAAPHrrx0RCAAA9L6UHREJAAD1h1CxEQoAAPbww1ERCwAA9SLydREMAADxI
vKdEQ0AAu8i8nkRDgAC8+uvAREPAAL0WjXZERAAAvSMZPkREQAC9Fo11RESAAL1uX/9ERMAAvRaN
eURFAAC8yLydREVAAL0vpQZERYAAvSMZQURFwAC9L6ULREYAAL0vpQlERkAAvOHUMURGgAA7QkMM
REbAAL0p+o1ERwAAvc5nGURHQAC97MGNREeAAL3mr3ZER8AAvbww1ERIAAC9th68</set>
      <set id="src_21" fmt="ptset">AAAABnNyY18yMQAAAAAAAAACAAADhcLIAAA9dhh2wsYAAD3DbcfCxAAAPdgSIcLCAAA97PsbwsAA
AD4EbjbCvgAAPhXbB8K8AAA+I8uuwroAAD41OIDCuAAAPnB3R8K2AAA+grAiwrQAAD4vNknCsgAA
Pj9vdsKwAAA+OPIywq4AAD4ouQTCrAAAPguFTcKqAAA9qLkDwqgAADFT3LHCpgAAvE+on8KkAAC9
T6ikwqIAAL0ByWTCoAAAvIHJZsKeAAC8T6icwpwAALwbvn7CmgAAvXaYP8KYAAC94yBywpYAAL3w
GvzClAAAva82ScKSAAC9SaIIwpAAADGSSSXCjgAAO1cTQsKMAAA9Xwp1wooAAD2SXtzCiAAAPYRu
NsKGAAA8i2aJwoQAAD0LZorCggAAPQtmiMKAAAA9URnNwnwAAD3z83LCeAAAPioYb8J0AAA+FGGS
wnAAAD3fCnfCbAAAPcMpJ8JoAAA9euvFwmQAADzDKSTCYAAAPbww08JcAAA96z0HwlgAAD3XEzvC
VAAAPbww0sJQAAA9SaIHwkwAADyGbAHCSAAAPZlXMcJEAAA9XwpzwkAAAD2uQCzCPAAAPYtmicI4
AAA92BIhwjQAAD4ZVy/CMAAAPji0qcIsAAA+NTh/wigAAD5fCnTCJAAAPkohesIgAAA+LkArwhwA
AD4O4rTCGAAAPdEZz8IUAAA9wykmwhAAAD3668XCDAAAPiBPhMIIAAA+El7dwgQAAD4SXtzCAAAA
PgfqX8H4AAA+FdsHwfAAAD4c01rB6AAAPgtmicHgAAA+BeeqwdgAAD32GHbB0AAAPgmGJMHIAAA9
tPPfwcAAAD1ZJKTBuAAAAAAAAMGwAAAAAAAAwagAAD0QwxjBoAAAPVkkpcGYAAA9WSSkwZAAAD2J
hiTBiAAAPaZ59sGAAAA9w23HwXAAAD3DbcfBYAAAPe7bgcFQAAA+P89OwUAAAD4mefbBMAAAPgfq
X8EgAAA+C2aJwRAAAD3z82/BAAAAPgRuNsDgAAA95gLJwMAAAD28MNLAoAAAPa6/n8CAAAA9mpXQ
wEAAAD21eDnAAAAAPZPdOL+AAAA9k904AAAAAD0uv54/gAAAPQZsBUAAAAA9IU5rQEAAAD0hTm1A
gAAAPVcTOkCgAAA9k903QMAAAD2ByWZA4AAAPYHJZkEAAAA9qLkCQRAAAD2vNkpBIAAAPdyjLEEw
AAA9z6iiQUAAAD3wGvpBUAAAPiI7v0FgAAA+C4VNQXAAAD3jIHJBgAAAPa82SEGIAAA9ySteQZAA
AD2VQTZBmAAAPai5BEGgAAA9m755QagAAD21s4xBsAAAPaI7v0G4AAA9oju+QcAAAD2IRqpByAAA
Pbww00HQAAA9wq4YQdgAAD2VQTVB4AAAPai5A0HoAAA9z6ijQfAAAD3PqKJB+AAAPhNqg0IAAAA+
GbBnQgQAAD4Yf9dCCAAAPiV6YUIMAAA+IjvAQhAAAD4iO79CFAAAPjjyMUIYAAA+WWSLQhwAAD5F
7LpCIAAAPjww00IkAAA+G755QigAAD4Ow+5CLAAAPfaYQEIwAAA99phAQjQAAD4Ow+9COAAAPkkr
XkI8AAA+dphAQkAAAD52mEBCRAAAPmMgcUJIAAA+c1mfQkwAAD5pnbhCUAAAPlLnREJUAAA+Qq4Z
QlgAAD4IRqpCXAAAPemdtkJgAAA91iXmQmQAAD3jIHJCaAAAPY7D8UJsAAA9iEarQnAAAD2ByWZC
dAAAPbww0kJ4AAA+LzZKQnwAAD5f4c9CgAAAPoMPt0KCAAA+jtLFQoQAAD6GbARChgAAPlO27UKI
AAA+QuluQooAAD441IdCjAAAPkqqvEKOAAA+Y2WoQpAAAD5Y1BVCkgAAPlzrZ0KUAAA+QEgkQpYA
AD5aIVFCmAAAPmb2GUKaAAA+UZN3QpwAAD436eVCngAAPk1MiUKgAAA+N+nnQqIAAD4AT9ZCpAAA
PfgR0UKmAAA9vDDUQqgAAD2yx/1CqgAAPgqqt0KsAAA+BbbnQq4AAD4PnoZCsAAAPgDDGEKyAAA9
7bbtQrQAAD3jz1FCtgAAPfeejUK4AAA+GYYmQroAAD5RGc1CvAAAPnrrxEK+AAA+az0HQsAAAD5w
d0dCwgAAPo0knkLEAAA+lPv8QsYAAD5mAstCyAAAPlZUDELKAAA+J0fXQswAAD3SVK9CzgAAPN1m
nkLQAAA8hNcwQtIAAC/w8PFC1AAAPTEe5kLWAAA90lSuQtgAAD4eyTFC2gAAPl95/ELcAAA+gWGR
Qt4AAD50pd5C4AAAPmgaFULiAAA+Qna5QuQAAD5PAoBC5gAAPlVIZkLoAAA+dKXgQuoAAD5h1DBC
7AAAPoO7xkLuAAA+jSSfQvAAAD6TaoNC8gAAPpBHkUL0AAA+ht66QvYAAD5668NC+AAAPk8CgkL6
AAA+CgGsQvwAAD28MNRC/gAAPUi8nUMAAAA9euvDQwEAAD1h1C5DAgAAPXrrxkMDAAA9L6UJQwQA
AL1668RDBQAAvS+lB0MGAAC9L6ULQwcAADvIvJFDCAAAPWHULUMJAAA9euvEQwoAALyWjXRDCwAA
vWHUL0MMAAC94dQvQw0AAL3h1DFDDgAAvgO7x0MPAAC91UhmQxAAAL2vpQlDEQAAvfrrxUMSAAC+
aBoVQxMAAL6b2G5DFAAAvqebfEMVAAC+uUAQQxYAAL6mDPZDFwAAvvhOpUMYAAC/ArAgQxkAAL8T
VWFDGgAAvycE7kMbAAC/IC+oQxwAAL8VsnlDHQAAvwJzTEMeAAC+6RmRQx8AAL7xp21DIAAAvwJz
TUMhAAC/Dxp1QyIAAL8NJJ9DIwAAvwLK5EMkAAC+/g63QyUAAL7pW0NDJgAAvthrWkMnAAC+1KfR
QygAAL7FmaxDKQAAvlSV90MqAAC+LkArQysAAL3s+xpDLAAAveYCx0MtAAC9euvEQy4AAL0ZVy1D
LwAAvRlXKUMwAAC9cfWYQzEAAL1x9ZtDMgAAvZqV0kMzAAC9XKMqQzQAALxPqLVDNQAAPEi8pEM2
AAA9YdQvQzcAAD1h1DVDOAAAPUi8nEM5AAA9VUhnQzoAAD3VSGlDOwAAPgbeuUM8AAA+HNNcQz0A
AD4c01xDPgAAPkJ2uUM/AAA+XrE9Q0AAAD6QR5BDQQAAPp5k1ENCAAA+tFl1Q0MAAD7k9yNDRAAA
PvfI0ENFAAA/BISEQ0YAAD8OthdDRwAAPxKhxkNIAAA/GB7vQ0kAAD8YHu9DSgAAPxmwaUNLAAA/
H/ZNQ0wAAD8dnBdDTQAAPyY8MkNOAAA/K7lbQ08AAD89wkxDUAAAP08CgkNRAAA/VtngQ1IAAD9W
ESNDUwAAP10fxENUAAA/XR/EQ1UAAD9miJxDVgAAP3C6L0NXAAA/fUX5Q1gAAD+A/TNDWQAAP4SE
hENaAAA/iTjvQ1sAAD+KZgtDXAAAP4gL1ENdAAA/hhX9Q14AAD+GelxDXwAAP4VNQENgAAA/guYW
Q2EAAD+FjgFDYgAAP4XvIkNjAAA/ihuSQ2QAAD+REE1DZQAAP5TZYENmAAA/kTLqQ2cAAD+TOg5D
aAAAP5M6D0NpAAA/lUE1Q2oAAD+Zt1RDawAAP5h/10NsAAA/nfIfQ20AAD+g4uJDbgAAP6KRCENv
AAA/p0fYQ3AAAD+nR9hDcQAAP6nk90NyAAA/qL0CQ3MAAD+nYZVDdAAAP6SquUN1AAA/rM9MQ3YA
AD+tQxtDdwAAP7OYcEN4AAA/umGWQ3kAAD+/z05DegAAP8Ntx0N7AAA/wvn5Q3wAAD/FPQRDfQAA
P8U9BUN+AAA/ycMeQ38AAD/LHotDgAAAP9CMQkOAgAA/07buQ4EAAD/V+fpDgYAAP9SejEOCAAA/
11VnQ4KAAD/VhipDgwAAP9X5+kODgAA/2SSlQ4QAAD/ZmHRDhIAAP9nUrkOFAAA/33n7Q4WAAD/g
405DhgAAP+DjT0OGgAA/5oicQ4cAAD/rPQhDh4AAP+d5fUOIAAA/5R9JQ4iAAD/gat1DiQAAP9FD
oEOJgAA/0cEVQ4oAAD/Wp69DioAAP9Sx10OLAAA/2J2IQ4uAAD/UNGNDjAAAP9qTYEOMgAA/0zQD
Q40AAD/UvMNDjYAAP9nZ6EOOAAA/22KmQ46AAD/ZmHNDjwAAP97xHEOPgAA/3d9hQ5AAAD/aIVFD
kIAAP9O27UORAAA/1NWyQ5GAAD/SCMZDkgAAP9TVskOSgAA/16KbQ5MAAD/nHyhDk4AAP+ZJOEOU
AAA/5kk5Q5SAAD/iar5DlQAAP+OX2kOVgAA/5x8qQ5YAAD/miJtDloAAP+aInUOXAAA/5MTzQ5eA
AD/gpxVDmAAAP+G3g0OYgAA/3B2uQ5kAAD/XdP9DmYAAP9Q/ykOaAAA/x2R9Q5qAAD/ENdFDmwAA
P71Cj0ObgAA/rd8yQ5wAAD+yeW5DnIAAP7S0s0OdAAA/uxIOQ52AAD/CElpDngAAP8ISWkOegAA/
wqjnQ58AAD+9Xe5Dn4AAP7ww00OgAAA/uBL0Q6CAAD+2T0xDoQAAP7bl20OhgAA/um0qQ6IAAD++
iwhDooAAP7+4JEOjAAA/xZmqQ6OAAD/Wz05DpAAAP9ReNEOkgAA/1vtUQ6UAAD/UXjVDpYAAP9ZU
DEOmAAA/1azFQ6aAAD/TD6VDpwAAP88j90OngAA/1RksQ6gAAD/QQVNDqIAAP9RoDUOpAAA/4CsZ
Q6mAAD/g3DhDqgAAP+I+d0OqgAA/4u+XQ6sAAD/0D1NDq4AAP/KW70OsAAA/81MgQ6yAAD/1h7RD
rQAAP/HawEOtgAA/9DuYQ64AAD/07LhDroAAP/TsuEOvAAA/9wAVQ6+AAD/xHo5DsAAAP/B3R0Ow
gAA/7IuXQ7EAAD/qABRDsYAAP+WqvkOyAAA/4LbvQ7KAAD/iFxpDswAAP9w1lEOzgAA/4MiKQ7QA
AD/OJKRDtIAAP88720O1AAA/xdBqQ7WAAD/FR4xDtgAAP8ux70O2gAA/0ZN2Q7cAAD/W7B9Dt4AA
P9ZjQ0O4AAA/1D/KQ7iAAD/Ttu1DuQAAP9Q/zEO5gAA/zh0YQ7oAAD/JoghDuoAAP8UDHEO7AAA/
wXvLQ7uAAD/MEb5DvAAAP9DGKkO8gAA/1E17Q70AAD/Ttu1DvYAAP8rAzEO+AAA/yRKlQ76AAD/F
tldDvwAAP8MkFkO/gAA/xdBqQ8AAAD/G4iZDwIAAP8MkFkPBAAA/ysDMQ8GAAD/C1rlDwgAAP8BI
JkPCgAA/uiUoQ8MAAD+8s71Dw4AAP8LWuUPEAAA/xeg2Q8SAAD/G7gpDxQAAP8dw9kPFgAA/wMsP
Q8YAAD/F0GpDxoAAP8MkFEPHAAA/vUKPQ8eAAD+2kMNDyAAAP7WK7kPIgAA/qwm1Q8kAAD+lLaND
yYAAP6H+Y0PKAAA/p9/rQ8qAAD+o8adDywAAP7J5b0PLgAA/svxZQ8wAAD+zf0RDzIAAP7DwsEPN
AAA/o4v1Q82AAD+hTmtDzgAAP5qV0kPOgAA/lPv9Q88AAD+U+/1Dz4AAP5xu/EPQAAA/nZwZQ9CA
AD+kqrlD0QAAP6G59UPRgAA/lww+Q9IAAD+PnoZD0oAAP4gwzkPTAAA/iJGnQ9OAAD+F9IhD1AAA
P4fqX0PUgAA/f/6mQ9UAAD+Cw85D1YAAP36caEPWAAA/fpxoQ9aAAD+BYZFD1wAAP3vX60PXgAA/
dk73Q9gAAD9gyIpD2IAAP1Yw1UPZAAA/V23JQ9mAAD9hVWhD2gAAP22270PagAA/cDDYQ9sAAD9g
pxZD24AAP17qmEPcAAA/W45MQ9yAAD9SmClD3QAAPzfp5kPdgAA/LCbXQ94AAD8vXAlD3oAAPzww
1EPfAAA/QYl6Q9+AAD9H8+BD4AAAP0w6zUPggAA/OPuhQ+EAAD8v3mRD4YAAPyyCF0PiAAA/KAcG
Q+KAAD8toNtD4wAAPyzmdkPjgAA/K7laQ+QAAD8m6EBD5IAAPyFObEPlAAA/GFhJQ+WAAD8YSTJD
5gAAPxcMPUPmgAA/DmGTQ+cAAD8FtudD54AAPwW250PoAAA/DSSeQ+iAAD8JOO9D6QAAPxEQTUPp
gAA/BpvQQ+oAAD7668RD6oAAPt4ra0PrAAA+1lQMQ+uAAD7SeflD7AAAPvWxhUPsgAA/BpvQQ+0A
AD8Gm9BD7YAAPsiSWkPuAAA+vDDTQ+6AAD6eefVD7wAAPoqqtkPvgAA+VPPhQ/AAAD4yx/1D8IAA
Ph5AVEPxAAA+EWuMQ/GAAD4C6k9D8gAAPayCF0PygAA9nNNZQ/MAAD2sghdD84AAPXV3VkP0AAA9
VLzAQ/SAAD2LGPZD9QAAPavTikP1gAA9RF95Q/YAALxNTIZD9oAAu4jdr0P3AAA8qxUgQ/eAAD2i
h0FD+AAAPe+D90P4gAA+Js4vQ/kAAD5Ad8BD+YAAPkkFnEP6AAA+L1wJQ/qAAD4I3bBD+wAAPasV
H0P7gAA9PDDQQ/wAADyrFRlD/IAAPM1MhkP9AAA8iN2wQ/2AADKLoulD/gAAu49iMUP+gAA7j2Ie
Q/8AALyzOq5D/4AAvQ9iJkQAAAC9IU5sRABAALxXE0lEAIAAscMMMUQAwAA9bbbvRAEAADweef1E
AUAAO5557EQBgAC9RhhxRAHAAL2KqrVEAgAAvZSSVkQCQAC9/g64RAKAAL4c01xEAsAAvhWyeUQD
AAC+RF94RANAAL4v6txEA4AAvh+NkkQDwAC+G3ZARAQAAL4HAaNEBEAAve1IsUQEgAC9b4PxRATA
ALyI3bREBQAAPQ9iJUQFQAA81xM6RAWAALzvg/REBcAAvAjdtEQGAAC7iN26RAZAAL0I3bFEBoAA
vYBP1UQGwAC+CN2wRAcAAL48MNREB0AAvkS+rUQHgAC+WiFTRAfAAL5eaEBECAAAvkB3wEQIQAC+
FbJ5RAiAAL3c62dECMAAvg8wRkQJAAC+QEgkRAlAAL5lGg1ECYAAvm1IsUQJwAC+cWAGRAoAAL51
d1VECkAAvkRfeEQKgAC+DzBIRArAAL28MNVECwAAvXV3U0QLQAC7gupDRAuAAD0TR5hEC8AAPQLq
UUQMAAA9vDDURAxAAD2c01xEDIAAPTww1UQMwAA9PDDVRA0AAD2Hf1FEDUAAPVLGCUQNgAA9f/B7
RA3AAD0ttutEDgAAu2eeikQOQAC81xM9RA6AAL2iO8BEDsAAvhICk0QPAAC+JXpgRA9AAL4d8iBE
D4AAvhc5hkQPwAC98fWhRBAAAL2NJJ5EEEAAvNcTOEQQgAC7VxMeRBDAAL0GbANEEQAAvSFObkQR
QAC9rr+fRBGAAL0ZVzJEEcAAvPrrxkQSAAC7XwqLRBJAADyLZotEEoAAPCdH00QSwAA8+uvGRBMA
ADyLZodEE0AAO98Kd0QTgAC8wykmRBPAAL1s+xtEFAAAvdgSIUQUQAC9qAcGRBSAAL21eDhEFMAA
vc+ookQVAAC94yBzRBVAAL32mEBEFYAAvfAa+kQVwAC9wq4WRBYAAL2ouQJEFkAAvYHJZ0QWgAC9
NbONRBbAAL01s49EFwAAvTWzj0QXQAC9iEasRBeAAL1/ZtdEF8AAvY0knkQYAAC9vDDTRBhAAL3s
+xtEGIAAvhzTWkQYwAC+MbxVRBkAAL4qxAJEGUAAvg7is0QZgAC+GVcyRBnAAL4qxAFEGgAAvirE
AUQaQAC+KsQBRBqAAL44tKhEGsAAvkalUUQbAAC+LkArRBtAAL4LZolEG4AAvgfqX0QbwAC9yiF6
RBwAAL3RGc5EHEAAvgDyC0QcgAC+BeeqRBzAAL4F56pEHQAAvdkkpUQdQAC+NPPeRB2AAL5ZJKVE
HcAAvnm28EQeAAC+i1VhRB5AAL5w4lZEHoAAvnYYdkQewAC+Z56MRB8AAL5DbcdEH0AAvhDDGUQf
gAC9+GloRB/AAL4WjXVEIAAAviZ59kQgQAC+NPPeRCCAAL4mefVEIMAAvi226kQhAAC+LbbqRCFA
AL4UYZJEIYAAveBhmUQhwAC9JZucRCIAALzSxgpEIkAAvHDiWkQigAA7cOIuRCLAALzSxg1EIwAA
va0irkQjQAC+C0LaRCOAAL4Hf1BEI8AAvi0irUQkAAC+JZubRCRAAL4Hf1FEJIAAvfhpaUQkwAC9
tKnARCUAAL4A8gxEJUAAviBPhUQlgAC+PDDTRCXAAL5YEiJEJgAAvmYCyEQmQAC+YoafRCaAAL48
MNNEJsAAvhlXMUQnAAC97PseRCdAAL3668REJ4AAvfrrxUQnwAC+APIMRCgAAL4EbjVEKEAAvd8K
dUQogAC9hG42RCjAALzfCnVEKQAAvItmi0QpQAC73wp5RCmAALxfCnlEKcAAvSdH20QqAAC7XwpI
RCpAALz668ZEKoAAvF8Kb0QqwAC9oE+FRCsAAL0uv6BEK0AAvUmiBkQrgAC9cfWhRCvAAL1DKShE
LAAAvSdH2EQsQAC8+uvCRCyAALzx9Z9ELMAAvSdH2UQtAAC8J0fURC1AAD0uv6BELYAAPWSEbUQt
wAA9hmwERC4AAD3rPQhELkAAPfiuO0QugAA+CchRRC7AAD3XEzlELwAAPTww0kQvQAA8VxM+RC+A
ALyGbAdEL8AAvVcTO0QwAAC9jSSgRDBAAL2Ow+9EMIAAvX9m10QwwAC9PDDVRDEAALzx9aBEMUAA
vY0knkQxgAC9wulrRDHAAL4kqrhEMgAAvjIb7UQyQAC+RkW6RDKAAL4oBwdEMsAAvi6/oEQzAAC+
PDDTRDNAAL4yG+1EM4AAvgZsBUQzwAC+Aw+3RDQAAL3XEzpENEAAvbV4OUQ0gAC9f2bVRDTAAL0h
TmtENQAAPCFOa0Q1QAA9k904RDWAAD3s+xtENcAAPji0qEQ2AAA+W45MRDZAAD5fCndENoAAPmKG
n0Q2wAA+RqVPRDcAAD3s+xtEN0AAPV8KdEQ3gAA8XwpsRDfAAD1KqrtEOAAAPaZ59EQ4QAA83wpu
RDiAAD2LZohEOMAAPTU4gEQ5AAA83wp3RDlAADz668FEOYAAPF8KdEQ5wAA83wp3RDoAADxfCnRE
OkAAPSdH2kQ6gAA9QyknRDrAAD0ZVy9EOwAAO98Ke0Q7QAC8G755RDuAALtPqJZEO8AAO0+oqEQ8
AAA8z6iiRDxAADy1s5JEPIAAPTWzjUQ8wAA9KLkCRD0AAD2ByWREPUAAPZVBNUQ9gAA9vDDTRD3A
AD28MNNEPgAAPckrXkQ+QAA9jsPvRD6AAD1pnbZEPsAAPUKuGUQ/AAA8z6iiRD9AADy1s45EP4AA
PYHJZEQ/wAA9iEapREAAAD3coy1EQEAAPY7D8URAgAA9NbOMREDAADzPqKFEQQAAvM+oo0RBQAC8
6Z23REGAAL0bvnlEQcAAvXaYQURCAAC91iXnREJAAL39FYREQoAAvWHUMURCwAC9IxlBREMAAL1I
vJ9EQ0AAvRaNdkRDgAC8Fo1xREPAADy1s4lERAAAPTww0UREQAA9euvCRESAAD2vpQxERMAAPc8C
hERFAAA97l/8REVAAD3PAoBERYAAPaMZQURFwAA9g7vHREYAADzIvJdERkAAvLWzjURGgAC9KLkC
REbAADvPqKxERwAAPJu+d0RHQAA7VxNeREeAADxXEzdER8AAPCFOb0RIAAC9E905</set>
      <set id="src_11" fmt="ptset">AAAABnNyY18xMQAAAAAAAAACAAADhcLIAAA9vDDTwsYAAD21s43CxAAAPg7D78LCAAA+MnTswsAA
AD5CrhjCvgAAPjjyMcK8AAA+LzZKwroAAD4iO7/CuAAAPguFTcK2AAA+AclmwrQAAD32mELCsgAA
PkKuGMKwAAA+K/emwq4AAD4VQTXCrAAAPa82SMKqAAA9gclmwqgAAD1coy3CpgAAPXaYQMKkAAA9
4yBxwqIAAD4r96jCoAAAPkkrXsKeAAA+MnTrwpwAAD448jHCmgAAPkKuGMKYAAA+Rey8wpYAAD5W
JefClAAAPmzcWsKSAAA+cBr8wpAAAD5ZZInCjgAAPlyjLcKMAAA+TGn/wooAAD5CrhnCiAAAPlLn
RsKGAAA+Zl8SwoQAAD551uLCggAAPoUICMKAAAA+gCoUwnwAAD6DaLfCeAAAPllkisJ0AAA+Z+C6
wnAAAD4/jSDCbAAAPkZFucJoAAA+ONSHwmQAAD441IbCYAAAPkZFucJcAAA+Wm+IwlgAAD5QWqDC
VAAAPlO27sJQAAA+SaIGwkwAAD6ByWXCSAAAPnaYQMJEAAA+cBr9wkAAAD51Ue7CPAAAPlO27sI4
AAA+K2NSwjQAAD4lemLCMAAAPdyjLMIsAAA99phAwigAAD4r96bCJAAAPkxqAMIgAAA+Rey6whwA
AD5F7LnCGAAAPlLnR8IUAAA+Qq4XwhAAAD48MNTCDAAAPllkisIIAAA+Qq4YwgQAAD5S50TCAAAA
PkXsusH4AAA+Qq4YwfAAAD4uv6DB6AAAPiFOa8HgAAA96z0IwdgAAD3QWqDB0AAAPfiuO8HIAAA9
1xM7wcAAAD3dy9LBuAAAPgnIUsGwAAA+GpXRwagAAD5C6W7BoAAAPjU4f8GYAAA+RqVRwZAAAD5N
naXBiAAAPkalUcGAAAA+QykmwXAAAD5NnaXBYAAAPlSV+MFQAAA+URnOwUAAAD44tKnBMAAAPhzT
WsEgAAA+El7ewRAAAD4LZonBAAAAPiPLrsDgAAA+bPscwMAAAD5wd0bAoAAAPndvmsCAAAA+XMMf
wEAAAD44klnAAAAAPioYcL+AAAA+Hz0CAAAAAD53b5o/gAAAPotmiUAAAAA+gkkwQEAAAD6LZolA
gAAAPkohekCgAAA+KsQBQMAAAD4F56pA4AAAPf1Va0EAAAA+DSSfQRAAAD4i23tBIAAAPks++EEw
AAA+YdQyQUAAAD5SxgxBUAAAPjhtTEFgAAA+JZucQXAAAD3/8HpBgAAAPelbQ0GIAAA9+GlmQZAA
AD3h1C9BmAAAPfDiU0GgAAA92k0dQagAAD3SxgxBsAAAPcs+90G4AAA+C0LaQcAAAD3w4lRByAAA
Pbww00HQAAA9tKnBQdgAAD1/8HtB4AAAPe7bgkHoAAA+DSSeQfAAAD4NJJ5B+AAAPioYcEIAAAA+
GAAMQgQAAD4ttupCCAAAPiZ59UIMAAA+FGGSQhAAAD5DbcdCFAAAPk5JNkIYAAA+cnn7QhwAAD52
GHdCIAAAPkqqvEIkAAA+KhhwQigAAD3u24JCLAAAPidH2EIwAAA+LkAsQjQAAD44tKhCOAAAPjG8
VUI8AAA+I8uuQkAAAD4SXt1CRAAAPgRuN0JIAAA9+uvCQkwAAD3KIXpCUAAAPcMpJkJUAAA9yiF7
QlgAAD3/ZtZCXAAAPitjUUJgAAA+YyBxQmQAAD5oGhVCaAAAPnfI0UJsAAA+ZPcjQnAAAD5IvJ1C
dAAAPjww00J4AAA+IxlAQnwAAD4WjXVCgAAAPgoBrUKCAAA+CgGrQoQAAD416u5ChgAAPhNqg0KI
AAA+GbBpQooAAD4KAaxCjAAAPiV6YUKOAAA+GH/XQpAAAD4Yf9dCkgAAPhh/10KUAAA+LzZJQpYA
AD48MNRCmAAAPk+ookKaAAA+ONSHQpwAAD5C6W5CngAAPmYCyUKgAAA+VYYqQqIAAD5OSTZCpAAA
PnJ5+0KmAAA+gHnyQqgAAD6Zz0pCqgAAPpRhkkKsAAA+oQw+Qq4AAD6WMM9CsAAAPo7z3EKyAAA+
heeqQrQAAD5yef5CtgAAPm7bgUK4AAA+RwxBQroAAD40899CvAAAPi0irUK+AAA+Q7flQsAAAD5z
FGVCwgAAPn7XdELEAAA+hU1AQsYAAD6JOO9CyAAAPo0kn0LKAAA+orThQswAAD6W8dRCzgAAPqqM
PkLQAAA+tFl0QtIAAD7ECDNC1AAAPtWsxELWAAA+16KcQtgAAD7H8+BC2gAAPrZPTULcAAA+vDDT
Qt4AAD68MNRC4AAAPrww00LiAAA+xF95QuQAAD7CU89C5gAAPrYN2ELoAAA+rd8zQuoAAD6TR5pC
7AAAPoLqUELuAAA+gupQQvAAAD6E9fhC8gAAPocBokL0AAA+kTvxQvYAAD6ZapZC+AAAPo0knkL6
AAA+hwGhQvwAAD5tSK9C/gAAPmECuUMAAAA+ZRoNQwEAAD5QpW9DAgAAPjQCLkMDAAA+I6TkQwQA
AD5ASCZDBQAAPiOk40MGAAA+L+rbQwcAAD4C6k9DCAAAPf2l+kMJAAA9q9OJQwoAADzlGg5DCwAA
POUaC0MMAAC8o6TjQw0AAAAAAABDDgAAMkhZC0MPAAC8AupPQxAAADwC6lxDEQAAsZ2J2UMSAAC8
yqq2QxMAAL0QwxlDFAAAvJDDHEMVAAC9Hz0AQxYAAL1nnoxDFwAAvYJJL0MYAAC9kl7dQxkAAL2E
bjVDGgAAvez7HEMbAAC+G755QxwAAL4bvnlDHQAAvjWzjkMeAAC+LzZJQx8AAL4/b3VDIAAAvl/h
z0MhAAC+c1meQyIAAL59FYdDIwAAvqGHxEMkAAC+n/ZOQyUAAL6f9kxDJgAAvpge70MnAAC+mB7u
QygAAL6c01pDKQAAvptB4UMqAAC+i5MlQysAAL6AmNRDLAAAvmT3I0MtAAC+ZPcjQy4AAL5h1DBD
LwAAvk8CgUMwAAC+OQ3gQzEAAL4NJJ1DMgAAvZaNdEMzAAAxjT3LQzQAAD2bvnxDNQAAPiV6YkM2
AAA+Zl8UQzcAAD551uJDOAAAPonl/EM5AAA+edbjQzoAAD5ZZItDOwAAPguFTEM8AAA+EIDrQz0A
AD4d8h5DPgAAPiFOa0M/AAA+TGn/Q0AAAD5F7LpDQQAAPjww00NCAAA+YyByQ0MAAD5zWZ9DRAAA
Ponl/ENFAAA+oju+Q0YAAD6/b3VDRwAAPsXsukNIAAA+0udDQ0kAAD7kv8NDSgAAPuzcWENLAAA+
8bpMQ0wAAD8LhU5DTQAAPyIlf0NOAAA/LeiNQ08AAD83/XJDUAAAP0ISWENRAAA/ONSGQ1IAAD83
Jl9DUwAAPzmrmUNUAAA/N/1yQ1UAAD8+tgtDVgAAPzf9ckNXAAA/PDDSQ1gAAD86gq1DWQAAPy+W
skNaAAA/LeiNQ1sAAD8vlrNDXAAAPzqCrUNdAAA/QultQ14AAD9MJ0BDXwAAP2REtENgAAA/cxRm
Q2EAAD9s+x5DYgAAP349CkNjAAA/fj0KQ2QAAD+B1WBDZQAAP4ZbekNmAAA/ifnzQ2cAAD+OgAxD
aAAAP5hz3ENpAAA/m56HQ2oAAD+atulDawAAP58Fa0NsAAA/nku8Q20AAD+fRqhDbgAAP6C/C0Nv
AAA/paWkQ3AAAD+mIxlDcQAAP6OvzUNyAAA/oXWGQ3MAAD+kG1dDdAAAP6XJfkN1AAA/sqtPQ3YA
AD+8wDZDdwAAP8LpbkN4AAA/yINDQ3kAAD/KMWlDegAAP8dkfkN7AAA/wTtIQ3wAAD++/b1DfQAA
P8LpbUN+AAA/xJeUQ38AAD/GRbpDgAAAP8vfj0OAgAA/zP5UQ4EAAD/TJ4tDgYAAP9BaoEOCAAA/
0XllQ4KAAD/XEzpDgwAAP9gx/kODgAA/2DH+Q4QAAD/VZRRDhIAAP9IIyEOFAAA/0pgoQ4WAAD/X
op1DhgAAP9wdrkOGgAA/3cvUQ4cAAD/jZalDh4AAP+Nlq0OIAAA/4JjAQ4iAAD/mMpVDiQAAP+qt
pkOJgAA/8fWiQ4oAAD/vWuhDioAAP+0AskOLAAA/7plXQ4uAAD/tepJDjAAAP+zXoEOMgAA/7vsX
Q40AAD/sW8xDjYAAP/QzK0OOAAA/+SOKQ46AAD/6NUdDjwAAP/q+J0OPgAA/+0cDQ5AAAD/1ZXxD
kIAAP/cAFEORAAA/68XkQ5GAAD/rPQlDkgAAP+orTUOSgAA/7NehQ5MAAD/t6V1Dk4AAP/GnbUOU
AAA/8R6QQ5SAAD/17llDlQAAP/PK40OVgAA/+Qu/Q5YAAEAA2LRDloAAQAFhkUOXAABAAvwqQ5eA
AEAC/CpDmAAAQAOFCEOYgABAAepvQ5kAAEAJ0axDmYAAQAeEjUOaAABABwGjQ5qAAEAI+jVDmwAA
QAqOMEObgABACOijQ5wAAEAKUfhDnIAAQAlhFUOdAABACdmGQ52AAEAKFb5DngAAQAt/EkOegABA
DDO8Q58AAEAMM7xDn4AAQAzoZUOgAABAChW/Q6CAAEAJ9SBDoQAAQAi7eUOhgABABQ6GQ6IAAEAA
ZqVDooAAQAHke0OjAAA//y66Q6OAAD/9IxFDpAAAP/msaUOkgAA/+jVHQ6UAAD/8WL9DpYAAP/q+
I0OmAAA/9nc3Q6aAAD/ornVDpwAAP+s9B0OngAA/5qLLQ6gAAD/rv/NDqIAAP+o3M0OpAAA/6rof
Q6mAAD/vVFpDqgAAP/Z3N0OqgAA/+SOMQ6sAAD//9jdDq4AAQAFhkUOsAABAAjikQ6yAAD//qsBD
rQAAP/l5/UOtgAA/+PXrQ64AAD/u8+NDroAAP+eGLUOvAAA/4fPiQ6+AAD/cYZlDsAAAP+RR1EOw
gAA/4Y1YQ7EAAD/VGSxDsYAAP8zLuEOyAAA/0PJxQ7KAAD/Ro5BDswAAP8FWKEOzgAA/urhyQ7QA
AD+2T0xDtIAAP7cLfUO1AAA/urhxQ7WAAD/AmfdDtgAAP8OKvEO2gAA/wJn4Q7cAAD+/IZZDt4AA
P7ww1EO4AAA/u3SjQ7iAAD+zXolDuQAAP7fHr0O5gAA/q7lbQ7oAAD+nzaxDuoAAP6Ph/EO7AAA/
n/ZOQ7uAAD+nm3xDvAAAP6wEoUO8gAA/r6UKQ70AAD+u3ExDvYAAP77nr0O+AAA/w23HQ76AAD/B
notDvwAAP70YckO/gAA/tdt8Q8AAAD+xVWVDwIAAP6oYcEPBAAA/qEk0Q8GAAD+itOFDwgAAP5ue
h0PCgAA/qN4YQ8MAAD+i/JJDw4AAP51txEPEAAA/oQw/Q8SAAD+h895DxQAAP6SquUPFgAA/pYHN
Q8YAAD+qjD9DxoAAP66/n0PHAAA/svMAQ8eAAD+0oSdDyAAAP7PKE0PIgAA/tyZfQ8kAAD++iwdD
yYAAP9DGK0PKAAA/zpGYQ8qAAD/QCflDywAAP80ZN0PLgAA/0YJcQ8wAAD/RgltDzIAAP9hrWUPN
AAA/3eiAQ82AAD/bjkxDzgAAP9rFj0POgAA/07btQ88AAD/Pyz9Dz4AAP8mFWkPQAAA/qJZnQ9CA
AD+hh8VD0QAAP7OQt0PRgAA/rUrSQ9IAAD+nbzND0oAAP6a+FUPTAAA/oIP+Q9OAAD+fIcFD1AAA
P5mYyUPUgAA/jzf7Q9UAAD+GOWlD1YAAP4ISsEPWAAA/wWsSQ9aAAD++DEFD1wAAP8MAEUPXgAA/
xrbtQ9gAAD/QABJD2IAAP9O27UPZAAA/2eexQ9mAAD/cYZlD2gAAP9qGLEPagAA/07btQ9sAAD/R
24BD24AAP9O27UPcAAA/xZmqQ9yAAD+xjIpD3QAAP50umUPdgAA/n1IPQ94AAD+h/mRD3oAAP6Sq
uUPfAAA/mOesQ9+AAD+YXs5D4AAAP5hez0PggAA/mXCJQ+EAAD+Vi15D4YAAP5qrVEPiAAA/lo12
Q+KAAD+UM0BD4wAAP49+1UPjgAA/kBVhQ+QAAD+JOO9D5IAAP4S93kPlAAA/bE7DQ+WAAD903JxD
5gAAP3gR0UPmgAA/gvwqQ+cAAD+GMVxD54AAP4JzTUPoAAA/c8rjQ+iAAD9hnXBD6QAAP0z+UkPp
gAA/PU+YQ+oAAD9MqExD6oAAPz/nr0PrAAA/QmGXQ+uAAD82AA9D7AAAPzEMQEPsgAA/LBhxQ+0A
AD8kqrlD7YAAPyYjGkPuAAA/HVDRQ+6AAD8nbzRD7wAAPySquUPvgAA/Jgz3Q/AAAD8mDPZD8IAA
PxxdRUPxAAA/HNNbQ/GAAD89f2ND8gAAP0G5yUPygAA/QxwIQ/MAAD9AV41D84AAPzRZdUP0AAA/
Ps3zQ/SAAD9GpVFD9QAAP1EZzkP1gAA/SUJwQ/YAAD9H8+BD9oAAP0K5okP3AAA/OHn3Q/eAAD8k
qrhD+AAAPxtB4EP4gAA/Hnn1Q/kAAD8Vz0pD+YAAPyXnrUP6AAA/MkkzQ/qAAD88MNND+wAAPzJJ
NEP7gAA/LpJYQ/wAAD8dPQFD/IAAPx3yH0P9AAA/D2ImQ/2AAD8K5xZD/gAAPxK+dEP+gAA/GpXT
Q/8AAD8uE5BD/4AAPzc9A0QAAAA/Pqq8RABAAD868+BEAIAAP0EkokQAwAA/OwO5RAEAAD8XDD1E
AUAAPxmYykQBgAA/GZjJRAHAAD8a+whEAgAAPwj95UQCQAA/FA/TRAKAAD8RS1hEAsAAPxmYykQD
AAA/GDaMRANAAD8cXUdEA4AAPxxdR0QDwAA++uvERAQAAD7ltBFEBEAAPs2GKkQEgAA+xhhzRATA
AD2c01tEBQAAPSdH1UQFQAA9PDDVRAWAAD2SXt5EBcAAPgqqt0QGAAA+YdQwRAZAAD6R2QpEBoAA
PsDlPkQGwAA+zwKDRAcAAD7HZH5EB0AAPrww00QHgAA+nxDjRAfAAD6WGsJECAAAPngRz0QIQAA+
ZvYaRAiAAD5rPQlECMAAPnxYv0QJAAA+eY6qRAlAAD5Y1BZECYAAPm1IsUQJwAA+dXdVRAoAAD5x
YANECkAAPmECuUQKgAA+bUixRArAAD6bdj9ECwAAPsBIJkQLQAA+2NQVRAuAAD7Pyz1EC8AAPtHB
FEQMAAA+qJZnRAxAAD6Y56tEDIAAPn7XdEQMwAA+iTjuRA0AAD6U+/xEDUAAPprdg0QNgAA+qJZn
RA3AAD6eyTJEDgAAPprdg0QOQAA+euvERA6AAD53ABVEDsAAPmNlq0QPAAA+ZZe4RA9AAD54aWlE
D4AAPo8GY0QPwAA+gkkwRBAAAD6QoMhEEEAAPnrrxEQQgAA+SaIGRBDAAD48MNNEEQAAPiBPhEQR
QAA+SiF5RBGAAD5mAslEEcAAPoKwIUQSAAA+jSSeRBJAAD6XmRtEEoAAPn5n7kQSwAA+Xwp1RBMA
AD51Ue5EE0AAPlLnRkQTgAA+YyBxRBPAAD6NJJ5EFAAAPo7D70QUQAA+og2aRBSAAD6nR9hEFMAA
PqWJwkQVAAA+o8uuRBVAAD6c01pEFYAAPpzTWkQVwAA+jSSeRBYAAD6gT4VEFkAAPpQc8kQWgAA+
h+pfRBbAAD5z83FEFwAAPnrrxUQXQAA+gPIMRBeAAD6O4rNEF8AAPpzTWkQYAAA+lBzyRBhAAD5w
d0dEGIAAPl8KdUQYwAA+PDDTRBkAAD48MNNEGUAAPlSV+EQZgAA+W45LRBnAAD6CSS9EGgAAPn5n
7kQaQAA+fmfuRBqAAD5mAshEGsAAPkohekQbAAA+TZ2iRBtAAD5s+xxEG4AAPoKwIUQbwAA+kKDI
RBwAAD6ekW9EHEAAPq5AK0QcgAA+yiF6RBzAAD7RGc5EHQAAPvB3RkQdQAA++S2vRB2AAD8AEwJE
HcAAPvktr0QeAAA+58DcRB5AAD7QWqFEHoAAPq6/n0QewAA+kIDrRB8AAD5XEztEH0AAPigHBkQf
gAA9qAcFRB/AAD2hTmtEIAAAPWmdt0QgQAA9AclnRCCAAD1coypEIMAAPVyjLkQhAAA9aZ23RCFA
AD2ByWZEIYAAPYhGqUQhwAA9qLkERCIAAD2IRqtEIkAAPY0kn0QigAA9SaIHRCLAAD2T3TlEIwAA
PTWzjUQjQAA9G756RCOAAD2IRqpEI8AAPU+oo0QkAAA9NbOORCRAAD01s4tEJIAAPSi5B0QkwAA9
NbOPRCUAAD0bvnxEJUAAPLWzlEQlgAA9DsPzRCXAADyByV9EJgAAsY09y0QmQAA8gclqRCaAADwb
voBEJsAAvBu+fkQnAAA9dphBRCdAADxPqKhEJ4AAPSi5AEQnwAA8gclpRCgAAD0bvnxEKEAAPaI7
wUQogAA9lUE1RCjAAD4SApJEKQAAPiI7v0QpQAA+X+HORCmAAD6AKhVEKcAAPouFTUQqAAA+dphB
RCpAAD5mXxVEKoAAPn0Vh0QqwAA+dphARCsAAD5wGvxEK0AAPk+ookQrgAA+GH/XRCvAAD3coyxE
LAAAPY7D70QsQAA8z6ifRCyAADzPqKhELMAAPWmdtUQtAAA9jsPxRC1AAD3JK11ELYAAPcKuF0Qt
wAA9jSSeRC4AADvXEzdELkAAvIZsAkQugAA9E905RC7AAD2uv6FELwAAPguFTEQvQAA+GH/XRC+A
AD3pnbZEL8AAPcKuF0QwAAA9tbOLRDBAAD21s41EMIAAPa82SUQwwAA9aZ23RDEAAD0ByWREMUAA
PBu+c0QxgAC86Z24RDHAAL0ouQJEMgAAvU+ookQyQAC9KLkGRDKAALyByWREMsAAsI09y0QzAAC8
T6ioRDNAADtPqIJEM4AAO8+opkQzwAC7T6iiRDQAALvPqJ1ENEAAPBu+d0Q0gAA9XKMsRDTAAD3J
K15ENQAAPhu+eEQ1QAA+YyBxRDWAAD6SLxJENcAAPq0ReEQ2AAA+uPIxRDZAAD6/b3VENoAAPsEO
yEQ2wAA+p82rRDcAAD6ZsGdEN0AAPoIqTUQ3gAA+kdkKRDfAAD6FTUBEOAAAPobeuUQ4QAA+ht64
RDiAAD5k9yNEOMAAPjkN4EQ5AAA+EEeRRDlAAD28MNNEOYAAPaMZQEQ5wAA8lo1wRDoAAD0jGT5E
OkAAPQoBq0Q6gAA9r6UJRDrAAD2c01tEOwAAPYO7xkQ7QAA8euvCRDuAALtIvJVEO8AAvJaNdEQ8
AAC8SLyZRDxAALxIvJ5EPIAAPQoBq0Q8wAA9CgGtRD0AAD1uX/tEPUAAPSMZQEQ9gAA8r6ULRD3A
ADwWjW9EPgAAPBaNcUQ+QAC8qfqRRD6AALvCQt1EPsAAvHLToUQ/AAC8qfqORD9AAL0Rsi5EP4AA
vKn6j0Q/wAC88tOnREAAAL1OZxhEQEAAvbAMpURAgAC9+uvEREDAAL4vpQtEQQAAvk8Cg0RBQAC+
ZPchREGAAL5SJXNEQcAAvi+lCURCAAC+EEeQREJAAL3h1DBEQoAAvalfJERCwAC9kEePREMAAL2K
AapEQ0AAvTww00RDgAC9euvDREPAAL2WjXVERAAAvalfI0REQAC+A7vHRESAAL4Du8dERMAAvfSl
30RFAAC+AJjVREVAAL3oGhRERYAAvc8CgkRFwAC9245MREYAAL3IvJxERkAAvYoBrERGgAC9euvE
REbAAL08MNJERwAAvK+lBERHQAC9oxlAREeAAL28MNNER8AAva+lCURIAAC9nNNb</set>
      <set id="src_012" fmt="ptset">AAAAB3NyY18wMTIAAAAAAAAAAgAAA4XCyAAAPkd7b8LGAAA+VomXwsQAAD4tIq3CwgAAPelbRMLA
AAA92k0dwr4AAD3jZavCvAAAPes9CcK6AAA+FPv9wrgAAD48MNPCtgAAPlS8w8K0AAA+NAIuwrIA
AD31d1XCsAAAPgLqT8KuAAA+G3Y/wqwAAD5c62jCqgAAPlS8w8KoAAA+QEgkwqYAAD4bdj/CpAAA
Pd5oP8KiAAA9Xmg8wqAAAD08MNHCngAAPW+D9MKcAAA9s6L3wpoAAD3eaEDCmAAAPdXaZMKWAAA+
EWuMwpQAAD3EX3nCkgAAPYLqT8KQAAA9VLzBwo4AAD3rPQjCjAAAPhzTW8KKAAA+GOerwogAAD4R
EE3ChgAAPfrrx8KEAAA+F17twoIAAD4TR5rCgAAAPjQCLsJ8AAA+RF94wngAAD4fjZLCdAAAPf2l
/MJwAAA9euvEwmwAAD1L35DCaAAAPWs9B8JkAAA+AWGRwmAAAD4FTUDCXAAAPiSquMJYAAA+KJZn
wlQAAD3bjkzCUAAAPeNlqcJMAAA9xAgwwkgAAD3L35DCRAAAPYVNQcJAAAA9rIIYwjwAAD3L34/C
OAAAPeNlq8I0AAA+CTjwwjAAAD3rPQjCLAAAPdO278IoAAA942WswiQAAD3jZajCIAAAPgFhk8Ic
AAA98OJUwhgAAD3aTR/CFAAAPgtC28IQAAA+JZucwgwAAD48MNLCCAAAPj/0XMIEAAA+XhCmwgAA
AD5pW0PB+AAAPks++MHwAAA+P/RcwegAAD4tIq7B4AAAPgO7yMHYAAA9pZudwdAAAD1SxgrByAAA
PXYYdsHAAAA99hh1wbgAAD4QwxnBsAAAPe7bgsGoAAA9gkkwwaAAADyttufBmAAAPK2278GQAAC8
wyknwYgAAL1RGc7BgAAAvN8KcsFwAAC73wpvwWAAADz668fBUAAAPV8Kc8FAAAA9C2aJwTAAADz6
68TBIAAAO18KcsEQAAA7XwpowQAAAD0ZVy/A4AAAPaBPhcDAAAA9+uvFwKAAAD4ZVzHAgAAAPiBP
hMBAAAA+HfIfwAAAAD3rPQi/gAAAPfH1oQAAAAA91xM5P4AAAD3x9aFAAAAAPhqV0kBAAAA+Lr+g
QIAAAD5Ttu5AoAAAPk2dpEDAAAA+RqVRQOAAAD4nR9lBAAAAPsSXk0EQAAA+5gLJQSAAAD7fCnVB
MAAAPuREtUFAAAA+7rkxQVAAAD7rPQZBYAAAPvdvmkFwAAA+7rkyQYAAAD7rPQlBiAAAPtLX5EGQ
AAA+xqVRQZgAAD7WVA1BoAAAPus9CEGoAAA/APILQbAAAD8FTUBBuAAAPwmodEHAAAA/El7eQcgA
AD8GLEtB0AAAPwDyDEHYAAA++K47QeAAAD7umVNB6AAAPuLWSEHwAAA+4tZIQfgAAD7JogZCAAAA
PsE7RkIEAAA+v40gQggAAD7M/lNCDAAAPufgukIQAAA/A+bLQhQAAD8DD7dCGAAAPwI4pUIcAAA/
BL3eQiAAAD76XGJCJAAAPsz+U0IoAAA+uoKtQiwAAD7BaxJCMAAAPri0qUI0AAA+yGNmQjgAAD6x
vFVCPAAAPqWJxEJAAAA+og2aQkQAAD6bFUZCSAAAPpCgyEJMAAA+iah0QlAAAD6CsCFCVAAAPpCg
yEJYAAA+juKzQlwAAD6c01pCYAAAPrN6a0JkAAA+tvaUQmgAAD6v/kFCbAAAPqdH2EJwAAA+rkAs
QnQAAD697uhCeAAAPsalUUJ8AAA+3wp0QoAAAD7wd0hCggAAPv24r0KEAAA+5+C6QoYAAD7hKCFC
iAAAPt3L00KKAAA+4SggQowAAD7jIHJCjgAAPuzcWUKQAAA+4yByQpIAAD7CrhhClAAAPrWzjkKW
AAA+oju/QpgAAD6iO75CmgAAPqpYVUKcAAA+t1LfQp4AAD7OCVJCoAAAPtfFOEKiAAA+5/5kQqQA
AD7S50RCpgAAPtlkjEKoAAA+vDDTQqoAAD6dXcpCrAAAPpICkkKuAAA+luCGQrAAAD6W4IdCsgAA
PqI7v0K0AAA+mh8oQrYAAD6NJJ5CuAAAPonl/EK6AAA+hQgJQrwAAD6NJJ9CvgAAPo7D70LAAAA+
m756QsIAAD6ydO1CxAAAPr3QJkLGAAA+x4wLQsgAAD7RR/NCygAAPrWzjULMAAA+qLkDQs4AAD6e
/R1C0AAAPohwMkLSAAA+jSSeQtQAAD6OthdC1gAAPqGHxkLYAAA+ssf8QtoAAD66n1pC3AAAPsJ2
uULeAAA+0iV1QuAAAD7VSGZC4gAAPt0fxULkAAA/ACoUQuYAAD8FCAhC6AAAPw0kn0LqAAA/APm9
QuwAAD7+tNdC7gAAPvAa+kLwAAA+5+C6QvIAAD7n4LpC9AAAPumO4kL2AAA+1WUTQvgAAD7SCMhC
+gAAPtjBYUL8AAA+1xM7Qv4AAD7IY2ZDAAAAPrU4f0MBAAA+rkAsQwIAAD6ZVzFDAwAAPpzTW0ME
AAA+lBzyQwUAAD6UHPJDBgAAPo0knkMHAAA+mxVGQwgAAD6qxAJDCQAAPr+s/kMKAAA+0RnOQwsA
AD7E5ztDDAAAPri0qEMNAAA+uLSpQw4AAD6v/kBDDwAAPqrEAUMQAAA+qQXtQxEAAD6V2wdDEgAA
PoRuNUMTAAA+hG41QxQAAD6A8gtDFQAAPoJJL0MWAAA+btuCQxcAAD6B2gNDGAAAPoHaAUMZAAA+
bR7NQxoAAD50pd9DGwAAPm0ezUMcAAA+cOJUQx0AAD5pW0FDHgAAPlLGDEMfAAA+KV8lQyAAAD3z
FGVDIQAAPSyCFEMiAAA7euurQyMAADt67ABDJAAAPSyCF0MlAAA98xRlQyYAAD48MNRDJwAAPvDi
VkMoAAA/BKypQykAAD8bQeFDKgAAPySqukMrAAA/Jnn2QywAAD8vhidDLQAAPyzPTEMuAAA/Lbbq
Qy8AAD80899DMAAAPzequkMxAAA/PRhyQzIAAD9FPQVDMwAAP0ohekM0AAA/T1u5QzUAAD9UlflD
NgAAP11MYEM3AAA/X+l/QzgAAD9kRLRDOQAAP14ra0M6AAA/az0JQzsAAD9t8+RDPAAAP2TnskM9
AAA/XpJbQz4AAD9UnoxDPwAAP1WGKkNAAAA/URnOQ0EAAD9WVAxDQgAAP1A6xENDAAA/U7btQ0QA
AD9Z0DdDRQAAP1uOS0NGAAA/XitpQ0cAAD9lI79DSAAAP2REtENJAAA/Z8DeQ0oAAD9xHo5DSwAA
P3Aa/ENMAAA/frTXQ00AAD+DAOJDTgAAP4HJZkNPAAA/gipNQ1AAAD+CKk5DUQAAP4Z6W0NSAAA/
ht66Q1MAAD+LLsZDVAAAP4mdTUNVAAA/iTjvQ1YAAD+HQxdDVwAAP36PwUNYAAA/gIp+Q1kAAD94
rjpDWgAAP3mFTkNbAAA/fbivQ1wAAD+BYZFDXQAAP4MPt0NeAAA/hFJVQ18AAD+BzRpDYAAAP4N7
QUNhAAA/gqQuQ2IAAD+HQxdDYwAAP4dDGENkAAA/jZAoQ2UAAD+OZztDZgAAP5CA60NnAAA/ki8S
Q2gAAD+WYnJDaQAAP5elD0NqAAA/k904Q2sAAD+TBiVDbAAAP5MGJUNtAAA/k904Q24AAD+WzftD
bwAAP5jnq0NwAAA/mipIQ3EAAD+Zvr9DcgAAP5m+vkNzAAA/l6UPQ3QAAD+V9uhDdQAAP5Uf1kN2
AAA/lYtfQ3cAAD+bAVtDeAAAP5+gRkN5AAA/pRo/Q3oAAD+qVHxDewAAP61hIUN8AAA/rKXwQ30A
AD+uv6BDfgAAP66/oEN/AAA/rr+fQ4AAAD+yG+tDgIAAP7Q1nUOBAAA/s16JQ4GAAD+t6I1DggAA
P6rEAkOCgAA/qJZoQ4MAAD+licJDg4AAP6e3XkOEAAA/qCbiQ4SAAD+maMxDhQAAP6GeFEOFgAA/
m4TMQ4YAAD+pINhDhoAAP6kg2UOHAAA/qYitQ4eAAD+xTM9DiAAAP7fVn0OIgAA/uEUlQ4kAAD+8
MNRDiYAAP7b2lEOKAAA/sivbQ4qAAD+qVHxDiwAAP6bYUkOLgAA/o1woQ4wAAD+i23tDjIAAP6Q2
6kONAAA/oOcvQ42AAD+mFAxDjgAAP6Wbm0OOgAA/rhOPQ48AAD+yT4xDj4AAP7LH+0OQAAA/uz/x
Q5CAAD+51p1DkQAAP7nWnEORgAA/t3xmQ5IAAD+45bpDkoAAP7Wao0OTAAA/tSIxQ5OAAD+0qcBD
lAAAP7BtxUOUgAA/sG3GQ5UAAD+vBHNDlYAAP64TjkOWAAA/pox9Q5aAAD+jr81DlwAAP5vYb0OX
gAA/lBfgQ5gAAD+SfUhDmIAAP5aqI0OZAAA/m7SXQ5mAAD+hI2hDmgAAP6jIlkOagAA/rhOQQ5sA
AD+v1zlDm4AAP619AkOcAAA/rqoeQ5yAAD+sT+hDnQAAP64TkUOdgAA/r9c5Q54AAD+5Y+hDnoAA
P8AcgkOfAAA/vv2+Q5+AAD+9T5dDoAAAP71Pl0OggAA/vctsQ6EAAD+2kMFDoYAAP7H2hEOiAAA/
sfaFQ6KAAD+xc5pDowAAP63fM0OjgAA/q1CfQ6QAAD+lLaNDpIAAP6EWUEOlAAA/ohwlQ6WAAD+e
yTJDpgAAP5YVBEOmgAA/oQw+Q6cAAD+atulDp4AAP5hz3EOoAAA/l4w+Q6iAAD+VSTFDqQAAP5Bv
t0OpgAA/i7tLQ6oAAD+Q6ChDqoAAP5DoKEOrAAA/j/dFQ6uAAD+VeXFDrAAAP5XWLkOsgAA/kb7b
Q60AAD+QuQdDrYAAP5J9R0OuAAA/kWuMQ66AAD+KeElDrwAAP4lmjkOvgAA/gepvQ7AAAD+EDeVD
sIAAP4UfoUOxAAA/i4oGQ7GAAD+J72xDsgAAP4gaK0OygAA/jSSeQ7MAAD+WO1hDs4AAP5T7/UO0
AAA/nT0BQ7SAAD+fcHpDtQAAP5zTW0O1gAA/mY70Q7YAAD+aNjtDtoAAP5ZKjEO3AAA/lo11Q7eA
AD+PftNDuAAAP4+ehkO4gAA/jwAMQ7kAAD+NwxhDuYAAP4qqt0O6AAA/g7vGQ7qAAD+EefNDuwAA
P4R580O7gAA/lo12Q7wAAD+YUR5DvIAAP5vYbkO9AAA/oFVjQ72AAD+bYZNDvgAAP5Je3UO+gAA/
lTq4Q78AAD+SSfRDv4AAP5Nqg0PAAAA/nfIfQ8CAAD+foEVDwQAAP6B3WEPBgAA/nRsLQ8IAAD+R
V/9DwoAAP5FX/0PDAAA/lmJyQ8OAAD+aldJDxAAAP6PTpkPEgAA/q+euQ8UAAD+jwxpDxYAAP5Rh
kkPGAAA/jD0AQ8aAAD+LVWJDxwAAP4UAC0PHgAA/im3CQ8gAAD+KbcJDyIAAP4FhkUPJAAA/ebbx
Q8mAAD9nnoxDygAAP2QAFEPKgAA/Z56MQ8sAAD9yefxDy4AAP26ZVkPMAAA/bQxFQ8yAAD9Pyz9D
zQAAP0Acg0PNgAA/NFl1Q84AAD8yG+tDzoAAPzww0kPPAAA/ONSGQ8+AAD8b2G9D0AAAPxjnq0PQ
gAA/DSSeQ9EAAD8WjXVD0YAAPx+gRkPSAAA/HNNbQ9KAAD8mPDJD0wAAPzE2gkPTgAA/Op9bQ9QA
AD9A5UBD1IAAP03VaEPVAAA/Rnt/Q9WAAD9FAx1D1gAAP04t90PWgAA/U7buQ9cAAD9ktDlD14AA
P2IXGkPYAAA/XtuAQ9iAAD9Ttu1D2QAAP0qRAEPZgAA/RhhzQ9oAAD82AA9D2oAAPy6SWEPbAAA/
I23EQ9uAAD8awxlD3AAAPyXX1EPcgAA/LIIXQ90AAD8uv6BD3YAAPzbYKkPeAAA/LkpPQ96AAD82
lv1D3wAAPzsSDkPfgAA/PlRKQ+AAAD9ByqhD4IAAPz5uXEPhAAA/PDDUQ+GAAD8+VEpD4gAAPzj7
oUPigAA/QHfAQ+MAAD9Ad8BD44AAP0fz4EPkAAA/M6L4Q+SAAD81xm9D5QAAPywm2UPlgAA/Jcl8
Q+YAAD8kqrpD5oAAPzGa4UPnAAA/Nk9NQ+eAAD8z9RZD6AAAPy4TkEPogAA/BmwFQ+kAAD72cLRD
6YAAPtlQwkPqAAA+wps5Q+qAAD7V2mND6wAAPukZkEPrgAA+7WB/Q+wAAD7pGZFD7IAAPvGnbEPt
AAA/BC57Q+2AAD8B8PND7gAAPw0knkPugAA/DkNjQ+8AAD8PftRD74AAPwYV/UPwAAA+/2bVQ/CA
AD7khG9D8QAAPsvfj0PxgAA+vm5bQ/IAAD7Aq+ND8oAAPs9wAEPzAAA+3ETHQ/OAAD7k0qRD9AAA
Pu1gf0P0gAA+4Iu0Q/UAAD7gi7RD9YAAPtf92kP2AAA+6RmRQ/aAAD7aIVBD9wAAPtGTd0P3gAA+
+BHPQ/gAAD78WL9D+IAAPv58NkP5AAA/Bro6Q/mAAD8BYZFD+gAAPwQufEP6gAA+9DMpQ/sAAD7a
xZBD+4AAPt95+0P8AAA+6OLSQ/yAAD7WESND/QAAPskFmkP9gAA+wps3Q/4AAD7CmzdD/oAAPsB3
wEP/AAA/IJNmQ/+AAD8owgtEAAAAPyvTiUQAQAA/K9OKRACAAD84+6FEAMAAPzF/gUQBAAA/LTiT
RAFAAD8qA2FEAYAAPyOk5EQBwAA/J7w2RAIAAD8lsI5EAkAAPymRU0QCgAA/L3LbRALAAD81VGFE
AwAAPzBtx0QDQAA/NFl1RAOAAD88MNNEA8AAPzFosUQEAAA/MG3HRARAAD8sghdEBIAAPzJjnUQE
wAA/Rvj0RAUAAD9CEllEBUAAP0ISWUQFgAA/OzXnRAXAAD8rhytEBgAAPyhuQ0QGQAA/I7nWRAaA
AD8g5y9EBsAAPx0jpkQHAAA/IOcvRAdAAD8sMc1EB4AAPzs16EQHwAA/LSKvRAgAAD8lm5tECEAA
PxWck0QIgAA/BFJVRAjAAD7Ttu1ECQAAPqK04UQJQAA+ftdzRAmAAD48MNFECcAAPi0isUQKAAA+
DwZhRApAAD4LQthECoAAPiWbmkQKwAA+OG1JRAsAAD5H8+FEC0AAPnrrw0QLgAA+jSSfRAvAAD6s
ghhEDAAAPrhtSkQMQAA+x3tuRAyAAD7eEKhEDMAAPu8AkkQNAAA/E0eaRA1AAD8jpOREDYAAPzH2
hUQNwAA/NQgDRA4AAD83E6tEDkAAPyvTiEQOgAA/Ld8yRA7AAD8kqrlEDwAAPxjnq0QPQAA/Hoe9
RA+AAD8TjwRED8AAPxFrjEQQAAA+/Fi9RBBAAD7gi7ZEEIAAPtXaZEQQwAA+4q8vRBEAAD7cRMlE
EUAAPvrrxUQRgAA+9DMsRBHAAD8ANHdEEgAAPvlaS0QSQAA+7Zc9RBKAAD7/ZtVEEsAAPxGfsEQT
AAA/FzmFRBNAAD8SvnREE4AAPxPdOEQTwAA/DAXbRBQAAD8OQ2NEFEAAPwipjUQUgAA/DkNiRBTA
AD8FTUBEFQAAPwipjkQVQAA/Aw+4RBWAAD7vuBpEFcAAPuKvLEQWAAA+9DMpRBZAAD7khG5EFoAA
PtKYKEQWwAA+wuluRBcAAD6Rn69EF0AAPiSqt0QXgAA9qV8mRBfAALuWjZpEGAAAvTww0kQYQAA7
j2JPRBiAADwPYjREGMAAPSlfG0QZAAA9xZmoRBlAAD4pXyFEGYAAPqFObEQZwAA+szqwRBoAAD6w
/ShEGkAAPrXGb0QagAA+ug1cRBrAAD7CmzdEGwAAPrfp5kQbQAA+wps2RBuAAD7pMV1EG8AAPucl
tkQcAAA+3vcPRBxAAD7tMt9EHIAAPsWZqkQcwAA+p31fRB0AAD6PBmNEHUAAPphvOkQdgAA+qV8k
RB3AAD6vBHNEHgAAPq8EckQeQAA+touFRB6AAD68MNJEHsAAPr/0XEQfAAA+x3tvRB9AAD7PAoNE
H4AAPtLGDEQfwAA+1omURCAAAD68MNNEIEAAPrww00QggAA+lPv9RCDAAD6PGnVEIQAAPrDmNkQh
QAA+q0DpRCGAAD6Q6ChEIcAAPrZPS0QiAAA+pqCPRCJAAD6FTUBEIoAAPm8ouEQiwAA+W45LRCMA
AD5fefxEI0AAPpNHmUQjgAA+n42RRCPAAD6px+FEJAAAPrww00QkQAA+sG3FRCSAAD6moI9EJMAA
PqC/CkQlAAA+oL8LRCVAAD6kqrdEJYAAPqyCF0QlwAA+pKq5RCYAAD6U+/xEJkAAPoNXaEQmgAA+
ftdzRCbAAD5rPQdEJwAAPkfz4EQnQAA+TwKBRCeAAD4pXyVEJ8AAPgtC2UQoAAA94dQxRChAAD2e
FIhEKIAAPY8GY0QowAA94dQxRCkAAD3SxgpEKUAAPh4UiUQpgAA+JZucRCnAAD4WjXZEKgAAPfDi
VEQqQAA+MVVkRCqAAD4bnodEKsAAPcqqu0QrAAA9Fo1wRCtAADvw4mZEK4AAPJaNg0QrwAA+ebbw
RCwAAD6QwxlELEAAPpDDGUQsgAA+gHnyRCzAAD5s+xxELQAAPhzTWkQtQAA98/NsRC2AADz667tE
LcAAvUMpL0QuAAC93wp8RC5AAL28MNNELoAAvZJe30QuwAC9bPsfRC8AAL0nR+VEL0AAvUMpL0Qv
gAC9QykpRC/AAL1s+xhEMAAAvaZ590QwQAC83wpzRDCAALynR99EMMAAvPrrzkQxAAA9oU5xRDFA
AD2NJJ9EMYAAPa6/n0QxwAA98fWZRDIAAD4QgOxEMkAAPigHBUQygAA+ZIRuRDLAAD6SLxNEMwAA
PrqCrUQzQAA+v40hRDOAAD693vhEM8AAPsLpbkQ0AAA+zqx6RDRAAD7s6zBENIAAPv9m1kQ0wAA/
BmwFRDUAAD8PqdhENUAAPwnIUUQ1gAA/DSSeRDXAAD8N+7JENgAAPw7SxUQ2QAA/AIp+RDaAAD79
uK9ENsAAPviuO0Q3AAA+6Y7iRDdAAD7GRbtEN4AAPqSquUQ3wAA+oU5rRDgAAD6Vi15EOEAAPo0k
nkQ4gAA+mpXSRDjAAD6aldFEOQAAPpjnq0Q5QAA+kIDrRDmAAD6Y56tEOcAAPpxD+UQ6AAA+n6BG
RDpAAD6aldJEOoAAPpxD+UQ6wAA+k904RDsAAD6dXctEO0AAPqI7v0Q7gAA+o9sSRDvAAD6vNkhE
PAAAPrQUPUQ8QAA+yk4WRDyAAD7WJehEPMAAPtLnQ0Q9AAA+5L/CRD1AAD7S50NEPYAAPtFH80Q9
wAA+rZb3RD4AAD6LhU1EPkAAPk+ooUQ+gAA94yBzRD7AADvPqJlEPwAAvYHJZEQ/QAC+Iju9RD+A
AL6Ow+9EP8AAvrqRgURAAAC+2WSKREBAAL7RR/NEQIAAvqV6X0RAwAC+cfWhREEAAL4d8h9EQUAA
vXH1pkRBgAC9Xwp0REHAADzDKShEQgAAPbU4gkRCQAA+El7dREKAAD4xvFdEQsAAPk2dpERDAAA+
MbxURENAAD44tKhEQ4AAPjU4f0RDwAA+NTh/REQAAD4A8gtEREAAPUMpJkREgAC8+uvCRETAAL3m
AstERQAAvmKGoURFQAC+nNNcREWAAL6jy69ERcAAvp6Rb0RGAAC+c/NxREZAAL4xvFRERoAAvcMp
KURGwAC9euvGREcAALyLZoJER0AAvXrrxURHgAC9tTh/REfAAL1JogNESAAAvaFOag==</set>
      <set id="src_1" fmt="ptset">AAAABXNyY18xAAAAAAAAAAIAAAOFwsgAAD5JK17CxgAAPkKuGMLEAAA+JXphwsIAAD4vNknCwAAA
Phh/18K+AAA+NbONwrwAAD4ydOzCugAAPi82SMK4AAA+bNxYwrYAAD551uPCtAAAPouFTcKyAAA+
ieX8wrAAAD5jIHLCrgAAPjWzjMKsAAA99phAwqoAAD32mEDCqAAAPc+oo8KmAAA+Hv0cwqQAAD5S
50TCogAAPl/hzsKgAAA+aZ23wp4AAD5zWZ/CnAAAPjjyMcKaAAA+KLkEwpgAAD4Ow+/ClgAAPfaY
QcKUAAA+FUE2wpIAAD4ouQTCkAAAPjjyMcKOAAA+KLkDwowAAD39FYTCigAAPeMgcsKIAAA96Z22
woYAAD4Ow/HChAAAPkkrXMKCAAA+gCoUwoAAAD6SApLCfAAAPpbgh8J4AAA+hQgIwnQAAD5XEzrC
cAAAPmSEb8JsAAA+ZIRvwmgAAD5dy9XCZAAAPlpvh8JgAAA+YSggwlwAAD5XEznCWAAAPjV4OcJU
AAA+UFqfwlAAAD5rPQjCTAAAPl/hzsJIAAA+T6ijwkQAAD5Maf/CQAAAPkmiB8I8AAA+XcvTwjgA
AD6DD7jCNAAAPoanWcIwAAA+oJxswiwAAD6QY0DCKAAAPpICk8IkAAA+gclmwiAAAD6AKhTCHAAA
Ponl+8IYAAA+lUE1whQAAD6VQTXCEAAAPpbghsIMAAA+mH/YwggAAD6dXcvCBAAAPpofKcIAAAA+
jsPvwfgAAD6LhU3B8AAAPnH1ocHoAAA+dVHvweAAAD5umVXB2AAAPot2eMHQAAA+mOerwcgAAD6Y
56vBwAAAPniuOsG4AAA+ZIRuwbAAAD5QWqDBqAAAPms9B8GgAAA+gPILwZgAAD6QoMjBkAAAPqBP
hMGIAAA+kKDIwYAAAD6CsCHBcAAAPoRuNcFgAAA+iah1wVAAAD6QoMjBQAAAPotmicEwAAA+h+pf
wSAAAD5s+x7BEAAAPnPzb8EAAAA+YoafwOAAAD5s+xzAwAAAPoYsS8CgAAA+d2+awIAAAD55tvHA
QAAAPn1VasAAAAA+VYYqv4AAAD5VhioAAAAAPmz7HD+AAAA+aX7yQAAAAD5kABRAQAAAPpJe3UCA
AAA+fmftQKAAAD6H6l9AwAAAPpYw0EDgAAA+h7bnQQAAAD6AefJBEAAAPmeej0EgAAA+dKXfQTAA
AD5ll7hBQAAAPlpNH0FQAAA+Wk0fQWAAAD5LPvhBcAAAPkd7b0GAAAA+TwKBQYgAAD4/9FxBkAAA
Pks++EGYAAA+Wk0dQaAAAD6FnYtBqAAAPoWdjUGwAAA+h39QQbgAAD5pW0RBwAAAPk8Cg0HIAAA+
MOY4QdAAAD4pXyVB2AAAPi0irUHgAAA+Tkk2QegAAD5rPQdB8AAAPnJ5+0H4AAA+kMMZQgAAAD62
wxtCBAAAPrphlkIIAAA+uJJZQgwAAD6qGHBCEAAAPo7z3EIUAAA+ZAAUQhgAAD5OSTZCHAAAPlkk
pUIgAAA+fVVqQiQAAD6SklZCKAAAPqLbe0IsAAA+rkAsQjAAAD6nR9lCNAAAPpzTWkI4AAA+oE+F
QjwAAD6QoMhCQAAAPo0knkJEAAA+bPscQkgAAD6EbjZCTAAAPoKwIUJQAAA+lBzyQlQAAD6SXt5C
WAAAPpxD+UJcAAA+k904QmAAAD6IRqpCZAAAPmT3IkJoAAA+S9+PQmwAAD48MNJCcAAAPk8CgUJ0
AAA+Qna3QngAAD5bjkxCfAAAPnfI0UKAAAA+g7vHQoIAAD6QR5BChAAAPpge7kKGAAA+n/ZNQogA
AD6U+/xCigAAPpge70KMAAA+oJxtQo4AAD6tlvdCkAAAPrww00KSAAA+z6iiQpQAAD7ZZIpClgAA
PtfFOUKYAAA+0udEQpoAAD7YwWBCnAAAPsmiB0KeAAA+xOc7QqAAAD7lz1FCogAAPwtVYUKkAAA/
Hz0BQqYAAD8mefZCqAAAPzl590KqAAA/OJJZQqwAAD85efdCrgAAPzQMQEKwAAA/NAxAQrIAAD80
8+BCtAAAPzww1EK2AAA/SNt/QrgAAD9YPQdCugAAP2pVakK8AAA/glJ0Qr4AAD+FnY1CwAAAP4m2
ZULCAAA/h8COQsQAAD+PGnVCxgAAP5llIULIAAA/ojdrQsoAAD+yY51CzAAAP7jCm0LOAAA/ujr7
QtAAAD+9qTVC0gAAP8OKu0LUAAA/xvj0QtYAAD/UNGRC2AAAP+HtR0LaAAA/8xRoQtwAAD/9XxFC
3gAAQAUOhULgAABADWNZQuIAAEASgzxC5AAAQBbcAkLmAABAHYHoQugAAEAjY25C6gAAQCe8NkLs
AABAMCxRQu4AAEA5YMtC8AAAQEMYL0LyAABASHbKQvQAAEBOmcRC9gAAQFM0A0L4AABAWlzTQvoA
AEBkVa5C/AAAQG8S50L+AABAdr6fQwAAAEB8XrFDAQAAQIA7AUMCAABAg89qQwMAAECHY9JDBAAA
QImw8UMFAABAjzBHQwYAAECU8RNDBwAAQJou9kMIAABAnoe9QwkAAECh2q9DCgAAQKRpREMLAABA
pvfYQwwAAECpJDtDDQAAQKzZXkMOAABAsTIlQw8AAEC1KL1DEAAAQLha9kMRAABAwGAQQxIAAEDD
M+BDEwAAQMZ7f0MUAABAyeARQxUAAEDOoBFDFgAAQNHnsUMXAABA1Wk3QxgAAEDa5wRDGQAAQN2g
BEMaAABA4D0iQxsAAEDmKypDHAAAQOcuvEMdAABA5/5kQx4AAEDpG+xDHwAAQOq7P0MgAABA7RBD
QyEAAEDvS1NDIgAAQPDQsUMjAABA9h5BQyQAAED4LTBDJQAAQPojB0MmAABA+7SCQycAAED8MfZD
KAAAQP5Z/kMpAABA/9JeQyoAAEEA5BxDKwAAQQHF70MsAABBAyU6Qy0AAEEDyFNDLgAAQQR3+EMv
AABBBEXJQzAAAEEEd/dDMQAAQQQTmkMyAABBBEXJQzMAAEEEK2RDNAAAQQSTOUM1AABBBVXnQzYA
AEEGc29DNwAAQQfe1kM4AABBCO9jQzkAAEEJshJDOgAAQQpN0EM7AABBCrWkQzwAAEELCu5DPQAA
QQuRW0M+AABBDMaGQz8AAEEN501DQAAAQQ4oMkNBAABBDgFBQ0IAAEEOTyBDQwAAQQ6dAUNEAABB
Dx7JQ0UAAEEP4XdDRgAAQREL+UNHAABBEXPOQ0gAAEESq0tDSQAAQRLfNkNKAABBE8jTQ0sAAEEU
V5dDTAAAQRSYfENNAABBEzvqQ04AAEET+BtDTwAAQRRWM0NQAABBFQTyQ1EAAEEVYwtDUgAAQRV9
7kNTAABBFUgoQ1QAAEEVfe1DVQAAQRX26ENWAABBFfboQ1cAAEEW221DWAAAQRdUaENZAABBF3y6
Q1oAAEEX9bZDWwAAQRiJkkNcAABBGZZrQ10AAEEZzDBDXgAAQRpgDUNfAABBGfCHQ2AAAEEae+5D
YQAAQRo2O0NiAABBGfq4Q2MAAEEaNJ9DZAAAQRp9AUNlAABBGv9KQ2YAAEEbOTFDZwAAQRxMPkNo
AABBHRbpQ2kAAEEc+fVDagAAQR1CVkNrAABBHlDBQ2wAAEEdYH9DbQAAQR2u6ENuAABBHUEhQ28A
AEEdvphDcAAAQR7JMUNxAABBH9PLQ3IAAEEhl75DcwAAQSGEMUN0AABBIGVtQ3UAAEEffGxDdgAA
QR+gRUN3AABBH3xsQ3gAAEEgL6hDeQAAQSD0zkN6AABBIbn3Q3sAAEEhlh5DfAAAQSFObEN9AABB
ISqSQ34AAEEiN2tDfwAAQSKi9UOAAABBIw5+Q4CAAEEkURtDgQAAQSRRG0OBgABBJW/fQ4IAAEEm
ES9DgoAAQSZY4EODAABBJo6lQ4OAAEElTAdDhAAAQSU6GkOEgABBJIbgQ4UAAEElTAZDhYAAQSZq
y0OGAABBJy/yQ4aAAEEnZbdDhwAAQShOtkOHgABBJ61pQ4gAAEEmjqRDiIAAQSaOpUOJAABBJsRp
Q4mAAEEmNQdDigAAQSebfEOKgABBKAxmQ4sAAEEnDBpDi4AAQSayfUOMAABBJ3lEQ4yAAEEneURD
jQAAQSgHBkONgABBKDzLQ44AAEEneURDjoAAQSdF8UOPAABBJnilQ4+AAEEl78dDkAAAQSYA4kOQ
gABBJkVRQ5EAAEEmRVFDkYAAQSZ4pUOSAABBJmeKQ5KAAEEliSFDkwAAQSW8dEOTgABBJJmdQ5QA
AEEkEMBDlIAAQSSquUOVAABBJTOXQ5WAAEEkuxZDlgAAQSTeDEOWgABBJTOWQ5cAAEEj3WxDl4AA
QSWJIUOYAABBJTOXQ5iAAEElIntDmQAAQSTb0UOZgABBJV67Q5oAAEElsI1DmoAAQSSquEObAABB
JAUcQ5uAAEEjqshDnAAAQSNuj0OcgABBIpvJQ50AAEEhyQNDnYAAQSKq2EOeAABBIpvKQ56AAEEi
FEpDnwAAQSJ9rUOfgABBIgU8Q6AAAEEiqthDoIAAQSLzm0OhAABBIwNLQ6GAAEEididDogAAQSLE
j0OigABBI1MSQ6MAAEEkBxRDo4AAQSQXcUOkAABBI/+kQ6SAAEEkZktDpQAAQSUAREOlgABBJbx0
Q6YAAEElzZBDpoAAQSYSvUOnAABBJgDjQ6eAAEEm53lDqAAAQSbXHUOogABBJoVKQ6kAAEEmhUtD
qYAAQSbGwEOqAABBJ/EHQ6qAAEEmzjBDqwAAQSX/QkOrgABBJcl9Q6wAAEEkzpBDrIAAQSNtxEOt
AABBIx6IQ62AAEEj7ohDrgAAQSVJM0OugABBJl6IQ68AAEEnENJDr4AAQSbpM0OwAABBJpHNQ7CA
AEElL49DsQAAQSQPvkOxgABBI+N2Q7IAAEEirX9DsoAAQSH8YEOzAABBIry5Q7OAAEEjeOlDtAAA
QSO/e0O0gABBI5BvQ7UAAEEjA0xDtYAAQSIAiEO2AABBIaJvQ7aAAEEhRFZDtwAAQSBwoEO3gABB
H4VjQ7gAAEEftG9DuIAAQR9t3UO5AABBH4ViQ7mAAEEfFHlDugAAQR8tj0O6gABBHskyQ7sAAEEd
tS9Du4AAQSDOuEO8AABBIFkZQ7yAAEEeyTJDvQAAQR8tkEO9gABBIJhvQ74AAEEf6rlDvoAAQSEM
P0O/AABBIWMaQ7+AAEEhYxlDwAAAQSDSV0PAgABBISkxQ8EAAEEeyTJDwYAAQR7JM0PCAABBHwMZ
Q8KAAEEdhpZDwwAAQR6uT0PDgABBH3bqQ8QAAEEgJKBDxIAAQR+T3kPFAABBH5PeQ8WAAEEgyABD
xgAAQSBBk0PGgABBIEGTQ8cAAEEf1gpDx4AAQSB3WUPIAABBIK0dQ8iAAEEgx/9DyQAAQR2cF0PJ
gABBHfV7Q8oAAEEdl2NDyoAAQR1/3EPLAABBHjwNQ8uAAEEesaxDzAAAQR74P0PMgABBHn3sQ80A
AEEefetDzYAAQR03uUPOAABBHbUuQ86AAEEePA1DzwAAQR21L0PPgABBHeddQ9AAAEEgQZND0IAA
QSAofEPRAABBI32eQ9GAAEEjAClD0gAAQSHQGEPSgABBIWFmQ9MAAEEhja1D04AAQSIShEPUAABB
IaPRQ9SAAEEh0BpD1QAAQSKXXEPVgABBIfxhQ9YAAEEkGFpD1oAAQSMeiEPXAABBIh0CQ9eAAEEi
HQJD2AAAQSIJMkPYgABBIfVjQ9kAAEEhQxlD2YAAQSDz3UPaAABBIQesQ9qAAEEgGfZD2wAAQR+2
6EPbgABBH3t8Q9wAAEEfFHhD3IAAQR6BgUPdAABBHx68Q92AAEEe2k5D3gAAQR/a7UPegABBHu0L
Q98AAEEeyTFD34AAQR7aTkPgAABBHkBUQ+CAAEEdhCND4QAAQR10qUPhgABBHQWKQ+IAAEEcukND
4oAAQRy6Q0PjAABBHG78Q+OAAEEdY6JD5AAAQR5Lu0PkgABBHu0KQ+UAAEEeLzlD5YAAQR23d0Pm
AABBHAvCQ+aAAEEbcclD5wAAQRulHEPngABBHC35Q+gAAEEcYUxD6IAAQR0umUPpAABBHJ2WQ+mA
AEEcnZVD6gAAQRzNFEPqgABBGuq3Q+sAAEEbElZD64AAQRtNw0PsAABBHGMZQ+yAAEEcslZD7QAA
QR1Q0UPtgABBHDaGQ+4AAEEcNoZD7oAAQR19GEPvAABBHMv5Q++AAEEb7pND8AAAQRtTmEPwgABB
GuTlQ/EAAEEb2G9D8YAAQR3jL0PyAABBHalgQ/KAAEEd68tD8wAAQR5afkPzgABBHxzVQ/QAAEEf
mkxD9IAAQR+FY0P1AABBHzG/Q/WAAEEd4y9D9gAAQRyUoEP2gABBG5m0Q/cAAEEd23pD94AAQR36
L0P4AABBHjKkQ/iAAEEePodD+QAAQR4+iEP5gABBHT0BQ/oAAEEcnohD+oAAQRwnrEP7AABBG8Sg
Q/uAAEEbnQFD/AAAQRrW6UP8gABBHDIMQ/0AAEEb2G9D/YAAQRwgIEP+AABBG+pbQ/6AAEEcDjND
/wAAQRyncUP/gABBHaANRAAAAEEd70pEAEAAQR2MPkQAgABBHdt7RADAAEEd+i9EAQAAQR6hlEQB
QABBHskzRAGAAEEeWn9EAcAAQR3VqEQCAABBHgHwRAJAAEEeRFlEAoAAQR5afkQCwABBHkRbRAMA
AEEenOpEA0AAQR3rykQDgABBHhgTRAPAAEEdpHREBAAAQR5af0QEQABBH0ANRASAAEEeoZNEBMAA
QR8xv0QFAABBHiHrRAVAAEEdeqNEBYAAQR421EQFwABBIEGTRAYAAEEirptEBkAAQSMMtEQGgABB
I8jkRAbAAEEkAVpEBwAAQSPlkkQHQABBIvySRAeAAEEitOFEB8AAQSG59UQIAABBIiCcRAhAAEEh
dYdECIAAQSDbjkQIwABBH+wJRAkAAEEdw11ECUAAQRytKkQJgABBHQ9aRAnAAEEc3kNECgAAQRze
Q0QKQABBHkZIRAqAAEEeRkhECsAAQR5WpEQLAABBHeQZRAtAAEEd9HVEC4AAQR4csEQLwABBHjwN
RAwAAEEd/VNEDEAAQR3OR0QMgABBHY+LRAzAAEEdAmdEDQAAQR1Q0UQNQABBHQJmRA2AAEEdEhVE
DcAAQRykTkQOAABBHOMJRA5AAEEcdUNEDoAAQRzyuUQOwABBHMOrRA8AAEEdnBdED0AAQR2rJUQP
gABBHZwYRA/AAEEdtiZEEAAAQR3ORkQQQABBHhP5RBCAAEEeUDdEEMAAQR7lFEQRAABBHtckRBFA
AEEfAPVEEYAAQR6Rb0QRwABBHi/bRBIAAEEdCxxEEkAAQRy3ekQSgABBHLd4RBLAAEEc01tEEwAA
QRzX1kQTQABBHOj8RBOAAEEdD+tEE8AAQRzcAkQUAABBHQ/sRBRAAEEbrpxEFIAAQRsjN0QUwABB
GqXARBUAAEEaNjtEFUAAQRnimEQVgABBGkQsRBXAAEEbIzdEFgAAQRrBokQWQABBGonfRBaAAEEZ
1KZEFsAAQRnwiEQXAABBGmANRBdAAEEbMSZEF4AAQRta+UQXwABBG1r5RBgAAEEbTQhEGEAAQRsx
J0QYgABBGqXBRBjAAEEZcxJEGQAAQRkDjUQZQABBGJQIRBmAAEEY2btEGcAAQRhlYkQaAABBF/qx
RBpAAEEXtPxEGoAAQRdFeEQawABBFroRRBsAAEEWZm5EG0AAQRZmbkQbgABBFxumRBvAAEEX0N9E
HAAAQRgyc0QcQABBGDJzRByAAEEYvdpEHMAAQRiGF0QdAABBGDJzRB1AAEEYlAdEHYAAQRhOVEQd
wABBGFxFRB4AAEEX0N5EHkAAQRe/8EQegABBFwPARB7AAEEW221EHwAAQRY6HkQfQABBFiytRB+A
AEEVs7JEH8AAQRWLX0QgAABBFQ1LRCBAAEEUPaJEIIAAQRQWs0QgwABBE6HjRCEAAEETVAREIUAA
QRQJt0QhgABBEzoORCHAAEETBiREIgAAQRKEXEQiQABBEiGhRCKAAEESPINEIsAAQRIhoUQjAABB
EsVBRCNAAEESuEZEI4AAQRLfNkQjwABBEoRaRCQAAEESKYFEJEAAQRFzzUQkgABBEP7/RCTAAEER
p7hEJQAAQRGAyUQlQABBERj1RCWAAEEP+2xEJcAAQQ/UfUQmAABBD9R9RCZAAEEQFWJEJoAAQRAv
V0QmwABBD7qIRCcAAEEQVkZEJ0AAQRFzzkQngABBEVnZRCfAAEERZtREKAAAQRH1l0QoQABBEjZ9
RCiAAEESamdEKMAAQRKeUUQpAABBEtI6RClAAEES+SpEKYAAQRPI00QpwABBFEqdRCoAAEEUpXVE
KkAAQRTzVkQqgABBFY8URCrAAEEVwv5EKwAAQRaFrEQrQABBF2JPRCuAAEEXozREK8AAQRizwUQs
AABBGNqvRCxAAEEY56tELIAAQRj0pkQswABBGNqxRC0AAEEYwLxELUAAQRfkGEQtgABBF5Y6RC3A
AEEXLBVELgAAQRbo3UQuQABBFfboRC6AAEEU3J9ELsAAQRLrQ0QvAABBEndhRC9AAEERP+REL4AA
QRC+HEQvwABBEH02RDAAAEEQsSBEMEAAQRCKL0QwgABBEHA8RDDAAEEO99pEMQAAQQ7D70QxQABB
Dhs3RDGAAEENcn5EMcAAQQ2ZbUQyAABBDWWDRDJAAEENF6REMoAAQQz9rkQywABBDK/PRDMAAEEM
OwFEM0AAQQu5N0QzgABBCxB/RDPAAEEK9olENAAAQQqoqUQ0QABBC/ocRDSAAEEMVPZENMAAQQyV
2kQ1AABBDZluRDVAAEENWIlENYAAQQ2rCkQ1wABBDeDPRDYAAEENmW1ENkAAQQ0+lEQ2gABBDTGY
RDbAAEENfHFENwAAQQz++0Q3QABBDMA/RDeAAEEMdPpEN8AAQQwdJkQ4AABBC1RqRDhAAEEKpMRE
OIAAQQnolEQ4wABBCNSRRDkAAEEIiUtEOUAAQQf/SUQ5gABBB80aRDnAAEEHdUdEOgAAQQfNGkQ6
QABBBzaMRDqAAEEGxaJEOsAAQQb30UQ7AABBBvfRRDtAAEEG60VEO4AAQQZ6W0Q7wABBBwRdRDwA
AEEHEOlEPEAAQQYJcUQ8gABBBi8URDzAAEEGFf1EPQAAQQWlE0Q9QABBBRsRRD2AAEEFAfpEPcAA
QQSEg0Q+AABBBISERD5AAEED8TREPoAAQQOcNkQ+wABBAxaoRD8AAEECtYdEP0AAQQKRGkQ/gABB
AecfRD/AAEECPBxEQAAAQQK1h0RAQABBAsGrRECAAEEDfQxEQMAAQQNK3URBAABBAsDcREFAAEEC
mzdEQYAAQQLzCkRBwABBAzHEREIAAEEDfQtEQkAAQQMYrURCgABBAsDbRELAAEECKk1EQwAAQQHF
70RDQABBAXqpREOAAEEA/TNEQ8AAQQDkG0REAABA/6AvRERAAED9w3BERIAAQPv/x0REwABA+b6q
REUAAED5QTNERUAAQPjDvkRFgABA+EZHREXAAED3lqJERgAAQPbN5kRGQABA9oKhREaAAED0vvdE
RsAAQPSl30RHAABA9FqXREdAAEDyMpJER4AAQPDsX0RHwABA7/F0REgAAEDwoRo=</set>
      <set id="src_2" fmt="ptset">AAAABXNyY18yAAAAAAAAAAIAAAOFwsgAAD6HtufCxgAAPoQYbMLEAAA+npFxwsIAAD6c01vCwAAA
Po0knsK+AAA+jSSewrwAAD6A8gzCugAAPnrrxMK4AAA+d2+awrYAAD6A8gzCtAAAPpBjQcKyAAA+
edbjwrAAAD5jIHHCrgAAPjWzjcKsAAA+KLkDwqoAAD4ouQPCqAAAPjWzjsKmAAA+aZ23wqQAAD6G
p1nCogAAPoanWcKgAAA+aZ23wp4AAD5jIHHCnAAAPoNotsKaAAA+cBr5wpgAAD5ZZInClgAAPj9v
dcKUAAA9/RWGwpIAAD4XOYbCkAAAPitjUsKOAAA+TP5SwowAAD5UlfjCigAAPmYCyMKIAAA+Qykn
woYAAD5DKSbChAAAPi5ALMKCAAA+OLSpwoAAAD4V2wfCfAAAPiBPhMJ4AAA+Hz0BwnQAAD4xVWTC
cAAAPnPzb8JsAAA+Xwp0wmgAAD5pfvPCZAAAPl8KdMJgAAA+U7buwlwAAD5dy9PCWAAAPmEoIcJU
AAA+UFqgwlAAAD4yG+vCTAAAPhPdOMJIAAA+APIMwkQAAD3z83HCQAAAPg7is8I8AAA+OLSpwjgA
AD44tKjCNAAAPi5AK8IwAAA+W45NwiwAAD6A8gvCKAAAPnB3R8IkAAA+Xwp1wiAAAD53b5rCHAAA
PoDyDMIYAAA+hixLwhQAAD6GLEvCEAAAPnPzccIMAAA+aX7zwggAAD5KIXvCBAAAPlSV+MIAAAA+
c/NxwfgAAD5z82/B8AAAPoKwIcHoAAA+bPsbweAAAD5nno7B2AAAPjiSWcHQAAA+Itt7wcgAAD4x
VWXBwAAAPlWGKsG4AAA+WSSlwbAAAD6SklbBqAAAPpgADMGgAAA+m56HwZgAAD6F56rBkAAAPomG
JMGIAAA+dhh3wYAAAD59VWrBcAAAPlHnscFgAAA+WSSlwVAAAD48MNTBQAAAPioYcMEwAAA+C2aJ
wSAAAD4jy67BEAAAPjww08EAAAA+WBIhwOAAAD4jy67AwAAAPjU4f8CgAAA+HfIfwIAAAD3khG7A
QAAAPbV4OcAAAAA9rr+ev4AAAD3XEzoAAAAAPjjUhz+AAAA+CchSQAAAAD4GbARAQAAAPg0knkCA
AAA+Aw+3QKAAAD4aldJAwAAAPiv3pkDgAAA+MnTsQQAAAD5CrhhBEAAAPjww00EgAAA+GH/XQTAA
AD39FYRBQAAAPdyjLEFQAAA9qLkGQWAAAD32mD9BcAAAPiI7wEGAAAA+MnTrQYgAAD4vNkhBkAAA
PiI7vkGYAAA+Qq4YQaAAAD5S50RBqAAAPjJ07UGwAAA+P291QbgAAD5ZZItBwAAAPl/hz0HIAAA+
MnTsQdAAAD4ouQRB2AAAPhICkUHgAAA+Iju/QegAAD48MNRB8AAAPj9vdUH4AAA+YdQwQgAAAD5o
GhVCBAAAPl/hzkIIAAA+NbOOQgwAAD4vNkhCEAAAPdYl6EIUAAA96Z22QhgAAD4r96ZCHAAAPmzc
WkIgAAA+iEaqQiQAAD6FCAhCKAAAPl/hzkIsAAA+ViXoQjAAAD4e/R1CNAAAPjww00I4AAA+LzZJ
QjwAAD48MNNCQAAAPjww1EJEAAA+LzZJQkgAAD5JK11CTAAAPkXsuUJQAAA+MnTrQlQAAD4VQTRC
WAAAPiv3p0JcAAA+Rey5QmAAAD5mXxRCZAAAPnNZn0JoAAA+i4VNQmwAAD6J5fxCcAAAPohGqkJ0
AAA+jSSeQngAAD6SApJCfAAAPohGqkKAAAA+jSSfQoIAAD6T3ThChAAAPpPdOEKGAAA+gWGRQogA
AD5n4LtCigAAPlO27kKMAAA+Itt7Qo4AAD4JOPBCkAAAPkRfeEKSAAA+WNQTQpQAAD51d1ZClgAA
Poa6OkKYAAA+j0gVQpoAAD6vXAlCnAAAPsS+r0KeAAA+6z0JQqAAAD7+fDZCogAAPwfL9kKkAAA/
DSSfQqYAAD8Rn7BCqAAAPxe6kUKqAAA/HT0CQqwAAD8l561CrgAAPzOGKEKwAAA/QmGXQrIAAD9X
bchCtAAAP17bgEK2AAA/Zkk5QrgAAD9lDEVCugAAP2yLmUK8AAA/byi1Qr4AAD9+13JCwAAAP4dD
F0LCAAA/j8G+QsQAAD+XmRxCxgAAP6AXwkLIAAA/orThQsoAAD+n7x9CzAAAP7SUfkLOAAA/wFeL
QtAAAD/OLfhC0gAAP9tTQULUAAA/6ovqQtYAAD/wxf5C2AAAP/nw2ELaAABAAb+qQtwAAEAGhudC
3gAAQA9+1ELgAABAGINNQuIAAEAhh8ZC5AAAQCu5WkLmAABANxgKQugAAEA+72ZC6gAAQEcrJELs
AABASSD8Qu4AAEBPZt9C8AAAQFWsxELyAABAXrE9QvQAAEBrPQdC9gAAQHlaSkL4AABAg4mXQvoA
AECKZgtC/AAAQI9MpEL+AABAktP1QwAAAECWv6NDAQAAQJumP0MCAABAoh5TQwMAAECpLPVDBAAA
QLDSJEMFAABAt66WQwYAAEC9K79DBwAAQMEXbkMIAABAxNDtQwkAAEDJUyxDCgAAQM6eIkMLAABA
1LHZQwwAAEDZAeZDDQAAQN7jbUMOAABA4aIAQw8AAEDkLmdDEAAAQObs+0MRAABA6qZ7QxIAAEDt
ZQ5DEwAAQQC85kMUAABBA62qQxUAAEEF+cNDFgAAQQwa70MXAABBD5fsQxgAAEERt5VDGQAAQRaV
YkMaAABBGqtUQxsAAEEb2G9DHAAAQSFkbEMdAABBIg+BQx4AAEEiy7FDHwAAQSOH4kMgAABBJIiC
QyEAAEEpYkdDIgAAQSuHLEMjAABBLV7mQyQAAEEuuSxDJQAAQS+L8kMmAABBL8gqQycAAEEwIoBD
KAAAQTBAm0MpAABBLTdPQyoAAEEuJEtDKwAAQS5p/kMsAABBL/5BQy0AAEExkoRDLgAAQTId6UMv
AABBMptgQzAAAEEz/9hDMQAAQTQNSEMyAABBM8oSQzMAAEEz4FJDNAAAQTNRjkM1AABBM16JQzYA
AEEztlxDNwAAQTRAXkM4AABBNZ+nQzkAAEE25dtDOgAAQTf53kM7AABBONuyQzwAAEE51p5DPQAA
QTnjKkM+AABBOhVZQz8AAEE6VBJDQAAAQTq4ckNBAABBOwO5Q0IAAEE66qFDQwAAQTt0okNEAABB
O3SjQ0UAAEE8MNNDRgAAQTzHYENHAABBPMdfQ0gAAEE9RNVDSQAAQT3bYkNKAABBPvvyQ0sAAEE/
3cZDTAAAQUBOsUNNAABBQLMQQ04AAEFBb0BDTwAAQUH5QUNQAABBQlEUQ1EAAEFDWIxDUgAAQUOX
R0NTAABBRKtLQ1QAAEFFjR5DVQAAQUX+CUNWAABBRf4JQ1cAAEFGe39DWAAAQUZV3UNZAABBRmJn
Q1oAAEFGlJdDWwAAQUcSDkNcAABBSAz5Q10AAEFIim1DXgAAQUiKb0NfAABBSS2JQ2AAAEFG6MVD
YQAAQUc9wkNiAABBR25UQ2MAAEFH571DZAAAQUlftkNlAABBSv6YQ2YAAEFMAixDZwAAQUzR1UNo
AABBTbtzQ2kAAEFOCVJDagAAQU4wQENrAABBTtj5Q2wAAEFOkZhDbQAAQU8ldkNuAABBT/yIQ28A
AEFQcoZDcAAAQVE1r0NxAABBUfjZQ3IAAEFSEx5DcwAAQVLPT0N0AABBUxewQ3UAAEFTqHRDdgAA
QVPFZ0N3AABBVObsQ3gAAEFVzoxDeQAAQVc4dEN6AABBWBGZQ3sAAEFY6r5DfAAAQVl7gEN9AABB
Wik3Q34AAEFbH09DfwAAQVwVaUOAAABBXP0HQ4CAAEFduTdDgQAAQV25N0OBgABBXlh0Q4IAAEFd
uTdDgoAAQV4ejEODAABBXi0HQ4OAAEFflu9DhAAAQWDj4kOEgABBYhBpQ4UAAEFi8j1DhYAAQWPU
E0OGAABBZFuRQ4aAAEFk1AFDhwAAQWVbgEOHgABBZcTkQ4gAAEFmEC1DiIAAQWZbc0OJAABBbIZf
Q4mAAEFslgxDigAAQWw39EOKgABBa8otQ4sAAEFr6YhDi4AAQWyWDEOMAABBbQPUQ4yAAEFtechD
jQAAQW27P0ONgABBbrCzQ44AAEFv10NDjoAAQXHJo0OPAABBcZZQQ4+AAEFxYv9DkAAAQXC36UOQ
gABBcLfpQ5EAAEFvygZDkYAAQXChGEOSAABBcVRUQ5KAAEFxeCxDkwAAQXMH20OTgABBctJeQ5QA
AEFzcNhDlIAAQXYLcEOVAABBdeXNQ5WAAEF15c1DlgAAQXViEEOWgABBdQP4Q5cAAEF0gDtDl4AA
QXP8gEOYAABBdRwpQ5iAAEF0+E9DmQAAQXUP8UOZgABBdWV8Q5oAAEF1Y9pDmoAAQXTtuUObAABB
dCBtQ5uAAEF007FDnAAAQXVWnEOcgABBdJgwQ50AAEF05mVDnYAAQXUD9kOeAABBdTxrQ56AAEF1
h7JDnwAAQXS4sEOfgABBc55mQ6AAAEFzB9pDoIAAQXJee0OhAABBchM1Q6GAAEFxj3hDogAAQXEx
YEOigABBcE+NQ6MAAEFwKepDo4AAQW8Hs0OkAABBb2dyQ6SAAEFvfFtDpQAAQW+RREOlgABBbyi3
Q6YAAEFvz/5DpoAAQW+7FUOnAABBbyi3Q6eAAEFtqPNDqAAAQWwwkkOogABBa8HeQ6kAAEFsGm9D
qYAAQWvB3kOqAABBbJ9GQ6qAAEFsy41DqwAAQW3nOEOrgABBbSsHQ6wAAEFs+/tDrIAAQWwoREOt
AABBasdoQ62AAEFrwd9DrgAAQWvYAkOugABBbDCTQ68AAEFs4bBDr4AAQWz0JEOwAABBbDf0Q7CA
AEFrun5DsQAAQWvbgkOxgABBa1DYQ7IAAEFreHZDsoAAQWrpZEOzAABBar+SQ7OAAEFq6WRDtAAA
QWnsRUO0gABBaVkbQ7UAAEFqGjFDtYAAQWnEp0O2AABBadXDQ7aAAEFpxKZDtwAAQWnEp0O3gABB
agkUQ7gAAEFp1cNDuIAAQWmRU0O5AABBaYA5Q7mAAEFo7ZJDugAAQWj/gEO6gABBaF8WQ7sAAEFo
JqJDu4AAQWg5c0O8AABBaBPQQ7yAAEFpU71DvQAAQWji00O9gABBanfjQ74AAEFqd+JDvoAAQWlZ
HUO/AABBaTvJQ7+AAEFoTERDwAAAQWgqDUPAgABBZ6EwQ8EAAEFmnh1DwYAAQWXOD0PCAABBZf8n
Q8KAAEFmghFDwwAAQWcVWUPDgABBZ+oVQ8QAAEFoGy5DxIAAQWfqFkPFAABBaExGQ8WAAEFoK4pD
xgAAQWZLB0PGgABBZqCQQ8cAAEFl00RDx4AAQWZhVUPIAABBZoIPQ8iAAEFm80FDyQAAQWZxs0PJ
gABBZhexQ8oAAEFmF7FDyoAAQWagkEPLAABBZ/pyQ8uAAEFoGytDzAAAQWfqFUPMgABBZ9m4Q80A
AEFnmQtDzYAAQWc/bEPOAABBZrAJQ86AAEFmwfdDzwAAQWb3vUPPgABBZuazQ9AAAEFnDFZD0IAA
QWcfKEPRAABBaExDQ9GAAEFoENZD0gAAQWeGLEPSgABBaGATQ9MAAEFoN1tD04AAQWgNi0PUAABB
Zr75Q9SAAEFk1qlD1QAAQWR+GkPVgABBZQLyQ9YAAEFlcaVD1oAAQWXgV0PXAABBZntTQ9eAAEFm
ZS9D2AAAQWe55UPYgABBZvuCQ9kAAEFmwBRD2YAAQWc270PaAABBZ16NQ9qAAEFo1u1D2wAAQWti
q0PbgABBbXqRQ9wAAEFs6yxD3IAAQWxtt0PdAABBasVGQ92AAEFqTYND3gAAQWoaMUPegABBasVG
Q98AAEFrTiND34AAQWuSkUPgAABBa6OtQ+CAAEFro61D4QAAQWvMa0PhgABBa4S6Q+IAAEFq42tD
4oAAQWrRfkPjAABBasweQ+OAAEFrPQhD5AAAQWveVUPkgABBa7p9Q+UAAEFr8END5YAAQWrtykPm
AABBaz0HQ+aAAEFrKThD5wAAQWqyXUPngABBatn9Q+gAAEFq1HtD6IAAQWr+TkPpAABBa5CrQ+mA
AEFsIwtD6gAAQWr+TkPqgABBar+SQ+sAAEFqGEtD64AAQWmw2EPsAABBaz0HQ+yAAEFrZtlD7QAA
QWvkUEPtgABBbI3MQ+4AAEFs8NhD7oAAQWxmLEPvAABBbKGbQ++AAEFstWpD8AAAQWzIOkPwgABB
boNWQ/EAAEFuHK9D8YAAQW7hzUPyAABBbrrwQ/KAAEFuPXlD8wAAQW2BSUPzgABBbg0RQ/QAAEFv
pi1D9IAAQW8jQ0P1AABBbvIrQ/WAAEFuf59D9gAAQW9hv0P2gABBbmEgQ/cAAEFuYR9D94AAQW7H
xEP4AABBbpRxQ/iAAEFucjlD+QAAQW4Lk0P5gABBbU9jQ/oAAEFt+ndD+oAAQW0cEEP7AABBbRwQ
Q/uAAEFttglD/AAAQW4LlEP8gABBbmEfQ/0AAEFuHLBD/YAAQW3YQEP+AABBbbBVQ/6AAEFuG95D
/wAAQW86o0P/gABBcDWPRAAAAEFwjy5EAEAAQXBHfUQAgABBb0yPRADAAEFv9WpEAQAAQW7MQ0QB
QABBbsxFRAGAAEFvB7NEAcAAQW7gFEQCAABBbwezRAJAAEFuxFpEAoAAQW86o0QCwABBbqWMRAMA
AEFu8ipEA0AAQW+2ikQDgABBb1RZRAPAAEFvlc5EBAAAQW8S5EQEQABBbtFvRASAAEFwDNNEBMAA
QW8dT0QFAABBblGjRAVAAEFuUaVEBYAAQW6ljEQFwABBbsfERAYAAEFu6fxEBkAAQW+VEUQGgABB
b2G/RAbAAEFu2OBEBwAAQW7HxEQHQABBbun9RAeAAEFutqdEB8AAQW9QoUQIAABBb4P2RAhAAEFw
HfBECIAAQXEu7UQIwABBcU+nRAkAAEFxP0hECUAAQXCsA0QJgABBb9dERAnAAEFvlc9ECgAAQW91
FkQKQABBbwKIRAqAAEFvAohECsAAQW27P0QLAABBbYonRAtAAEFtBz1EC4AAQWylDUQLwABBbVkP
RAwAAEFstWlEDEAAQWv5OEQMgABBbJYMRAzAAEFsKEREDQAAQWvTlEQNQABBa8SIRA2AAEFrl1xE
DcAAQWvqv0QOAABBbLVqRA5AAEFsjRZEDoAAQWyBgEQOwABBbECcRA8AAEFry8xED0AAQWqpKkQP
gABBaVkbRA/AAEFoql1EEAAAQWic7kQQQABBaI97RBCAAEFo7ZVEEMAAQWg+1UQRAABBaD7TRBFA
AEFoTEVEEYAAQWlxAkQRwABBaYzkRBIAAEFpD25EEkAAQWkPbkQSgABBaD5URBLAAEFoWjVEEwAA
QWgUgUQTQABBaD5URBOAAEFoMGREE8AAQWdfSUQUAABBZuHTRBRAAEFn7ipEFIAAQWeQE0QUwABB
ZsbnRBUAAEFno4xEFUAAQWeWkUQVgABBZ7CGRBXAAEFm7ddEFgAAQWas8kQWQABBZlIYRBaAAEFl
NJJEFsAAQWSY00QXAABBZH7eRBdAAEFki9hEF4AAQWR2/UQXwABBZQraRBgAAEFkKNNEGEAAQWQo
0kQYgABBY+MgRBjAAEFjxz9EGQAAQWQa5EQZQABBZKZJRBmAAEFlP6BEGcAAQWVNkUQaAABBZN4M
RBpAAEFlMbFEGoAAQWTCK0QawABBZES0RBsAAEFkfHdEG0AAQWP/AUQbgABBZG6GRBvAAEFj/wFE
HAAAQWQM8UQcQABBY0nIRByAAEFjCftEHMAAQWNg1kQdAABBYvuBRB1AAEFjJu9EHYAAQWMJ+0Qd
wABBYt6ORB4AAEFih7JEHkAAQWLjL0QegABBYiJcRB7AAEFilixEHwAAQWL7gUQfQABBYzVpRB+A
AEFipvdEH8AAQWKI20QgAABBYsGZRCBAAEFhgx9EIIAAQWGgEkQgwABBYYMfRCEAAEFg4+JEIUAA
QWDG70QhgABBYHAURCHAAEFfxUFEIgAAQV/FQUQiQABBX6cmRCKAAEFftjNEIsAAQV/FQEQjAABB
X5gXRCNAAEFe1F9EI4AAQV5q/EQjwABBXVv8RCQAAEFdp0NEJEAAQV22UkQkgABBXUzvRCTAAEFd
p0NEJQAAQV9eGEQlQABBXxhmRCWAAEFemu9EJcAAQV6a8UQmAABBXgGZRCZAAEFdrfREJoAAQV0i
jkQmwABBXLMJRCcAAEFbgFpEJ0AAQVsexkQngABBWx7GRCfAAEFayyJEKAAAQVpbnkQoQABBWnd+
RCiAAEFZtFdEKMAAQVka/0QpAABBWC4CRClAAEFYEiJEKYAAQVcJRUQpwABBVn3fRCoAAEFWfeBE
KkAAQVaZwEQqgABBVkYcRCrAAEFV8nlEKwAAQVb4WEQrQABBVtADRCuAAEFWmj9EK8AAQVZv7kQs
AABBVgBoRCxAAEFV1phELIAAQVWoSkQswABBVpnARC0AAEFWYf5ELUAAQVYGYkQtgABBVZrZRC3A
AEFVBvtELgAAQVRlrkQuQABBVC/pRC6AAEFUFQZELsAAQVM980QvAABBU2ZGRC9AAEFS+r1EL4AA
QVKco0QvwABBUkv+RDAAAEFRdOpEMEAAQVFh6UQwgABBUaqvRDDAAEFQ05tEMQAAQVCQZkQxQABB
UGgSRDGAAEFQdYJEMcAAQVDGKkQyAABBUMYqRDJAAEFQkGZEMoAAQVDhDUQywABBUUyXRDMAAEFR
WgdEM0AAQVIxG0QzgABBUbggRDPAAEFRTJdENAAAQVGPzUQ0QABBUbggRDSAAEFR4HVENMAAQVJm
4EQ1AABBUmbgRDVAAEFSMRpENYAAQVIUuUQ1wABBULg5RDYAAEFQEPJENkAAQU9buUQ2gABBTkTs
RDbAAEFNnaVENwAAQUzae0Q3QABBTMyMRDeAAEFMF1JEN8AAQUztyUQ4AABBS0n5RDhAAEFJ28dE
OIAAQUibKEQ4wABBR6A7RDkAAEFHIsdEOUAAQUcwt0Q5gABBRxTVRDnAAEFGzyREOgAAQUYL+kQ6
QABBRfAYRDqAAEFE9SxEOsAAQUQkE0Q7AABBRGnGRDtAAEFDvqZEO4AAQUOXtkQ7wABBQzzdRDwA
AEFCbTNEPEAAQUHEekQ8gABBQXacRDzAAEFAzeJEPQAAQUDa3UQ9QABBQKbyRD2AAEFAPx9EPcAA
QUAYL0Q+AABBQJn4RD5AAEE/8UBEPoAAQT+wXEQ+wABBQAs0RD8AAEFAMiJEP0AAQUAYLkQ/gABB
QIz9RD/AAEFBQq9EQAAAQUFcpkRAQABBQU+qRECAAEFA59dEQMAAQUBzCERBAABBQAs0REFAAEE/
o2FEQYAAQT8hl0RBwABBPuCyREIAAEE9wypEQkAAQTzzgURCgABBPZyqRELAAEE8b45EQwAAQTto
FkRDQABBOrhxREOAAEE54ypEQ8AAQTrfYUREAABBOUAQRERAAEE49MpERIAAQTgfgEREwABBN+DE
REUAAEE3GAlERUAAQTcLfkRFgABBNgQFREXAAEE1hpBERgAAQTVH1URGQABBN9SpREaAAEE3x65E
RsAAQTbeD0RHAABBNnY8REdAAEE0/z9ER4AAQTRd8ERHwABBM8oTREgAAEEy5Y4=</set>
      <set id="src_3" fmt="ptset">AAAABXNyY18zAAAAAAAAAAIAAAOFwsgAAD28MNHCxgAAPh89AcLEAAA+Tkk2wsIAAD5OSTbCwAAA
PlEZzcK+AAA+SaIGwrwAAD4Ow+/CugAAPhh/1sK4AAA+Iju/wrYAAD4/U8bCtAAAPl6xP8KyAAA+
ht66wrAAAD6G3rrCrgAAPnrrw8KsAAA+eOW7wqoAAD5dlFPCqAAAPin6jcKmAAA+Gs1TwqQAAD4p
+o3CogAAPkhVAcKgAAA+e+7Gwp4AAD5mr3bCnAAAPmavdsKaAAA+PDDVwpgAAD4azVTClgAAPkVL
9cKUAAA+b8qZwpIAAD5gnV7CkAAAPmavdsKOAAA+ctOkwowAAD4/OeDCigAAPi0DmcKIAAA+F8RG
woYAAD4XxEfChAAAPhGyMsKCAAA+CJcLwoAAAD4wDKXCfAAAPkJC68J4AAA+S14MwnQAAD45J8jC
cAAAPkhVAsJsAAA+MxWvwmgAAD4LoBrCZAAAPgKE9cJgAAA+HdZewlwAAD4Ilw3CWAAAPkVL98JU
AAA+fg61wlAAAD6R2QrCTAAAPobeusJIAAA+W45MwkQAAD4jGUDCQAAAPci8ncI8AAA9yLyewjgA
AD3VSGXCNAAAPhNqgsIwAAA+KV8jwiwAAD4TaoLCKAAAPhBHkcIkAAA+L6UKwiAAAD5FmavCHAAA
PjLH/cIYAAA+OQ3gwhQAAD416u3CEAAAPlhrWsIMAAA+az0JwggAAD5zWZ7CBAAAPlLnRMIAAAA+
DsPvwfgAAD4ydOvB8AAAPguFTMHoAAA+MnTrweAAAD5JK13B2AAAPmZfFMHQAAA+X+HNwcgAAD5X
EznBwAAAPj+s/MG4AAA+NTiAwbAAAD5KIXvBqAAAPlgSIcGgAAA+W45MwZgAAD48MNPBkAAAPlEZ
zcGIAAA+RqVRwYAAAD4xVWTBcAAAPkNtx8FgAAA+P89MwVAAAD5HDELBQAAAPhRhksEwAAA9yqq8
wSAAAD4F56rBEAAAPhRhksEAAAA+GAANwOAAAD4qGHDAwAAAPf1VasCgAAA94dQxwIAAAD3LPvfA
QAAAPbSpw8AAAAA90sYKv4AAAD4PBmMAAAAAPkd7cT+AAAA+UsYMQAAAAD5He29AQAAAPjDmN0CA
AAA92k0dQKAAAD2WjXZAwAAAPZ4Uh0DgAAA+DwZjQQAAAD4/9FxBEAAAPh4UiEEgAAA+GlD/QTAA
AD3Ttu9BQAAAPY0knkFQAAA9HNNdQWAAAD08MNNBcAAAPdS8w0GAAAA95RoOQYgAAD4HAaFBkAAA
PgsY9UGYAAA+BwGjQaAAAD3lGgtBqAAAPhNHmkGwAAA+KxUdQbgAAD4XXuxBwAAAPh+NkUHIAAA+
F17tQdAAAD4TR5pB2AAAPf2l/EHgAAA+DzBIQegAAD4NJJ5B8AAAPhzTW0H4AAA+R/PgQgAAAD53
ABVCBAAAPolhFUIIAAA+gdoBQgwAAD5tHspCEAAAPod/UEIUAAA+iWEWQhgAAD6Sye1CHAAAPpLJ
7EIgAAA+hZ2LQiQAAD6FnYxCKAAAPks++EIsAAA+TwKDQjAAAD5h1DJCNAAAPlaJlkI4AAA+bR7N
QjwAAD6Uq7JCQAAAPrSpwEJEAAA+uk8OQkgAAD6vBHJCTAAAPphvOkJQAAA+kOgoQlQAAD6JYRRC
WAAAPpDoJ0JcAAA+fCzxQmAAAD6PBmNCZAAAPod/UUJoAAA+ZZe7QmwAAD6AefJCcAAAPnm28UJ0
AAA+hBhsQngAAD6CSS9CfAAAPoe250KAAAA+cnn7QoIAAD5u24JChAAAPmBhmUKGAAA+P89OQogA
AD52GHdCigAAPoB58kKMAAA+ott7Qo4AAD6r56xCkAAAPqEMPkKSAAA+lBzyQpQAAD6Y56tClgAA
PqL8kkKYAAA+rRF6QpoAAD6rY1JCnAAAPsSXk0KeAAA+0FqhQqAAAD7hKCFCogAAPvcAFUKkAAA/
Aw+3QqYAAD8HQxdCqAAAPxS0S0KqAAA/FmJyQqwAAD8Zvr9CrgAAPx3yH0KwAAA/I9OmQrIAAD8w
bcZCtAAAPztZv0K2AAA/RJeSQrgAAD9VZRNCugAAP2LWR0K8AAA/YSghQr4AAD9xuk1CwAAAP4KZ
DkLCAAA/iX4oQsQAAD+QY0FCxgAAP5bghkLIAAA/ni10QsoAAD+iO8BCzAAAP6ZKCULOAAA/sg0X
QtAAAD+/10pC0gAAP87Y+ULUAAA/2Py3QtYAAD/sDK5C2AAAP/5NA0LaAABACK5+QtwAAEATBiRC
3gAAQBu+eULgAABAITgtQuIAAEAmffNC5AAAQC1hIULmAABANTiAQugAAEA+JqlC6gAAQEs4R0Ls
AABAWj+8Qu4AAEBktDlC8AAAQG9geULyAABAd6deQvQAAECAZqVC9gAAQIOrDUL4AABAiVTRQvoA
AECO/pVC/AAAQJaeL0L+AABAnSb/QwAAAECjQEhDAQAAQKiySEMCAABAsG3GQwMAAEC138dDBAAA
QLqqgUMFAABAv3U6QwYAAEDDtI5DBwAAQMpZPkMIAABA0P3tQwkAAEDZfJNDCgAAQN620kMLAABA
5eboQwwAAEDsU9VDDQAAQPFyMkMOAABA91O5Qw8AAED84ZtDEAAAQQDyDEMRAABBBAyhQxIAAEEH
spxDEwAAQQqHf0MUAABBDdnXQxUAAEEQkthDFgAAQRMv90MXAABBFSXOQxgAAEEXmRxDGQAAQRmB
AkMaAABBIJI7QxsAAEEjaBtDHAAAQSZLbkMdAABBKWSDQx4AAEEuwXlDHwAAQTF+U0MgAABBM4V4
QyEAAEE1S7lDIgAAQTc46kMjAABBOUAOQyQAAEE7VDFDJQAAQT1oT0MmAABBP8pRQycAAEFBt4BD
KAAAQULiA0MpAABBRHRZQyoAAEFF38BDKwAAQUbWWEMsAABBR+bmQy0AAEFJUk1DLgAAQUsLk0Mv
AABBTDYWQzAAAEFNyG1DMQAAQU/ClkMyAABBUbzBQzMAAEFTATxDNAAAQVR5nUM1AABBVpq3QzYA
AEFX0jRDNwAAQVovAkM4AABBWxDWQzkAAEFb5h5DOgAAQV0TOUM7AABBXu/6QzwAAEFgdOZDPQAA
QWLkJ0M+AABBZGitQz8AAEFlc8lDQAAAQWd93kNBAABBaT8ZQ0IAAEFqhupDQwAAQWuF4kNEAABB
bUccQ0UAAEFujuxDRgAAQXAfl0NHAABBcQZFQ0gAAEFxl/hDSQAAQXJOGENKAABBcorMQ0sAAEFz
TQ9DTAAAQXQzwENNAABBdgEfQ04AAEF226lDTwAAQXgvnkNQAABBeV8mQ1EAAEF6y2RDUgAAQXyx
CkNTAABBfk3YQ1QAAEF/0l1DVQAAQYBuvUNWAABBgQyUQ1cAAEGByMVDWAAAQYKXK0NZAABBgzUC
Q1oAAEGD/VdDWwAAQYTkBkNcAABBhZBOQ10AAEGGUv1DXgAAQYcNU0NfAABBh136Q2AAAEGIO8ZD
YQAAQYkMIUNiAABBientQ2MAAEGKYudDZAAAQYrb4kNlAABBi2+/Q2YAAEGMWvxDZwAAQYz1kkNo
AABBjasKQ2kAAEGOsSlDagAAQY8V+kNrAABBj6nYQ2wAAEGP7Q5DbQAAQZCHo0NuAABBkL1pQ28A
AEGRAJ5DcAAAQZGNw0NxAABBkfKTQ3IAAEGSf7lDcwAAQZLkikN0AABBk4yRQ3UAAEGTu51DdgAA
QZRWM0N3AABBlPDIQ3gAAEGVzpVDeQAAQZZHkEN6AABBlujeQ3sAAEGXTa9DfAAAQZgDJ0N9AABB
mJBLQ34AAEGY04FDfwAAQZkkKUOAAABBmZZqQ4CAAEGabX5DgQAAQZqwtUOBgABBmymvQ4IAAEGb
lTlDgoAAQZuOgEODAABBm6KqQ4OAAEGb5eBDhAAAQZxRakOEgABBnHMDQ4UAAEGcr4JDhYAAQZ0o
fUOGAABBnUNfQ4aAAEGdPKdDhwAAQZ2avkOHgABBnfIeQ4gAAEGeUDdDiIAAQZ6nl0OJAABBnzS7
Q4mAAEGfT55DigAAQZ9WV0OKgABBn0+fQ4sAAEGfGdlDi4AAQZ8MaUOMAABBnrtBQ4yAAEGe3htD
jQAAQZ61CEONgABBnurNQ44AAEGfaoFDjoAAQZ/w7kOPAABBoB/5Q4+AAEGgSE1DkAAAQaAFFkOQ
gABBn7lMQ5EAAEGfkl1DkYAAQZ9I5UOSAABBnwxoQ5KAAEGfA5hDkwAAQZ7po0OTgABBnx2NQ5QA
AEGe3KtDlIAAQZ7jKEOVAABBnrvBQ5WAAEGeQsZDlgAAQZ5kYEOWgABBnmRgQ5cAAEGeSX5Dl4AA
QZ5rGkOYAABBnlA3Q5iAAEGeLptDmQAAQZ4NAkOZgABBnbWhQ5oAAEGd1ztDmoAAQZ1ewEObAABB
nNNbQ5uAAEGcsIFDnAAAQZxxxkOcgABBm9hvQ50AAEGbmbRDnYAAQZtNCUOeAABBms+TQ56AAEGa
ZwZDnwAAQZnUpkOfgABBmVcxQ6AAAEGZYrhDoIAAQZi1AUOhAABBmAdKQ6GAAEGYFcRDogAAQZg5
bEOigABBmGM+Q6MAAEGYHYlDo4AAQZgkgkOkAABBl+y/Q6SAAEGXrgVDpQAAQZeLK0OlgABBl4w+
Q6YAAEGXPJ9DpoAAQZb0PkOnAABBlxExQ6eAAEGW5cRDqAAAQZb7ekOogABBlu0AQ6kAAEGWVQFD
qYAAQZZJtkOqAABBlf5vQ6qAAEGV59pDqwAAQZYzIEOrgABBljqnQ6wAAEGWWMRDrIAAQZZRPUOt
AABBlhyMQ62AAEGW6f1DrgAAQZbSd0OugABBlmFHQ68AAEGXVr5Dr4AAQZe47kOwAABBl+oGQ7CA
AEGYM6lDsQAAQZhUY0OxgABBmCt6Q7IAAEGYEu9DsoAAQZhEB0OzAABBmCKFQ7OAAEGYK3pDtAAA
QZfSVkO0gABBl4QzQ7UAAEGXhDRDtYAAQZc7BEO2AABBlrMZQ7aAAEGWlWJDtwAAQZbG6EO3gABB
lr0CQ7gAAEGWxuhDuIAAQZaLe0O5AABBlm3EQ7mAAEGW+G9DugAAQZZeakO6gABBlwfJQ7sAAEGX
ZeFDu4AAQZd5MUO8AABBl8huQ7yAAEGXIA1DvQAAQZcgDEO9gABBlp9JQ74AAEGW0ndDvoAAQZcG
vEO/AABBl6OQQ7+AAEGX7MBDwAAAQZgre0PAgABBmF/CQ8EAAEGYQGRDwYAAQZhVTEPCAABBmN03
Q8KAAEGZegpDwwAAQZntDEPDgABBmkskQ8QAAEGalFRDxIAAQZr84EPFAABBmuf3Q8WAAEGa4NFD
xgAAQZrDGkPGgABBmuDQQ8cAAEGbO5xDx4AAQZrZ0kPIAABBm3/fQ8iAAEGa7TJDyQAAQZtXDUPJ
gABBm8DoQ8oAAEGbzKtDyoAAQZumP0PLAABBnBcpQ8uAAEGdBYpDzAAAQZ3pt0PMgABBn1M0Q80A
AEGfB+5DzYAAQZ9fwEPOAABBn1/AQ86AAEGfB+1DzwAAQZ54ikPPgABBnniLQ9AAAEGf8O1D0IAA
QaCEyUPRAABBoTesQ9GAAEGh6QJD0gAAQaGK6UPSgABBoZqXQ9MAAEGheztD04AAQaHW6kPUAABB
odbqQ9SAAEGhgA5D1QAAQaFxlEPVgABBoY6HQ9YAAEGi4+1D1oAAQaIlgEPXAABBoIP/Q9eAAEGg
qiFD2AAAQaBg8UPYgABBn/QXQ9kAAEGgCjlD2YAAQZ/0F0PaAABBn93yQ9qAAEGf9BZD2wAAQZ//
KEPbgABBn/QXQ9wAAEGf3fND3IAAQaBXuEPdAABBoLSVQ92AAEGg6NtD3gAAQaFb3EPegABBoXs7
Q98AAEGhha5D34AAQaFRaUPgAABBoWZSQ+CAAEGhEq5D4QAAQaIdlkPhgABBoosPQ+IAAEGi85xD
4oAAQaMIhUPjAABBo0dAQ+OAAEGjMldD5AAAQaQl4UPkgABBo5rkQ+UAAEGjxLZD5YAAQaQYW0Pm
AABBpIDnQ+aAAEGkyhZD5wAAQaTIb0PngABBpGVjQ+gAAEGkFidD6IAAQaPG6UPpAABBo7MaQ+mA
AEGjsxpD6gAAQaOVY0PqgABBo+UgQ+sAAEGjYWRD64AAQaMyWEPsAABBoyjuQ+yAAEGitOJD7QAA
QaKZ/kPtgABBopEIQ+4AAEGikQhD7oAAQaJAYkPvAABBohyKQ++AAEGh5sRD8AAAQaFSc0PwgABB
oUkLQ/EAAEGhaU5D8YAAQaEqkkPyAABBoeLdQ/KAAEGheIBD8wAAQaFEV0PzgABBoTSoQ/QAAEGh
iulD9IAAQaGamEP1AABBoYrpQ/WAAEGiLcVD9gAAQaJhPkP2gABBonYmQ/cAAEGh48hD94AAQaHO
3kP4AABBogahQ/iAAEGh1ddD+QAAQaHH5kP5gABBoZ4UQ/oAAEGh/6hD+oAAQaIpekP7AABBoil6
Q/uAAEGiG4lD/AAAQaHV10P8gABBoZ4UQ/0AAEGhlxxD/YAAQaIUkUP+AABBoiKBQ/6AAEGiby5D
/wAAQaKEF0P/gABBonYmRAAAAEGhwO5EAEAAQaEgnkQAgABBoL8JRADAAEGg4eREAQAAQaCATkQB
QABBoDpXRAGAAEGf2DBEAcAAQZ/JIkQCAABBn+7FRAJAAEGf61NEAoAAQaAaX0QCwABBoDm9RAMA
AEGgQZREA0AAQZ9uzkQDgABBoB1iRAPAAEGfuhREBAAAQZ+UcUQEQABBn3ZURASAAEGfm/hEBMAA
QZ/x9kQFAABBn/H2RAVAAEGgAG9EBYAAQZ/quUQFwABBn83ERAYAAEGf3D5EBkAAQZ+FYkQGgABB
n9//RAbAAEGfk1NEBwAAQZ8qx0QHQABBn02gRAeAAEGfP69EB8AAQZ9GqEQIAABBn35rRAhAAEGf
5vhECIAAQZ/LF0QIwABBoBDIRAkAAEGgEMlECUAAQaAC2UQJgABBoEjRRAnAAEGgSRtECgAAQaDQ
mkQKQABBoNghRAqAAEGg0JpECsAAQaEUWkQLAABBoN+oRAtAAEGg7rZEC4AAQaC6BUQLwABBoJRi
RAwAAEGhG+FEDEAAQaFBhEQMgABBoarmRAzAAEGh/bVEDQAAQaHsoEQNQABBoYdLRA2AAEGhTWJE
DcAAQaEwb0QOAABBoQw/RA5AAEGg6A5EDoAAQaD2h0QOwABBoHQ/RA8AAEGgmG9ED0AAQaDSVkQP
gABBoODRRA/AAEGgtWJEEAAAQaCJ9UQQQABBoKNxRBCAAEGgOldEEMAAQZ/5MUQRAABBn83ERBFA
AEGfDPJEEYAAQZ72XUQRwABBnpSBRBIAAEGehXNEEkAAQZ6Fc0QSgABBnf3yRBLAAEGdaFdEEwAA
QZ5YSEQTQABBnpwIRBOAAEGeo45EE8AAQZ6jjkQUAABBnrokRBRAAEGeU5NEFIAAQZ5rGUQUwABB
nmNBRBUAAEGeU5NEFUAAQZ5D5EQVgABBnku8RBXAAEGeHLBEFgAAQZ4NAUQWQABBniSHRBaAAEGd
yUFEFsAAQZ3nXUQXAABBnW7tRBdAAEGdDRBEF4AAQZzu9EQXwABBnLK8RBgAAEGcjRhEGEAAQZx+
CkQYgABBnJvcRBjAAEGcx0tEGQAAQZyUn0QZQABBnMdLRBmAAEGc3QFEGcAAQZy40EQaAABBnNpT
RBpAAEGc01pEGoAAQZzoREQawABBnO88RBsAAEGcXN5EG0AAQZx3q0QbgABBnHesRBvAAEGcfulE
HAAAQZwvSkQcQABBnD3ERByAAEGbyfVEHMAAQZuI0UQdAABBm1YmRB1AAEGbQG9EHYAAQZuI0EQd
wABBm8K3RB4AAEGcLBNEHkAAQZyNp0QegABBnH+3RB7AAEGb+0hEHwAAQZuLwkQfQABBmyM1RB+A
AEGaviZEH8AAQZqws0QgAABBmqn7RCBAAEGadDdEIIAAQZqg8UQgwABBmnOERCEAAEGaP5lEIUAA
QZpZj0QhgABBmh8pRCHAAEGaBTNEIgAAQZnxvEQiQABBmmAPRCKAAEGaGw1EIsAAQZmEfkQjAABB
mTk3RCNAAEGYj9lEI4AAQZf/kUQjwABBl5szRCQAAEGXjqdEJEAAQZebM0QkgABBl6fARCTAAEGX
rgVEJQAAQZdcekQlQABBlxd3RCWAAEGWv6VEJcAAQZZCL0QmAABBldFFRCZAAEGVbOZEJoAAQZU6
t0QmwABBlSGfRCcAAEGVQP5EJ0AAQZS9QUQngABBlCz6RCfAAEGUP81EKAAAQZP0hEQoQABBk6k/
RCiAAEGTvBFEKMAAQZNzakQpAABBk3NpRClAAEGTkcVEKYAAQZO2MkQpwABBk3l8RCoAAEGTBiRE
KkAAQZKMu0QqgABBkb5VRCrAAEGRSvxEKwAAQZFpV0QrQABBkVchRCuAAEGRVyFEK8AAQZF1ekQs
AABBkUTqRCxAAEGQ/BFELIAAQZB2gkQswABBj/D2RC0AAEGPHHxELUAAQY94jkQtgABBjwekRC3A
AEGOthdELgAAQY5RukQuQABBjlG6RC6AAEGN7VtELsAAQY355kQvAABBje1bRC9AAEGN1ENEL4AA
QY1v5EQvwABBjSrjRDAAAEGMxoVEMEAAQYwQm0QwgABBi7KDRDDAAEGLAt5EMQAAQYq3lkQxQABB
imYLRDGAAEGKkfNEMcAAQYpGrUQyAABBii2VRDJAAEGKGsNEMoAAQYm2ZUQywABBiV6SRDMAAEGJ
PzVEM0AAQYjnY0QzgABBiIlLRDPAAEGIREpENAAAQYff60Q0QABBh9NfRDSAAEGHjl9ENMAAQYea
60Q1AABBh45eRDVAAEGHe41ENYAAQYb+FkQ1wABBhsWiRDYAAEGGhudENkAAQYZOckQ2gABBhlS4
RDbAAEGGD7ZENwAAQYX85UQ3QABBhePNRDeAAEGFmIdEN8AAQYVgEkQ4AABBhPuzRDhAAEGEkQ9E
OIAAQYSdm0Q4wABBhGUmRDkAAEGEJmxEOUAAQYQTmUQ5gABBg+ewRDnAAEGEzaFEOgAAQYSmsUQ6
QABBhBftRDqAAEGDiSlEOsAAQYLTrUQ7AABBgrqVRDtAAEGCQ2VEO4AAQYJDZkQ7wABBglY3RDwA
AEGCgiFEPEAAQYJiw0Q8gABBgnvaRDzAAEGCb05EPQAAQYKIZUQ9QABBgiQHRD2AAEGBk8BEPcAA
QYFVBUQ+AABBgP0zRD5AAEGAQQJEPoAAQYBHSEQ+wABBf9JfRD8AAEF/3utEP0AAQX+gMEQ/gABB
fy9GRD/AAEF+13NEQAAAQX7j/kRAQABBfmaJRECAAEF9eCpEQMAAQX1rnERBAABBfYS0REFAAEF9
UoREQYAAQXyva0RBwABBfGQlREIAAEF7/8dEQkAAQXvzO0RCgABBe7SARELAAEF7BNxEQwAAQXnL
NURDQABBeYx6REOAAEF4a+tEQ8AAQXdkc0REAABBdhG1RERAAEF1eydERIAAQXUKPkREwABBdEGB
REUAAEFzt39ERUAAQXNsOkRFgABBczoKREXAAEFzLX5ERgAAQXJLq0RGQABBcZwEREaAAEFvRQtE
RsAAQW4VgkRHAABBbYPRREdAAEFsVEZER4AAQWthdERHwABBam6hREgAAEFqJcc=</set>
      <set id="src_04" fmt="ptset">AAAABnNyY18wNAAAAAAAAAACAAADhcLIAAA+LSKtwsYAAD4tIq7CxAAAPlaJk8LCAAA+Sz76wsAA
AD5Dt+XCvgAAPiSqucK8AAA96z0IwroAAD4JOO/CuAAAPi/q2sK2AAA+J7w2wrQAAD5ASCbCsgAA
PnV3VcKwAAA+ixj2wq4AAD55jqjCrAAAPljUFcKqAAA+NAIuwqgAAD44GYHCpgAAPkyOHcKkAAA+
Yq8twqIAAD6Cc0zCoAAAPqKHQcKeAAA+pKq5wpwAAD6X1e/CmgAAPpWyesKYAAA+mflnwpYAAD6E
lsPClAAAPplqlsKSAAA+hPX5wpAAAD6JDUzCjgAAPnMUZcKMAAA+S9+PwooAAD4kqrnCiAAAPbRZ
dMKGAAA9nNNZwoQAAD2r04jCggAAPht2P8KAAAA+OBmAwnwAAD5IdsvCeAAAPkyOHMJ0AAA+OBmA
wnAAAD5L35DCbAAAPluOTMJoAAA+Y2WowmQAAD6FTUDCYAAAPoNXacJcAAA+kRBNwlgAAD6PGnXC
VAAAPoNXacJQAAA+lPv8wkwAAD6REE/CSAAAPprdgsJEAAA+pKq5wkAAAD6U+/zCPAAAPpEQTcI4
AAA+iTjvwjQAAD5+13PCMAAAPo0kn8IsAAA+nskxwigAAD62T0zCJAAAPqSquMIgAAA+jSSdwhwA
AD6+EpfCGAAAPsWZqcIUAAA+1KfPwhAAAD7neX3CDAAAPt4QpsIIAAA+0ORFwgQAAD68MNLCAAAA
PqlfJMH4AAA+lo11wfAAAD5/8HvB6AAAPn/wfMHgAAA+fCzxwdgAAD58LPPB0AAAPmlbQ8HIAAA+
fVVqwcAAAD6LVWHBuAAAPnJ5+8GwAAA+az0HwagAAD6SklbBoAAAPpDDGcGYAAA+iYYkwZAAAD6N
JJ7BiAAAPndvmsGAAAA+gPIMwXAAAD5pfvPBYAAAPlEZzsFQAAA+cHdHwUAAAD5z83LBMAAAPn5n
7cEgAAA+hG43wRAAAD6JqHXBAAAAPnrrxcDgAAA+d2+awMAAAD5UlfnAoAAAPj+s/MCAAAA+P6z8
wEAAAD5JogbAAAAAPnwKiL+AAAA+Z+C6AAAAAD5umVM/gAAAPlpvh0AAAAA+VxM5QEAAAD441IZA
gAAAPigHBkCgAAA+DuKzQMAAAD4O4rRA4AAAPj+s+0EAAAA+pKq5QRAAAD6iDZlBIAAAPpsVRkEw
AAA+oE+FQUAAAD6QoMhBUAAAPoDyDEFgAAA+fmfuQXAAAD5668RBgAAAPn5n7UGIAAA+kKDJQZAA
AD6iDZpBmAAAPotmiUGgAAA+c/NxQagAAD5NnaVBsAAAPml+8kG4AAA+ZgLJQcAAAD53b5pByAAA
PofqX0HQAAA+oE+FQdgAAD6Vi19B4AAAPot2d0HoAAA+ZIRuQfAAAD4XOYVB+AAAPhPdOEIAAAA+
MhvtQgQAAD5M/lVCCAAAPms9B0IMAAA+hmwEQhAAAD54rj1CFAAAPogaK0IYAAA+cfWhQhwAAD58
CohCIAAAPnVR7kIkAAA+f2bWQigAAD6JyFJCLAAAPoRuNkIwAAA+grAhQjQAAD5+Z+1COAAAPpJe
3UI8AAA+juK0QkAAAD6SXt1CRAAAPpeZHEJIAAA+pYnCQkwAAD6jy65CUAAAPqkF7UJUAAA+p0fY
QlgAAD6gT4RCXAAAPqBPhUJgAAA+nNNaQmQAAD6sghdCaAAAPrww00JsAAA+wyknQnAAAD61OIBC
dAAAPqWJwkJ4AAA+rkAtQnwAAD6iDZpCgAAAPpzTWkKCAAA+k904QoQAAD6O0sRChgAAPpjnq0KI
AAA+ovyRQooAAD61eDlCjAAAPrWzjUKOAAA+upGBQpAAAD61s45CkgAAPqI7wEKUAAA+kgKSQpYA
AD6FCAhCmAAAPoHJZUKaAAA+jsPvQpwAAD6dXctCngAAPq82SkKgAAA+vdAkQqIAAD7ETWpCpAAA
Ps+ooUKmAAA+zGoAQqgAAD7n/mZCqgAAPumdt0KsAAA+4yByQq4AAD7xukxCsAAAPuzcWEKyAAA/
ACoUQrQAAD8JFlNCtgAAPxEy6kK4AAA/G754QroAAD8fzMRCvAAAPyV6YEK+AAA/KYitQsAAAD8r
J/5CwgAAPzNElULEAAA/Pp/MQsYAAD9GvGJCyAAAP1O27ULKAAA/WJTiQswAAD9kv8JCzgAAP29L
VELQAAA/g7vGQtIAAD+OthdC1AAAP5aNdkLWAAA/oewjQtgAAD+j4fxC2gAAP6cE7kLcAAA/p82r
Qt4AAD+rVP1C4AAAP7E2g0LiAAA/v7gjQuQAAD/Kyq5C5gAAP9LnRkLoAAA/2WSKQuoAAD/jiEZC
7AAAP+2sAkLuAAA/9wAVQvAAAEABzRtC8gAAQAWU8kL0AABAC6w9QvYAAEAQ7HRC+AAAQBZickL6
AABAG2zlQvwAAEAfaoFC/gAAQCCHR0MAAABAJYnCQwEAAEApBe1DAgAAQCy52UMDAABAMtMiQwQA
AEA2F4lDBQAAQDed20MGAABAPbcmQwcAAEBDYOhDCAAAQEvfjkMJAABAUHKFQwoAAEBVPUBDCwAA
QFtWiEMMAABAXitsQw0AAEBgyItDDgAAQGR8d0MPAABAZ1FYQxAAAEBt2idDEQAAQHQrM0MSAABA
eyOHQxMAAEB/DzVDFAAAQIBKxEMVAABAgmYkQxYAAECDwZFDFwAAQIV/b0MYAABAhyT8QxkAAECJ
YRVDGgAAQIwVoUMbAABAjZ0PQxwAAECOb9VDHQAAQI5v1kMeAABAjI4RQx8AAECJYRVDIAAAQIKb
OEMhAABAf5OkQyIAAEB7p/VDIwAAQHpuTUMkAABAfOGcQyUAAEB+mLlDJgAAQIH+ZUMnAABAhKyq
QygAAECG6MNDKQAAQIfZpUMqAABAiMqIQysAAECMk9tDLAAAQI6ADEMtAABAkq9JQy4AAECVSTFD
LwAAQJeMPkMwAABAmbJWQzEAAECYc9xDMgAAQJp9AUMzAABAnCwTQzQAAECerVFDNQAAQKGeFEM2
AABApANyQzcAAEClicJDOAAAQKdH2EM5AABAqQXtQzoAAECn8ldDOwAAQKcnrEM8AABAprPeQz0A
AECnCrlDPgAAQKjZ9kM/AABAqWq5Q0AAAECoQsJDQQAAQKk9r0NCAABAqzOGQ0MAAECsZjVDRAAA
QK6vskNFAABAsN1LQ0YAAECym19DRwAAQLGEk0NIAABAsG3FQ0kAAECvVvlDSgAAQK71ZUNLAABA
sG3HQ0wAAECw749DTQAAQLMQqUNOAABAtK/5Q08AAEC2zMJDUAAAQLkm+UNRAABAuEUkQ1IAAEC3
GApDUwAAQLdjUENUAABAtjY1Q1UAAEC10dZDVgAAQLSLo0NXAABAtQyvQ1gAAEC1XVdDWQAAQLXI
4UNaAABAtp/1Q1sAAEC3JmBDXAAAQLdBQkNdAABAtp/zQ14AAEC1yOBDXwAAQLSGQkNgAABAtjRq
Q2EAAEC3rM1DYgAAQLesy0NjAABAt8evQ2QAAEC3C35DZQAAQLbwm0NmAABAtoUSQ2cAAEC2ai9D
aAAAQLaFEkNpAABAtyZgQ2oAAEC2GYdDawAAQLWt/kNsAABAtUJzQ20AAEC0GrpDbgAAQLOvMUNv
AABAtGthQ3AAAEC0hkVDcQAAQLOUT0NyAABAs5RPQ3MAAECx5idDdAAAQK970EN1AABArtqCQ3YA
AECx5idDdwAAQLKHd0N4AABAtIZDQ3kAAECyt0FDegAAQLEw70N7AABAr+JgQ3wAAECvzHhDfQAA
QK+Ws0N+AABAr7GWQ38AAECvzHhDgAAAQK+WskOAgABAsB0gQ4EAAECve9FDgYAAQK5u+UOCAABA
rBKSQ4KAAECsghdDgwAAQKyd+EODgABArQ1+Q4QAAECsZjVDhIAAQKxKVEOFAABArEpUQ4WAAECr
2s9DhgAAQKtB80OGgABAqlhWQ4cAAECp1oxDh4AAQKkF7EOIAABAqLJJQ4iAAECpPa9DiQAAQKl1
ckOJgABAqJZnQ4oAAECoeodDioAAQKkhz0OLAABAqT2vQ4uAAECpBe5DjAAAQKhmJkOMgABAp2GU
Q40AAECmbmFDjYAAQKVfY0OOAABApMjWQ46AAECjudZDjwAAQKO510OPgABApDJIQ5AAAECjX4FD
kIAAQKRugEORAABApKq4Q5GAAECkMkhDkgAAQKJQg0OSgABAoMkTQ5MAAECfBWtDk4AAQJ6M+kOU
AABAnjKlQ5SAAECdQcFDlQAAQJznbUOVgABAmqtUQ5YAAECWq5NDloAAQJJpUUOXAABAkFQdQ5eA
AECJiMVDmAAAQIbccUOYgABAhXEYQ5kAAECELnxDmYAAQIMlOkOaAABAg5YjQ5qAAECEd/hDmwAA
QIV/b0ObgABAh7QCQ5wAAECIcDJDnIAAQInC8kOdAABAjI4PQ52AAECOd11DngAAQJDInEOegABA
lJBzQ58AAECXFatDn4AAQJjnq0OgAABAmk4gQ6CAAECbtjdDoQAAQJ9s2EOhgABAnqh3Q6IAAECe
6e9DooAAQJ8Kp0OjAABAnqh4Q6OAAECfCqhDpAAAQJ8KqEOkgABAn65NQ6UAAECg1NxDpYAAQKNR
tUOmAABApDJIQ6aAAECjT0pDpwAAQKPDG0OngABApI3FQ6gAAECi+G9DqIAAQKHz3EOpAABAoUGE
Q6mAAEChX59DqgAAQKBQoUOqgABAohRKQ6sAAECgbr1Dq4AAQJzyuEOsAABAmxQPQ6yAAECacGpD
rQAAQJou9kOtgABAmoJGQ64AAECcPxRDroAAQJ90SEOvAABAoIYDQ6+AAECfL9lDsAAAQJ+Wf0Ow
gABAnh4dQ7EAAECd++VDsYAAQJ3Zr0OyAABAoAvOQ7KAAECf5/ZDswAAQKEO30OzgABAn1iVQ7QA
AECfGG9DtIAAQKCVN0O1AABAoL8KQ7WAAECgQZRDtgAAQJ9wekO2gABAn5pMQ7cAAECeWEhDt4AA
QJ5960O4AABAoFVjQ7iAAECiCTNDuQAAQKMeiEO5gABAogkzQ7oAAECgjNpDuoAAQJ9ADUO7AABA
niq4Q7uAAECcbv1DvAAAQJyUoEO8gABAnskyQ70AAECeUldDvYAAQJ+PS0O+AABAoJU4Q76AAECg
n6xDvwAAQJ+FY0O/gABAnskyQ8AAAECdhpVDwIAAQKCtHUPBAABAo53gQ8GAAECkCWpDwgAAQKPT
pkPCgABAoe+6Q8MAAECgd1lDw4AAQJ+gRUPEAABAn2qAQ8SAAECgXodDxQAAQKBeh0PFgABAoF6J
Q8YAAECg0lZDxoAAQJ926UPHAABAnaesQ8eAAECchiVDyAAAQJwSVkPIgABAnW3EQ8kAAECdM9xD
yYAAQJwSVkPKAABAm2SfQ8qAAECYrcRDywAAQJakoEPLgABAmwFdQ8wAAEChgA9DzIAAQKE8gEPN
AABAorThQ82AAEChufVDzgAAQKjeGUPOgABApvouQ88AAECkPy9Dz4AAQKQdlEPQAABAozJXQ9CA
AECl19ND0QAAQKXX00PRgABApUwGQ9IAAECmPDFD0oAAQKYKA0PTAABApXN1Q9OAAECj4fxD1AAA
QKQULEPUgABAo797Q9UAAECiGA5D1YAAQKHpAEPWAABAoFe4Q9aAAECf0uBD1wAAQJ6fYEPXgABA
nKmJQ9gAAECcduhD2IAAQJ0VY0PZAABAnSb+Q9mAAECc7cRD2gAAQJ5SV0PagABAnE9KQ9sAAECd
ZKBD24AAQJuw0EPcAABAmTLyQ9yAAECXXV1D3QAAQJX26EPdgABAlsQ0Q94AAECWGSFD3oAAQJfs
wEPfAABAmQuEQ9+AAECZCeND4AAAQJjD00PggABAmHwiQ+EAAECYPJZD4YAAQJlOUUPiAABAmMV1
Q+KAAECXs7lD4wAAQJfV8UPjgABAlqH9Q+QAAECWGR9D5IAAQJYZIEPlAABAlfbpQ+WAAECZ4phD
5gAAQJq5q0PmgABAm9hvQ+cAAECb/hJD54AAQJxu/UPoAABAmmANQ+iAAECYn/tD6QAAQJelDkPp
gABAl6UPQ+oAAECX1fBD6oAAQJezuUPrAABAluZsQ+uAAECXKttD7AAAQJZ/xkPsgABAlhkgQ+0A
AECTca5D7YAAQJMp/UPuAABAk03VQ+6AAECTlYhD7wAAQJN3D0PvgABAlDNAQ/AAAECVH9VD8IAA
QJK+dEPxAABAkgs5Q/GAAECR52FD8gAAQJK+dEPygABAk9NyQ/MAAECSfUdD84AAQJHSMkP0AABA
ka/6Q/SAAECTKFxD9QAAQJMGJUP1gABAkdIxQ/YAAECRBOdD9oAAQJGNxEP3AABAj/MqQ/eAAECR
SVVD+AAAQJEE5UP4gABAkJ5AQ/kAAECRjcND+YAAQJJbEUP6AABAkpqbQ/qAAECSCzlD+wAAQJLg
gkP7gABAkm+XQ/wAAECQ9zZD/IAAQJCGS0P9AABAk48CQ/2AAECSfUdD/gAAQJDir0P+gABAkQTn
Q/8AAECWF6ND/4AAQJZZGEQAAABAltwCRABAAECYApFEAIAAQJTC9kQAwABAkwYkRAEAAECR9GlE
AUAAQJCeP0QBgABAkoM6RAHAAECS5WpEAgAAQJSvnkQCQABAlL1BRAKAAECU+/xEAsAAQJT7/UQD
AABAk+G0RANAAECUfodEA4AAQJTcnkQDwABAkwYlRAQAAECSx2lEBEAAQJJpUkQEgABAkW5mRATA
AECQVBtEBQAAQJCS10QFQABAj1kxRAWAAECR69tEBcAAQJOi+EQGAABAlOfqRAZAAECV2M1EBoAA
QJZvWUQGwABAlSQiRAcAAECVYFtEB0AAQJSNlUQHgABAlL1CRAfAAECVnJNECAAAQJVCP0QIQABA
lKuxRAiAAECYiZNECMAAQJmj3UQJAABAmSZnRAlAAECYK3tECYAAQJlgHUQJwABAmslvRAoAAECc
UOBECkAAQJ26NEQKgABAn1/BRArAAECgFGpECwAAQKC/CUQLQABAnwftRAuAAECeqdVEC8AAQJvY
b0QMAABAm34aRAxAAECabxtEDIAAQJsFqkQMwABAmueNRA0AAECb+SlEDUAAQJu3s0QNgABAmnBq
RA3AAECYpjZEDgAAQJgCkkQOQABAmIV8RA6AAECWmo1EDsAAQJZ50kQPAABAmKjxRA9AAECWmo5E
D4AAQJcIpEQPwABAln/GRBAAAECWGR9EEEAAQJQX4UQQgABAlZBBRBDAAECVbgxEEQAAQJZ/xkQR
QABAmJ/6RBGAAECYw9NEEcAAQJckA0QSAABAlo11RBJAAECVhf1EEoAAQJWvN0QSwABAls37RBMA
AECV0w9EE0AAQJUf1UQTgABAlj6YRBPAAECX7L9EFAAAQJma5UQUQABAmeKYRBSAAECbJTREFMAA
QJrdhEQVAABAmnH5RBVAAECZC4REFYAAQJlTNUQVwABAmIEFRBYAAECZmudEFkAAQJm+v0QWgABA
mwFcRBbAAECZ4phEFwAAQJm+vkQXQABAmcmARBeAAECZDU9EF8AAQJl+OUQYAABAm/4SRBhAAECf
NLxEGIAAQKDi4kQYwABAoP3ERBkAAECim8pEGUAAQKLBbUQZgABAo9OlRBnAAECi2LpEGgAAQKHd
zkQaQABAomULRBqAAEChDuBEGsAAQJ+Wf0QbAABAnqb7RBtAAECdlUBEG4AAQJ0fuUQbwABAnP7+
RBwAAECcfBNEHEAAQJ4sX0QcgABAnlDARBzAAECcbv1EHQAAQJtB4kQdQABAm1/9RB2AAECbI8VE
HcAAQJpQ/0QeAABAmo04RB5AAECZBcdEHoAAQJjnq0QewABAlquSRB8AAECXflhEH0AAQJW6sEQf
gABAlQYFRB/AAECVBgVEIAAAQJR+h0QgQABAlF8pRCCAAECT4bNEIMAAQJNE4EQhAABAlDNARCFA
AECTQl1EIYAAQJGc0UQhwABAkBVjRCIAAECP9gVEIkAAQJDw8EQigABAj/YFRCLAAECQ8O9EIwAA
QJBzeUQjQABAkb7bRCOAAECRXKtEI8AAQJCYTUQkAABAkqgNRCRAAECSaVJEJIAAQJLHaUQkwABA
kmlRRCUAAECRL6tEJUAAQJCS10QlgABAkLI1RCXAAECSKpZEJgAAQJNE4UQmQABAkubIRCaAAECS
SfNEJsAAQJDw8EQnAABAkBVhRCdAAECQFWJEJ4AAQJEGREQnwABAj7sNRCgAAECOjfFEKEAAQI8G
ZEQogABAjqwORCjAAECOyipEKQAAQJCN00QpQABAj/dFRCmAAECRQnxEKcAAQJIVQ0QqAABAlDNA
RCpAAECVZiVEKoAAQJYw0EQqwABAmDn1RCsAAECYyY9EK0AAQJkFyEQrgABAmQXJRCvAAECbnodE
LAAAQJsNxEQsQABAmpn1RCyAAECa09xELMAAQJ0m/0QtAABAneooRC1AAECerVFELYAAQJ8A9EQt
wABAnbJlRC4AAECc01tELkAAQJv0UUQugABAm6CsRC7AAECZjvNELwAAQJk7T0QvQABAmK/oRC+A
AECYeCZEL8AAQJcNtUQwAABAlmq3RDBAAECWZm5EMIAAQJX26EQwwABAlYdjRDEAAECZAo5EMUAA
QJe/8UQxgABAlujeRDHAAECWYnJEMgAAQJaYN0QyQABAlx6iRDKAAECXv/FEMsAAQJcDwEQzAABA
ln1VRDNAAECUmWlEM4AAQJPdOEQzwABAkd5qRDQAAECRB1dENEAAQJAVYkQ0gABAjtLFRDTAAECO
ZztENQAAQI0JvEQ1QABAjT+BRDWAAECLQLNENcAAQIlcx0Q2AABAiPE+RDZAAECIT/BENoAAQIcN
U0Q2wABAhNjBRDcAAECEiBlEN0AAQIQcj0Q3gABAhG02RDfAAECEN3JEOAAAQISIGUQ4QABAhFJV
RDiAAECEvd5EOMAAQIOxBkQ5AABAg8vpRDlAAECDYF9EOYAAQINFfUQ5wABAgm5pRDoAAECBfHNE
OkAAQIDAQ0Q6gABAgUavRDrAAECA9gdEOwAAQIHJZkQ7QABAgXuHRDuAAECByWVEO8AAQIH9T0Q8
AABAgksvRDxAAECCp8REPIAAQIH9T0Q8wABAgN/IRD0AAECBYZJEPUAAQIFhkUQ9gABAgf1PRD3A
AECCswNEPgAAQIOcoUQ+QABAhTvyRD6AAECHDy1EPsAAQIjiaUQ/AABAicwHRD9AAECJZDJEP4AA
QIlkMkQ/wABAirWlREAAAECM8LVEQEAAQI3aUkRAgABAjdpSREDAAECO0sVEQQAAQI8+T0RBQABA
ju2nREGAAECOA6hEQcAAQIvWDkRCAABAijPbREJAAECIPgREQoAAQIbvc0RCwABAhkgsREMAAECE
NnNEQ0AAQIKUQERDgABAgdEXREPAAECAnmhERAAAQIF9ckREQABAggjZRESAAECDc0lERMAAQIT5
nERFAABAhwtVREVAAECJVNFERYAAQIvWDkRFwABAjefHREYAAECOV0xERkAAQJCE50RGgABAkITn
REbAAECQhOhERwAAQI9uGURHQABAjgOoREeAAECMRZRER8AAQIl3qkRIAABAiZKN</set>
      <set id="src_32" fmt="ptset">AAAABnNyY18zMgAAAAAAAAACAAADhcLIAAA9p0fXwsYAAD2ZVzHCxAAAPWeejMLCAAA8rbbuwsAA
ADzKqrrCvgAAPR89AcK8AAA9WSSkwroAAD2mefbCuAAAPbww1MK2AAA90eewwrQAAD3YEiHCsgAA
PgDyDMKwAAA+B+pgwq4AAD4A8gzCrAAAPa5ALMKqAAA9oE+FwqgAAD0nR9jCpgAAPNcTN8KkAAC8
IU5pwqIAALtXE0vCoAAAPNcTO8KeAAA9ZIRvwpwAAD1/ZtbCmgAAPXH1osKYAAA9IU5twpYAADzx
9aDClAAAPLww1cKSAAC8oU5pwpAAALzXEznCjgAAvTww08KMAAC9ZIRuwooAAL1x9aLCiAAAvRPd
OcKGAAC88fWhwoQAALESSSXCggAAPLww1sKAAAA9SaIFwnwAAD1/ZtbCeAAAPX9m1cJ0AAA9oU5r
wnAAAD3rPQjCbAAAPfiuOcJoAAA93KMswmQAAD3pnbfCYAAAPaI7wMJcAAA9qAcFwlgAAD3fCnXC
VAAAPdEZzsJQAAA9tTh/wkwAAD1DKSbCSAAAPPrrwMJEAAA9hG41wkAAAD2ZVzHCPAAAPWz7HMI4
AAA9C2aJwjQAAD1fCnfCMAAAPPrryMIsAAA9bPsbwigAAD1fCnTCJAAAO9cTQMIgAAA8hmwDwhwA
ADyGbAnCGAAAPVcTO8IUAAA9BmwDwhAAAD1XEznCDAAAPXH1osIIAAA9k903wgQAAD3C6W7CAAAA
Pd3L1cH4AAA9z6iiwfAAAD3pnbfB6AAAPdyjLsHgAAA9XKMtwdgAAD2bvnrB0AAAPY7D78HIAAA9
3KMswcAAAD4ByWXBuAAAPemdtcGwAAA9yStcwagAAD3PqKHBoAAAPZVBNMGYAAA9iEaqwZAAAD21
s43BiAAAPckrXcGAAAA9z6ijwXAAAD4FCAjBYAAAPfaYQMFQAAA9lUE0wUAAAD0bvnrBMAAAMI09
y8EgAAA8IU5pwRAAAD1khG7BAAAAPY0kncDgAAA95IRvwMAAAD3khG3AoAAAPgnIUcCAAAA95IRt
wEAAAD08MNLAAAAAPBu+dr+AAAA7z6ihAAAAADzpnbY/gAAAPbXq7UAAAAA+AJjUQEAAAD4QR5BA
gAAAPfSl30CgAAA9vDDTQMAAAD28MNNA4AAAPZzTW0EAAAA97l/8QRAAAD4c01xBIAAAPgoBrEEw
AAA9yLyeQUAAAD2vpQpBUAAAPWHUMEFgAAA8+uvJQXAAAD0KAaxBgAAAPci8nUGIAAA9+uvFQZAA
AD4G3rlBmAAAPhmwaUGgAAA+AcllQagAAD2aldJBsAAAPbww00G4AAA90FqgQcAAAD28MNNByAAA
PX9m1UHQAAA8oU5rQdgAALyGbANB4AAAvFcTQkHoAAC8IU5qQfAAADyGbAFB+AAAPYZsBEIAAAA9
qAcFQgQAAD1khHBCCAAAPaFOa0IMAAA9qAcFQhAAAD3khG5CFAAAPgnIUkIYAAA+SaIHQhwAAD5G
RblCIAAAPiFOa0IkAAA9yaIHQigAAD4DD7hCLAAAPhc5hUIwAAA+Aw+3QjQAAD4yG+tCOAAAPkmi
CEI8AAA+PDDTQkAAAD5ab4ZCRAAAPjG8VUJIAAA+J0fYQkwAAD4c01pCUAAAPk2dpUJUAAA+Qykm
QlgAAD5pfvNCXAAAPmYCyEJgAAA+TZ2kQmQAAD4ZVzFCaAAAPgDyDEJsAAA+JKq4QnAAAD4/jSBC
dAAAPkz+UkJ4AAA+TP5SQnwAAD4rY1JCgAAAPhc5hkKCAAA+DSSeQoQAAD3x9aFChgAAPcmiB0KI
AAA9+K46QooAAD4YAA5CjAAAPiLbe0KOAAA+GlEAQpAAAD3jZatCkgAAPhT7/EKUAAA+LIIVQpYA
AD5nUVlCmAAAPosux0KaAAA+lvHTQpwAAD64bUpCngAAPtLGCkKgAAA+6VtDQqIAAD8ODD1CpAAA
PxKSVkKmAAA/GrbpQqgAAD8TefRCqgAAPxRhkkKsAAA/Hz0BQq4AAD8jwxtCsAAAPzTz30KyAAA/
UQARQrQAAD9dqr5CtgAAP3J5/EK4AAA/hBhsQroAAD+OgAxCvAAAP5RhkkK+AAA/nPn2QsAAAD+r
565CwgAAP7XbfELEAAA/yU9OQsYAAD/Ttu5CyAAAP+DVaULKAAA/8DbwQswAAEAB1WBCzgAAQAn5
9ELQAABAEIkxQtIAAEAYAA5C1AAAQCItxULWAABALbbqQtgAAEA3qrpC2gAAQEL590LcAABAUTn5
Qt4AAEBc/QdC4AAAQGnhmkLiAABAdsYuQuQAAECAXP9C5gAAQIbsPELoAABAjCAMQuoAAECSO3pC
7AAAQJlbe0LuAABAnuYlQvAAAEClAZRC8gAAQKwEoUL0AABAss3GQvYAAEC5XQJC+AAAQL+yWUL6
AABAxc3HQvwAAEDLAZdC/gAAQNEdBUMAAABA149PQwEAAEDdGftDAgAAQOVbgUMDAABA65PiQwQA
AEDyBixDBQAAQPjPUkMGAABBAOQbQwcAAEED1N5DCAAAQQds6UMJAABBCbZlQwoAAEEMKbNDCwAA
QQ644UMMAABBEXHiQw0AAEEUtklDDgAAQRc3h0MPAABBGf55QxAAAEEdvFlDEQAAQSDwU0MSAABB
JIJjQxMAAEEnStZDFAAAQSpj7UMVAABBLSxbQxYAAEEvKypDFwAAQTFSSkMYAABBM/JnQxkAAEE1
hatDGgAAQTma6kMbAABBPAnjQxwAAEE9W1ZDHQAAQT5e6UMeAABBQbqJQx8AAEFDTAFDIAAAQUc9
wkMhAABBSTuzQyIAAEFLOaFDIwAAQUz63UMkAABBTn9iQyUAAEFPrupDJgAAQVChvkMnAABBUaC2
QygAAEFSVtVDKQAAQVLohkMqAABBU/OiQysAAEFU2lFDLAAAQVaPZ0MtAABBV4I8Qy4AAEFYmXtD
LwAAQVln4kMwAABBWxDVQzEAAEFbmtlDMgAAQVwxZEMzAABBXRM5QzQAAEFefw9DNQAAQWAD/UM2
AABBYUouQzcAAEFjZapDOAAAQWTeC0M5AABBZpUnQzoAAEFnnJ9DOwAAQWiK/0M8AABBadEyQz0A
AEFrF2RDPgAAQWxqI0M/AABBbX4lQ0AAAEFvNUJDQQAAQXAXFUNCAABBcMa7Q0MAAEFxqI9DRAAA
QXIykkNFAABBc4VRQ0YAAEF0y4JDRwAAQXX4nkNIAABBdwygQ0kAAEF31V1DSgAAQXkPBUNLAABB
ef1lQ0wAAEF7Q5dDTQAAQXyJy0NOAABBfgIrQ08AAEF/oDFDUAAAQYCfG0NRAABBgZoHQ1IAAEGC
SatDUwAAQYLmf0NUAABBg5xpQ1UAAEGERchDVgAAQYUUy0NXAABBhcq1Q1gAAEGGn/5DWQAAQYcw
RkNaAABBh8CNQ1sAAEGH/0lDXAAAQYiDBENdAABBiRNMQ14AAEGJI01DXwAAQYnseUNgAABBilRN
Q2EAAEGKm69DYgAAQYtEaENjAABBi6w8Q2QAAEGMgmJDZQAAQYzWvkNmAABBjWWDQ2cAAEGNku9D
aAAAQY3nTENpAABBjhs2Q2oAAEGOsHdDawAAQY9mK0NsAABBkBvfQ20AAEGQ3o1DbgAAQZHBrkNv
AABBksVAQ3AAAEGT6UZDcQAAQZQ3JENyAABBlNlgQ3MAAEGVdSBDdAAAQZYkVUN1AABBlmkqQ3YA
AEGXMs1DdwAAQZeQ5UN4AABBmBdRQ3kAAEGYr+hDegAAQZkmZkN7AABBmbHNQ3wAAEGZxrdDfQAA
QZn+eUN+AABBmh7pQ38AAEGabodDgAAAQZqFsUOAgABBmuAFQ4EAAEGbhaFDgYAAQZvJX0OCAABB
nBSmQ4KAAEGcUN9DgwAAQZycJkODgABBnMlRQ4QAAEGc/gNDhIAAQZ2FgkOFAABBnf3zQ4WAAEGe
bt1DhgAAQZ6UgEOGgABBnvZdQ4cAAEGfOh1Dh4AAQZ/BnEOIAABBn/ZNQ4iAAEGf0KpDiQAAQZ+M
60OJgABBn33cQ4oAAEGffd1DioAAQZ+M6kOLAABBn8GcQ4uAAEGgDONDjAAAQaCyf0OMgABBoYzM
Q40AAEGh5yFDjYAAQaH2LkOOAABBof22Q46AAEGiMmdDjwAAQaIq30OPgABBooy7Q5AAAEGim8pD
kIAAQaKyX0ORAABBopRDQ5GAAEGifa1DkgAAQaKFNUOSgABBof22Q5MAAEGhm9pDk4AAQaHQi0OU
AABBoZvZQ5SAAEGh1upDlQAAQaHlYkOVgABBobK5Q5YAAEGho2BDloAAQaGMzEOXAABBoUkMQ5eA
AEGhFFpDmAAAQaDBjEOYgABBoJvoQ5kAAEGgfcxDmYAAQZ/YL0OaAABBn7oUQ5qAAEGfdlRDmwAA
QZ/Gh0ObgABBn4ViQ5wAAEGfaG9DnIAAQZ9Z9UOdAABBnxGUQ52AAEGe16xDngAAQZ6cCEOegABB
nqsWQ58AAEGeUMFDn4AAQZ32bUOgAABBnhQ+Q6CAAEGdy9xDoQAAQZ33SkOhgABBnfdKQ6IAAEGd
vWJDooAAQZ18PkOjAABBnTPdQ6OAAEGchiZDpAAAQZx+6EOkgABBnDMLQ6UAAEGb7VhDpYAAQZu1
lUOmAABBm5m0Q6aAAEGbaOlDpwAAQZtGEUOngABBmsiaQ6gAAEGayJpDqIAAQZqeyEOpAABBmhNi
Q6mAAEGaKklDqgAAQZnFd0OqgABBmY+zQ6sAAEGZzDFDq4AAQZnFeEOsAABBmiOQQ6yAAEGaFh9D
rQAAQZnty0OtgABBmfSDQ64AAEGZzDBDroAAQZn0g0OvAABBmcwwQ6+AAEGZbhhDsAAAQZluF0Ow
gABBmVM2Q7EAAEGZPwtDsYAAQZlFxUOyAABBmSriQ7KAAEGZh/tDswAAQZnUpkOzgABBmgVxQ7QA
AEGZ7D5DtIAAQZn6t0O1AABBmlGUQ7WAAEGbgi1DtgAAQZupYkO2gABBm9hvQ7cAAEGbwOlDt4AA
QZq6DkO4AABBmnBqQ7iAAEGbE7BDuQAAQZrCoUO5gABBmpiDQ7oAAEGa0PdDuoAAQZrtMkO7AABB
m9huQ7uAAEGbESxDvAAAQZs9dUO8gABBmo8aQ70AAEGbXqlDvYAAQZu1JUO+AABBm4YZQ76AAEGb
KAJDvwAAQZrtMkO/gABBm60BQ8AAAEGbOTFDwIAAQZsNxUPBAABBm1YmQ8GAAEGbOTJDwgAAQZrw
0EPCgABBm2CsQ8MAAEGb6YpDw4AAQZxQMEPEAABBnPtFQ8SAAEGdDGJDxQAAQZ0MYUPFgABBnLpD
Q8YAAEGcqYhDxoAAQZ0SFUPHAABBmr4mQ8eAAEGbBLhDyAAAQZvYbkPIgABBnKwlQ8kAAEGdCj5D
yYAAQZ05S0PKAABBna7pQ8qAAEGd3fVDywAAQZ48DkPLgABBnuC4Q8wAAEGfnOlDzIAAQaAqDUPN
AABBna7pQ82AAEGeLF9DzgAAQZ2u6UPOgABBnqnVQ88AAEGfRqlDz4AAQZ+FY0PQAABBn6TAQ9CA
AEGgIjVD0QAAQZ/je0PRgABBoGDxQ9IAAEGf43xD0oAAQZ8H7UPTAABBogqbQ9OAAEGi1D5D1AAA
QaNJ3kPUgABBotQ/Q9UAAEGk2cZD1YAAQaTpc0PWAABBpcUCQ9aAAEGj/6RD1wAAQaPdbUPXgABB
o8xRQ9gAAEGkRBND2IAAQaZxhUPZAABBpjLJQ9mAAEGmsD9D2gAAQaa/7kPagABBpoEzQ9sAAEGm
pWJD24AAQacZMkPcAABBpyesQ9yAAEGnyolD3QAAQacigUPdgABBptHZQ94AAEGktnxD3oAAQaTx
S0PfAABBpMI/Q9+AAEGmnN9D4AAAQab1b0PggABBp2c1Q+EAAEGm/qlD4YAAQackoUPiAABBpret
Q+KAAEGmd8pD4wAAQaY/VUPjgABBpeqmQ+QAAEGlKC5D5IAAQaSzrkPlAABBpPthQ+WAAEGlVc5D
5gAAQaT3tUPmgABBpIiCQ+cAAEGkqrlD54AAQaS7FkPoAABBpHFzQ+iAAEGkSNxD6QAAQaOqyUPp
gABBo32eQ+oAAEGjm7lD6oAAQaPBXEPrAABBo/42Q+uAAEGkJWpD7AAAQaRUd0PsgABBpItbQ+0A
AEGkc9RD7YAAQaRUd0PuAABBpAyjQ+6AAEGj/ZZD7wAAQaQFHEPvgABBpAykQ/AAAEGjyORD8IAA
QaN9nUPxAABBowUsQ/GAAEGi4+1D8gAAQaKtCUPygABBory5Q/MAAEGiff1D84AAQaJuT0P0AABB
okcaQ/SAAEGiVshD9QAAQaJWyUP1gABBok7xQ/YAAEGiJ71D9oAAQaIvlEP3AABBohA3Q/eAAEGh
wc1D+AAAQaFUBkP4gABBoQ1zQ/kAAEGgzrhD+YAAQaDJE0P6AABBoO62Q/qAAEGhFFlD+wAAQaEj
Z0P7gABBoXs6Q/wAAEGhom9D/IAAQaGqRkP9AABBoXh/Q/2AAEGg5ThD/gAAQaBBk0P+gABBn+/B
Q/8AAEGf55FD/4AAQZ+kv0QAAABBn0aoRABAAEGfH3NEAIAAQZ7JMUQAwABBnku8RAEAAEGdruhE
AUAAQZ1gf0QBgABBnPK3RAHAAEGc6uBEAgAAQZzyuEQCQABBnHaDRAKAAEGcSVpEAsAAQZvYb0QD
AABBm0lpRANAAEGbWHZEA4AAQZtvDEQDwABBm9hvRAQAAEGcSVlEBEAAQZw6SkQEgABBnBcpRATA
AEGcB3tEBQAAQZv/o0QFQABBm8DpRAWAAEGcZ3ZEBcAAQZw6SkQGAABBm/4SRAZAAEGcFypEBoAA
QZuZtEQGwABBmwS4RAcAAEGa/OFEB0AAQZrdhEQHgABBmwyQRAfAAEGbM8VECAAAQZti0UQIQABB
m5m0RAiAAEGbcn9ECMAAQZpDGUQJAABBmgH1RAlAAEGatulECYAAQZqLe0QJwABBm4WhRAoAAEGb
yMFECkAAQZwZ5EQKgABBnAFXRArAAEGb0EBECwAAQZwBWEQLQABBm8gRRAuAAEGbr4ZEC8AAQZs0
ykQMAABBmxQPRAxAAEGapHxEDIAAQZq+JUQMwABBmpvvRA0AAEGarQpEDUAAQZqtC0QNgABBmq0K
RA3AAEGapHxEDgAAQZo91kQOQABBmfDZRA6AAEGaCoREDsAAQZpXgEQPAABBmroPRA9AAEGbA7NE
D4AAQZr7hEQPwABBmusnRBAAAEGbNMpEEEAAQZscPUQQgABBmzTKRBDAAEGbJMxEEQAAQZrGs0QR
QABBmsazRBGAAEGaYA1EEcAAQZqTYEQSAABBmk7xRBJAAEGY79pEEoAAQZkpIUQSwABBmPgIRBMA
AEGZIPJEE0AAQZk5fUQTgABBmO/aRBPAAEGaIVJEFAAAQZoJzEQUQABBmjEBRBSAAEGapp9EFMAA
QZoKg0QVAABBmdcwRBVAAEGZeRdEFYAAQZlFxEQVwABBmU5RRBYAAEGZLBlEFkAAQZjwOUQWgABB
mS9dRBbAAEGZZSJEFwAAQZlcK0QXQABBmeuNRBeAAEGZ645EF8AAQZnQq0QYAABBmazTRBhAAEGa
D2ZEGIAAQZpx+kQYwABBmnrwRBkAAEGacflEGUAAQZoGcEQZgABBmf16RBnAAEGZ641EGgAAQZn5
Z0QaQABBmpEmRBqAAEGacGtEGsAAQZo/UkQbAABBmU2bRBtAAEGZBwlEG4AAQZj/MUQbwABBmQ1P
RBwAAEGZFNZEHEAAQZm6ckQcgABBmatjRBzAAEGZwfhEHQAAQZoRo0QdQABBmdrARB2AAEGZq7NE
HcAAQZmrtEQeAABBmVVzRB5AAEGYmUFEHoAAQZhiX0QewABBmEMBRB8AAEGYWKVEH0AAQZhYpEQf
gABBmKtyRB/AAEGYYCxEIAAAQZgF2EQgQABBl1i1RCCAAEGXfcREIMAAQZcJ9EQhAABBlo7oRCFA
AEGWGcJEIYAAQZXGHkQhwABBlao8RCIAAEGVcnpEIkAAQZT1BUQigABBlEbERCLAAEGT5TBEIwAA
QZRxFUQjQABBlHfORCOAAEGUhT9EI8AAQZSSsEQkAABBlONYRCRAAEGUi/hEJIAAQZRc60QkwABB
k+PxRCUAAEGTtOVEJUAAQZMaT0QlgABBkmTXRCXAAEGSqA1EJgAAQZI9Z0QmQABBkdLDRCaAAEGR
YdpEJsAAQZD9fEQnAABBkJLXRCdAAEGRBX1EJ4AAQZC3nUQnwABBkGm+RCgAAEGQKNhEKEAAQY/n
9EQogABBj1+tRCjAAEGO/lZEKQAAQY6JiEQpQABBjnyNRCmAAEGOKDFEKcAAQY254EQqAABBjQQs
RCpAAEGMdWhEKoAAQYvZqUQqwABBi15dRCsAAEGLAt5EK0AAQYrpxUQrgABBipg6RCvAAEGK0K9E
LAAAQYp43EQsQABBikzzRCyAAEGJ+2VELMAAQYmp2kQtAABBiVIGRC1AAEGIyAVELYAAQYh2eUQt
wABBiBIbRC4AAEGHjl9ELkAAQYcwRkQugABBhyoARC7AAEGGhudELwAAQYaTc0QvQABBhsWiRC+A
AEGGv1xEL8AAQYay0UQwAABBhlr+RDBAAEGGIohEMIAAQYWlEkQwwABBhUb6RDEAAEGE6OFEMUAA
QYSEg0QxgABBhF7gRDHAAEGEDVNEMgAAQYNqOkQyQABBgx70RDKAAEGDEmhEMsAAQYJ1lEQzAABB
gcXvRDNAAEGBSHpEM4AAQYEQBUQzwABBgKVhRDQAAEGAko5ENEAAQYCGA0Q0gABBf/bLRDTAAEF/
lalENQAAQX+VqkQ1QABBf8Y6RDWAAEF/3oJENcAAQX9M0UQ2AABBfxAbRDZAAEF+Wf1ENoAAQX1n
KUQ2wABBfU7hRDcAAEF8BxFEN0AAQXtdF0Q3gABBekXXRDfAAEF5g5FEOAAAQXjBTkQ4QABBeJzj
RDiAAEF45bxEOMAAQXhgL0Q5AABBd+bERDlAAEF4I3lEOYAAQXf/DEQ5wABBd/8MRDoAAEF258tE
OkAAQXZ6hkQ6gABBdjGtRDrAAEF10IxEOwAAQXX0+kQ7QABBdlYbRDuAAEF1Y0ZEO8AAQXXQi0Q8
AABBdjGtRDxAAEF10ItEPIAAQXUmkkQ8wABBdYe0RD0AAEF0rSlEPUAAQXQbdkQ9gABBdGRPRD3A
AEF0oQJEPgAAQXVjR0Q+QABBdbhERD6AAEF2qEJEPsAAQXYeQkQ/AABBdL73RD9AAEFz6a9EP4AA
QXNTI0Q/wABBdLgLREAAAEF00gBEQEAAQXSeFURAgABBdAJWREDAAEF0KUdEQQAAQXRDOkRBQABB
c85sREGAAEFzMq5EQcAAQXLK2URCAABBcfsyREJAAEFyCCtEQoAAQXGgV0RCwABBcNCuREMAAEFw
NPFEQ0AAQW+mLURDgABBbtaGREPAAEFuVLpERAAAQW1eIkREQABBbDOfRESAAEFrIxJERMAAQWp6
WURFAABBasg4REVAAEFpt6tERYAAQWlP10RFwABBaCVVREYAAEFnFMhERkAAQWaf+ERGgABBZU4Q
REbAAEFkn1BERwAAQWRBOERHQABBY8g+REeAAEFj4x9ER8AAQWM72ERIAABBYiUM</set>
      <set id="src_22" fmt="ptset">AAAABnNyY18yMgAAAAAAAAACAAADhcLIAAA9NTh/wsYAADyLZo3CxAAAO2eelMLCAAA9kMMXwsAA
AD2089zCvgAAPh89AcK8AAA+P89OwroAAD4i23zCuAAAPhDDGcK2AAA+AkkvwrQAAD44klnCsgAA
PhRhksKwAAA+CYYkwq4AAD32GHbCrAAAPgmGJMKqAAA94GGZwqgAAD4NJJ7CpgAAPf1VasKkAAA9
vDDUwqIAAD2YAA3CoAAAPWeej8KeAAA9Sqq6wpwAAD2tturCmgAAPZDDGcKYAAA9gkkwwpYAAD08
MNHClAAAPMqqvsKSAAA9nz0BwpAAAD1KqrzCjgAAPR89AMKMAAC8i2aMwooAADwnR9zCiAAAPQZs
BcKGAAA9VxM6woQAAD1x9aPCggAAPaFOa8KAAAA9yaIFwnwAAD3XEznCeAAAPeSEb8J0AAA+Aw+3
wnAAAD3x9aHCbAAAPhCA68JoAAA+CchRwmQAAD4kqrjCYAAAPi6/oMJcAAA+BmwFwlgAAD1JogbC
VAAAPPH1osJQAAA9Lr+gwkwAAD2uv5/CSAAAPfH1ocJEAAA9rr+gwkAAADy8MNPCPAAAvFcTPsI4
AAC7VxMnwjQAALyhTmjCMAAAvCFOacIsAAA9IU5twigAADyvpQnCJAAAPHrrxsIgAAC8lo12whwA
ALx668nCGAAAvQoBrcIUAAC8yLyfwhAAADyWjXbCDAAAPRu+eMIIAAA9KLkDwgQAALANPcvCAAAA
PBu+esH4AAC9G755wfAAALEe5YTB6AAAPOmdtsHgAAA9jsPvwdgAAD3pnbbB0AAAPguFTcHIAAA9
1iXnwcAAAD4Ow/HBuAAAPh79HcGwAAA+CEaqwagAAD3WJefBoAAAPc+oosGYAAA+YdQvwZAAAD50
peHBiAAAPm5f+8GAAAA+euvDwXAAAD6FTUHBYAAAPoCY1cFQAAA+S9+QwUAAAD4WjXbBMAAAPa+l
B8EgAAA84dQrwRAAALzIvKTBAAAAveHUNMDgAAC+HNNcwMAAAL5PAoPAoAAAvm5f+sCAAAC+g7vG
wEAAAL6IcDPAAAAAvobeuL+AAAC+jrYaAAAAAL6YHu8/gAAAvrkN4UAAAAC+xAgxQEAAAL60WXRA
gAAAvqlfI0CgAAC+hU0/QMAAAL5esT9A4AAAvilfJEEAAAC+H/ZMQRAAAL3VSGlBIAAAvU+oqUEw
AAA8m756QUAAAD2iO8BBUAAAPbWzjkFgAAA9tbOOQXAAAD3wGvpBgAAAPemdtkGIAAA9tertQZAA
AD3uX/pBmAAAPg0kn0GgAAA+EEeQQagAAD4c01lBsAAAPgoBrEG4AAA9+uvCQcAAAD3CrhdByAAA
PYhGqkHQAAA9vDDTQdgAAD21s45B4AAAPVyjLEHoAAA8z6ijQfAAAD1CrhdB+AAAPKFObUIAAAA9
URnNQgQAAD3RGc5CCAAAPe7bgkIMAAA9556OQhAAAD3u24FCFAAAPbww1EIYAAA+BeeqQhwAAD4C
SS9CIAAAPiLbe0IkAAA+Jnn2QigAAD44kllCLAAAPkcMQkIwAAA+NPPfQjQAAD5ZJKVCOAAAPlzD
HkI8AAA+YGGZQkAAAD5HDEJCRAAAPh89AUJIAAA9vDDSQkwAAD2fPQFCUAAAPVkkpUJUAAA9yqq7
QlgAAD28MNRCXAAAPf1VakJgAAA+GAAMQmQAAD4fPQFCaAAAPeBhmUJsAAA+BeeqQnAAAD3ZJKVC
dAAAPeBhmkJ4AAA+AkkwQnwAAD5DbcdCgAAAPjiSWUKCAAA+G56HQoQAAD40qcFChgAAPgO7xkKI
AAA+IL8LQooAAD4c01pCjAAAPmUaC0KOAAA+bUivQpAAAD5QpW9CkgAAPljUFUKUAAA+VLzBQpYA
AD44GYBCmAAAPlClcUKaAAA+gE/WQpwAAD6tOJRCngAAPtbIa0KgAAA+8WAEQqIAAD8D8CRCpAAA
PxRNb0KmAAA/IZk7QqgAAD8nvDdCqgAAPzH2hEKsAAA/MvxZQq4AAD84GYBCsAAAPzJjnUKyAAA/
QRdtQrQAAD9N1WdCtgAAP2QAEkK4AAA/dwAUQroAAD+Fc9pCvAAAP5MGJUK+AAA/nW3EQsAAAD+m
7cVCwgAAP6/59kLEAAA/vYxBQsYAAD/LkltCyAAAP9kkpULKAAA/5rbvQswAAD/tgBRCzgAAP/aM
RkLQAABAALPaQtIAAEAHtudC1AAAQBE26ELWAABAGkMaQtgAAEAjwxpC2gAAQC5koELcAABAOFhx
Qt4AAEBD4ZZC4AAAQFCMQkLiAABAXlh0QuQAAEBs0l5C5gAAQHgtL0LoAABAg7vGQuoAAECHYnVC
7AAAQIrwC0LuAABAkHN6QvAAAECVeXNC8gAAQJta+UL0AABAoxL6QvYAAECpkVRC+AAAQKllsEL6
AABArqOSQvwAAEC0pdJC/gAAQLrpiEMAAABAwCdrQwEAAEDFZU5DAgAAQMZ7f0MDAABAyFqHQwQA
AEDI42RDBQAAQMeNOUMGAABAxr/tQwcAAEDEekBDCAAAQMScd0MJAABAxL6vQwoAAEDEekBDCwAA
QMR6QEMMAABAxa4xQw0AAEDIfL9DDgAAQMvUKUMPAABA0F+EQxAAAEDXUsdDEQAAQN6Kd0MSAABA
7UixQxMAAEDy6MNDFAAAQPjKSkMVAABBA/f/QxYAAEEJlJ5DFwAAQQwuhkMYAABBD0q3QxkAAEES
SfRDGgAAQRTyVkMbAABBF4w+QxwAAEEaJiZDHQAAQRtzGUMeAABBILEaQx8AAEEh/6hDIAAAQSOh
3EMhAABBJLipQyIAAEEmaM1DIwAAQSepbEMkAABBKJZoQyUAAEEra0tDJgAAQSyd+EMnAABBLabU
QygAAEEuFlpDKQAAQS3CtUMqAABBLZjkQysAAEEt0KZDLAAAQS36eUMtAABBL0kIQy4AAEEwwWtD
LwAAQTId6UMwAABBMsUyQzEAAEEyxTJDMgAAQTJjnEMzAABBMnGOQzQAAEEy4RNDNQAAQTS7CUM2
AABBNe24QzcAAEE3gftDOAAAQTgpQkM5AABBOYNFQzoAAEE6uHFDOwAAQTt0oUM8AABBPN+SQz0A
AEE/iWtDPgAAQUE1t0M/AABBRGyRQ0AAAEFE3XpDQQAAQUVa8ENCAABBRhchQ0MAAEFHEg1DRAAA
QUecDkNFAABBSKOGQ0YAAEFJ0KFDRwAAQUrwyUNIAABBS9d4Q0kAAEFMCAhDSgAAQUz63ENLAABB
TVv9Q0wAAEFOQqxDTQAAQU9yNUNOAABBULoFQ08AAEFRDwJDUAAAQVJi+ENRAABBUzFeQ1IAAEFT
wxJDUwAAQVSReUNUAABBVVO7Q1UAAEFWUrNDVgAAQVbYQENXAABBWGjqQ1gAAEFZ7XJDWQAAQVqX
a0NaAABBWzVBQ1sAAEFbutFDXAAAQVx9E0NdAABBXZRTQ14AAEFez/9DXwAAQV8Y2UNgAABBYGCq
Q2EAAEFhR1pDYgAAQWHM6ENjAABBYo8pQ2QAAEFjXZFDZQAAQWP7Z0NmAABBZL2qQ2cAAEFlNxRD
aAAAQWW8okNpAABBZcjFQ2oAAEFlvKFDawAAQWWYN0NsAABBZXPJQ20AAEFmu5pDbgAAQWfe/0Nv
AABBaBu1Q3AAAEForWZDcQAAQWgz/ENyAABBaGSLQ3MAAEFo6htDdAAAQWl7zUN1AABBaj4PQ3YA
AEFqhulDdwAAQWr0LkN4AABBbAtuQ3kAAEFrnihDegAAQWueKUN7AABBbAXEQ3wAAEFsj8RDfQAA
QW0y4EN+AABBbggpQ38AAEFtyW1DgAAAQW3V+UOAgABBbdX3Q4EAAEFuOlZDgYAAQW55EkOCAABB
bw+gQ4KAAEFwPLtDgwAAQXESAkODgABBcRIEQ4QAAEFxzjRDhIAAQXIAY0OFAABBcgBhQ4WAAEFx
UL9DhgAAQXGC7UOGgABBcWnWQ4cAAEFyDO9Dh4AAQXIZfEOIAABBcgBkQ4iAAEFyAGRDiQAAQXHO
NEOJgABBcTemQ4oAAEFxqJBDioAAQXGC7kOLAABBcedMQ4uAAEFyDO9DjAAAQXHz1kOMgABBclg1
Q40AAEFycUxDjYAAQXMH2UOOAABBc55nQ46AAEFzRpRDjwAAQXN4w0OPgABBc6ryQ5AAAEF0D1JD
kIAAQXSl30ORAABBdEM8Q5GAAEFze3VDkgAAQXNFsEOSgABBctonQ5MAAEFziOZDk4AAQXNuA0OU
AABBc0WvQ5SAAEFzBnVDlQAAQXLAwkOVgABBczBHQ5YAAEFzNi5DloAAQXJrgkOXAABBcQGaQ5eA
AEFwYl5DmAAAQXAodkOYgABBb4k5Q5kAAEFvI+RDmYAAQW6mO0OaAABBbpctQ5qAAEFu02ZDmwAA
QW+WfUObgABBb9U5Q5wAAEFvxYtDnIAAQW75q0OdAABBbnw1Q52AAEFtz7NDngAAQW7TZkOegABB
bXkhQ58AAEFtD79Dn4AAQW1bBUOgAABBbdN2Q6CAAEFuWvRDoQAAQW6mPEOhgABBbnw3Q6IAAEFu
bIdDooAAQW7KoEOjAABBbc+zQ6OAAEFsxRdDpAAAQWwI50OkgABBav5MQ6UAAEFrLVdDpYAAQWs9
CEOmAABBa0y3Q6aAAEFrmyFDpwAAQWtcZEOngABBa5sdQ6gAAEFq3u1DqIAAQWstV0OpAABBa4tw
Q6mAAEFsCOVDqgAAQWzmgEOqgABBbGOVQ6sAAEFsghZDq4AAQWwCLEOsAABBbER+Q6yAAEFsMa1D
rQAAQWx89UOtgABBbESAQ64AAEFsRIBDroAAQWwxrUOvAABBa7p9Q6+AAEFrTvRDsAAAQWr1V0Ow
gABBagxXQ7EAAEFqHkNDsYAAQWpCG0OyAABBaXleQ7KAAEFp/RtDswAAQWtO9EOzgABBa/BDQ7QA
AEFs2UNDtIAAQWzrL0O1AABBbaoQQ7WAAEFuLcpDtgAAQW2270O2gABBbHn7Q7cAAEFrjEVDt4AA
QWsVaEO4AABBaiezQ7iAAEFqv5JDuQAAQWqv5EO5gABBaoDXQ7oAAEFrUypDuoAAQWy1aUO7AABB
bLVpQ7uAAEFtnQdDvAAAQW3dI0O8gABBbGojQ70AAEFs0E1DvYAAQWtZ/EO+AABBa3bwQ76AAEFq
QhtDvwAAQWvNy0O/gABBaz0JQ8AAAEFsmHZDwIAAQW3W8EPBAABBbvh2Q8GAAEFv/QlDwgAAQXBT
4kPCgABBcMeyQ8MAAEFvpixDw4AAQW8yXkPEAABBbr6MQ8SAAEFuoZpDxQAAQW+mLEPFgABBb4k5
Q8YAAEFylvBDxoAAQXD8WUPHAABBcWL9Q8eAAEFw2iBDyAAAQXFAxkPIgABBcxRlQ8kAAEFylvBD
yYAAQXMUZUPKAABBc3J9Q8qAAEFyuSdDywAAQXHawEPLgABBcY94Q8wAAEFuLcxDzIAAQW6UcUPN
AABBb4P2Q82AAEFv6pxDzgAAQXF1akPOgABBciMgQ88AAEFy7cxDz4AAQXJdCkPQAABBciMhQ9CA
AEFxHo9D0QAAQXA28EPRgABBcMB3Q9IAAEFwwHdD0oAAQXE97EPTAABBc36PQ9OAAEFy9QhD1AAA
QXJYNEPUgABBcbthQ9UAAEFxu2FD1YAAQXGcBEPWAABBcP8wQ9aAAEFylu9D1wAAQXNTIEPXgABB
c4jlQ9gAAEF0jMdD2IAAQXU8bEPZAABBdrTPQ9mAAEF3S1xD2gAAQXdGp0PagABBd5sPQ9sAAEF2
081D24AAQXX2ZkPcAABBdhoSQ9yAAEF3S11D3QAAQXhlpkPdgABBeSHYQ94AAEF4sOtD3oAAQXjp
YEPfAABBeQ8DQ9+AAEF41pBD4AAAQXkPBUPggABBeSHWQ+EAAEF3mhFD4YAAQXcxL0PiAABBdn0t
Q+KAAEF2GvxD4wAAQXbO/UPjgABBditZQ+QAAEF2bM5D5IAAQXYKnUPlAABBdju1Q+WAAEF1h7ND
5gAAQXY7tUPmgABBdu+4Q+cAAEF277lD54AAQXcQckPoAABBdwAWQ+iAAEF3nOlD6QAAQXec6EPp
gABBeOY/Q+oAAEF32TpD6oAAQXi0rkPrAABBd/sAQ+uAAEF3LyFD7AAAQXYU2EPsgABBdUj4Q+0A
AEF1KZhD7YAAQXS700PuAABBdQo9Q+6AAEF1RkBD7wAAQXWHtUPvgABBdWV6Q/AAAEF1qelD8IAA
QXX/c0PxAABBdZgRQ/GAAEF1VpxD8gAAQXQxiUPygABBc2Q8Q/MAAEFzcn9D84AAQXPgREP0AABB
c8DnQ/SAAEFzYtBD9QAAQXMEt0P1gABBcrZNQ/YAAEFySIdD9oAAQXF8p0P3AABBcN0aQ/eAAEFw
m6ZD+AAAQXA5dUP4gABBcCkYQ/kAAEFwDNND+YAAQW/7t0P6AABBbvsXQ/qAAEFw3RpD+wAAQXE/
SkP7gABBcXBhQ/wAAEFxHo9D/IAAQXGAv0P9AABBcP3TQ/2AAEFxDuBD/gAAQXEej0P+gABBcbth
Q/8AAEFxDuBD/4AAQW/3/UQAAABBbzOdRABAAEFuLcpEAIAAQW2ag0QAwABBbUixRAEAAEFuDRFE
AUAAQW5vQEQBgABBbqBYRAHAAEFub0BEAgAAQW4ty0QCQABBbbs9RAKAAEFstWpEAsAAQWxC3UQD
AABBbKW7RANAAEFtMt9EA4AAQWzFF0QDwABBbKW7RAQAAEFtIzBEBEAAQWzkdEQEgABBbKW7RATA
AEFsxRhEBQAAQWylDUQFQABBbMUYRAWAAEFsR6NEBcAAQWw380QGAABBa5sgRAZAAEFrHalEBoAA
QWrun0QGwABBbC3qRAcAAEFrl11EB0AAQWtbJEQHgABBbAe0RAfAAEFsFixECAAAQWxQFEQIQABB
bCSmRAiAAEFrS4JECMAAQWpG70QJAABBag0HRAlAAEFpfEVECYAAQWl8RUQJwABBaeGaRAoAAEFq
VWlECkAAQWsDIEQKgABBaz0HRArAAEFrPQdECwAAQWs9B0QLQABBaz0HRAuAAEFrISZEC8AAQWsh
JkQMAABBa3TLRAxAAEFqzYJEDIAAQWsvlkQMwABBat7wRA0AAEFrZV1EDUAAQWxJ4EQNgABBbC7+
RA3AAEFr0OZEDgAAQWux10QOQABBa4roRA6AAEFqoUpEDsAAQWq7P0QPAABBanpZRA9AAEFqlE9E
D4AAQWuX4kQPwABBa5shRBAAAEFsHBJEEEAAQWwkpkQQgABBbKbvRBDAAEFsbQdEEQAAQWwzIEQR
QABBbOKTRBGAAEFsiD9EEcAAQW1bBkQSAABBbh69RBJAAEFuPNpEEoAAQW2IMUQSwABBbaZNRBMA
AEFteSBEE0AAQWzilEQTgABBbC3qRBPAAEFsN/REFAAAQWwyf0QUQABBbUKNRBSAAEFtA9NEFMAA
QW1SPEQVAABBbbBURBVAAEFuDm9EFYAAQW7p/UQVwABBbqBZRBYAAEFub0BEFkAAQW6P+kQWgABB
brCzRBbAAEFuHW1EFwAAQW38skQXQABBbVkNRBeAAEFtwANEF8AAQW1h7EQYAABBbROBRBhAAEFt
Qo9EGIAAQW0Tg0QYwABBbGcARBkAAEFryixEGUAAQWwoREQZgABBa4txRBnAAEFqz0BEGgAAQWrK
ekQaQABBalftRBqAAEFpxKREGsAAQWpen0QbAABBahovRBtAAEFpbxpEG4AAQWjmPUQbwABBaMQG
RBwAAEFpO8lEHEAAQWqpwEQcgABBafW9RBzAAEFpk49EHQAAQWmDL0QdQABBaCuIRB2AAEFnd4dE
HcAAQWaiy0QeAABBZg+ERB5AAEFlfDxEHoAAQWWc+EQewABBZh/gRB8AAEFm0+NEH0AAQWaVKEQf
gABBZdj4RB/AAEFkxPJEIAAAQWTyHUQgQABBZbJeRCCAAEFlW4FEIMAAQWRz4kQhAABBZIJeRCFA
AEFj8ZlEIYAAQWMJ+0QhwABBYz2DRCIAAEFjPYNEIkAAQWMJ+0QigABBYzVpRCLAAEFieTdEIwAA
QWHLgUQjQABBYcuARCOAAEFh8kpEI8AAQWF52kQkAABBYt6MRCRAAEFjJu9EJIAAQWNg1kQkwABB
Yxh1RCUAAEFi0BREJUAAQWJqvkQlgABBYaASRCXAAEFgfoxEJgAAQV9OjkQmQABBXxSlRCaAAEFe
g+FEJsAAQV7gpEQnAABBXn8PRCdAAEFeK2tEJ4AAQV7Ss0QnwABBXoz/RCgAAEFeR0xEKEAAQV2g
BUQogABBXZIURCjAAEFdFJ9EKQAAQV1gSkQpQABBXFNzRCmAAEFbVAtEKcAAQVthfkQqAABBW27u
RCpAAEFcRgFEKoAAQVzMbUQqwABBXNneRCsAAEFb5+lEK0AAQVvNB0QrgABBW27uRCvAAEFbHkdE
LAAAQVrALkQsQABBWm+IRCyAAEFZOl1ELMAAQViLm0QtAABBWAUxRC1AAEFWmkBELYAAQVWNaEQt
wABBVMd8RC4AAEFTdgpELkAAQVLNUUQugABBUiOpRC7AAEFRWgdELwAAQVGdPUQvQABBUZ0/RC+A
AEFSmWdEL8AAQVJ/cUQwAABBUsBVRDBAAEFTdglEMIAAQVN2CEQwwABBVOFxRDEAAEFWaPVEMUAA
QVcMDkQxgABBV3BuRDHAAEFX+m9EMgAAQVc+P0QyQABBVyUmRDKAAEFW/4FEMsAAQVbAx0QzAABB
VlxqRDNAAEFWBJZEM4AAQVYRI0QzwABBVaA5RDQAAEFVk61ENEAAQVVIZkQ0gABBVQmrRDTAAEFU
DsBENQAAQVPDekQ1QABBU0YCRDWAAEFTLOxENcAAQVM5dkQ2AABBUxPTRDZAAEFTLOtENoAAQVMg
YUQ2wABBU53WRDcAAEFTkUtEN0AAQVN4NEQ3gABBUxPTRDfAAEFSidFEOAAAQVHmuUQ4QABBUnC6
RDiAAEFSSxdEOMAAQVKWXkQ5AABBUn1GRDlAAEFRddBEOYAAQVDfQUQ5wABBUKCHRDoAAEFQk/tE
OkAAQU/Xy0Q6gABBT+RXRDrAAEFPf/dEOwAAQU9zbEQ7QABBTw8NRDuAAEFOniNEO8AAQU4tOUQ8
AABBTTJNRDxAAEFM5wZEPIAAQUyCqkQ8wABBTDdiRD0AAEFMsgNEPUAAQU0rbEQ9gABBTOKURD3A
AEFMLHVEPgAAQUtVjkQ+QABBS0kCRD6AAEFK8S5EPsAAQUsv60Q/AABBSplcRD9AAEFKAs9EP4AA
QUoPXEQ/wABBSV+2REAAAEFJIPxEQEAAQUlTKkRAgABBSV+2REDAAEFJt4lEQQAAQUm3iURBQABB
SV+2REGAAEFJX7VEQcAAQUkUcERCAABBSS2GREJAAEFIim5EQoAAQUe1JURCwABBSAz5REMAAEFH
2slEQ0AAQUgM90RDgABBR5wOREPAAEFHUMZERAAAQUh1qkREQABBSKmURESAAEFH8+FERMAAQUdy
FkRFAABBRnt/REVAAEFFHRNERYAAQUSbSERFwABBRFpkREYAAEFEM3VERkAAQUPYnERGgABBQyLn
REbAAEFCyA1ERwAAQUJTP0RHQABBQocpREeAAEFCUz5ER8AAQUH4ZERIAABBQZCP</set>
      <set id="src_12" fmt="ptset">AAAABnNyY18xMgAAAAAAAAACAAADhcLIAAA+WWSKwsYAAD4vpQnCxAAAPiY8M8LCAAA+DSSewsAA
AD2WjXXCvgAAPUi8ncK8AAA9XKMrwroAAD1pnbbCuAAAPaI7vsK2AAA9wq4XwrQAAD4ouQLCsgAA
PllkicKwAAA+X+HOwq4AAD5pnbbCrAAAPlyjLMKqAAA+Zl8VwqgAAD4/b3bCpgAAPgHJZcKkAAA9
vDDSwqIAAD21s4zCoAAAPa82SMKeAAA9vDDSwpwAAD3khG/CmgAAPhCA68KYAAA+DSSfwpYAAD3r
PQfClAAAPXH1ocKSAAA9cfWiwpAAAD1/ZtXCjgAAPbV4OcKMAAA9tXg5wooAAD2GbAPCiAAAPaFO
a8KGAAA9rzZJwoQAAD2ouQTCggAAPfAa/MKAAAA+NbONwnwAAD5WJefCeAAAPllkicJ0AAA+Qq4Z
wnAAAD4VQTXCbAAAPghGq8JoAAA+AcllwmQAAD4FCAjCYAAAPdYl58JcAAA9tbOOwlgAAD2ByWbC
VAAAPdcTO8JQAAA95IRuwkwAAD3JogbCSAAAPbV4OsJEAAA9mpXSwkAAAD0uv57CPAAAPTww0sI4
AAA9Lr+gwjQAAD2aldHCMAAAPgZsBcIsAAA+KAcGwigAAD4XOYXCJAAAPhPdOMIgAAA+IU5rwhwA
AD3x9aLCGAAAPfH1osIUAAA90FqhwhAAAD3rPQnCDAAAPd3L1cIIAAA9vDDVwgQAAD28MNHCAAAA
PeSEbsH4AAA9/2bVwfAAAD21s43B6AAAPYHJZMHgAAA8T6ijwdgAADvPqKHB0AAAPU+oocHIAAA9
Qq4YwcAAAD2iO7/BuAAAPVyjLMGwAAA9XKMswagAAD1pnbfBoAAAPSi5A8GYAAA9jsPvwZAAAD2j
GT7BiAAAPbXq7sGAAAA9nNNbwXAAAD2WjXXBYAAAPW5f+8FQAAA8+uvCwUAAAD0WjXXBMAAAPBaN
ecEgAAA9SLycwRAAAD3CdrnBAAAAPZaNdcDgAAA9kEeQwMAAAD3CdrbAoAAAPbWzj8CAAAA9dphC
wEAAAD12mEDAAAAAPai5A7+AAAA9NbOOAAAAADzpnbc/gAAAvE+opEAAAAC8m756QEAAALvPqKNA
gAAAPBu+fECgAAA9T6iiQMAAAD3VSGZA4AAAPbww00EAAAA+A7vHQRAAAD4TaoNBIAAAPhmwaUEw
AAA+Bt66QUAAAD28MNNBUAAAPbww00FgAAA9qV8jQXAAAD4Du8dBgAAAPf0VhkGIAAA+AcllQZAA
AD4bvnlBmAAAPh79HUGgAAA+K/emQagAAD4iO79BsAAAPjJ060G4AAA96Z23QcAAAD4bvnpByAAA
PfAa/UHQAAA90FqgQdgAAD4NJJ5B4AAAPf9m00HoAAA+ONSGQfAAAD4yG+tB+AAAPh3yH0IAAAA+
Aw+3QgQAAD28MNNCCAAAPcLpbUIMAAA9rr+gQhAAAD2oBwZCFAAAPgZsBUIYAAA9/2bVQhwAAD34
rjtCIAAAPhqV0kIkAAA91xM5QigAAD2oBwZCLAAAPZPdOEIwAAA9SaIGQjQAAD1x9aJCOAAAPagH
BkI8AAA+HfIfQkAAAD41eDlCRAAAPhPdOEJIAAA9/2bWQkwAAD3rPQhCUAAAPf9m00JUAAA90Fqg
QlgAAD3QWqBCXAAAPcLpbUJgAAA9vDDSQmQAAD2EbjVCaAAAPY0knkJsAAA9qAcFQnAAAD3C6W1C
dAAAPgZsBEJ4AAA+Aw+4QnwAAD3s+xxCgAAAPhXbB0KCAAA+FdsHQoQAAD4V2wdChgAAPirEAkKI
AAA+NKnAQooAAD4WjXVCjAAAPjgZgEKOAAA+RL6tQpAAAD5aIVFCkgAAPo9iJ0KUAAA+oPPdQpYA
AD65tuxCmAAAPuLvlUKaAAA+6z0HQpwAAD7gKxpCngAAPuW0EUKgAAA+4mq+QqIAAD73ABVCpAAA
PwXKtkKmAAA/EBViQqgAAD8gQZVCqgAAPx8hwkKsAAA/L7yoQq4AAD88MNRCsAAAP0zLuEKyAAA/
Ti33QrQAAD9KBz5CtgAAP11mnUK4AAA/ZbQRQroAAD907LhCvAAAP4UOhUK+AAA/i6w9QsAAAD+Y
K3tCwgAAP5jnrELEAAA/obn2QsYAAD+vsZVCyAAAP7/dyELKAAA/0j6MQswAAD/jJu5CzgAAP/Ee
j0LQAABAAEdJQtIAAEAHQxhC1AAAQA4+6ELWAABADrYZQtgAAEAVxLdC2gAAQBzTW0LcAABAJRZC
Qt4AAEAvEllC4AAAQDequkLiAABAQSq7QuQAAEBIZ7BC5gAAQFX5+0LoAABAX3n7QuoAAEBtgBVC
7AAAQHhbhELuAABAgdVgQvAAAECH8M5C8gAAQI0knkL0AABAkeSfQvYAAECXjD5C+AAAQJyGJUL6
AABAoNJWQvwAAECjwxpC/gAAQKlqukMAAABAsKevQwEAAEC1235DAgAAQLsPTEMDAABAv89OQwQA
AEDEG35DBQAAQMpDVkMGAABA0FqgQwcAAEDVL09DCAAAQNlir0MJAABA3ZYPQwoAAEDf3llDCwAA
QOFQdEMMAABA6r+SQw0AAEDygyBDDgAAQPcAFEMPAABA/hWPQxAAAEEAZqVDEQAAQQHK9EMSAABB
A2FyQxMAAEEF2cRDFAAAQQgGz0MVAABBCaxcQxYAAEEK6IRDFwAAQQx/AkMYAABBDWDWQxkAAEEM
93RDGgAAQQ4MPEMbAABBD3YlQxwAAEEQT0lDHQAAQRFT3EMeAABBEX9KQx8AAEEQ4AxDIAAAQRE2
50MhAABBEh6GQyIAAEESZudDIwAAQRMjGUMkAABBFPeBQyUAAEEVpkFDJgAAQRbo3kMnAABBFzmG
QygAAEEXl55DKQAAQRhusUMqAABBGecSQysAAEEbRJJDLAAAQRvYcEMtAABBG+XgQy4AAEEcKRVD
LwAAQRx5vUMwAABBG5U5QzEAAEEa2QhDMgAAQRj0pkMzAABBGGXhQzQAAEEYS+xDNQAAQRf5S0M2
AABBGX43QzcAAEEahbBDOAAAQRtB4EM5AABBHBcpQzoAAEEciBJDOwAAQR0FiUM8AABBHN/lQz0A
AEEdzkZDPgAAQR4mGkM/AABBHxR5Q0AAAEEfX79DQQAAQR7u1UNCAABBH1+/Q0MAAEEf0KpDRAAA
QR/EH0NFAABBH7eSQ0YAAEEgpfJDRwAAQSEW3ENIAABBId+aQ0kAAEEiaZpDSgAAQSMyV0NLAABB
I7xZQ0wAAEEjiipDTQAAQSO8WkNOAABBIwy0Q08AAEEigrNDUAAAQSLahkNRAABBIrTiQ1IAAEEi
5xJDUwAAQSNX+0NUAABBI3ESQ1UAAEEj4fxDVgAAQSRr/kNXAABBJKq6Q1gAAEEk0FxDWQAAQSWl
pENaAABBJdfTQ1sAAEEl5F9DXAAAQSWAAUNdAABBJTS6Q14AAEEk0FxDXwAAQSXLR0NgAABBJuvX
Q2EAAEEnQ6pDYgAAQSc3HkNjAABBJqCQQ2QAAEEmh3dDZQAAQSebfENmAABBKB1EQ2cAAEEouQND
aAAAQSkG4kNpAABBKQbiQ2oAAEEoeB9DawAAQSgUeENsAABBJxURQ20AAEEmxGlDbgAAQSaOpUNv
AABBJiMaQ3AAAEEmoJFDcQAAQSbKYkNyAABBJqCRQ3MAAEEl61hDdAAAQSWXtEN1AABBJXViQ3YA
AEEkuTJDdwAAQSRw0UN4AABBJChwQ3kAAEEkC3tDegAAQSScP0N7AABBJRAPQ3wAAEElHolDfQAA
QSWvS0N+AABBJcw/Q38AAEEldWJDgAAAQSWg0UOAgABBJaDRQ4EAAEEl96xDgYAAQSXMP0OCAABB
Jdq5Q4KAAEElqqpDgwAAQSVQVEODgABBJQUNQ4QAAEEk1+NDhIAAQSSquEOFAABBJQUNQ4WAAEEl
FBxDhgAAQSWbnEOGgABBJRQbQ4cAAEEj7ohDh4AAQSQ88UOIAABBJHusQ4iAAEEjYWNDiQAAQSMy
VkOJgABBI2FkQ4oAAEEjYWNDioAAQSPe2UOLAABBJItbQ4uAAEEmA75DjAAAQSawP0OMgABBJmHV
Q40AAEEllfdDjYAAQSUI0UOOAABBJVc7Q46AAEEmqppDjwAAQScT/EOPgABBJzIYQ5AAAEEn9dFD
kIAAQSgT7UORAABBKFAlQ5GAAEEoR/1DkgAAQSixrkOSgABBKICWQ5MAAEEpNhVDk4AAQSjPbkOU
AABBKRPdQ5SAAEEp4SpDlQAAQSsbokOVgABBKRPeQ5YAAEEpRPRDloAAQSe8NkOXAABBJ4vNQ5eA
AEEm/qlDmAAAQSawP0OYgABBJx4GQ5kAAEEn2jZDmYAAQSg4T0OaAABBKB5mQ5qAAEEnSapDmwAA
QSa2Y0ObgABBJjN4Q5wAAEEmIxpDnIAAQSXRSEOdAABBJYkhQ52AAEElRLJDngAAQSPdbEOegABB
IxAgQ58AAEEjQ3JDn4AAQSMhO0OgAABBIqL1Q6CAAEEj06VDoQAAQSOjQUOhgABBI+6IQ6IAAEEj
RShDooAAQSJjVEOjAABBIUMaQ6OAAEEg891DpAAAQSC/CkOkgABBIP3FQ6UAAEEhufVDpYAAQSFh
Z0OmAABBIuvFQ6aAAEEiGA1DpwAAQSCaI0OngABBICtwQ6gAAEEdN7dDqIAAQR1txEOpAABBHcSg
Q6mAAEEhYxpDqgAAQSItxUOqgABBI+APQ6sAAEEk5KFDq4AAQSfaN0OsAABBKtCvQ6yAAEEtnzpD
rQAAQTE7E0OtgABBOGSBQ64AAEE53OFDroAAQTrXz0OvAABBO5QAQ6+AAEE7oBBDsAAAQTsj/UOw
gABBOauZQ7EAAEE6CrtDsYAAQTfkokOyAABBNdt+Q7KAAEE0nQJDswAAQTFE2UOzgABBMB0eQ7QA
AEEvKyhDtIAAQS19AkO1AABBLM1eQ7WAAEEs27VDtgAAQSvO3UO2gABBKlZ6Q7cAAEEpSaJDt4AA
QSdpTUO4AABBJwTvQ7iAAEEm0r5DuQAAQSc3HkO5gABBJod5Q7oAAEEnswNDuoAAQSYjGkO7AABB
Ja17Q7uAAEEkNRtDvAAAQSMDS0O8gABBI0tuQ70AAEEiAIhDvYAAQSIFPUO+AABBIgU8Q76AAEEh
ClBDvwAAQSCl8kO/gABBIYroQ8AAAEEiKKhDwIAAQSF3ikPBAABBIPK0Q8GAAEEhHvpDwgAAQSB9
AkPCgABBIKSgQ8MAAEEiiPdDw4AAQSK04UPEAABBIltEQ8SAAEEiE5NDxQAAQSFgWEPFgABBIBB9
Q8YAAEEfrk1DxoAAQSCDCUPHAABBIM65Q8eAAEEgj/1DyAAAQR9mBUPIgABBHop4Q8kAAEEemiZD
yYAAQR4sX0PKAABBHX/cQ8qAAEEcpbtDywAAQRwt+UPLgABBG8dTQ8wAAEEb6ltDzIAAQRwONEPN
AABBHCAgQ82AAEEcMgtDzgAAQRyLqUPOgABBHIupQ88AAEEcICBDz4AAQRta+kPQAABBGoJEQ9CA
AEEb2G9D0QAAQRytLEPRgABBHO6hQ9IAAEEc01pD0oAAQRyUoEPTAABBHSHFQ9OAAEEdYH9D1AAA
QR2fO0PUgABBHTFzQ9UAAEEdAmdD1YAAQRwHfEPWAABBGzubQ9aAAEEaf2lD1wAAQRqPGEPXgABB
Gt2DQ9gAAEEbFA9D2IAAQRv3zUPZAABBHBcqQ9mAAEEcrS1D2gAAQR1xikPagABBHXGKQ9sAAEEd
cYtD24AAQR0wFkPcAABBHVDQQ9yAAEEgQZRD3QAAQR+yMkPdgABBH2qCQ94AAEEfdEdD3oAAQR9S
D0PfAABBH3RHQ9+AAEEfvqhD4AAAQR+d70PggABBIAAfQ+EAAEEflRJD4YAAQR/EHkPiAABBHydL
Q+KAAEEdkkZD4wAAQR2EJEPjgABBHYQkQ+QAAEEdhpVD5IAAQR0JH0PlAABBHT7kQ+WAAEEeBAtD
5gAAQR5LvEPmgABBHl2oQ+cAAEEepvtD54AAQR9SD0PoAABBH7i1Q+iAAEEgynFD6QAAQSD1lUPp
gABBIamXQ+oAAEEhufVD6oAAQSGZOkPrAABBIXiAQ+uAAEEhylND7AAAQSJdmkPsgABBIr/KQ+0A
AEEi8OND7YAAQSKfD0PuAABBIo6yQ+6AAEEhyaRD7wAAQSCjw0PvgABBIBB7Q/AAAEEfL9hD8IAA
QR6V30PxAABBHZU/Q/GAAEEdzkZD8gAAQRzlR0PygABBHNNbQ/MAAEEcwW5D84AAQRzlR0P0AABB
G+tBQ/SAAEEcEOND9QAAQRv+EkP1gABBHFXlQ/YAAEEbbOVD9oAAQRwc3kP3AABBG9hvQ/eAAEEb
x1ND+AAAQRw/FkP4gABBHFAxQ/kAAEEcx/RD+YAAQR1Ac0P6AABBHTAWQ/qAAEEdf95D+wAAQR1Q
0EP7gABBHerKQ/wAAEEd++ZD/IAAQR3Ik0P9AABBH1x5Q/2AAEEfvqhD/gAAQSFTT0P+gABBIg+A
Q/8AAEEiZQtD/4AAQSKHQUQAAABBIuCDRABAAEEiXZlEAIAAQSLghUQAwABBIekDRAEAAEEitOJE
AUAAQSMyV0QBgABBI+6IRAHAAEEka/1EAgAAQSMBP0QCQABBIwFARAKAAEEinxBEAsAAQSH7a0QD
AABBIftrRANAAEEiLIJEA4AAQSHasUQDwABBIXiARAQAAEEhR2hEBEAAQSH4sEQEgABBIfixRATA
AEEiVshEBQAAQSNhY0QFQABBI2NvRAWAAEEj5llEBcAAQSRIiUQGAABBJMtzRAZAAEEkmlxEBoAA
QSPFn0QGwABBIo6zRAcAAEEiTT1EB0AAQSNjb0QHgABBI2NvRAfAAEEke61ECAAAQSTpdEQIQABB
JS0CRAiAAEEkqrlECMAAQSTHrEQJAABBJMesRAlAAEElWG9ECYAAQSVYcEQJwABBJXViRAoAAEEl
dWJECkAAQSWlpEQKgABBJNSJRArAAEElUFRECwAAQSSMnEQLQABBJObyRAuAAEEl19NEC8AAQSWb
m0QMAABBJfXxRAxAAEEmQTdEDIAAQSZdAkQMwABBJ4xtRA0AAEEnIwxEDUAAQSbXxEQNgABBJkE2
RA3AAEEmQTZEDgAAQSXm40QOQABBJebjRA6AAEEnDldEDsAAQSa/7UQPAABBJ1zCRA9AAEEnLbVE
D4AAQSbPnUQPwABBJeRgRBAAAEEnfV9EEEAAQSa5qEQQgABBJubTRBDAAEEnMhhEEQAAQSduUUQR
QABBJ25SRBGAAEEnIwxEEcAAQSZuYUQSAABBJebhRBJAAEEmFAxEEoAAQSaMfUQSwABBJ4xuRBMA
AEEojF9EE0AAQSmbXUQTgABBKdeWRBPAAEEpXyREFAAAQSluMkQUQABBKiLcRBSAAEEseHFEFMAA
QS2ocUQVAABBL3euRBVAAEExG35EFYAAQTLH/EQVwABBM4u0RBYAAEEzMWBEFkAAQTNAbUQWgABB
MgRERBbAAEExbbdEFwAAQTATcUQXQABBME5pRBeAAEEtuTtEF8AAQSwEoEQYAABBKuaURBhAAEEo
ZiZEGIAAQShXrEQYwABBKAsBRBkAAEEnqW1EGUAAQSb6LkQZgABBJaogRBnAAEEkCWpEGgAAQSLU
P0QaQABBIk3SRBqAAEEi+pVEGsAAQSMIhUQbAABBIpkARBtAAEEiYT5EG4AAQSHxuUQbwABBIS6O
RBwAAEEgJbJEHEAAQR/74UQcgABBH1SYRBzAAEEeS7tEHQAAQR34GEQdQABBHYiTRB2AAEEc/SxE
HcAAQR1rs0QeAABBHXklRB5AAEEcjadEHoAAQRwCQEQewABBGzEnRB8AAEEabf5EH0AAQRmc5EQf
gABBGZzkRB/AAEEZSUBEIAAAQRj1nEQgQABBGPWcRCCAAEEYhhdEIMAAQRf6sUQhAABBF97PRCFA
AEEXYVlEIYAAQRa6EUQhwABBF7esRCIAAEEWQi1EIkAAQRW6r0QigABBFRUURCLAAEEVFRREIwAA
QRVRTkQjQABBFX54RCOAAEEVYFtEI8AAQRXn2kQkAABBFdjMRCRAAEEWardEJIAAQRVBr0QkwABB
FQntRCUAAEEU0itEJUAAQRRwl0QlgABBFPv8RCXAAEEVXZFEJgAAQRSMd0QmQABBFFS1RCaAAEET
u15EJsAAQRM96EQnAABBEvg1RCdAAEESlp9EJ4AAQRHFhUQnwABBEkL8RCgAAEES0GBEKEAAQRHr
20QogABBEYBSRCjAAEERL6tEKQAAQRD55kQpQABBENGSRCmAAEEQ0ZJEKcAAQRCA60QqAABBETLq
RCpAAEERC/pEKoAAQRBJTEQqwABBEElMRCsAAEEQFWJEK0AAQQ/Hg0QrgABBEAhnRCvAAEEQL1ZE
LAAAQQ+6iEQsQABBDrb1RCyAAEEOTyFELMAAQQ3nTEQtAABBDMnFRC1AAEEL4CdELYAAQQt4U0Qt
wABBC3hTRC4AAEEL7SFELkAAQQz9rkQugABBDWWCRC7AAEENS45ELwAAQQ0KqUQvQABBC3hTRC+A
AEELhU1EL8AAQQtRYkQwAABBCwODRDBAAEEKgbpEMIAAQQoM60QwwABBCnTARDEAAEEK9olEMUAA
QQtEaEQxgABBC1uVRDHAAEELrD1EMgAAQQvGMkQyQABBC59CRDKAAEELHXlEMsAAQQusPUQzAABB
DCEMRDNAAEEMldpEM4AAQQxh8UQzwABBDCELRDQAAEEL+hxENEAAQQwUEUQ0gABBCzdtRDTAAEEL
EH5ENQAAQQqOtUQ1QABBCibgRDWAAEEKdL9ENcAAQQq1pEQ2AABBCsKfRDZAAEELA4NENoAAQQrp
jkQ2wABBCvaJRDcAAEEKwp9EN0AAQQoz2kQ3gABBCSNORDfAAEEIXWFEOAAAQQkMIUQ4QABBCKCX
RDiAAEEH8ddEOMAAQQddDUQ5AABBB2oIRDlAAEEHdwJEOYAAQQgSwUQ5wABBB97XRDoAAEEG9ThE
OkAAQQcCM0Q6gABBBoBqRDrAAEEGjWREOwAAQQanWkQ7QABBBvU5RDuAAEEGtFREO8AAQQbOSUQ8
AABBBrRURDxAAEEGTIBEPIAAQQYLm0Q8wABBBeWZRD0AAEEGG11EPUAAQQb/4kQ9gABBBrysRD3A
AEEHUIlEPgAAQQaG50Q+QABBBqHJRD6AAEEFeg9EPsAAQQTzo0Q/AABBA7j+RD9AAEEERGREP4AA
QQSYCEQ/wABBBMHaREAAAEEEpfhEQEAAQQRuNURAgABBA50cREDAAEEDZVlEQQAAQQLn40RBQABB
AufjREGAAEEDO4hEQcAAQQNlWURCAABBA/6wREJAAEEEz8pEQoAAQQUHjURCwABBBa7VREMAAEEE
+ZxEQ0AAQQTB2URDgABBA6sMREPAAEEDEbVERAAAQQJAnEREQABBAez4RESAAEECCNlERMAAQQHf
B0RFAABBAW+BREVAAEEB0RdERYAAQQIWyURFwABBAtnzREYAAEECsZ9ERkAAQQIrM0RGgABBAW8D
REbAAEEA6JdERwAAQQA51kRHQABBAFS5REeAAED/MRBER8AAQP4JVURIAABA/JD2</set>
      <set id="src_021" fmt="ptset">AAAAB3NyY18wMjEAAAAAAAAAAgAAA4XCyAAAPiMZP8LGAAA+E2qDwsQAAD3668TCwgAAPcJ2usLA
AAA96BoVwr4AAD4ZsGfCvAAAPhBHkMK6AAA+Bt65wrgAAD2c01nCtgAAPdVIZsK0AAA+A7vGwrIA
AD4e/RzCsAAAPi82ScKuAAA+Rey5wqwAAD4vNknCqgAAPghGqsKoAAA9rzZJwqYAAD3coyvCpAAA
PZVBNsKiAAA9wq4YwqAAAD28MNPCngAAPf0VhMKcAAA98Br8wpoAAD3WJefCmAAAPguFTMKWAAA+
CEaqwpQAAD3pnbfCkgAAPemdtcKQAAA+EgKTwo4AAD4VQTTCjAAAPgHJZsKKAAA+BQgJwogAAD3C
rhjChgAAPcKuGMKEAAA9m755woIAAD1PqKTCgAAAPU+oocJ8AAA9NbOOwngAAD1coyzCdAAAPY7D
78JwAAA9aZ22wmwAADzpnbnCaAAAPRu+ecJkAAA9gclmwmAAAD2ouQTCXAAAPdYl6MJYAAA91iXn
wlQAAD3PqKPCUAAAPemdtcJMAAA9T6iiwkgAAD1CrhjCRAAAPU+oocJAAAA86Z22wjwAADybvnrC
OAAAPRPdOMI0AAA9T6igwjAAAD0bvnnCLAAAPLWzi8IoAAA8G752wiQAALyByWTCIAAAPIHJaMIc
AAA8tbOPwhgAADzpnbrCFAAAPLWzjcIQAAA7z6inwgwAADzpnbXCCAAAPE+op8IEAAA9oju+wgAA
AD3JK13B+AAAPdyjLcHwAAA9yStdwegAAD2ByWbB4AAAPE+on8HYAAC7z6imwdAAALyByWPByAAA
vQHJZsHAAAA8tbORwbgAADybvnjBsAAAPM+oocGoAAA8tbONwaAAADxPqKTBmAAAPZu+ecGQAAA9
iEaqwYgAAD3JK13BgAAAPa82ScFwAAA9gclmwWAAAD1CrhnBUAAAPZu+esFAAAA91xM7wTAAAD4D
D7fBIAAAPiSqucEQAAA+GpXRwQAAAD4O4rPA4AAAPeYCyMDAAAA+C2aJwKAAAD4SXt3AgAAAPg7i
s8BAAAA+FdsHwAAAAD4qxAK/gAAAPkMpJwAAAAA+YoaeP4AAAD5DbcdAAAAAPjiSWUBAAAA+G56H
QIAAAD2mefZAoAAAPYmGJEDAAAA9mAAOQOAAAD1nno5BAAAAPa2260EQAAA9rbbqQSAAAD3gYZpB
MAAAPcNtx0FAAAA9kMMXQVAAAD3KqrtBYAAAPaZ59kFwAAA9mAANQYAAAD0ttupBiAAAPZgADEGQ
AAA90eevQZgAAD32GHZBoAAAPgmGJEGoAAA+EMMYQbAAAD3u24FBuAAAPbTz30HAAAA9iYYkQcgA
AD2ttupB0AAAPcqqu0HYAAA+KhhwQeAAAD5DKSZB6AAAPiPLrUHwAAA+LkAsQfgAAD4O4rJCAAAA
PcMpJ0IEAAA9hG42QggAADvnnopCDAAAO+eeikIQAAA9EMMZQhQAAD2JhiRCGAAAPdkkpUIcAAA9
yqq7QiAAAD2mefZCJAAAPXYYdkIoAAA9Z56OQiwAAD3R57BCMAAAPhDDGUI0AAA+MVVlQjgAAD5g
YZpCPAAAPoQYbEJAAAA+iYYkQkQAAD5eEKhCSAAAPj/0XEJMAAA+HhSIQlAAAD3pW0NCVAAAPjSp
wUJYAAA+UsYJQlwAAD5nno5CYAAAPmBhmkJkAAA+heeqQmgAAD6O4rNCbAAAPmz7HEJwAAA+SiF7
QnQAAD5ihp9CeAAAPg7is0J8AAA93wp0QoAAAD3KIXtCggAAPX9m2UKEAAC8vDDNQoYAAL28MNVC
iAAAvjjUhUKKAAC+UFqgQowAAL5khG5CjgAAvlBan0KQAAC+dVHtQpIAAL6GbARClAAAvo0kn0KW
AAC+lzmFQpgAAL6Evd5CmgAAvmKGoEKcAAC+HNNeQp4AAL3DKSZCoAAAvV8KdEKiAAC8J0f0QqQA
ADynR9RCpgAAPfPzbUKoAAA+NTh/QqoAAD5ihqFCrAAAPpQc8kKuAAA+rkAsQrAAAD697uhCsgAA
PsvfkUK0AAA+xqVRQrYAAD7WVA1CuAAAPv5n7UK6AAA/DgOoQrwAAD8iDZlCvgAAPyyCGELAAAA/
NFl1QsIAAD86cr5CxAAAP0alUULGAAA/YjDWQsgAAD96DLpCygAAP4TdukLMAAA/jZQjQs4AAD+Q
oMhC0AAAP5XbB0LSAAA/lymXQtQAAD+d4ZRC1gAAP6tz3kLYAAA/sySiQtoAAD/AQxxC3AAAP9Fz
4ULeAAA/3TbvQuAAAD/jjERC4gAAP+rJOULkAAA/9hh2QuYAAEADMM5C6AAAQAvJMELqAABAHeon
QuwAAEAlwYZC7gAAQCoYcELwAABALX0CQvIAAEAyPQJC9AAAQDZPTEL2AABAN4j0QvgAAEBBlORC
+gAAQEjuzEL8AABAUzl4Qv4AAEBYXsxDAAAAQF3C3UMBAABAYPJbQwIAAEBiLANDAwAAQGTeDEME
AABAagNjQwUAAEB0D1FDBgAAQHsqf0MHAABAgWGRQwgAAECEcbFDCQAAQIff60MKAABAinKXQwsA
AECOPuhDDAAAQJBvtkMNAABAkWCYQw4AAECSM19DDwAAQJNgekMQAABAlyQDQxEAAECZBclDEgAA
QJrJcEMTAABAnQWKQxQAAECgFGlDFQAAQKJQhEMWAABAo32dQxcAAECk5KBDGAAAQKVYb0MZAABA
ppbqQxoAAECp3odDGwAAQKzPTEMcAABArthxQx0AAECw4ZZDHgAAQLDEoUMfAABAsG3FQyAAAECv
+fZDIQAAQLHmJ0MiAABAs9JZQyMAAEC0899DJAAAQLVnrkMlAABAtqYnQyYAAEC4HopDJwAAQLhY
cUMoAABAuOk0QykAAEC5efdDKgAAQLntxkMrAABAvN6KQywAAEC/eHJDLQAAQL+yWUMuAABAw5nI
Qy8AAEDCTpJDMAAAQMMDPEMxAABAwk6SQzIAAEDC1YRDMwAAQMUd/0M0AABAxYmJQzUAAEDGD/ZD
NgAAQMWOhEM3AABAxsEyQzgAAEDHMLdDOQAAQMdtc0M6AABAxxzNQzsAAEDGYJ1DPAAAQMgOwkM9
AABAx/PfQz4AAEDHvhtDPwAAQMfY/kNAAABAx211Q0EAAEDGiHhDQgAAQMbwTENDAABAxqJvQ0QA
AEDHchdDRQAAQMgN1UNGAABAyFu0Q0cAAEDKfM9DSAAAQMtmbENJAABAyuSjQ0oAAEDJRVJDSwAA
QMel/0NMAABAxiCkQ00AAEDFuNFDTgAAQMYGr0NPAABAxdLHQ1AAAEDH8+BDUQAAQMfZ60NSAABA
x6M5Q1MAAEDFbqdDVAAAQMXaMENVAABAw/ZGQ1YAAEDDDUVDVwAAQMGBlkNYAABAwUevQ1kAAEDB
gZZDWgAAQL9jDUNbAABAvSBXQ1wAAEC8eIRDXQAAQL1Pl0NeAABAvSu+Q18AAEC8MNRDYAAAQL0r
v0NhAABAvMA1Q2IAAEC9uyFDYwAAQLwM+0NkAABAu1nAQ2UAAEC6OvtDZgAAQLvli0NnAABAulVl
Q2gAAEC5j01DaQAAQLotx0NqAABAuHn3Q2sAAEC5Z65DbAAAQLlAEENtAABAt9t9Q24AAEC3s99D
bwAAQLYAD0NwAABAtk9NQ3EAAEC1YZVDcgAAQLP9A0NzAABAs16IQ3QAAECyIZVDdQAAQLEMQEN2
AABAr89MQ3cAAECvWHFDeAAAQK8w0kN5AABAsgvLQ3oAAEC1bXhDewAAQLmPTUN8AABAvW3HQ30A
AEC+0llDfgAAQL6qu0N/AABAvR6JQ4AAAEC9HolDgIAAQLtqu0OBAABAusxBQ4GAAEC6zEFDggAA
QLynrkOCgABAvM9NQ4MAAEC9lWZDg4AAQLvhlkOEAABAuxt9Q4SAAEC25dlDhQAAQLUiMkOFgABA
sny2Q4YAAECwSCJDhoAAQK6Ee0OHAABAre3sQ4eAAECum8dDiAAAQK851EOIgABArPoYQ4kAAECr
DypDiYAAQKrNtUOKAABAqow/Q4qAAECrkhRDiwAAQKpQBkOLgABAqGYnQ4wAAECmyLZDjIAAQKVB
RkONAABApYZGQ42AAECkyNZDjgAAQKYUDUOOgABAp19DQ48AAECn9dJDj4AAQKgyCkOQAABAp0Eo
Q5CAAECmqppDkQAAQKa/7UORgABAo6TkQ5IAAECkBxRDkoAAQKWwjUOTAABAphK9Q5OAAEClLaND
lAAAQKNCtUOUgABAoRZRQ5UAAECfuLdDlYAAQKAfXEOWAABAotQ/Q5aAAECkLUNDlwAAQKXRR0OX
gABAprZiQ5gAAECmgTNDmIAAQKc9Y0OZAABApeRgQ5mAAECmIxlDmgAAQKZCd0OagABAp5t9Q5sA
AECnm3tDm4AAQKb310OcAABAphK9Q5yAAECjQrRDnQAAQKKfD0OdgABAohwlQ54AAECjAT9DnoAA
QKNjb0OfAABApGlDQ5+AAEClbxhDoAAAQKWP0kOggABApdFIQ6EAAECmEr1DoYAAQKXRSEOiAABA
pU5dQ6KAAECk7C5DowAAQKTLc0OjgABApOwuQ6QAAEClbxlDpIAAQKTLc0OlAABApKq6Q6WAAECk
J9BDpgAAQKQnz0OmgABAo+ZaQ6cAAECjhClDp4AAQKUto0OoAABApTOXQ6iAAECmAONDqQAAQKYj
GUOpgABApxKfQ6oAAECneURDqoAAQKURX0OrAABAo/+kQ6uAAECkIdtDrAAAQKNCtUOsgABApO8p
Q60AAECjMldDrYAAQKKHQUOuAABAoiCcQ66AAECmIxpDrwAAQKagkUOvgABApqCPQ7AAAECl5GBD
sIAAQKSquUOxAABAo+6JQ7GAAECididDsgAAQKI3a0OygABAozJYQ7MAAECk5vFDs4AAQKebe0O0
AABAptcdQ7SAAECl8gNDtQAAQKPmWUO1gABAoHdYQ7YAAECfNLtDtoAAQKALz0O3AABAnzocQ7eA
AECf9k1DuAAAQKAb8EO4gABAoWq4Q7kAAEChI2hDuYAAQKBnN0O6AABAn/ZOQ7qAAECeMqNDuwAA
QJ2cF0O7gABAn4ViQ7wAAECf9k5DvIAAQJ6jjkO9AABAnCO2Q72AAECbjSdDvgAAQJqFsUO+gABA
mhTGQ78AAECam3pDv4AAQJokoEPAAABAmuq4Q8CAAECbEldDwQAAQJpMPUPBgABAmnPdQ8IAAECR
oZNDwoAAQJNRa0PDAABAlRUTQ8OAAECWHodDxAAAQJUJMkPEgABAlGq3Q8UAAECT891DxYAAQJRD
GEPGAABAk4ObQ8aAAECTg5tDxwAAQJZtw0PHgABAlr0BQ8gAAECXDD1DyIAAQJXPSUPJAABAk1Vi
Q8mAAECROiBDygAAQJJe3EPKgABAlAERQ8sAAECVo0RDy4AAQJWjREPMAABAlU+gQ8yAAECUqFlD
zQAAQJZKjEPNgABAmApFQ84AAECXWSZDzoAAQJWeWEPPAABAlA/TQ8+AAECTivtD0AAAQJJ5AEPQ
gABAkS+sQ9EAAECS2d5D0YAAQJNetUPSAABAlXlyQ9KAAECU7TpD0wAAQJQP00PTgABAmHbCQ9QA
AECYnGVD1IAAQJh2wUPVAABAmyU1Q9WAAECbT5ND1gAAQJlwiUPWgABAmawMQ9cAAECZzMVD14AA
QJlOUUPYAABAmXCJQ9iAAECYozxD2QAAQJlwiUPZgABAmMPTQ9oAAECXyOhD2oAAQJma5UPbAABA
mQuEQ9uAAECZUzVD3AAAQJkLhEPcgABAmU5SQ90AAECZksFD3YAAQJl3DkPeAABAls37Q96AAECV
Q61D3wAAQJLiS0PfgABAkgs5Q+AAAECTTdZD4IAAQJQBEUPhAABAlWeFQ+GAAECWPplD4gAAQJYa
wUPigABAlYteQ+MAAECVkEFD44AAQJa7SEPkAABAlz4yQ+SAAECYRAZD5QAAQJfh10PlgABAltwD
Q+YAAECUr59D5oAAQJQstEPnAABAlTq3Q+eAAECXnHVD6AAAQJhvOkPogABAmSPkQ+kAAECZYB1D
6YAAQJrT3EPqAABAmw3EQ+qAAECbR6xD6wAAQJqZ9UPrgABAmiYmQ+wAAECbDcRD7IAAQJoy5EPt
AABAmdiOQ+2AAECZwztD7gAAQJkIZkPugABAme2AQ+8AAECZTlFD74AAQJhezUPwAABAlqH9Q/CA
AECWf8dD8QAAQJah/kPxgABAlsQ1Q/IAAECWf8ZD8oAAQJQ6GEPzAABAkfRqQ/OAAECQWdBD9AAA
QJAVYUP0gABAkybfQ/UAAECUbipD9YAAQJZ500P2AABAl7O4Q/aAAECXTRRD9wAAQJllIUP3gABA
mCt7Q/gAAECVWhRD+IAAQJZ0XkP5AABAl0/rQ/mAAECW8dND+gAAQJjITkP6gABAmcM6Q/sAAECZ
ZSJD+4AAQJiJk0P8AABAmmAOQ/yAAECa/OFD/QAAQJqRJUP9gABAmk+wQ/4AAECXwR1D/oAAQJt6
V0P/AABAmQcJQ/+AAECXrgVEAAAAQJf2ykQAQABAmI1WRACAAECaFMZEAMAAQJrnjEQBAABAmslw
RAFAAECZfjlEAYAAQJiNV0QBwABAnKs2RAIAAECcUOBEAkAAQJxpMUQCgABAnTPdRALAAECcFKhE
AwAAQJyNGEQDQABAnDLDRAOAAECbI8ZEA8AAQJqNOEQEAABAm34bRARAAECbBapEBIAAQJsFqUQE
wABAm/aMRAUAAECZJmZEBUAAQJmEf0QFgABAmiFTRAXAAECaYA1EBgAAQJohUkQGQABAmmANRAaA
AECaQK9EBsAAQJqrU0QHAABAmlD/RAdAAECaMuNEB4AAQJgzAkQHwABAl9itRAgAAECbZJ9ECEAA
QJrnjUQIgABAm/aLRAjAAECbnDZECQAAQJoUxkQJQABAmhTGRAmAAECaMuNECcAAQJjITkQKAABA
mAwdRApAAECW8dRECoAAQJbSd0QKwABAmGo2RAsAAECYSthEC0AAQJl+OEQLgABAmbpxRAvAAECZ
RcREDAAAQJgre0QMQABAlz4xRAyAAECXPjJEDMAAQJWyeUQNAABAldSwRA1AAECZKSBEDYAAQJpw
a0QNwABAm5b6RA4AAECbVYREDkAAQJsUD0QOgABAnPK5RA7AAECdcC1EDwAAQJ5rGUQPQABAnY+L
RA+AAECdj4tED8AAQJ2Pi0QQAABAnixfRBBAAECfJ0tEEIAAQJ+FY0QQwABAoJ+tRBEAAECfZgVE
EUAAQJ8H7UQRgABAnXAtRBHAAECdcC9EEgAAQJxV5UQSQABAm9hvRBKAAECbX/5EEsAAQJt+GkQT
AABAnDLERBNAAECanshEE4AAQJqeyEQTwABAmcM5RBQAAECXzWNEFEAAQJde7EQUgABAl8EdRBTA
AECYpjdEFQAAQJimNkQVQABAmYtRRBWAAECbdj9EFcAAQJsUEEQWAABAmtKaRBZAAECYI0xEFoAA
QJa7R0QWwABAmYR/RBcAAECaDjtEF0AAQJ5rGUQXgABAnskyRBfAAECc01tEGAAAQJucN0QYQABA
mdiNRBiAAECZ9qpEGMAAQJmyVkQZAABAmVt6RBlAAECZlWJEGYAAQJuBk0QZwABAnC9KRBoAAECb
KrdEGkAAQJnsPkQagABAmXhvRBrAAECZW3tEGwAAQJmyVkQbQABAmrbpRBuAAECdUNBEG8AAQKJh
PEQcAABAouylRBxAAECjeAtEHIAAQKLspUQcwABAorThRB0AAECjQEhEHUAAQKFKcUQdgABAoL8J
RB3AAECkcNFEHgAAQKMyV0QeQABAomesRB6AAECg70tEHsAAQKJnrEQfAABAoi3FRB9AAECh895E
H4AAQKC1YkQfwABAo6/MRCAAAECi0MREIEAAQKJhPkQggABAoUpxRCDAAEChZlJEIQAAQKGeFEQh
QABAqow/RCGAAECoPMpEIcAAQKXtVUQiAABAo4L+RCJAAECiRVxEIoAAQKEujkQiwABAoYAORCMA
AECgQZREI0AAQJ5yVkQjgABAnKMaRCPAAECaFMVEJAAAQJiNVkQkQABAlyQDRCSAAECWUTxEJMAA
QJaHq0QlAABAlqSfRCVAAECXUlZEJYAAQJZNxEQlwABAljDPRCYAAECW3odEJkAAQJfYrEQmgABA
lo12RCbAAECWUT1EJwAAQJQzQEQnQABAlG95RCeAAECUq7FEJ8AAQJUbWkQoAABAlfboRChAAECW
k7xEKIAAQJV5c0QowABAlTq3RCkAAECUfoZEKUAAQJVaFUQpgABAlxEyRCnAAECZZSJEKgAAQJs7
nEQqQABAmp7HRCqAAECbeldEKsAAQJ2u6kQrAABAnPK4RCtAAECfB+1EK4AAQJ7JM0QrwABAn+N8
RCwAAECiqthELEAAQKKMvEQsgABAo0FmRCzAAECiUIJELQAAQKH2LkQtQABAoX29RC2AAECjI0pE
LcAAQKMjSUQuAABAohRKRC5AAECgbr5ELoAAQJ8jh0QuwABAnfZtRC8AAECdffxEL0AAQJyrNkQv
gABAm9hvRC/AAECbWvlEMAAAQJx1QkQwQABAnqsWRDCAAECfBWtEMMAAQJ8Fa0QxAABAnlDBRDFA
AECeFIlEMYAAQJ1f30QxwABAnZwXRDIAAECdI6ZEMkAAQJrJcEQygABAl/bKRDLAAECYOfREMwAA
QJZNxEQzQABAlCerRDOAAECS6TFEM8AAQJE250Q0AABAkIkxRDRAAECOjw9ENIAAQI3L5kQ0wABA
jVxhRDUAAECO7adENUAAQI+p2EQ1gABAkT0cRDXAAECSmptENgAAQJPCVUQ2QABAkyEHRDaAAECT
p3NENsAAQJOMkUQ3AABAkwYlRDdAAECTVs1EN4AAQJM76UQ3wABAkyEHRDgAAECSf7lEOEAAQJGN
w0Q4gABAkNGSRDjAAECUPaJEOQAAQJJQckQ5QABAj+F3RDmAAECQL1dEOcAAQJDLFUQ6AABAkUzf
RDpAAECRmr5EOoAAQJFm1EQ6wABAkEeRRDsAAECPl+xEO0AAQI5q0EQ7gABAjp0ARDvAAECN1ERE
PAAAQI9lvEQ8QABAjs8uRDyAAECPsQNEPMAAQI+X60Q9AABAj5fsRD1AAECQeb9EPYAAQI8zjUQ9
wABAjyvERD4AAECOqfpEPkAAQI7d5EQ+gABAjcBdRD7AAECMiOBEPwAAQI4OPEQ/QABAjT6URD+A
AECOKDFEP8AAQI30R0RAAABAjg48REBAAECOXBpEQIAAQI6p+kRAwABAj1+uREEAAECPX65EQUAA
QI52EURBgABAjfRIREHAAECNpmhEQgAAQI8rw0RCQABAj0W4REKAAECNwF1EQsAAQIzwtERDAABA
i2tYRENAAECKgblEQ4AAQItRY0RDwABAik3PREQAAECLHXlEREAAQIqBukREgABAi1FjRETAAECM
IQxERQAAQIqbr0RFQABAizduREWAAECLa1hERcAAQIufQkRGAABAi+0hREZAAECMTYtERoAAQI1a
Y0RGwABAjkxZREcAAECP351ER0AAQJFX/kRHgABAkhQvREfAAECQ0ZJESAAAQI+p2Q==</set>
      <set id="set" fmt="series">AAAAA3NldAAAAAJBIAAAAAAAAAAAAAEAAAAA</set>
   </ref>
</figure>
