# Supplementary material for: Principles of operation of a cerebellar learning circuit
Source: eLife. 2020 Apr 30;9:e55217. doi: 10.7554/eLife.55217 (PMC7255800; doi:10.7554/eLife.55217)
Supplement: Figure 10—source data 1. [file elife-55217-fig10-data1.zip › F10.fyp]

<?xml version="1.0" encoding="us-ascii" standalone="yes"?>
<?fyp appVersion="5.1.2" schemaVersion="22"?>
<figure strokeWidth="0.01in" strokeJoin="miter" loc="0.5in 1in" strokePat="solid" psFont="Helvetica" fontStyle="plain" title="Figure Title" fillColor="000000" altFont="serif" strokeCap="butt" width="6.3in" fontSize="9" strokeColor="000000" font="Arial" height="2.2in"
     xmlns="http://www.keck.ucsf.edu/datanav/namespace/schema22">
   <graph loc="2.8in 0.5in" width="1in" title="RE vs. trial (learning at 20 deg/s)" height="1.5in">
      <axis labelOffset="0.25in" lineHt="1.1" start="0" spacer="0in" fontSize="8" end="2250">
         <ticks intv="500" perLogIntv="1" start="0" end="2500">0,,1000,,2000,</ticks>
      </axis>
      <axis labelOffset="0.3in" lineHt="1.1" start="0" fontSize="8" end="4.5" title="Learned response (deg/s)">
         <ticks intv="1" perLogIntv="1" start="0" end="5" fmt="f1"></ticks>
      </axis>
      <zaxis cmapnan="ffffff" lineHt="0.8" gap="0.2in" start="0" spacer="0.1in" end="500" title="Z AXIS">
         <ticks intv="10"></ticks>
      </zaxis>
      <gridline />
      <gridline />
      <legend loc="1in 0.1in" size="0.1in" len="0.4in" spacer="0.15in" mid="true" />
      <trace strokeWidth="1.5pt" src="#src_05" strokeColor="e41a1c" title="_line1">
         <symbol fillColor="1f77b4" strokeWidth="1pt" size="0pt" type="circle" />
         <ebar hide="true" />
      </trace>
      <trace strokeWidth="1.5pt" src="#src_15" strokeColor="377eb8" title="_line3">
         <symbol fillColor="ff7f0e" strokeWidth="1pt" size="0pt" type="circle" />
         <ebar hide="true" />
      </trace>
      <trace strokeWidth="1.5pt" src="#src_25" strokeColor="4daf4a" title="_line5">
         <symbol fillColor="2ca02c" strokeWidth="1pt" size="0pt" type="circle" />
         <ebar hide="true" />
      </trace>
      <trace strokeWidth="1.5pt" src="#src_35" strokeColor="984ea3" title="_line7">
         <symbol fillColor="d62728" strokeWidth="1pt" size="0pt" type="circle" />
         <ebar hide="true" />
      </trace>
      <trace strokeWidth="1pt" mode="errorband" src="#src_43" strokeColor="e41a1c" title="20 deg/s probe">
         <symbol fillColor="1f77b4" size="0pt" type="circle" />
         <ebar fillColor="40e41a1c" strokeWidth="0.01pt" capSize="0in" strokeColor="40e41a1c" />
      </trace>
      <trace strokeWidth="1pt" mode="errorband" src="#src_53" strokeColor="377eb8" title="15 deg/s probe">
         <symbol fillColor="ff7f0e" size="0pt" type="circle" />
         <ebar fillColor="40377eb8" strokeWidth="0.01pt" capSize="0in" strokeColor="40377eb8" />
      </trace>
      <trace strokeWidth="1pt" mode="errorband" src="#src_63" strokeColor="4daf4a" title="10 deg/s probe">
         <symbol fillColor="2ca02c" size="0pt" type="circle" />
         <ebar fillColor="404daf4a" strokeWidth="0.01pt" capSize="0in" strokeColor="404daf4a" />
      </trace>
      <trace strokeWidth="1pt" mode="errorband" src="#src_73" strokeColor="984ea3" title="5 deg/s probe">
         <symbol fillColor="d62728" size="0pt" type="circle" />
         <ebar fillColor="40984ea3" strokeWidth="0.01pt" capSize="0in" strokeColor="40984ea3" />
      </trace>
      <label loc="0% 2%" fontSize="8" fontStyle="bold" title="Monkey RE" />
      <label loc="1% 100%" fontSize="13" valign="top" title="B" />
      <label loc="0.85in 105%" fontSize="8" fontStyle="bold" align="center" title="20 deg/s learning" />
      <label loc="0.8in -0.25in" fontSize="8" valign="top" align="center" title="Trial number" />
   </graph>
   <graph loc="3.9in 0.5in" width="0.5in" title="YO vs. trial (learning at 20 deg/s)" height="1.5in">
      <axis labelOffset="0.25in" lineHt="1.1" start="0" spacer="0in" fontSize="8" end="1000">
         <ticks intv="1000" perLogIntv="1" start="0" end="1000"></ticks>
         <ticks intv="10" start="500" end="500" fmt="none"></ticks>
      </axis>
      <axis hide="true" labelOffset="0.3in" lineHt="1.1" start="0" end="4.5" title="&#xa;">
         <ticks intv="1" perLogIntv="1" start="0" end="4"></ticks>
      </axis>
      <zaxis cmapnan="ffffff" lineHt="0.8" gap="0.2in" start="0" spacer="0.1in" end="500" title="Z AXIS">
         <ticks intv="10"></ticks>
      </zaxis>
      <gridline />
      <gridline />
      <legend loc="1in 0.1in" size="0.1in" len="0.4in" spacer="0.15in" mid="true" />
      <trace strokeWidth="1.5pt" src="#src_031" strokeColor="e41a1c" title="_line1">
         <symbol fillColor="1f77b4" strokeWidth="1pt" size="0pt" type="circle" />
         <ebar hide="true" />
      </trace>
      <trace strokeWidth="1.5pt" src="#src_13" strokeColor="377eb8" title="_line3">
         <symbol fillColor="ff7f0e" strokeWidth="1pt" size="0pt" type="circle" />
         <ebar hide="true" />
      </trace>
      <trace strokeWidth="1.5pt" src="#src_23" strokeColor="4daf4a" title="_line5">
         <symbol fillColor="2ca02c" strokeWidth="1pt" size="0pt" type="circle" />
         <ebar hide="true" />
      </trace>
      <trace strokeWidth="1.5pt" src="#src_33" strokeColor="984ea3" title="_line7">
         <symbol fillColor="d62728" strokeWidth="1pt" size="0pt" type="circle" />
         <ebar hide="true" />
      </trace>
      <trace strokeWidth="1pt" mode="errorband" src="#src_411" strokeColor="e41a1c" title="20 deg/s probe">
         <symbol fillColor="1f77b4" size="0pt" type="circle" />
         <ebar fillColor="40e41a1c" strokeWidth="0.01pt" capSize="0in" strokeColor="40e41a1c" />
      </trace>
      <trace strokeWidth="1pt" mode="errorband" src="#src_511" strokeColor="377eb8" title="15 deg/s probe">
         <symbol fillColor="ff7f0e" size="0pt" type="circle" />
         <ebar fillColor="40377eb8" strokeWidth="0.01pt" capSize="0in" strokeColor="40377eb8" />
      </trace>
      <trace strokeWidth="1pt" mode="errorband" src="#src_611" strokeColor="4daf4a" title="10 deg/s probe">
         <symbol fillColor="2ca02c" size="0pt" type="circle" />
         <ebar fillColor="404daf4a" strokeWidth="0.01pt" capSize="0in" strokeColor="404daf4a" />
      </trace>
      <trace strokeWidth="1pt" mode="errorband" src="#src_711" strokeColor="984ea3" title="5 deg/s probe">
         <symbol fillColor="d62728" size="0pt" type="circle" />
         <ebar fillColor="40984ea3" strokeWidth="0.01pt" capSize="0in" strokeColor="40984ea3" />
      </trace>
      <label loc="0% 2%" fontSize="8" fontStyle="bold" title="Monkey YO" />
   </graph>
   <graph loc="5.2in 0.5in" width="1in" title="RE Trial slope vs probe speed" height="1.5in">
      <axis labelOffset="0.23in" lineHt="1.1" start="5" spacer="0in" fontSize="8" end="20" title="Probe speed (deg/s)">
         <ticks intv="5" perLogIntv="1" start="5" end="20"></ticks>
      </axis>
      <axis labelOffset="0.35in" lineHt="1.1" start="-1.4" fontSize="8" end="1.2" title="Slope (deg/s per 1000 trials)">
         <ticks intv="0.5" perLogIntv="1" start="-1" end="1" fmt="f3"></ticks>
      </axis>
      <zaxis cmapnan="ffffff" lineHt="0.8" gap="0.2in" start="0" spacer="0.1in" end="500" title="Z AXIS">
         <ticks intv="10"></ticks>
      </zaxis>
      <gridline />
      <gridline />
      <legend loc="0.6in 0.563in" labelOffset="0.05in" hide="false" size="0.001in" len="0.1in" spacer="0.14in" fontSize="8" />
      <trace src="#src_03" legend="false" strokeColor="1f77b4" title="RE">
         <symbol fillColor="1f77b4" strokeWidth="1pt" size="4pt" type="circle" />
         <ebar capSize="0in" />
      </trace>
      <trace src="#src_0111" legend="false" strokeColor="ff7f0e" title="YO">
         <symbol fillColor="ff7f0e" strokeWidth="1pt" size="4pt" type="circle" />
         <ebar capSize="0in" />
      </trace>
      <trace src="#src_011" legend="false" strokeColor="1f77b4" title="learning_5">
         <symbol fillColor="ffffff" strokeWidth="1pt" size="4pt" type="circle" />
         <ebar capSize="0in" />
      </trace>
      <trace src="#src_02" legend="false" strokeColor="ff7f0e" title="learning_20">
         <symbol fillColor="ffffff" strokeWidth="1pt" size="4pt" type="circle" />
         <ebar capSize="0in" />
      </trace>
      <label loc="46.8% 3.2%" fontSize="8" align="center" title="5 deg/s learning" />
      <label loc="100% 0.808u" fontSize="8" align="right" title="20 deg/s learning" />
      <trace src="#set" strokeColor="1f77b4" title="RE">
         <symbol size="0in" type="circle" />
         <ebar hide="true" />
      </trace>
      <trace src="#set" strokeColor="ff7f0e" title="YO">
         <symbol size="0in" type="circle" />
         <ebar hide="true" />
      </trace>
      <label loc="1% 100%" fontSize="13" valign="top" title="C" />
      <line p0="5u 0u" p1="20u 0u" strokePat="dashed" />
   </graph>
   <graph loc="1.6in 0.5in" width="0.5in" title="YO vs. trial (learning at 20 deg/s)" clip="true" height="1.5in">
      <axis labelOffset="0.25in" lineHt="1.1" start="0" spacer="0in" fontSize="8" end="1000">
         <ticks intv="1000" perLogIntv="1" start="0" end="1000"></ticks>
         <ticks intv="10" start="500" end="500" fmt="none"></ticks>
      </axis>
      <axis hide="true" labelOffset="0.3in" lineHt="1.1" start="0" end="4.5" title="&#xa;">
         <ticks intv="1" perLogIntv="1" start="0" end="4"></ticks>
      </axis>
      <zaxis cmapnan="ffffff" lineHt="0.8" gap="0.2in" start="0" spacer="0.1in" end="500" title="Z AXIS">
         <ticks intv="10"></ticks>
      </zaxis>
      <gridline />
      <gridline />
      <legend loc="1in 0.1in" size="0.1in" len="0.4in" spacer="0.15in" mid="true" />
      <label loc="0% 2%" fontSize="8" fontStyle="bold" title="Monkey YO" />
      <trace strokeWidth="1.5pt" src="#src_01" strokeColor="e41a1c" title="_line1">
         <symbol fillColor="1f77b4" strokeWidth="1pt" size="0pt" type="circle" />
         <ebar hide="true" />
      </trace>
      <trace strokeWidth="1.5pt" src="#src_11" strokeColor="377eb8" title="_line3">
         <symbol fillColor="ff7f0e" strokeWidth="1pt" size="0pt" type="circle" />
         <ebar hide="true" />
      </trace>
      <trace strokeWidth="1.5pt" src="#src_21" strokeColor="4daf4a" title="_line5">
         <symbol fillColor="2ca02c" strokeWidth="1pt" size="0pt" type="circle" />
         <ebar hide="true" />
      </trace>
      <trace strokeWidth="1.5pt" src="#src_31" strokeColor="984ea3" title="_line7">
         <symbol fillColor="d62728" strokeWidth="1pt" size="0pt" type="circle" />
         <ebar hide="true" />
      </trace>
      <trace strokeWidth="1pt" mode="errorband" src="#src_41" strokeColor="e41a1c" title="20 deg/s probe">
         <symbol fillColor="1f77b4" size="0pt" type="circle" />
         <ebar fillColor="40e41a1c" strokeWidth="0.01pt" capSize="0in" strokeColor="40e41a1c" />
      </trace>
      <trace strokeWidth="1pt" mode="errorband" src="#src_51" strokeColor="377eb8" title="15 deg/s probe">
         <symbol fillColor="ff7f0e" size="0pt" type="circle" />
         <ebar fillColor="40377eb8" strokeWidth="0.01pt" capSize="0in" strokeColor="40377eb8" />
      </trace>
      <trace strokeWidth="1pt" mode="errorband" src="#src_61" strokeColor="4daf4a" title="10 deg/s probe">
         <symbol fillColor="2ca02c" size="0pt" type="circle" />
         <ebar fillColor="404daf4a" strokeWidth="0.01pt" capSize="0in" strokeColor="404daf4a" />
      </trace>
      <trace strokeWidth="1pt" mode="errorband" src="#src_71" strokeColor="984ea3" title="5 deg/s probe">
         <symbol fillColor="d62728" size="0pt" type="circle" />
         <ebar fillColor="40984ea3" strokeWidth="0.01pt" capSize="0in" strokeColor="40984ea3" />
      </trace>
   </graph>
   <graph loc="0.5in 0.5in" width="1in" title="RE vs. trial (learning at 20 deg/s)" clip="true" height="1.5in">
      <axis labelOffset="0.25in" lineHt="1.1" start="0" spacer="0in" fontSize="8" end="2250">
         <ticks intv="500" perLogIntv="1" start="0" end="2500">0,,1000,,2000,</ticks>
      </axis>
      <axis labelOffset="0.3in" lineHt="1.1" start="0" fontSize="8" end="4.5" title="Learned response (deg/s)">
         <ticks intv="1" perLogIntv="1" start="0" end="5" fmt="f1"></ticks>
      </axis>
      <zaxis cmapnan="ffffff" lineHt="0.8" gap="0.2in" start="0" spacer="0.1in" end="500" title="Z AXIS">
         <ticks intv="10"></ticks>
      </zaxis>
      <gridline />
      <gridline />
      <legend loc="0.3in 1.002in" labelOffset="0.05in" hide="false" size="0.5in" len="0.1in" spacer="0.12in" mid="true" />
      <label loc="0% 2%" fontSize="8" fontStyle="bold" title="Monkey RE" />
      <label loc="1% 100%" fontSize="13" valign="top" title="A" />
      <label loc="0.85in 105%" fontSize="8" fontStyle="bold" align="center" title="5 deg/s learning" />
      <trace strokeWidth="1.5pt" src="#src_0" legend="false" strokeColor="e41a1c" title="_line1">
         <symbol fillColor="1f77b4" strokeWidth="1pt" size="0pt" type="circle" />
         <ebar hide="true" />
      </trace>
      <trace strokeWidth="1.5pt" src="#src_1" legend="false" strokeColor="377eb8" title="_line3">
         <symbol fillColor="ff7f0e" strokeWidth="1pt" size="0pt" type="circle" />
         <ebar hide="true" />
      </trace>
      <trace strokeWidth="1.5pt" src="#src_2" legend="false" strokeColor="4daf4a" title="_line5">
         <symbol fillColor="2ca02c" strokeWidth="1pt" size="0pt" type="circle" />
         <ebar hide="true" />
      </trace>
      <trace strokeWidth="1.5pt" src="#src_3" legend="false" strokeColor="984ea3" title="_line7">
         <symbol fillColor="d62728" strokeWidth="1pt" size="0pt" type="circle" />
         <ebar hide="true" />
      </trace>
      <trace strokeWidth="1pt" mode="errorband" src="#src_4" strokeColor="e41a1c" title="20 deg/s">
         <symbol fillColor="1f77b4" size="0pt" type="circle" />
         <ebar fillColor="40e41a1c" strokeWidth="0.01pt" capSize="0in" strokeColor="40e41a1c" />
      </trace>
      <trace strokeWidth="1pt" mode="errorband" src="#src_5" strokeColor="377eb8" title="15 deg/s">
         <symbol fillColor="ff7f0e" size="0pt" type="circle" />
         <ebar fillColor="40377eb8" strokeWidth="0.01pt" capSize="0in" strokeColor="40377eb8" />
      </trace>
      <trace strokeWidth="1pt" mode="errorband" src="#src_6" strokeColor="4daf4a" title="10 deg/s">
         <symbol fillColor="2ca02c" size="0pt" type="circle" />
         <ebar fillColor="404daf4a" strokeWidth="0.01pt" capSize="0in" strokeColor="404daf4a" />
      </trace>
      <trace strokeWidth="1pt" mode="errorband" src="#src_7" strokeColor="984ea3" title="5 deg/s">
         <symbol fillColor="d62728" size="0pt" type="circle" />
         <ebar fillColor="40984ea3" strokeWidth="0.01pt" capSize="0in" strokeColor="40984ea3" />
      </trace>
      <label rotate="90" loc="584.4127u 3.6032u" fontSize="8" align="center" title="Probe" />
      <label loc="0.8in -0.25in" fontSize="8" valign="top" align="center" title="Trial number" />
   </graph>
   <ref>
      <set id="src_7" fmt="ptset">AAAABXNyY183AAAAAAAAAAYAAABHQgAAAD9ykqs9mwuiAAAAAH/AAAAAAAAAQoAAAD+yfqs+VBNL
AAAAAH/AAAAAAAAAQsAAAD+WbAA9fp6XAAAAAH/AAAAAAAAAQwAAAD+ssxw+oMXVAAAAAH/AAAAA
AAAAQyAAAD+Q7qs9t69fAAAAAH/AAAAAAAAAQ0AAAD+krqs+ymj0AAAAAH/AAAAAAAAAQ2AAAD+8
N1U+gqt5AAAAAH/AAAAAAAAAQ4AAAD+2oqs+RpDSAAAAAH/AAAAAAAAAQ5AAAD/D7qs+luc4AAAA
AH/AAAAAAAAAQ6AAAD/VdVU/EVzEAAAAAH/AAAAAAAAAQ7AAAD/Meqs+3DdQAAAAAH/AAAAAAAAA
Q8AAAD+1UAA+i1b0AAAAAH/AAAAAAAAAQ9AAAD/FWOQ+kxFeAAAAAH/AAAAAAAAAQ+AAAD+3l9U9
0qFrAAAAAH/AAAAAAAAAQ/AAAD+kSqs+UHYvAAAAAH/AAAAAAAAARAAAAD+tpIs+5/J7AAAAAH/A
AAAAAAAARAgAAD+/2AA+Y2CpAAAAAH/AAAAAAAAARBAAAD908AA+ABLvAAAAAH/AAAAAAAAARBgA
AD/l/qs/AlTZAAAAAH/AAAAAAAAARCAAAD+aWqs+qQ+BAAAAAH/AAAAAAAAARCgAAD+3Dxw95XBm
AAAAAH/AAAAAAAAARDAAAD+p4AA9BMmpAAAAAH/AAAAAAAAARDgAAD/lllU/HdV9AAAAAH/AAAAA
AAAAREAAAD+0vqs+iLdHAAAAAH/AAAAAAAAAREgAAD/SOVU+Esw0AAAAAH/AAAAAAAAARFAAAD+I
Hqs+fa/BAAAAAH/AAAAAAAAARFgAAD+14DU+lSK0AAAAAH/AAAAAAAAARGAAAD+7YAA+zLXQAAAA
AH/AAAAAAAAARGgAAD+ycAA+OjBrAAAAAH/AAAAAAAAARHAAAD8xacc+hzUvAAAAAH/AAAAAAAAA
RHgAAD+3m44+X+U4AAAAAH/AAAAAAAAARIAAAD+jsqs+AIfEAAAAAH/AAAAAAAAARIQAAD9XBAA+
MlRXAAAAAH/AAAAAAAAARIgAAD+T2qs+VKgxAAAAAH/AAAAAAAAARIwAAD+1Wqs+xE2sAAAAAH/A
AAAAAAAARJAAAD+GQwA+h4jiAAAAAH/AAAAAAAAARJQAAD+2BVU+hKfhAAAAAH/AAAAAAAAARJgA
AD/cQlU+Sc0RAAAAAH/AAAAAAAAARJwAAD92nAA+E9qcAAAAAH/AAAAAAAAARKAAAD+Ul1U+V+2N
AAAAAH/AAAAAAAAARKQAAD+PH44+osxXAAAAAH/AAAAAAAAARKgAAD+eIqs+EBmzAAAAAH/AAAAA
AAAARKwAAD+iQqs+BO1UAAAAAH/AAAAAAAAARLAAAD+u0cc+tMAcAAAAAH/AAAAAAAAARLQAAD/N
PAA+35SgAAAAAH/AAAAAAAAARLgAAD+6dVU+NKXuAAAAAH/AAAAAAAAARLwAAD+NVAA9kurKAAAA
AH/AAAAAAAAARMAAAD+9Sxw+X9bYAAAAAH/AAAAAAAAARMQAAD+Qkqs9qQpLAAAAAH/AAAAAAAAA
RMgAAD/LfVU+T32JAAAAAH/AAAAAAAAARMwAAD+s8Cs+TPlWAAAAAH/AAAAAAAAARNAAAD+EwVU9
y+yhAAAAAH/AAAAAAAAARNQAAD+gkVU+kEhXAAAAAH/AAAAAAAAARNgAAD+rUxw+8DuUAAAAAH/A
AAAAAAAARNwAAD+ZIOQ+U3x2AAAAAH/AAAAAAAAAROAAAD/Ksqs+uKO/AAAAAH/AAAAAAAAAROQA
AD+xNVU+iIa7AAAAAH/AAAAAAAAAROgAAD+z3OQ+giAlAAAAAH/AAAAAAAAAROwAAD+A8AA+mbBt
AAAAAH/AAAAAAAAARPAAAD+wPVU+hR6oAAAAAH/AAAAAAAAARPQAAD+8IKs+KPt6AAAAAH/AAAAA
AAAARPgAAD+kHqs+p7nZAAAAAH/AAAAAAAAARPwAAD+PLqs+JnGBAAAAAH/AAAAAAAAARQAAAD9x
/VU+JWWjAAAAAH/AAAAAAAAARQIAAD/VSqs+LbdlAAAAAH/AAAAAAAAARQQAAD/PPqs+B9MQAAAA
AH/AAAAAAAAARQYAAD9+PAA+PvWXAAAAAH/AAAAAAAAARQgAAD+cpAA9nwUIAAAAAH/AAAAAAAAA
RQoAAD/OrHI9mtHFAAAAAH/AAAAAAAAARQwAAD/CmAA+kRj+AAAAAH/AAAAAAAAARQ4AAD+15VU9
qBLgAAAAAH/AAAAAAAAA</set>
      <set id="src_6" fmt="ptset">AAAABXNyY182AAAAAAAAAAYAAABHQgAAAD/1mAA9sqx/AAAAAH/AAAAAAAAAQoAAAD/YP1U+KR6S
AAAAAH/AAAAAAAAAQsAAAEAHu1U+i8TjAAAAAH/AAAAAAAAAQwAAAEANmAA+MB4BAAAAAH/AAAAA
AAAAQyAAAEAPuDk+6jhvAAAAAH/AAAAAAAAAQ0AAAD/sbgA+gSghAAAAAH/AAAAAAAAAQ2AAAEAB
fVU+dr+bAAAAAH/AAAAAAAAAQ4AAAD/S1Ks+p5sNAAAAAH/AAAAAAAAAQ5AAAEAZiqs+9GSYAAAA
AH/AAAAAAAAAQ6AAAD/8ARw+eK6fAAAAAH/AAAAAAAAAQ7AAAD/W6sU/AprSAAAAAH/AAAAAAAAA
Q8AAAD/ifVU+iHrxAAAAAH/AAAAAAAAAQ9AAAD/29qs+af2kAAAAAH/AAAAAAAAAQ+AAAEAeZAA+
x4fDAAAAAH/AAAAAAAAAQ/AAAD++Qys+0qYIAAAAAH/AAAAAAAAARAAAAD/SvAA+xZpgAAAAAH/A
AAAAAAAARAgAAD/fhqs+m6AHAAAAAH/AAAAAAAAARBAAAD++NVU+fM7pAAAAAH/AAAAAAAAARBgA
AD/K/VU+GM0UAAAAAH/AAAAAAAAARCAAAEAN7AA+eBpUAAAAAH/AAAAAAAAARCgAAD/dvqs+ivAN
AAAAAH/AAAAAAAAARDAAAD/Uo9U+PN1qAAAAAH/AAAAAAAAARDgAAD/Ekqs+2KVwAAAAAH/AAAAA
AAAAREAAAD/xIqs+uoJaAAAAAH/AAAAAAAAAREgAAD/yDKs+q3cZAAAAAH/AAAAAAAAARFAAAD/s
mqs+r2ytAAAAAH/AAAAAAAAARFgAAD/x+VU9p5WXAAAAAH/AAAAAAAAARGAAAD/rPDk+/qI+AAAA
AH/AAAAAAAAARGgAAD/XrVU+OTaiAAAAAH/AAAAAAAAARHAAAD+5+qs+VJk6AAAAAH/AAAAAAAAA
RHgAAD/wFVU9yjJRAAAAAH/AAAAAAAAARIAAAD/5Q449XmyZAAAAAH/AAAAAAAAARIQAAD+zKAA+
c+GrAAAAAH/AAAAAAAAARIgAAD/lMqs+cnq5AAAAAH/AAAAAAAAARIwAAD/BmHI+KbWmAAAAAH/A
AAAAAAAARJAAAD/+KAA9aaFLAAAAAH/AAAAAAAAARJQAAD/6hVU+mZ/wAAAAAH/AAAAAAAAARJgA
AD/mFOQ+PwCiAAAAAH/AAAAAAAAARJwAAD+q744+ybdZAAAAAH/AAAAAAAAARKAAAD/O1qs+iZUm
AAAAAH/AAAAAAAAARKQAAD/GBVU9wTRxAAAAAH/AAAAAAAAARKgAAD/dq1U9KwDRAAAAAH/AAAAA
AAAARKwAAD+ty1U+Em/+AAAAAH/AAAAAAAAARLAAAD/QK1U+Qf9pAAAAAH/AAAAAAAAARLQAAD++
gAA+goO6AAAAAH/AAAAAAAAARLgAAD+8Lqs+Lsq6AAAAAH/AAAAAAAAARLwAAD+/YAA+pxj3AAAA
AH/AAAAAAAAARMAAAD/VmVU+YgbwAAAAAH/AAAAAAAAARMQAAD/DCVU9aBVwAAAAAH/AAAAAAAAA
RMgAAD+6J1U+pHFxAAAAAH/AAAAAAAAARMwAAD/AeCQ+TLdmAAAAAH/AAAAAAAAARNAAAD+9iVU+
vZjrAAAAAH/AAAAAAAAARNQAAD/Rlqs9wIuOAAAAAH/AAAAAAAAARNgAAD+tqAA9gErqAAAAAH/A
AAAAAAAARNwAAD/r3qs+3D+9AAAAAH/AAAAAAAAAROAAAD/6gqs+lMqNAAAAAH/AAAAAAAAAROQA
AD+zpqs+al9sAAAAAH/AAAAAAAAAROgAAD/sWqs+hAW6AAAAAH/AAAAAAAAAROwAAD/MGAA+g+oT
AAAAAH/AAAAAAAAARPAAAD/gHAA/DMbrAAAAAH/AAAAAAAAARPQAAD+irAA+ETDWAAAAAH/AAAAA
AAAARPgAAD+4ZVU91Fu2AAAAAH/AAAAAAAAARPwAAD/Qzqs9sFo4AAAAAH/AAAAAAAAARQAAAD+A
PQA9QKw5AAAAAH/AAAAAAAAARQIAAD/svjk+AfVyAAAAAH/AAAAAAAAARQQAAD/UnVU+X5xMAAAA
AH/AAAAAAAAARQYAAD/e4xw+DZA7AAAAAH/AAAAAAAAARQgAAD+n0AA96DnqAAAAAH/AAAAAAAAA
RQoAAD+4VKs+D3dFAAAAAH/AAAAAAAAARQwAAD+/X44+ill8AAAAAH/AAAAAAAAARQ4AAD/DpVU/
D+YpAAAAAH/AAAAAAAAA</set>
      <set id="src_5" fmt="ptset">AAAABXNyY181AAAAAAAAAAYAAABHQgAAAEAKQVU+San7AAAAAH/AAAAAAAAAQoAAAEAtyVU+wkP6
AAAAAH/AAAAAAAAAQsAAAEAftAA9Q/mwAAAAAH/AAAAAAAAAQwAAAEAklAA+RQT4AAAAAH/AAAAA
AAAAQyAAAEAbsqs+U2yJAAAAAH/AAAAAAAAAQ0AAAEAAmKs/AXJUAAAAAH/AAAAAAAAAQ2AAAEA3
KAA+UesFAAAAAH/AAAAAAAAAQ4AAAEACRqs+yEMQAAAAAH/AAAAAAAAAQ5AAAEAYxVU+ls2bAAAA
AH/AAAAAAAAAQ6AAAEASnVU+n9JrAAAAAH/AAAAAAAAAQ7AAAEAhsgA+eALtAAAAAH/AAAAAAAAA
Q8AAAEAJjqs92I6AAAAAAH/AAAAAAAAAQ9AAAD/8sAA9r+vQAAAAAH/AAAAAAAAAQ+AAAEAJdqs9
6ce6AAAAAH/AAAAAAAAAQ/AAAEAiRAA+m3O3AAAAAH/AAAAAAAAARAAAAEAEH1U+zwN9AAAAAH/A
AAAAAAAARAgAAEAM5VU+aKvPAAAAAH/AAAAAAAAARBAAAEASh44+hokvAAAAAH/AAAAAAAAARBgA
AEANIwA+VetbAAAAAH/AAAAAAAAARCAAAEAg/VU+hj8dAAAAAH/AAAAAAAAARCgAAD/5oqs+4xZp
AAAAAH/AAAAAAAAARDAAAEAV/AA+jDplAAAAAH/AAAAAAAAARDgAAD/wOAA+C6NAAAAAAH/AAAAA
AAAAREAAAD/7LVU+LkxLAAAAAH/AAAAAAAAAREgAAEADjKs+nnaHAAAAAH/AAAAAAAAARFAAAD/t
244+t9LlAAAAAH/AAAAAAAAARFgAAD/hM8A+Rs8EAAAAAH/AAAAAAAAARGAAAEAQgVU9ljMxAAAA
AH/AAAAAAAAARGgAAD/ae6s+0kVeAAAAAH/AAAAAAAAARHAAAD/BylU+fiL+AAAAAH/AAAAAAAAA
RHgAAEAaKVU+F4KcAAAAAH/AAAAAAAAARIAAAD/VkwA8+eTvAAAAAH/AAAAAAAAARIQAAD/R4VU+
hRBUAAAAAH/AAAAAAAAARIgAAD/zpqs+Q9naAAAAAH/AAAAAAAAARIwAAD/lJAA9oIvHAAAAAH/A
AAAAAAAARJAAAD/ccAA91HcqAAAAAH/AAAAAAAAARJQAAD/Udqs+ketaAAAAAH/AAAAAAAAARJgA
AD/x4qs9zNqlAAAAAH/AAAAAAAAARJwAAD/DeAA+BCmxAAAAAH/AAAAAAAAARKAAAD/HAKs+2Cki
AAAAAH/AAAAAAAAARKQAAD/JUAA9wuVNAAAAAH/AAAAAAAAARKgAAD/PDAA+bB2OAAAAAH/AAAAA
AAAARKwAAD/owAA+RsOqAAAAAH/AAAAAAAAARLAAAD/ws44+Kvo2AAAAAH/AAAAAAAAARLQAAD/J
UAA9hU81AAAAAH/AAAAAAAAARLgAAEABOqs80aK7AAAAAH/AAAAAAAAARLwAAD/bnqs+TuJbAAAA
AH/AAAAAAAAARMAAAEAC8hU+pZbqAAAAAH/AAAAAAAAARMQAAD+y7VU+fSBgAAAAAH/AAAAAAAAA
RMgAAD+xzKs+wy8mAAAAAH/AAAAAAAAARMwAAD/c9VU+IiwZAAAAAH/AAAAAAAAARNAAAD/tiVU+
itSdAAAAAH/AAAAAAAAARNQAAD+xVVU+qgs1AAAAAH/AAAAAAAAARNgAAD/Anqs9OyD6AAAAAH/A
AAAAAAAARNwAAD/PioA95eWxAAAAAH/AAAAAAAAAROAAAD++Qqs+cVZcAAAAAH/AAAAAAAAAROQA
AD/CDAA+A7ooAAAAAH/AAAAAAAAAROgAAD/Vft0+SNO6AAAAAH/AAAAAAAAAROwAAD/gSAA9tQuN
AAAAAH/AAAAAAAAARPAAAD/EXSs+G4M/AAAAAH/AAAAAAAAARPQAAD/Lkqs+BiD8AAAAAH/AAAAA
AAAARPgAAD/XXVU9piCjAAAAAH/AAAAAAAAARPwAAD+ztKs9+KsfAAAAAH/AAAAAAAAARQAAAD+2
GAA95gdgAAAAAH/AAAAAAAAARQIAAD/FFAA+vjYnAAAAAH/AAAAAAAAARQQAAD+cOgA+T+MBAAAA
AH/AAAAAAAAARQYAAD+2dAA+lBmlAAAAAH/AAAAAAAAARQgAAD+AFAA9u4gxAAAAAH/AAAAAAAAA
RQoAAD/21lU9y9dvAAAAAH/AAAAAAAAARQwAAD+iqlU+iv2FAAAAAH/AAAAAAAAARQ4AAD+68qs+
KA/4AAAAAH/AAAAAAAAA</set>
      <set id="src_4" fmt="ptset">AAAABXNyY180AAAAAAAAAAYAAABHQgAAAEANwKs+/ow0AAAAAH/AAAAAAAAAQoAAAEA2MAA+2yxn
AAAAAH/AAAAAAAAAQsAAAEBLSqs+rYVTAAAAAH/AAAAAAAAAQwAAAEBKeqs+eBFjAAAAAH/AAAAA
AAAAQyAAAEA+hAA+03vTAAAAAH/AAAAAAAAAQ0AAAEBLZAA/DyshAAAAAH/AAAAAAAAAQ2AAAEBJ
Occ/CC0QAAAAAH/AAAAAAAAAQ4AAAEAsxqs+wZ5AAAAAAH/AAAAAAAAAQ5AAAEAv8VU+uMSDAAAA
AH/AAAAAAAAAQ6AAAEApiqs+6enuAAAAAH/AAAAAAAAAQ7AAAEAyhVU+jVcSAAAAAH/AAAAAAAAA
Q8AAAEAUZVU+D7FGAAAAAH/AAAAAAAAAQ9AAAEAg2qs+1Y3nAAAAAH/AAAAAAAAAQ+AAAEApSKs+
5LkzAAAAAH/AAAAAAAAAQ/AAAEAMzqs+HcFTAAAAAH/AAAAAAAAARAAAAEAPrqs+3bDuAAAAAH/A
AAAAAAAARAgAAEAY1Ks+sQcLAAAAAH/AAAAAAAAARBAAAEAR2Ks+zaSiAAAAAH/AAAAAAAAARBgA
AEAdAqs+u4dVAAAAAH/AAAAAAAAARCAAAEAzCqs+gEGhAAAAAH/AAAAAAAAARCgAAEAD8QA++0/A
AAAAAH/AAAAAAAAARDAAAEAVzAA+795mAAAAAH/AAAAAAAAARDgAAEAHYqs+JZevAAAAAH/AAAAA
AAAAREAAAEAKWVU+1uW2AAAAAH/AAAAAAAAAREgAAD/8CAA+QZNcAAAAAH/AAAAAAAAARFAAAEAF
Iqs+ry4jAAAAAH/AAAAAAAAARFgAAEAGdwA+3iksAAAAAH/AAAAAAAAARGAAAEADdAA+nzwpAAAA
AH/AAAAAAAAARGgAAEABh1U+pWz/AAAAAH/AAAAAAAAARHAAAD/POVU+bUGdAAAAAH/AAAAAAAAA
RHgAAD/1EZU+nLejAAAAAH/AAAAAAAAARIAAAEAJNAA8mwbiAAAAAH/AAAAAAAAARIQAAD/UWAA+
k9cJAAAAAH/AAAAAAAAARIgAAEAY+Ks+0yEJAAAAAH/AAAAAAAAARIwAAD/ZHcA+pEF0AAAAAH/A
AAAAAAAARJAAAD/y4AA+UMsJAAAAAH/AAAAAAAAARJQAAD/AdVU+0uo9AAAAAH/AAAAAAAAARJgA
AD+vOVU+1wUwAAAAAH/AAAAAAAAARJwAAD+5mKs+hJmgAAAAAH/AAAAAAAAARKAAAD+rV1U+JrtH
AAAAAH/AAAAAAAAARKQAAD/CyAA+RzzNAAAAAH/AAAAAAAAARKgAAEASmAA/K5iVAAAAAH/AAAAA
AAAARKwAAD/d7AA+NiwHAAAAAH/AAAAAAAAARLAAAD+y2AA+xlliAAAAAH/AAAAAAAAARLQAAEAC
FVU+g+ecAAAAAH/AAAAAAAAARLgAAD/Gnqs+rIKQAAAAAH/AAAAAAAAARLwAAD/rf1U+iZh6AAAA
AH/AAAAAAAAARMAAAD/ZSkA+LObwAAAAAH/AAAAAAAAARMQAAD+5WpU+1Fz0AAAAAH/AAAAAAAAA
RMgAAD+9L1U+muQzAAAAAH/AAAAAAAAARMwAAD+0BJU+KbtRAAAAAH/AAAAAAAAARNAAAD+0aKs9
yfIUAAAAAH/AAAAAAAAARNQAAD/XMKs+PxptAAAAAH/AAAAAAAAARNgAAD/2CVU9Qrj3AAAAAH/A
AAAAAAAARNwAAD+b81U+QPegAAAAAH/AAAAAAAAAROAAAD/j/qs+XPf3AAAAAH/AAAAAAAAAROQA
AD+6gwA+WI6WAAAAAH/AAAAAAAAAROgAAD+oq6s92XcqAAAAAH/AAAAAAAAAROwAAD+xc44+TBTB
AAAAAH/AAAAAAAAARPAAAD+gNqs91ebNAAAAAH/AAAAAAAAARPQAAD/QeHI+y8x1AAAAAH/AAAAA
AAAARPgAAD+SzNU99c6VAAAAAH/AAAAAAAAARPwAAD/FjVU+s9r0AAAAAH/AAAAAAAAARQAAAD/z
egA+m8WEAAAAAH/AAAAAAAAARQIAAD/Ygqs8gWkfAAAAAH/AAAAAAAAARQQAAD/XfAA+xh8UAAAA
AH/AAAAAAAAARQYAAD+rBAA958S1AAAAAH/AAAAAAAAARQgAAD+IpAA+MlO+AAAAAH/AAAAAAAAA
RQoAAD/G6VU++4khAAAAAH/AAAAAAAAARQwAAD+IhBU+p+FWAAAAAH/AAAAAAAAARQ4AAD+t6qs+
56HIAAAAAH/AAAAAAAAA</set>
      <set id="src_3" fmt="ptset">AAAABXNyY18zAAAAAAAAAAIAAABHQgAAAD+ta8JCgAAAP61YLkLAAAA/rUSZQwAAAD+tMQRDIAAA
P60db0NAAAA/rQnaQ2AAAD+s9kVDgAAAP6zisUOQAAA/rM8cQ6AAAD+su4dDsAAAP6yn8kPAAAA/
rJRdQ9AAAD+sgMhD4AAAP6xtM0PwAAA/rFmfRAAAAD+sRgpECAAAP6wydUQQAAA/rB7gRBgAAD+s
C0tEIAAAP6v3tkQoAAA/q+QiRDAAAD+r0I1EOAAAP6u8+ERAAAA/q6ljREgAAD+rlc5EUAAAP6uC
OURYAAA/q26kRGAAAD+rWxBEaAAAP6tHe0RwAAA/qzPmRHgAAD+rIFFEgAAAP6sMvESEAAA/qvkn
RIgAAD+q5ZNEjAAAP6rR/kSQAAA/qr5pRJQAAD+qqtREmAAAP6qXP0ScAAA/qoOqRKAAAD+qcBVE
pAAAP6pcgUSoAAA/qkjsRKwAAD+qNVdEsAAAP6ohwkS0AAA/qg4tRLgAAD+p+phEvAAAP6nnBETA
AAA/qdNvRMQAAD+pv9pEyAAAP6msRUTMAAA/qZiwRNAAAD+phRtE1AAAP6lxhkTYAAA/qV3yRNwA
AD+pSl1E4AAAP6k2yETkAAA/qSMzROgAAD+pD55E7AAAP6j8CUTwAAA/qOh1RPQAAD+o1OBE+AAA
P6jBS0T8AAA/qK22RQAAAD+omiFFAgAAP6iGjEUEAAA/qHL3RQYAAD+oX2NFCAAAP6hLzkUKAAA/
qDg5RQwAAD+oJKRFDgAAP6gRDw==</set>
      <set id="src_2" fmt="ptset">AAAABXNyY18yAAAAAAAAAAIAAABHQgAAAD/6MdFCgAAAP/lFO0LAAAA/+FilQwAAAD/3bA9DIAAA
P/Z/eUNAAAA/9ZLkQ2AAAD/0pk5DgAAAP/O5uEOQAAA/8s0iQ6AAAD/x4IxDsAAAP/Dz90PAAAA/
8AdhQ9AAAD/vGstD4AAAP+4uNUPwAAA/7UGfRAAAAD/sVQpECAAAP+todEQQAAA/6nveRBgAAD/p
j0hEIAAAP+iiskQoAAA/57YdRDAAAD/myYdEOAAAP+Xc8URAAAA/5PBbREgAAD/kA8VEUAAAP+MX
L0RYAAA/4iqaRGAAAD/hPgREaAAAP+BRbkRwAAA/32TYRHgAAD/eeEJEgAAAP92LrUSEAAA/3J8X
RIgAAD/bsoFEjAAAP9rF60SQAAA/2dlVRJQAAD/Y7MBEmAAAP9gAKkScAAA/1xOURKAAAD/WJv5E
pAAAP9U6aESoAAA/1E3TRKwAAD/TYT1EsAAAP9J0p0S0AAA/0YgRRLgAAD/Qm3tEvAAAP8+u5kTA
AAA/zsJQRMQAAD/N1bpEyAAAP8zpJETMAAA/y/yORNAAAD/LD/hE1AAAP8ojY0TYAAA/yTbNRNwA
AD/ISjdE4AAAP8ddoUTkAAA/xnELROgAAD/FhHZE7AAAP8SX4ETwAAA/w6tKRPQAAD/CvrRE+AAA
P8HSHkT8AAA/wOWJRQAAAD+/+PNFAgAAP78MXUUEAAA/vh/HRQYAAD+9MzFFCAAAP7xGnEUKAAA/
u1oGRQwAAD+6bXBFDgAAP7mA2g==</set>
      <set id="src_1" fmt="ptset">AAAABXNyY18xAAAAAAAAAAIAAABHQgAAAEAacQxCgAAAQBlx9kLAAABAGHLfQwAAAEAXc8lDIAAA
QBZ0s0NAAABAFXWcQ2AAAEAUdoZDgAAAQBN3b0OQAABAEnhZQ6AAAEAReUJDsAAAQBB6LEPAAABA
D3sVQ9AAAEAOe/9D4AAAQA186UPwAABADH3SRAAAAEALfrxECAAAQAp/pUQQAABACYCPRBgAAEAI
gXhEIAAAQAeCYkQoAABABoNLRDAAAEAFhDVEOAAAQASFHkRAAABAA4YIREgAAEAChvJEUAAAQAGH
20RYAABAAIjFRGAAAD//E1xEaAAAP/0VMERwAAA/+xcDRHgAAD/5GNZEgAAAP/caqUSEAAA/9Rx8
RIgAAD/zHk9EjAAAP/EgIkSQAAA/7yH1RJQAAD/tI8hEmAAAP+slm0ScAAA/6SduRKAAAD/nKUJE
pAAAP+UrFUSoAAA/4yzoRKwAAD/hLrtEsAAAP98wjkS0AAA/3TJhRLgAAD/bNDREvAAAP9k2B0TA
AAA/1zfaRMQAAD/VOa1EyAAAP9M7gUTMAAA/0T1URNAAAD/PPydE1AAAP81A+kTYAAA/y0LNRNwA
AD/JRKBE4AAAP8dGc0TkAAA/xUhGROgAAD/DShlE7AAAP8FL7ETwAAA/v03ARPQAAD+9T5NE+AAA
P7tRZkT8AAA/uVM5RQAAAD+3VQxFAgAAP7VW30UEAAA/s1iyRQYAAD+xWoVFCAAAP69cWEUKAAA/
rV4rRQwAAD+rX/9FDgAAP6lh0g==</set>
      <set id="src_0" fmt="ptset">AAAABXNyY18wAAAAAAAAAAIAAABHQgAAAEAxs/NCgAAAQDA1aELAAABALrbcQwAAAEAtOFFDIAAA
QCu5xkNAAABAKjs6Q2AAAEAovK9DgAAAQCc+JEOQAABAJb+YQ6AAAEAkQQ1DsAAAQCLCgkPAAABA
IUP2Q9AAAEAfxWtD4AAAQB5G4EPwAABAHMhVRAAAAEAbSclECAAAQBnLPkQQAABAGEyzRBgAAEAW
zidEIAAAQBVPnEQoAABAE9ERRDAAAEASUoVEOAAAQBDT+kRAAABAD1VvREgAAEAN1uNEUAAAQAxY
WERYAABACtnNRGAAAEAJW0FEaAAAQAfctkRwAABABl4rRHgAAEAE359EgAAAQANhFESEAABAAeKJ
RIgAAEAAY/1EjAAAP/3K5ESQAAA/+s3NRJQAAD/30LZEmAAAP/TToEScAAA/8daJRKAAAD/u2XJE
pAAAP+vcXESoAAA/6N9FRKwAAD/l4i5EsAAAP+LlGES0AAA/3+gBRLgAAD/c6utEvAAAP9nt1ETA
AAA/1vC9RMQAAD/T86dEyAAAP9D2kETMAAA/zfl5RNAAAD/K/GNE1AAAP8f/TETYAAA/xQI1RNwA
AD/CBR9E4AAAP78ICETkAAA/vArxROgAAD+5DdtE7AAAP7YQxETwAAA/sxOtRPQAAD+wFpdE+AAA
P60ZgET8AAA/qhxpRQAAAD+nH1NFAgAAP6QiPEUEAAA/oSUlRQYAAD+eKA9FCAAAP5sq+EUKAAA/
mC3hRQwAAD+VMMtFDgAAP5IztA==</set>
      <set id="src_71" fmt="ptset">AAAABnNyY183MQAAAAAAAAAGAAAAIEIAAAA/rOyrPmDNxwAAAAB/wAAAAAAAAEKAAAA/zqarPrJl
BQAAAAB/wAAAAAAAAELAAAA/qj6rPmxTFgAAAAB/wAAAAAAAAEMAAAA/svlVPbLoswAAAAB/wAAA
AAAAAEMgAAA/mA9VPqe0BwAAAAB/wAAAAAAAAENAAAA/m2gAPbJgdAAAAAB/wAAAAAAAAENgAAA/
66KrPfM9tAAAAAB/wAAAAAAAAEOAAAA/yLFVPlHoeQAAAAB/wAAAAAAAAEOQAAA/wYFVPnoqcwAA
AAB/wAAAAAAAAEOgAAA/lRdVPdQPSgAAAAB/wAAAAAAAAEOwAAA/xjQAPppjWAAAAAB/wAAAAAAA
AEPAAAA/kroAPeslYwAAAAB/wAAAAAAAAEPQAAA/jEarPkLJoQAAAAB/wAAAAAAAAEPgAAA/nvOr
PpYa4AAAAAB/wAAAAAAAAEPwAAA/cpcgPhNHaAAAAAB/wAAAAAAAAEQAAAA/kDKrPgLKvQAAAAB/
wAAAAAAAAEQIAAA/hm9VPjowlgAAAAB/wAAAAAAAAEQQAAA/R11VPduqfAAAAAB/wAAAAAAAAEQY
AAA/8f6rPsGyJQAAAAB/wAAAAAAAAEQgAAA/qNpVPs01ZwAAAAB/wAAAAAAAAEQoAAA/sO6rPoj1
FAAAAAB/wAAAAAAAAEQwAAA/pZVrPjKV1AAAAAB/wAAAAAAAAEQ4AAA/0VlVPo3MVgAAAAB/wAAA
AAAAAERAAAA/1noAPpLyRAAAAAB/wAAAAAAAAERIAAA/wHlVPg9qTQAAAAB/wAAAAAAAAERQAAA/
hmIAPg1x3QAAAAB/wAAAAAAAAERYAAA/wdQAPhiSDwAAAAB/wAAAAAAAAERgAAA/pkcAPgCd+gAA
AAB/wAAAAAAAAERoAAA/s2CrPsnBvAAAAAB/wAAAAAAAAERwAAA/ggqrPci94gAAAAB/wAAAAAAA
AER4AAA/mrVVPgUCdAAAAAB/wAAAAAAAAESAAAA/rSAAPvUeKgAAAAB/wAAAAAAAAA==</set>
      <set id="src_61" fmt="ptset">AAAABnNyY182MQAAAAAAAAAGAAAAIEIAAABALqQAPvshZQAAAAB/wAAAAAAAAEKAAABAEcoAPoew
WAAAAAB/wAAAAAAAAELAAABAHfgAPnFIUwAAAAB/wAAAAAAAAEMAAABAHf9VPwDDVAAAAAB/wAAA
AAAAAEMgAABARO1VPsDTjQAAAAB/wAAAAAAAAENAAABALyY5PgGU0QAAAAB/wAAAAAAAAENgAABA
CRKrPlNQTAAAAAB/wAAAAAAAAEOAAABAHkwAPpABoAAAAAB/wAAAAAAAAEOQAABAMxFVPx99rwAA
AAB/wAAAAAAAAEOgAABAFZKrPjsIIgAAAAB/wAAAAAAAAEOwAABAG8tVPt7crwAAAAB/wAAAAAAA
AEPAAABAFGAAPlSAygAAAAB/wAAAAAAAAEPQAABAMAlVPrh2ywAAAAB/wAAAAAAAAEPgAABAO3QA
PnusyAAAAAB/wAAAAAAAAEPwAABADYxyPuVunwAAAAB/wAAAAAAAAEQAAABAN2HHPtw96wAAAAB/
wAAAAAAAAEQIAABADGxyPkL2MwAAAAB/wAAAAAAAAEQQAABAEzarPkcPMwAAAAB/wAAAAAAAAEQY
AABAHSgAPipbEwAAAAB/wAAAAAAAAEQgAABAHjAAPk/IBgAAAAB/wAAAAAAAAEQoAABAD36rPtDy
KAAAAAB/wAAAAAAAAEQwAAA/+WOOPkb7swAAAAB/wAAAAAAAAEQ4AABADmgAPk46NQAAAAB/wAAA
AAAAAERAAABAIU6rPVD1PwAAAAB/wAAAAAAAAERIAABACJKrPWhrjQAAAAB/wAAAAAAAAERQAABA
CKSrPXbrHAAAAAB/wAAAAAAAAERYAABAM/nSPtaCfgAAAAB/wAAAAAAAAERgAABAHD5VPr0NiQAA
AAB/wAAAAAAAAERoAABAICwAPhjMkQAAAAB/wAAAAAAAAERwAABAF4NVPsL1SQAAAAB/wAAAAAAA
AER4AABAAXdVPujxvAAAAAB/wAAAAAAAAESAAABAOsqrP9BfTgAAAAB/wAAAAAAAAA==</set>
      <set id="src_51" fmt="ptset">AAAABnNyY181MQAAAAAAAAAGAAAAIEIAAABASbqrPgS+igAAAAB/wAAAAAAAAEKAAABAU8AAPqhc
3gAAAAB/wAAAAAAAAELAAABAN54APL1v2AAAAAB/wAAAAAAAAEMAAABARVwrPvBEwQAAAAB/wAAA
AAAAAEMgAABAN7gAPpg5WAAAAAB/wAAAAAAAAENAAABASUwAPqz3SQAAAAB/wAAAAAAAAENgAABA
VKccPdw0aQAAAAB/wAAAAAAAAEOAAABAYhAAPvuuNgAAAAB/wAAAAAAAAEOQAABATdVVPmaXoAAA
AAB/wAAAAAAAAEOgAABAQhwAPj6sMwAAAAB/wAAAAAAAAEOwAABASyAAPzwvMwAAAAB/wAAAAAAA
AEPAAABALLAAPugeGQAAAAB/wAAAAAAAAEPQAABANJwAPj5l1QAAAAB/wAAAAAAAAEPgAABAS4AA
PgZw2QAAAAB/wAAAAAAAAEPwAABATFVVPo6JQAAAAAB/wAAAAAAAAEQAAABALAZyPuxVowAAAAB/
wAAAAAAAAEQIAABAO945PnsPlgAAAAB/wAAAAAAAAEQQAABADSqrPrPSlwAAAAB/wAAAAAAAAEQY
AABANeVVPozLoAAAAAB/wAAAAAAAAEQgAABAPL6rPwADBgAAAAB/wAAAAAAAAEQoAABAIwYAPfj9
wwAAAAB/wAAAAAAAAEQwAABAMh1VPrvltAAAAAB/wAAAAAAAAEQ4AABAMnKrPj1cJgAAAAB/wAAA
AAAAAERAAABAMFarPouzUgAAAAB/wAAAAAAAAERIAABAUDo5Ps/QTQAAAAB/wAAAAAAAAERQAABA
HpKrPlRBjQAAAAB/wAAAAAAAAERYAABAFIlVPUhXQAAAAAB/wAAAAAAAAERgAABAKXKrPv6k7gAA
AAB/wAAAAAAAAERoAABAHidVPtRv0wAAAAB/wAAAAAAAAERwAABAMUtVPw2AHQAAAAB/wAAAAAAA
AER4AABAI7QAPiD/uAAAAAB/wAAAAAAAAESAAABAFwqrP0VjxwAAAAB/wAAAAAAAAA==</set>
      <set id="src_41" fmt="ptset">AAAABnNyY180MQAAAAAAAAAGAAAAIEIAAABAd7qrPoc8PgAAAAB/wAAAAAAAAEKAAABAWSuOPaqo
OwAAAAB/wAAAAAAAAELAAABAdOVVPZqq8QAAAAB/wAAAAAAAAEMAAABAY71VPm51gQAAAAB/wAAA
AAAAAEMgAABAd/gAPuwX8AAAAAB/wAAAAAAAAENAAABAZxQAPyDHfgAAAAB/wAAAAAAAAENgAABA
X2qrPp2J+gAAAAB/wAAAAAAAAEOAAABAe5KrPln5EQAAAAB/wAAAAAAAAEOQAABATglVPjvAEwAA
AAB/wAAAAAAAAEOgAABAZGFVPlBzcQAAAAB/wAAAAAAAAEOwAABAT76rPnp0jAAAAAB/wAAAAAAA
AEPAAABAMnVVPopPnAAAAAB/wAAAAAAAAEPQAABAT4OOPwsieQAAAAB/wAAAAAAAAEPgAABAV+gA
PkG6ZgAAAAB/wAAAAAAAAEPwAABAOhQAPgupLAAAAAB/wAAAAAAAAEQAAABAJmyrPc22HQAAAAB/
wAAAAAAAAEQIAABAJUFVPvCBFwAAAAB/wAAAAAAAAEQQAABAIPVVPbZQ4wAAAAB/wAAAAAAAAEQY
AABATNFVPjnKhwAAAAB/wAAAAAAAAEQgAABAQd6rPwnDLQAAAAB/wAAAAAAAAEQoAABARJirPs3E
HAAAAAB/wAAAAAAAAEQwAABAG+FVPf/r7QAAAAB/wAAAAAAAAEQ4AABAO46rPqitKwAAAAB/wAAA
AAAAAERAAABALmarPhEH/QAAAAB/wAAAAAAAAERIAABARLzkPniN/wAAAAB/wAAAAAAAAERQAABA
K5AAPg3vmwAAAAB/wAAAAAAAAERYAABAGRBVPuX6nAAAAAB/wAAAAAAAAERgAABACEarPxAhzwAA
AAB/wAAAAAAAAERoAABAPNKrPwiUoQAAAAB/wAAAAAAAAERwAABAI4qrPp8NyQAAAAB/wAAAAAAA
AER4AABAN1wAPhwQbQAAAAB/wAAAAAAAAESAAABARnqrP2aLVwAAAAB/wAAAAAAAAA==</set>
      <set id="src_31" fmt="ptset">AAAABnNyY18zMQAAAAAAAAACAAAAIEIAAAA/sC+gQoAAAD+v0/dCwAAAP694TUMAAAA/rxyjQyAA
AD+uwPpDQAAAP65lUENgAAA/rgmmQ4AAAD+trf1DkAAAP61SU0OgAAA/rPapQ7AAAD+smwBDwAAA
P6w/VkPQAAA/q+OsQ+AAAD+riAND8AAAP6ssWUQAAAA/qtCvRAgAAD+qdQZEEAAAP6oZXEQYAAA/
qb2yRCAAAD+pYglEKAAAP6kGX0QwAAA/qKq1RDgAAD+oTwxEQAAAP6fzYkRIAAA/p5e4RFAAAD+n
PA9EWAAAP6bgZURgAAA/poS7RGgAAD+mKRJEcAAAP6XNaER4AAA/pXG+RIAAAD+lFhU=</set>
      <set id="src_21" fmt="ptset">AAAABnNyY18yMQAAAAAAAAACAAAAIEIAAABAJHO5QoAAAEAj/4dCwAAAQCOLVEMAAABAIxciQyAA
AEAiou9DQAAAQCIuvUNgAABAIbqLQ4AAAEAhRlhDkAAAQCDSJkOgAABAIF3zQ7AAAEAf6cFDwAAA
QB91j0PQAABAHwFcQ+AAAEAejSpD8AAAQB4Y90QAAABAHaTFRAgAAEAdMJNEEAAAQBy8YEQYAABA
HEguRCAAAEAb0/xEKAAAQBtfyUQwAABAGuuXRDgAAEAad2REQAAAQBoDMkRIAABAGY8ARFAAAEAZ
Gs1EWAAAQBimm0RgAABAGDJoRGgAAEAXvjZEcAAAQBdKBER4AABAFtXRRIAAAEAWYZ8=</set>
      <set id="src_11" fmt="ptset">AAAABnNyY18xMQAAAAAAAAACAAAAIEIAAABATvXxQoAAAEBNeSpCwAAAQEv8Y0MAAABASn+cQyAA
AEBJAtVDQAAAQEeGDkNgAABARglIQ4AAAEBEjIFDkAAAQEMPukOgAABAQZLzQ7AAAEBAFixDwAAA
QD6ZZUPQAABAPRyfQ+AAAEA7n9hD8AAAQDojEUQAAABAOKZKRAgAAEA3KYNEEAAAQDWsvEQYAABA
NC/2RCAAAEAysy9EKAAAQDE2aEQwAABAL7mhRDgAAEAuPNpEQAAAQCzAE0RIAABAK0NNRFAAAEAp
xoZEWAAAQChJv0RgAABAJsz4RGgAAEAlUDFEcAAAQCPTakR4AABAIlakRIAAAEAg2d0=</set>
      <set id="src_01" fmt="ptset">AAAABnNyY18wMQAAAAAAAAACAAAAIEIAAABAa6nkQoAAAEBpMzZCwAAAQGa8iEMAAABAZEXZQyAA
AEBhzytDQAAAQF9YfUNgAABAXOHPQ4AAAEBaayFDkAAAQFf0ckOgAABAVX3EQ7AAAEBTBxZDwAAA
QFCQaEPQAABAThm6Q+AAAEBLowtD8AAAQEksXUQAAABARrWvRAgAAEBEPwFEEAAAQEHIU0QYAABA
P1GlRCAAAEA82vZEKAAAQDpkSEQwAABAN+2aRDgAAEA1duxEQAAAQDMAPkRIAABAMImPRFAAAEAu
EuFEWAAAQCucM0RgAABAKSWFRGgAAEAmrtdEcAAAQCQ4KER4AABAIcF6RIAAAEAfSsw=</set>
      <set id="set" fmt="series">AAAAA3NldAAAAAI+gAAAQKAAAAAAAAEAAAAA</set>
      <set id="src_02" fmt="ptset">AAAABnNyY18wMgAAAAAAAAAGAAAABEGgAAA/IcrBPYwVTQAAAAB/wAAAAAAAAEFwAAA+xqfwPhmZ
mgAAAAB/wAAAAAAAAEEgAAC9n/LlPoYk3QAAAAB/wAAAAAAAAECgAAC+Ol41PlocrAAAAAB/wAAA
AAAAAA==</set>
      <set id="src_011" fmt="ptset">AAAAB3NyY18wMTEAAAAAAAAABgAAAARAoAAAvi4Uez2NT98AAAAAf8AAAAAAAABBIAAAvfnbIz2Y
x+MAAAAAf8AAAAAAAABBcAAAPgEGJT4LQ5YAAAAAf8AAAAAAAABBoAAAPjhR7D3F1jkAAAAAf8AA
AAAAAAA=</set>
      <set id="src_0111" fmt="ptset">AAAACHNyY18wMTExAAAAAAAAAAYAAAAEQaAAAL+JSiM+XS8bAAAAAH/AAAAAAAAAQXAAAL84Uew9
752yAAAAAH/AAAAAAAAAQSAAAL6CDEo+eNT+AAAAAH/AAAAAAAAAQKAAAL5Cj1w952yLAAAAAH/A
AAAAAAAA</set>
      <set id="src_03" fmt="ptset">AAAABnNyY18wMwAAAAAAAAAGAAAABECgAAC9lYEGPUzMzQAAAAB/wAAAAAAAAEEgAAC+nS8bPbuY
yAAAAAB/wAAAAAAAAEFwAAC/DxqgPZprUQAAAAB/wAAAAAAAAEGgAAC/Sn76Pc7ZFwAAAAB/wAAA
AAAAAA==</set>
      <set id="src_711" fmt="ptset">AAAAB3NyY183MTEAAAAAAAAABgAAACBCAAAAP4DCAD458g8AAAAAf8AAAAAAAABCgAAAP4ppqz36
+/cAAAAAf8AAAAAAAABCwAAAP1jSqz4KSfIAAAAAf8AAAAAAAABDAAAAP51uqz6WYYsAAAAAf8AA
AAAAAABDIAAAP1osAD3u4OIAAAAAf8AAAAAAAABDQAAAP2Q6qz3mOqQAAAAAf8AAAAAAAABDYAAA
P5K2qz4aiyAAAAAAf8AAAAAAAABDgAAAP1O0AD3+pkMAAAAAf8AAAAAAAABDkAAAP2BLqz5o6dkA
AAAAf8AAAAAAAABDoAAAP1CC1T2kEmkAAAAAf8AAAAAAAABDsAAAP27Vxz5ZdcsAAAAAf8AAAAAA
AABDwAAAP0jiqz4V5bwAAAAAf8AAAAAAAABD0AAAP2YRAD4DuvYAAAAAf8AAAAAAAABD4AAAP2hm
qz4DAogAAAAAf8AAAAAAAABD8AAAPzLGqz0cRhAAAAAAf8AAAAAAAABEAAAAPwCAqz4TaV0AAAAA
f8AAAAAAAABECAAAP3osVT4Oh/0AAAAAf8AAAAAAAABEEAAAP5DOlT4P56QAAAAAf8AAAAAAAABE
GAAAP0Xp1T4r6U0AAAAAf8AAAAAAAABEIAAAP4S2AD2IoakAAAAAf8AAAAAAAABEKAAAP2YBVT5o
YFcAAAAAf8AAAAAAAABEMAAAP0RiAD36EwwAAAAAf8AAAAAAAABEOAAAP1C6qz35PnEAAAAAf8AA
AAAAAABEQAAAP376AD6NjX8AAAAAf8AAAAAAAABESAAAP3TAcjzVJvsAAAAAf8AAAAAAAABEUAAA
Px77qz2T1w4AAAAAf8AAAAAAAABEWAAAP4zQAD486S4AAAAAf8AAAAAAAABEYAAAPy9sAD0a4IUA
AAAAf8AAAAAAAABEaAAAP2y8AD3+BWcAAAAAf8AAAAAAAABEcAAAPzJzAD3xd5cAAAAAf8AAAAAA
AABEeAAAPudtgD35L74AAAAAf8AAAAAAAABEgAAAP4pwAD8jkIwAAAAAf8AAAAAAAAA=</set>
      <set id="src_611" fmt="ptset">AAAAB3NyY182MTEAAAAAAAAABgAAACBCAAAAP+axVT5WFNUAAAAAf8AAAAAAAABCgAAAP+6tVT2o
vKAAAAAAf8AAAAAAAABCwAAAP/8XVT6dq/AAAAAAf8AAAAAAAABDAAAAQBz2qz7eWD8AAAAAf8AA
AAAAAABDIAAAP9K+qz5zPoMAAAAAf8AAAAAAAABDQAAAP/MGqz7k7c4AAAAAf8AAAAAAAABDYAAA
QAEVVT6scbMAAAAAf8AAAAAAAABDgAAAP99IAD2b0qQAAAAAf8AAAAAAAABDkAAAP/rWAD4wvc0A
AAAAf8AAAAAAAABDoAAAQAaQAD5VgDMAAAAAf8AAAAAAAABDsAAAP8phVT4sox4AAAAAf8AAAAAA
AABDwAAAP/AUcj3Ts/QAAAAAf8AAAAAAAABD0AAAP9zBxz4z2uQAAAAAf8AAAAAAAABD4AAAP+dm
OT4GOMwAAAAAf8AAAAAAAABD8AAAP8wlVT4Xn9AAAAAAf8AAAAAAAABEAAAAP/bZVT4VQzwAAAAA
f8AAAAAAAABECAAAP8M6qz6nal4AAAAAf8AAAAAAAABEEAAAP8SDjj49VfUAAAAAf8AAAAAAAABE
GAAAQAAgcj44nDAAAAAAf8AAAAAAAABEIAAAP+s2qz50hpEAAAAAf8AAAAAAAABEKAAAQBp5gD48
9VEAAAAAf8AAAAAAAABEMAAAP+0EAD6bBG8AAAAAf8AAAAAAAABEOAAAQDJRVT5lmN0AAAAAf8AA
AAAAAABEQAAAP+7QAD6JhMYAAAAAf8AAAAAAAABESAAAP+1hVT6pI04AAAAAf8AAAAAAAABEUAAA
QAV3VT6t8AwAAAAAf8AAAAAAAABEWAAAP8pQKz6LwIwAAAAAf8AAAAAAAABEYAAAP8uKqz2taMYA
AAAAf8AAAAAAAABEaAAAQAduAD59o6UAAAAAf8AAAAAAAABEcAAAP9kaqz6ZqxoAAAAAf8AAAAAA
AABEeAAAQAOQqz6jSUgAAAAAf8AAAAAAAABEgAAAP6saqz6gcEAAAAAAf8AAAAAAAAA=</set>
      <set id="src_511" fmt="ptset">AAAAB3NyY181MTEAAAAAAAAABgAAACBCAAAAQALKAD5ih50AAAAAf8AAAAAAAABCgAAAQB5qqz6y
KT8AAAAAf8AAAAAAAABCwAAAQCrlVT46SL0AAAAAf8AAAAAAAABDAAAAQD2sAD7aycAAAAAAf8AA
AAAAAABDIAAAQDMEAD5iZEQAAAAAf8AAAAAAAABDQAAAQEeE9T8StWAAAAAAf8AAAAAAAABDYAAA
QC0hVT6hWsIAAAAAf8AAAAAAAABDgAAAQD4NVT4RjUsAAAAAf8AAAAAAAABDkAAAQCo5xz6yMV4A
AAAAf8AAAAAAAABDoAAAQDKJVT2bRpEAAAAAf8AAAAAAAABDsAAAQCizjj6guqwAAAAAf8AAAAAA
AABDwAAAQEUMAD5hYdkAAAAAf8AAAAAAAABD0AAAQCjgAD6BjesAAAAAf8AAAAAAAABD4AAAQEdm
qz7/EsEAAAAAf8AAAAAAAABD8AAAQD8Sqz7r+8QAAAAAf8AAAAAAAABEAAAAQE3sAD7uY7gAAAAA
f8AAAAAAAABECAAAQELCqz3DbcsAAAAAf8AAAAAAAABEEAAAQEGxVT5nPCoAAAAAf8AAAAAAAABE
GAAAQCtMAD6Bt54AAAAAf8AAAAAAAABEIAAAQEctVT4d6tIAAAAAf8AAAAAAAABEKAAAQES9VT7D
HTUAAAAAf8AAAAAAAABEMAAAQDRKqz2SnigAAAAAf8AAAAAAAABEOAAAQDEaqz55lyQAAAAAf8AA
AAAAAABEQAAAQEBxxz68YrIAAAAAf8AAAAAAAABESAAAQCwaqz53EaIAAAAAf8AAAAAAAABEUAAA
QCtkAD41AOYAAAAAf8AAAAAAAABEWAAAQC1vVT7YUXAAAAAAf8AAAAAAAABEYAAAQFw4AD54yk0A
AAAAf8AAAAAAAABEaAAAQEZDjj6mrq4AAAAAf8AAAAAAAABEcAAAQC7Sqz3Y9BIAAAAAf8AAAAAA
AABEeAAAQCzeqz4JcosAAAAAf8AAAAAAAABEgAAAQGRAAD9Fk+0AAAAAf8AAAAAAAAA=</set>
      <set id="src_411" fmt="ptset">AAAAB3NyY180MTEAAAAAAAAABgAAACBCAAAAQBvNiz6z2S8AAAAAf8AAAAAAAABCgAAAQDABVT5T
6VUAAAAAf8AAAAAAAABCwAAAQF/8AD67UAYAAAAAf8AAAAAAAABDAAAAQDtiqz8JcDYAAAAAf8AA
AAAAAABDIAAAQE5Wqz7na2gAAAAAf8AAAAAAAABDQAAAQDPqAD6/JAYAAAAAf8AAAAAAAABDYAAA
QEolVT2SG0QAAAAAf8AAAAAAAABDgAAAQEHA5D5KJQ8AAAAAf8AAAAAAAABDkAAAQEgKqz7OMKsA
AAAAf8AAAAAAAABDoAAAQEzsAD8Gh+IAAAAAf8AAAAAAAABDsAAAQFK0AD6xVcMAAAAAf8AAAAAA
AABDwAAAQC3iqz6U4HYAAAAAf8AAAAAAAABD0AAAQDJkAD5oxDoAAAAAf8AAAAAAAABD4AAAQHqY
5D8HgfIAAAAAf8AAAAAAAABD8AAAQFXFVT78rssAAAAAf8AAAAAAAABEAAAAQGwkAD5HuMQAAAAA
f8AAAAAAAABECAAAQDLgAD7s8GEAAAAAf8AAAAAAAABEEAAAQF0xxz1XibwAAAAAf8AAAAAAAABE
GAAAQGC6qz3S6qEAAAAAf8AAAAAAAABEIAAAQHL8cj3ViAcAAAAAf8AAAAAAAABEKAAAQGEFVT6i
Z8cAAAAAf8AAAAAAAABEMAAAQF+ZVT7DG4YAAAAAf8AAAAAAAABEOAAAQHLKqz67vMgAAAAAf8AA
AAAAAABEQAAAQDYKqz3mxgkAAAAAf8AAAAAAAABESAAAQDfYAD6iMGIAAAAAf8AAAAAAAABEUAAA
QEfqqz6uNqsAAAAAf8AAAAAAAABEWAAAQGPaqz77YkkAAAAAf8AAAAAAAABEYAAAQGGPcj8ncd4A
AAAAf8AAAAAAAABEaAAAQIFdVT58vxkAAAAAf8AAAAAAAABEcAAAQFk5xz7ScTkAAAAAf8AAAAAA
AABEeAAAQHYfHD7wPAYAAAAAf8AAAAAAAABEgAAAQD6lVT9brsgAAAAAf8AAAAAAAAA=</set>
      <set id="src_33" fmt="ptset">AAAABnNyY18zMwAAAAAAAAACAAAAIEIAAAA/eMSKQoAAAD93RyNCwAAAP3XJvUMAAAA/dExWQyAA
AD9yzu9DQAAAP3FRiUNgAAA/b9QiQ4AAAD9uVrxDkAAAP2zZVUOgAAA/a1vvQ7AAAD9p3ohDwAAA
P2hhIUPQAAA/ZuO7Q+AAAD9lZlRD8AAAP2Po7kQAAAA/YmuHRAgAAD9g7iBEEAAAP19wukQYAAA/
XfNTRCAAAD9cde1EKAAAP1r4hkQwAAA/WXsgRDgAAD9X/blEQAAAP1aAUkRIAAA/VQLsRFAAAD9T
hYVEWAAAP1IIH0RgAAA/UIq4RGgAAD9PDVJEcAAAP02P60R4AAA/TBKERIAAAD9KlR4=</set>
      <set id="src_23" fmt="ptset">AAAABnNyY18yMwAAAAAAAAACAAAAIEIAAAA/9XcEQoAAAD/1JRpCwAAAP/TTL0MAAAA/9IFFQyAA
AD/0L1tDQAAAP/PdcUNgAAA/84uHQ4AAAD/zOZxDkAAAP/LnskOgAAA/8pXIQ7AAAD/yQ95DwAAA
P/Hx9EPQAAA/8aAJQ+AAAD/xTh9D8AAAP/D8NUQAAAA/8KpLRAgAAD/wWGFEEAAAP/AGdkQYAAA/
77SMRCAAAD/vYqJEKAAAP+8QuEQwAAA/7r7ORDgAAD/ubOREQAAAP+4a+URIAAA/7ckPRFAAAD/t
dyVEWAAAP+0lO0RgAAA/7NNRRGgAAD/sgWZEcAAAP+wvfER4AAA/692SRIAAAD/ri6g=</set>
      <set id="src_13" fmt="ptset">AAAABnNyY18xMwAAAAAAAAACAAAAIEIAAABAK7N+QoAAAEAsfrFCwAAAQC1J40MAAABALhUWQyAA
AEAu4ElDQAAAQC+rfENgAABAMHavQ4AAAEAxQeJDkAAAQDINFUOgAABAMthIQ7AAAEAzo3tDwAAA
QDRurUPQAABANTngQ+AAAEA2BRND8AAAQDbQRkQAAABAN5t5RAgAAEA4ZqxEEAAAQDkx30QYAABA
Of0SRCAAAEA6yEREKAAAQDuTd0QwAABAPF6qRDgAAEA9Kd1EQAAAQD31EERIAABAPsBDRFAAAEA/
i3ZEWAAAQEBWqURgAABAQSHbRGgAAEBB7Q5EcAAAQEK4QUR4AABAQ4N0RIAAAEBETqc=</set>
      <set id="src_031" fmt="ptset">AAAAB3NyY18wMzEAAAAAAAAAAgAAACBCAAAAQDzVQkKAAABAPiC/QsAAAEA/bDxDAAAAQEC3uUMg
AABAQgM2Q0AAAEBDTrNDYAAAQESaMEOAAABAReWtQ5AAAEBHMSpDoAAAQEh8p0OwAABAScgkQ8AA
AEBLE6FD0AAAQExfH0PgAABATaqcQ/AAAEBO9hlEAAAAQFBBlkQIAABAUY0TRBAAAEBS2JBEGAAA
QFQkDUQgAABAVW+KRCgAAEBWuwdEMAAAQFgGhEQ4AABAWVIBREAAAEBanX5ESAAAQFvo/ERQAABA
XTR5RFgAAEBef/ZEYAAAQF/Lc0RoAABAYRbwRHAAAEBiYm1EeAAAQGOt6kSAAABAZPln</set>
      <set id="src_73" fmt="ptset">AAAABnNyY183MwAAAAAAAAAGAAAAR0IAAAA/iJtmPoUQjQAAAAB/wAAAAAAAAEKAAAA/lqEzPoz1
hwAAAAB/wAAAAAAAAELAAAA/pkTvPnPlKQAAAAB/wAAAAAAAAEMAAAA/mVhmPlkWkAAAAAB/wAAA
AAAAAEMgAAA/mt/NPn10ZQAAAAB/wAAAAAAAAENAAAA/nI7NPiRligAAAAB/wAAAAAAAAENgAAA/
sfQAPlH0/gAAAAB/wAAAAAAAAEOAAAA/uPJmPmL6jQAAAAB/wAAAAAAAAEOQAAA/mS0zPiF2eQAA
AAB/wAAAAAAAAEOgAAA/lVJmPnNRkQAAAAB/wAAAAAAAAEOwAAA/pz5EPj7xlwAAAAB/wAAAAAAA
AEPAAAA/qjQAPmSfiAAAAAB/wAAAAAAAAEPQAAA/ju1NPkPQoQAAAAB/wAAAAAAAAEPgAAA/mUlm
PiWzMgAAAAB/wAAAAAAAAEPwAAA/n2UzPjLV1wAAAAB/wAAAAAAAAEQAAAA/lXIAPg7RwwAAAAB/
wAAAAAAAAEQIAAA/oS4APj6DIAAAAAB/wAAAAAAAAEQQAAA/mxotPkqgiwAAAAB/wAAAAAAAAEQY
AAA/jmozPhAlHwAAAAB/wAAAAAAAAEQgAAA/ijhmPio6/wAAAAB/wAAAAAAAAEQoAAA/roUAPjoK
JAAAAAB/wAAAAAAAAEQwAAA/hFTNPhJ/vgAAAAB/wAAAAAAAAEQ4AAA/e2GaPcp8kgAAAAB/wAAA
AAAAAERAAAA/pEMzPkCa9gAAAAB/wAAAAAAAAERIAAA/immaPiT6xwAAAAB/wAAAAAAAAERQAAA/
mTMzPlTdKgAAAAB/wAAAAAAAAERYAAA/lBNmPiejzgAAAAB/wAAAAAAAAERgAAA/kYSaPiMyuAAA
AAB/wAAAAAAAAERoAAA/oBMzPf3wJAAAAAB/wAAAAAAAAERwAAA/g5gNPgtjeAAAAAB/wAAAAAAA
AER4AAA/jfZmPj1uxAAAAAB/wAAAAAAAAESAAAA/me0zPiWbvwAAAAB/wAAAAAAAAESEAAA/fVyJ
Pi/v6gAAAAB/wAAAAAAAAESIAAA/izMzPjtAIgAAAAB/wAAAAAAAAESMAAA/jnQzPmVVogAAAAB/
wAAAAAAAAESQAAA/gpKrPgj7vwAAAAB/wAAAAAAAAESUAAA/dX9NPfIDZwAAAAB/wAAAAAAAAESY
AAA/hkAAPhf3OgAAAAB/wAAAAAAAAEScAAA/esJmPhVrhwAAAAB/wAAAAAAAAESgAAA/c/ZmPfOd
wwAAAAB/wAAAAAAAAESkAAA/XlwAPfeQugAAAAB/wAAAAAAAAESoAAA/dZ7vPiQe9AAAAAB/wAAA
AAAAAESsAAA/jYzNPkkRGwAAAAB/wAAAAAAAAESwAAA/Y2DNPiMuUgAAAAB/wAAAAAAAAES0AAA/
hBszPmv+pAAAAAB/wAAAAAAAAES4AAA/e7MzPfFWtAAAAAB/wAAAAAAAAES8AAA/jBSAPm4ryQAA
AAB/wAAAAAAAAETAAAA/TXnAPi9nmQAAAAB/wAAAAAAAAETEAAA/ihEAPeTDyQAAAAB/wAAAAAAA
AETIAAA/g3CrPc1hIQAAAAB/wAAAAAAAAETMAAA/kYSrPlYA9wAAAAB/wAAAAAAAAETQAAA/i4mA
PkZSQQAAAAB/wAAAAAAAAETUAAA/izsAPipg9AAAAAB/wAAAAAAAAETYAAA/kdYAPo5fVQAAAAB/
wAAAAAAAAETcAAA/jrtgPbi1uAAAAAB/wAAAAAAAAETgAAA/jIPgPgx4+AAAAAB/wAAAAAAAAETk
AAA/eUpQPgEE9wAAAAB/wAAAAAAAAEToAAA/e5vgPhLbfgAAAAB/wAAAAAAAAETsAAA/hJsrPgty
swAAAAB/wAAAAAAAAETwAAA/hAkAPepwZAAAAAB/wAAAAAAAAET0AAA/XCAAPkmDjAAAAAB/wAAA
AAAAAET4AAA/alcAPZmb7AAAAAB/wAAAAAAAAET8AAA/dKAAPgo91QAAAAB/wAAAAAAAAEUAAAA/
hxrAPeFUdQAAAAB/wAAAAAAAAEUCAAA/XRogPlfYygAAAAB/wAAAAAAAAEUEAAA/VzgAPjD9/QAA
AAB/wAAAAAAAAEUGAAA/WiGAPjgmrwAAAAB/wAAAAAAAAEUIAAA/jP2APeUjTAAAAAB/wAAAAAAA
AEUKAAA/P07APhH31gAAAAB/wAAAAAAAAEUMAAA/fkCrPYv16QAAAAB/wAAAAAAAAEUOAAA/iQgA
PsU0rQAAAAB/wAAAAAAAAA==</set>
      <set id="src_63" fmt="ptset">AAAABnNyY182MwAAAAAAAAAGAAAAR0IAAAA//vWaPoz2xAAAAAB/wAAAAAAAAEKAAAA/6U2aPiPe
YAAAAAB/wAAAAAAAAELAAAA/1HGaPjh+nwAAAAB/wAAAAAAAAEMAAAA/9ZUzPlXecgAAAAB/wAAA
AAAAAEMgAAA/xMzNPkhzEQAAAAB/wAAAAAAAAENAAAA/+tJmPqG/HgAAAAB/wAAAAAAAAENgAABA
A/OaPmcJ5QAAAAB/wAAAAAAAAEOAAABAAFUzPoBRGQAAAAB/wAAAAAAAAEOQAAA/+sJmPkDs7wAA
AAB/wAAAAAAAAEOgAABABYQAPiuSOwAAAAB/wAAAAAAAAEOwAABAAS2aPgKe+QAAAAB/wAAAAAAA
AEPAAABAEGpmPpJeHAAAAAB/wAAAAAAAAEPQAAA/4HhEPpz59gAAAAB/wAAAAAAAAEPgAABAAMYA
PgwrXQAAAAB/wAAAAAAAAEPwAABACdJmPkUtNQAAAAB/wAAAAAAAAEQAAABAC12aPoE/NQAAAAB/
wAAAAAAAAEQIAAA//c5mPkKVpAAAAAB/wAAAAAAAAEQQAAA//ETNPeWw7gAAAAB/wAAAAAAAAEQY
AABAA5xmPm5ncwAAAAB/wAAAAAAAAEQgAAA/+Ql3PmWNdAAAAAB/wAAAAAAAAEQoAABABZGaPlY0
NAAAAAB/wAAAAAAAAEQwAABACfZmPrjBUwAAAAB/wAAAAAAAAEQ4AAA/4iQAPiclsQAAAAB/wAAA
AAAAAERAAABABypmPqapNwAAAAB/wAAAAAAAAERIAAA/9Z4APl0o7wAAAAB/wAAAAAAAAERQAAA/
/5MzPjCggAAAAAB/wAAAAAAAAERYAAA//fmaPhfbjwAAAAB/wAAAAAAAAERgAAA/+B2aPg02SgAA
AAB/wAAAAAAAAERoAAA/+ZszPiULxgAAAAB/wAAAAAAAAERwAABAAigAPjMWvwAAAAB/wAAAAAAA
AER4AAA/+tmaPlS+dAAAAAB/wAAAAAAAAESAAAA/+nszPkIgQgAAAAB/wAAAAAAAAESEAAA/3+Jm
Pf6spwAAAAB/wAAAAAAAAESIAAA/4/YAPdvOGQAAAAB/wAAAAAAAAESMAAA/+GjNPjHb7AAAAAB/
wAAAAAAAAESQAAA/8z5mPjQi8QAAAAB/wAAAAAAAAESUAAA/8egAPiwrygAAAAB/wAAAAAAAAESY
AAA/8OKzPmAHdwAAAAB/wAAAAAAAAEScAAA/+aZmPndGdgAAAAB/wAAAAAAAAESgAAA/6DZmPekp
/QAAAAB/wAAAAAAAAESkAAA/+WAzPcLGvAAAAAB/wAAAAAAAAESoAAA/2SUAPguB/wAAAAB/wAAA
AAAAAESsAAA/8FZmPj/HTgAAAAB/wAAAAAAAAESwAAA/5I8zPftP7wAAAAB/wAAAAAAAAES0AAA/
1ewAPlVd1QAAAAB/wAAAAAAAAES4AAA/7FBmPiU0EgAAAAB/wAAAAAAAAES8AABAA78APnJ8EwAA
AAB/wAAAAAAAAETAAABAAqMAPhwEjwAAAAB/wAAAAAAAAETEAAA/9IIAPX3ZowAAAAB/wAAAAAAA
AETIAAA/7kUAPoVC0QAAAAB/wAAAAAAAAETMAAA//cIAPgm1WwAAAAB/wAAAAAAAAETQAAA/+CUA
PeXTbAAAAAB/wAAAAAAAAETUAAA/9tarPop/vQAAAAB/wAAAAAAAAETYAAA/4ECAPl8bpAAAAAB/
wAAAAAAAAETcAAA/+UoAPh/V4gAAAAB/wAAAAAAAAETgAABAAF4APhcKuQAAAAB/wAAAAAAAAETk
AABAAEtVPdEu2AAAAAB/wAAAAAAAAEToAAA/8hwAPefmfQAAAAB/wAAAAAAAAETsAAA/9BsAPkgm
/wAAAAB/wAAAAAAAAETwAABAAI4APJ7fyQAAAAB/wAAAAAAAAET0AAA/4ogAPh5vSAAAAAB/wAAA
AAAAAET4AAA/820APahW3AAAAAB/wAAAAAAAAET8AAA/5B0APkwtegAAAAB/wAAAAAAAAEUAAABA
B7QAPiS+kwAAAAB/wAAAAAAAAEUCAAA/4HkAPiRnGAAAAAB/wAAAAAAAAEUEAAA/zDYAPjciBgAA
AAB/wAAAAAAAAEUGAAA/4CQAPizo1QAAAAB/wAAAAAAAAEUIAAA/98gAPia/KQAAAAB/wAAAAAAA
AEUKAAA/2H9APi8DqAAAAAB/wAAAAAAAAEUMAAA/394APdT8+wAAAAB/wAAAAAAAAEUOAAA/i4EA
PsYo/wAAAAB/wAAAAAAAAA==</set>
      <set id="src_53" fmt="ptset">AAAABnNyY181MwAAAAAAAAAGAAAAR0IAAABABwxzPqqmQQAAAAB/wAAAAAAAAEKAAABAENTNPp51
kAAAAAB/wAAAAAAAAELAAABAElZmPgbqWAAAAAB/wAAAAAAAAEMAAABAI65mPiw2AgAAAAB/wAAA
AAAAAEMgAABAK4maPls23QAAAAB/wAAAAAAAAENAAABAKsTNPloYlwAAAAB/wAAAAAAAAENgAABA
JJ5mPrDwgwAAAAB/wAAAAAAAAEOAAABAHGDNPnMi2AAAAAB/wAAAAAAAAEOQAABAKkDNPoBNHAAA
AAB/wAAAAAAAAEOgAABAFvOaPrXzlwAAAAB/wAAAAAAAAEOwAABAMfJmPo1khQAAAAB/wAAAAAAA
AEPAAABANalVPoyilgAAAAB/wAAAAAAAAEPQAABAHnOaPp1nGwAAAAB/wAAAAAAAAEPgAABAM6Zm
Pl2LvQAAAAB/wAAAAAAAAEPwAABAIlarPkBVOAAAAAB/wAAAAAAAAEQAAABANagAPpdpDAAAAAB/
wAAAAAAAAEQIAABAJYPNPr4RqQAAAAB/wAAAAAAAAEQQAABAODszPoLVPAAAAAB/wAAAAAAAAEQY
AABAMOTNPpPQhgAAAAB/wAAAAAAAAEQgAABAJFWaPcKglwAAAAB/wAAAAAAAAEQoAABARfzNPtco
iQAAAAB/wAAAAAAAAEQwAABARoZmPi6HxAAAAAB/wAAAAAAAAEQ4AABALE5mPmwgzQAAAAB/wAAA
AAAAAERAAABAK7zNPoeriQAAAAB/wAAAAAAAAERIAABAI+DNPhcbRAAAAAB/wAAAAAAAAERQAABA
Ih2aPohY5AAAAAB/wAAAAAAAAERYAABANlszPjwM2AAAAAB/wAAAAAAAAERgAABAKXDNPmFbSwAA
AAB/wAAAAAAAAERoAABAQrJmPkyqqwAAAAB/wAAAAAAAAERwAABAKrgAPgYqdwAAAAB/wAAAAAAA
AER4AABAMODNPjZLzwAAAAB/wAAAAAAAAESAAABANDF3Pkd7rQAAAAB/wAAAAAAAAESEAABAKxWa
Pg42wAAAAAB/wAAAAAAAAESIAABAMfMzPi3U6wAAAAB/wAAAAAAAAESMAABAKuszPh7rtgAAAAB/
wAAAAAAAAESQAABAOKszPp0UJQAAAAB/wAAAAAAAAESUAABAGYczPm8iLAAAAAB/wAAAAAAAAESY
AABAK15mPc1LrQAAAAB/wAAAAAAAAEScAABANS5mPiBBagAAAAB/wAAAAAAAAESgAABALQwAPgM8
jgAAAAB/wAAAAAAAAESkAABAINjNPkBWMwAAAAB/wAAAAAAAAESoAABAEomaPoBAUQAAAAB/wAAA
AAAAAESsAABAH3ErPihWSQAAAAB/wAAAAAAAAESwAABALa2aPqP6ygAAAAB/wAAAAAAAAES0AABA
IlEzPm86SAAAAAB/wAAAAAAAAES4AABAN/5mPlxMOgAAAAB/wAAAAAAAAES8AABAM3IAPkOSCgAA
AAB/wAAAAAAAAETAAABAGSEAPdv/EAAAAAB/wAAAAAAAAETEAABALagAPoGCNwAAAAB/wAAAAAAA
AETIAABAMCwAPmRPAQAAAAB/wAAAAAAAAETMAABAN2AAPkEb/AAAAAB/wAAAAAAAAETQAABANsGr
PouvLAAAAAB/wAAAAAAAAETUAABAJysAPgMoawAAAAB/wAAAAAAAAETYAABAQ1RVPr2bGAAAAAB/
wAAAAAAAAETcAABAOPkAPnQb/AAAAAB/wAAAAAAAAETgAABANYYAPgA3OAAAAAB/wAAAAAAAAETk
AABALHgAPoK87gAAAAB/wAAAAAAAAEToAABAO3QAPYSi7AAAAAB/wAAAAAAAAETsAABAPLQAPkN+
kQAAAAB/wAAAAAAAAETwAABAOT4APj5BewAAAAB/wAAAAAAAAET0AABAMwIAPlLelQAAAAB/wAAA
AAAAAET4AABAKwAAPkZj+AAAAAB/wAAAAAAAAET8AABAKZQAPnj4qQAAAAB/wAAAAAAAAEUAAABA
LIkAPkKf1AAAAAB/wAAAAAAAAEUCAABAHksAPo8u3AAAAAB/wAAAAAAAAEUEAABAJGgAPaWBQgAA
AAB/wAAAAAAAAEUGAABALbUAPfSoPgAAAAB/wAAAAAAAAEUIAABAMU0APoLW/AAAAAB/wAAAAAAA
AEUKAABAKdYAPmt2cwAAAAB/wAAAAAAAAEUMAABAPocAPjZNMwAAAAB/wAAAAAAAAEUOAABARLgA
PyCk0AAAAAB/wAAAAAAAAA==</set>
      <set id="src_43" fmt="ptset">AAAABnNyY180MwAAAAAAAAAGAAAAR0IAAABAMTGaPkuzAgAAAAB/wAAAAAAAAEKAAABARIgAPmRE
rQAAAAB/wAAAAAAAAELAAABAQrJmPqr2zAAAAAB/wAAAAAAAAEMAAABANEEzPktulgAAAAB/wAAA
AAAAAEMgAABAOuJmPqlQJgAAAAB/wAAAAAAAAENAAABAQNTNPmwjQQAAAAB/wAAAAAAAAENgAABA
WepmPnkhUgAAAAB/wAAAAAAAAEOAAABARrmaPs1TyAAAAAB/wAAAAAAAAEOQAABAZmMzPqELeAAA
AAB/wAAAAAAAAEOgAABAUsAAPqQgagAAAAB/wAAAAAAAAEOwAABAW1GaPsF4RAAAAAB/wAAAAAAA
AEPAAABATsZmPqHb2gAAAAB/wAAAAAAAAEPQAABAX8ZmPoZsxAAAAAB/wAAAAAAAAEPgAABAbmGa
PtFd+wAAAAB/wAAAAAAAAEPwAABAXhkEPtKifQAAAAB/wAAAAAAAAEQAAABAZVZmPs56CgAAAAB/
wAAAAAAAAEQIAABAMYERPpWbgQAAAAB/wAAAAAAAAEQQAABAU3TNPpYzegAAAAB/wAAAAAAAAEQY
AABANWczPrObawAAAAB/wAAAAAAAAEQgAABAWlzNPpx+zAAAAAB/wAAAAAAAAEQoAABATz0zPnED
rgAAAAB/wAAAAAAAAEQwAABAZ9AAPiRlUgAAAAB/wAAAAAAAAEQ4AABAcIJmPntJlQAAAAB/wAAA
AAAAAERAAABAY+czPiHW0QAAAAB/wAAAAAAAAERIAABAT0rvPpO10wAAAAB/wAAAAAAAAERQAABA
UcTNPoSVvAAAAAB/wAAAAAAAAERYAABAUPczPnbFNAAAAAB/wAAAAAAAAERgAABAVXpmPrZRHgAA
AAB/wAAAAAAAAERoAABAb1TNPrBvswAAAAB/wAAAAAAAAERwAABAWQGaPoyxPAAAAAB/wAAAAAAA
AER4AABAUsTNPgqmggAAAAB/wAAAAAAAAESAAABAYPaJPtQB6QAAAAB/wAAAAAAAAESEAABASpHe
PpdFewAAAAB/wAAAAAAAAESIAABAXcIiPqdCAgAAAAB/wAAAAAAAAESMAABAYIUzPuwfHwAAAAB/
wAAAAAAAAESQAABAWfAAPoXA+gAAAAB/wAAAAAAAAESUAABAYTwAPpMbkgAAAAB/wAAAAAAAAESY
AABAUxgAPlz9WgAAAAB/wAAAAAAAAEScAABAYqGaPsSAKQAAAAB/wAAAAAAAAESgAABAUsAAPmij
QAAAAAB/wAAAAAAAAESkAABAVAt3PrpragAAAAB/wAAAAAAAAESoAABAYYgAPq4oeQAAAAB/wAAA
AAAAAESsAABAVOmaPqb+UgAAAAB/wAAAAAAAAESwAABATlkRPlPbWQAAAAB/wAAAAAAAAES0AABA
UmAAPoAIjQAAAAB/wAAAAAAAAES4AABAWkERPlpipgAAAAB/wAAAAAAAAES8AABAV7oAPl1KswAA
AAB/wAAAAAAAAETAAABAXiwAPpRGeAAAAAB/wAAAAAAAAETEAABAZfgAPw7tnwAAAAB/wAAAAAAA
AETIAABAWDQAPtoDoAAAAAB/wAAAAAAAAETMAABAaO0APpioPAAAAAB/wAAAAAAAAETQAABAapKr
PqOWAAAAAAB/wAAAAAAAAETUAABAaqyrPhIdCAAAAAB/wAAAAAAAAETYAABAc8wAPuBbkAAAAAB/
wAAAAAAAAETcAABAWbgAPrQVwAAAAAB/wAAAAAAAAETgAABAcXUAPvxPbAAAAAB/wAAAAAAAAETk
AABAYkarPrlDJwAAAAB/wAAAAAAAAEToAABAcZ0APilvxgAAAAB/wAAAAAAAAETsAABAXvcAPq+V
eQAAAAB/wAAAAAAAAETwAABATwgAPpB48QAAAAB/wAAAAAAAAET0AABAYdirPt+IWgAAAAB/wAAA
AAAAAET4AABAZDMAPpEQLwAAAAB/wAAAAAAAAET8AABAangAPnmGsQAAAAB/wAAAAAAAAEUAAABA
YDwAPl9GPAAAAAB/wAAAAAAAAEUCAABAZy4APySB4QAAAAB/wAAAAAAAAEUEAABAWSgAPphjGAAA
AAB/wAAAAAAAAEUGAABAQCAAPqqOswAAAAB/wAAAAAAAAEUIAABAdEkAPonTRAAAAAB/wAAAAAAA
AEUKAABAYytVPo3NKAAAAAB/wAAAAAAAAEUMAABAUzMAPopk3AAAAAB/wAAAAAAAAEUOAABAX9oA
PvhDmAAAAAB/wAAAAAAAAA==</set>
      <set id="src_35" fmt="ptset">AAAABnNyY18zNQAAAAAAAAACAAAAR0IAAAA/oIP6QoAAAD+f52NCwAAAP59KzEMAAAA/nq41QyAA
AD+eEZ5DQAAAP511B0NgAAA/nNhwQ4AAAD+cO9lDkAAAP5ufQkOgAAA/mwKrQ7AAAD+aZhRDwAAA
P5nJfUPQAAA/mSzmQ+AAAD+YkE9D8AAAP5fzuEQAAAA/l1chRAgAAD+WuopEEAAAP5Yd80QYAAA/
lYFcRCAAAD+U5MVEKAAAP5RILkQwAAA/k6uXRDgAAD+TDwBEQAAAP5JyaURIAAA/kdXSRFAAAD+R
OTtEWAAAP5CcpERgAAA/kAANRGgAAD+PY3ZEcAAAP47G4ER4AAA/jipJRIAAAD+NjbJEhAAAP4zx
G0SIAAA/jFSERIwAAD+Lt+1EkAAAP4sbVkSUAAA/in6/RJgAAD+J4ihEnAAAP4lFkUSgAAA/iKj6
RKQAAD+IDGNEqAAAP4dvzESsAAA/htM1RLAAAD+GNp5EtAAAP4WaB0S4AAA/hP1wRLwAAD+EYNlE
wAAAP4PEQkTEAAA/gyerRMgAAD+CixREzAAAP4HufUTQAAA/gVHmRNQAAD+AtU9E2AAAP4AYuETc
AAA/fvhCROAAAD99vxVE5AAAP3yF50ToAAA/e0y5ROwAAD96E4tE8AAAP3jaXUT0AAA/d6EvRPgA
AD92aAFE/AAAP3Uu00UAAAA/c/WlRQIAAD9yvHdFBAAAP3GDSUUGAAA/cEobRQgAAD9vEO1FCgAA
P23Xv0UMAAA/bJ6RRQ4AAD9rZWM=</set>
      <set id="src_25" fmt="ptset">AAAABnNyY18yNQAAAAAAAAACAAAAR0IAAABAAJBMQoAAAEAAYAFCwAAAQAAvtkMAAAA///7WQyAA
AD//nkBDQAAAP/89qkNgAAA//t0UQ4AAAD/+fH5DkAAAP/4b6EOgAAA//btSQ7AAAD/9WrxDwAAA
P/z6JkPQAAA//JmQQ+AAAD/8OPpD8AAAP/vYZEQAAAA/+3fORAgAAD/7FzhEEAAAP/q2o0QYAAA/
+lYNRCAAAD/59XdEKAAAP/mU4UQwAAA/+TRLRDgAAD/407VEQAAAP/hzH0RIAAA/+BKJRFAAAD/3
sfNEWAAAP/dRXURgAAA/9vDHRGgAAD/2kDFEcAAAP/Yvm0R4AAA/9c8FRIAAAD/1bm9EhAAAP/UN
2USIAAA/9K1DRIwAAD/0TK1EkAAAP/PsF0SUAAA/84uCRJgAAD/zKuxEnAAAP/LKVkSgAAA/8mnA
RKQAAD/yCSpEqAAAP/GolESsAAA/8Uf+RLAAAD/w52hEtAAAP/CG0kS4AAA/8CY8RLwAAD/vxaZE
wAAAP+9lEETEAAA/7wR6RMgAAD/uo+REzAAAP+5DTkTQAAA/7eK4RNQAAD/tgiJE2AAAP+0hjETc
AAA/7MD3ROAAAD/sYGFE5AAAP+v/y0ToAAA/6581ROwAAD/rPp9E8AAAP+reCUT0AAA/6n1zRPgA
AD/qHN1E/AAAP+m8R0UAAAA/6VuxRQIAAD/o+xtFBAAAP+iahUUGAAA/6DnvRQgAAD/n2VlFCgAA
P+d4w0UMAAA/5xgtRQ4AAD/mt5c=</set>
      <set id="src_15" fmt="ptset">AAAABnNyY18xNQAAAAAAAAACAAAAR0IAAABAJPxkQoAAAEAlM+ZCwAAAQCVrZ0MAAABAJaLoQyAA
AEAl2mlDQAAAQCYR60NgAABAJklsQ4AAAEAmgO1DkAAAQCa4bkOgAABAJu/vQ7AAAEAnJ3FDwAAA
QCde8kPQAABAJ5ZzQ+AAAEAnzfRD8AAAQCgFdkQAAABAKDz3RAgAAEAodHhEEAAAQCir+UQYAABA
KON7RCAAAEApGvxEKAAAQClSfUQwAABAKYn+RDgAAEApwX9EQAAAQCn5AURIAABAKjCCRFAAAEAq
aANEWAAAQCqfhERgAABAKtcGRGgAAEArDodEcAAAQCtGCER4AABAK32JRIAAAEArtQtEhAAAQCvs
jESIAABALCQNRIwAAEAsW45EkAAAQCyTD0SUAABALMqRRJgAAEAtAhJEnAAAQC05k0SgAABALXEU
RKQAAEAtqJZEqAAAQC3gF0SsAABALheYRLAAAEAuTxlEtAAAQC6Gm0S4AABALr4cRLwAAEAu9Z1E
wAAAQC8tHkTEAABAL2SfRMgAAEAvnCFEzAAAQC/TokTQAABAMAsjRNQAAEAwQqRE2AAAQDB6JkTc
AABAMLGnROAAAEAw6ShE5AAAQDEgqUToAABAMVgrROwAAEAxj6xE8AAAQDHHLUT0AABAMf6uRPgA
AEAyNi9E/AAAQDJtsUUAAABAMqUyRQIAAEAy3LNFBAAAQDMUNEUGAABAM0u2RQgAAEAzgzdFCgAA
QDO6uEUMAABAM/I5RQ4AAEA0Kbs=</set>
      <set id="src_05" fmt="ptset">AAAABnNyY18wNQAAAAAAAAACAAAAR0IAAABATI9CQoAAAEBM7EBCwAAAQE1JPUMAAABATaY7QyAA
AEBOAzlDQAAAQE5gNkNgAABATr00Q4AAAEBPGjJDkAAAQE93MEOgAABAT9QtQ7AAAEBQMStDwAAA
QFCOKUPQAABAUOsmQ+AAAEBRSCRD8AAAQFGlIkQAAABAUgIfRAgAAEBSXx1EEAAAQFK8G0QYAABA
UxkYRCAAAEBTdhZEKAAAQFPTFEQwAABAVDARRDgAAEBUjQ9EQAAAQFTqDURIAABAVUcKRFAAAEBV
pAhEWAAAQFYBBkRgAABAVl4DRGgAAEBWuwFEcAAAQFcX/0R4AABAV3T8RIAAAEBX0fpEhAAAQFgu
+ESIAABAWIv1RIwAAEBY6PNEkAAAQFlF8USUAABAWaLuRJgAAEBZ/+xEnAAAQFpc6kSgAABAWrnn
RKQAAEBbFuVEqAAAQFtz40SsAABAW9DgRLAAAEBcLd5EtAAAQFyK3ES4AABAXOfZRLwAAEBdRNdE
wAAAQF2h1UTEAABAXf7SRMgAAEBeW9BEzAAAQF64zkTQAABAXxXLRNQAAEBfcslE2AAAQF/Px0Tc
AABAYCzEROAAAEBgicJE5AAAQGDmwEToAABAYUO9ROwAAEBhoLtE8AAAQGH9uUT0AABAYlq2RPgA
AEBit7RE/AAAQGMUskUAAABAY3GwRQIAAEBjzq1FBAAAQGQrq0UGAABAZIipRQgAAEBk5aZFCgAA
QGVCpEUMAABAZZ+iRQ4AAEBl/J8=</set>
   </ref>
</figure>
