# Supplementary material for: Principles of operation of a cerebellar learning circuit
Source: eLife. 2020 Apr 30;9:e55217. doi: 10.7554/eLife.55217 (PMC7255800; doi:10.7554/eLife.55217)
Supplement: Figure 11—source data 1. [file elife-55217-fig11-data1.zip › F11.fyp]

<?xml version="1.0" encoding="us-ascii" standalone="yes"?>
<?fyp appVersion="5.1.2" schemaVersion="22"?>
<figure strokeWidth="0.01in" strokeJoin="miter" loc="0.5in 1in" strokePat="solid" psFont="Helvetica" fontStyle="plain" title="Figure Title" fillColor="000000" altFont="serif" strokeCap="butt" width="4in" fontSize="8" strokeColor="000000" font="Arial" height="2in"
     xmlns="http://www.keck.ucsf.edu/datanav/namespace/schema22">
   <graph loc="0.5in 0.5in" width="1.4in" title="Graph Title" type="loglog" height="1.2in">
      <axis labelOffset="0.25in" lineHt="1.1" start="0.2" spacer="0in" end="4">
         <ticks intv="0.5" perLogIntv="1 2 4" fmt="f1"></ticks>
      </axis>
      <axis labelOffset="0.33in" lineHt="1.1" start="0.1" end="4" title="Learning expression ratio">
         <ticks intv="1" perLogIntv="1 2 4"></ticks>
      </axis>
      <zaxis cmapnan="ffffff" lineHt="0.8" gap="0.2in" start="0" spacer="0.1in" end="500" title="Z AXIS">
         <ticks intv="10"></ticks>
      </zaxis>
      <gridline />
      <gridline />
      <legend loc="2.7in 0.1in" labelOffset="0.05in" hide="false" len="0.1in" spacer="0.12in" mid="true" />
      <trace strokeWidth="1.5pt" mode="errorband" src="#src_01" fontSize="12" strokeColor="1f77b4" title="Trial 1-250">
         <symbol fillColor="1f77b4" strokeWidth="1pt" size="0pt" type="circle" />
         <ebar fillColor="401f77b4" strokeWidth="0.01pt" capSize="0in" strokeColor="401f77b4" />
      </trace>
      <trace strokeWidth="1.5pt" mode="errorband" src="#src_11" fontSize="12" strokeColor="f1b6da" title="750-1000">
         <symbol fillColor="2ca02c" strokeWidth="1pt" size="0pt" type="circle" />
         <ebar fillColor="40f1b6da" strokeWidth="0.01pt" capSize="0in" strokeColor="40f1b6da" />
      </trace>
      <trace strokeWidth="1.5pt" mode="errorband" src="#src_2" fontSize="12" strokeColor="9467bd" title="2000-2250">
         <symbol fillColor="9467bd" strokeWidth="1pt" size="0pt" type="circle" />
         <ebar fillColor="409467bd" strokeWidth="0.01pt" capSize="0in" strokeColor="409467bd" />
      </trace>
      <line p0="1u 100%" p1="1u 0%" strokePat="dashed" />
      <label loc="50% 101%" fontStyle="bold" align="center" title="Monkey RE" />
      <label loc="1.65in -0.25in" valign="top" align="center" title="Probe pursuit speed relative to learning pursuit speed" />
   </graph>
   <graph loc="2.4in 0.5in" width="1.4in" title="Graph Title" type="loglog" height="1.2in">
      <axis labelOffset="0.25in" lineHt="1.1" start="0.2" spacer="0in" end="4">
         <ticks intv="0.5" perLogIntv="1 2 4" fmt="f1"></ticks>
      </axis>
      <axis labelOffset="0.3in" lineHt="1.1" start="0.1" end="4">
         <ticks intv="1" perLogIntv="1 2 4"></ticks>
      </axis>
      <zaxis cmapnan="ffffff" lineHt="0.8" gap="0.2in" start="0" spacer="0.1in" end="500" title="Z AXIS">
         <ticks intv="10"></ticks>
      </zaxis>
      <gridline />
      <gridline />
      <legend loc="0.6in 0.1in" labelOffset="0.05in" len="0.15in" spacer="0.15in" mid="true" />
      <line p0="1u 100%" p1="1u 0%" strokePat="dashed" />
      <label loc="50% 101%" fontStyle="bold" align="center" title="Monkey YO" />
      <trace strokeWidth="1.5pt" mode="errorband" src="#src_0" fontSize="12" strokeColor="1f77b4" title="Trial 1 - 250">
         <symbol fillColor="1f77b4" strokeWidth="1pt" size="0pt" type="circle" />
         <ebar fillColor="401f77b4" strokeWidth="0.01pt" capSize="0in" strokeColor="401f77b4" />
      </trace>
      <trace strokeWidth="1.5pt" mode="errorband" src="#src_1" legend="false" fontSize="12" strokeColor="f1b6da" title="Trial 750 - 1000">
         <symbol fillColor="2ca02c" strokeWidth="1pt" size="0pt" type="circle" />
         <ebar fillColor="40f1b6da" strokeWidth="0.01pt" capSize="0in" strokeColor="40f1b6da" />
      </trace>
   </graph>
   <ref>
      <set id="src_1" fmt="ptset">AAAABXNyY18xAAAAAAAAAAYAAAAHPoAAAD6Z0U09nsOKAAAAAH/AAAAAAAAAPwAAAD8Rjn89pa2V
AAAAAH/AAAAAAAAAP0AAAD9j4f49tKfEAAAAAH/AAAAAAAAAP4AAAD91ePY9ZGsoAAAAAH/AAAAA
AAAAQAAAAD+D23Y+/ntJAAAAAH/AAAAAAAAAQEAAAD9TwzY+jCNnAAAAAH/AAAAAAAAAQIAAAD/E
EDY+V2bCAAAAAH/AAAAAAAAA</set>
      <set id="src_0" fmt="ptset">AAAABXNyY18wAAAAAAAAAAYAAAAHPoAAAD6vg8A8i/HzAAAAAH/AAAAAAAAAPwAAAD8x+Mc9v+Qe
AAAAAH/AAAAAAAAAP0AAAD9xvT49kOeaAAAAAH/AAAAAAAAAP4AAAD+GZQA9TX7iAAAAAH/AAAAA
AAAAQAAAAD/Spk8+vlZwAAAAAH/AAAAAAAAAQEAAAEACHcs+RRArAAAAAH/AAAAAAAAAQIAAAEAX
oN4/HV+7AAAAAH/AAAAAAAAA</set>
      <set id="src_2" fmt="ptset">AAAABXNyY18yAAAAAAAAAAYAAAAHPoAAAD6NvrM9ET5HAAAAAH/AAAAAAAAAPwAAAD8FK/M9n5bX
AAAAAH/AAAAAAAAAP0AAAD9J8l49MZgdAAAAAH/AAAAAAAAAP4AAAD9BeCQ+DEFdAAAAAH/AAAAA
AAAAQAAAAD8UMwM+J1fTAAAAAH/AAAAAAAAAQEAAAD8J4nU+HnC5AAAAAH/AAAAAAAAAQIAAAD6J
0qA9/2luAAAAAH/AAAAAAAAA</set>
      <set id="src_11" fmt="ptset">AAAABnNyY18xMQAAAAAAAAAGAAAABz6AAAA+1IiFPYzbeAAAAAB/wAAAAAAAAD8AAAA/LpGnPbiA
zwAAAAB/wAAAAAAAAD9AAAA/WMttPS9vjAAAAAB/wAAAAAAAAD+AAAA/gXSGPhhyuAAAAAB/wAAA
AAAAAEAAAAA/VuZZPh4/SwAAAAB/wAAAAAAAAEBAAAA/deHvPnSBjgAAAAB/wAAAAAAAAECAAAA/
Zm8tPmRwjgAAAAB/wAAAAAAAAA==</set>
      <set id="src_01" fmt="ptset">AAAABnNyY18wMQAAAAAAAAAGAAAABz6AAAA+9vH0PaxkowAAAAB/wAAAAAAAAD8AAAA/NcI+Pdu5
owAAAAB/wAAAAAAAAD9AAAA/WK4VPeDhqQAAAAB/wAAAAAAAAD+AAAA/d8pKPa4MBwAAAAB/wAAA
AAAAAEAAAAA/gngFPnZXfgAAAAB/wAAAAAAAAEBAAAA/z+ZdPq7A1AAAAAB/wAAAAAAAAECAAAA/
+bGwPxtFIgAAAAB/wAAAAAAAAA==</set>
   </ref>
</figure>
