# Supplementary material for: Principles of operation of a cerebellar learning circuit
Source: eLife. 2020 Apr 30;9:e55217. doi: 10.7554/eLife.55217 (PMC7255800; doi:10.7554/eLife.55217)
Supplement: Figure 12—source data 1. [file elife-55217-fig12-data1.zip › F12.fyp]

<?xml version="1.0" encoding="us-ascii" standalone="yes"?>
<?fyp appVersion="5.1.2" schemaVersion="22"?>
<figure strokeWidth="0.01in" strokeJoin="miter" loc="0.5in 1in" strokePat="solid" psFont="Helvetica" fontStyle="plain" title="Figure Title" fillColor="000000" altFont="serif" strokeCap="butt" width="6.65in" fontSize="8" strokeColor="000000" font="Arial" height="4.9in"
     xmlns="http://www.keck.ucsf.edu/datanav/namespace/schema22">
   <graph loc="0.6in 0.4in" width="2.5in" height="4.3in">
      <axis hide="true" lineHt="0.8" start="0" spacer="0in" end="100" title="H AXIS">
         <ticks intv="10"></ticks>
      </axis>
      <axis hide="true" lineHt="0.8" start="0" spacer="0.1in" end="100" title="V AXIS">
         <ticks intv="10"></ticks>
      </axis>
      <zaxis cmapnan="ffffff" lineHt="0.8" gap="0.2in" start="0" spacer="0.1in" end="100" title="Z AXIS">
         <ticks intv="10"></ticks>
      </zaxis>
      <gridline />
      <gridline />
      <legend loc="0in 0in" size="0.1in" mid="true" />
      <shape loc="50% 90%" width="0.5in" strokeColor="d3d3d3" type="oval21" height="0.5in" bkg="d3d3d3">
         <label loc="90% 80%" title="w1, w2" />
      </shape>
      <line p0="15% 91%" p1="48% 91%">
         <shape loc="100% 100%" type="lefttriangle" />
         <label loc="50% 105%" align="center" title="PF" />
      </line>
      <line p0="23% 89%" p1="53% 89%">
         <shape loc="100% 100%" type="lefttriangle" />
      </line>
      <line p0="30% 89%" p1="30% 80%" />
      <line p0="20% 91%" p1="20% 80%" />
      <line p0="45% 80%" p1="55% 80%" />
      <line p0="45% 80%" p1="45% 100%" />
      <line p0="55% 80%" p1="55% 100%" />
      <line p0="50% 75%" p1="50% 100%" />
      <shape loc="50% 70%" width="0.5in" type="circle" height="0.5in" bkg="ffffff">
         <label loc="50% 50%" fontSize="10" valign="center" align="center" title="PC" />
      </shape>
      <shape loc="40% 40%" width="0.5in" strokeColor="d3d3d3" type="oval12" height="0.5in" bkg="d3d3d3">
         <label loc="60% 100%" align="right" title="v1, v2, ..." />
      </shape>
      <line p0="50% 52%" p1="44% 45%" strokeColor="ff00ff">
         <shape loc="100% 100%" type="righttriangle" bkg="ff00ff" />
      </line>
      <line p0="50% 64%" p1="50% 46.5%">
         <shape loc="100% 100%" type="circle" />
      </line>
      <line p0="50% 20%" p1="71% 20%" strokeColor="ff0000">
         <shape loc="100% 100%" type="circle" bkg="ff0000" />
      </line>
      <line p0="50% 35%" p1="50% 10%">
         <shape loc="100% 100%" type="righttriangle" />
         <label rotate="90" loc="120% 100%" align="center" title="Learned eye velocity" />
      </line>
      <shape loc="50% 40%" width="0.4in" type="circle" height="0.4in" bkg="ffffff">
         <label loc="50% 50%" fontSize="10" valign="center" align="center" title="FTN" />
      </shape>
      <line p0="15% 42%" p1="38% 42%">
         <shape loc="100% 100%" type="lefttriangle" />
         <label loc="50% 105%" align="center" title="IN" />
      </line>
      <line p0="15% 38%" p1="38% 38%">
         <shape loc="100% 100%" type="lefttriangle" />
      </line>
      <graph loc="-0.2in 3.6in" width="0.6in" height="0.6in">
         <axis labelOffset="0.1in" lineHt="0.8" start="0" spacer="0.02in" end="30" title="Eye vel. (deg/s)">
            <ticks intv="10" fmt="none"></ticks>
         </axis>
         <axis labelOffset="0.15in" lineHt="0.8" start="0" spacer="0.02in" end="100" title="Firing (sp/s)">
            <ticks intv="25" fmt="none"></ticks>
         </axis>
         <zaxis cmapnan="ffffff" lineHt="0.8" gap="0.2in" start="0" spacer="0.1in" end="100" title="Z AXIS">
            <ticks intv="10"></ticks>
         </zaxis>
         <gridline />
         <gridline />
         <legend loc="0in 0in" size="0.1in" mid="true" />
         <line p0="5u 0u" p1="30u 100u" />
         <line p0="0u 0u" p1="25u 100u" strokeColor="808080" />
      </graph>
      <graph loc="-0.2in 1.5in" width="0.6in" height="0.6in">
         <axis labelOffset="0.1in" lineHt="0.8" start="0" spacer="0.02in" end="30" title="Eye vel. (deg/s)">
            <ticks intv="10" fmt="none"></ticks>
         </axis>
         <axis labelOffset="0.15in" lineHt="0.8" start="0" spacer="0.02in" end="100" title="Firing (sp/s)">
            <ticks intv="25" fmt="none"></ticks>
         </axis>
         <zaxis cmapnan="ffffff" lineHt="0.8" gap="0.2in" start="0" spacer="0.1in" end="100" title="Z AXIS">
            <ticks intv="10"></ticks>
         </zaxis>
         <gridline />
         <gridline />
         <legend loc="0in 0in" size="0.1in" mid="true" />
         <trace src="#src_15" strokeColor="808080" title="_line1">
            <symbol fillColor="1f77b4" strokeWidth="1pt" size="0pt" type="circle" />
            <ebar hide="true" />
         </trace>
         <trace src="#src_03" title="_line0">
            <symbol fillColor="ff7f0e" strokeWidth="1pt" size="0pt" type="circle" />
            <ebar hide="true" />
         </trace>
      </graph>
      <line p0="80% 23.5%" p1="80% 70%" strokeColor="ff00ff" />
      <line p0="80% 70%" p1="59% 88%" strokeColor="ff00ff">
         <shape loc="100% 100%" type="righttriangle" bkg="ff00ff" />
      </line>
      <shape loc="80% 20%" width="0.3in" type="circle" height="0.3in" bkg="ffffff">
         <label loc="55% 50%" fontSize="10" valign="center" align="center" title="IO" />
      </shape>
      <label fillColor="ff00ff" loc="66% 85%" title="Climbing" />
      <label fillColor="ff00ff" loc="70% 84%" valign="top" title="fiber" />
      <line p0="80% 4%" p1="80% 15%">
         <shape loc="100% 100%" type="righttriangle" />
         <label rotate="-90" loc="0% 100%" valign="top" align="center" title="Error" />
      </line>
      <label loc="-20% 4.4in" fontSize="13" valign="top" title="A" />
   </graph>
   <graph loc="3.6in 4.1in" width="1.2in" title="Graph Title" height="0.7in">
      <axis labelOffset="0.25in" lineHt="1.1" start="0" spacer="0in" end="30">
         <ticks intv="5" perLogIntv="1" start="0" end="30"></ticks>
      </axis>
      <axis labelOffset="0.3in" lineHt="1.1" start="0" end="1">
         <ticks intv="0.2" perLogIntv="1" start="0" end="1.5" fmt="f1"></ticks>
      </axis>
      <zaxis cmapnan="ffffff" lineHt="0.8" gap="0.2in" start="0" spacer="0.1in" end="500" title="Z AXIS">
         <ticks intv="10"></ticks>
      </zaxis>
      <gridline />
      <gridline />
      <legend loc="1in 0.1in" size="0.1in" len="0.4in" spacer="0.15in" mid="true" />
      <trace strokeWidth="1pt" src="#src_02" title="_line0">
         <symbol fillColor="1f77b4" size="0pt" type="circle" />
         <ebar hide="true" />
      </trace>
      <label loc="50% 105%" valign="top" fontStyle="bold" align="center" title="Single trial" />
      <label loc="1.4in -0.22in" valign="top" align="center" title="Instruction speed (deg/s)" />
      <label loc="2% 100%" fontSize="13" valign="top" title="B" />
   </graph>
   <graph loc="5.2in 4.1in" width="1.2in" title="Graph Title" height="0.7in">
      <axis labelOffset="0.25in" lineHt="1.1" start="-1.5" spacer="0in" end="30">
         <ticks intv="5" perLogIntv="1" start="0" end="30"></ticks>
      </axis>
      <axis labelOffset="0.3in" lineHt="1.1" start="0" end="4">
         <ticks intv="1" perLogIntv="1" start="0" end="4" fmt="f1"></ticks>
      </axis>
      <zaxis cmapnan="ffffff" lineHt="0.8" gap="0.2in" start="0" spacer="0.1in" end="500" title="Z AXIS">
         <ticks intv="10"></ticks>
      </zaxis>
      <gridline />
      <gridline />
      <legend loc="1in 0.1in" size="0.1in" len="0.4in" spacer="0.15in" mid="true" />
      <label loc="50% 105%" valign="top" fontStyle="bold" align="center" title="100th trial" />
      <trace strokeWidth="1pt" src="#src_14" title="_line1">
         <symbol fillColor="1f77b4" size="0pt" type="circle" />
         <ebar hide="true" />
      </trace>
      <label loc="2% 100%" fontSize="13" valign="top" title="C" />
   </graph>
   <graph loc="3.6in 1.6in" width="1.2in" title="Graph Title" height="0.7in">
      <axis labelOffset="0.25in" lineHt="1.1" start="0" spacer="0in" end="2000" title="&#xa;">
         <ticks intv="500" perLogIntv="1" start="0" end="2000">0,,1000,,2000</ticks>
      </axis>
      <axis labelOffset="0.3in" lineHt="1.1" start="10" end="58">
         <ticks intv="10" perLogIntv="1" start="10" end="50"></ticks>
      </axis>
      <zaxis cmapnan="ffffff" lineHt="0.8" gap="0.2in" start="0" spacer="0.1in" end="500" title="Z AXIS">
         <ticks intv="10"></ticks>
      </zaxis>
      <gridline />
      <gridline />
      <legend loc="1in 0.1in" size="0.1in" len="0.4in" spacer="0.15in" mid="true" />
      <label loc="2% 100%" fontSize="13" valign="top" title="F" />
      <label loc="100% 3%" align="right" title="Purkinje cell" />
      <trace strokeWidth="1pt" src="#src_13" title="Purkinje cell">
         <symbol fillColor="ff7f0e" size="0pt" type="circle" />
         <ebar hide="true" />
      </trace>
   </graph>
   <graph loc="5.2in 1.6in" width="1.2in" title="Graph Title" height="0.7in">
      <axis labelOffset="0.25in" lineHt="1.1" start="0" spacer="0in" end="2000">
         <ticks intv="500" perLogIntv="1" start="0" end="2000">0,,1000,,2000</ticks>
      </axis>
      <axis labelOffset="0.3in" lineHt="1.1" start="10" end="58">
         <ticks intv="10" perLogIntv="1" start="10" end="50" fmt="none"></ticks>
      </axis>
      <zaxis cmapnan="ffffff" lineHt="0.8" gap="0.2in" start="0" spacer="0.1in" end="500" title="Z AXIS">
         <ticks intv="10"></ticks>
      </zaxis>
      <gridline />
      <gridline />
      <legend loc="1in 0.1in" size="0.1in" len="0.4in" spacer="0.15in" mid="true" />
      <trace strokeWidth="1pt" src="#src_12" title="Purkinje cell">
         <symbol fillColor="ff7f0e" size="0pt" type="circle" />
         <ebar hide="true" />
      </trace>
      <label loc="100% 3%" align="right" title="Purkinje cell" />
      <label loc="2% 100%" fontSize="13" valign="top" title="G" />
   </graph>
   <graph loc="3.6in 0.6in" width="1.2in" title="Graph Title" height="0.7in">
      <axis labelOffset="0.25in" lineHt="1.1" start="0" spacer="0in" end="2000" title="&#xa;">
         <ticks intv="500" perLogIntv="1" start="0" end="2000">0,,1000,,2000</ticks>
      </axis>
      <axis labelOffset="0.3in" lineHt="1.1" start="0" end="50">
         <ticks intv="10" perLogIntv="1" start="0" end="50"></ticks>
      </axis>
      <zaxis cmapnan="ffffff" lineHt="0.8" gap="0.2in" start="0" spacer="0.1in" end="500" title="Z AXIS">
         <ticks intv="10"></ticks>
      </zaxis>
      <gridline />
      <gridline />
      <legend loc="1in 0.1in" size="0.1in" len="0.4in" spacer="0.15in" mid="true" />
      <label loc="2% 100%" fontSize="13" valign="top" title="H" />
      <label rotate="90" loc="-0.37in 0.85in" align="center" title="Predicted neural response (spikes/s)" />
      <label loc="100% 3%" align="right" title="FTN" />
      <trace strokeWidth="1pt" src="#src_22" title="Mossy fiber">
         <symbol fillColor="2ca02c" size="0pt" type="circle" />
         <ebar hide="true" />
      </trace>
      <label loc="1.4in -0.22in" valign="top" align="center" title="Number of preceding trials in learning block" />
   </graph>
   <graph loc="5.2in 0.6in" width="1.2in" title="Graph Title" height="0.7in">
      <axis labelOffset="0.25in" lineHt="1.1" start="0" spacer="0in" end="2000" title="&#xa;">
         <ticks intv="500" perLogIntv="1" start="0" end="2000">0,,1000,,2000</ticks>
      </axis>
      <axis labelOffset="0.3in" lineHt="1.1" start="0" end="50" title="&#xa;">
         <ticks intv="10" perLogIntv="1" start="0" end="50" fmt="none"></ticks>
      </axis>
      <zaxis cmapnan="ffffff" lineHt="0.8" gap="0.2in" start="0" spacer="0.1in" end="500" title="Z AXIS">
         <ticks intv="10"></ticks>
      </zaxis>
      <gridline />
      <gridline />
      <legend loc="1in 0.1in" size="0.1in" len="0.4in" spacer="0.15in" mid="true" />
      <trace strokeWidth="1pt" src="#src_221" title="Mossy fiber">
         <symbol fillColor="2ca02c" size="0pt" type="circle" />
         <ebar hide="true" />
      </trace>
      <label loc="100% 3%" align="right" title="FTN" />
      <label loc="2% 100%" fontSize="13" valign="top" title="I" />
   </graph>
   <graph loc="3.6in 2.6in" width="1.2in" title="Graph Title" height="1in">
      <axis labelOffset="0.25in" lineHt="1.1" start="0" spacer="0in" end="2000">
         <ticks intv="500" perLogIntv="1" start="0" end="2000">0,,1000,,2000</ticks>
      </axis>
      <axis labelOffset="0.3in" lineHt="1.1" start="0" end="6">
         <ticks intv="2" perLogIntv="1" start="0" end="6" fmt="f1"></ticks>
      </axis>
      <zaxis cmapnan="ffffff" lineHt="0.8" gap="0.2in" start="0" spacer="0.1in" end="500" title="Z AXIS">
         <ticks intv="10"></ticks>
      </zaxis>
      <gridline />
      <gridline />
      <legend loc="1100u 3u" labelOffset="0.05in" hide="false" len="0.15in" spacer="0.12in" mid="true" />
      <label loc="2% 100%" fontSize="13" valign="top" title="D" />
      <label rotate="90" loc="50% 55%" title="Probe" />
      <trace strokeWidth="1pt" src="#src_31" strokeColor="006d2c" title="20 deg/s">
         <symbol fillColor="d62728" size="0pt" type="circle" />
         <ebar hide="true" />
      </trace>
      <trace strokeWidth="1pt" src="#src_21" strokeColor="31a354" title="15 deg/s">
         <symbol fillColor="2ca02c" size="0pt" type="circle" />
         <ebar hide="true" />
      </trace>
      <trace strokeWidth="1pt" src="#src_11" strokeColor="74c476" title="10 deg/s">
         <symbol fillColor="ff7f0e" size="0pt" type="circle" />
         <ebar hide="true" />
      </trace>
      <trace strokeWidth="1pt" src="#src_01" strokeColor="bae4b3" title="5 deg/s">
         <symbol fillColor="1f77b4" size="0pt" type="circle" />
         <ebar hide="true" />
      </trace>
      <label rotate="90" loc="-0.37in 1.1in" align="center" title="Model's learned behavioral response (deg/s)" />
      <label loc="50% 100%" fontStyle="bold" align="center" title="Learn: 5 deg/s" />
   </graph>
   <graph loc="5.2in 2.6in" width="1.2in" title="Graph Title" height="1in">
      <axis labelOffset="0.25in" lineHt="1.1" start="0" spacer="0in" end="2000">
         <ticks intv="500" perLogIntv="1" start="0" end="2000">0,,1000,,2000</ticks>
      </axis>
      <axis labelOffset="0.3in" lineHt="1.1" start="0" end="6" title="&#xa;">
         <ticks intv="2" perLogIntv="1" start="0" end="6" fmt="none"></ticks>
      </axis>
      <zaxis cmapnan="ffffff" lineHt="0.8" gap="0.2in" start="0" spacer="0.1in" end="500" title="Z AXIS">
         <ticks intv="10"></ticks>
      </zaxis>
      <gridline />
      <gridline />
      <legend loc="1in 0.1in" size="0.1in" len="0.4in" spacer="0.15in" mid="true" />
      <trace strokeWidth="1pt" src="#src_3" strokeColor="006d2c" title="20">
         <symbol fillColor="d62728" size="0pt" type="circle" />
         <ebar hide="true" />
      </trace>
      <trace strokeWidth="1pt" src="#src_0" strokeColor="bae4b3" title="5">
         <symbol fillColor="1f77b4" size="0pt" type="circle" />
         <ebar hide="true" />
      </trace>
      <trace strokeWidth="1pt" src="#src_1" strokeColor="74c476" title="10">
         <symbol fillColor="ff7f0e" size="0pt" type="circle" />
         <ebar hide="true" />
      </trace>
      <trace strokeWidth="1pt" src="#src_2" strokeColor="31a354" title="15">
         <symbol fillColor="2ca02c" size="0pt" type="circle" />
         <ebar hide="true" />
      </trace>
      <label loc="50% 100%" fontStyle="bold" align="center" title="Learn: 20 deg/s" />
      <label loc="2% 100%" fontSize="13" valign="top" title="E" />
   </graph>
   <ref>
      <set id="src_2" fmt="ptset">AAAABXNyY18yAAAAAAAAAAIAAAPoQAAAAD8caN1AgAAAP41IY0DAAAA/vyxCQQAAAD/l3uVBIAAA
QAGuq0FAAABADMLSQWAAAEAU/sNBgAAAQBsSoEGQAABAH4tCQaAAAEAi1aNBsAAAQCVEC0HAAABA
JxOEQdAAAEAocMFB4AAAQCl8M0HwAABAKk09QgAAAEAq9KVCCAAAQCt+a0IQAABAK/McQhgAAEAs
WM9CIAAAQCyz2kIoAABALQdOQjAAAEAtVVtCOAAAQC2fjEJAAABALeb6QkgAAEAuLG1CUAAAQC5w
cEJYAABALrNoQmAAAEAu9ZtCaAAAQC83O0JwAABAL3hsQngAAEAvuUZCgAAAQC/520KEAABAMDo5
QogAAEAwemZCjAAAQDC6a0KQAABAMPpLQpQAAEAxOglCmAAAQDF5qEKcAABAMbkqQqAAAEAx+I9C
pAAAQDI32EKoAABAMncGQqwAAEAythlCsAAAQDL1EkK0AABAMzPxQrgAAEAzcrVCvAAAQDOxYELA
AABAM+/xQsQAAEA0LmlCyAAAQDRsx0LMAABANKsMQtAAAEA06TdC1AAAQDUnSELYAABANWVBQtwA
AEA1oyBC4AAAQDXg5kLkAABANh6TQugAAEA2XCdC7AAAQDaZoULwAABANtcDQvQAAEA3FExC+AAA
QDdRfEL8AABAN46TQwAAAEA3y5FDAgAAQDgIdkMEAABAOEVDQwYAAEA4gfdDCAAAQDi+kkMKAABA
OPsVQwwAAEA5N39DDgAAQDlz0UMQAABAObAKQxIAAEA57CtDFAAAQDooM0MWAABAOmQjQxgAAEA6
n/tDGgAAQDrbu0McAABAOxdiQx4AAEA7UvFDIAAAQDuOaUMiAABAO8nIQyQAAEA8BQ9DJgAAQDxA
PkMoAABAPHtVQyoAAEA8tlRDLAAAQDzxPEMuAABAPSwLQzAAAEA9ZsNDMgAAQD2hZEM0AABAPdvs
QzYAAEA+Fl1DOAAAQD5QtkM6AABAPor4QzwAAEA+xSJDPgAAQD7/NUNAAABAPzkxQ0IAAEA/cxVD
RAAAQD+s4kNGAABAP+aXQ0gAAEBAIDVDSgAAQEBZvENMAABAQJMsQ04AAEBAzIVDUAAAQEEFx0NS
AABAQT7xQ1QAAEBBeAVDVgAAQEGxAkNYAABAQenoQ1oAAEBCIrZDXAAAQEJbb0NeAABAQpQQQ2AA
AEBCzJtDYgAAQEMFD0NkAABAQz1sQ2YAAEBDdbJDaAAAQEOt40NqAABAQ+X8Q2wAAEBEHf9DbgAA
QERV7ENwAABARI3CQ3IAAEBExYJDdAAAQET9K0N2AABARTS/Q3gAAEBFbDtDegAAQEWjokN8AABA
RdrzQ34AAEBGEi1DgAAAQEZJUkOBAABARoBgQ4IAAEBGt1hDgwAAQEbuO0OEAABARyUHQ4UAAEBH
W71DhgAAQEeSXkOHAABAR8jpQ4gAAEBH/15DiQAAQEg1vUOKAABASGwHQ4sAAEBIojtDjAAAQEjY
WUONAABASQ5iQ44AAEBJRFVDjwAAQEl6M0OQAABASa/7Q5EAAEBJ5a5DkgAAQEobTEOTAABASlDU
Q5QAAEBKhkdDlQAAQEq7pEOWAABASvDsQ5cAAEBLJh9DmAAAQEtbPUOZAABAS5BGQ5oAAEBLxTpD
mwAAQEv6GUOcAABATC7iQ50AAEBMY5dDngAAQEyYN0OfAABATMzCQ6AAAEBNAThDoQAAQE01mUOi
AABATWnlQ6MAAEBNnh1DpAAAQE3SQEOlAABATgZOQ6YAAEBOOkhDpwAAQE5uLUOoAABATqH+Q6kA
AEBO1bpDqgAAQE8JYUOrAABATzz0Q6wAAEBPcHNDrQAAQE+j3UOuAABAT9czQ68AAEBQCnRDsAAA
QFA9okOxAABAUHC7Q7IAAEBQo8BDswAAQFDWsEO0AABAUQmNQ7UAAEBRPFVDtgAAQFFvCkO3AABA
UaGqQ7gAAEBR1DdDuQAAQFIGr0O6AABAUjkUQ7sAAEBSa2RDvAAAQFKdoUO9AABAUs/KQ74AAEBT
Ad9DvwAAQFMz4UPAAABAU2XOQ8EAAEBTl6lDwgAAQFPJb0PDAABAU/siQ8QAAEBULMFDxQAAQFRe
TUPGAABAVI/FQ8cAAEBUwSpDyAAAQFTye0PJAABAVSO5Q8oAAEBVVORDywAAQFWF+0PMAABAVbb/
Q80AAEBV5/BDzgAAQFYYzUPPAABAVkmXQ9AAAEBWek5D0QAAQFaq8kPSAABAVtuDQ9MAAEBXDAFD
1AAAQFc8bEPVAABAV2zEQ9YAAEBXnQlD1wAAQFfNOkPYAABAV/1ZQ9kAAEBYLWZD2gAAQFhdX0Pb
AABAWI1FQ9wAAEBYvRlD3QAAQFjs2kPeAABAWRyIQ98AAEBZTCRD4AAAQFl7rUPhAABAWaskQ+IA
AEBZ2odD4wAAQFoJ2UPkAABAWjkYQ+UAAEBaaERD5gAAQFqXXkPnAABAWsZlQ+gAAEBa9VpD6QAA
QFskPUPqAABAW1MOQ+sAAEBbgcxD7AAAQFuweEPtAABAW98RQ+4AAEBcDZlD7wAAQFw8DkPwAABA
XGpyQ/EAAEBcmMND8gAAQFzHAkPzAABAXPUvQ/QAAEBdI0pD9QAAQF1RU0P2AABAXX9KQ/cAAEBd
rS9D+AAAQF3bA0P5AABAXgjEQ/oAAEBeNnRD+wAAQF5kEkP8AABAXpGeQ/0AAEBevxhD/gAAQF7s
gUP/AABAXxnYRAAAAEBfRx5EAIAAQF90UkQBAABAX6F0RAGAAEBfzoVEAgAAQF/7hEQCgABAYChy
RAMAAEBgVU5EA4AAQGCCGUQEAABAYK7SRASAAEBg23tEBQAAQGEIEUQFgABAYTSXRAYAAEBhYQtE
BoAAQGGNbkQHAABAYbnARAeAAEBh5gFECAAAQGISMEQIgABAYj5ORAkAAEBialxECYAAQGKWWEQK
AABAYsJDRAqAAEBi7h1ECwAAQGMZ5kQLgABAY0WeRAwAAEBjcUZEDIAAQGOc3EQNAABAY8hiRA2A
AEBj89ZEDgAAQGQfOkQOgABAZEqNRA8AAEBkdc9ED4AAQGShAUQQAABAZMwiRBCAAEBk9zJEEQAA
QGUiMkQRgABAZU0hRBIAAEBld/9EEoAAQGWizUQTAABAZc2LRBOAAEBl+DhEFAAAQGYi1EQUgABA
Zk1gRBUAAEBmd9tEFYAAQGaiR0QWAABAZsyhRBaAAEBm9uxEFwAAQGchJkQXgABAZ0tQRBgAAEBn
dWpEGIAAQGefc0QZAABAZ8lsRBmAAEBn81VEGgAAQGgdLkQagABAaEb3RBsAAEBocLBEG4AAQGia
WUQcAABAaMPxRByAAEBo7XpEHQAAQGkW80QdgABAaUBcRB4AAEBpabREHoAAQGmS/UQfAABAabw2
RB+AAEBp5WBEIAAAQGoOeUQggABAajeDRCEAAEBqYHxEIYAAQGqJZ0QiAABAarJBRCKAAEBq2wxE
IwAAQGsDx0QjgABAayxyRCQAAEBrVQ5EJIAAQGt9mkQlAABAa6YXRCWAAEBrzoREJgAAQGv24kQm
gABAbB8wRCcAAEBsR29EJ4AAQGxvnkQoAABAbJe+RCiAAEBsv89EKQAAQGzn0EQpgABAbQ/CRCoA
AEBtN6REKoAAQG1feEQrAABAbYc8RCuAAEBtrvFELAAAQG3WlkQsgABAbf4tRC0AAEBuJbRELYAA
QG5NLEQuAABAbnSWRC6AAEBum/BELwAAQG7DO0QvgABAbup3RDAAAEBvEaREMIAAQG84wkQxAABA
b1/RRDGAAEBvhtFEMgAAQG+tw0QygABAb9SlRDMAAEBv+3lEM4AAQHAiPUQ0AABAcEjzRDSAAEBw
b5tENQAAQHCWM0Q1gABAcLy9RDYAAEBw4zhENoAAQHEJpEQ3AABAcTACRDeAAEBxVlFEOAAAQHF8
kUQ4gABAcaLDRDkAAEBxyOdEOYAAQHHu/EQ6AABAchUCRDqAAEByOvpEOwAAQHJg40Q7gABAcoa+
RDwAAEByrItEPIAAQHLSSUQ9AABAcvf5RD2AAEBzHZpEPgAAQHNDLUQ+gABAc2iyRD8AAEBzjilE
P4AAQHOzkURAAABAc9jrRECAAEBz/jdEQQAAQHQjdURBgABAdEikREIAAEB0bcZEQoAAQHSS2URD
AABAdLfeREOAAEB03NZERAAAQHUBv0REgABAdSaaREUAAEB1S2dERYAAQHVwJkRGAABAdZTXREaA
AEB1uXtERwAAQHXeEERHgABAdgKYREgAAEB2JxFESIAAQHZLfURJAABAdm/bREmAAEB2lCxESgAA
QHa4bkRKgABAdtyjREsAAEB3AMpES4AAQHck40RMAABAd0jvREyAAEB3bO1ETQAAQHeQ3URNgABA
d7TARE4AAEB32JVEToAAQHf8XURPAABAeCAXRE+AAEB4Q8NEUAAAQHhnY0RQgABAeIr0RFEAAEB4
rnhEUYAAQHjR70RSAABAePVYRFKAAEB5GLREUwAAQHk8A0RTgABAeV9ERFQAAEB5gnhEVIAAQHml
nkRVAABAeci3RFWAAEB568NEVgAAQHoOwkRWgABAejG0RFcAAEB6VJhEV4AAQHp3b0RYAABAepo5
RFiAAEB6vPZEWQAAQHrfpkRZgABAewJJRFoAAEB7JN5EWoAAQHtHZ0RbAABAe2niRFuAAEB7jFFE
XAAAQHuuskRcgABAe9EHRF0AAEB7805EXYAAQHwViUReAABAfDe3RF6AAEB8WdhEXwAAQHx77ERf
gABAfJ3zRGAAAEB8v+5EYIAAQHzh20RhAABAfQO8RGGAAEB9JZBEYgAAQH1HV0RigABAfWkSRGMA
AEB9isBEY4AAQH2sYURkAABAfc32RGSAAEB9735EZQAAQH4Q+URlgABAfjJoRGYAAEB+U8pEZoAA
QH51IERnAABAfpZpRGeAAEB+t6VEaAAAQH7Y1URogABAfvn5RGkAAEB/GxBEaYAAQH88G0RqAABA
f10ZRGqAAEB/fgtEawAAQH+e8ERrgABAf7/JRGwAAEB/4JZEbIAAQIAAq0RtAABAgBEFRG2AAECA
IVlEbgAAQIAxp0RugABAgEHvRG8AAECAUjFEb4AAQIBibERwAABAgHKiRHCAAECAgtFEcQAAQICS
+kRxgABAgKMdRHIAAECAszpEcoAAQIDDUkRzAABAgNNjRHOAAECA425EdAAAQIDzc0R0gABAgQNy
RHUAAECBE2tEdYAAQIEjXkR2AABAgTNLRHaAAECBQzJEdwAAQIFTE0R3gABAgWLuRHgAAECBcsRE
eIAAQIGCk0R5AABAgZJcRHmAAECBoiBEegAAQIGx3UR6gABAgcGVRHsAAECB0UdEe4AAQIHg80R8
AABAgfCZRHyAAECCADlEfQAAQIIP1ER9gABAgh9oRH4AAECCLvdEfoAAQII+gER/AABAgk4DRH+A
AECCXYBEgAAAQIJs+ESAQABAgnxqRICAAECCi9ZEgMAAQIKbPESBAABAgqqcRIFAAECCufdEgYAA
QILJTESBwABAgtibRIIAAECC5+VEgkAAQIL3KUSCgABAgwZnRILAAECDFZ9EgwAAQIMk0kSDQABA
gzP/RIOAAECDQyZEg8AAQINSSESEAABAg2FkRIRAAECDcHtEhIAAQIN/jESEwABAg46XRIUAAECD
nZ1EhUAAQIOsnUSFgABAg7uXRIXAAECDyoxEhgAAQIPZe0SGQABAg+hlRIaAAECD90lEhsAAQIQG
KESHAABAhBUBRIdAAECEI9REh4AAQIQyokSHwABAhEFrRIgAAECEUC5EiEAAQIRe60SIgABAhG2j
RIjAAECEfFZEiQAAQISLA0SJQABAhJmqRImAAECEqExEicAAQIS26USKAABAhMWARIpAAECE1BJE
ioAAQITinkSKwABAhPElRIsAAECE/6dEi0AAQIUOI0SLgABAhRyaRIvAAECFKwtEjAAAQIU5d0SM
QABAhUfeRIyAAECFVj9EjMAAQIVkm0SNAABAhXLyRI1AAECFgUNEjYAAQIWPj0SNwABAhZ3WRI4A
AECFrBdEjkAAQIW6U0SOgABAhciKRI7AAECF1rxEjwAAQIXk6ESPQABAhfMPRI+AAECGATFEj8AA
QIYPTUSQAABAhh1kRJBAAECGK3ZEkIAAQIY5g0SQwABAhkeLRJEAAECGVY1EkUAAQIZjikSRgABA
hnGCRJHAAECGf3VEkgAAQIaNYkSSQABAhptLRJKAAECGqS5EksAAQIa3DESTAABAhsTlRJNAAECG
0rlEk4AAQIbgiESTwABAhu5RRJQAAECG/BZElEAAQIcJ1USUgABAhxeQRJTAAECHJUVElQAAQIcy
9USVQABAh0CgRJWAAECHTkZElcAAQIdb50SWAABAh2mDRJZAAECHdxpEloAAQIeEq0SWwABAh5I4
RJcAAECHn8BEl0AAQIetQ0SXgABAh7rBRJfAAECHyDlEmAAAQIfVrUSYQABAh+McRJiAAECH8IZE
mMAAQIf960SZAABAiAtKRJlAAECIGKVEmYAAQIgl+0SZwABAiDNNRJoAAECIQJlEmkAAQIhN4ESa
gABAiFsiRJrAAECIaGBEmwAAQIh1mESbQABAiILMRJuAAECIj/tEm8AAQIidJUScAABAiKpKRJxA
AECIt2pEnIAAQIjEhUScwABAiNGcRJ0AAECI3q1EnUAAQIjrukSdgABAiPjCRJ3AAECJBcVEngAA
QIkSw0SeQABAiR+9RJ6AAECJLLJEnsAAQIk5okSfAABAiUaNRJ9AAECJU3NEn4AAQIlgVUSfwABA
iW0yRKAAAECJegpEoEAAQImG3kSggABAiZOsRKDAAECJoHZEoQAAQImtPEShQABAibn8RKGAAECJ
xrhEocAAQInTb0SiAABAieAiRKJAAECJ7M9EooAAQIn5eESiwABAigYdRKMAAECKEr1Eo0AAQIof
WESjgABAiivuRKPAAECKOIBEpAAAQIpFDUSkQABAilGWRKSAAECKXhpEpMAAQIpqmUSlAABAincU
RKVAAECKg4pEpYAAQIqP+0SlwABAipxoRKYAAECKqNFEpkAAQIq1NESmgABAisGURKbAAECKze5E
pwAAQIraRESnQABAiuaWRKeAAECK8uNEp8AAQIr/LESoAABAiwtwRKhAAECLF69EqIAAQIsj6kSo
wABAizAgRKkAAECLPFJEqUAAQItIgESpgABAi1SpRKnAAECLYM1EqgAAQIts7USqQABAi3kJRKqA
AECLhSBEqsAAQIuRM0SrAABAi51BRKtAAECLqUtEq4AAQIu1UESrwABAi8FRRKwAAECLzU5ErEAA
QIvZRkSsgABAi+U6RKzAAECL8SlErQAAQIv9FEStQABAjAj7RK2AAECMFN1ErcAAQIwgu0SuAABA
jCyURK5AAECMOGlEroAAQIxEOkSuwABAjFAGRK8AAECMW85Er0AAQIxnkkSvgABAjHNSRK/AAECM
fw1EsAAAQIyKxESwQABAjJZ2RLCAAECMoiREsMAAQIytzkSxAABAjLl0RLFAAECMxRVEsYAAQIzQ
skSxwABAjNxLRLIAAECM5+BEskAAQIzzcESygABAjP78RLLAAECNCoREswAAQI0WB0SzQABAjSGH
RLOAAECNLQJEs8AAQI04eUS0AABAjUPsRLRAAECNT1pEtIAAQI1axUS0wABAjWYrRLUAAECNcY1E
tUAAQI1860S1gABAjYhERLXAAECNk5pEtgAAQI2e60S2QABAjao4RLaAAECNtYFEtsAAQI3AxkS3
AABAjcwHRLdAAECN10NEt4AAQI3ifES3wABAje2wRLgAAECN+OBEuEAAQI4EDUS4gABAjg81RLjA
AECOGllEuQAAQI4leUS5QABAjjCURLmAAECOO6xEucAAQI5GwES6AABAjlHQRLpAAECOXNtEuoAA
QI5n40S6wABAjnLmRLsAAECOfeZEu0AAQI6I4US7gABAjpPZRLvAAECOnsxEvAAAQI6pu0S8QABA
jrSnRLyAAECOv45EvMAAQI7KckS9AABAjtVRRL1AAECO4CxEvYAAQI7rBES9wABAjvXXRL4AAECP
AKdEvkAAQI8LckS+gABAjxY6RL7AAECPIP5EvwAAQI8rvkS/QABAjzZ5RL+AAECPQTFEv8AAQI9L
5UTAAABAj1aVRMBAAECPYUFEwIAAQI9r6kTAwABAj3aORMEAAECPgS5EwUAAQI+Ly0TBgABAj5Zk
RMHAAECPoPhEwgAAQI+riUTCQABAj7YWRMKAAECPwKBEwsAAQI/LJUTDAABAj9WmRMNAAECP4CRE
w4AAQI/qnkTDwABAj/UURMQAAECP/4ZExEAAQJAJ9ETEgABAkBRfRMTAAECQHsZExQAAQJApKUTF
QABAkDOIRMWAAECQPeNExcAAQJBIO0TGAABAkFKPRMZAAECQXN9ExoAAQJBnK0TGwABAkHFzRMcA
AECQe7hEx0AAQJCF+UTHgABAkJA2RMfAAECQmnBEyAAAQJCkpkTIQABAkK7YRMiAAECQuQZEyMAA
QJDDMUTJAABAkM1XRMlAAECQ13tEyYAAQJDhmkTJwABAkOu2RMoAAECQ9c5EykAAQJD/4kTKgABA
kQnzRMrAAECRFABEywAAQJEeCkTLQABAkSgPRMuAAECRMhFEy8AAQJE8EETMAABAkUYLRMxAAECR
UAJEzIAAQJFZ9UTMwABAkWPlRM0AAECRbdFEzUAAQJF3ukTNgABAkYGfRM3AAECRi4FEzgAAQJGV
XkTOQABAkZ85RM6AAECRqQ9EzsAAQJGy4kTPAABAkbyyRM9AAECRxn1Ez4AAQJHQRkTPwABAkdoK
RNAAAECR48xE0EAAQJHtiUTQgABAkfdDRNDAAECSAPpE0QAAQJIKrUTRQABAkhRcRNGAAECSHghE
0cAAQJInsUTSAABAkjFVRNJAAECSOvdE0oAAQJJElUTSwABAkk4vRNMAAECSV8ZE00AAQJJhWUTT
gABAkmrpRNPAAECSdHVE1AAAQJJ9/kTUQABAkoeERNSAAECSkQZE1MAAQJKahETVAABAkqP/RNVA
AECSrXdE1YAAQJK260TVwABAksBcRNYAAECSyclE1kAAQJLTM0TWgABAktyZRNbAAECS5fxE1wAA
QJLvXETXQABAkvi4RNeAAECTAhBE18AAQJMLZkTYAABAkxS4RNhAAECTHgZE2IAAQJMnUUTYwABA
kzCZRNkAAECTOd5E2UAAQJNDH0TZgABAk0xcRNnAAECTVZdE2gAAQJNezUTaQABAk2gBRNqAAECT
cTFE2sAAQJN6XkTbAABAk4OIRNtAAECTjK5E24AAQJOV0UTbwABAk57wRNwAAECTqA1E3EAAQJOx
JkTcgABAk7o7RNzAAECTw05E3QAAQJPMXUTdQABAk9VoRN2AAECT3nFE3cAAQJPndkTeAABAk/B4
RN5AAECT+XZE3oAAQJQCckTewABAlAtqRN8AAECUFF9E30AAQJQdUETfgABAlCY+RN/AAECULypE
4AAAQJQ4EUTgQABAlED2ROCAAECUSddE4MAAQJRStUThAABAlFuQROFAAECUZGhE4YAAQJRtPETh
wABAlHYOROIAAECUftxE4kAAQJSHp0TigABAlJBuROLAAECUmTNE4wAAQJSh9ETjQABAlKqyROOA
AECUs21E48AAQJS8JUTkAABAlMTZRORAAECUzYtE5IAAQJTWOUTkwABAlN7kROUAAECU54xE5UAA
QJTwMUTlgABAlPjTROXAAECVAXFE5gAAQJUKDUTmQABAlRKlROaAAECVGzpE5sAAQJUjzETnAABA
lSxbROdAAECVNOdE54AAQJU9cETnwABAlUX1ROgAAECVTnhE6EAAQJVW90TogABAlV90ROjAAECV
Z+1E6QAAQJVwY0TpQABAlXjWROmAAECVgUZE6cAAQJWJs0TqAABAlZIdROpAAECVmoRE6oAAQJWi
6ETqwABAlatJROsAAECVs6dE60AAQJW8AUTrgABAlcRZROvAAECVzK5E7AAAQJXU/0TsQABAld1O
ROyAAECV5ZpE7MAAQJXt4kTtAABAlfYoRO1AAECV/mtE7YAAQJYGqkTtwABAlg7nRO4AAECWFyBE
7kAAQJYfV0TugABAlieLRO7AAECWL7tE7wAAQJY36UTvQABAlkAURO+AAECWSDxE78AAQJZQYUTw
AABAlliCRPBAAECWYKFE8IAAQJZovUTwwABAlnDWRPEAAECWeO1E8UAAQJaBAETxgABAlokQRPHA
AECWkR1E8gAAQJaZKETyQABAlqEvRPKAAECWqTRE8sAAQJaxNkTzAABAlrk0RPNAAECWwTBE84AA
QJbJKUTzwABAltEfRPQAAECW2RNE9EAAQJbhA0T0gABAlujwRPTAAECW8NtE9QAAQJb4w0T1QABA
lwCnRPWAAECXCIlE9cAAQJcQaUT2AABAlxhFRPZAAECXIB5E9oAAQJcn9UT2wABAly/JRPcAAECX
N5pE90AAQJc/aET3gABAl0czRPfAAECXTvtE+AAAQJdWwUT4QABAl16ERPiAAECXZkRE+MAAQJdu
AUT5AABAl3W7RPlAAECXfXNE+YAAQJeFKET5wABAl4zaRPoAAECXlIk=</set>
      <set id="src_1" fmt="ptset">AAAABXNyY18xAAAAAAAAAAIAAAPoQAAAAD7Qi9FAgAAAPzxbtEDAAAA/ftgtQQAAAD+ZMqVBIAAA
P6zVO0FAAAA/u5LWQWAAAD/GhNVBgAAAP86WPkGQAAA/1IL/QaAAAD/Y3H5BsAAAP9wQg0HAAAA/
3nCAQdAAAD/gOBhB4AAAP+GSk0HwAAA/4p8jQgAAAD/jdCxCCAAAP+QhrkIQAAA/5LMTQhgAAD/l
MHtCIAAAP+WfrkIoAAA/5gTEQjAAAD/mYqdCOAAAP+a7aEJAAAA/5xB9QkgAAD/nYu9CUAAAP+ez
e0JYAAA/6AKlQmAAAD/oUMtCaAAAP+ieMEJwAAA/6OsEQngAAD/pN2dCgAAAP+mDckKEAAA/6c80
QogAAD/qGrtCjAAAP+pmDUKQAAA/6rEyQpQAAD/q/C1CmAAAP+tHAUKcAAA/65GxQqAAAD/r3D1C
pAAAP+wmqEKoAAA/7HDxQqwAAD/suxpCsAAAP+0FI0K0AAA/7U8LQrgAAD/tmNRCvAAAP+3ifkLA
AAA/7iwIQsQAAD/udXNCyAAAP+6+wELMAAA/7wftQtAAAD/vUPtC1AAAP++Z6kLYAAA/7+K7QtwA
AD/wK21C4AAAP/B0AELkAAA/8Lx1QugAAD/xBMtC7AAAP/FNA0LwAAA/8ZUcQvQAAD/x3RdC+AAA
P/Ik9EL8AAA/8myzQwAAAD/ytFNDAgAAP/L71kMEAAA/80M6QwYAAD/zioFDCAAAP/PRqUMKAAA/
9Bi0QwwAAD/0X6FDDgAAP/SmcEMQAAA/9O0iQxIAAD/1M7VDFAAAP/V6LEMWAAA/9cCFQxgAAD/2
BsBDGgAAP/ZM3kMcAAA/9pLfQx4AAD/22MNDIAAAP/ceiUMiAAA/92QyQyQAAD/3qb5DJgAAP/fv
LUMoAAA/+DR/QyoAAD/4ebRDLAAAP/i+zEMuAAA/+QPIQzAAAD/5SKZDMgAAP/mNaEM0AAA/+dIN
QzYAAD/6FpZDOAAAP/pbAkM6AAA/+p9SQzwAAD/644VDPgAAP/snnENAAAA/+2uWQ0IAAD/7r3VD
RAAAP/vzN0NGAAA//DbcQ0gAAD/8emZDSgAAP/y91ENMAAA//QEmQ04AAD/9RFxDUAAAP/2HdUNS
AAA//cp0Q1QAAD/+DVZDVgAAP/5QHENYAAA//pLHQ1oAAD/+1VdDXAAAP/8XykNeAAA//1oiQ2AA
AD//nF9DYgAAP//egUNkAABAABBDQ2YAAEAAMTlDaAAAQABSIENqAABAAHL6Q2wAAEAAk8dDbgAA
QAC0hkNwAABAANU3Q3IAAEAA9dtDdAAAQAEWckN2AABAATb7Q3gAAEABV3dDegAAQAF35UN8AABA
AZhGQ34AAEABuJlDgAAAQAHY30OBAABAAfkYQ4IAAEACGURDgwAAQAI5Y0OEAABAAll0Q4UAAEAC
eXhDhgAAQAKZb0OHAABAArlYQ4gAAEAC2TVDiQAAQAL5BEOKAABAAxjHQ4sAAEADOHxDjAAAQANY
JUONAABAA3fAQ44AAEADl05DjwAAQAO20EOQAABAA9ZFQ5EAAEAD9axDkgAAQAQVB0OTAABABDRV
Q5QAAEAEU5ZDlQAAQARyykOWAABABJHyQ5cAAEAEsQ1DmAAAQATQG0OZAABABO8cQ5oAAEAFDhFD
mwAAQAUs+UOcAABABUvVQ50AAEAFaqNDngAAQAWJZkOfAABABagbQ6AAAEAFxsVDoQAAQAXlYUOi
AABABgPxQ6MAAEAGInVDpAAAQAZA7EOlAABABl9XQ6YAAEAGfbZDpwAAQAacCEOoAABABrpOQ6kA
AEAG2IdDqgAAQAb2tEOrAABABxTVQ6wAAEAHMupDrQAAQAdQ8kOuAABAB27uQ68AAEAHjN5DsAAA
QAeqwkOxAABAB8iaQ7IAAEAH5mVDswAAQAgEJUO0AABACCHYQ7UAAEAIP39DtgAAQAhdG0O3AABA
CHqqQ7gAAEAImC1DuQAAQAi1pUO6AABACNMQQ7sAAEAI8HBDvAAAQAkNw0O9AABACSsLQ74AAEAJ
SEdDvwAAQAlld0PAAABACYKbQ8EAAEAJn7RDwgAAQAm8wEPDAABACdnBQ8QAAEAJ9rdDxQAAQAoT
oEPGAABACjB+Q8cAAEAKTVBDyAAAQApqF0PJAABACobSQ8oAAEAKo4FDywAAQArAJUPMAABACty9
Q80AAEAK+UpDzgAAQAsVy0PPAABACzJBQ9AAAEALTqxD0QAAQAtrCkPSAABAC4deQ9MAAEALo6ZD
1AAAQAu/40PVAABAC9wUQ9YAAEAL+DpD1wAAQAwUVUPYAABADDBkQ9kAAEAMTGhD2gAAQAxoYUPb
AABADIRPQ9wAAEAMoDFD3QAAQAy8CEPeAABADNfUQ98AAEAM85VD4AAAQA0PS0PhAABADSr2Q+IA
AEANRpVD4wAAQA1iKkPkAABADX2zQ+UAAEANmTJD5gAAQA20pUPnAABADdANQ+gAAEAN62tD6QAA
QA4GvUPqAABADiIFQ+sAAEAOPUJD7AAAQA5YdEPtAABADnOaQ+4AAEAOjrdD7wAAQA6pyEPwAABA
DsTOQ/EAAEAO38pD8gAAQA76u0PzAABADxWhQ/QAAEAPMHxD9QAAQA9LTUP2AABAD2YTQ/cAAEAP
gM5D+AAAQA+bf0P5AABAD7YlQ/oAAEAP0MBD+wAAQA/rUUP8AABAEAXXQ/0AAEAQIFND/gAAQBA6
xEP/AABAEFUrRAAAAEAQb4dEAIAAQBCJ2UQBAABAEKQgRAGAAEAQvl1EAgAAQBDYj0QCgABAEPK3
RAMAAEARDNREA4AAQBEm6EQEAABAEUDwRASAAEARWu9EBQAAQBF040QFgABAEY7NRAYAAEARqKxE
BoAAQBHCgkQHAABAEdxNRAeAAEAR9g5ECAAAQBIPxEQIgABAEilxRAkAAEASQxNECYAAQBJcq0QK
AABAEnY5RAqAAEASj71ECwAAQBKpN0QLgABAEsKnRAwAAEAS3AxEDIAAQBL1aEQNAABAEw66RA2A
AEATKAFEDgAAQBNBP0QOgABAE1pzRA8AAEATc5xED4AAQBOMvEQQAABAE6XSRBCAAEATvt5EEQAA
QBPX4EQRgABAE/DYRBIAAEAUCcdEEoAAQBQiq0QTAABAFDuGRBOAAEAUVFdEFAAAQBRtHkQUgABA
FIXbRBUAAEAUno9EFYAAQBS3OUQWAABAFM/ZRBaAAEAU6HBEFwAAQBUA/UQXgABAFRmARBgAAEAV
MflEGIAAQBVKaUQZAABAFWLQRBmAAEAVeyxEGgAAQBWTgEQagABAFavJRBsAAEAVxAlEG4AAQBXc
QEQcAABAFfRtRByAAEAWDJBEHQAAQBYkq0QdgABAFjy7RB4AAEAWVMJEHoAAQBZswEQfAABAFoS1
RB+AAEAWnKBEIAAAQBa0gUQggABAFsxaRCEAAEAW5ChEIYAAQBb77kQiAABAFxOqRCKAAEAXK11E
IwAAQBdDB0QjgABAF1qoRCQAAEAXcj9EJIAAQBeJzUQlAABAF6FSRCWAAEAXuM1EJgAAQBfQQEQm
gABAF+epRCcAAEAX/wlEJ4AAQBgWYEQoAABAGC2uRCiAAEAYRPNEKQAAQBhcL0QpgABAGHNhRCoA
AEAYiotEKoAAQBihq0QrAABAGLjDRCuAAEAYz9FELAAAQBjm10QsgABAGP3URC0AAEAZFMdELYAA
QBkrskQuAABAGUKURC6AAEAZWW1ELwAAQBlwPEQvgABAGYcERDAAAEAZncJEMIAAQBm0d0QxAABA
GcskRDGAAEAZ4cdEMgAAQBn4YkQygABAGg70RDMAAEAaJX5EM4AAQBo7/kQ0AABAGlJ2RDSAAEAa
aOVENQAAQBp/TEQ1gABAGpWpRDYAAEAaq/5ENoAAQBrCS0Q3AABAGtiORDeAAEAa7slEOAAAQBsE
/EQ4gABAGxsmRDkAAEAbMUdEOYAAQBtHYEQ6AABAG11wRDqAAEAbc3dEOwAAQBuJdkQ7gABAG59t
RDwAAEAbtVtEPIAAQBvLQEQ9AABAG+EdRD2AAEAb9vJEPgAAQBwMvkQ+gABAHCKCRD8AAEAcOD1E
P4AAQBxN8ERAAABAHGOaRECAAEAceTxEQQAAQByO1kRBgABAHKRnREIAAEAcufBEQoAAQBzPcURD
AABAHOTqREOAAEAc+lpERAAAQB0PwkREgABAHSUhREUAAEAdOnlERYAAQB1PyERGAABAHWUPREaA
AEAdek1ERwAAQB2PhERHgABAHaSyREgAAEAdudhESIAAQB3O9kRJAABAHeQMREmAAEAd+RpESgAA
QB4OH0RKgABAHiMdREsAAEAeOBJES4AAQB5NAERMAABAHmHlREyAAEAedsJETQAAQB6LmERNgABA
HqBlRE4AAEAetSpEToAAQB7J50RPAABAHt6dRE+AAEAe80pEUAAAQB8H70RQgABAHxyNRFEAAEAf
MSJEUYAAQB9FsERSAABAH1o1RFKAAEAfbrNEUwAAQB+DKURTgABAH5eXRFQAAEAfq/5EVIAAQB/A
XERVAABAH9SzRFWAAEAf6QFEVgAAQB/9SERWgABAIBGIRFcAAEAgJb9EV4AAQCA570RYAABAIE4X
RFiAAEAgYjdEWQAAQCB2UERZgABAIIphRFoAAEAgnmpEWoAAQCCya0RbAABAIMZlRFuAAEAg2ldE
XAAAQCDuQkRcgABAIQIlRF0AAEAhFgBEXYAAQCEp1EReAABAIT2gRF6AAEAhUWVEXwAAQCFlIkRf
gABAIXjXRGAAAEAhjIVEYIAAQCGgLERhAABAIbPKRGGAAEAhx2JEYgAAQCHa8kRigABAIe56RGMA
AEAiAftEY4AAQCIVdURkAABAIijnRGSAAEAiPFJEZQAAQCJPtURlgABAImMRRGYAAEAidmVEZoAA
QCKJs0RnAABAIpz4RGeAAEAisDdEaAAAQCLDbkRogABAItaeRGkAAEAi6cZEaYAAQCL850RqAABA
IxABRGqAAEAjIxREawAAQCM2H0RrgABAI0kjRGwAAEAjXCBEbIAAQCNvFkRtAABAI4IERG2AAEAj
lOtEbgAAQCOny0RugABAI7qkRG8AAEAjzXZEb4AAQCPgQERwAABAI/MERHCAAEAkBcBEcQAAQCQY
dURxgABAJCsjRHIAAEAkPcpEcoAAQCRQakRzAABAJGMCRHOAAEAkdZREdAAAQCSIHkR0gABAJJqi
RHUAAEAkrR9EdYAAQCS/lER2AABAJNIDRHaAAEAk5GpEdwAAQCT2y0R3gABAJQkkRHgAAEAlG3dE
eIAAQCUtw0R5AABAJUAHRHmAAEAlUkVEegAAQCVkfER6gABAJXasRHsAAEAliNVEe4AAQCWa90R8
AABAJa0SRHyAAEAlvydEfQAAQCXRNUR9gABAJeM7RH4AAEAl9TtEfoAAQCYHNER/AABAJhknRH+A
AEAmKxJEgAAAQCY890SAQABAJk7VRICAAEAmYKxEgMAAQCZyfUSBAABAJoRHRIFAAEAmlgpEgYAA
QCanxkSBwABAJrl7RIIAAEAmyypEgkAAQCbc00SCgABAJu50RILAAEAnAA9EgwAAQCcRo0SDQABA
JyMxRIOAAEAnNLhEg8AAQCdGOESEAABAJ1eyRIRAAEAnaSVEhIAAQCd6kkSEwABAJ4v4RIUAAEAn
nVdEhUAAQCeusESFgABAJ8ACRIXAAEAn0U5EhgAAQCfik0SGQABAJ/PSRIaAAEAoBQpEhsAAQCgW
PESHAABAKCdnRIdAAEAoOIxEh4AAQChJqkSHwABAKFrCRIgAAEAoa9REiEAAQCh830SIgABAKI3j
RIjAAEAonuJEiQAAQCiv2USJQABAKMDLRImAAEAo0bZEicAAQCjimkSKAABAKPN5RIpAAEApBFFE
ioAAQCkVIkSKwABAKSXuRIsAAEApNrNEi0AAQClHcUSLgABAKVgqRIvAAEApaNxEjAAAQCl5h0SM
QABAKYotRIyAAEApmsxEjMAAQCmrZUSNAABAKbv4RI1AAEApzIVEjYAAQCndC0SNwABAKe2LRI4A
AEAp/gVEjkAAQCoOeUSOgABAKh7nRI7AAEAqL05EjwAAQCo/r0SPQABAKlAKRI+AAEAqYF9Ej8AA
QCpwrkSQAABAKoD3RJBAAEAqkTlEkIAAQCqhdkSQwABAKrGsRJEAAEAqwd1EkUAAQCrSB0SRgABA
KuIrRJHAAEAq8klEkgAAQCsCYkSSQABAKxJ0RJKAAEArIoBEksAAQCsyhkSTAABAK0KGRJNAAEAr
UoBEk4AAQCtidESTwABAK3JiRJQAAEArgkpElEAAQCuSLESUgABAK6IJRJTAAEArsd9ElQAAQCvB
r0SVQABAK9F6RJWAAEAr4T5ElcAAQCvw/USWAABALAC2RJZAAEAsEGlEloAAQCwgFkSWwABALC+9
RJcAAEAsP15El0AAQCxO+USXgABALF6PRJfAAEAsbh9EmAAAQCx9qUSYQABALI0tRJiAAEAsnKtE
mMAAQCysJESZAABALLuXRJlAAEAsywREmYAAQCzaa0SZwABALOnMRJoAAEAs+ShEmkAAQC0IfkSa
gABALRfPRJrAAEAtJxlEmwAAQC02XkSbQABALUWdRJuAAEAtVNdEm8AAQC1kC0ScAABALXM5RJxA
AEAtgmFEnIAAQC2RhEScwABALaChRJ0AAEAtr7lEnUAAQC2+y0SdgABALc3XRJ3AAEAt3N5EngAA
QC3r30SeQABALfraRJ6AAEAuCdBEnsAAQC4YwESfAABALierRJ9AAEAuNpBEn4AAQC5FcESfwABA
LlRKRKAAAEAuYx9EoEAAQC5x7kSggABALoC3RKDAAEAuj3tEoQAAQC6eOkShQABALqzzRKGAAEAu
u6dEocAAQC7KVUSiAABALtj9RKJAAEAu56BEooAAQC72PkSiwABALwTXRKMAAEAvE2lEo0AAQC8h
90SjgABALzB/RKPAAEAvPwJEpAAAQC9Nf0SkQABAL1v3RKSAAEAvamlEpMAAQC941kSlAABAL4c+
RKVAAEAvlaBEpYAAQC+j/USlwABAL7JVRKYAAEAvwKdEpkAAQC/O9USmgABAL908RKbAAEAv639E
pwAAQC/5vESnQABAMAf0RKeAAEAwFiZEp8AAQDAkVESoAABAMDJ8RKhAAEAwQJ5EqIAAQDBOvESo
wABAMFzURKkAAEAwaudEqUAAQDB49USpgABAMIb+RKnAAEAwlQFEqgAAQDCjAESqQABAMLD5RKqA
AEAwvuxEqsAAQDDM20SrAABAMNrFRKtAAEAw6KlEq4AAQDD2iESrwABAMQRiRKwAAEAxEjdErEAA
QDEgB0SsgABAMS3SRKzAAEAxO5dErQAAQDFJWEStQABAMVcTRK2AAEAxZMlErcAAQDFye0SuAABA
MYAnRK5AAEAxjc5EroAAQDGbcESuwABAMakNRK8AAEAxtqVEr0AAQDHEOESvgABAMdHGRK/AAEAx
309EsAAAQDHs0kSwQABAMfpRRLCAAEAyB8tEsMAAQDIVQESxAABAMiKwRLFAAEAyMBtEsYAAQDI9
gUSxwABAMkriRLIAAEAyWD5EskAAQDJllUSygABAMnLnRLLAAEAygDREswAAQDKNfUSzQABAMprA
RLOAAEAyp/9Es8AAQDK1OES0AABAMsJtRLRAAEAyz51EtIAAQDLcyES0wABAMunuRLUAAEAy9w9E
tUAAQDMELES1gABAMxFDRLXAAEAzHlZEtgAAQDMrZES2QABAMzhtRLaAAEAzRXFEtsAAQDNScES3
AABAM19rRLdAAEAzbGFEt4AAQDN5UkS3wABAM4Y+RLgAAEAzkyZEuEAAQDOgCUS4gABAM6znRLjA
AEAzucBEuQAAQDPGlUS5QABAM9NkRLmAAEAz4C9EucAAQDPs9kS6AABAM/m3RLpAAEA0BnREuoAA
QDQTLUS6wABANB/gRLsAAEA0LI9Eu0AAQDQ5OUS7gABANEXfRLvAAEA0Un9EvAAAQDRfHES8QABA
NGuzRLyAAEA0eEZEvMAAQDSE1ES9AABANJFeRL1AAEA0neNEvYAAQDSqY0S9wABANLbfRL4AAEA0
w1ZEvkAAQDTPyUS+gABANNw3RL7AAEA06KFEvwAAQDT1BUS/QABANQFmRL+AAEA1DcJEv8AAQDUa
GUTAAABANSZrRMBAAEA1MrpEwIAAQDU/A0TAwABANUtIRMEAAEA1V4lEwUAAQDVjxUTBgABANW/8
RMHAAEA1fC9EwgAAQDWIXkTCQABANZSIRMKAAEA1oK5EwsAAQDWsz0TDAABANbjrRMNAAEA1xQRE
w4AAQDXRF0TDwABANd0nRMQAAEA16TJExEAAQDX1OETEgABANgE6RMTAAEA2DThExQAAQDYZMUTF
QABANiUmRMWAAEA2MRZExcAAQDY9AkTGAABANkjqRMZAAEA2VM1ExoAAQDZgrETGwABANmyHRMcA
AEA2eF1Ex0AAQDaEL0THgABANo/8RMfAAEA2m8VEyAAAQDanikTIQABANrNLRMiAAEA2vwdEyMAA
QDbKv0TJAABANtZzRMlAAEA24iJEyYAAQDbtzUTJwABANvl0RMoAAEA3BRZEykAAQDcQtETKgABA
NxxORMrAAEA3J+REywAAQDczdUTLQABANz8CRMuAAEA3SotEy8AAQDdWEETMAABAN2GQRMxAAEA3
bQ1EzIAAQDd4hUTMwABAN4P4RM0AAEA3j2hEzUAAQDea00TNgABAN6Y7RM3AAEA3sZ5EzgAAQDe8
/UTOQABAN8hXRM6AAEA3065EzsAAQDffAETPAABAN+pORM9AAEA39ZlEz4AAQDgA30TPwABAOAwg
RNAAAEA4F15E0EAAQDgimETQgABAOC3NRNDAAEA4OP5E0QAAQDhELETRQABAOE9VRNGAAEA4WnpE
0cAAQDhlm0TSAABAOHC4RNJAAEA4e9FE0oAAQDiG5UTSwABAOJH2RNMAAEA4nQNE00AAQDioC0TT
gABAOLMQRNPAAEA4vhFE1AAAQDjJDUTUQABAONQGRNSAAEA43vpE1MAAQDjp6kTVAABAOPTXRNVA
AEA4/79E1YAAQDkKpETVwABAORWERNYAAEA5IGFE1kAAQDkrOUTWgABAOTYORNbAAEA5QN5E1wAA
QDlLq0TXQABAOVZ0RNeAAEA5YTlE18AAQDlr+UTYAABAOXa2RNhAAEA5gW9E2IAAQDmMJETYwABA
OZbVRNkAAEA5oYJE2UAAQDmsLETZgABAObbRRNnAAEA5wXNE2gAAQDnMEETaQABAOdaqRNqAAEA5
4UBE2sAAQDnr0kTbAABAOfZgRNtAAEA6AOpE24AAQDoLcUTbwABAOhXzRNwAAEA6IHJE3EAAQDoq
7UTcgABAOjVkRNzAAEA6P9dE3QAAQDpKRkTdQABAOlSyRN2AAEA6XxpE3cAAQDppfkTeAABAOnPe
RN5AAEA6fjpE3oAAQDqIk0TewABAOpLoRN8AAEA6nTlE30AAQDqnhkTfgABAOrHQRN/AAEA6vBZE
4AAAQDrGWETgQABAOtCWROCAAEA62tBE4MAAQDrlB0ThAABAOu86ROFAAEA6+WpE4YAAQDsDlUTh
wABAOw29ROIAAEA7F+JE4kAAQDsiAkTigABAOywfROLAAEA7NjhE4wAAQDtATUTjQABAO0pfROOA
AEA7VG1E48AAQDteeETkAABAO2h/RORAAEA7coJE5IAAQDt8gUTkwABAO4Z9ROUAAEA7kHVE5UAA
QDuaakTlgABAO6RbROXAAEA7rkhE5gAAQDu4MUTmQABAO8IYROaAAEA7y/pE5sAAQDvV2UTnAABA
O9+0ROdAAEA76YxE54AAQDvzYETnwABAO/0wROgAAEA8Bv1E6EAAQDwQxkTogABAPBqMROjAAEA8
JE5E6QAAQDwuDUTpQABAPDfIROmAAEA8QYBE6cAAQDxLNETqAABAPFTkROpAAEA8XpFE6oAAQDxo
OkTqwABAPHHgROsAAEA8e4NE60AAQDyFIUTrgABAPI69ROvAAEA8mFVE7AAAQDyh6UTsQABAPKt6
ROyAAEA8tQdE7MAAQDy+kUTtAABAPMgYRO1AAEA80ZtE7YAAQDzbGkTtwABAPOSWRO4AAEA87g9E
7kAAQDz3hETugABAPQD2RO7AAEA9CmRE7wAAQD0Tz0TvQABAPR02RO+AAEA9JppE78AAQD0v+0Tw
AABAPTlYRPBAAEA9QrFE8IAAQD1MCETwwABAPVVbRPEAAEA9XqpE8UAAQD1n9kTxgABAPXE/RPHA
AEA9eoVE8gAAQD2Dx0TyQABAPY0FRPKAAEA9lkFE8sAAQD2feETzAABAPaitRPNAAEA9sd5E84AA
QD27DETzwABAPcQ3RPQAAEA9zV5E9EAAQD3WgkT0gABAPd+iRPTAAEA96MBE9QAAQD3x2kT1QABA
PfrwRPWAAEA+BANE9cAAQD4NE0T2AABAPhYgRPZAAEA+HypE9oAAQD4oMET2wABAPjEzRPcAAEA+
OjJE90AAQD5DL0T3gABAPkwoRPfAAEA+VR1E+AAAQD5eEET4QABAPmb/RPiAAEA+b+tE+MAAQD54
1ET5AABAPoG6RPlAAEA+ipxE+YAAQD6Te0T5wABAPpxXRPoAAEA+pS8=</set>
      <set id="src_0" fmt="ptset">AAAABXNyY18wAAAAAAAAAAIAAAPoQAAAAD5Qi9FAgAAAPrxUPEDAAAA+/sM+QQAAAD8ZHxVBIAAA
Pyy2wEFAAAA/O2gOQWAAAD9GTLtBgAAAP05QEkGQAAA/VC41QaAAAD9YeLRBsAAAP1udc0HAAAA/
Xe34QdAAAD9fpfhB4AAAP2Dww0HwAAA/Ye2WQgAAAD9istdCCAAAP2NQjUIQAAA/Y9IkQhgAAD9k
P75CIAAAP2SfI0IoAAA/ZPRuQjAAAD9lQolCOAAAP2WLhkJAAAA/ZdDaQkgAAD9mE49CUAAAP2ZU
YkJYAAA/ZpPYQmAAAD9m0k9CaAAAP2cQCUJwAAA/Z003QngAAD9nifhCgAAAP2fGZkKEAAA/aAKQ
QogAAD9oPoJCjAAAP2h6RUKQAAA/aLXgQpQAAD9o8VVCmAAAP2ksqEKcAAA/aWfbQqAAAD9pou9C
pAAAP2nd50KoAAA/ahjBQqwAAD9qU4BCsAAAP2qOJEK0AAA/asisQrgAAD9rAxlCvAAAP2s9a0LA
AAA/a3eiQsQAAD9rscBCyAAAP2vrwkLMAAA/bCWqQtAAAD9sX3hC1AAAP2yZLELYAAA/bNLGQtwA
AD9tDEVC4AAAP21Fq0LkAAA/bX72QugAAD9tuChC7AAAP23xQELwAAA/bio+QvQAAD9uYyNC+AAA
P26b7UL8AAA/btSeQwAAAD9vDTZDAgAAP29FtEMEAAA/b34ZQwYAAD9vtmRDCAAAP2/ulkMKAAA/
cCavQwwAAD9wXq5DDgAAP3CWlUMQAAA/cM5iQxIAAD9xBhZDFAAAP3E9sUMWAAA/cXUzQxgAAD9x
rJ1DGgAAP3Hj7UMcAAA/chslQx4AAD9yUkRDIAAAP3KJSkMiAAA/csA4QyQAAD9y9w1DJgAAP3Mt
ykMoAAA/c2RuQyoAAD9zmvpDLAAAP3PRbUMuAAA/dAfIQzAAAD90PgtDMgAAP3R0NkM0AAA/dKpI
QzYAAD904ENDOAAAP3UWJUM6AAA/dUvwQzwAAD91gaJDPgAAP3W3PUNAAAA/dey/Q0IAAD92IipD
RAAAP3ZXfUNGAAA/doy5Q0gAAD92wd1DSgAAP3b26UNMAAA/dyveQ04AAD93YLtDUAAAP3eVgUNS
AAA/d8owQ1QAAD93/sdDVgAAP3gzR0NYAAA/eGevQ1oAAD94nAFDXAAAP3jQO0NeAAA/eQReQ2AA
AD95OGtDYgAAP3lsYENkAAA/eaA+Q2YAAD951AZDaAAAP3oHtkNqAAA/ejtQQ2wAAD96btNDbgAA
P3qiQENwAAA/etWVQ3IAAD97CNRDdAAAP3s7/UN2AAA/e28PQ3gAAD97ogtDegAAP3vU8EN8AAA/
fAe/Q34AAD98OnhDgAAAP3xtGkOBAAA/fJ+mQ4IAAD980hxDgwAAP30EfEOEAAA/fTbGQ4UAAD99
aPlDhgAAP32bF0OHAAA/fc0fQ4gAAD99/xFDiQAAP34w7UOKAAA/fmKzQ4sAAD9+lGRDjAAAP37F
/0ONAAA/fveEQ44AAD9/KPNDjwAAP39aTUOQAAA/f4uSQ5EAAD9/vMFDkgAAP3/t2kOTAAA/gA9v
Q5QAAD+AJ+dDlQAAP4BAVEOWAAA/gFi2Q5cAAD+AcQ1DmAAAP4CJWkOZAAA/gKGdQ5oAAD+AudRD
mwAAP4DSAkOcAAA/gOolQ50AAD+BAj1DngAAP4EaS0OfAAA/gTJPQ6AAAD+BSkhDoQAAP4FiNkOi
AAA/gXobQ6MAAD+BkfVDpAAAP4GpxUOlAAA/gcGKQ6YAAD+B2UVDpwAAP4Hw9kOoAAA/ggidQ6kA
AD+CIDlDqgAAP4I3y0OrAAA/gk9TQ6wAAD+CZtFDrQAAP4J+RUOuAAA/gpWvQ68AAD+CrQ5DsAAA
P4LEZEOxAAA/gtuvQ7IAAD+C8vFDswAAP4MKKEO0AAA/gyFWQ7UAAD+DOHlDtgAAP4NPk0O3AAA/
g2ajQ7gAAD+DfahDuQAAP4OUpEO6AAA/g6uWQ7sAAD+Dwn9DvAAAP4PZXUO9AAA/g/AxQ74AAD+E
BvxDvwAAP4QdvUPAAAA/hDR1Q8EAAD+ESyJDwgAAP4RhxkPDAAA/hHhgQ8QAAD+EjvFDxQAAP4Sl
eEPGAAA/hLv1Q8cAAD+E0mlDyAAAP4To00PJAAA/hP8zQ8oAAD+FFYpDywAAP4Ur2EPMAAA/hUIc
Q80AAD+FWFZDzgAAP4Vuh0PPAAA/hYSvQ9AAAD+Fms1D0QAAP4Ww4kPSAAA/hcbtQ9MAAD+F3O9D
1AAAP4Xy6EPVAAA/hgjXQ9YAAD+GHr1D1wAAP4Y0mkPYAAA/hkptQ9kAAD+GYDhD2gAAP4Z1+UPb
AAA/houwQ9wAAD+GoV9D3QAAP4a3BEPeAAA/hsygQ98AAD+G4jND4AAAP4b3vUPhAAA/hw0+Q+IA
AD+HIrZD4wAAP4c4JUPkAAA/h02KQ+UAAD+HYudD5gAAP4d4OkPnAAA/h42FQ+gAAD+HosdD6QAA
P4e3/0PqAAA/h80vQ+sAAD+H4lZD7AAAP4f3dEPtAAA/iAyJQ+4AAD+IIZVD7wAAP4g2mEPwAAA/
iEuSQ/EAAD+IYIRD8gAAP4h1bUPzAAA/iIpNQ/QAAD+InyRD9QAAP4iz80P2AAA/iMi4Q/cAAD+I
3XZD+AAAP4jyKkP5AAA/iQbWQ/oAAD+JG3lD+wAAP4kwE0P8AAA/iUSlQ/0AAD+JWS5D/gAAP4lt
r0P/AAA/iYImRAAAAD+JlpZEAIAAP4mq/UQBAAA/ib9bRAGAAD+J07FEAgAAP4nn/kQCgAA/ifxD
RAMAAD+KEIBEA4AAP4oktEQEAAA/ijjfRASAAD+KTQJEBQAAP4phHUQFgAA/inUwRAYAAD+KiTpE
BoAAP4qdO0QHAAA/irE1RAeAAD+KxSZECAAAP4rZD0QIgAA/iuzvRAkAAD+LAMdECYAAP4sUl0QK
AAA/iyhfRAqAAD+LPB9ECwAAP4tP1kQLgAA/i2OFRAwAAD+LdyxEDIAAP4uKy0QNAAA/i55iRA2A
AD+LsfBEDgAAP4vFd0QOgAA/i9j1RA8AAD+L7GxED4AAP4v/2kQQAAA/jBNARBCAAD+MJp9EEQAA
P4w59UQRgAA/jE1DRBIAAD+MYIpEEoAAP4xzyEQTAAA/jIb+RBOAAD+Mmi1EFAAAP4ytU0QUgAA/
jMByRBUAAD+M04lEFYAAP4zmmEQWAAA/jPmfRBaAAD+NDJ5EFwAAP40flUQXgAA/jTKFRBgAAD+N
RW1EGIAAP41YTUQZAAA/jWslRBmAAD+NffZEGgAAP42QvkQagAA/jaN/RBsAAD+NtjlEG4AAP43I
6kQcAAA/jduURByAAD+N7jdEHQAAP44A0kQdgAA/jhNlRB4AAD+OJfBEHoAAP444dEQfAAA/jkrw
RB+AAD+OXWVEIAAAP45v0kQggAA/joI4RCEAAD+OlJZEIYAAP46m7EQiAAA/jrk8RCKAAD+Oy4NE
IwAAP47dw0QjgAA/ju/8RCQAAD+PAi1EJIAAP48UV0QlAAA/jyZ5RCWAAD+POJREJgAAP49KqEQm
gAA/j1y0RCcAAD+PbrlEJ4AAP4+At0QoAAA/j5KtRCiAAD+PpJxEKQAAP4+2hEQpgAA/j8hkRCoA
AD+P2j1EKoAAP4/sD0QrAAA/j/3ZRCuAAD+QD51ELAAAP5AhWUQsgAA/kDMORC0AAD+QRLtELYAA
P5BWYkQuAAA/kGgBRC6AAD+QeZlELwAAP5CLKkQvgAA/kJy0RDAAAD+QrjdEMIAAP5C/s0QxAAA/
kNEoRDGAAD+Q4pVEMgAAP5Dz/EQygAA/kQVbRDMAAD+RFrREM4AAP5EoBUQ0AAA/kTlQRDSAAD+R
SpNENQAAP5Fb0EQ1gAA/kW0FRDYAAD+RfjRENoAAP5GPW0Q3AAA/kaB8RDeAAD+RsZZEOAAAP5HC
qUQ4gAA/kdO1RDkAAD+R5LpEOYAAP5H1uEQ6AAA/kgavRDqAAD+SF6BEOwAAP5IoikQ7gAA/kjlt
RDwAAD+SSklEPIAAP5JbHkQ9AAA/kmvtRD2AAD+SfLVEPgAAP5KNdkQ+gAA/kp4wRD8AAD+SruRE
P4AAP5K/kERAAAA/ktA3RECAAD+S4NZEQQAAP5Lxb0RBgAA/kwIBREIAAD+TEo1EQoAAP5MjEkRD
AAA/kzOQREOAAD+TRAhERAAAP5NUeUREgAA/k2TjREUAAD+TdUdERYAAP5OFpERGAAA/k5X7REaA
AD+TpktERwAAP5O2lURHgAA/k8bYREgAAD+T1xVESIAAP5PnS0RJAAA/k/d7REmAAD+UB6RESgAA
P5QXx0RKgAA/lCfjREsAAD+UN/lES4AAP5RICURMAAA/lFgSREyAAD+UaBRETQAAP5R4EURNgAA/
lIgHRE4AAD+Ul/ZEToAAP5Sn30RPAAA/lLfCRE+AAD+Ux59EUAAAP5TXdURQgAA/lOdFRFEAAD+U
9w9EUYAAP5UG0kRSAAA/lRaPRFKAAD+VJkZEUwAAP5U190RTgAA/lUWhRFQAAD+VVUVEVIAAP5Vk
40RVAAA/lXR7RFWAAD+VhAxEVgAAP5WTl0RWgAA/laMdRFcAAD+VspxEV4AAP5XCFERYAAA/ldGH
RFiAAD+V4PREWQAAP5XwWkRZgAA/lf+7RFoAAD+WDxVEWoAAP5YeaURbAAA/li23RFuAAD+WPP9E
XAAAP5ZMQURcgAA/llt9RF0AAD+WarNEXYAAP5Z540ReAAA/lokNRF6AAD+WmDFEXwAAP5anT0Rf
gAA/lrZnRGAAAD+WxXlEYIAAP5bUhURhAAA/luOLRGGAAD+W8otEYgAAP5cBhkRigAA/lxB6RGMA
AD+XH2hEY4AAP5cuUURkAAA/lz00RGSAAD+XTBFEZQAAP5da50RlgAA/l2m5RGYAAD+XeIREZoAA
P5eHSURnAAA/l5YJRGeAAD+XpMNEaAAAP5ezd0RogAA/l8IlRGkAAD+X0M5EaYAAP5ffcERqAAA/
l+4NRGqAAD+X/KVEawAAP5gLNkRrgAA/mBnCRGwAAD+YKEhEbIAAP5g2yERtAAA/mEVDRG2AAD+Y
U7hEbgAAP5hiJ0RugAA/mHCRRG8AAD+YfvVEb4AAP5iNU0RwAAA/mJusRHCAAD+Yqf9EcQAAP5i4
TURxgAA/mMaURHIAAD+Y1NdEcoAAP5jjE0RzAAA/mPFKRHOAAD+Y/3xEdAAAP5kNqER0gAA/mRvO
RHUAAD+ZKe9EdYAAP5k4C0R2AAA/mUYhRHaAAD+ZVDFEdwAAP5liPER3gAA/mXBBRHgAAD+ZfkFE
eIAAP5mMPER5AAA/mZoxRHmAAD+ZqCBEegAAP5m2CkR6gAA/mcPvRHsAAD+Z0c5Ee4AAP5nfqER8
AAA/me18RHyAAD+Z+0xEfQAAP5oJFUR9gAA/mhbZRH4AAD+aJJhEfoAAP5oyUkR/AAA/mkAGRH+A
AD+aTbVEgAAAP5pbX0SAQAA/mmkDRICAAD+adqJEgMAAP5qEO0SBAAA/mpHQRIFAAD+an19EgYAA
P5qs6USBwAA/mrptRIIAAD+ax+xEgkAAP5rVZkSCgAA/muLbRILAAD+a8EtEgwAAP5r9tUSDQAA/
mwsaRIOAAD+bGHpEg8AAP5sl1USEAAA/mzMrRIRAAD+bQHtEhIAAP5tNxkSEwAA/m1sMRIUAAD+b
aE1EhUAAP5t1iUSFgAA/m4LARIXAAD+bj/FEhgAAP5udHkSGQAA/m6pFRIaAAD+bt2dEhsAAP5vE
hESHAAA/m9GdRIdAAD+b3rBEh4AAP5vrvUSHwAA/m/jGRIgAAD+cBcpEiEAAP5wSyUSIgAA/nB/D
RIjAAD+cLLhEiQAAP5w5p0SJQAA/nEaSRImAAD+cU3hEicAAP5xgWUSKAAA/nG01RIpAAD+cegxE
ioAAP5yG3USKwAA/nJOqRIsAAD+coHJEi0AAP5ytNkSLgAA/nLn0RIvAAD+cxq1EjAAAP5zTYUSM
QAA/nOARRIyAAD+c7LtEjMAAP5z5YUSNAAA/nQYCRI1AAD+dEp5EjYAAP50fNUSNwAA/nSvHRI4A
AD+dOFVEjkAAP51E3USOgAA/nVFhRI7AAD+dXeBEjwAAP51qWkSPQAA/nXbPRI+AAD+dg0BEj8AA
P52PrESQAAA/nZwTRJBAAD+dqHVEkIAAP5200kSQwAA/ncErRJEAAD+dzX9EkUAAP53ZzkSRgAA/
neYZRJHAAD+d8l9EkgAAP53+oESSQAA/ngrcRJKAAD+eFxREksAAP54jR0STAAA/ni91RJNAAD+e
O59Ek4AAP55HxESTwAA/nlPkRJQAAD+eYABElEAAP55sF0SUgAA/nngpRJTAAD+ehDdElQAAP56Q
QESVQAA/npxFRJWAAD+eqERElcAAP560QESWAAA/nsA3RJZAAD+ezClEloAAP57YFkSWwAA/nuP/
RJcAAD+e7+REl0AAP577xESXgAA/nwefRJfAAD+fE3ZEmAAAP58fSUSYQAA/nysWRJiAAD+fNuBE
mMAAP59CpUSZAAA/n05lRJlAAD+fWiFEmYAAP59l2ESZwAA/n3GLRJoAAD+ffTlEmkAAP5+I40Sa
gAA/n5SJRJrAAD+foCpEmwAAP5+rxkSbQAA/n7dfRJuAAD+fwvJEm8AAP5/OgkScAAA/n9oNRJxA
AD+f5ZNEnIAAP5/xFUScwAA/n/yTRJ0AAD+gCA1EnUAAP6ATgkSdgAA/oB7yRJ3AAD+gKl9EngAA
P6A1x0SeQAA/oEEqRJ6AAD+gTIpEnsAAP6BX5ESfAAA/oGM7RJ9AAD+gbo1En4AAP6B520SfwAA/
oIUlRKAAAD+gkGtEoEAAP6CbrESggAA/oKbpRKDAAD+gsiFEoQAAP6C9VkShQAA/oMiGRKGAAD+g
07FEocAAP6De2USiAAA/oOn8RKJAAD+g9RtEooAAP6EANkSiwAA/oQtNRKMAAD+hFl9Eo0AAP6Eh
bkSjgAA/oSx4RKPAAD+hN35EpAAAP6FCf0SkQAA/oU19RKSAAD+hWHZEpMAAP6Fja0SlAAA/oW5c
RKVAAD+heUlEpYAAP6GEMkSlwAA/oY8XRKYAAD+hmfdEpkAAP6Gk1ESmgAA/oa+sRKbAAD+huoBE
pwAAP6HFUESnQAA/odAcRKeAAD+h2uREp8AAP6HlqESoAAA/ofBnRKhAAD+h+yNEqIAAP6IF20So
wAA/ohCORKkAAD+iGz5EqUAAP6Il6USpgAA/ojCRRKnAAD+iOzREqgAAP6JF00SqQAA/olBvRKqA
AD+iWwZEqsAAP6JlmUSrAAA/onApRKtAAD+ierREq4AAP6KFPESrwAA/oo+/RKwAAD+imj5ErEAA
P6KkukSsgAA/oq8xRKzAAD+iuaVErQAAP6LEFUStQAA/os6ARK2AAD+i2OhErcAAP6LjTESuAAA/
ou2sRK5AAD+i+AhEroAAP6MCYESuwAA/owy0RK8AAD+jFwREr0AAP6MhUUSvgAA/oyuZRK/AAD+j
Nd5EsAAAP6NAH0SwQAA/o0pcRLCAAD+jVJVEsMAAP6NeykSxAAA/o2j7RLFAAD+jcylEsYAAP6N9
U0SxwAA/o4d5RLIAAD+jkZtEskAAP6ObuUSygAA/o6XTRLLAAD+jr+pEswAAP6O5/USzQAA/o8QM
RLOAAD+jzhdEs8AAP6PYH0S0AAA/o+IiRLRAAD+j7CJEtIAAP6P2H0S0wAA/pAAXRLUAAD+kCgxE
tUAAP6QT/US1gAA/pB3qRLXAAD+kJ9REtgAAP6QxuUS2QAA/pDubRLaAAD+kRXpEtsAAP6RPVES3
AAA/pFkrRLdAAD+kYv9Et4AAP6RszkS3wAA/pHaaRLgAAD+kgGJEuEAAP6SKJ0S4gAA/pJPoRLjA
AD+knaVEuQAAP6SnX0S5QAA/pLEVRLmAAD+kusdEucAAP6TEdkS6AAA/pM4hRLpAAD+k18hEuoAA
P6ThbES6wAA/pOsMRLsAAD+k9KlEu0AAP6T+QkS7gAA/pQfXRLvAAD+lEWlEvAAAP6Ua90S8QAA/
pSSCRLyAAD+lLglEvMAAP6U3jES9AAA/pUEMRL1AAD+lSolEvYAAP6VUAUS9wAA/pV13RL4AAD+l
ZuhEvkAAP6VwV0S+gAA/pXnBRL7AAD+lgylEvwAAP6WMjES/QAA/pZXsRL+AAD+ln0lEv8AAP6Wo
okTAAAA/pbH4RMBAAD+lu0pEwIAAP6XEmUTAwAA/pc3kRMEAAD+l1yxEwUAAP6XgcETBgAA/pemx
RMHAAD+l8u5EwgAAP6X8KETCQAA/pgVeRMKAAD+mDpFEwsAAP6YXwUTDAAA/piDtRMNAAD+mKhZE
w4AAP6YzO0TDwAA/pjxdRMQAAD+mRXxExEAAP6ZOl0TEgAA/pleuRMTAAD+mYMNExQAAP6Zp1ETF
QAA/pnLhRMWAAD+me+tExcAAP6aE8kTGAAA/po31RMZAAD+mlvZExoAAP6af8kTGwAA/pqjsRMcA
AD+mseJEx0AAP6a61ETHgAA/psPERMfAAD+mzLBEyAAAP6bVmETIQAA/pt5+RMiAAD+m52BEyMAA
P6bwP0TJAAA/pvkaRMlAAD+nAfJEyYAAP6cKx0TJwAA/pxOZRMoAAD+nHGdEykAAP6clMkTKgAA/
py36RMrAAD+nNr5EywAAP6c/gETLQAA/p0g+RMuAAD+nUPhEy8AAP6dZsETMAAA/p2JkRMxAAD+n
axVEzIAAP6dzw0TMwAA/p3xtRM0AAD+nhRVEzUAAP6eNuUTNgAA/p5ZaRM3AAD+nnvdEzgAAP6en
kkTOQAA/p7ApRM6AAD+nuL1EzsAAP6fBTkTPAAA/p8ncRM9AAD+n0mdEz4AAP6fa7kTPwAA/p+Ny
RNAAAD+n6/NE0EAAP6f0cUTQgAA/p/zsRNDAAD+oBWRE0QAAP6gN2ETRQAA/qBZJRNGAAD+oHrhE
0cAAP6gnI0TSAAA/qC+LRNJAAD+oN/BE0oAAP6hAUUTSwAA/qEiwRNMAAD+oUQtE00AAP6hZZETT
gAA/qGG5RNPAAD+oagtE1AAAP6hyW0TUQAA/qHqnRNSAAD+ogvBE1MAAP6iLNkTVAAA/qJN4RNVA
AD+om7hE1YAAP6ij9UTVwAA/qKwvRNYAAD+otGVE1kAAP6i8mUTWgAA/qMTKRNbAAD+ozPdE1wAA
P6jVIkTXQAA/qN1JRNeAAD+o5W5E18AAP6jtj0TYAAA/qPWtRNhAAD+o/clE2IAAP6kF4UTYwAA/
qQ33RNkAAD+pFglE2UAAP6keGUTZgAA/qSYlRNnAAD+pLi9E2gAAP6k2NUTaQAA/qT45RNqAAD+p
RjlE2sAAP6lON0TbAAA/qVYyRNtAAD+pXipE24AAP6lmHkTbwAA/qW4QRNwAAD+pdf9E3EAAP6l9
60TcgAA/qYXURNzAAD+pjbpE3QAAP6mVnkTdQAA/qZ1+RN2AAD+ppVtE3cAAP6mtNkTeAAA/qbUN
RN5AAD+pvOJE3oAAP6nEtETewAA/qcyDRN8AAD+p1E9E30AAP6ncGETfgAA/qePeRN/AAD+p66JE
4AAAP6nzYkTgQAA/qfsgROCAAD+qAttE4MAAP6oKk0ThAAA/qhJIROFAAD+qGfpE4YAAP6ohqkTh
wAA/qilWROIAAD+qMQBE4kAAP6o4p0TigAA/qkBLROLAAD+qR+1E4wAAP6pPi0TjQAA/qlcnROOA
AD+qXsBE48AAP6pmVkTkAAA/qm3pRORAAD+qdXpE5IAAP6p9B0TkwAA/qoSSROUAAD+qjBtE5UAA
P6qToETlgAA/qpsjROXAAD+qoqJE5gAAP6qqH0TmQAA/qrGaROaAAD+quRFE5sAAP6rAhkTnAAA/
qsf4ROdAAD+qz2hE54AAP6rW1ETnwAA/qt4+ROgAAD+q5aVE6EAAP6rtCkTogAA/qvRrROjAAD+q
+8pE6QAAP6sDJ0TpQAA/qwqAROmAAD+rEddE6cAAP6sZK0TqAAA/qyB9ROpAAD+rJ8tE6oAAP6sv
F0TqwAA/qzZhROsAAD+rPadE60AAP6tE7ETrgAA/q0wtROvAAD+rU2xE7AAAP6taqETsQAA/q2Hh
ROyAAD+raRhE7MAAP6twTETtAAA/q3d9RO1AAD+rfqxE7YAAP6uF2ETtwAA/q40CRO4AAD+rlChE
7kAAP6ubTUTugAA/q6JuRO7AAD+rqY1E7wAAP6uwqkTvQAA/q7fDRO+AAD+rvttE78AAP6vF70Tw
AAA/q80BRPBAAD+r1BBE8IAAP6vbHUTwwAA/q+InRPEAAD+r6S9E8UAAP6vwNETxgAA/q/c2RPHA
AD+r/jZE8gAAP6wFNETyQAA/rAwuRPKAAD+sEyZE8sAAP6waHETzAAA/rCEPRPNAAD+sKABE84AA
P6wu7kTzwAA/rDXZRPQAAD+sPMJE9EAAP6xDqET0gAA/rEqMRPTAAD+sUW1E9QAAP6xYTET1QAA/
rF8oRPWAAD+sZgJE9cAAP6xs2UT2AAA/rHOuRPZAAD+seoBE9oAAP6yBUET2wAA/rIgdRPcAAD+s
juhE90AAP6yVsET3gAA/rJx2RPfAAD+sozlE+AAAP6yp+kT4QAA/rLC4RPiAAD+st3RE+MAAP6y+
LUT5AAA/rMTkRPlAAD+sy5lE+YAAP6zSSkT5wAA/rNj6RPoAAD+s36c=</set>
      <set id="src_3" fmt="ptset">AAAABXNyY18zAAAAAAAAAAIAAAPoQAAAAD9Qi9FAgAAAP7xXmkDAAAA//syvQQAAAEAZJ+dBIAAA
QCzEfkFAAABAO3tXQWAAAEBGZgZBgAAAQE5vtUGQAABAVFRvQaAAAEBYpbFBsAAAQFvRVEHAAABA
XijSQdAAAEBf59pB4AAAQGE5t0HwAABAYj2jQgAAAEBjCgFCCAAAQGOu10IQAABAZDeOQhgAAEBk
rEhCIAAAQGUSzUIoAABAZW83QjAAAEBlxHBCOAAAQGYUiEJAAABAZmD2QkgAAEBmqsRCUAAAQGby
rkJYAABAZzk4QmAAAEBnfsFCaAAAQGfDjEJwAABAaAfIQngAAEBoS5VCgAAAQGiPDUKEAABAaNI/
QogAAEBpFThCjAAAQGlX/0KQAABAaZqbQpQAAEBp3Q9CmAAAQGofYEKcAABAamGOQqAAAEBqo5xC
pAAAQGrli0KoAABAaydbQqwAAEBraQ1CsAAAQGuqoUK0AABAa+wYQrgAAEBsLXJCvAAAQGxur0LA
AABAbK/PQsQAAEBs8NNCyAAAQG0xukLMAABAbXKEQtAAAEBtszJC1AAAQG3zxELYAABAbjQ6QtwA
AEBudJRC4AAAQG600ULkAABAbvTyQugAAEBvNPhC7AAAQG904ULwAABAb7SvQvQAAEBv9GFC+AAA
QHAz90L8AABAcHNyQwAAAEBwstFDAgAAQHDyFEMEAABAcTE8QwYAAEBxcEhDCAAAQHGvOUMKAABA
ce4PQwwAAEByLMpDDgAAQHJraUMQAABAcqntQxIAAEBy6FZDFAAAQHMmpEMWAABAc2TXQxgAAEBz
ou9DGgAAQHPg7EMcAABAdB7OQx4AAEB0XJVDIAAAQHSaQkMiAABAdNfUQyQAAEB1FUxDJgAAQHVS
qUMoAABAdY/rQyoAAEB1zRNDLAAAQHYKIEMuAABAdkcUQzAAAEB2g+1DMgAAQHbAq0M0AABAdv1Q
QzYAAEB3OdpDOAAAQHd2S0M6AABAd7KhQzwAAEB37t5DPgAAQHgrAENAAABAeGcJQ0IAAEB4ovdD
RAAAQHjezENGAABAeRqIQ0gAAEB5VipDSgAAQHmRskNMAABAec0gQ04AAEB6CHVDUAAAQHpDsUNS
AABAen7TQ1QAAEB6udxDVgAAQHr0zENYAABAey+iQ1oAAEB7al9DXAAAQHulBENeAABAe9+PQ2AA
AEB8GgFDYgAAQHxUWkNkAABAfI6aQ2YAAEB8yMFDaAAAQH0Cz0NqAABAfTzFQ2wAAEB9dqJDbgAA
QH2wZkNwAABAfeoRQ3IAAEB+I6RDdAAAQH5dH0N2AABAfpaBQ3gAAEB+z8pDegAAQH8I/EN8AABA
f0IUQ34AAEB/exVDgAAAQH+z/UOBAABAf+zOQ4IAAECAEsNDgwAAQIAvE0OEAABAgEtXQ4UAAECA
Z49DhgAAQICDu0OHAABAgJ/bQ4gAAECAu+9DiQAAQIDX90OKAABAgPPzQ4sAAECBD+RDjAAAQIEr
yUONAABAgUehQ44AAECBY25DjwAAQIF/MEOQAABAgZrlQ5EAAECBto9DkgAAQIHSLUOTAABAge3A
Q5QAAECCCUdDlQAAQIIkwkOWAABAgkAyQ5cAAECCW5ZDmAAAQIJ27kOZAABAgpI8Q5oAAECCrX1D
mwAAQILIs0OcAABAguPeQ50AAECC/v1DngAAQIMaEUOfAABAgzUZQ6AAAECDUBZDoQAAQINrCEOi
AABAg4XuQ6MAAECDoMlDpAAAQIO7mUOlAABAg9ZdQ6YAAECD8RdDpwAAQIQLxUOoAABAhCZoQ6kA
AECEQP9DqgAAQIRbjEOrAABAhHYOQ6wAAECEkIRDrQAAQISq70OuAABAhMVPQ68AAECE36VDsAAA
QIT570OxAABAhRQuQ7IAAECFLmJDswAAQIVIjEO0AABAhWKqQ7UAAECFfL1DtgAAQIWWxkO3AABA
hbDEQ7gAAECFyrdDuQAAQIXkn0O6AABAhf58Q7sAAECGGE9DvAAAQIYyFkO9AABAhkvTQ74AAECG
ZYZDvwAAQIZ/LUPAAABAhpjKQ8EAAECGsl1DwgAAQIbL5EPDAABAhuVhQ8QAAECG/tRDxQAAQIcY
PEPGAABAhzGZQ8cAAECHSuxDyAAAQIdkNEPJAABAh31yQ8oAAECHlqVDywAAQIevzkPMAABAh8jt
Q80AAECH4gFDzgAAQIf7C0PPAABAiBQKQ9AAAECILP9D0QAAQIhF6kPSAABAiF7KQ9MAAECId6BD
1AAAQIiQbEPVAABAiKkuQ9YAAECIweVD1wAAQIjakkPYAABAiPM1Q9kAAECJC85D2gAAQIkkXUPb
AABAiTzhQ9wAAECJVVxD3QAAQIltzEPeAABAiYYyQ98AAECJno9D4AAAQIm24UPhAABAic8pQ+IA
AECJ52dD4wAAQIn/nEPkAABAihfGQ+UAAECKL+ZD5gAAQIpH/UPnAABAimAJQ+gAAECKeAxD6QAA
QIqQBUPqAABAiqf0Q+sAAECKv9lD7AAAQIrXtEPtAABAiu+GQ+4AAECLB05D7wAAQIsfDEPwAABA
izbAQ/EAAECLTmtD8gAAQItmDEPzAABAi32jQ/QAAECLlTFD9QAAQIustUP2AABAi8QvQ/cAAECL
26BD+AAAQIvzB0P5AABAjAplQ/oAAECMIblD+wAAQIw5BEP8AABAjFBFQ/0AAECMZ3xD/gAAQIx+
qkP/AABAjJXPRAAAAECMrOpEAIAAQIzD/EQBAABAjNsFRAGAAECM8gREAgAAQI0I+UQCgABAjR/m
RAMAAECNNslEA4AAQI1NokQEAABAjWRzRASAAECNezpEBQAAQI2R+EQFgABAjaisRAYAAECNv1hE
BoAAQI3V+kQHAABAjeyTRAeAAECOAyNECAAAQI4ZqkQIgABAjjAnRAkAAECORpxECYAAQI5dB0QK
AABAjnNpRAqAAECOicJECwAAQI6gE0QLgABAjrZaRAwAAECOzJhEDIAAQI7izUQNAABAjvj5RA2A
AECPDxxEDgAAQI8lNkQOgABAjztIRA8AAECPUVBED4AAQI9nT0QQAABAj31GRBCAAECPkzREEQAA
QI+pGEQRgABAj770RBIAAECP1MdEEoAAQI/qkkQTAABAkABTRBOAAECQFgxEFAAAQJArvEQUgABA
kEFkRBUAAECQVwJEFYAAQJBsmEQWAABAkIIlRBaAAECQl6pEFwAAQJCtJkQXgABAkMKZRBgAAECQ
2AREGIAAQJDtZkQZAABAkQK/RBmAAECRGBBEGgAAQJEtWEQagABAkUKYRBsAAECRV89EG4AAQJFs
/kQcAABAkYIkRByAAECRl0JEHQAAQJGsV0QdgABAkcFkRB4AAECR1mhEHoAAQJHrZEQfAABAkgBY
RB+AAECSFUNEIAAAQJIqJkQggABAkj8ARCEAAECSU9JEIYAAQJJonEQiAABAkn1dRCKAAECSkhZE
IwAAQJKmx0QjgABAkrtwRCQAAECS0BBEJIAAQJLkqEQlAABAkvk4RCWAAECTDcBEJgAAQJMiP0Qm
gABAkza3RCcAAECTSyZEJ4AAQJNfjUQoAABAk3PsRCiAAECTiEJEKQAAQJOckUQpgABAk7DXRCoA
AECTxRZEKoAAQJPZTEQrAABAk+17RCuAAECUAaFELAAAQJQVv0QsgABAlCnWRC0AAECUPeRELYAA
QJRR6kQuAABAlGXpRC6AAECUed9ELwAAQJSNzkQvgABAlKG0RDAAAECUtZNEMIAAQJTJakQxAABA
lN05RDGAAECU8QBEMgAAQJUEv0QygABAlRh3RDMAAECVLCZEM4AAQJU/zkQ0AABAlVNuRDSAAECV
ZwZENQAAQJV6l0Q1gABAlY4fRDYAAECVoaBENoAAQJW1GkQ3AABAlciLRDeAAECV2/VEOAAAQJXv
V0Q4gABAlgKyRDkAAECWFgVEOYAAQJYpUEQ6AABAljyURDqAAECWT9BEOwAAQJZjBEQ7gABAlnYx
RDwAAECWiVZEPIAAQJacdEQ9AABAlq+KRD2AAECWwplEPgAAQJbVoEQ+gABAluigRD8AAECW+5hE
P4AAQJcOiURAAABAlyFyRECAAECXNFREQQAAQJdHLkRBgABAl1oBREIAAECXbMxEQoAAQJd/kERD
AABAl5JNREOAAECXpQNERAAAQJe3sUREgABAl8pXREUAAECX3PdERYAAQJfvj0RGAABAmAIfREaA
AECYFKlERwAAQJgnK0RHgABAmDmmREgAAECYTBlESIAAQJhehkRJAABAmHDrREmAAECYg0lESgAA
QJiVoERKgABAmKfvREsAAECYujdES4AAQJjMeURMAABAmN6zREyAAECY8OZETQAAQJkDEURNgABA
mRU2RE4AAECZJ1REToAAQJk5akRPAABAmUt6RE+AAECZXYJEUAAAQJlvg0RQgABAmYF+RFEAAECZ
k3FEUYAAQJmlXURSAABAmbdCRFKAAECZySBEUwAAQJna+ERTgABAmezIRFQAAECZ/pFEVIAAQJoQ
VERVAABAmiIPRFWAAECaM8REVgAAQJpFcURWgABAmlcYRFcAAECaaLhEV4AAQJp6UURYAABAmovj
RFiAAECanW5EWQAAQJqu80RZgABAmsBwRFoAAECa0edEWoAAQJrjV0RbAABAmvTARFuAAECbBiNE
XAAAQJsXf0RcgABAmyjTRF0AAECbOiJEXYAAQJtLaUReAABAm1yqRF6AAECbbeREXwAAQJt/F0Rf
gABAm5BERGAAAECboWpEYIAAQJuyiURhAABAm8OiRGGAAECb1LREYgAAQJvlv0RigABAm/bERGMA
AECcB8NEY4AAQJwYukRkAABAnCmrRGSAAECcOpZEZQAAQJxLekRlgABAnFxXRGYAAECcbS5EZoAA
QJx9/kRnAABAnI7IRGeAAECcn4tEaAAAQJywSERogABAnMD+RGkAAECc0a5EaYAAQJziWERqAABA
nPL7RGqAAECdA5dEawAAQJ0ULURrgABAnSS9RGwAAECdNUZEbIAAQJ1FyURtAABAnVZGRG2AAECd
ZrxEbgAAQJ13LERugABAnYeVRG8AAECdl/hEb4AAQJ2oVURwAABAnbirRHCAAECdyPxEcQAAQJ3Z
RURxgABAnemJRHIAAECd+cZEcoAAQJ4J/URzAABAnhouRHOAAECeKllEdAAAQJ46fUR0gABAnkqb
RHUAAECeWrNEdYAAQJ5qxUR2AABAnnrQRHaAAECeitZEdwAAQJ6a1UR3gABAnqrORHgAAECeusFE
eIAAQJ7KrkR5AABAntqURHmAAECe6nVEegAAQJ76T0R6gABAnwojRHsAAECfGfJEe4AAQJ8pukR8
AABAnzl8RHyAAECfSThEfQAAQJ9Y7kR9gABAn2ieRH4AAECfeEhEfoAAQJ+H7ER/AABAn5eJRH+A
AECfpyFEgAAAQJ+2s0SAQABAn8Y/RICAAECf1cVEgMAAQJ/lRUSBAABAn/S/RIFAAECgBDREgYAA
QKATokSBwABAoCMKRIIAAECgMm1EgkAAQKBByUSCgABAoFEgRILAAECgYHFEgwAAQKBvu0SDQABA
oH8BRIOAAECgjkBEg8AAQKCdeUSEAABAoKytRIRAAECgu9pEhIAAQKDLAkSEwABAoNolRIUAAECg
6UFEhUAAQKD4V0SFgABAoQdoRIXAAEChFnNEhgAAQKEleUSGQABAoTR4RIaAAEChQ3JEhsAAQKFS
ZkSHAABAoWFVRIdAAEChcD1Eh4AAQKF/IESHwABAoY3+RIgAAEChnNVEiEAAQKGrp0SIgABAobp0
RIjAAEChyTpEiQAAQKHX+0SJQABAoea3RImAAECh9W1EicAAQKIEHUSKAABAohLIRIpAAECiIW1E
ioAAQKIwDESKwABAoj6mRIsAAECiTTpEi0AAQKJbyUSLgABAompSRIvAAECieNZEjAAAQKKHVESM
QABAopXNRIyAAECipEBEjMAAQKKyrkSNAABAosEWRI1AAECiz3lEjYAAQKLd1kSNwABAouwuRI4A
AECi+oBEjkAAQKMIzUSOgABAoxcURI7AAECjJVZEjwAAQKMzk0SPQABAo0HKRI+AAECjT/xEj8AA
QKNeKESQAABAo2xPRJBAAECjenFEkIAAQKOIjUSQwABAo5akRJEAAECjpLZEkUAAQKOywkSRgABA
o8DJRJHAAECjzstEkgAAQKPcx0SSQABAo+q+RJKAAECj+K9EksAAQKQGnESTAABApBSDRJNAAECk
ImVEk4AAQKQwQkSTwABApD4ZRJQAAECkS+tElEAAQKRZuESUgABApGeARJTAAECkdUJElQAAQKSC
/0SVQABApJC3RJWAAECknmpElcAAQKSsGESWAABApLnARJZAAECkx2REloAAQKTVAkSWwABApOKb
RJcAAECk8C9El0AAQKT9vUSXgABApQtHRJfAAEClGMtEmAAAQKUmS0SYQABApTPFRJiAAEClQTpE
mMAAQKVOq0SZAABApVwWRJlAAEClaXxEmYAAQKV23ESZwABApYQ4RJoAAEClkY9EmkAAQKWe4USa
gABApawuRJrAAECluXVEmwAAQKXGuESbQABApdP2RJuAAECl4S9Em8AAQKXuYkScAABApfuRRJxA
AECmCLtEnIAAQKYV4EScwABApiMARJ0AAECmMBtEnUAAQKY9MUSdgABApkpCRJ3AAECmV05EngAA
QKZkVUSeQABApnFYRJ6AAECmflVEnsAAQKaLTkSfAABApphBRJ9AAECmpTBEn4AAQKayGkSfwABA
pr7/RKAAAECmy99EoEAAQKbYu0SggABApuWRRKDAAECm8mNEoQAAQKb/MEShQABApwv4RKGAAECn
GLtEocAAQKclekSiAABApzI0RKJAAECnPuhEooAAQKdLmUSiwABAp1hERKMAAECnZOtEo0AAQKdx
jUSjgABAp34qRKPAAECnisJEpAAAQKeXVkSkQABAp6PlRKSAAECnsG9EpMAAQKe89ESlAABAp8l1
RKVAAECn1fFEpYAAQKfiaUSlwABAp+7cRKYAAECn+0pEpkAAQKgHs0SmgABAqBQYRKbAAECoIHhE
pwAAQKgs00SnQABAqDkqRKeAAECoRX1Ep8AAQKhRykSoAABAqF4TRKhAAECoalhEqIAAQKh2l0So
wABAqILTRKkAAECojwlEqUAAQKibO0SpgABAqKdpRKnAAECos5JEqgAAQKi/tkSqQABAqMvWRKqA
AECo1/FEqsAAQKjkCESrAABAqPAbRKtAAECo/ChEq4AAQKkIMkSrwABAqRQ2RKwAAECpIDdErEAA
QKksMkSsgABAqTgqRKzAAECpRBxErQAAQKlQC0StQABAqVv1RK2AAECpZ9pErcAAQKlzu0SuAABA
qX+YRK5AAECpi3BEroAAQKmXQ0SuwABAqaMTRK8AAECprt1Er0AAQKm6pESvgABAqcZmRK/AAECp
0iREsAAAQKnd3USwQABAqemSRLCAAECp9UJEsMAAQKoA70SxAABAqgyWRLFAAECqGDpEsYAAQKoj
2USxwABAqi90RLIAAECqOwpEskAAQKpGnESygABAqlIqRLLAAECqXbREswAAQKppOUSzQABAqnS6
RLOAAECqgDdEs8AAQKqLr0S0AABAqpcjRLRAAECqopNEtIAAQKqt/kS0wABAqrlmRLUAAECqxMlE
tUAAQKrQKES1gABAqtuCRLXAAECq5tlEtgAAQKryK0S2QABAqv15RLaAAECrCMJEtsAAQKsUCES3
AABAqx9JRLdAAECrKoZEt4AAQKs1v0S3wABAq0D0RLgAAECrTCVEuEAAQKtXUUS4gABAq2J5RLjA
AECrbZ1EuQAAQKt4vUS5QABAq4PZRLmAAECrjvFEucAAQKuaBUS6AABAq6UURLpAAECrsB9EuoAA
QKu7J0S6wABAq8YqRLsAAECr0SlEu0AAQKvcJES7gABAq+cbRLvAAECr8g5EvAAAQKv8/US8QABA
rAfnRLyAAECsEs5EvMAAQKwdsUS9AABArCiPRL1AAECsM2pEvYAAQKw+QES9wABArEkTRL4AAECs
U+FEvkAAQKxerES+gABArGlyRL7AAECsdDREvwAAQKx+80S/QABArImtRL+AAECslGREv8AAQKyf
FkTAAABArKnFRMBAAECstHBEwIAAQKy/FkTAwABArMm5RMEAAECs1FhEwUAAQKze80TBgABArOmJ
RMHAAECs9BxEwgAAQKz+q0TCQABArQk3RMKAAECtE75EwsAAQK0eQUTDAABArSjBRMNAAECtMzxE
w4AAQK09tETDwABArUgoRMQAAECtUphExEAAQK1dBETEgABArWdsRMTAAECtcdBExQAAQK18MUTF
QABArYaNRMWAAECtkOZExcAAQK2bO0TGAABAraWMRMZAAECtr9pExoAAQK26I0TGwABArcRpRMcA
AECtzqtEx0AAQK3Y6UTHgABAreMjRMfAAECt7VpEyAAAQK33jUTIQABArgG8RMiAAECuC+dEyMAA
QK4WD0TJAABAriAyRMlAAECuKlJEyYAAQK40b0TJwABArj6HRMoAAECuSJxEykAAQK5SrUTKgABA
rly6RMrAAECuZsREywAAQK5wykTLQABArnrMRMuAAECuhMtEy8AAQK6OxUTMAABArpi9RMxAAECu
orBEzIAAQK6soETMwABArraMRM0AAECuwHREzUAAQK7KWUTNgABArtQ6RM3AAECu3hhEzgAAQK7n
8kTOQABArvHIRM6AAECu+5tEzsAAQK8FakTPAABArw81RM9AAECvGP1Ez4AAQK8iwUTPwABAryyC
RNAAAECvNj5E0EAAQK8/+ETQgABAr0muRNDAAECvU2BE0QAAQK9dDkTRQABAr2a5RNGAAECvcGFE
0cAAQK96BUTSAABAr4OlRNJAAECvjUJE0oAAQK+W20TSwABAr6BxRNMAAECvqgNE00AAQK+zkkTT
gABAr70dRNPAAECvxqVE1AAAQK/QKUTUQABAr9mqRNSAAECv4ydE1MAAQK/soUTVAABAr/YXRNVA
AECv/4lE1YAAQLAI+UTVwABAsBJkRNYAAECwG81E1kAAQLAlMUTWgABAsC6TRNbAAECwN/FE1wAA
QLBBS0TXQABAsEqiRNeAAECwU/ZE18AAQLBdRkTYAABAsGaTRNhAAECwb9xE2IAAQLB5IkTYwABA
sIJkRNkAAECwi6NE2UAAQLCU30TZgABAsJ4XRNnAAECwp0xE2gAAQLCwfkTaQABAsLmsRNqAAECw
wtZE2sAAQLDL/kTbAABAsNUiRNtAAECw3kJE24AAQLDnYETbwABAsPB6RNwAAECw+ZBE3EAAQLEC
o0TcgABAsQuzRNzAAECxFMBE3QAAQLEdyUTdQABAsSbPRN2AAECxL9JE3cAAQLE40UTeAABAsUHN
RN5AAECxSsZE3oAAQLFTu0TewABAsVyuRN8AAECxZZxE30AAQLFuiETfgABAsXdwRN/AAECxgFVE
4AAAQLGJN0TgQABAsZIWROCAAECxmvFE4MAAQLGjyUThAABAsayeROFAAECxtW9E4YAAQLG+PUTh
wABAsccIROIAAECxz9BE4kAAQLHYlUTigABAseFWROLAAECx6hVE4wAAQLHyz0TjQABAsfuHROOA
AECyBDxE48AAQLIM7UTkAABAshWbRORAAECyHkZE5IAAQLIm7kTkwABAsi+TROUAAECyODRE5UAA
QLJA00TlgABAskluROXAAECyUgZE5gAAQLJam0TmQABAsmMtROaAAECya7tE5sAAQLJ0R0TnAABA
snzPROdAAECyhVRE54AAQLKN1kTnwABAspZVROgAAECyntFE6EAAQLKnSkTogABAsq/AROjAAECy
uDJE6QAAQLLAokTpQABAsskOROmAAECy0XdE6cAAQLLZ3UTqAABAsuJAROpAAECy6qFE6oAAQLLy
/kTqwABAsvtXROsAAECzA65E60AAQLMMAkTrgABAsxRTROvAAECzHKFE7AAAQLMk60TsQABAsy0z
ROyAAECzNXhE7MAAQLM9uUTtAABAs0X4RO1AAECzTjNE7YAAQLNWbETtwABAs16iRO4AAECzZtRE
7kAAQLNvBETugABAs3cwRO7AAECzf1pE7wAAQLOHgETvQABAs4+kRO+AAECzl8VE78AAQLOf4kTw
AABAs6f9RPBAAECzsBVE8IAAQLO4KUTwwABAs8A7RPEAAECzyEpE8UAAQLPQVkTxgABAs9hfRPHA
AECz4GVE8gAAQLPoaETyQABAs/BoRPKAAECz+GZE8sAAQLQAYETzAABAtAhXRPNAAEC0EExE84AA
QLQYPkTzwABAtCAsRPQAAEC0KBhE9EAAQLQwAUT0gABAtDfnRPTAAEC0P8pE9QAAQLRHq0T1QABA
tE+IRPWAAEC0V2JE9cAAQLRfOkT2AABAtGcPRPZAAEC0buFE9oAAQLR2sET2wABAtH58RPcAAEC0
hkZE90AAQLSODET3gABAtJXQRPfAAEC0nZFE+AAAQLSlT0T4QABAtK0KRPiAAEC0tMJE+MAAQLS8
eET5AABAtMQrRPlAAEC0y9tE+YAAQLTTiET5wABAtNsyRPoAAEC04to=</set>
      <set id="src_01" fmt="ptset">AAAABnNyY18wMQAAAAAAAAACAAAD6EAAAAA+UIvRQIAAAD69MDZAwAAAPwC3j0EAAAA/G8pJQSAA
AD8xBT1BQAAAP0GBSEFgAAA/TjSFQYAAAD9X70dBkAAAP19cvUGgAAA/ZQY+QbAAAD9pV+RBwAAA
P2yljEHQAAA/by+NQeAAAD9xJttB8AAAP3KwdEIAAAA/c+guQggAAD904uhCEAAAP3WwOkIYAAA/
dlvHQiAAAD927jpCKAAAP3duBEIwAAA/d9/xQjgAAD94R49CQAAAP3ing0JIAAA/eQHCQlAAAD95
V8BCWAAAP3mqkUJgAAA/efsBQmgAAD96SadCcAAAP3qW9EJ4AAA/euM6QoAAAD97LrdChAAAP3t5
mkKIAAA/e8QCQowAAD98DgpCkAAAP3xXxEKUAAA/fKE9QpgAAD986oBCnAAAP30zk0KgAAA/fXx+
QqQAAD99xUNCqAAAP34N5kKsAAA/flZpQrAAAD9+ns5CtAAAP37nFUK4AAA/fy9BQrwAAD9/d1FC
wAAAP3+/R0LEAAA/gAORQsgAAD+AJ3FCzAAAP4BLRULQAAA/gG8LQtQAAD+AksVC2AAAP4C2ckLc
AAA/gNoTQuAAAD+A/aZC5AAAP4EhLULoAAA/gUSoQuwAAD+BaBZC8AAAP4GLeEL0AAA/ga7NQvgA
AD+B0hVC/AAAP4H1UUMAAAA/ghiBQwIAAD+CO6RDBAAAP4Jeu0MGAAA/goHGQwgAAD+CpMRDCgAA
P4LHtkMMAAA/guqbQw4AAD+DDXRDEAAAP4MwQUMSAAA/g1MCQxQAAD+DdbZDFgAAP4OYX0MYAAA/
g7r7QxoAAD+D3YtDHAAAP4QADkMeAAA/hCKGQyAAAD+ERPFDIgAAP4RnUUMkAAA/hImkQyYAAD+E
q+tDKAAAP4TOJ0MqAAA/hPBWQywAAD+FEnlDLgAAP4U0kEMwAAA/hVabQzIAAD+FeJtDNAAAP4Wa
jkM2AAA/hbx1QzgAAD+F3lFDOgAAP4YAIEM8AAA/hiHkQz4AAD+GQ5xDQAAAP4ZlSENCAAA/hobp
Q0QAAD+GqH1DRgAAP4bKBkNIAAA/huuDQ0oAAD+HDPRDTAAAP4cuWkNOAAA/h0+0Q1AAAD+HcQJD
UgAAP4eSRENUAAA/h7N7Q1YAAD+H1KdDWAAAP4f1xkNaAAA/iBbbQ1wAAD+IN+NDXgAAP4hY4ENg
AAA/iHnSQ2IAAD+ImrhDZAAAP4i7kkNmAAA/iNxhQ2gAAD+I/SVDagAAP4kd3UNsAAA/iT6JQ24A
AD+JXytDcAAAP4l/wUNyAAA/iaBLQ3QAAD+JwMpDdgAAP4nhPkN4AAA/igGnQ3oAAD+KIgRDfAAA
P4pCVkN+AAA/imKdQ4AAAD+KgthDgQAAP4qjCEOCAAA/isMtQ4MAAD+K40dDhAAAP4sDVkOFAAA/
iyNZQ4YAAD+LQ1JDhwAAP4tjP0OIAAA/i4MhQ4kAAD+LovhDigAAP4vCxEOLAAA/i+KFQ4wAAD+M
AjtDjQAAP4wh5kOOAAA/jEGGQ48AAD+MYRtDkAAAP4yApUORAAA/jKAkQ5IAAD+Mv5hDkwAAP4zf
AUOUAAA/jP5fQ5UAAD+NHbJDlgAAP408+0OXAAA/jVw4Q5gAAD+Ne2tDmQAAP42ak0OaAAA/jbmw
Q5sAAD+N2MNDnAAAP433ykOdAAA/jhbHQ54AAD+ONblDnwAAP45UoUOgAAA/jnN+Q6EAAD+OklBD
ogAAP46xF0OjAAA/js/UQ6QAAD+O7oZDpQAAP48NLkOmAAA/jyvLQ6cAAD+PSl1DqAAAP49o5UOp
AAA/j4diQ6oAAD+PpdVDqwAAP4/EPUOsAAA/j+KbQ60AAD+QAO5DrgAAP5AfN0OvAAA/kD11Q7AA
AD+QW6lDsQAAP5B50kOyAAA/kJfxQ7MAAD+QtgZDtAAAP5DUEEO1AAA/kPIQQ7YAAD+REAZDtwAA
P5Et8UO4AAA/kUvSQ7kAAD+RaalDugAAP5GHdUO7AAA/kaU3Q7wAAD+Rwu9DvQAAP5HgnUO+AAA/
kf5BQ78AAD+SG9pDwAAAP5I5aUPBAAA/klbuQ8IAAD+SdGlDwwAAP5KR2kPEAAA/kq9AQ8UAAD+S
zJ1DxgAAP5Lp70PHAAA/kwc3Q8gAAD+TJHZDyQAAP5NBqkPKAAA/k17UQ8sAAD+Te/RDzAAAP5OZ
C0PNAAA/k7YXQ84AAD+T0xlDzwAAP5PwEkPQAAA/lA0AQ9EAAD+UKeVD0gAAP5RGv0PTAAA/lGOQ
Q9QAAD+UgFdD1QAAP5SdFEPWAAA/lLnHQ9cAAD+U1nFD2AAAP5TzEEPZAAA/lQ+mQ9oAAD+VLDJD
2wAAP5VItEPcAAA/lWUtQ90AAD+VgZxD3gAAP5WeAUPfAAA/lbpcQ+AAAD+V1q5D4QAAP5Xy9kPi
AAA/lg80Q+MAAD+WK2lD5AAAP5ZHlEPlAAA/lmO2Q+YAAD+Wf85D5wAAP5ab3EPoAAA/lrfhQ+kA
AD+W09xD6gAAP5bvzkPrAAA/lwu2Q+wAAD+XJ5VD7QAAP5dDakPuAAA/l181Q+8AAD+XevhD8AAA
P5eWsEPxAAA/l7JgQ/IAAD+XzgZD8wAAP5fpokP0AAA/mAU1Q/UAAD+YIL9D9gAAP5g8QEP3AAA/
mFe3Q/gAAD+YcyRD+QAAP5iOiUP6AAA/mKnkQ/sAAD+YxTZD/AAAP5jgfkP9AAA/mPu+Q/4AAD+Z
FvRD/wAAP5kyIEQAAAA/mU1ERACAAD+ZaF5EAQAAP5mDcEQBgAA/mZ54RAIAAD+ZuXdEAoAAP5nU
bEQDAAA/me9ZRAOAAD+aCjxEBAAAP5olF0QEgAA/mj/oRAUAAD+aWrBEBYAAP5p1b0QGAAA/mpAl
RAaAAD+aqtNEBwAAP5rFd0QHgAA/muASRAgAAD+a+qRECIAAP5sVLUQJAAA/my+tRAmAAD+bSiRE
CgAAP5tkkkQKgAA/m373RAsAAD+bmVREC4AAP5uzp0QMAAA/m83yRAyAAD+b6DNEDQAAP5wCbEQN
gAA/nBycRA4AAD+cNsNEDoAAP5xQ4kQPAAA/nGr3RA+AAD+chQREEAAAP5yfCEQQgAA/nLkDRBEA
AD+c0vZEEYAAP5zs4EQSAAA/nQbBRBKAAD+dIJlEEwAAP506aUQTgAA/nVQvRBQAAD+dbe5EFIAA
P52Ho0QVAAA/naFQRBWAAD+duvVEFgAAP53UkEQWgAA/ne4jRBcAAD+eB65EF4AAP54hMEQYAAA/
njqpRBiAAD+eVBpEGQAAP55tgkQZgAA/nobiRBoAAD+eoDlEGoAAP565iEQbAAA/ntLORBuAAD+e
7AxEHAAAP58FQUQcgAA/nx5uRB0AAD+fN5NEHYAAP59Qr0QeAAA/n2nCRB6AAD+fgs1EHwAAP5+b
0EQfgAA/n7TLRCAAAD+fzb1EIIAAP5/mpkQhAAA/n/+IRCGAAD+gGGFEIgAAP6AxMkQigAA/oEn6
RCMAAD+gYrpEI4AAP6B7ckQkAAA/oJQiRCSAAD+grMlEJQAAP6DFaEQlgAA/oN3/RCYAAD+g9o5E
JoAAP6EPFUQnAAA/oSeTRCeAAD+hQAlEKAAAP6FYd0QogAA/oXDdRCkAAD+hiTtEKYAAP6GhkEQq
AAA/obneRCqAAD+h0iNEKwAAP6HqYUQrgAA/ogKWRCwAAD+iGsNELIAAP6Iy6EQtAAA/oksFRC2A
AD+iYxpELgAAP6J7J0QugAA/opMsRC8AAD+iqypEL4AAP6LDH0QwAAA/otsMRDCAAD+i8vFEMQAA
P6MKzkQxgAA/oyKjRDIAAD+jOnFEMoAAP6NSNkQzAAA/o2n0RDOAAD+jgalENAAAP6OZV0Q0gAA/
o7D9RDUAAD+jyJtENYAAP6PgMUQ2AAA/o/fARDaAAD+kD0ZENwAAP6QmxUQ3gAA/pD48RDgAAD+k
VaxEOIAAP6RtE0Q5AAA/pIRzRDmAAD+km8tEOgAAP6SzG0Q6gAA/pMpkRDsAAD+k4aREO4AAP6T4
3UQ8AAA/pRAPRDyAAD+lJzlEPQAAP6U+W0Q9gAA/pVV1RD4AAD+lbIhEPoAAP6WDk0Q/AAA/pZqX
RD+AAD+lsZNEQAAAP6XIh0RAgAA/pd90REEAAD+l9llEQYAAP6YNN0RCAAA/piQNREKAAD+mOttE
QwAAP6ZRokRDgAA/pmhiREQAAD+mfxpERIAAP6aVykRFAAA/pqxzREWAAD+mwxVERgAAP6bZr0RG
gAA/pvBCREcAAD+nBs1ER4AAP6cdUURIAAA/pzPNREiAAD+nSkJESQAAP6dgr0RJgAA/p3cWREoA
AD+njXRESoAAP6ejzERLAAA/p7ocREuAAD+n0GVETAAAP6fmpkRMgAA/p/zgRE0AAD+oExNETYAA
P6gpPkROAAA/qD9jRE6AAD+oVX9ETwAAP6hrlURPgAA/qIGjRFAAAD+ol6tEUIAAP6itq0RRAAA/
qMOjRFGAAD+o2ZVEUgAAP6jvf0RSgAA/qQViRFMAAD+pGz5EU4AAP6kxE0RUAAA/qUbgRFSAAD+p
XKdEVQAAP6lyZkRVgAA/qYgeRFYAAD+pnc9EVoAAP6mzeURXAAA/qckcRFeAAD+p3rhEWAAAP6n0
TERYgAA/qgnaRFkAAD+qH2FEWYAAP6o04ERaAAA/qkpZRFqAAD+qX8pEWwAAP6p1NERbgAA/qoqY
RFwAAD+qn/REXIAAP6q1SkRdAAA/qsqYRF2AAD+q3+BEXgAAP6r1IERegAA/qwpaRF8AAD+rH41E
X4AAP6s0uERgAAA/q0ndRGCAAD+rXvtEYQAAP6t0EkRhgAA/q4kiRGIAAD+rnixEYoAAP6uzLkRj
AAA/q8gqRGOAAD+r3R5EZAAAP6vyDERkgAA/rAbzRGUAAD+sG9REZYAAP6wwrURmAAA/rEWARGaA
AD+sWkxEZwAAP6xvEURngAA/rIPPRGgAAD+smIdEaIAAP6ytOERpAAA/rMHiRGmAAD+s1oVEagAA
P6zrIkRqgAA/rP+4RGsAAD+tFEdEa4AAP60oz0RsAAA/rT1RRGyAAD+tUc1EbQAAP61mQURtgAA/
rXqvRG4AAD+tjxZEboAAP62jd0RvAAA/rbfRRG+AAD+tzCVEcAAAP63gcURwgAA/rfS4RHEAAD+u
CPdEcYAAP64dMERyAAA/rjFjRHKAAD+uRY9EcwAAP65ZtERzgAA/rm3TRHQAAD+ugexEdIAAP66V
/kR1AAA/rqoJRHWAAD+uvg5EdgAAP67SDER2gAA/ruYERHcAAD+u+fZEd4AAP68N4UR4AAA/ryHF
RHiAAD+vNaNEeQAAP69Je0R5gAA/r11MRHoAAD+vcRdEeoAAP6+E20R7AAA/r5iZRHuAAD+vrFFE
fAAAP6/AAkR8gAA/r9OtRH0AAD+v51JEfYAAP6/68ER+AAA/sA6IRH6AAD+wIhlEfwAAP7A1pER/
gAA/sEkpRIAAAD+wXKhEgEAAP7BwIESAgAA/sIOSRIDAAD+wlv5EgQAAP7CqY0SBQAA/sL3CRIGA
AD+w0RtEgcAAP7DkbkSCAAA/sPe7RIJAAD+xCwFEgoAAP7EeQUSCwAA/sTF7RIMAAD+xRK5Eg0AA
P7FX3ESDgAA/sWsDRIPAAD+xfiREhAAAP7GRP0SEQAA/saRURISAAD+xt2JEhMAAP7HKa0SFAAA/
sd1tRIVAAD+x8GlEhYAAP7IDYESFwAA/shZQRIYAAD+yKTpEhkAAP7I8HUSGgAA/sk77RIbAAD+y
YdNEhwAAP7J0pUSHQAA/sodwRIeAAD+ymjZEh8AAP7Ks9USIAAA/sr+vRIhAAD+y0mJEiIAAP7Ll
EESIwAA/sve3RIkAAD+zCllEiUAAP7Mc9ESJgAA/sy+KRInAAD+zQhlEigAAP7NUo0SKQAA/s2cn
RIqAAD+zeaVEisAAP7OMHESLAAA/s56ORItAAD+zsPpEi4AAP7PDYESLwAA/s9XARIwAAD+z6BtE
jEAAP7P6b0SMgAA/tAy+RIzAAD+0HwZEjQAAP7QxSUSNQAA/tEOGRI2AAD+0Vb1EjcAAP7Rn7kSO
AAA/tHoaRI5AAD+0jEBEjoAAP7SeX0SOwAA/tLB5RI8AAD+0wo5Ej0AAP7TUnESPgAA/tOalRI/A
AD+0+KhEkAAAP7UKpUSQQAA/tRycRJCAAD+1Lo5EkMAAP7VAekSRAAA/tVJgRJFAAD+1ZEFEkYAA
P7V2G0SRwAA/tYfxRJIAAD+1mcBEkkAAP7WrikSSgAA/tb1ORJLAAD+1zwxEkwAAP7XgxUSTQAA/
tfJ4RJOAAD+2BCVEk8AAP7YVzUSUAAA/tidvRJRAAD+2OQtElIAAP7ZKokSUwAA/tlw0RJUAAD+2
bb9ElUAAP7Z/RUSVgAA/tpDGRJXAAD+2okFElgAAP7aztkSWQAA/tsUmRJaAAD+21pBElsAAP7bn
9USXAAA/tvlURJdAAD+3Cq1El4AAP7ccAkSXwAA/ty1QRJgAAD+3PplEmEAAP7dP3USYgAA/t2Eb
RJjAAD+3clNEmQAAP7eDh0SZQAA/t5S0RJmAAD+3pdxEmcAAP7e2/0SaAAA/t8gcRJpAAD+32TRE
moAAP7fqR0SawAA/t/tURJsAAD+4DFtEm0AAP7gdXUSbgAA/uC5aRJvAAD+4P1FEnAAAP7hQQ0Sc
QAA/uGEwRJyAAD+4chdEnMAAP7iC+USdAAA/uJPVRJ1AAD+4pK1EnYAAP7i1fkSdwAA/uMZLRJ4A
AD+41xJEnkAAP7jn1ESegAA/uPiQRJ7AAD+5CUdEnwAAP7kZ+USfQAA/uSqmRJ+AAD+5O01En8AA
P7lL70SgAAA/uVyMRKBAAD+5bSREoIAAP7l9tkSgwAA/uY5DRKEAAD+5nstEoUAAP7mvTUShgAA/
ub/KRKHAAD+50ENEogAAP7ngtUSiQAA/ufEjRKKAAD+6AYxEosAAP7oR70SjAAA/uiJNRKNAAD+6
MqZEo4AAP7pC+kSjwAA/ulNIRKQAAD+6Y5JEpEAAP7pz1kSkgAA/uoQVRKTAAD+6lE9EpQAAP7qk
hESlQAA/urS0RKWAAD+6xN5EpcAAP7rVBESmAAA/uuUkRKZAAD+69UBEpoAAP7sFVkSmwAA/uxVn
RKcAAD+7JXNEp0AAP7s1ekSngAA/u0V8RKfAAD+7VXlEqAAAP7tlcUSoQAA/u3VkRKiAAD+7hVJE
qMAAP7uVOkSpAAA/u6UeRKlAAD+7tP1EqYAAP7vE10SpwAA/u9SrRKoAAD+75HtEqkAAP7v0RkSq
gAA/vAQMRKrAAD+8E81EqwAAP7wjiUSrQAA/vDNARKuAAD+8QvFEq8AAP7xSn0SsAAA/vGJHRKxA
AD+8cepErIAAP7yBiESswAA/vJEhRK0AAD+8oLZErUAAP7ywRUStgAA/vL/QRK3AAD+8z1ZErgAA
P7ze10SuQAA/vO5SRK6AAD+8/cpErsAAP70NPESvAAA/vRypRK9AAD+9LBJEr4AAP707dUSvwAA/
vUrURLAAAD+9Wi5EsEAAP71pg0SwgAA/vXjURLDAAD+9iB9EsQAAP72XZkSxQAA/vaaoRLGAAD+9
teVEscAAP73FHkSyAAA/vdRRRLJAAD+944BEsoAAP73yqkSywAA/vgHQRLMAAD++EPBEs0AAP74g
DESzgAA/vi8jRLPAAD++PjVEtAAAP75NQ0S0QAA/vlxMRLSAAD++a1BEtMAAP756T0S1AAA/volK
RLVAAD++mEBEtYAAP76nMkS1wAA/vrYeRLYAAD++xQZEtkAAP77T6kS2gAA/vuLIRLbAAD++8aJE
twAAP78AeES3QAA/vw9JRLeAAD+/HhVEt8AAP78s3ES4AAA/vzufRLhAAD+/Sl1EuIAAP79ZF0S4
wAA/v2fMRLkAAD+/dnxEuUAAP7+FKES5gAA/v5PPRLnAAD+/onJEugAAP7+xEES6QAA/v7+pRLqA
AD+/zj5EusAAP7/czkS7AAA/v+taRLtAAD+/+eFEu4AAP8AIZES7wAA/wBbiRLwAAD/AJVxEvEAA
P8Az0US8gAA/wEJCRLzAAD/AUK5EvQAAP8BfFUS9QAA/wG14RL2AAD/Ae9dEvcAAP8CKMUS+AAA/
wJiGRL5AAD/ApthEvoAAP8C1JES+wAA/wMNsRL8AAD/A0bBEv0AAP8Df70S/gAA/wO4qRL/AAD/A
/GFEwAAAP8EKk0TAQAA/wRjARMCAAD/BJulEwMAAP8E1DkTBAAA/wUMuRMFAAD/BUUpEwYAAP8Ff
YkTBwAA/wW11RMIAAD/Be4NEwkAAP8GJjkTCgAA/wZeURMLAAD/BpZVEwwAAP8GzkkTDQAA/wcGL
RMOAAD/Bz4BEw8AAP8HdcETEAAA/wetcRMRAAD/B+UNExIAAP8IHJkTEwAA/whUFRMUAAD/CIuBE
xUAAP8IwtkTFgAA/wj6IRMXAAD/CTFVExgAAP8JaH0TGQAA/wmfkRMaAAD/CdaRExsAAP8KDYUTH
AAA/wpEZRMdAAD/Cns1Ex4AAP8KsfETHwAA/wrooRMgAAD/Cx89EyEAAP8LVckTIgAA/wuMQRMjA
AD/C8KtEyQAAP8L+QUTJQAA/wwvTRMmAAD/DGWFEycAAP8Mm6kTKAAA/wzRvRMpAAD/DQfFEyoAA
P8NPbUTKwAA/w1zmRMsAAD/DaltEy0AAP8N3y0TLgAA/w4U3RMvAAD/Dkp9EzAAAP8OgA0TMQAA/
w61jRMyAAD/Dur5EzMAAP8PIFkTNAAA/w9VpRM1AAD/D4rhEzYAAP8PwA0TNwAA/w/1KRM4AAD/E
Co1EzkAAP8QXy0TOgAA/xCUGRM7AAD/EMjxEzwAAP8Q/b0TPQAA/xEydRM+AAD/EWcdEz8AAP8Rm
7UTQAAA/xHQPRNBAAD/EgS1E0IAAP8SOR0TQwAA/xJtdRNEAAD/EqG9E0UAAP8S1fETRgAA/xMKG
RNHAAD/Ez4xE0gAAP8TcjUTSQAA/xOmLRNKAAD/E9oRE0sAAP8UDekTTAAA/xRBrRNNAAD/FHVlE
04AAP8UqQkTTwAA/xTcoRNQAAD/FRAlE1EAAP8VQ50TUgAA/xV3ARNTAAD/FapZE1QAAP8V3Z0TV
QAA/xYQ1RNWAAD/FkP9E1cAAP8WdxETWAAA/xaqGRNZAAD/Ft0RE1oAAP8XD/kTWwAA/xdC0RNcA
AD/F3WZE10AAP8XqFETXgAA/xfa+RNfAAD/GA2RE2AAAP8YQBkTYQAA/xhylRNiAAD/GKT9E2MAA
P8Y11kTZAAA/xkJpRNlAAD/GTvhE2YAAP8Zbg0TZwAA/xmgKRNoAAD/GdI1E2kAAP8aBDETagAA/
xo2IRNrAAD/Gmf9E2wAAP8amc0TbQAA/xrLjRNuAAD/Gv09E28AAP8bLuETcAAA/xtgcRNxAAD/G
5H1E3IAAP8bw2UTcwAA/xv0yRN0AAD/HCYhE3UAAP8cV2UTdgAA/xyInRN3AAD/HLnBE3gAAP8c6
tkTeQAA/x0b5RN6AAD/HUzdE3sAAP8dfckTfAAA/x2upRN9AAD/Hd9xE34AAP8eEC0TfwAA/x5A3
ROAAAD/HnF5E4EAAP8eog0TggAA/x7SjRODAAD/HwMBE4QAAP8fM2EThQAA/x9juROGAAD/H5P9E
4cAAP8fxDUTiAAA/x/0XROJAAD/ICR1E4oAAP8gVIETiwAA/yCEfROMAAD/ILRpE40AAP8g5EUTj
gAA/yEUFROPAAD/IUPVE5AAAP8hc4kTkQAA/yGjKROSAAD/IdLBE5MAAP8iAkUTlAAA/yIxvROVA
AD/ImElE5YAAP8ikIETlwAA/yK/zROYAAD/Iu8JE5kAAP8jHjUTmgAA/yNNVRObAAD/I3xpE5wAA
P8jq2kTnQAA/yPaYROeAAD/JAlFE58AAP8kOB0ToAAA/yRm5ROhAAD/JJWhE6IAAP8kxE0TowAA/
yTy7ROkAAD/JSF9E6UAAP8lT/0TpgAA/yV+cROnAAD/JazVE6gAAP8l2y0TqQAA/yYJdROqAAD/J
jetE6sAAP8mZdkTrAAA/yaT+ROtAAD/JsIJE64AAP8m8AkTrwAA/ycd/ROwAAD/J0vhE7EAAP8ne
bkTsgAA/yengROzAAD/J9U9E7QAAP8oAukTtQAA/ygwiRO2AAD/KF4ZE7cAAP8oi50TuAAA/yi5E
RO5AAD/KOZ5E7oAAP8pE9ETuwAA/ylBHRO8AAD/KW5dE70AAP8pm40TvgAA/ynIrRO/AAD/KfXBE
8AAAP8qIsUTwQAA/ypPvRPCAAD/KnypE8MAAP8qqYUTxAAA/yrWVRPFAAD/KwMVE8YAAP8rL8kTx
wAA/ytcbRPIAAD/K4kFE8kAAP8rtZETygAA/yviDRPLAAD/LA59E8wAAP8sOt0TzQAA/yxnMRPOA
AD/LJN5E88AAP8sv7ET0AAA/yzr3RPRAAD/LRf5E9IAAP8tRAkT0wAA/y1wDRPUAAD/LZwBE9UAA
P8tx+kT1gAA/y3zwRPXAAD/Lh+RE9gAAP8uS00T2QAA/y53ARPaAAD/LqKlE9sAAP8uzj0T3AAA/
y75xRPdAAD/LyVFE94AAP8vULET3wAA/y98FRPgAAD/L6dpE+EAAP8v0rET4gAA/y/96RPjAAD/M
CkZE+QAAP8wVDkT5QAA/zB/SRPmAAD/MKpRE+cAAP8w1UkT6AAA/zEAM</set>
      <set id="src_11" fmt="ptset">AAAABnNyY18xMQAAAAAAAAACAAAD6EAAAAA+0IvRQIAAAD89EUtAwAAAP4CMFUEAAAA/m3i8QSAA
AD+whapBQAAAP8DNfEFgAAA/zUe5QYAAAD/WxdZBkAAAP93z5kGgAAA/41vuQbAAAD/napFBwAAA
P+p0E0HQAAA/7LkZQeAAAD/uas9B8AAAP++uYUIAAAA/8J/HQggAAD/xU/VCEAAAP/Hal0IYAAA/
8j9dQiAAAD/yiv1CKAAAP/LD70IwAAA/8u8EQjgAAD/zD9BCQAAAP/Mo+EJIAAA/8zx2QlAAAD/z
S75CWAAAP/NX5kJgAAA/82G6QmgAAD/zadRCcAAAP/Nwo0J4AAA/83Z6QoAAAD/ze5lChAAAP/OA
LEKIAAA/84RVQowAAD/ziC1CkAAAP/OLyEKUAAA/848yQpgAAD/zknZCnAAAP/OVm0KgAAA/85im
QqQAAD/zm51CqAAAP/OegkKsAAA/86FXQrAAAD/zpB9CtAAAP/Om2UK4AAA/86mIQrwAAD/zrCtC
wAAAP/OuxELEAAA/87FTQsgAAD/zs9hCzAAAP/O2U0LQAAA/87jFQtQAAD/zuy1C2AAAP/O9jELc
AAA/87/iQuAAAD/zwi9C5AAAP/PEc0LoAAA/88auQuwAAD/zyOBC8AAAP/PLCUL0AAA/880qQvgA
AD/zz0JC/AAAP/PRUUMAAAA/89NXQwIAAD/z1VVDBAAAP/PXSkMGAAA/89k2QwgAAD/z2xpDCgAA
P/Pc9kMMAAA/897JQw4AAD/z4JRDEAAAP/PiVkMSAAA/8+QQQxQAAD/z5cFDFgAAP/PnakMYAAA/
8+kLQxoAAD/z6qRDHAAAP/PsNEMeAAA/8+28QyAAAD/z7zxDIgAAP/PwtEMkAAA/8/IkQyYAAD/z
84xDKAAAP/P07EMqAAA/8/ZEQywAAD/z95RDLgAAP/P43EMwAAA/8/ocQzIAAD/z+1RDNAAAP/P8
hEM2AAA/8/2tQzgAAD/z/s1DOgAAP/P/5kM8AAA/9AD4Qz4AAD/0AgFDQAAAP/QDA0NCAAA/9AP+
Q0QAAD/0BPBDRgAAP/QF3ENIAAA/9Aa/Q0oAAD/0B5tDTAAAP/QIcENOAAA/9Ak9Q1AAAD/0CgND
UgAAP/QKwkNUAAA/9At5Q1YAAD/0DClDWAAAP/QM0UNaAAA/9A1yQ1wAAD/0DgxDXgAAP/QOn0Ng
AAA/9A8rQ2IAAD/0D69DZAAAP/QQLUNmAAA/9BCjQ2gAAD/0ERJDagAAP/QRekNsAAA/9BHcQ24A
AD/0EjZDcAAAP/QSiUNyAAA/9BLVQ3QAAD/0ExtDdgAAP/QTWUN4AAA/9BORQ3oAAD/0E8JDfAAA
P/QT7EN+AAA/9BQQQ4AAAD/0FC1DgQAAP/QUQ0OCAAA/9BRSQ4MAAD/0FFtDhAAAP/QUXUOFAAA/
9BRYQ4YAAD/0FE1DhwAAP/QUPEOIAAA/9BQkQ4kAAD/0FAVDigAAP/QT4EOLAAA/9BO1Q4wAAD/0
E4NDjQAAP/QTS0OOAAA/9BMNQ48AAD/0EshDkAAAP/QSfUORAAA/9BIsQ5IAAD/0EdRDkwAAP/QR
dkOUAAA/9BESQ5UAAD/0EKhDlgAAP/QQOEOXAAA/9A/CQ5gAAD/0D0VDmQAAP/QOw0OaAAA/9A46
Q5sAAD/0DaxDnAAAP/QNF0OdAAA/9Ax9Q54AAD/0C91DnwAAP/QLN0OgAAA/9AqLQ6EAAD/0CdlD
ogAAP/QJIUOjAAA/9AhjQ6QAAD/0B6BDpQAAP/QG10OmAAA/9AYIQ6cAAD/0BTRDqAAAP/QEWkOp
AAA/9AN6Q6oAAD/0ApRDqwAAP/QBqUOsAAA/9AC5Q60AAD/z/8NDrgAAP/P+x0OvAAA/8/3GQ7AA
AD/z/L9DsQAAP/P7s0OyAAA/8/qiQ7MAAD/z+YtDtAAAP/P4b0O1AAA/8/dNQ7YAAD/z9iZDtwAA
P/P0+kO4AAA/8/PIQ7kAAD/z8pFDugAAP/PxVUO7AAA/8/AUQ7wAAD/z7s5DvQAAP/PtgkO+AAA/
8+wxQ78AAD/z6ttDwAAAP/PpgEPBAAA/8+ggQ8IAAD/z5rtDwwAAP/PlUUPEAAA/8+PiQ8UAAD/z
4m5DxgAAP/Pg9UPHAAA/8993Q8gAAD/z3fRDyQAAP/PcbEPKAAA/89rfQ8sAAD/z2U5DzAAAP/PX
t0PNAAA/89YcQ84AAD/z1HxDzwAAP/PS10PQAAA/89EuQ9EAAD/zz39D0gAAP/PNzEPTAAA/88wV
Q9QAAD/zyllD1QAAP/PImEPWAAA/88bSQ9cAAD/zxQhD2AAAP/PDOUPZAAA/88FmQ9oAAD/zv49D
2wAAP/O9skPcAAA/87vSQ90AAD/zuexD3gAAP/O4A0PfAAA/87YVQ+AAAD/ztCJD4QAAP/OyK0Pi
AAA/87AwQ+MAAD/zrjFD5AAAP/OsLUPlAAA/86olQ+YAAD/zqBhD5wAAP/OmCEPoAAA/86PzQ+kA
AD/zodpD6gAAP/OfvEPrAAA/852bQ+wAAD/zm3VD7QAAP/OZS0PuAAA/85cdQ+8AAD/zlOtD8AAA
P/OStUPxAAA/85B7Q/IAAD/zjj1D8wAAP/OL+0P0AAA/84m0Q/UAAD/zh2pD9gAAP/OFHEP3AAA/
84LKQ/gAAD/zgHRD+QAAP/N+GkP6AAA/83u8Q/sAAD/zeVpD/AAAP/N29UP9AAA/83SMQ/4AAD/z
ch5D/wAAP/NvrUQAAAA/8205RACAAD/zasBEAQAAP/NoREQBgAA/82XERAIAAD/zY0BEAoAAP/Ng
uUQDAAA/814uRAOAAD/zW6BEBAAAP/NZDUQEgAA/81Z4RAUAAD/zU95EBYAAP/NRQUQGAAA/806h
RAaAAD/zS/xEBwAAP/NJVUQHgAA/80aqRAgAAD/zQ/tECIAAP/NBSUQJAAA/8z6URAmAAD/zO9tE
CgAAP/M5HkQKgAA/8zZfRAsAAD/zM5xEC4AAP/Mw1UQMAAA/8y4LRAyAAD/zKz5EDQAAP/MobkQN
gAA/8yWaRA4AAD/zIsNEDoAAP/Mf6UQPAAA/8x0LRA+AAD/zGitEEAAAP/MXR0QQgAA/8xRgRBEA
AD/zEXVEEYAAP/MOiEQSAAA/8wuXRBKAAD/zCKREEwAAP/MFrUQTgAA/8wKzRBQAAD/y/7ZEFIAA
P/L8tkQVAAA/8vmzRBWAAD/y9q1EFgAAP/LzpEQWgAA/8vCXRBcAAD/y7YhEF4AAP/LqdkQYAAA/
8udhRBiAAD/y5ElEGQAAP/LhL0QZgAA/8t4RRBoAAD/y2vBEGoAAP/LXzUQbAAA/8tSmRBuAAD/y
0X1EHAAAP/LOUUQcgAA/8ssjRB0AAD/yx/FEHYAAP/LEvUQeAAA/8sGFRB6AAD/yvkxEHwAAP/K7
D0QfgAA/8rfQRCAAAD/ytI5EIIAAP/KxSUQhAAA/8q4CRCGAAD/yqrhEIgAAP/Kna0QigAA/8qQc
RCMAAD/yoMpEI4AAP/KddUQkAAA/8poeRCSAAD/ylsVEJQAAP/KTaUQlgAA/8pAKRCYAAD/yjKlE
JoAAP/KJRUQnAAA/8oXfRCeAAD/ygnZEKAAAP/J/C0QogAA/8nudRCkAAD/yeC1EKYAAP/J0u0Qq
AAA/8nFGRCqAAD/ybc5EKwAAP/JqVUQrgAA/8mbZRCwAAD/yY1pELIAAP/Jf2kQtAAA/8lxWRC2A
AD/yWNFELgAAP/JVSUQugAA/8lG/RC8AAD/yTjNEL4AAP/JKpUQwAAA/8kcURDCAAD/yQ4FEMQAA
P/I/7EQxgAA/8jxURDIAAD/yOLtEMoAAP/I1H0QzAAA/8jGBRDOAAD/yLeFENAAAP/IqP0Q0gAA/
8iaaRDUAAD/yIvRENYAAP/IfS0Q2AAA/8huhRDaAAD/yF/RENwAAP/IURUQ3gAA/8hCURDgAAD/y
DOFEOIAAP/IJLEQ5AAA/8gV2RDmAAD/yAb1EOgAAP/H+AkQ6gAA/8fpFRDsAAD/x9oZEO4AAP/Hy
xUQ8AAA/8e8CRDyAAD/x6z5EPQAAP/Hnd0Q9gAA/8eOvRD4AAD/x3+REPoAAP/HcGEQ/AAA/8dhK
RD+AAD/x1HpEQAAAP/HQqERAgAA/8czUREEAAD/xyP9EQYAAP/HFKERCAAA/8cFPREKAAD/xvXRE
QwAAP/G5l0RDgAA/8bW5REQAAD/xsdlERIAAP/Gt90RFAAA/8aoTREWAAD/xpi5ERgAAP/GiR0RG
gAA/8Z5eREcAAD/xmnRER4AAP/GWiERIAAA/8ZKaREiAAD/xjqtESQAAP/GKukRJgAA/8YbHREoA
AD/xgtNESoAAP/F+3URLAAA/8XrmREuAAD/xdu1ETAAAP/Fy8kRMgAA/8W72RE0AAD/xavhETYAA
P/Fm+UROAAA/8WL4RE6AAD/xXvZETwAAP/Fa8kRPgAA/8VbtRFAAAD/xUuZEUIAAP/FO3kRRAAA/
8UrURFGAAD/xRslEUgAAP/FCvURSgAA/8T6vRFMAAD/xOp9EU4AAP/E2j0RUAAA/8TJ8RFSAAD/x
LmlEVQAAP/EqVERVgAA/8SY9RFYAAD/xIiZEVoAAP/EeDURXAAA/8RnyRFeAAD/xFddEWAAAP/ER
uURYgAA/8Q2bRFkAAD/xCXtEWYAAP/EFW0RaAAA/8QE4RFqAAD/w/RVEWwAAP/D48ERbgAA/8PTK
RFwAAD/w8KNEXIAAP/DsekRdAAA/8OhRRF2AAD/w5CZEXgAAP/Df+kRegAA/8NvMRF8AAD/w155E
X4AAP/DTbkRgAAA/8M89RGCAAD/wywtEYQAAP/DG2ERhgAA/8MKkRGIAAD/wvm9EYoAAP/C6OERj
AAA/8LYARGOAAD/wschEZAAAP/CtjkRkgAA/8KlTRGUAAD/wpRdEZYAAP/Cg2kRmAAA/8JycRGaA
AD/wmF1EZwAAP/CUHURngAA/8I/bRGgAAD/wi5lEaIAAP/CHVkRpAAA/8IMSRGmAAD/wfsxEagAA
P/B6hkRqgAA/8HY/RGsAAD/wcfdEa4AAP/BtrkRsAAA/8GlkRGyAAD/wZRlEbQAAP/BgzURtgAA/
8FyARG4AAD/wWDJEboAAP/BT40RvAAA/8E+URG+AAD/wS0NEcAAAP/BG8kRwgAA/8EKgRHEAAD/w
PkxEcYAAP/A5+ERyAAA/8DWkRHKAAD/wMU5EcwAAP/As90RzgAA/8CigRHQAAD/wJEhEdIAAP/Af
70R1AAA/8BuVRHWAAD/wFztEdgAAP/AS30R2gAA/8A6DRHcAAD/wCiZEd4AAP/AFyUR4AAA/8AFq
RHiAAD/v/QtEeQAAP+/4q0R5gAA/7/RKRHoAAD/v7+lEeoAAP+/rh0R7AAA/7+ckRHuAAD/v4sFE
fAAAP+/eXER8gAA/79n4RH0AAD/v1ZJEfYAAP+/RLER+AAA/78zFRH6AAD/vyF1EfwAAP+/D9UR/
gAA/77+MRIAAAD/vuyNEgEAAP++2uUSAgAA/77JORIDAAD/vreJEgQAAP++pdkSBQAA/76UKRIGA
AD/voJ1EgcAAP++cL0SCAAA/75fBRIJAAD/vk1JEgoAAP++O4kSCwAA/74pyRIMAAD/vhgJEg0AA
P++BkUSDgAA/730fRIPAAD/veK1EhAAAP+90OkSEQAA/72/HRISAAD/va1NEhMAAP+9m30SFAAA/
72JqRIVAAD/vXfVEhYAAP+9Zf0SFwAA/71UJRIYAAD/vUJJEhkAAP+9MG0SGgAA/70ekRIbAAD/v
QyxEhwAAP+8+s0SHQAA/7zo6RIeAAD/vNcFEh8AAP+8xR0SIAAA/7yzNRIhAAD/vKFJEiIAAP+8j
10SIwAA/7x9cRIkAAD/vGuBEiUAAP+8WZESJgAA/7xHnRInAAD/vDWpEigAAP+8I7USKQAA/7wRv
RIqAAD/u//FEisAAP+77c0SLAAA/7vb0RItAAD/u8nVEi4AAP+7t9kSLwAA/7ul2RIwAAD/u5PZE
jEAAP+7gdkSMgAA/7tv1RIzAAD/u13REjQAAP+7S80SNQAA/7s5xRI2AAD/uye9EjcAAP+7FbUSO
AAA/7sDrRI5AAD/uvGhEjoAAP+635USOwAA/7rNiRI8AAD/urt5Ej0AAP+6qW0SPgAA/7qXXRI/A
AD/uoVNEkAAAP+6czkSQQAA/7phKRJCAAD/uk8VEkMAAP+6PQESRAAA/7oq7RJFAAD/uhjVEkYAA
P+6BsESRwAA/7n0qRJIAAD/ueKREkkAAP+50HkSSgAA/7m+XRJLAAD/uaxFEkwAAP+5mikSTQAA/
7mIDRJOAAD/uXXxEk8AAP+5Y9USUAAA/7lRuRJRAAD/uT+ZElIAAP+5LX0SUwAA/7kbXRJUAAD/u
Qk9ElUAAP+49x0SVgAA/7jk/RJXAAD/uNLdElgAAP+4wL0SWQAA/7iumRJaAAD/uJx5ElsAAP+4i
lUSXAAA/7h4NRJdAAD/uGYREl4AAP+4U+0SXwAA/7hByRJgAAD/uC+pEmEAAP+4HYUSYgAA/7gLY
RJjAAD/t/k9EmQAAP+35xUSZQAA/7fU8RJmAAD/t8LNEmcAAP+3sKkSaAAA/7eehRJpAAD/t4xdE
moAAP+3ejkSawAA/7doFRJsAAD/t1XxEm0AAP+3Q8kSbgAA/7cxpRJvAAD/tx+BEnAAAP+3DV0Sc
QAA/7b7NRJyAAD/tukREnMAAP+21u0SdAAA/7bEyRJ1AAD/trKlEnYAAP+2oIESdwAA/7aOXRJ4A
AD/tnw5EnkAAP+2ahUSegAA/7ZX8RJ7AAD/tkXNEnwAAP+2M6kSfQAA/7YhhRJ+AAD/tg9lEn8AA
P+1/UESgAAA/7XrIRKBAAD/tdj9EoIAAP+1xt0SgwAA/7W0vRKEAAD/taKdEoUAAP+1kH0ShgAA/
7V+XRKHAAD/tWw9EogAAP+1WiESiQAA/7VIARKKAAD/tTXlEosAAP+1I8USjAAA/7URqRKNAAD/t
P+NEo4AAP+07XESjwAA/7TbWRKQAAD/tMk9EpEAAP+0tyUSkgAA/7SlCRKTAAD/tJLxEpQAAP+0g
NkSlQAA/7RuwRKWAAD/tFytEpcAAP+0SpUSmAAA/7Q4gRKZAAD/tCZtEpoAAP+0FFkSmwAA/7QCR
RKcAAD/s/A1Ep0AAP+z3iESngAA/7PMERKfAAD/s7oBEqAAAP+zp/ESoQAA/7OV5RKiAAD/s4PZE
qMAAP+zcc0SpAAA/7NfwRKlAAD/s021EqYAAP+zO60SpwAA/7MpoRKoAAD/sxeZEqkAAP+zBZUSq
gAA/7LzjRKrAAD/suGJEqwAAP+yz4USrQAA/7K9gRKuAAD/squBEq8AAP+ymYESsAAA/7KHgRKxA
AD/snWBErIAAP+yY4USswAA/7JRhRK0AAD/sj+JErUAAP+yLZEStgAA/7IbmRK3AAD/sgmhErgAA
P+x96kSuQAA/7HlsRK6AAD/sdO9ErsAAP+xwckSvAAA/7Gv2RK9AAD/sZ3pEr4AAP+xi/kSvwAA/
7F6CRLAAAD/sWgdEsEAAP+xVjESwgAA/7FERRLDAAD/sTJdEsQAAP+xIHUSxQAA/7EOjRLGAAD/s
PylEscAAP+w6sESyAAA/7DY4RLJAAD/sMb9EsoAAP+wtR0SywAA/7CjQRLMAAD/sJFhEs0AAP+wf
4USzgAA/7BtrRLPAAD/sFvVEtAAAP+wSf0S0QAA/7A4JRLSAAD/sCZREtMAAP+wFH0S1AAA/7ACr
RLVAAD/r/DdEtYAAP+v3w0S1wAA/6/NQRLYAAD/r7t1EtkAAP+vqakS2gAA/6+X4RLbAAD/r4YdE
twAAP+vdFUS3QAA/69ikRLeAAD/r1DREt8AAP+vPxES4AAA/68tURLhAAD/rxuVEuIAAP+vCdkS4
wAA/674HRLkAAD/ruZlEuUAAP+u1K0S5gAA/67C+RLnAAD/rrFFEugAAP+un5US6QAA/66N5RLqA
AD/rnw1EusAAP+uaokS7AAA/65Y4RLtAAD/rkc1Eu4AAP+uNZES7wAA/64j6RLwAAD/rhJFEvEAA
P+uAKUS8gAA/63vBRLzAAD/rd1lEvQAAP+ty8kS9QAA/626MRL2AAD/raiZEvcAAP+tlwES+AAA/
62FbRL5AAD/rXPZEvoAAP+tYkUS+wAA/61QuRL8AAD/rT8pEv0AAP+tLZ0S/gAA/60cFRL/AAD/r
QqNEwAAAP+s+QkTAQAA/6znhRMCAAD/rNYBEwMAAP+sxIETBAAA/6yzBRMFAAD/rKGJEwYAAP+sk
A0TBwAA/6x+lRMIAAD/rG0hEwkAAP+sW60TCgAA/6xKORMLAAD/rDjJEwwAAP+sJ10TDQAA/6wV8
RMOAAD/rASFEw8AAP+r8x0TEAAA/6vhuRMRAAD/q9BVExIAAP+rvvUTEwAA/6utlRMUAAD/q5w5E
xUAAP+rit0TFgAA/6t5hRMXAAD/q2gtExgAAP+rVtkTGQAA/6tFhRMaAAD/qzQ1ExsAAP+rIuUTH
AAA/6sRmRMdAAD/qwBREx4AAP+q7wkTHwAA/6rdwRMgAAD/qsx9EyEAAP+quz0TIgAA/6qp/RMjA
AD/qpjBEyQAAP+qh4UTJQAA/6p2TRMmAAD/qmUZEycAAP+qU+UTKAAA/6pCsRMpAAD/qjGFEyoAA
P+qIFUTKwAA/6oPLRMsAAD/qf4BEy0AAP+p7N0TLgAA/6nbuRMvAAD/qcqZEzAAAP+puXkTMQAA/
6moWRMyAAD/qZdBEzMAAP+phikTNAAA/6l1ERM1AAD/qWP9EzYAAP+pUu0TNwAA/6lB3RM4AAD/q
TDREzkAAP+pH8UTOgAA/6kOvRM7AAD/qP25EzwAAP+o7LUTPQAA/6jbtRM+AAD/qMq1Ez8AAP+ou
bkTQAAA/6iowRNBAAD/qJfJE0IAAP+ohtUTQwAA/6h15RNEAAD/qGT1E0UAAP+oVAUTRgAA/6hDH
RNHAAD/qDIxE0gAAP+oIU0TSQAA/6gQaRNKAAD/p/+JE0sAAP+n7qkTTAAA/6fdzRNNAAD/p8z1E
04AAP+nvB0TTwAA/6erSRNQAAD/p5p1E1EAAP+niaUTUgAA/6d42RNTAAD/p2gRE1QAAP+nV0kTV
QAA/6dGgRNWAAD/pzW9E1cAAP+nJP0TWAAA/6cUQRNZAAD/pwOFE1oAAP+m8s0TWwAA/6biFRNcA
AD/ptFhE10AAP+mwLETXgAA/6awBRNfAAD/pp9ZE2AAAP+mjq0TYQAA/6Z+CRNiAAD/pm1lE2MAA
P+mXMETZAAA/6ZMJRNlAAD/pjuJE2YAAP+mKu0TZwAA/6YaWRNoAAD/pgnBE2kAAP+l+TETagAA/
6XooRNrAAD/pdgVE2wAAP+lx40TbQAA/6W3BRNuAAD/paaBE28AAP+llf0TcAAA/6WFgRNxAAD/p
XUFE3IAAP+lZIkTcwAA/6VUERN0AAD/pUOdE3UAAP+lMy0TdgAA/6UivRN3AAD/pRJRE3gAAP+lA
ekTeQAA/6TxgRN6AAD/pOEdE3sAAP+k0L0TfAAA/6TAXRN9AAD/pLABE34AAP+kn6kTfwAA/6SPU
ROAAAD/pH79E4EAAP+kbq0TggAA/6ReXRODAAD/pE4RE4QAAP+kPckThQAA/6QthROGAAD/pB1BE
4cAAP+kDQETiAAA/6P8wROJAAD/o+yJE4oAAP+j3FETiwAA/6PMGROMAAD/o7vpE40AAP+jq7kTj
gAA/6ObjROPAAD/o4thE5AAAP+jezkTkQAA/6NrFROSAAD/o1r1E5MAAP+jStUTlAAA/6M6uROVA
AD/oyqhE5YAAP+jGokTlwAA/6MKdROYAAD/ovplE5kAAP+i6lUTmgAA/6LaSRObAAD/ospBE5wAA
P+iuj0TnQAA/6KqOROeAAD/opo5E58AAP+iij0ToAAA/6J6RROhAAD/ompNE6IAAP+iWlkTowAA/
6JKZROkAAD/ojp5E6UAAP+iKo0TpgAA/6IapROnAAD/ogq9E6gAAP+h+tkTqQAA/6Hq+ROqAAD/o
dsdE6sAAP+hy0ETrAAA/6G7aROtAAD/oauVE64AAP+hm8UTrwAA/6GL9ROwAAD/oXwpE7EAAP+hb
GETsgAA/6FcmROzAAD/oUzVE7QAAP+hPRUTtQAA/6EtWRO2AAD/oR2dE7cAAP+hDeUTuAAA/6D+M
RO5AAD/oO6BE7oAAP+g3tETuwAA/6DPJRO8AAD/oL99E70AAP+gr9UTvgAA/6CgNRO/AAD/oJCVE
8AAAP+ggPUTwQAA/6BxXRPCAAD/oGHFE8MAAP+gUjETxAAA/6BCnRPFAAD/oDMRE8YAAP+gI4UTx
wAA/6AT/RPIAAD/oAR1E8kAAP+f9PUTygAA/5/ldRPLAAD/n9X5E8wAAP+fxn0TzQAA/5+3CRPOA
AD/n6eVE88AAP+fmCUT0AAA/5+ItRPRAAD/n3lJE9IAAP+faeET0wAA/59afRPUAAD/n0sdE9UAA
P+fO70T1gAA/58sYRPXAAD/nx0JE9gAAP+fDbET2QAA/57+YRPaAAD/nu8RE9sAAP+e38UT3AAA/
57QeRPdAAD/nsExE94AAP+ese0T3wAA/56irRPgAAD/npNxE+EAAP+ehDUT4gAA/550/RPjAAD/n
mXJE+QAAP+eVpkT5QAA/55HaRPmAAD/njg9E+cAAP+eKRUT6AAA/54Z7</set>
      <set id="src_21" fmt="ptset">AAAABnNyY18yMQAAAAAAAAACAAAD6EAAAAA/HGjdQIAAAD+Nwf1AwAAAP8CzPkEAAAA/6PssQSAA
AEAENvBBQAAAQBBaQkFgAABAGaGyQYAAAEAgqr5BkAAAQCX2xUGgAABAKe2MQbAAAEAs4LpBwAAA
QC8Pp0HQAABAMKrsQeAAAEAx131B8AAAQDKxTUIAAABAM01eQggAAEAzu3NCEAAAQDQHUkIYAABA
NDnEQiAAAEA0WVRCKAAAQDRq4UIwAABANHIIQjgAAEA0cXpCQAAAQDRrNEJIAABANGCxQlAAAEA0
UwpCWAAAQDRDEEJgAABANDFcQmgAAEA0HmFCcAAAQDQKc0J4AABAM/XSQoAAAEAz4KtChAAAQDPL
IEKIAABAM7VNQowAAEAzn0JCkAAAQDOJDkKUAABAM3K8QpgAAEAzXFNCnAAAQDNF2UKgAABAMy9S
QqQAAEAzGMBCqAAAQDMCJ0KsAABAMuuIQrAAAEAy1ORCtAAAQDK+PUK4AABAMqeSQrwAAEAykOVC
wAAAQDJ6NULEAABAMmOEQsgAAEAyTNFCzAAAQDI2HULQAABAMh9nQtQAAEAyCLBC2AAAQDHx+ELc
AABAMds/QuAAAEAxxIRC5AAAQDGtyULoAABAMZcNQuwAAEAxgFBC8AAAQDFpkkL0AABAMVLTQvgA
AEAxPBNC/AAAQDElU0MAAABAMQ6SQwIAAEAw99BDBAAAQDDhDUMGAABAMMpKQwgAAEAws4ZDCgAA
QDCcwUMMAABAMIX8Qw4AAEAwbzZDEAAAQDBYcEMSAABAMEGpQxQAAEAwKuFDFgAAQDAUGUMYAABA
L/1RQxoAAEAv5ohDHAAAQC/Pv0MeAABAL7j1QyAAAEAvoitDIgAAQC+LYEMkAABAL3SVQyYAAEAv
XcpDKAAAQC9G/kMqAABALzAyQywAAEAvGWZDLgAAQC8CmkMwAABALuvNQzIAAEAu1QBDNAAAQC6+
M0M2AABALqdmQzgAAEAukJlDOgAAQC55y0M8AABALmL+Qz4AAEAuTDBDQAAAQC41Y0NCAABALh6V
Q0QAAEAuB8dDRgAAQC3w+UNIAABALdosQ0oAAEAtw15DTAAAQC2skENOAABALZXDQ1AAAEAtfvVD
UgAAQC1oKENUAABALVFbQ1YAAEAtOo5DWAAAQC0jwUNaAABALQz1Q1wAAEAs9ihDXgAAQCzfXENg
AABALMiQQ2IAAEAsscVDZAAAQCya+UNmAABALIQuQ2gAAEAsbWRDagAAQCxWmUNsAABALD/PQ24A
AEAsKQZDcAAAQCwSPUNyAABAK/t0Q3QAAEAr5KxDdgAAQCvN5EN4AABAK7cdQ3oAAEAroFZDfAAA
QCuJkEN+AABAK3LKQ4AAAEArXAVDgQAAQCtFQEOCAABAKy58Q4MAAEArF7lDhAAAQCsA9kOFAABA
Kuo0Q4YAAEAq03NDhwAAQCq8skOIAABAKqXyQ4kAAEAqjzJDigAAQCp4dEOLAABAKmG2Q4wAAEAq
SvlDjQAAQCo0PUOOAABAKh2BQ48AAEAqBsdDkAAAQCnwDUORAABAKdlUQ5IAAEApwpxDkwAAQCmr
5UOUAABAKZUvQ5UAAEApfnlDlgAAQClnxUOXAABAKVESQ5gAAEApOl9DmQAAQCkjrkOaAABAKQz+
Q5sAAEAo9k5DnAAAQCjfoEOdAABAKMjzQ54AAEAoskZDnwAAQCibm0OgAABAKITxQ6EAAEAobkhD
ogAAQChXoUOjAABAKED6Q6QAAEAoKlVDpQAAQCgTsUOmAABAJ/0OQ6cAAEAn5mxDqAAAQCfPy0Op
AABAJ7ksQ6oAAEAnoo5DqwAAQCeL8UOsAABAJ3VWQ60AAEAnXrxDrgAAQCdII0OvAABAJzGMQ7AA
AEAnGvZDsQAAQCcEYUOyAABAJu3NQ7MAAEAm1zxDtAAAQCbAq0O1AABAJqocQ7YAAEAmk45DtwAA
QCZ9AkO4AABAJmZ4Q7kAAEAmT+5DugAAQCY5Z0O7AABAJiLhQ7wAAEAmDFxDvQAAQCX12UO+AABA
Jd9XQ78AAEAlyNhDwAAAQCWyWUPBAABAJZvdQ8IAAEAlhWFDwwAAQCVu6EPEAABAJVhwQ8UAAEAl
QfpDxgAAQCUrhkPHAABAJRUTQ8gAAEAk/qJDyQAAQCToMkPKAABAJNHFQ8sAAEAku1lDzAAAQCSk
70PNAABAJI6GQ84AAEAkeCBDzwAAQCRhu0PQAABAJEtYQ9EAAEAkNPdD0gAAQCQemEPTAABAJAg6
Q9QAAEAj8d5D1QAAQCPbhUPWAABAI8UtQ9cAAEAjrtdD2AAAQCOYg0PZAABAI4IxQ9oAAEAja+FD
2wAAQCNVk0PcAABAIz9GQ90AAEAjKPxD3gAAQCMStEPfAABAIvxuQ+AAAEAi5ilD4QAAQCLP50Pi
AABAIrmnQ+MAAEAio2lD5AAAQCKNLUPlAABAInbzQ+YAAEAiYLtD5wAAQCJKhUPoAABAIjRRQ+kA
AEAiHiBD6gAAQCIH8EPrAABAIfHDQ+wAAEAh25hD7QAAQCHFb0PuAABAIa9IQ+8AAEAhmSRD8AAA
QCGDAUPxAABAIWzhQ/IAAEAhVsND8wAAQCFAp0P0AABAISqOQ/UAAEAhFHdD9gAAQCD+YkP3AABA
IOhPQ/gAAEAg0j9D+QAAQCC8MUP6AABAIKYlQ/sAAEAgkBxD/AAAQCB6FUP9AABAIGQQQ/4AAEAg
Tg1D/wAAQCA4DUQAAABAICIQRACAAEAgDBVEAQAAQB/2HEQBgABAH+AlRAIAAEAfyjFEAoAAQB+0
QEQDAABAH55RRAOAAEAfiGREBAAAQB9yekQEgABAH1ySRAUAAEAfRq1EBYAAQB8wykQGAABAHxrq
RAaAAEAfBQxEBwAAQB7vMUQHgABAHtlYRAgAAEAew4JECIAAQB6trkQJAABAHpfdRAmAAEAegg5E
CgAAQB5sQ0QKgABAHlZ5RAsAAEAeQLJEC4AAQB4q7kQMAABAHhUtRAyAAEAd/25EDQAAQB3pskQN
gABAHdP4RA4AAEAdvkFEDoAAQB2ojUQPAABAHZLbRA+AAEAdfSxEEAAAQB1ngEQQgABAHVHXRBEA
AEAdPDBEEYAAQB0mjEQSAABAHRDqRBKAAEAc+0xEEwAAQBzlsEQTgABAHNAXRBQAAEAcuoBEFIAA
QByk7UQVAABAHI9cRBWAAEAcec5EFgAAQBxkQkQWgABAHE66RBcAAEAcOTREF4AAQBwjskQYAABA
HA4yRBiAAEAb+LREGQAAQBvjOkQZgABAG83DRBoAAEAbuE5EGoAAQBui3EQbAABAG41uRBuAAEAb
eAJEHAAAQBtimEQcgABAG00yRB0AAEAbN89EHYAAQBsib0QeAABAGw0RRB6AAEAa97dEHwAAQBri
X0QfgABAGs0LRCAAAEAat7lEIIAAQBqiakQhAABAGo0fRCGAAEAad9ZEIgAAQBpikEQigABAGk1N
RCMAAEAaOA5EI4AAQBoi0UQkAABAGg2XRCSAAEAZ+GFEJQAAQBnjLUQlgABAGc38RCYAAEAZuM9E
JoAAQBmjpEQnAABAGY59RCeAAEAZeVhEKAAAQBlkN0QogABAGU8ZRCkAAEAZOf1EKYAAQBkk5UQq
AABAGQ/QRCqAAEAY+r5EKwAAQBjlsEQrgABAGNCkRCwAAEAYu5tELIAAQBimlkQtAABAGJGURC2A
AEAYfJVELgAAQBhnmUQugABAGFKgRC8AAEAYPapEL4AAQBgouEQwAABAGBPIRDCAAEAX/txEMQAA
QBfp80QxgABAF9UORDIAAEAXwCtEMoAAQBerTEQzAABAF5ZwRDOAAEAXgZdENAAAQBdswUQ0gABA
F1fvRDUAAEAXQx9ENYAAQBcuU0Q2AABAFxmLRDaAAEAXBMVENwAAQBbwA0Q3gABAFttERDgAAEAW
xolEOIAAQBax0EQ5AABAFp0bRDmAAEAWiGlEOgAAQBZzu0Q6gABAFl8QRDsAAEAWSmhEO4AAQBY1
w0Q8AABAFiEiRDyAAEAWDIREPQAAQBX36UQ9gABAFeNSRD4AAEAVzr5EPoAAQBW6LUQ/AABAFaWg
RD+AAEAVkRZEQAAAQBV8kERAgABAFWgNREEAAEAVU41EQYAAQBU/EERCAABAFSqXREKAAEAVFiJE
QwAAQBUBr0RDgABAFO1AREQAAEAU2NVERIAAQBTEbURFAABAFLAIREWAAEAUm6dERgAAQBSHSURG
gABAFHLvREcAAEAUXphER4AAQBRKRERIAABAFDX0REiAAEAUIadESQAAQBQNXkRJgABAE/kYREoA
AEAT5NZESoAAQBPQl0RLAABAE7xcREuAAEATqCRETAAAQBOT70RMgABAE3++RE0AAEATa5FETYAA
QBNXZ0ROAABAE0NARE6AAEATLx1ETwAAQBMa/kRPgABAEwbiRFAAAEAS8slEUIAAQBLetERRAABA
EsqjRFGAAEAStpVEUgAAQBKiikRSgABAEo6DRFMAAEASeoBEU4AAQBJmgERUAABAElKERFSAAEAS
PotEVQAAQBIqlkRVgABAEhakRFYAAEASArZEVoAAQBHuy0RXAABAEdrkRFeAAEARxwFEWAAAQBGz
IURYgABAEZ9FRFkAAEARi2xEWYAAQBF3l0RaAABAEWPFRFqAAEART/dEWwAAQBE8LURbgABAEShm
RFwAAEARFKNEXIAAQBEA40RdAABAEO0nRF2AAEAQ2W9EXgAAQBDFukRegABAELIJRF8AAEAQnltE
X4AAQBCKskRgAABAEHcLRGCAAEAQY2lEYQAAQBBPykRhgABAEDwuRGIAAEAQKJZEYoAAQBAVAkRj
AABAEAFyRGOAAEAP7eVEZAAAQA/aXERkgABAD8bWRGUAAEAPs1REZYAAQA+f1kRmAABAD4xbRGaA
AEAPeOREZwAAQA9lcURngABAD1IBRGgAAEAPPpVEaIAAQA8rLURpAABADxfJRGmAAEAPBGhEagAA
QA7xCkRqgABADt2xRGsAAEAOyltEa4AAQA63CURsAABADqO6RGyAAEAOkHBEbQAAQA59KURtgABA
DmnlRG4AAEAOVqVEboAAQA5DaURvAABADjAxRG+AAEAOHP1EcAAAQA4JzERwgABADfafRHEAAEAN
43VEcYAAQA3QUERyAABADb0uRHKAAEANqg9EcwAAQA2W9URzgABADYPeRHQAAEANcMtEdIAAQA1d
u0R1AABADUqwRHWAAEANN6hEdgAAQA0kpER2gABADRGjRHcAAEAM/qdEd4AAQAzrrkR4AABADNi5
RHiAAEAMxcdEeQAAQAyy2UR5gABADJ/wRHoAAEAMjQlEeoAAQAx6J0R7AABADGdIRHuAAEAMVG1E
fAAAQAxBlkR8gABADC7DRH0AAEAMG/NEfYAAQAwJJ0R+AABAC/ZfRH6AAEAL45tEfwAAQAvQ2kR/
gABAC74eRIAAAEALq2VEgEAAQAuYr0SAgABAC4X+RIDAAEALc1BEgQAAQAtgpkSBQABAC04ARIGA
AEALO15EgcAAQAsov0SCAABACxYlRIJAAEALA45EgoAAQArw+0SCwABACt5rRIMAAEAKy+BEg0AA
QAq5WESDgABACqbURIPAAEAKlFREhAAAQAqB10SEQABACm9fRISAAEAKXOpEhMAAQApKeUSFAABA
CjgMRIVAAEAKJaJEhYAAQAoTPUSFwABACgDbRIYAAEAJ7n1EhkAAQAncI0SGgABACcnMRIbAAEAJ
t3pEhwAAQAmlK0SHQABACZLgRIeAAEAJgJlEh8AAQAluVkSIAABACVwWRIhAAEAJSdtEiIAAQAk3
o0SIwABACSVvRIkAAEAJEz5EiUAAQAkBEkSJgABACO7pRInAAEAI3MVEigAAQAjKpESKQABACLiH
RIqAAEAIpm1EisAAQAiUWESLAABACIJGRItAAEAIcDlEi4AAQAheL0SLwABACEwoRIwAAEAIOiZE
jEAAQAgoKESMgABACBYtRIzAAEAIBDZEjQAAQAfyQ0SNQABAB+BURI2AAEAHzmlEjcAAQAe8gUSO
AABAB6qeRI5AAEAHmL5EjoAAQAeG4kSOwABAB3UKRI8AAEAHYzVEj0AAQAdRZUSPgABABz+YRI/A
AEAHLc9EkAAAQAccCkSQQABABwpJRJCAAEAG+IxEkMAAQAbm00SRAABABtUdRJFAAEAGw2tEkYAA
QAaxvUSRwABABqATRJIAAEAGjm1EkkAAQAZ8ykSSgABABmssRJLAAEAGWZFEkwAAQAZH+kSTQABA
BjZnRJOAAEAGJNhEk8AAQAYTTUSUAABABgHFRJRAAEAF8EJElIAAQAXewkSUwABABc1GRJUAAEAF
u85ElUAAQAWqWUSVgABABZjpRJXAAEAFh3xElgAAQAV2E0SWQABABWSuRJaAAEAFU01ElsAAQAVB
8ESXAABABTCXRJdAAEAFH0FEl4AAQAUN8ESXwABABPyiRJgAAEAE61hEmEAAQATaEUSYgABABMjP
RJjAAEAEt5FEmQAAQASmVkSZQABABJUfRJmAAEAEg+xEmcAAQARyvUSaAABABGGSRJpAAEAEUGpE
moAAQAQ/R0SawABABC4nRJsAAEAEHQtEm0AAQAQL80SbgABAA/rfRJvAAEAD6c5EnAAAQAPYwkSc
QABAA8e5RJyAAEADtrREnMAAQAOls0SdAABAA5S2RJ1AAEADg71EnYAAQANyx0SdwABAA2HVRJ4A
AEADUOhEnkAAQAM//kSegABAAy8XRJ7AAEADHjVEnwAAQAMNVkSfQABAAvx8RJ+AAEAC66VEn8AA
QALa0kSgAABAAsoDRKBAAEACuTdEoIAAQAKocESgwABAApesRKEAAEAChuxEoUAAQAJ2MEShgABA
AmV4RKHAAEACVMREogAAQAJEE0SiQABAAjNnRKKAAEACIr5EosAAQAISGUSjAABAAgF4RKNAAEAB
8NpEo4AAQAHgQUSjwABAAc+rRKQAAEABvxlEpEAAQAGui0SkgABAAZ4BRKTAAEABjXpEpQAAQAF8
+ESlQABAAWx5RKWAAEABW/5EpcAAQAFLh0SmAABAATsTRKZAAEABKqREpoAAQAEaOESmwABAAQnQ
RKcAAEAA+WxEp0AAQADpDESngABAANivRKfAAEAAyFdEqAAAQAC4AkSoQABAAKexRKiAAEAAl2RE
qMAAQACHGkSpAABAAHbVRKlAAEAAZpNEqYAAQABWVUSpwABAAEYbRKoAAEAANeREqkAAQAAlskSq
gABAABWDRKrAAEAABVhEqwAAP//qYkSrQAA//8obRKuAAD//qdxEq8AAP/+JpESsAAA//2l0RKxA
AD//SUxErIAAP/8pK0SswAA//wkSRK0AAD/+6QBErUAAP/7I9kStgAA//qj0RK3AAD/+iPlErgAA
P/5pBkSuQAA//kkaRK6AAD/+KTZErsAAP/4JWUSvAAA//emERK9AAD/9ybdEr4AAP/2p8USvwAA/
/YoyRLAAAD/9anxEsEAAP/1KzESwgAA//SslRLDAAD/9C4VEsQAAP/zr7ESxQAA//MxbRLGAAD/8
rNFEscAAP/yNT0SyAAA//G3VRLJAAD/8TmJEsoAAP/wu90SywAA//A+TRLMAAD/78DdEs0AAP/vQ
4kSzgAA/+7GURLPAAD/7kk9EtAAAP/tzEES0QAA/+1PaRLSAAD/7NKpEtMAAP/sVg0S1AAA/+vZi
RLVAAD/610pEtYAAP/q4OUS1wAA/+pkvRLYAAD/6ei1EtkAAP/pbMkS2gAA/+jw/RLbAAD/6HVNE
twAAP/n+bkS3QAA/+d+SRLeAAD/5wLxEt8AAP/mh7kS4AAA/+YMoRLhAAD/5ZGlEuIAAP/lFskS4
wAA/+ScCRLkAAD/5CFlEuUAAP/jpuES5gAA/+MseRLnAAD/4rIxEugAAP/iOAUS6QAA/+G9+RLqA
AD/4UQJEusAAP/gyjkS7AAA/+BQhRLtAAD/39btEu4AAP/fXXUS7wAA/97kGRLwAAD/3mrdEvEAA
P/d8b0S8gAA/914vRLzAAD/3P/ZEvQAAP/chxES9QAA/9wOaRL2AAD/25XdEvcAAP/bHW0S+AAA/
9qlHRL5AAD/2iztEvoAAP/ZtNUS+wAA/9k83RL8AAD/2MUFEv0AAP/YTUkS/gAA/9fVqRL/AAD/1
14pEwAAAP/W5sUTAQAA/9ZvfRMCAAD/1fhVEwMAAP/VgUkTBAAA/9UKWRMFAAD/1JOJEwYAAP/UH
NUTBwAA/9OmPRMIAAD/0y/FEwkAAP/SuWkTCgAA/9JDLRMLAAD/0c0NEwwAAP/RVwkTDQAA/9DhI
RMOAAD/0GtZEw8AAP/P9a0TEAAA/8+AHRMRAAD/zwqtExIAAP/OlVkTEwAA/84gIRMUAAD/zasJE
xUAAP/NNg0TFgAA/8zBLRMXAAD/zExpExgAAP/L18UTGQAA/8tjPRMaAAD/yu7RExsAAP/KeoUTH
AAA/8oGVRMdAAD/yZJBEx4AAP/JHkkTHwAA/8iqcRMgAAD/yDa1EyEAAP/HwxUTIgAA/8dPkRMjA
AD/xtwtEyQAAP/GaOETJQAA/8X1tRMmAAD/xYKpEycAAP/FD7UTKAAA/8Sc4RMpAAD/xCopEyoAA
P/Dt40TKwAA/8NFDRMsAAD/wtKtEy0AAP/CYGkTLgAA/8HuQRMvAAD/wXw1EzAAAP/BCkUTMQAA/
8CYdRMyAAD/wCa9EzMAAP+/tSUTNAAA/79DqRM1AAD/vtJNEzYAAP++YQkTNwAA/73v4RM4AAD/v
X7ZEzkAAP+9De0TOgAA/7ydHRM7AAD/vCxpEzwAAP+7u9ETPQAA/7tLWRM+AAD/utr5Ez8AAP+6a
rkTQAAA/7n6lRNBAAD/uYqNE0IAAP+5GqETQwAA/7iq0RNEAAD/uDsdE0UAAP+3y4kTRgAA/7dcD
RNHAAD/tuyxE0gAAP+2fXETSQAA/7YOSRNKAAD/tZ9BE0sAAP+1MFUTTAAA/7TBhRNNAAD/tFLRE
04AAP+z5DkTTwAA/7N1vRNQAAD/swdhE1EAAP+ymR0TUgAA/7Iq9RNTAAD/sbztE1QAAP+xTv0TV
QAA/7DhKRNWAAD/sHN1E1cAAP+wBdkTWAAA/6+YXRNZAAD/ryr5E1oAAP+uvbUTWwAA/65QjRNcA
AD/reN9E10AAP+tdo0TXgAA/60JtRNfAAD/rJz9E2AAAP+sMF0TYQAA/6vD3RNiAAD/q1d5E2MAA
P+q6y0TZAAA/6p+/RNlAAD/qhLtE2YAAP+ppvUTZwAA/6k7HRNoAAD/qM9dE2kAAP+oY7kTagAA/
6f4MRNrAAD/p4zFE2wAAP+nIXkTbQAA/6a2RRNuAAD/pkspE28AAP+l4C0TcAAA/6V1TRNxAAD/p
QqJE3IAAP+kn90TcwAA/6Q1URN0AAD/o8rdE3UAAP+jYIUTdgAA/6L2SRN3AAD/oowpE3gAAP+iI
iUTeQAA/6G4PRN6AAD/oU5xE3sAAP+g5L0TfAAA/6B7KRN9AAD/oBGtE34AAP+fqE0TfwAA/58/C
ROAAAD/ntXhE4EAAP+ebNETggAA/54D4RODAAD/nZsJE4QAAP+dMk0ThQAA/5zJrROGAAD/nGEpE
4cAAP+b+METiAAA/5uQcROJAAD/myg9E4oAAP+awCUTiwAA/5pYKROMAAD/mfBFE40AAP+ZiIETj
gAA/5kg1ROPAAD/mLlFE5AAAP+YUc0TkQAA/5fqdROSAAD/l4M1E5MAAP+XHBETlAAA/5a1BROVA
AD/lk4ZE5YAAP+V50UTlwAA/5WAjROYAAD/lRntE5kAAP+Us20TmgAA/5RNBRObAAD/k+a5E5wAA
P+TgIUTnQAA/5MabROeAAD/krRxE58AAP+STpEToAAA/5HoyROhAAD/kYMdE6IAAP+RHY0TowAA/
5C4FROkAAD/kFK5E6UAAP+P7XkTpgAA/4+IUROnAAD/jyNFE6gAAP+OvlUTqQAA/45ZfROqAAD/j
fTBE6sAAP+NkCETrAAA/40rmROtAAD/jMctE64AAP+MYtkTrwAA/4v+oROwAAD/i5qFE7EAAP+LN
oETsgAA/4rSmROzAAD/im7NE7QAAP+KCxkTtQAA/4mngRO2AAD/iUQBE7cAAP+I4J0TuAAA/4h9U
RO5AAD/iBohE7oAAP+Htw0TuwAA/4dUERO8AAD/hvExE70AAP+GjmkTvgAA/4YrvRO/AAD/hckpE
8AAAP+FZrETwQAA/4UEURPCAAD/hKINE8MAAP+EP+UTxAAA/4Pd1RPFAAD/g3vdE8YAAP+DGgETx
wAA/4K4QRPIAAD/glaZE8kAAP+B9QkTygAA/4GTlRPLAAD/gTI9E8wAAP+A0P0TzQAA/4Bv1RPOA
AD/gA7JE88AAP9/rdkT0AAA/39M/RPRAAD/fuxBE9IAAP9+i5kT0wAA/34rERPUAAD/fcqdE9UAA
P99akUT1gAA/30KCRPXAAD/fKnlE9gAAP98SdkT2QAA/3vp6RPaAAD/e4oRE9sAAP97KlET3AAA/
3rKrRPdAAD/emshE94AAP96C7ET3wAA/3msWRPgAAD/eU0dE+EAAP947fkT4gAA/3iO7RPjAAD/e
C/5E+QAAP930SET5QAA/3dyZRPmAAD/dxO9E+cAAP92tTET6AAA/3ZWw</set>
      <set id="src_31" fmt="ptset">AAAABnNyY18zMQAAAAAAAAACAAAD6EAAAAA/UIvRQIAAAD+8+2hAwAAAQABtT0EAAABAGz8CQSAA
AEAwK1xBQAAAQEBON0FgAABATKAcQYAAAEBV80tBkAAAQFz0e0GgAABAYi4sQbAAAEBmDWBBwAAA
QGjmpkHQAABAavrXQeAAAEBse0tB8AAAQG2NTEIAAABAbkzoQggAAEBuzydCEAAAQG8jwEIYAABA
b1ZuQiAAAEBvb+tCKAAAQG92uEIwAABAb2+pQjgAAEBvXlJCQAAAQG9FXkJIAABAbybHQlAAAEBv
BAJCWAAAQG7eJkJgAABAbrYAQmgAAEBujClCcAAAQG5hEkJ4AABAbjUQQoAAAEBuCF5ChAAAQG3b
LUKIAABAba2dQowAAEBtf8dCkAAAQG1Rv0KUAABAbSOSQpgAAEBs9UpCnAAAQGzG70KgAABAbJiG
QqQAAEBsahNCqAAAQGw7mkKsAABAbA0dQrAAAEBr3p5CtAAAQGuwHUK4AABAa4GcQrwAAEBrUxtC
wAAAQGsknELEAABAavYdQsgAAEBqx6BCzAAAQGqZJULQAABAamqtQtQAAEBqPDZC2AAAQGoNwULc
AABAad9PQuAAAEBpsN9C5AAAQGmCckLoAABAaVQHQuwAAEBpJZ9C8AAAQGj3OUL0AABAaMjXQvgA
AEBomndC/AAAQGhsGUMAAABAaD2+QwIAAEBoD2dDBAAAQGfhEkMGAABAZ7LAQwgAAEBnhHBDCgAA
QGdWJEMMAABAZyfbQw4AAEBm+ZRDEAAAQGbLUUMSAABAZp0RQxQAAEBmbtRDFgAAQGZAmUMYAABA
ZhJiQxoAAEBl5C9DHAAAQGW1/kMeAABAZYfRQyAAAEBlWaZDIgAAQGUrf0MkAABAZP1cQyYAAEBk
zzxDKAAAQGShH0MqAABAZHMFQywAAEBkRO9DLgAAQGQW3EMwAABAY+jNQzIAAEBjusFDNAAAQGOM
uUM2AABAY160QzgAAEBjMLNDOgAAQGMCtUM8AABAYtS7Qz4AAEBipsVDQAAAQGJ40kNCAABAYkrj
Q0QAAEBiHPhDRgAAQGHvEENIAABAYcEsQ0oAAEBhk0xDTAAAQGFlcENOAABAYTeYQ1AAAEBhCcRD
UgAAQGDb80NUAABAYK4mQ1YAAEBggF5DWAAAQGBSmUNaAABAYCTYQ1wAAEBf9xxDXgAAQF/JY0Ng
AABAX5uuQ2IAAEBfbf5DZAAAQF9AUUNmAABAXxKpQ2gAAEBe5QVDagAAQF63ZUNsAABAXonKQ24A
AEBeXDJDcAAAQF4un0NyAABAXgEQQ3QAAEBd04ZDdgAAQF2l/0N4AABAXXh9Q3oAAEBdSwBDfAAA
QF0dh0N+AABAXPASQ4AAAEBcwqJDgQAAQFyVNkOCAABAXGfOQ4MAAEBcOmxDhAAAQFwNDUOFAABA
W9+0Q4YAAEBbsl5DhwAAQFuFDkOIAABAW1fCQ4kAAEBbKntDigAAQFr9OEOLAABAWs/6Q4wAAEBa
osFDjQAAQFp1jEOOAABAWkhcQ48AAEBaGzFDkAAAQFnuC0ORAABAWcDqQ5IAAEBZk81DkwAAQFlm
tkOUAABAWTmjQ5UAAEBZDJVDlgAAQFjfjEOXAABAWLKIQ5gAAEBYhYlDmQAAQFhYjkOaAABAWCuZ
Q5sAAEBX/qlDnAAAQFfRvkOdAABAV6TYQ54AAEBXd/dDnwAAQFdLG0OgAABAVx5EQ6EAAEBW8XND
ogAAQFbEpkOjAABAVpffQ6QAAEBWax1DpQAAQFY+YEOmAABAVhGoQ6cAAEBV5PZDqAAAQFW4SUOp
AABAVYuhQ6oAAEBVXv9DqwAAQFUyYUOsAABAVQXKQ60AAEBU2TdDrgAAQFSsqkOvAABAVIAiQ7AA
AEBUU6BDsQAAQFQnI0OyAABAU/qsQ7MAAEBTzjpDtAAAQFOhzUO1AABAU3VmQ7YAAEBTSQVDtwAA
QFMcqUO4AABAUvBTQ7kAAEBSxAJDugAAQFKXt0O7AABAUmtyQ7wAAEBSPzJDvQAAQFIS90O+AABA
UebDQ78AAEBRupRDwAAAQFGOa0PBAABAUWJHQ8IAAEBRNipDwwAAQFEKEkPEAABAUN3/Q8UAAEBQ
sfNDxgAAQFCF7EPHAABAUFnrQ8gAAEBQLfBDyQAAQFAB+0PKAABAT9YMQ8sAAEBPqiJDzAAAQE9+
P0PNAABAT1JhQ84AAEBPJopDzwAAQE76uEPQAABATs7sQ9EAAEBOoyZD0gAAQE53ZkPTAABATkut
Q9QAAEBOH/lD1QAAQE30S0PWAABATcijQ9cAAEBNnQFD2AAAQE1xZkPZAABATUXQQ9oAAEBNGkFD
2wAAQEzuuEPcAABATMM0Q90AAEBMl7dD3gAAQExsQUPfAABATEDQQ+AAAEBMFWVD4QAAQEvqAUPi
AABAS76jQ+MAAEBLk0tD5AAAQEtn+kPlAABASzyuQ+YAAEBLEWlD5wAAQErmK0PoAABASrryQ+kA
AEBKj8BD6gAAQEpklEPrAABASjlvQ+wAAEBKDlBD7QAAQEnjN0PuAABASbglQ+8AAEBJjRlD8AAA
QEliE0PxAABASTcUQ/IAAEBJDBtD8wAAQEjhKUP0AABASLY9Q/UAAEBIi1hD9gAAQEhgeUP3AABA
SDWhQ/gAAEBICs9D+QAAQEfgBEP6AABAR7U/Q/sAAEBHioFD/AAAQEdfyUP9AABARzUYQ/4AAEBH
Cm5D/wAAQEbfykQAAABARrUtRACAAEBGipZEAQAAQEZgBkQBgABARjV9RAIAAEBGCvpEAoAAQEXg
fkQDAABARbYIRAOAAEBFi5pEBAAAQEVhMkQEgABARTbQRAUAAEBFDHZEBYAAQETiIkQGAABARLfV
RAaAAEBEjY9EBwAAQERjT0QHgABARDkWRAgAAEBEDuRECIAAQEPkuUQJAABAQ7qVRAmAAEBDkHdE
CgAAQENmYEQKgABAQzxQRAsAAEBDEkdEC4AAQELoRUQMAABAQr5KRAyAAEBClFVEDQAAQEJqaEQN
gABAQkCBRA4AAEBCFqFEDoAAQEHsyEQPAABAQcL2RA+AAEBBmStEEAAAQEFvZ0QQgABAQUWqRBEA
AEBBG/REEYAAQEDyRUQSAABAQMidRBKAAEBAnvxEEwAAQEB1YkQTgABAQEvPRBQAAEBAIkNEFIAA
QD/4vkQVAABAP89ARBWAAEA/pclEFgAAQD98WUQWgABAP1LwRBcAAEA/KY5EF4AAQD8AM0QYAABA
PtbgRBiAAEA+rZNEGQAAQD6ETkQZgABAPlsQRBoAAEA+MdlEGoAAQD4IqUQbAABAPd+ARBuAAEA9
tl5EHAAAQD2NREQcgABAPWQwRB0AAEA9OyREHYAAQD0SH0QeAABAPOkiRB6AAEA8wCtEHwAAQDyX
PEQfgABAPG5TRCAAAEA8RXNEIIAAQDwcmUQhAABAO/PGRCGAAEA7yvtEIgAAQDuiN0QigABAO3l7
RCMAAEA7UMVEI4AAQDsoF0QkAABAOv9wRCSAAEA61tFEJQAAQDquOUQlgABAOoWoRCYAAEA6XR5E
JoAAQDo0nEQnAABAOgwhRCeAAEA5461EKAAAQDm7QUQogABAOZLcRCkAAEA5an5EKYAAQDlCKEQq
AABAORnZRCqAAEA48ZJEKwAAQDjJUUQrgABAOKEZRCwAAEA4eOdELIAAQDhQvkQtAABAOCibRC2A
AEA4AIBELgAAQDfYbEQugABAN7BgRC8AAEA3iFtEL4AAQDdgXkQwAABANzhoRDCAAEA3EHlEMQAA
QDbokkQxgABANsCzRDIAAEA2mNpEMoAAQDZxCkQzAABANklBRDOAAEA2IX9ENAAAQDX5xUQ0gABA
NdISRDUAAEA1qmdENYAAQDWCw0Q2AABANVsnRDaAAEA1M5JENwAAQDUMBUQ3gABANOR/RDgAAEA0
vQFEOIAAQDSVi0Q5AABANG4cRDmAAEA0RrREOgAAQDQfVEQ6gABAM/f8RDsAAEAz0KtEO4AAQDOp
YkQ8AABAM4IgRDyAAEAzWuZEPQAAQDMztEQ9gABAMwyJRD4AAEAy5WVEPoAAQDK+SkQ/AABAMpc1
RD+AAEAycClEQAAAQDJJJERAgABAMiInREEAAEAx+zFEQYAAQDHUQ0RCAABAMa1cREKAAEAxhn1E
QwAAQDFfpkRDgABAMTjXREQAAEAxEg9ERIAAQDDrTkRFAABAMMSWREWAAEAwneVERgAAQDB3O0RG
gABAMFCaREcAAEAwKgBER4AAQDADbURIAABAL9zjREiAAEAvtmBESQAAQC+P5ERJgABAL2lxREoA
AEAvQwVESoAAQC8coERLAABALvZEREuAAEAuz+9ETAAAQC6pokRMgABALoNcRE0AAEAuXR9ETYAA
QC426EROAABALhC6RE6AAEAt6pNETwAAQC3EdURPgABALZ5dRFAAAEAteE5EUIAAQC1SRkRRAABA
LSxGRFGAAEAtBk5EUgAAQCzgXURSgABALLp0RFMAAEAslJNEU4AAQCxuukRUAABALEjoRFSAAEAs
Ix5EVQAAQCv9XERVgABAK9eiRFYAAEArse9EVoAAQCuMRERXAABAK2ahRFeAAEArQQZEWAAAQCsb
c0RYgABAKvXnRFkAAEAq0GNEWYAAQCqq5kRaAABAKoVyRFqAAEAqYAVEWwAAQCo6oERbgABAKhVD
RFwAAEAp7+5EXIAAQCnKoERdAABAKaVbRF2AAEApgB1EXgAAQCla5kRegABAKTW4RF8AAEApEJFE
X4AAQCjrckRgAABAKMZbRGCAAEAooUxEYQAAQCh8RURhgABAKFdFRGIAAEAoMk1EYoAAQCgNXURj
AABAJ+h1RGOAAEAnw5VEZAAAQCeevERkgABAJ3nrRGUAAEAnVSJEZYAAQCcwYURmAABAJwuoRGaA
AEAm5vZEZwAAQCbCTURngABAJp2rRGgAAEAmeRFEaIAAQCZUfkRpAABAJi/0RGmAAEAmC3FEagAA
QCXm90RqgABAJcKERGsAAEAlnhhEa4AAQCV5tURsAABAJVVaRGyAAEAlMQZEbQAAQCUMukRtgABA
JOh2RG4AAEAkxDpEboAAQCSgBkRvAABAJHvZRG+AAEAkV7VEcAAAQCQzmERwgABAJA+DRHEAAEAj
63ZEcYAAQCPHcERyAABAI6NzRHKAAEAjf31EcwAAQCNbj0RzgABAIzepRHQAAEAjE8tEdIAAQCLv
9UR1AABAIswmRHWAAEAiqGBEdgAAQCKEoUR2gABAImDqRHcAAEAiPTtEd4AAQCIZlER4AABAIfX0
RHiAAEAh0l1EeQAAQCGuzUR5gABAIYtFRHoAAEAhZ8VEeoAAQCFETUR7AABAISDcRHuAAEAg/XRE
fAAAQCDaE0R8gABAILa6RH0AAEAgk2lEfYAAQCBwIER+AABAIEzfRH6AAEAgKaVEfwAAQCAGc0R/
gABAH+NKRIAAAEAfwChEgEAAQB+dDUSAgABAH3n7RIDAAEAfVvFEgQAAQB8z7kSBQABAHxDzRIGA
AEAe7gBEgcAAQB7LFUSCAABAHqgyRIJAAEAehVZEgoAAQB5ig0SCwABAHj+3RIMAAEAeHPNEg0AA
QB36N0SDgABAHdeCRIPAAEAdtNZEhAAAQB2SMUSEQABAHW+URISAAEAdTP9EhMAAQB0qckSFAABA
HQftRIVAAEAc5W9EhYAAQBzC+USFwABAHKCLRIYAAEAcfiVEhkAAQBxbx0SGgABAHDlxRIbAAEAc
FyJEhwAAQBv020SHQABAG9KcRIeAAEAbsGVEh8AAQBuONkSIAABAG2wORIhAAEAbSe5EiIAAQBsn
1kSIwABAGwXGRIkAAEAa475EiUAAQBrBvkSJgABAGp/FRInAAEAafdREigAAQBpb60SKQABAGjoK
RIqAAEAaGDBEisAAQBn2XkSLAABAGdSURItAAEAZstJEi4AAQBmRGESLwABAGW9mRIwAAEAZTbtE
jEAAQBksGESMgABAGQp9RIzAAEAY6OlEjQAAQBjHXkSNQABAGKXaRI2AAEAYhF5EjcAAQBhi6kSO
AABAGEF9RI5AAEAYIBlEjoAAQBf+vESOwABAF91mRI8AAEAXvBlEj0AAQBea00SPgABAF3mWRI/A
AEAXWGBEkAAAQBc3MUSQQABAFxYLRJCAAEAW9OxEkMAAQBbT1USRAABAFrLGRJFAAEAWkb5EkYAA
QBZwvkSRwABAFk/GRJIAAEAWLtZEkkAAQBYN7USSgABAFe0NRJLAAEAVzDREkwAAQBWrYkSTQABA
FYqZRJOAAEAVaddEk8AAQBVJHUSUAABAFShqRJRAAEAVB8BElIAAQBTnHUSUwABAFMaBRJUAAEAU
pe5ElUAAQBSFYkSVgABAFGTeRJXAAEAURGJElgAAQBQj7USWQABAFAOARJaAAEAT4xtElsAAQBPC
vUSXAABAE6JoRJdAAEATghlEl4AAQBNh00SXwABAE0GURJgAAEATIV1EmEAAQBMBLkSYgABAEuEG
RJjAAEASwOZEmQAAQBKgzkSZQABAEoC9RJmAAEASYLREmcAAQBJAs0SaAABAEiC5RJpAAEASAMdE
moAAQBHg3USawABAEcD6RJsAAEARoR9Em0AAQBGBTESbgABAEWGARJvAAEARQbxEnAAAQBEiAESc
QABAEQJLRJyAAEAQ4p5EnMAAQBDC+USdAABAEKNbRJ1AAEAQg8VEnYAAQBBkNkSdwABAEESvRJ4A
AEAQJTBEnkAAQBAFuUSegABAD+ZIRJ7AAEAPxuBEnwAAQA+nf0SfQABAD4gmRJ+AAEAPaNREn8AA
QA9JikSgAABADypIRKBAAEAPCw1EoIAAQA7r2kSgwABADsyuRKEAAEAOrYpEoUAAQA6ObkShgABA
Dm9ZRKHAAEAOUExEogAAQA4xRkSiQABADhJIRKKAAEAN81FEosAAQA3UYkSjAABADbV7RKNAAEAN
lptEo4AAQA13w0SjwABADVjyRKQAAEANOilEpEAAQA0bZ0SkgABADPytRKTAAEAM3fpEpQAAQAy/
T0SlQABADKCsRKWAAEAMghBEpcAAQAxje0SmAABADETuRKZAAEAMJmlEpoAAQAwH60SmwABAC+l0
RKcAAEALywVEp0AAQAusnkSngABAC44+RKfAAEALb+ZEqAAAQAtRlUSoQABACzNLRKiAAEALFQpE
qMAAQAr2z0SpAABACticRKlAAEAKunFEqYAAQAqcTUSpwABACn4wRKoAAEAKYBtEqkAAQApCDUSq
gABACiQHRKrAAEAKBghEqwAAQAnoEUSrQABACcohRKuAAEAJrDlEq8AAQAmOWESsAABACXB/RKxA
AEAJUqxErIAAQAk04kSswABACRcfRK0AAEAI+WNErUAAQAjbrkStgABACL4BRK3AAEAIoFxErgAA
QAiCvkSuQABACGUnRK6AAEAIR5hErsAAQAgqEESvAABACAyPRK9AAEAH7xZEr4AAQAfRpESvwABA
B7Q6RLAAAEAHltdEsEAAQAd5e0SwgABAB1wnRLDAAEAHPtpEsQAAQAchlESxQABABwRWRLGAAEAG
5x9EscAAQAbJ70SyAABABqzHRLJAAEAGj6ZEsoAAQAZyjUSywABABlV7RLMAAEAGOHBEs0AAQAYb
bESzgABABf5wRLPAAEAF4XtEtAAAQAXEjUS0QABABaenRLSAAEAFishEtMAAQAVt8ES1AABABVEg
RLVAAEAFNFdEtYAAQAUXlUS1wABABPrbRLYAAEAE3idEtkAAQATBe0S2gABABKTWRLbAAEAEiDlE
twAAQARro0S3QABABE8URLeAAEAEMoxEt8AAQAQWDES4AABAA/mSRLhAAEAD3SBEuIAAQAPAtkS4
wABAA6RSRLkAAEADh/ZEuUAAQANroUS5gABAA09TRLnAAEADMwxEugAAQAMWzUS6QABAAvqVRLqA
AEAC3mREusAAQALCOkS7AABAAqYXRLtAAEACifxEu4AAQAJt6ES7wABAAlHaRLwAAEACNdVEvEAA
QAIZ1kS8gABAAf3eRLzAAEAB4e5EvQAAQAHGBUS9QABAAaoiRL2AAEABjkdEvcAAQAFydES+AABA
AVanRL5AAEABOuFEvoAAQAEfI0S+wABAAQNsRL8AAEAA57xEv0AAQADME0S/gABAALBxRL/AAEAA
lNZEwAAAQAB5QkTAQABAAF21RMCAAEAAQjBEwMAAQAAmsUTBAABAAAs6RMFAAD//35NEwYAAP/+o
wUTBwAA//3H9RMIAAD//O0dEwkAAP/8En0TCgAA//s4FRMLAAD/+l3lEwwAAP/5g+0TDQAA//iqL
RMOAAD/99CpEw8AAP/291kTEAAA//YeRRMRAAD/9UVpExIAAP/0bMETEwAA//OUVRMUAAD/8rwhE
xUAAP/x5CUTFgAA//EMXRMXAAD/8DTRExgAAP/vXX0TGQAA/+6GXRMaAAD/7a95ExsAAP/s2M0TH
AAA/+wCVRMdAAD/6ywZEx4AAP/qVhETHwAA/+mARRMgAAD/6KqtEyEAAP/n1U0TIgAA/+cAJRMjA
AD/5is1EyQAAP/lVn0TJQAA/+SB+RMmAAD/462xEycAAP/i2Z0TKAAA/+IFxRMpAAD/4TIhEyoAA
P/gXrETKwAA/9+LfRMsAAD/3rh9Ey0AAP/d5bkTLgAA/90TKRMvAAD/3EDNEzAAAP/bbq0TMQAA/
9qcwRMyAAD/2csNEzMAAP/Y+ZETNAAA/9goSRM1AAD/11c9EzYAAP/WhmETNwAA/9W1wRM4AAD/1
OVVEzkAAP/UFSETOgAA/9NFJRM7AAD/0nVdEzwAAP/Rpc0TPQAA/9DWcRM+AAD/0AdNEz8AAP/PO
GETQAAA/85pqRNBAAD/zZspE0IAAP/MzOETQwAA/8v+zRNEAAD/yzDtE0UAAP/KY0kTRgAA/8mV1
RNHAAD/yMidE0gAAP/H+5UTSQAA/8cuyRNKAAD/xmIxE0sAAP/Flc0TTAAA/8TJoRNNAAD/w/2pE
04AAP/DMekTTwAA/8JmXRNQAAD/wZsFE1EAAP/Az+UTUgAA/8AE/RNTAAD/vzpJE1QAAP++b8kTV
QAA/72lgRNWAAD/vNttE1cAAP+8EY0TWAAA/7tH5RNZAAD/un5xE1oAAP+5tTUTWwAA/7jsLRNcA
AD/uCNZE10AAP+3WrkTXgAA/7aSURNfAAD/tcodE2AAAP+1Ah0TYQAA/7Q6VRNiAAD/s3LBE2MAA
P+yq2ETZAAA/7HkORNlAAD/sR1BE2YAAP+wVoETZwAA/6+P9RNoAAD/rsmdE2kAAP+uA30TagAA/
609kRNrAAD/rHfVE2wAAP+rslETbQAA/6rtBRNuAAD/qifpE28AAP+pYwETcAAA/6ieURNxAAD/p
9nVE3IAAP+nFYkTcwAA/6ZRdRN0AAD/pY2VE3UAAP+kyekTdgAA/6QGcRN3AAD/o0MtE3gAAP+ig
CETeQAA/6G9RRN6AAD/oPqdE3sAAP+gOCkTfAAA/5916RN9AAD/nrPhE34AAP+d8gkTfwAA/50wZ
ROAAAD/nG71E4EAAP+brbkTggAA/5rssRODAAD/mivdE4QAAP+Zaz0ThQAA/5iq0ROGAAD/l+qZE
4cAAP+XKpETiAAA/5ZqwROJAAD/lashE4oAAP+U67UTiwAA/5QsfROMAAD/k215E40AAP+SrqkTj
gAA/5HwDROPAAD/kTGhE5AAAP+Qc2kTkQAA/4+1ZROSAAD/jveVE5MAAP+OOfUTlAAA/418iROVA
AD/jL9RE5YAAP+MAk0TlwAA/4tFeROYAAD/iojdE5kAAP+JzG0TmgAA/4kQNRObAAD/iFQtE5wAA
P+HmFkTnQAA/4bcuROeAAD/hiFJE58AAP+FZg0ToAAA/4SrAROhAAD/g/ApE6IAAP+DNYUTowAA/
4J7EROkAAD/gcDRE6UAAP+BBsUTpgAA/4BM6ROnAAD/f5M9E6gAAP9+2ckTqQAA/34ggROqAAD/f
WdxE6sAAP98ro0TrAAA/3v14ROtAAD/ez1hE64AAP96hRkTrwAA/3nM/ROwAAD/eRUZE7EAAP94X
WETsgAA/3el3ROzAAD/du6NE7QAAP92N20TtQAA/3WAfRO2AAD/dMnBE7cAAP90EzUTuAAA/3Nc3
RO5AAD/cqa1E7oAAP9x8L0TuwAA/3E6+RO8AAD/cIVlE70AAP9v0AETvgAA/28azRO/AAD/bmXNE
8AAAP9tsQETwQAA/2z8YRPCAAD/bEf1E8MAAP9rk7kTxAAA/2rfrRPFAAD/aivVE8YAAP9peC0Tx
wAA/2jEtRPIAAD/aBFtE8kAAP9nXlkTygAA/2arcRPLAAD/Zfi9E8wAAP9lRjkTzQAA/2ST6RPOA
AD/Y+HFE88AAP9jL9ET0AAA/2J+ERPRAAD/YcyBE9IAAP9hGyET0wAA/2Bp8RPUAAD/X7jxE9UAA
P9fCCET1gAA/15XgRPXAAD/XacVE9gAAP9c9tUT2QAA/1xGxRPaAAD/W5bpE9sAAP9a5zkT3AAA/
1o3vRPdAAD/WYhtE94AAP9Y2U0T3wAA/1gqYRPgAAD/V3uhE+EAAP9WzRUT4gAA/1YetRPjAAD/V
XCFE+QAAP9UwoUT5QAA/1QUtRPmAAD/U2cVE+cAAP9SuaUT6AAA/1IMZ</set>
      <set id="src_221" fmt="ptset">AAAAB3NyY18yMjEAAAAAAAAAAgAAA+hAAAAAAAAAAECAAAAAAAAAQMAAAD4RCLpBAAAAPsJK1EEg
AAA/KwQ/QUAAAD95vplBYAAAP6TWEkGAAAA/zMagQZAAAD/0gIdBoAAAQA369UGwAABAIZGSQcAA
AEA1A79B0AAAQEhRkUHgAABAW3s3QfAAAEBugOtCAAAAQICxdUIIAABAihC5QhAAAECTXl9CGAAA
QJyahEIgAABApcVIQigAAECu3shCMAAAQLfnIUI4AABAwN5yQkAAAEDJxNhCSAAAQNKacUJQAABA
219ZQlgAAEDkE65CYAAAQOy3jEJoAABA9UsRQnAAAED9zlpCeAAAQQMgwUKAAABBB1JTQoQAAEEL
e/JCiAAAQQ+dqkKMAABBE7eLQpAAAEEXyaJClAAAQRvT/kKYAABBH9arQpwAAEEj0bhCoAAAQSfF
MkKkAABBK7EmQqgAAEEvlaNCrAAAQTNytUKwAABBN0hrQrQAAEE7FtBCuAAAQT7d80K8AABBQp3h
QsAAAEFGVqZCxAAAQUoIUELIAABBTbLqQswAAEFRVoRC0AAAQVTzKELUAABBWIjkQtgAAEFcF8RC
3AAAQV+f1ELgAABBYyEiQuQAAEFmm7pC6AAAQWoPp0LsAABBbXz2QvAAAEFw47NC9AAAQXRD60L4
AABBd52pQvwAAEF68PlDAAAAQX4950MCAABBgMJAQwQAAEGCYmZDBgAAQYP/bkMIAABBhZlbQwoA
AEGHMDVDDAAAQYjEAEMOAABBilTDQxAAAEGL4oNDEgAAQY1tRkMUAABBjvURQxYAAEGQeepDGAAA
QZH71kMaAABBk3rbQxwAAEGU9v1DHgAAQZZwREMgAABBl+azQyIAAEGZWlBDJAAAQZrLIUMmAABB
nDkrQygAAEGdpHJDKgAAQZ8M/UMsAABBoHLPQy4AAEGh1e9DMAAAQaM2YkMyAABBpJQsQzQAAEGl
71JDNgAAQadH2UM4AABBqJ3HQzoAAEGp8SFDPAAAQatB6kM+AABBrJAoQ0AAAEGt2+BDQgAAQa8l
F0NEAABBsGvQQ0YAAEGxsBJDSAAAQbLx4UNKAABBtDFAQ0wAAEG1bjZDTgAAQbaoxkNQAABBt+D1
Q1IAAEG5FsdDVAAAQbpKQUNWAABBu3toQ1gAAEG8qkBDWgAAQb3WzUNcAABBvwEUQ14AAEHAKRhD
YAAAQcFO30NiAABBwnJtQ2QAAEHDk8VDZgAAQcSy7ENoAABBxc/mQ2oAAEHG6rdDbAAAQcgDZENu
AABByRnxQ3AAAEHKLmBDcgAAQctAuEN0AABBzFD7Q3YAAEHNXy5DeAAAQc5rVEN6AABBz3VyQ3wA
AEHQfYtDfgAAQdGDo0OAAABB0oe+Q4EAAEHTieBDggAAQdSKDUODAABB1YhIQ4QAAEHWhJVDhQAA
Qdd++EOGAABB2Hd0Q4cAAEHZbg5DiAAAQdpiyEOJAABB21WnQ4oAAEHcRq1DiwAAQd0130OMAABB
3iNAQ40AAEHfDtNDjgAAQd/4nUOPAABB4OCfQ5AAAEHhxt9DkQAAQeKrX0OSAABB444iQ5MAAEHk
byxDlAAAQeVOgEOVAABB5iwiQ5YAAEHnCBVDlwAAQefiW0OYAABB6Lr5Q5kAAEHpkfJDmgAAQepn
R0ObAABB6zr+Q5wAAEHsDRlDnQAAQezdmkOeAABB7ayGQ58AAEHued9DoAAAQe9FqEOhAABB8A/k
Q6IAAEHw2JZDowAAQfGfwkOkAABB8mVqQ6UAAEHzKZBDpgAAQfPsOUOnAABB9K1nQ6gAAEH1bRxD
qQAAQfYrXEOqAABB9ugpQ6sAAEH3o4ZDrAAAQfhddkOtAABB+RX8Q64AAEH5zRtDrwAAQfqC1EOw
AABB+zcsQ7EAAEH76iRDsgAAQfybv0OzAABB/UwAQ7QAAEH9+ulDtQAAQf6ofkO2AABB/1TAQ7cA
AEH//7JDuAAAQgBUrEO5AABCAKjZQ7oAAEIA/GJDuwAAQgFPSEO8AABCAaGNQ70AAEIB8zFDvgAA
QgJENkO/AABCApSdQ8AAAEIC5GdDwQAAQgMzlkPCAABCA4IqQ8MAAEID0CVDxAAAQgQdh0PFAABC
BGpTQ8YAAEIEtolDxwAAQgUCK0PIAABCBU05Q8kAAEIFl7RDygAAQgXhnkPLAABCBir4Q8wAAEIG
c8NDzQAAQga8AEPOAABCBwOwQ88AAEIHStRD0AAAQgeRbUPRAABCB9d9Q9IAAEIIHQRD0wAAQghi
A0PUAABCCKZ7Q9UAAEII6m5D1gAAQgkt3EPXAABCCXDHQ9gAAEIJsy9D2QAAQgn1FkPaAABCCjZ8
Q9sAAEIKd2JD3AAAQgq3yUPdAABCCvezQ94AAEILNyBD3wAAQgt2EkPgAABCC7SIQ+EAAEIL8oVD
4gAAQgwwCEPjAABCDG0TQ+QAAEIMqahD5QAAQgzlxkPmAABCDSFuQ+cAAEINXKJD6AAAQg2XY0Pp
AABCDdGxQ+oAAEIOC41D6wAAQg5E+EPsAABCDn3zQ+0AAEIOtn9D7gAAQg7unEPvAABCDyZMQ/AA
AEIPXY9D8QAAQg+UZkPyAABCD8rSQ/MAAEIQANND9AAAQhA2bEP1AABCEGubQ/YAAEIQoGND9wAA
QhDUxEP4AABCEQi+Q/kAAEIRPFND+gAAQhFvg0P7AABCEaJPQ/wAAEIR1LhD/QAAQhIGv0P+AABC
EjhkQ/8AAEISaadEAAAAQhKai0QAgABCEssPRAEAAEIS+zVEAYAAQhMq/EQCAABCE1pmRAKAAEIT
iXNEAwAAQhO4JUQDgABCE+Z7RAQAAEIUFHdEBIAAQhRCGUQFAABCFG9iRAWAAEIUnFJEBgAAQhTI
60QGgABCFPUsRAcAAEIVIRdEB4AAQhVMrEQIAABCFXfsRAiAAEIVothECQAAQhXNcEQJgABCFfe0
RAoAAEIWIaZECoAAQhZLRkQLAABCFnSVRAuAAEIWnZNEDAAAQhbGQUQMgABCFu6fRA0AAEIXFq9E
DYAAQhc+cEQOAABCF2XkRA6AAEIXjQpEDwAAQhez5EQPgABCF9pzRBAAAEIYALVEEIAAQhgmrUQR
AABCGExbRBGAAEIYcb9EEgAAQhiW20QSgABCGLutRBMAAEIY4DhEE4AAQhkEe0QUAABCGSh4RBSA
AEIZTC5EFQAAQhlvnkQVgABCGZLKRBYAAEIZtbBEFoAAQhnYUkQXAABCGfqxRBeAAEIaHMxEGAAA
Qho+pUQYgABCGmA8RBkAAEIagZFEGYAAQhqipEQaAABCGsN4RBqAAEIa5AtEGwAAQhsEXkQbgABC
GyRyRBwAAEIbREhEHIAAQhtj30QdAABCG4M5RB2AAEIbolVEHgAAQhvBNUQegABCG9/YRB8AAEIb
/j9EH4AAQhwca0QgAABCHDpcRCCAAEIcWBJEIQAAQhx1j0QhgABCHJLSRCIAAEIcr9tEIoAAQhzM
rEQjAABCHOlERCOAAEIdBaVEJAAAQh0hzkQkgABCHT3ARCUAAEIdWXxEJYAAQh11AUQmAABCHZBR
RCaAAEIdq2tEJwAAQh3GUEQngABCHeEBRCgAAEId+31EKIAAQh4VxkQpAABCHi/bRCmAAEIeSb5E
KgAAQh5jbUQqgABCHnzrRCsAAEIeljdEK4AAQh6vUUQsAABCHsg6RCyAAEIe4PNELQAAQh75e0Qt
gABCHxHTRC4AAEIfKfxELoAAQh9B9UQvAABCH1nARC+AAEIfcVxEMAAAQh+IykQwgABCH6AKRDEA
AEIftx1EMYAAQh/OA0QyAABCH+S7RDKAAEIf+0hEMwAAQiARqEQzgABCICfdRDQAAEIgPeZENIAA
QiBTxUQ1AABCIGl4RDWAAEIgfwFENgAAQiCUYEQ2gABCIKmVRDcAAEIgvqFEN4AAQiDTg0Q4AABC
IOg9RDiAAEIg/M5EOQAAQiERN0Q5gABCISV5RDoAAEIhOZJEOoAAQiFNhEQ7AABCIWFQRDuAAEIh
dPREPAAAQiGIc0Q8gABCIZvLRD0AAEIhrv1EPYAAQiHCCkQ+AABCIdTxRD6AAEIh57REPwAAQiH6
UkQ/gABCIgzLREAAAEIiHyFEQIAAQiIxUkRBAABCIkNgREGAAEIiVUtEQgAAQiJnE0RCgABCIni4
REMAAEIiijpEQ4AAQiKbmkREAABCIqzZRESAAEIivfVERQAAQiLO8ERFgABCIt/KREYAAEIi8INE
RoAAQiMBG0RHAABCIxGTREeAAEIjIetESAAAQiMyI0RIgABCI0I7REkAAEIjUjNESYAAQiNiDURK
AABCI3HHREqAAEIjgWNESwAAQiOQ4ERLgABCI6A/REwAAEIjr39ETIAAQiO+okRNAABCI82oRE2A
AEIj3JBETgAAQiPrW0ROgABCI/oJRE8AAEIkCJpET4AAQiQXD0RQAABCJCVnRFCAAEIkM6REUQAA
QiRBxERRgABCJE/JRFIAAEIkXbNEUoAAQiRrgURTAABCJHk1RFOAAEIkhs5EVAAAQiSUTERUgABC
JKGvRFUAAEIkrvlEVYAAQiS8KERWAABCJMk+RFaAAEIk1jpEVwAAQiTjHURXgABCJO/nRFgAAEIk
/JhEWIAAQiUJL0RZAABCJRWvRFmAAEIlIhVEWgAAQiUuZERagABCJTqaRFsAAEIlRrlEW4AAQiVS
wERcAABCJV6vRFyAAEIlaohEXQAAQiV2SERdgABCJYHyRF4AAEIljYZEXoAAQiWZAkRfAABCJaRo
RF+AAEIlr7hEYAAAQiW68kRggABCJcYVRGEAAEIl0SNEYYAAQiXcHERiAABCJeb/RGKAAEIl8cxE
YwAAQiX8hURjgABCJgcoRGQAAEImEbdEZIAAQiYcMURlAABCJiaXRGWAAEImMOhEZgAAQiY7JURm
gABCJkVORGcAAEImT2REZ4AAQiZZZURoAABCJmNTRGiAAEImbS5EaQAAQiZ29URpgABCJoCpRGoA
AEImiktEaoAAQiaT2URrAABCJp1VRGuAAEImpr5EbAAAQiawFURsgABCJrlZRG0AAEImwoxEbYAA
QibLrERuAABCJtS7RG6AAEIm3bhEbwAAQibmo0RvgABCJu99RHAAAEIm+EVEcIAAQicA/URxAABC
JwmjRHGAAEInEjlEcgAAQicavURygABCJyMxRHMAAEInK5VEc4AAQicz6ER0AABCJzwrRHSAAEIn
RF1EdQAAQidMgER1gABCJ1STRHYAAEInXJZEdoAAQidkiUR3AABCJ2xtRHeAAEIndEFEeAAAQid8
BkR4gABCJ4O8RHkAAEIni2NEeYAAQieS+0R6AABCJ5qERHqAAEInof5EewAAQiepakR7gABCJ7DH
RHwAAEInuBVEfIAAQie/VkR9AABCJ8aIRH2AAEInzaxEfgAAQifUw0R+gABCJ9vLRH8AAEIn4sZE
f4AAQifps0SAAABCJ/CSRIBAAEIn92REgIAAQif+KUSAwABCKATgRIEAAEIoC4pEgUAAQigSKESB
gABCKBi4RIHAAEIoHzxEggAAQiglskSCQABCKCwdRIKAAEIoMnpEgsAAQig4y0SDAABCKD8QRINA
AEIoRUlEg4AAQihLdUSDwABCKFGWRIQAAEIoV6pEhEAAQihdskSEgABCKGOvRITAAEIoaaBEhQAA
QihvhUSFQABCKHVfRIWAAEIoey5EhcAAQiiA8USGAABCKIapRIZAAEIojFVEhoAAQiiR90SGwABC
KJeNRIcAAEIonRlEh0AAQiiimUSHgABCKKgPRIfAAEIorXtEiAAAQiiy3ESIQABCKLgyRIiAAEIo
vX1EiMAAQijCv0SJAABCKMf2RIlAAEIozSNEiYAAQijSRkSJwABCKNdfRIoAAEIo3G1EikAAQijh
ckSKgABCKOZuRIrAAEIo619EiwAAQijwR0SLQABCKPUlRIuAAEIo+flEi8AAQij+xUSMAABCKQOG
RIxAAEIpCD9EjIAAQikM7kSMwABCKRGURI0AAEIpFjFEjUAAQikaxUSNgABCKR9QRI3AAEIpI9NE
jgAAQikoTESOQABCKSy9RI6AAEIpMSVEjsAAQik1hESPAABCKTnbRI9AAEIpPilEj4AAQilCb0SP
wABCKUasRJAAAEIpSuJEkEAAQilPD0SQgABCKVMzRJDAAEIpV1BEkQAAQilbZUSRQABCKV9yRJGA
AEIpY3ZEkcAAQilnc0SSAABCKWtpRJJAAEIpb1ZEkoAAQilzPESSwABCKXcaRJMAAEIpevBEk0AA
Qil+wESTgABCKYKHRJPAAEIphkdElAAAQimKAESUQABCKY2yRJSAAEIpkVxElMAAQimVAESVAABC
KZicRJVAAEIpnDFElYAAQimfv0SVwABCKaNGRJYAAEIppsZElkAAQimqP0SWgABCKa2yRJbAAEIp
sR5ElwAAQim0g0SXQABCKbfiRJeAAEIpuzlEl8AAQim+i0SYAABCKcHWRJhAAEIpxRpEmIAAQinI
WESYwABCKcuQRJkAAEIpzsJEmUAAQinR7USZgABCKdUSRJnAAEIp2DFEmgAAQinbSUSaQABCKd5c
RJqAAEIp4WlEmsAAQinkcESbAABCKedwRJtAAEIp6mtEm4AAQintYESbwABCKfBQRJwAAEIp8zlE
nEAAQin2HUScgABCKfj8RJzAAEIp+9REnQAAQin+p0SdQABCKgF1RJ2AAEIqBD1EncAAQioHAESe
AABCKgm9RJ5AAEIqDHVEnoAAQioPJ0SewABCKhHVRJ8AAEIqFH1En0AAQioXIESfgABCKhm9RJ/A
AEIqHFZEoAAAQioe6kSgQABCKiF4RKCAAEIqJAJEoMAAQiomhkShAABCKikGRKFAAEIqK4FEoYAA
Qiot90ShwABCKjBoRKIAAEIqMtREokAAQio1O0SigABCKjeeRKLAAEIqOf1EowAAQio8VkSjQABC
Kj6rRKOAAEIqQPxEo8AAQipDR0SkAABCKkWPRKRAAEIqR9JEpIAAQipKEESkwABCKkxLRKUAAEIq
ToBEpUAAQipQskSlgABCKlLfRKXAAEIqVQhEpgAAQipXLUSmQABCKllNRKaAAEIqW2pEpsAAQipd
gkSnAABCKl+WRKdAAEIqYaZEp4AAQipjskSnwABCKmW6RKgAAEIqZ75EqEAAQippvkSogABCKmu7
RKjAAEIqbbNEqQAAQipvp0SpQABCKnGYRKmAAEIqc4VEqcAAQip1bkSqAABCKndTRKpAAEIqeTVE
qoAAQip7E0SqwABCKnztRKsAAEIqfsREq0AAQiqAl0SrgABCKoJnRKvAAEIqhDNErAAAQiqF+0Ss
QABCKofARKyAAEIqiYJErMAAQiqLQEStAABCKoz7RK1AAEIqjrJErYAAQiqQZkStwABCKpIXRK4A
AEIqk8RErkAAQiqVbkSugABCKpcVRK7AAEIqmLlErwAAQiqaWUSvQABCKpv2RK+AAEIqnZBEr8AA
QiqfJ0SwAABCKqC7RLBAAEIqokxEsIAAQiqj2USwwABCKqVkRLEAAEIqpuxEsUAAQiqocESxgABC
KqnyRLHAAEIqq3FEsgAAQiqs7ESyQABCKq5lRLKAAEIqr9tEssAAQiqxTkSzAABCKrK/RLNAAEIq
tCxEs4AAQiq1l0SzwABCKrb/RLQAAEIquGREtEAAQiq5x0S0gABCKrsmRLTAAEIqvINEtQAAQiq9
3kS1QABCKr82RLWAAEIqwItEtcAAQirB3US2AABCKsMtRLZAAEIqxHtEtoAAQirFxkS2wABCKscO
RLcAAEIqyFREt0AAQirJl0S3gABCKsrYRLfAAEIqzBZEuAAAQirNUkS4QABCKs6MRLiAAEIqz8NE
uMAAQirQ+ES5AABCKtIqRLlAAEIq01pEuYAAQirUiES5wABCKtWzRLoAAEIq1t1EukAAQirYA0S6
gABCKtkoRLrAAEIq2ktEuwAAQirba0S7QABCKtyJRLuAAEIq3aVEu8AAQirevkS8AABCKt/WRLxA
AEIq4OtEvIAAQirh/kS8wABCKuMPRL0AAEIq5B9EvUAAQirlLES9gABCKuY2RL3AAEIq5z9EvgAA
QiroRkS+QABCKulLRL6AAEIq6k5EvsAAQirrT0S/AABCKuxORL9AAEIq7UtEv4AAQiruRkS/wABC
Ku8/RMAAAEIq8DZEwEAAQirxLETAgABCKvIfRMDAAEIq8xFEwQAAQir0AETBQABCKvTuRMGAAEIq
9dpEwcAAQir2xUTCAABCKvetRMJAAEIq+JREwoAAQir5eUTCwABCKvpcRMMAAEIq+z5Ew0AAQir8
HkTDgABCKvz8RMPAAEIq/dhExAAAQir+s0TEQABCKv+MRMSAAEIrAGNExMAAQisBOUTFAABCKwIN
RMVAAEIrAt9ExYAAQisDsETFwABCKwSARMYAAEIrBU1ExkAAQisGGUTGgABCKwbkRMbAAEIrB61E
xwAAQisIdETHQABCKwk6RMeAAEIrCf9Ex8AAQisKwkTIAABCKwuDRMhAAEIrDENEyIAAQisNAkTI
wABCKw2/RMkAAEIrDnpEyUAAQisPNUTJgABCKw/tRMnAAEIrEKVEygAAQisRW0TKQABCKxIPRMqA
AEIrEsJEysAAQisTdETLAABCKxQlRMtAAEIrFNREy4AAQisVgUTLwABCKxYuRMwAAEIrFtlEzEAA
QisXg0TMgABCKxgrRMzAAEIrGNNEzQAAQisZeUTNQABCKxodRM2AAEIrGsFEzcAAQisbY0TOAABC
KxwERM5AAEIrHKREzoAAQisdQkTOwABCKx3fRM8AAEIrHntEz0AAQisfFkTPgABCKx+wRM/AAEIr
IElE0AAAQisg4ETQQABCKyF2RNCAAEIrIgtE0MAAQisin0TRAABCKyMyRNFAAEIrI8RE0YAAQisk
VETRwABCKyTkRNIAAEIrJXJE0kAAQisl/0TSgABCKyaLRNLAAEIrJxdE0wAAQisnoUTTQABCKygq
RNOAAEIrKLJE08AAQispOUTUAABCKym/RNRAAEIrKkNE1IAAQisqx0TUwABCKytKRNUAAEIrK8xE
1UAAQissTUTVgABCKyzNRNXAAEIrLUxE1gAAQistykTWQABCKy5HRNaAAEIrLsNE1sAAQisvPkTX
AABCKy+4RNdAAEIrMDFE14AAQiswqUTXwABCKzEhRNgAAEIrMZdE2EAAQisyDUTYgABCKzKBRNjA
AEIrMvVE2QAAQiszaETZQABCKzPaRNmAAEIrNEtE2cAAQis0u0TaAABCKzUrRNpAAEIrNZlE2oAA
Qis2B0TawABCKzZ0RNsAAEIrNuBE20AAQis3S0TbgABCKze1RNvAAEIrOB9E3AAAQis4iETcQABC
KzjwRNyAAEIrOVdE3MAAQis5vUTdAABCKzojRN1AAEIrOohE3YAAQis67ETdwABCKztPRN4AAEIr
O7JE3kAAQis8E0TegABCKzx0RN7AAEIrPNVE3wAAQis9NETfQABCKz2TRN+AAEIrPfFE38AAQis+
T0TgAABCKz6rROBAAEIrPwdE4IAAQis/YkTgwABCKz+9ROEAAEIrQBdE4UAAQitAcEThgABCK0DJ
ROHAAEIrQSBE4gAAQitBeETiQABCK0HOROKAAEIrQiRE4sAAQitCeUTjAABCK0LORONAAEIrQyJE
44AAQitDdUTjwABCK0PHROQAAEIrRBlE5EAAQitEa0TkgABCK0S7ROTAAEIrRQxE5QAAQitFW0Tl
QABCK0WqROWAAEIrRfhE5cAAQitGRkTmAABCK0aTROZAAEIrRuBE5oAAQitHLETmwABCK0d3ROcA
AEIrR8JE50AAQitIDETngABCK0hWROfAAEIrSJ9E6AAAQitI50ToQABCK0kvROiAAEIrSXZE6MAA
QitJvUTpAABCK0oEROlAAEIrSklE6YAAQitKj0TpwABCK0rTROoAAEIrSxhE6kAAQitLW0TqgABC
K0ufROrAAEIrS+FE6wAAQitMI0TrQABCK0xlROuAAEIrTKZE68AAQitM50TsAABCK00nROxAAEIr
TWdE7IAAQitNpkTswABCK03kRO0AAEIrTiNE7UAAQitOYETtgABCK06eRO3AAEIrTtpE7gAAQitP
F0TuQABCK09TRO6AAEIrT45E7sAAQitPyUTvAABCK1ADRO9AAEIrUD5E74AAQitQd0TvwABCK1Cw
RPAAAEIrUOlE8EAAQitRIUTwgABCK1FZRPDAAEIrUZFE8QAAQitRyETxQABCK1H+RPGAAEIrUjVE
8cAAQitSakTyAABCK1KgRPJAAEIrUtVE8oAAQitTCUTywABCK1M9RPMAAEIrU3FE80AAQitTpETz
gABCK1PXRPPAAEIrVApE9AAAQitUPET0QABCK1RuRPSAAEIrVJ9E9MAAQitU0UT1AABCK1UBRPVA
AEIrVTFE9YAAQitVYUT1wABCK1WRRPYAAEIrVcBE9kAAQitV70T2gABCK1YeRPbAAEIrVkxE9wAA
QitWeUT3QABCK1anRPeAAEIrVtRE98AAQitXAUT4AABCK1ctRPhAAEIrV1lE+IAAQitXhUT4wABC
K1ewRPkAAEIrV9tE+UAAQitYBkT5gABCK1gwRPnAAEIrWFtE+gAAQitYhA==</set>
      <set id="src_22" fmt="ptset">AAAABnNyY18yMgAAAAAAAAACAAAD6EAAAAClDBSdQIAAAKUMFJ1AwAAAO41ID0EAAAA8RqiVQSAA
ADy6UcpBQAAAPRG7t0FgAAA9TWMEQYAAAD2HP7lBkAAAPani8EGgAAA9zhk5QbAAAD3zfe5BwAAA
Pgzh7kHQAAA+IFgnQeAAAD40C3FB8AAAPkfrGUIAAAA+W+qaQggAAD5wAJlCEAAAPoITDkIYAAA+
jCr3QiAAAD6WRhpCKAAAPqBjBkIwAAA+qoCqQjgAAD60njxCQAAAPr67JUJIAAA+yNb2QlAAAD7S
8V1CWAAAPt0KHEJgAAA+5yEHQmgAAD7xNftCcAAAPvtI4EJ4AAA/AqzSQoAAAD8HtB1ChAAAPwy6
TEKIAAA/Eb9aQowAAD8Ww0ZCkAAAPxvGDkKUAAA/IMevQpgAAD8lyClCnAAAPyrHfEKgAAA/L8Wm
QqQAAD80wqhCqAAAPzm+gEKsAAA/PrkwQrAAAD9DsrZCtAAAP0irFEK4AAA/TaJIQrwAAD9SmFJC
wAAAP1eNNELEAAA/XIDtQsgAAD9hc3xCzAAAP2Zk4kLQAAA/a1UgQtQAAD9wRDRC2AAAP3UyIELc
AAA/eh7jQuAAAD9/Cn5C5AAAP4H6eELoAAA/hG8dQuwAAD+G4y5C8AAAP4lWqkL0AAA/i8mTQvgA
AD+OO+dC/AAAP5CtqEMAAAA/kx7UQwIAAD+Vj21DBAAAP5f/ckMGAAA/mm7jQwgAAD+c3cFDCgAA
P59MC0MMAAA/obnBQw4AAD+kJuRDEAAAP6aTc0MSAAA/qP9uQxQAAD+ratdDFgAAP63VrEMYAAA/
sD/tQxoAAD+yqZxDHAAAP7USt0MeAAA/t3s/QyAAAD+54zRDIgAAP7xKlkMkAAA/vrFlQyYAAD/B
F6FDKAAAP8N9SkMqAAA/xeJhQywAAD/IRuRDLgAAP8qq1UMwAAA/zQ40QzIAAD/PcP9DNAAAP9HT
OEM2AAA/1DTfQzgAAD/WlfRDOgAAP9j2dkM8AAA/21ZlQz4AAD/dtcNDQAAAP+AUjkNCAAA/4nLH
Q0QAAD/k0G5DRgAAP+ctg0NIAAA/6YoGQ0oAAD/r5fhDTAAAP+5BV0NOAAA/8JwlQ1AAAD/y9mFD
UgAAP/VQC0NUAAA/96kkQ1YAAD/6AatDWAAAP/xZoUNaAAA//rEFQ1wAAEAAg+xDXgAAQAGvDUNg
AABAAtnlQ2IAAEAEBHVDZAAAQAUuvENmAABABli7Q2gAAEAHgnFDagAAQAir30NsAABACdUEQ24A
AEAK/eFDcAAAQAwmdkNyAABADU7CQ3QAAEAOdsZDdgAAQA+egkN4AABAEMX2Q3oAAEAR7SFDfAAA
QBMUBEN+AABAFDqfQ4AAAEAVYPJDgQAAQBaG/UOCAABAF6zAQ4MAAEAY0jtDhAAAQBn3bkOFAABA
GxxZQ4YAAEAcQP1DhwAAQB1lWEOIAABAHolsQ4kAAEAfrTdDigAAQCDQu0OLAABAIfP4Q4wAAEAj
FuxDjQAAQCQ5mUOOAABAJVv/Q48AAEAmfh1DkAAAQCef80ORAABAKMGCQ5IAAEAp4slDkwAAQCsD
yUOUAABALCSBQ5UAAEAtRPNDlgAAQC5lHEOXAABAL4T/Q5gAAEAwpJpDmQAAQDHD7kOaAABAMuL7
Q5sAAEA0AcFDnAAAQDUgQEOdAABANj53Q54AAEA3XGhDnwAAQDh6EUOgAABAOZd0Q6EAAEA6tI9D
ogAAQDvRZEOjAABAPO3yQ6QAAEA+CjlDpQAAQD8mOUOmAABAQEHzQ6cAAEBBXWZDqAAAQEJ4kkOp
AABAQ5N4Q6oAAEBErhdDqwAAQEXIb0OsAABARuKBQ60AAEBH/ExDrgAAQEkV0kOvAABASi8QQ7AA
AEBLSAhDsQAAQExgukOyAABATXkmQ7MAAEBOkUtDtAAAQE+pK0O1AABAUMDEQ7YAAEBR2BdDtwAA
QFLvI0O4AABAVAXqQ7kAAEBVHGtDugAAQFYypkO7AABAV0ibQ7wAAEBYXkpDvQAAQFlzs0O+AABA
WojWQ78AAEBbnbNDwAAAQFyyS0PBAABAXcadQ8IAAEBe2qpDwwAAQF/ucUPEAABAYQHyQ8UAAEBi
FS5DxgAAQGMoJEPHAABAZDrUQ8gAAEBlTUBDyQAAQGZfZkPKAABAZ3FGQ8sAAEBoguJDzAAAQGmU
OEPNAABAaqVJQ84AAEBrthRDzwAAQGzGm0PQAABAbdbcQ9EAAEBu5tlD0gAAQG/2kEPTAABAcQYD
Q9QAAEByFTBD1QAAQHMkGUPWAABAdDK9Q9cAAEB1QRxD2AAAQHZPNkPZAABAd10LQ9oAAEB4apxD
2wAAQHl36EPcAABAeoTwQ90AAEB7kbND3gAAQHyeMkPfAABAfapsQ+AAAEB+tmFD4QAAQH/CE0Pi
AABAgGbAQ+MAAECA7FRD5AAAQIFxxkPlAABAgfcWQ+YAAECCfERD5wAAQIMBUEPoAABAg4Y6Q+kA
AECECwJD6gAAQISPqEPrAABAhRQsQ+wAAECFmI5D7QAAQIYczkPuAABAhqDsQ+8AAECHJOhD8AAA
QIeowkPxAABAiCx7Q/IAAECIsBFD8wAAQIkzhkP0AABAibbZQ/UAAECKOgtD9gAAQIq9GkP3AABA
i0AIQ/gAAECLwtRD+QAAQIxFf0P6AABAjMgHQ/sAAECNSm9D/AAAQI3MtEP9AABAjk7YQ/4AAECO
0NtD/wAAQI9Su0QAAABAj9R7RACAAECQVhlEAQAAQJDXlUQBgABAkVjwRAIAAECR2ilEAoAAQJJb
QkQDAABAktw4RAOAAECTXQ5EBAAAQJPdwkQEgABAlF5URAUAAECU3sZEBYAAQJVfFkQGAABAld9F
RAaAAECWX1JEBwAAQJbfP0QHgABAl18KRAgAAECX3rRECIAAQJhePUQJAABAmN2kRAmAAECZXOtE
CgAAQJncEUQKgABAmlsVRAsAAECa2flEC4AAQJtYu0QMAABAm9ddRAyAAECcVd1EDQAAQJzUPUQN
gABAnVJ8RA4AAECd0JpEDoAAQJ5Ol0QPAABAnsxzRA+AAECfSi5EEAAAQJ/HyUQQgABAoEVCRBEA
AECgwptEEYAAQKE/1EQSAABAobzrRBKAAECiOeJEEwAAQKK2uEQTgABAozNuRBQAAECjsANEFIAA
QKQsd0QVAABApKjLRBWAAEClJP5EFgAAQKWhEUQWgABAph0DRBcAAECmmNREF4AAQKcUhkQYAABA
p5AXRBiAAECoC4dEGQAAQKiG10QZgABAqQIHRBoAAECpfRZEGoAAQKn4BUQbAABAqnLURBuAAECq
7YJEHAAAQKtoEEQcgABAq+J+RB0AAECsXMxEHYAAQKzW+kQeAABArVEHRB6AAECtyvVEHwAAQK5E
wkQfgABArr5vRCAAAECvN/xEIIAAQK+xaUQhAABAsCq2RCGAAECwo+NEIgAAQLEc8EQigABAsZXe
RCMAAECyDqtEI4AAQLKHWEQkAABAsv/mRCSAAECzeFNEJQAAQLPwoUQlgABAtGjPRCYAAEC04N5E
JoAAQLVYzEQnAABAtdCbRCeAAEC2SEpEKAAAQLa/2UQogABAtzdJRCkAAEC3rplEKYAAQLglykQq
AABAuJzbRCqAAEC5E8xEKwAAQLmKnkQrgABAugFQRCwAAEC6d+NELIAAQLruVkQtAABAu2SqRC2A
AEC72t9ELgAAQLxQ9EQugABAvMbqRC8AAEC9PMBEL4AAQL2yd0QwAABAvigPRDCAAEC+nYhEMQAA
QL8S4UQxgABAv4gbRDIAAEC//TZEMoAAQMByMkQzAABAwOcORDOAAEDBW8xENAAAQMHQakQ0gABA
wkTpRDUAAEDCuUlENYAAQMMtikQ2AABAw6GtRDaAAEDEFbBENwAAQMSJlEQ3gABAxP1ZRDgAAEDF
cQBEOIAAQMXkh0Q5AABAxlfwRDmAAEDGyzlEOgAAQMc+ZEQ6gABAx7FwRDsAAEDIJF5EO4AAQMiX
LUQ8AABAyQndRDyAAEDJfG5EPQAAQMnu4EQ9gABAymE0RD4AAEDK02pEPoAAQMtFgEQ/AABAy7d5
RD+AAEDMKVJEQAAAQMybDURAgABAzQyqREEAAEDNfihEQYAAQM3viERCAABAzmDJREKAAEDO0exE
QwAAQM9C8ERDgABAz7PWREQAAEDQJJ5ERIAAQNCVSERFAABA0QXTREWAAEDRdkBERgAAQNHmj0RG
gABA0la/REcAAEDSxtJER4AAQNM2xkRIAABA06acREiAAEDUFlRESQAAQNSF7kRJgABA1PVqREoA
AEDVZMhESoAAQNXUB0RLAABA1kMpREuAAEDWsi1ETAAAQNchE0RMgABA14/bRE0AAEDX/oVETYAA
QNhtEUROAABA2NuARE6AAEDZSdBETwAAQNm4A0RPgABA2iYYRFAAAEDalBBEUIAAQNsB6URRAABA
22+lRFGAAEDb3UNEUgAAQNxKxERSgABA3LgnRFMAAEDdJWxEU4AAQN2SlERUAABA3f+fRFSAAEDe
bItEVQAAQN7ZW0RVgABA30YMRFYAAEDfsqFEVoAAQOAfGERXAABA4ItxRFeAAEDg965EWAAAQOFj
zERYgABA4c/ORFkAAEDiO7JEWYAAQOKneURaAABA4xMjRFqAAEDjfq9EWwAAQOPqH0RbgABA5FVx
RFwAAEDkwKZEXIAAQOUrvkRdAABA5Za5RF2AAEDmAZZEXgAAQOZsV0RegABA5tb6RF8AAEDnQYFE
X4AAQOer60RgAABA6BY3RGCAAEDogGdEYQAAQOjqekRhgABA6VRwRGIAAEDpvklEYoAAQOooBURj
AABA6pGlRGOAAEDq+yhEZAAAQOtkjkRkgABA683XRGUAAEDsNwNEZYAAQOygE0RmAABA7QkHRGaA
AEDtcd1EZwAAQO3al0RngABA7kM1RGgAAEDuq7VEaIAAQO8UGkRpAABA73xhRGmAAEDv5I1EagAA
QPBMnERqgABA8LSORGsAAEDxHGREa4AAQPGEHkRsAABA8eu7RGyAAEDyUzxEbQAAQPK6oURtgABA
8yHpRG4AAEDziRVEboAAQPPwJURvAABA9FcYRG+AAED0vfBEcAAAQPUkq0RwgABA9YtKRHEAAED1
8c1EcYAAQPZYNERyAABA9r5/RHKAAED3JK5EcwAAQPeKwURzgABA9/C4RHQAAED4VpNEdIAAQPi8
UkR1AABA+SH1RHWAAED5h3xEdgAAQPns50R2gABA+lI2RHcAAED6t2pEd4AAQPscgkR4AABA+4F+
RHiAAED75l5EeQAAQPxLI0R5gABA/K/MRHoAAED9FFlEeoAAQP14ykR7AABA/d0gRHuAAED+QVtE
fAAAQP6lekR8gABA/wl9RH0AAED/bWVEfYAAQP/RMUR+AABBABpxRH6AAEEATDtEfwAAQQB9+ER/
gABBAK+oRIAAAEEA4UlEgEAAQQES3USAgABBAURjRIDAAEEBddxEgQAAQQGnR0SBQABBAdikRIGA
AEECCfREgcAAQQI7NkSCAABBAmxqRIJAAEECnZFEgoAAQQLOq0SCwABBAv+2RIMAAEEDMLVEg0AA
QQNhpUSDgABBA5KJRIPAAEEDw15EhAAAQQP0J0SEQABBBCThRISAAEEEVY9EhMAAQQSGLkSFAABB
BLbBRIVAAEEE50ZEhYAAQQUXvUSFwABBBUgnRIYAAEEFeIREhkAAQQWo00SGgABBBdkVRIbAAEEG
CUpEhwAAQQY5cUSHQABBBmmLRIeAAEEGmZhEh8AAQQbJl0SIAABBBvmJRIhAAEEHKW5EiIAAQQdZ
RUSIwABBB4kQRIkAAEEHuM1EiUAAQQfofESJgABBCBgfRInAAEEIR7REigAAQQh3PESKQABBCKa3
RIqAAEEI1iVEisAAQQkFhUSLAABBCTTZRItAAEEJZB9Ei4AAQQmTWESLwABBCcKERIwAAEEJ8aNE
jEAAQQogtUSMgABBCk+6RIzAAEEKfrJEjQAAQQqtnESNQABBCtx6RI2AAEELC0tEjcAAQQs6DkSO
AABBC2jFRI5AAEELl25EjoAAQQvGC0SOwABBC/SbRI8AAEEMIx1Ej0AAQQxRk0SPgABBDH/8RI/A
AEEMrlhEkAAAQQzcp0SQQABBDQrpRJCAAEENOR5EkMAAQQ1nRkSRAABBDZViRJFAAEENw3BEkYAA
QQ3xckSRwABBDh9nRJIAAEEOTU9EkkAAQQ57KkSSgABBDqj5RJLAAEEO1rtEkwAAQQ8EcESTQABB
DzIYRJOAAEEPX7REk8AAQQ+NQkSUAABBD7rERJRAAEEP6DpElIAAQRAVo0SUwABBEEL/RJUAAEEQ
cE5ElUAAQRCdkUSVgABBEMrHRJXAAEEQ9/BElgAAQRElDUSWQABBEVIdRJaAAEERfyFElsAAQRGs
GESXAABBEdkCRJdAAEESBeBEl4AAQRIysUSXwABBEl92RJgAAEESjC5EmEAAQRK42kSYgABBEuV5
RJjAAEETEgxEmQAAQRM+kkSZQABBE2sMRJmAAEETl3pEmcAAQRPD20SaAABBE/AvRJpAAEEUHHdE
moAAQRRIs0SawABBFHTiRJsAAEEUoQVEm0AAQRTNHESbgABBFPkmRJvAAEEVJSREnAAAQRVRFUSc
QABBFXz6RJyAAEEVqNNEnMAAQRXUoESdAABBFgBgRJ1AAEEWLBREnYAAQRZXvESdwABBFoNXRJ4A
AEEWrudEnkAAQRbaakSegABBFwXgRJ7AAEEXMUtEnwAAQRdcqUSfQABBF4f8RJ+AAEEXs0JEn8AA
QRfefESgAABBGAmpRKBAAEEYNMtEoIAAQRhf4USgwABBGIrqRKEAAEEYtedEoUAAQRjg2UShgABB
GQu+RKHAAEEZNpdEogAAQRlhZESiQABBGYwlRKKAAEEZttpEosAAQRnhg0SjAABBGgwgRKNAAEEa
NrFEo4AAQRphNkSjwABBGouvRKQAAEEathxEpEAAQRrgfUSkgABBGwrSRKTAAEEbNRtEpQAAQRtf
WESlQABBG4mKRKWAAEEbs69EpcAAQRvdyUSmAABBHAfXRKZAAEEcMdlEpoAAQRxbz0SmwABBHIW5
RKcAAEEcr5hEp0AAQRzZakSngABBHQMxRKfAAEEdLOxEqAAAQR1WnESoQABBHYA/RKiAAEEdqddE
qMAAQR3TY0SpAABBHfzjRKlAAEEeJlhEqYAAQR5PwUSpwABBHnkeRKoAAEEeonBEqkAAQR7LtUSq
gABBHvTwRKrAAEEfHh5EqwAAQR9HQUSrQABBH3BYRKuAAEEfmWREq8AAQR/CZESsAABBH+tZRKxA
AEEgFEJErIAAQSA9H0SswABBIGXxRK0AAEEgjrdErUAAQSC3ckStgABBIOAhRK3AAEEhCMVErgAA
QSExXUSuQABBIVnqRK6AAEEhgmtErsAAQSGq4USvAABBIdNLRK9AAEEh+6pEr4AAQSIj/kSvwABB
IkxGRLAAAEEidIJEsEAAQSKctESwgABBIsTZRLDAAEEi7PREsQAAQSMVA0SxQABBIz0HRLGAAEEj
ZP9EscAAQSOM7ESyAABBI7TORLJAAEEj3KVEsoAAQSQEcESywABBJCwwRLMAAEEkU+VEs0AAQSR7
jkSzgABBJKMsRLPAAEEkyr9EtAAAQSTyR0S0QABBJRnDRLSAAEElQTVEtMAAQSVom0S1AABBJY/2
RLVAAEElt0VEtYAAQSXeikS1wABBJgXDRLYAAEEmLPJEtkAAQSZUFUS2gABBJnstRLbAAEEmojpE
twAAQSbJPES3QABBJvAzRLeAAEEnFx5Et8AAQSc9/0S4AABBJ2TVRLhAAEEni59EuIAAQSeyX0S4
wABBJ9kTRLkAAEEn/71EuUAAQSgmXES5gABBKEzvRLnAAEEoc3hEugAAQSiZ9US6QABBKMBoRLqA
AEEo5tBEusAAQSkNLUS7AABBKTN/RLtAAEEpWcZEu4AAQSmAAkS7wABBKaYzRLwAAEEpzFpEvEAA
QSnydUS8gABBKhiGRLzAAEEqPoxEvQAAQSpkh0S9QABBKop3RL2AAEEqsFxEvcAAQSrWN0S+AABB
KvwHRL5AAEErIcxEvoAAQStHhkS+wABBK202RL8AAEErkttEv0AAQSu4dUS/gABBK94ERL/AAEEs
A4lEwAAAQSwpA0TAQABBLE5yRMCAAEEsc9dEwMAAQSyZMUTBAABBLL6ARMFAAEEs48VEwYAAQS0I
/0TBwABBLS4uRMIAAEEtU1NEwkAAQS14bkTCgABBLZ19RMLAAEEtwoJEwwAAQS3nfUTDQABBLgxt
RMOAAEEuMVJEw8AAQS5WLUTEAABBLnr9RMRAAEEun8NExIAAQS7Ef0TEwABBLukwRMUAAEEvDdZE
xUAAQS8yckTFgABBL1cDRMXAAEEve4pExgAAQS+gB0TGQABBL8R5RMaAAEEv6OFExsAAQTANPkTH
AABBMDGRRMdAAEEwVdpEx4AAQTB6GETHwABBMJ5MRMgAAEEwwnVEyEAAQTDmlUTIgABBMQqpRMjA
AEExLrREyQAAQTFStETJQABBMXaqRMmAAEExmpZEycAAQTG+d0TKAABBMeJORMpAAEEyBhtEyoAA
QTIp3kTKwABBMk2WRMsAAEEycUREy0AAQTKU6ETLgABBMriCRMvAAEEy3BFEzAAAQTL/l0TMQABB
MyMSRMyAAEEzRoNEzMAAQTNp6kTNAABBM41HRM1AAEEzsJlEzYAAQTPT4kTNwABBM/cgRM4AAEE0
GlVEzkAAQTQ9f0TOgABBNGCfRM7AAEE0g7VEzwAAQTSmwUTPQABBNMnDRM+AAEE07LtEz8AAQTUP
qUTQAABBNTKNRNBAAEE1VWdE0IAAQTV4N0TQwABBNZr9RNEAAEE1vblE0UAAQTXga0TRgABBNgMT
RNHAAEE2JbFE0gAAQTZIRUTSQABBNmrPRNKAAEE2jVBE0sAAQTavxkTTAABBNtIzRNNAAEE29JZE
04AAQTcW7kTTwABBNzk9RNQAAEE3W4NE1EAAQTd9vkTUgABBN5/vRNTAAEE3whdE1QAAQTfkNUTV
QABBOAZJRNWAAEE4KFNE1cAAQThKVETWAABBOGxKRNZAAEE4jjdE1oAAQTiwG0TWwABBONH0RNcA
AEE488RE10AAQTkVikTXgABBOTdGRNfAAEE5WPlE2AAAQTl6okTYQABBOZxBRNiAAEE5vddE2MAA
QTnfY0TZAABBOgDlRNlAAEE6Il5E2YAAQTpDzUTZwABBOmUzRNoAAEE6ho5E2kAAQTqn4UTagABB
OskpRNrAAEE66mlE2wAAQTsLnkTbQABBOyzKRNuAAEE7Te1E28AAQTtvBkTcAABBO5AVRNxAAEE7
sRtE3IAAQTvSF0TcwABBO/MKRN0AAEE8E/RE3UAAQTw01ETdgABBPFWqRN3AAEE8dndE3gAAQTyX
O0TeQABBPLf1RN6AAEE82KZE3sAAQTz5TUTfAABBPRnrRN9AAEE9OoBE34AAQT1bC0TfwABBPXuM
ROAAAEE9nAVE4EAAQT28dETggABBPdzaRODAAEE9/TZE4QAAQT4diUThQABBPj3TROGAAEE+XhNE
4cAAQT5+S0TiAABBPp54ROJAAEE+vp1E4oAAQT7euETiwABBPv7KROMAAEE/HtNE40AAQT8+00Tj
gABBP17JROPAAEE/frZE5AAAQT+emkTkQABBP751ROSAAEE/3kdE5MAAQT/+D0TlAABBQB3OROVA
AEFAPYRE5YAAQUBdMUTlwABBQHzVROYAAEFAnHBE5kAAQUC8AUTmgABBQNuKRObAAEFA+wlE5wAA
QUEaf0TnQABBQTntROeAAEFBWVFE58AAQUF4rEToAABBQZf+ROhAAEFBt0dE6IAAQUHWh0TowABB
QfW9ROkAAEFCFOtE6UAAQUI0EETpgABBQlMsROnAAEFCcj9E6gAAQUKRSUTqQABBQrBKROqAAEFC
z0JE6sAAQULuMUTrAABBQw0XROtAAEFDK/RE64AAQUNKyETrwABBQ2mUROwAAEFDiFZE7EAAQUOn
EETsgABBQ8XBROzAAEFD5GhE7QAAQUQDB0TtQABBRCGeRO2AAEFEQCtE7cAAQURer0TuAABBRH0r
RO5AAEFEm55E7oAAQUS6CETuwABBRNhpRO8AAEFE9sFE70AAQUUVEUTvgABBRTNYRO/AAEFFUZZE
8AAAQUVvzETwQABBRY34RPCAAEFFrBxE8MAAQUXKN0TxAABBRehKRPFAAEFGBlRE8YAAQUYkVUTx
wABBRkJNRPIAAEFGYD1E8kAAQUZ+JETygABBRpwDRPLAAEFGudhE8wAAQUbXpUTzQABBRvVqRPOA
AEFHEyZE88AAQUcw2UT0AABBR06ERPRAAEFHbCZE9IAAQUeJwET0wABBR6dRRPUAAEFHxNlE9UAA
QUfiWUT1gABBR//QRPXAAEFIHT9E9gAAQUg6pUT2QABBSFgDRPaAAEFIdVhE9sAAQUiSpUT3AABB
SK/pRPdAAEFIzSVE94AAQUjqWET3wABBSQeDRPgAAEFJJKZE+EAAQUlBv0T4gABBSV7RRPjAAEFJ
e9pE+QAAQUmY20T5QABBSbXTRPmAAEFJ0sNE+cAAQUnvqkT6AABBSgyK</set>
      <set id="src_12" fmt="ptset">AAAABnNyY18xMgAAAAAAAAACAAAD6EAAAABCSAAAQIAAAEInaidAwAAAQg04ZkEAAABB8S70QSAA
AEHRXWBBQAAAQblNUEFgAABBp2sIQYAAAEGaUs9BkAAAQZDbyEGgAABBihiyQbAAAEGFUgxBwAAA
QYH9U0HQAABBf2eZQeAAAEF8VH1B8AAAQXpUJ0IAAABBeRfkQggAAEF4Z0JCEAAAQXgZ40IYAABB
eBL+QiAAAEF4PhVCKAAAQXiMmEIwAABBePQuQjgAAEF5bYBCQAAAQXnzWkJIAABBeoIMQlAAAEF7
FvhCWAAAQXuwREJgAABBfEyiQmgAAEF86yRCcAAAQX2LIUJ4AABBfiwkQoAAAEF+zddChAAAQX9v
/0KIAABBgAk6QowAAEGAWopCkAAAQYCr50KUAABBgP1JQpgAAEGBTqpCnAAAQYGgB0KgAABBgfFe
QqQAAEGCQqtCqAAAQYKT70KsAABBguUnQrAAAEGDNlRCtAAAQYOHdEK4AABBg9iIQrwAAEGEKY9C
wAAAQYR6iULEAABBhMt2QsgAAEGFHFZCzAAAQYVtKELQAABBhb3tQtQAAEGGDqRC2AAAQYZfTkLc
AABBhq/pQuAAAEGHAHhC5AAAQYdQ+ELoAABBh6FqQuwAAEGH8c9C8AAAQYhCJkL0AABBiJJvQvgA
AEGI4qlC/AAAQYky1kMAAABBiYL1QwIAAEGJ0wZDBAAAQYojCEMGAABBinL9QwgAAEGKwuNDCgAA
QYsSu0MMAABBi2KEQw4AAEGLskBDEAAAQYwB7UMSAABBjFGLQxQAAEGMoRtDFgAAQYzwnUMYAABB
jUAQQxoAAEGNj3VDHAAAQY3ey0MeAABBji4SQyAAAEGOfUtDIgAAQY7MdUMkAABBjxuQQyYAAEGP
ap1DKAAAQY+5m0MqAABBkAiKQywAAEGQV2pDLgAAQZCmPEMwAABBkPT+QzIAAEGRQ7JDNAAAQZGS
VkM2AABBkeDsQzgAAEGSL3JDOgAAQZJ96kM8AABBksxSQz4AAEGTGqtDQAAAQZNo9UNCAABBk7cw
Q0QAAEGUBVxDRgAAQZRTeENIAABBlKGGQ0oAAEGU74NDTAAAQZU9ckNOAABBlYtRQ1AAAEGV2SFD
UgAAQZYm4UNUAABBlnSSQ1YAAEGWwjRDWAAAQZcPxkNaAABBl11IQ1wAAEGXqrtDXgAAQZf4HkNg
AABBmEVyQ2IAAEGYkrZDZAAAQZjf6kNmAABBmS0PQ2gAAEGZeiRDagAAQZnHKUNsAABBmhQfQ24A
AEGaYQRDcAAAQZqt2kNyAABBmvqgQ3QAAEGbR1ZDdgAAQZuT/UN4AABBm+CTQ3oAAEGcLRpDfAAA
QZx5kEN+AABBnMX2Q4AAAEGdEk1DgQAAQZ1ek0OCAABBnarKQ4MAAEGd9vBDhAAAQZ5DBkOFAABB
no8MQ4YAAEGe2wJDhwAAQZ8m6EOIAABBn3K9Q4kAAEGfvoNDigAAQaAKOEOLAABBoFXdQ4wAAEGg
oXFDjQAAQaDs9kOOAABBoThqQ48AAEGhg81DkAAAQaHPIUORAABBohpkQ5IAAEGiZZZDkwAAQaKw
uEOUAABBovvKQ5UAAEGjRstDlgAAQaORvEOXAABBo9ycQ5gAAEGkJ2xDmQAAQaRyK0OaAABBpLza
Q5sAAEGlB3hDnAAAQaVSBkOdAABBpZyDQ54AAEGl5u9DnwAAQaYxS0OgAABBpnuWQ6EAAEGmxdBD
ogAAQacP+kOjAABBp1oTQ6QAAEGnpBtDpQAAQafuEkOmAABBqDf5Q6cAAEGogc9DqAAAQajLlEOp
AABBqRVJQ6oAAEGpXuxDqwAAQamof0OsAABBqfIBQ60AAEGqO3JDrgAAQaqE0kOvAABBqs4iQ7AA
AEGrF2BDsQAAQatgjUOyAABBq6mqQ7MAAEGr8rZDtAAAQaw7sEO1AABBrISaQ7YAAEGszXNDtwAA
Qa0WOkO4AABBrV7xQ7kAAEGtp5dDugAAQa3wK0O7AABBrjivQ7wAAEGugSFDvQAAQa7Jg0O+AABB
rxHTQ78AAEGvWhJDwAAAQa+iQEPBAABBr+pdQ8IAAEGwMmlDwwAAQbB6ZEPEAABBsMJNQ8UAAEGx
CiZDxgAAQbFR7UPHAABBsZmjQ8gAAEGx4UhDyQAAQbIo3EPKAABBsnBeQ8sAAEGyt89DzAAAQbL/
L0PNAABBs0Z+Q84AAEGzjbtDzwAAQbPU50PQAABBtBwCQ9EAAEG0YwxD0gAAQbSqBEPTAABBtPDr
Q9QAAEG1N8BD1QAAQbV+hUPWAABBtcU4Q9cAAEG2C9lD2AAAQbZSakPZAABBtpjpQ9oAAEG231ZD
2wAAQbclskPcAABBt2v9Q90AAEG3sjdD3gAAQbf4X0PfAABBuD51Q+AAAEG4hHpD4QAAQbjKbkPi
AABBuRBRQ+MAAEG5ViJD5AAAQbmb4UPlAABBueGPQ+YAAEG6JyxD5wAAQbpst0PoAABBurIwQ+kA
AEG695lD6gAAQbs870PrAABBu4I1Q+wAAEG7x2hD7QAAQbwMi0PuAABBvFGbQ+8AAEG8lptD8AAA
QbzbiUPxAABBvSBlQ/IAAEG9ZTBD8wAAQb2p6UP0AABBve6QQ/UAAEG+MydD9gAAQb53q0P3AABB
vrweQ/gAAEG/AIBD+QAAQb9E0EP6AABBv4kOQ/sAAEG/zTtD/AAAQcARVkP9AABBwFVgQ/4AAEHA
mVhD/wAAQcDdP0QAAABBwSEURACAAEHBZNhEAQAAQcGoiUQBgABBwewqRAIAAEHCL7hEAoAAQcJz
NkQDAABBwrahRAOAAEHC+ftEBAAAQcM9REQEgABBw4B6RAUAAEHDw59EBYAAQcQGs0QGAABBxEm1
RAaAAEHEjKVEBwAAQcTPhEQHgABBxRJRRAgAAEHFVQ1ECIAAQcWXt0QJAABBxdpPRAmAAEHGHNZE
CgAAQcZfS0QKgABBxqGuRAsAAEHG5ABEC4AAQccmQUQMAABBx2hvRAyAAEHHqoxEDQAAQcfsmEQN
gABByC6SRA4AAEHIcHpEDoAAQciyUEQPAABByPQVRA+AAEHJNclEEAAAQcl3akQQgABBybj6RBEA
AEHJ+nlEEYAAQco75kQSAABByn1BRBKAAEHKvotEEwAAQcr/w0QTgABBy0DpRBQAAEHLgf5EFIAA
QcvDAUQVAABBzAPzRBWAAEHMRNNEFgAAQcyFoUQWgABBzMZeRBcAAEHNBwlEF4AAQc1Ho0QYAABB
zYgrRBiAAEHNyKFEGQAAQc4JBkQZgABBzklZRBoAAEHOiZtEGoAAQc7Jy0QbAABBzwnpRBuAAEHP
SfZEHAAAQc+J8UQcgABBz8nbRB0AAEHQCbNEHYAAQdBJekQeAABB0IkvRB6AAEHQyNJEHwAAQdEI
ZEQfgABB0UfkRCAAAEHRh1NEIIAAQdHGsEQhAABB0gX8RCGAAEHSRTZEIgAAQdKEXkQigABB0sN1
RCMAAEHTAnpEI4AAQdNBbkQkAABB04BRRCSAAEHTvyJEJQAAQdP94UQlgABB1DyPRCYAAEHUeytE
JoAAQdS5tkQnAABB1PgvRCeAAEHVNpdEKAAAQdV07UQogABB1bMyRCkAAEHV8WVEKYAAQdYvh0Qq
AABB1m2XRCqAAEHWq5ZEKwAAQdbpg0QrgABB1ydfRCwAAEHXZSpELIAAQdei40QtAABB1+CKRC2A
AEHYHiBELgAAQdhbpUQugABB2JkYRC8AAEHY1npEL4AAQdkTykQwAABB2VEJRDCAAEHZjjdEMQAA
QdnLU0QxgABB2gheRDIAAEHaRVdEMoAAQdqCP0QzAABB2r8VRDOAAEHa+9tENAAAQds4jkQ0gABB
23UxRDUAAEHbscJENYAAQdvuQkQ2AABB3CqwRDaAAEHcZw1ENwAAQdyjWUQ3gABB3N+TRDgAAEHd
G7xEOIAAQd1X1EQ5AABB3ZPaRDmAAEHdz9BEOgAAQd4Ls0Q6gABB3keGRDsAAEHeg0dEO4AAQd6+
90Q8AABB3vqWRDyAAEHfNiREPQAAQd9xoEQ9gABB360LRD4AAEHf6GVEPoAAQeAjrUQ/AABB4F7k
RD+AAEHgmgtEQAAAQeDVH0RAgABB4RAjREEAAEHhSxZEQYAAQeGF90RCAABB4cDHREKAAEHh+4ZE
QwAAQeI2NERDgABB4nDRREQAAEHiq1xERIAAQeLl10RFAABB4yBAREWAAEHjWphERgAAQeOU30RG
gABB488VREcAAEHkCTpER4AAQeRDTURIAABB5H1QREiAAEHkt0JESQAAQeTxIkRJgABB5SryREoA
AEHlZLBESoAAQeWeXkRLAABB5df6REuAAEHmEYVETAAAQeZLAERMgABB5oRpRE0AAEHmvcJETYAA
Qeb3CUROAABB5zA/RE6AAEHnaWVETwAAQeeieURPgABB59t9RFAAAEHoFHBEUIAAQehNUURRAABB
6IYiRFGAAEHovuJEUgAAQej3kURSgABB6TAvRFMAAEHpaLxEU4AAQemhOURUAABB6dmkRFSAAEHq
Ef9EVQAAQepKSURVgABB6oKBRFYAAEHquqpEVoAAQerywURXAABB6yrHRFeAAEHrYr1EWAAAQeua
okRYgABB69J2RFkAAEHsCjpEWYAAQexB7ERaAABB7HmORFqAAEHssSBEWwAAQezooERbgABB7SAQ
RFwAAEHtV29EXIAAQe2OvURdAABB7cX7RF2AAEHt/ShEXgAAQe40RERegABB7mtQRF8AAEHuoktE
X4AAQe7ZNURgAABB7xAPRGCAAEHvRtlEYQAAQe99kURhgABB77Q5RGIAAEHv6tFEYoAAQfAhWERj
AABB8FfORGOAAEHwjjREZAAAQfDEiURkgABB8PrORGUAAEHxMQJEZYAAQfFnJkRmAABB8Z05RGaA
AEHx0zxEZwAAQfIJLkRngABB8j8QRGgAAEHydOFEaIAAQfKqokRpAABB8uBTRGmAAEHzFfNEagAA
QfNLg0RqgABB84ECRGsAAEHztnFEa4AAQfPr0ERsAABB9CEeRGyAAEH0VlxEbQAAQfSLikRtgABB
9MCnRG4AAEH09bREboAAQfUqsERvAABB9V+dRG+AAEH1lHlEcAAAQfXJRURwgABB9f4ARHEAAEH2
MqxEcYAAQfZnR0RyAABB9pvSRHKAAEH20E1EcwAAQfcEt0RzgABB9zkRRHQAAEH3bVxEdIAAQfeh
lkR1AABB99XARHWAAEH4CdlEdgAAQfg940R2gABB+HHdRHcAAEH4pcZEd4AAQfjZn0R4AABB+Q1p
RHiAAEH5QSJEeQAAQfl0y0R5gABB+ahkRHoAAEH52+1EeoAAQfoPZkR7AABB+kLQRHuAAEH6dilE
fAAAQfqpckR8gABB+tyrRH0AAEH7D9REfYAAQftC7kR+AABB+3X3RH6AAEH7qPBEfwAAQfvb2kR/
gABB/A60RIAAAEH8QX1EgEAAQfx0N0SAgABB/KbiRIDAAEH82XxEgQAAQf0MBkSBQABB/T6BRIGA
AEH9cOxEgcAAQf2jR0SCAABB/dWSRIJAAEH+B85EgoAAQf45+USCwABB/mwVRIMAAEH+niJEg0AA
Qf7QHkSDgABB/wILRIPAAEH/M+hEhAAAQf9ltkSEQABB/5d0RISAAEH/ySJEhMAAQf/6wUSFAABC
ABYoRIVAAEIALuhEhYAAQgBHn0SFwABCAGBQRIYAAEIAePhEhkAAQgCRmESGgABCAKoxRIbAAEIA
wsJEhwAAQgDbS0SHQABCAPPNRIeAAEIBDEdEh8AAQgEkuUSIAABCAT0jRIhAAEIBVYVEiIAAQgFt
4ESIwABCAYYzRIkAAEIBnn9EiUAAQgG2w0SJgABCAc7/RInAAEIB5zNEigAAQgH/YESKQABCAheF
RIqAAEICL6JEisAAQgJHuESLAABCAl/GRItAAEICd8xEi4AAQgKPy0SLwABCAqfCRIwAAEICv7FE
jEAAQgLXmUSMgABCAu95RIzAAEIDB1JEjQAAQgMfI0SNQABCAzbsRI2AAEIDTq5EjcAAQgNmaUSO
AABCA34bRI5AAEIDlcZEjoAAQgOtakSOwABCA8UGRI8AAEID3JtEj0AAQgP0J0SPgABCBAutRI/A
AEIEIytEkAAAQgQ6oUSQQABCBFIQRJCAAEIEaXdEkMAAQgSA10SRAABCBJgwRJFAAEIEr4BEkYAA
QgTGykSRwABCBN4MRJIAAEIE9UZEkkAAQgUMeUSSgABCBSOlRJLAAEIFOslEkwAAQgVR5kSTQABC
BWj7RJOAAEIFgAlEk8AAQgWXD0SUAABCBa4ORJRAAEIFxQZElIAAQgXb9kSUwABCBfLfRJUAAEIG
CcBElUAAQgYgmkSVgABCBjdtRJXAAEIGTjhElgAAQgZk/ESWQABCBnu5RJaAAEIGkm5ElsAAQgap
HESXAABCBr/DRJdAAEIG1mJEl4AAQgbs+kSXwABCBwOLRJgAAEIHGhREmEAAQgcwlkSYgABCB0cR
RJjAAEIHXYVEmQAAQgdz8USZQABCB4pWRJmAAEIHoLREmcAAQge3CkSaAABCB81aRJpAAEIH46JE
moAAQgf540SawABCCBAcRJsAAEIIJk9Em0AAQgg8ekSbgABCCFKeRJvAAEIIaLtEnAAAQgh+0ESc
QABCCJTfRJyAAEIIquZEnMAAQgjA5kSdAABCCNbfRJ1AAEII7NFEnYAAQgkCu0SdwABCCRifRJ4A
AEIJLntEnkAAQglEUESegABCCVoeRJ7AAEIJb+VEnwAAQgmFpUSfQABCCZteRJ+AAEIJsRBEn8AA
QgnGukSgAABCCdxeRKBAAEIJ8fpEoIAAQgoHkESgwABCCh0eRKEAAEIKMqZEoUAAQgpIJkShgABC
Cl2fRKHAAEIKcxFEogAAQgqIfUSiQABCCp3hRKKAAEIKsz5EosAAQgrIlESjAABCCt3kRKNAAEIK
8yxEo4AAQgsIbUSjwABCCx2nRKQAAEILMttEpEAAQgtIB0SkgABCC10tRKTAAEILcktEpQAAQguH
Y0SlQABCC5xzRKWAAEILsX1EpcAAQgvGgESmAABCC9t8RKZAAEIL8HFEpoAAQgwFX0SmwABCDBpG
RKcAAEIMLydEp0AAQgxEAESngABCDFjTRKfAAEIMbZ5EqAAAQgyCY0SoQABCDJchRKiAAEIMq9lE
qMAAQgzAiUSpAABCDNUzRKlAAEIM6dZEqYAAQgz+ckSpwABCDRMHRKoAAEINJ5VEqkAAQg08HUSq
gABCDVCeRKrAAEINZRhEqwAAQg15i0SrQABCDY34RKuAAEINol1Eq8AAQg22vESsAABCDcsVRKxA
AEIN32ZErIAAQg3zsUSswABCDgf1RK0AAEIOHDNErUAAQg4wakStgABCDkSaRK3AAEIOWMNErgAA
Qg5s5kSuQABCDoECRK6AAEIOlRdErsAAQg6pJkSvAABCDr0uRK9AAEIO0TBEr4AAQg7lKkSvwABC
DvkeRLAAAEIPDQxEsEAAQg8g80SwgABCDzTTRLDAAEIPSK1EsQAAQg9cgESxQABCD3BNRLGAAEIP
hBNEscAAQg+X0kSyAABCD6uLRLJAAEIPvz1EsoAAQg/S6USywABCD+aORLMAAEIP+i1Es0AAQhAN
xUSzgABCECFWRLPAAEIQNOJEtAAAQhBIZkS0QABCEFvkRLSAAEIQb1xEtMAAQhCCzUS1AABCEJY3
RLVAAEIQqZxEtYAAQhC8+US1wABCENBQRLYAAEIQ46FEtkAAQhD27ES2gABCEQovRLbAAEIRHW1E
twAAQhEwpES3QABCEUPVRLeAAEIRVv9Et8AAQhFqI0S4AABCEX1ARLhAAEIRkFdEuIAAQhGjaES4
wABCEbZyRLkAAEIRyXZEuUAAQhHcc0S5gABCEe9rRLnAAEISAltEugAAQhIVRkS6QABCEigqRLqA
AEISOwhEusAAQhJN30S7AABCEmCxRLtAAEISc3xEu4AAQhKGQES7wABCEpj+RLwAAEISq7dEvEAA
QhK+aES8gABCEtEURLzAAEIS47lEvQAAQhL2WES9QABCEwjxRL2AAEITG4NEvcAAQhMuD0S+AABC
E0CWRL5AAEITUxVEvoAAQhNlj0S+wABCE3gCRL8AAEITinBEv0AAQhOc10S/gABCE683RL/AAEIT
wZJEwAAAQhPT5kTAQABCE+Y1RMCAAEIT+H1EwMAAQhQKv0TBAABCFBz7RMFAAEIULzBEwYAAQhRB
YETBwABCFFOKRMIAAEIUZa1EwkAAQhR3ykTCgABCFInhRMLAAEIUm/JEwwAAQhSt/UTDQABCFMAC
RMOAAEIU0gFEw8AAQhTj+kTEAABCFPXsRMRAAEIVB9lExIAAQhUZwETEwABCFSugRMUAAEIVPXtE
xUAAQhVPT0TFgABCFWEeRMXAAEIVcuZExgAAQhWEqETGQABCFZZlRMaAAEIVqBtExsAAQhW5zETH
AABCFct2RMdAAEIV3RtEx4AAQhXuuUTHwABCFgBSRMgAAEIWEeVEyEAAQhYjcUTIgABCFjT4RMjA
AEIWRnlEyQAAQhZX9ETJQABCFmlpRMmAAEIWethEycAAQhaMQUTKAABCFp2lRMpAAEIWrwJEyoAA
QhbAWkTKwABCFtGrRMsAAEIW4vdEy0AAQhb0PUTLgABCFwV9RMvAAEIXFrdEzAAAQhcn7ETMQABC
FzkaRMyAAEIXSkNEzMAAQhdbZkTNAABCF2yDRM1AAEIXfZpEzYAAQheOrETNwABCF5+3RM4AAEIX
sL1EzkAAQhfBvkTOgABCF9K4RM7AAEIX46xEzwAAQhf0m0TPQABCGAWERM+AAEIYFmhEz8AAQhgn
RUTQAABCGDgdRNBAAEIYSO9E0IAAQhhZvETQwABCGGqCRNEAAEIYe0NE0UAAQhiL/0TRgABCGJy0
RNHAAEIYrWRE0gAAQhi+D0TSQABCGM6zRNKAAEIY31JE0sAAQhjv60TTAABCGQB/RNNAAEIZEQ1E
04AAQhkhlUTTwABCGTIYRNQAAEIZQpVE1EAAQhlTDETUgABCGWN+RNTAAEIZc+tE1QAAQhmEUUTV
QABCGZSyRNWAAEIZpQ5E1cAAQhm1ZETWAABCGcW0RNZAAEIZ1f9E1oAAQhnmRETWwABCGfaDRNcA
AEIaBr5E10AAQhoW8kTXgABCGichRNfAAEIaN0tE2AAAQhpHb0TYQABCGleNRNiAAEIaZ6ZE2MAA
Qhp3ukTZAABCGofHRNlAAEIal9BE2YAAQhqn00TZwABCGrfRRNoAAEIax8lE2kAAQhrXu0TagABC
GueoRNrAAEIa95BE2wAAQhsHckTbQABCGxdPRNuAAEIbJydE28AAQhs2+UTcAABCG0bFRNxAAEIb
VoxE3IAAQhtmTkTcwABCG3YKRN0AAEIbhcFE3UAAQhuVc0TdgABCG6UfRN3AAEIbtMZE3gAAQhvE
aETeQABCG9QERN6AAEIb45tE3sAAQhvzLETfAABCHAK4RN9AAEIcEj9E34AAQhwhwETfwABCHDE9
ROAAAEIcQLNE4EAAQhxQJUTggABCHF+RRODAAEIcbvhE4QAAQhx+WkThQABCHI22ROGAAEIcnQ1E
4cAAQhysX0TiAABCHLusROJAAEIcyvNE4oAAQhzaNUTiwABCHOlyROMAAEIc+KpE40AAQh0H3ETj
gABCHRcJROPAAEIdJjFE5AAAQh01VETkQABCHURyROSAAEIdU4pE5MAAQh1inUTlAABCHXGrROVA
AEIdgLRE5YAAQh2PuETlwABCHZ62ROYAAEIdrbBE5kAAQh28pETmgABCHcuTRObAAEId2n1E5wAA
Qh3pYkTnQABCHfhBROeAAEIeBxxE58AAQh4V8UToAABCHiTBROhAAEIeM41E6IAAQh5CU0TowABC
HlEUROkAAEIeX9BE6UAAQh5uh0TpgABCHn04ROnAAEIei+VE6gAAQh6ajUTqQABCHqkwROqAAEIe
t81E6sAAQh7GZkTrAABCHtT5ROtAAEIe44hE64AAQh7yEUTrwABCHwCWROwAAEIfDxVE7EAAQh8d
kETsgABCHywFROzAAEIfOnZE7QAAQh9I4UTtQABCH1dIRO2AAEIfZalE7cAAQh90BkTuAABCH4Je
RO5AAEIfkLBE7oAAQh+e/kTuwABCH61HRO8AAEIfu4tE70AAQh/JykTvgABCH9gERO/AAEIf5jlE
8AAAQh/0aUTwQABCIAKURPCAAEIgELtE8MAAQiAe3ETxAABCICz5RPFAAEIgOxFE8YAAQiBJJETx
wABCIFcyRPIAAEIgZTtE8kAAQiBzP0TygABCIIE/RPLAAEIgjzlE8wAAQiCdL0TzQABCIKsgRPOA
AEIguQxE88AAQiDG9ET0AABCINTWRPRAAEIg4rRE9IAAQiDwjUT0wABCIP5hRPUAAEIhDDBE9UAA
QiEZ+0T1gABCISfBRPXAAEIhNYJE9gAAQiFDPkT2QABCIVD2RPaAAEIhXqhE9sAAQiFsVkT3AABC
IXoARPdAAEIhh6RE94AAQiGVRET3wABCIaLfRPgAAEIhsHZE+EAAQiG+B0T4gABCIcuURPjAAEIh
2RxE+QAAQiHmoET5QABCIfQfRPmAAEIiAZlE+cAAQiIPD0T6AABCIhyA</set>
      <set id="src_13" fmt="ptset">AAAABnNyY18xMwAAAAAAAAACAAAD6EAAAABCSAAAQIAAAEI/2opAwAAAQjk8pkEAAABCM++8QSAA
AEIvv69BQAAAQix7nUFgAABCKfclQYAAAEIoC2tBkAAAQiaXjkGgAABCJYCPQbAAAEIksMVBwAAA
QiQXJkHQAABCI6Z6QeAAAEIjVJ1B8AAAQiMZ2UIAAABCIvBZQggAAEIi07lCEAAAQiLAskIYAABC
IrTNQiAAAEIirjVCKAAAQiKrjUIwAABCIqvRQjgAAEIirj9CQAAAQiKySEJIAABCIreBQlAAAEIi
vZxCWAAAQiLEXkJgAABCIsubQmgAAEIi0zRCcAAAQiLbEEJ4AABCIuMdQoAAAEIi609ChAAAQiLz
nUKIAABCIvv9QowAAEIjBG1CkAAAQiMM50KUAABCIxVoQpgAAEIjHe9CnAAAQiMmekKgAABCIy8I
QqQAAEIjN5dCqAAAQiNAKEKsAABCI0i5QrAAAEIjUUpCtAAAQiNZ3EK4AABCI2JuQrwAAEIjav9C
wAAAQiNzkELEAABCI3whQsgAAEIjhLFCzAAAQiONQELQAABCI5XPQtQAAEIjnl1C2AAAQiOm60Lc
AABCI694QuAAAEIjuARC5AAAQiPAkELoAABCI8kbQuwAAEIj0aVC8AAAQiPaLkL0AABCI+K3QvgA
AEIj6z9C/AAAQiPzx0MAAABCI/xNQwIAAEIkBNNDBAAAQiQNWEMGAABCJBXdQwgAAEIkHmBDCgAA
QiQm40MMAABCJC9lQw4AAEIkN+dDEAAAQiRAZ0MSAABCJEjnQxQAAEIkUWZDFgAAQiRZ5EMYAABC
JGJiQxoAAEIkat5DHAAAQiRzWkMeAABCJHvVQyAAAEIkhFBDIgAAQiSMyUMkAABCJJVCQyYAAEIk
nbpDKAAAQiSmMUMqAABCJK6nQywAAEIktxxDLgAAQiS/kUMwAABCJMgFQzIAAEIk0HdDNAAAQiTY
6UM2AABCJOFbQzgAAEIk6ctDOgAAQiTyOkM8AABCJPqpQz4AAEIlAxdDQAAAQiULhENCAABCJRPw
Q0QAAEIlHFtDRgAAQiUkxUNIAABCJS0uQ0oAAEIlNZdDTAAAQiU9/kNOAABCJUZlQ1AAAEIlTstD
UgAAQiVXMENUAABCJV+UQ1YAAEIlZ/dDWAAAQiVwWUNaAABCJXi6Q1wAAEIlgRpDXgAAQiWJekNg
AABCJZHYQ2IAAEIlmjZDZAAAQiWikkNmAABCJaruQ2gAAEIls0lDagAAQiW7okNsAABCJcP7Q24A
AEIlzFNDcAAAQiXUqkNyAABCJd0AQ3QAAEIl5VVDdgAAQiXtqUN4AABCJfX8Q3oAAEIl/k5DfAAA
QiYGn0N+AABCJg7vQ4AAAEImFz5DgQAAQiYfjEOCAABCJifZQ4MAAEImMCZDhAAAQiY4cUOFAABC
JkC7Q4YAAEImSQRDhwAAQiZRTEOIAABCJlmTQ4kAAEImYdlDigAAQiZqHkOLAABCJnJiQ4wAAEIm
eqVDjQAAQiaC50OOAABCJosoQ48AAEImk2hDkAAAQiabp0ORAABCJqPlQ5IAAEImrCFDkwAAQia0
XUOUAABCJryYQ5UAAEImxNJDlgAAQibNCkOXAABCJtVCQ5gAAEIm3XhDmQAAQiblrUOaAABCJu3i
Q5sAAEIm9hVDnAAAQib+R0OdAABCJwZ4Q54AAEInDqhDnwAAQicW10OgAABCJx8FQ6EAAEInJzJD
ogAAQicvXUOjAABCJzeIQ6QAAEInP7FDpQAAQidH2kOmAABCJ1ABQ6cAAEInWCdDqAAAQidgTEOp
AABCJ2hwQ6oAAEIncJNDqwAAQid4tEOsAABCJ4DVQ60AAEIniPRDrgAAQieRE0OvAABCJ5kwQ7AA
AEInoUxDsQAAQiepZ0OyAABCJ7GBQ7MAAEInuZlDtAAAQifBsUO1AABCJ8nHQ7YAAEIn0dxDtwAA
QifZ8EO4AABCJ+IDQ7kAAEIn6hVDugAAQifyJkO7AABCJ/o1Q7wAAEIoAkNDvQAAQigKUEO+AABC
KBJcQ78AAEIoGmdDwAAAQigicUPBAABCKCp5Q8IAAEIoMoBDwwAAQig6hkPEAABCKEKLQ8UAAEIo
So9DxgAAQihSkUPHAABCKFqTQ8gAAEIoYpNDyQAAQihqkkPKAABCKHKPQ8sAAEIoeoxDzAAAQiiC
h0PNAABCKIqBQ84AAEIoknpDzwAAQiiackPQAABCKKJoQ9EAAEIoql1D0gAAQiiyUkPTAABCKLpE
Q9QAAEIowjZD1QAAQijKJkPWAABCKNIWQ9cAAEIo2gND2AAAQijh8EPZAABCKOncQ9oAAEIo8cZD
2wAAQij5r0PcAABCKQGXQ90AAEIpCX1D3gAAQikRYkPfAABCKRlGQ+AAAEIpISlD4QAAQikpC0Pi
AABCKTDrQ+MAAEIpOMpD5AAAQilAqEPlAABCKUiEQ+YAAEIpUGBD5wAAQilYOkPoAABCKWATQ+kA
AEIpZ+pD6gAAQilvwEPrAABCKXeVQ+wAAEIpf2lD7QAAQimHO0PuAABCKY8MQ+8AAEIpltxD8AAA
Qimeq0PxAABCKaZ4Q/IAAEIprkRD8wAAQim2D0P0AABCKb3YQ/UAAEIpxaFD9gAAQinNaEP3AABC
KdUtQ/gAAEIp3PFD+QAAQinktEP6AABCKex2Q/sAAEIp9DdD/AAAQin79kP9AABCKgO0Q/4AAEIq
C3BD/wAAQioTK0QAAABCKhrlRACAAEIqIp5EAQAAQioqVUQBgABCKjILRAIAAEIqOcBEAoAAQipB
c0QDAABCKkklRAOAAEIqUNZEBAAAQipYhUQEgABCKmAzRAUAAEIqZ+BEBYAAQipvjEQGAABCKnc2
RAaAAEIqft9EBwAAQiqGhkQHgABCKo4sRAgAAEIqldFECIAAQiqddEQJAABCKqUXRAmAAEIqrLdE
CgAAQiq0V0QKgABCKrv1RAsAAEIqw5JEC4AAQirLLUQMAABCKtLHRAyAAEIq2mBEDQAAQirh+EQN
gABCKumORA4AAEIq8SJEDoAAQir4tkQPAABCKwBIRA+AAEIrB9hEEAAAQisPaEQQgABCKxb2RBEA
AEIrHoJEEYAAQismDkQSAABCKy2YRBKAAEIrNSBEEwAAQis8p0QTgABCK0QtRBQAAEIrS7FEFIAA
QitTNUQVAABCK1q2RBWAAEIrYjdEFgAAQitptkQWgABCK3EzRBcAAEIreK9EF4AAQiuAKkQYAABC
K4ekRBiAAEIrjxxEGQAAQiuWk0QZgABCK54IRBoAAEIrpXxEGoAAQius70QbAABCK7RgRBuAAEIr
u9BEHAAAQivDPkQcgABCK8qrRB0AAEIr0hdEHYAAQivZgUQeAABCK+DqRB6AAEIr6FJEHwAAQivv
uEQfgABCK/cdRCAAAEIr/oBEIIAAQiwF4kQhAABCLA1DRCGAAEIsFKJEIgAAQiwcAEQigABCLCNc
RCMAAEIsKrdEI4AAQiwyEUQkAABCLDlpRCSAAEIsQMBEJQAAQixIFUQlgABCLE9pRCYAAEIsVrxE
JoAAQixeDUQnAABCLGVdRCeAAEIsbKtEKAAAQixz+EQogABCLHtERCkAAEIsgo5EKYAAQiyJ10Qq
AABCLJEeRCqAAEIsmGREKwAAQiyfqUQrgABCLKbsRCwAAEIsri5ELIAAQiy1bkQtAABCLLytRC2A
AEIsw+pELgAAQizLJkQugABCLNJhRC8AAEIs2ZpEL4AAQizg0kQwAABCLOgIRDCAAEIs7z1EMQAA
Qiz2cUQxgABCLP2jRDIAAEItBNREMoAAQi0MA0QzAABCLRMxRDOAAEItGl1ENAAAQi0hiEQ0gABC
LSiyRDUAAEItL9pENYAAQi03AUQ2AABCLT4mRDaAAEItRUpENwAAQi1MbEQ3gABCLVONRDgAAEIt
Wq1EOIAAQi1hy0Q5AABCLWjoRDmAAEItcANEOgAAQi13HUQ6gABCLX42RDsAAEIthU1EO4AAQi2M
YkQ8AABCLZN2RDyAAEItmolEPQAAQi2hmkQ9gABCLaiqRD4AAEItr7lEPoAAQi22xkQ/AABCLb3R
RD+AAEItxNtEQAAAQi3L5ERAgABCLdLrREEAAEIt2fFEQYAAQi3g9URCAABCLef4REKAAEIt7vpE
QwAAQi31+kRDgABCLfz4REQAAEIuA/VERIAAQi4K8URFAABCLhHrREWAAEIuGORERgAAQi4f20RG
gABCLibRREcAAEIuLcZER4AAQi40uURIAABCLjuqREiAAEIuQppESQAAQi5JiURJgABCLlB2REoA
AEIuV2JESoAAQi5eTURLAABCLmU1REuAAEIubB1ETAAAQi5zA0RMgABCLnnnRE0AAEIugMtETYAA
Qi6HrEROAABCLo6MRE6AAEIulWtETwAAQi6cSURPgABCLqMkRFAAAEIuqf9EUIAAQi6w2ERRAABC
LrevRFGAAEIuvoVEUgAAQi7FWkRSgABCLswtRFMAAEIu0v9EU4AAQi7Zz0RUAABCLuCeRFSAAEIu
52tEVQAAQi7uN0RVgABCLvUCRFYAAEIu+8tEVoAAQi8CkkRXAABCLwlYRFeAAEIvEB1EWAAAQi8W
4ERYgABCLx2iRFkAAEIvJGJEWYAAQi8rIURaAABCLzHeRFqAAEIvOJpEWwAAQi8/VURbgABCL0YO
RFwAAEIvTMVEXIAAQi9Te0RdAABCL1owRF2AAEIvYONEXgAAQi9nlURegABCL25FRF8AAEIvdPRE
X4AAQi97oURgAABCL4JNRGCAAEIviPhEYQAAQi+PoURhgABCL5ZIRGIAAEIvnO5EYoAAQi+jk0Rj
AABCL6o2RGOAAEIvsNhEZAAAQi+3eERkgABCL74XRGUAAEIvxLREZYAAQi/LUERmAABCL9HrRGaA
AEIv2IREZwAAQi/fG0RngABCL+WxRGgAAEIv7EZEaIAAQi/y2URpAABCL/lrRGmAAEIv//tEagAA
QjAGikRqgABCMA0XRGsAAEIwE6NEa4AAQjAaLkRsAABCMCC3RGyAAEIwJz5EbQAAQjAtxERtgABC
MDRJRG4AAEIwOsxEboAAQjBBTkRvAABCMEfORG+AAEIwTk1EcAAAQjBUykRwgABCMFtGRHEAAEIw
YcBEcYAAQjBoOURyAABCMG6xRHKAAEIwdSdEcwAAQjB7m0RzgABCMIIPRHQAAEIwiIBEdIAAQjCO
8UR1AABCMJVfRHWAAEIwm81EdgAAQjCiOUR2gABCMKijRHcAAEIwrwxEd4AAQjC1c0R4AABCMLva
RHiAAEIwwj5EeQAAQjDIoUR5gABCMM8DRHoAAEIw1WNEeoAAQjDbwkR7AABCMOIgRHuAAEIw6HtE
fAAAQjDu1kR8gABCMPUvRH0AAEIw+4ZEfYAAQjEB3UR+AABCMQgxRH6AAEIxDoREfwAAQjEU1kR/
gABCMRsnRIAAAEIxIXVEgEAAQjEnw0SAgABCMS4PRIDAAEIxNFlEgQAAQjE6okSBQABCMUDqRIGA
AEIxRzBEgcAAQjFNdUSCAABCMVO4RIJAAEIxWfpEgoAAQjFgOkSCwABCMWZ5RIMAAEIxbLdEg0AA
QjFy80SDgABCMXktRIPAAEIxf2dEhAAAQjGFnkSEQABCMYvVRISAAEIxkglEhMAAQjGYPUSFAABC
MZ5vRIVAAEIxpJ9EhYAAQjGqzkSFwABCMbD8RIYAAEIxtyhEhkAAQjG9U0SGgABCMcN8RIbAAEIx
yaREhwAAQjHPykSHQABCMdXvRIeAAEIx3BNEh8AAQjHiNUSIAABCMehWRIhAAEIx7nVEiIAAQjH0
k0SIwABCMfqvRIkAAEIyAMpEiUAAQjIG40SJgABCMgz7RInAAEIyExJEigAAQjIZJ0SKQABCMh87
RIqAAEIyJU1EisAAQjIrXkSLAABCMjFtRItAAEIyN3tEi4AAQjI9iESLwABCMkOTRIwAAEIySZ1E
jEAAQjJPpUSMgABCMlWsRIzAAEIyW7FEjQAAQjJhtUSNQABCMme4RI2AAEIybblEjcAAQjJzuESO
AABCMnm3RI5AAEIyf7NEjoAAQjKFr0SOwABCMoupRI8AAEIykaFEj0AAQjKXmESPgABCMp2ORI/A
AEIyo4JEkAAAQjKpdUSQQABCMq9nRJCAAEIytVdEkMAAQjK7RUSRAABCMsEyRJFAAEIyxx5EkYAA
QjLNCESRwABCMtLxRJIAAEIy2NlEkkAAQjLev0SSgABCMuSjRJLAAEIy6oZEkwAAQjLwaESTQABC
MvZJRJOAAEIy/CdEk8AAQjMCBUSUAABCMwfhRJRAAEIzDbxElIAAQjMTlUSUwABCMxltRJUAAEIz
H0NElUAAQjMlGESVgABCMyrsRJXAAEIzML5ElgAAQjM2j0SWQABCMzxeRJaAAEIzQixElsAAQjNH
+USXAABCM03ERJdAAEIzU45El4AAQjNZVkSXwABCM18dRJgAAEIzZONEmEAAQjNqp0SYgABCM3Bp
RJjAAEIzditEmQAAQjN760SZQABCM4GpRJmAAEIzh2ZEmcAAQjONIkSaAABCM5LcRJpAAEIzmJVE
moAAQjOeTESawABCM6QCRJsAAEIzqbdEm0AAQjOvakSbgABCM7UcRJvAAEIzus1EnAAAQjPAfESc
QABCM8YqRJyAAEIzy9ZEnMAAQjPRgUSdAABCM9cqRJ1AAEIz3NJEnYAAQjPieUSdwABCM+geRJ4A
AEIz7cJEnkAAQjPzZUSegABCM/kGRJ7AAEIz/qZEnwAAQjQERESfQABCNAnhRJ+AAEI0D31En8AA
QjQVF0SgAABCNBqwRKBAAEI0IEdEoIAAQjQl3USgwABCNCtyRKEAAEI0MQVEoUAAQjQ2l0ShgABC
NDwnRKHAAEI0QbZEogAAQjRHRESiQABCNEzRRKKAAEI0UltEosAAQjRX5USjAABCNF1tRKNAAEI0
YvREo4AAQjRoekSjwABCNG3+RKQAAEI0c4BEpEAAQjR5AkSkgABCNH6CRKTAAEI0hABEpQAAQjSJ
fUSlQABCNI75RKWAAEI0lHREpcAAQjSZ7USmAABCNJ9lRKZAAEI0pNtEpoAAQjSqUESmwABCNK/D
RKcAAEI0tTZEp0AAQjS6p0SngABCNMAWRKfAAEI0xYREqAAAQjTK8USoQABCNNBcRKiAAEI01cdE
qMAAQjTbL0SpAABCNOCXRKlAAEI05f1EqYAAQjTrYUSpwABCNPDERKoAAEI09iZEqkAAQjT7h0Sq
gABCNQDmRKrAAEI1BkREqwAAQjULoESrQABCNRD7RKuAAEI1FlVEq8AAQjUbrkSsAABCNSEFRKxA
AEI1JlpErIAAQjUrr0SswABCNTECRK0AAEI1NlNErUAAQjU7pEStgABCNUDzRK3AAEI1RkBErgAA
QjVLjESuQABCNVDXRK6AAEI1ViFErsAAQjVbaUSvAABCNWCwRK9AAEI1ZfZEr4AAQjVrOkSvwABC
NXB9RLAAAEI1db5EsEAAQjV6/kSwgABCNYA9RLDAAEI1hXtEsQAAQjWKt0SxQABCNY/yRLGAAEI1
lStEscAAQjWaY0SyAABCNZ+aRLJAAEI1pNBEsoAAQjWqBESywABCNa83RLMAAEI1tGhEs0AAQjW5
mESzgABCNb7HRLPAAEI1w/VEtAAAQjXJIUS0QABCNc5MRLSAAEI103VEtMAAQjXYnkS1AABCNd3F
RLVAAEI14upEtYAAQjXoDkS1wABCNe0xRLYAAEI18lNEtkAAQjX3c0S2gABCNfySRLbAAEI2AbBE
twAAQjYGzES3QABCNgvnRLeAAEI2EQFEt8AAQjYWGUS4AABCNhswRLhAAEI2IEZEuIAAQjYlW0S4
wABCNipuRLkAAEI2L4BEuUAAQjY0kES5gABCNjmfRLnAAEI2Pq1EugAAQjZDukS6QABCNkjFRLqA
AEI2Tc9EusAAQjZS2ES7AABCNlffRLtAAEI2XOVEu4AAQjZh6kS7wABCNmbuRLwAAEI2a/BEvEAA
QjZw8US8gABCNnXwRLzAAEI2eu5EvQAAQjZ/60S9QABCNoTnRL2AAEI2ieJEvcAAQjaO20S+AABC
NpPSRL5AAEI2mMlEvoAAQjadvkS+wABCNqKyRL8AAEI2p6VEv0AAQjaslkS/gABCNrGGRL/AAEI2
tnVEwAAAQja7Y0TAQABCNsBPRMCAAEI2xTpEwMAAQjbKI0TBAABCNs8MRMFAAEI20/NEwYAAQjbY
2UTBwABCNt29RMIAAEI24qBEwkAAQjbngkTCgABCNuxjRMLAAEI28UJEwwAAQjb2IUTDQABCNvr9
RMOAAEI2/9lEw8AAQjcEs0TEAABCNwmMRMRAAEI3DmRExIAAQjcTO0TEwABCNxgQRMUAAEI3HORE
xUAAQjcht0TFgABCNyaIRMXAAEI3K1hExgAAQjcwJ0TGQABCNzT1RMaAAEI3OcFExsAAQjc+jETH
AABCN0NWRMdAAEI3SB9Ex4AAQjdM5kTHwABCN1GsRMgAAEI3VnFEyEAAQjdbNUTIgABCN1/3RMjA
AEI3ZLhEyQAAQjdpeETJQABCN242RMmAAEI3cvREycAAQjd3sETKAABCN3xqRMpAAEI3gSREyoAA
QjeF3ETKwABCN4qTRMsAAEI3j0lEy0AAQjeT/kTLgABCN5ixRMvAAEI3nWNEzAAAQjeiFETMQABC
N6bERMyAAEI3q3JEzMAAQjewH0TNAABCN7TLRM1AAEI3uXZEzYAAQje+H0TNwABCN8LHRM4AAEI3
x25EzkAAQjfMFETOgABCN9C4RM7AAEI31VtEzwAAQjfZ/UTPQABCN96eRM+AAEI34z5Ez8AAQjfn
3ETQAABCN+x5RNBAAEI38RVE0IAAQjf1sETQwABCN/pJRNEAAEI3/uFE0UAAQjgDeETRgABCOAgO
RNHAAEI4DKJE0gAAQjgRNkTSQABCOBXIRNKAAEI4GllE0sAAQjge6ETTAABCOCN3RNNAAEI4KARE
04AAQjgskETTwABCODEbRNQAAEI4NaRE1EAAQjg6LUTUgABCOD60RNTAAEI4QzpE1QAAQjhHvkTV
QABCOExCRNWAAEI4UMRE1cAAQjhVRUTWAABCOFnFRNZAAEI4XkRE1oAAQjhiwUTWwABCOGc+RNcA
AEI4a7lE10AAQjhwM0TXgABCOHSrRNfAAEI4eSNE2AAAQjh9mUTYQABCOIIORNiAAEI4hoJE2MAA
QjiK9UTZAABCOI9mRNlAAEI4k9dE2YAAQjiYRkTZwABCOJy0RNoAAEI4oSFE2kAAQjiljETagABC
OKn3RNrAAEI4rmBE2wAAQjiyyETbQABCOLcvRNuAAEI4u5RE28AAQji/+UTcAABCOMRcRNxAAEI4
yL5E3IAAQjjNH0TcwABCONF/RN0AAEI41d1E3UAAQjjaO0TdgABCON6XRN3AAEI44vJE3gAAQjjn
TETeQABCOOukRN6AAEI47/xE3sAAQjj0UkTfAABCOPinRN9AAEI4/PtE34AAQjkBTkTfwABCOQWg
ROAAAEI5CfBE4EAAQjkOP0TggABCORKORODAAEI5FttE4QAAQjkbJkThQABCOR9xROGAAEI5I7tE
4cAAQjkoA0TiAABCOSxKROJAAEI5MJBE4oAAQjk01UTiwABCOTkZROMAAEI5PVtE40AAQjlBnUTj
gABCOUXdROPAAEI5ShxE5AAAQjlOWkTkQABCOVKXROSAAEI5VtJE5MAAQjlbDUTlAABCOV9GROVA
AEI5Y35E5YAAQjlntUTlwABCOWvrROYAAEI5cCBE5kAAQjl0VETmgABCOXiGRObAAEI5fLhE5wAA
QjmA6ETnQABCOYUXROeAAEI5iUVE58AAQjmNckToAABCOZGdROhAAEI5lchE6IAAQjmZ8UTowABC
OZ4ZROkAAEI5okBE6UAAQjmmZkTpgABCOaqLROnAAEI5rq9E6gAAQjmy0kTqQABCObbzROqAAEI5
uxNE6sAAQjm/M0TrAABCOcNRROtAAEI5x25E64AAQjnLikTrwABCOc+kROwAAEI5075E7EAAQjnX
1kTsgABCOdvuROzAAEI54ARE7QAAQjnkGUTtQABCOegtRO2AAEI57EBE7cAAQjnwUkTuAABCOfRj
RO5AAEI5+HJE7oAAQjn8gUTuwABCOgCORO8AAEI6BJpE70AAQjoIpUTvgABCOgyvRO/AAEI6ELhE
8AAAQjoUwETwQABCOhjHRPCAAEI6HMxE8MAAQjog0UTxAABCOiTURPFAAEI6KNZE8YAAQjos2ETx
wABCOjDYRPIAAEI6NNdE8kAAQjo41UTygABCOjzRRPLAAEI6QM1E8wAAQjpEyETzQABCOkjBRPOA
AEI6TLpE88AAQjpQsUT0AABCOlSnRPRAAEI6WJxE9IAAQjpckUT0wABCOmCERPUAAEI6ZHVE9UAA
QjpoZkT1gABCOmxWRPXAAEI6cEVE9gAAQjp0MkT2QABCOngfRPaAAEI6fApE9sAAQjp/9ET3AABC
OoPeRPdAAEI6h8ZE94AAQjqLrUT3wABCOo+TRPgAAEI6k3hE+EAAQjqXXET4gABCOps/RPjAAEI6
nyBE+QAAQjqjAUT5QABCOqbhRPmAAEI6qr9E+cAAQjqunUT6AABCOrJ5</set>
      <set id="src_14" fmt="ptset">AAAABnNyY18xNAAAAAAAAAACAAAABwAAAAAAAAAAQKAAAD8stT1BIAAAP6wss0FwAABAAHQYQaAA
AEAp+c5ByAAAQFJR3EHwAABAeRqI</set>
      <set id="src_02" fmt="ptset">AAAABnNyY18wMgAAAAAAAAACAAAABwAAAAAAAAAAQKAAAD5ht5BBIAAAPtTxj0FwAAA/ElacQaAA
AD8veKdByAAAP0NxzkHwAAA/UIvR</set>
      <set id="src_03" fmt="ptset">AAAABnNyY18wMwAAAAAAAAACAAABLQAAAABCJHHmPczMzUInYTA+TMzNQipWIj6ZmZpCLVCQPszM
zUIwUEw/AAAAQjNVJz8ZmZpCNl7xPzMzM0I5bXg/TMzNQjyAiD9mZmZCP5fsP4AAAEJCs24/jMzN
QkXS1z+ZmZpCSPXrP6ZmZkJMHHI/szMzQk9GLz/AAABCUnLkP8zMzUJVolI/2ZmaQljUOT/mZmZC
XAhYP/MzM0JfPmtAAAAAQmJ2L0AGZmZCZa9fQAzMzUJo6bRAEzMzQmwk5UAZmZpCb2CsQCAAAEJy
nL1AJmZmQnXYz0AszM1CeRSUQDMzM0J8T8BAOZmaQn+KBkBAAABCgWGMQEZmZkKC/VJATMzNQoSY
LUBTMzNChjH2QFmZmkKHyoNAYAAAQolhq0BmZmZCivdEQGzMzUKMiyZAczMzQo4dJUB5mZpCj60Y
QIAAAEKROtVAgzMzQpLGMECGZmZClE7/QImZmkKV1RhAjMzNQpdYUECQAABCmNh7QJMzM0KaVXBA
lmZmQpvPAkCZmZpCnUUHQJzMzUKet1VAoAAAQqAlwUCjMzNCoZAhQKZmZkKi9klAqZmaQqRYEUCs
zM1CpbVNQLAAAEKnDdZAszMzQqhhgEC2ZmZCqbAlQLmZmkKq+ZpAvMzNQqw9uEDAAABCrXxWQMMz
M0KutU9AxmZmQq/oe0DJmZpCsRWzQMzMzUKyPNJA0AAAQrNds0DTMzNCtHgxQNZmZkK1jClA2Zma
QraZeEDczM1Ct5/6QOAAAEK4n49A4zMzQrmYFEDmZmZCuolrQOmZmkK7c3NA7MzNQrxWD0DwAABC
vTEgQPMzM0K+BIpA9mZmQr7QMED5mZpCv5P5QPzMzULAT8pBAAAAQsEDikEBmZpCwa8hQQMzM0LC
UnlBBMzNQsLte0EGZmZCw4ASQQgAAELECixBCZmaQsSLtUELMzNCxQScQQzMzULFdNFBDmZmQsXc
REEQAABCxjroQRGZmkLGkK9BEzMzQsbdjkEUzM1CxyF7QRZmZkLHXGxBGAAAQseOWUEZmZpCx7c8
QRszM0LH1w5BHMzNQsftzEEeZmZCx/tzQSAAAELIAABBIZmaQsf7c0EjMzNCx+3MQSTMzULH1w5B
JmZmQse3PEEoAABCx45ZQSmZmkLHXGxBKzMzQsche0EszM1Cxt2OQS5mZkLGkK9BMAAAQsY66EEx
mZpCxdxEQTMzM0LFdNFBNMzNQsUEnEE2ZmZCxIu1QTgAAELECixBOZmaQsOAEkE7MzNCwu17QTzM
zULCUnlBPmZmQsGvIUFAAABCwQOKQUGZmkLAT8pBQzMzQr+T+UFEzM1CvtAwQUZmZkK+BIpBSAAA
Qr0xIEFJmZpCvFYPQUszM0K7c3NBTMzNQrqJa0FOZmZCuZgUQVAAAEK4n49BUZmaQref+kFTMzNC
tpl4QVTMzUK1jClBVmZmQrR4MUFYAABCs12zQVmZmkKyPNJBWzMzQrEVs0FczM1Cr+h7QV5mZkKu
tU9BYAAAQq18VkFhmZpCrD24QWMzM0Kq+ZpBZMzNQqmwJUFmZmZCqGGAQWgAAEKnDdZBaZmaQqW1
TUFrMzNCpFgRQWzMzUKi9klBbmZmQqGQIUFwAABCoCXBQXGZmkKet1VBczMzQp1FB0F0zM1Cm88C
QXZmZkKaVXBBeAAAQpjYe0F5mZpCl1hQQXszM0KV1RhBfMzNQpRO/0F+ZmZCksYwQYAAAEKROtVB
gMzNQo+tGEGBmZpCjh0lQYJmZkKMiyZBgzMzQor3REGEAABCiWGrQYTMzUKHyoNBhZmaQoYx9kGG
ZmZChJgtQYczM0KC/VJBiAAAQoFhjEGIzM1Cf4oGQYmZmkJ8T8BBimZmQnkUlEGLMzNCddjPQYwA
AEJynL1BjMzNQm9grEGNmZpCbCTlQY5mZkJo6bRBjzMzQmWvX0GQAABCYnYvQZDMzUJfPmtBkZma
QlwIWEGSZmZCWNQ5QZMzM0JVolJBlAAAQlJy5EGUzM1CT0YvQZWZmkJMHHJBlmZmQkj160GXMzNC
RdLXQZgAAEJCs25BmMzNQj+X7EGZmZpCPICIQZpmZkI5bXhBmzMzQjZe8UGcAABCM1UnQZzMzUIw
UExBnZmaQi1QkEGeZmZCKlYiQZ8zM0InYTBBoAAAQiRx5kGgzM1CIYhuQaGZmkIepPBBomZmQhvH
lUGjMzNCGPCCQaQAAEIWH9tBpMzNQhNVw0GlmZpCEJJcQaZmZkIN1cRBpzMzQgsgGkGoAABCCHF7
QajMzUIFygFBqZmaQgMpx0GqZmZCAJDlQaszM0H7/uFBrAAAQfbrAEGszM1B8eZNQa2ZmkHs8O5B
rmZmQegLBEGvMzNB4zSvQbAAAEHebgpBsMzNQdm3MEGxmZpB1RA3QbJmZkHQeTRBszMzQcvyOUG0
AABBx3tVQbTMzUHDFJRBtZmaQb6+AkG2ZmZBunekQbczM0G2QYJBuAAAQbIbn0G4zM1BrgX6QbmZ
mkGqAJRBumZmQaYLaEG7MzNBoiZxQbwAAEGeUadBvMzNQZqNAUG9mZpBlthzQb5mZkGTM/BBvzMz
QY+fZ0HAAABBjBrJQcDMzUGIpgJBwZmaQYVA/kHCZmZBgeunQcMzM0F9S8lBxAAAQXbfPEHEzM1B
cJFxQcWZmkFqYjFBxmZmQWRRQEHHMzNBXl5hQcgAAEFYiVVByMzNQVLR2UHJmZpBTTepQcpmZkFH
un9ByzMzQUJaEUHMAABBPRYWQczMzUE37kFBzZmaQTLiREHOZmZBLfHPQc8zM0EpHJJB0AAAQSRi
OkHQzM1BH8JzQdGZmkEbPOhB0mZmQRbRQ0HTMzNBEn8sQdQAAEEORktB1MzNQQomSEHVmZpBBh7I
QdZmZkECL3FB1zMzQPyvzkHYAABA9S+fQdjMzUDt3ZxB2ZmaQOa5DUHaZmZA38E3QdszM0DY9WBB
3AAAQNJU0EHczM1Ay97KQd2ZmkDFkpZB3mZmQL9veEHfMzNAuXS3QeAAAECzoZlB4MzNQK31ZUHh
mZpAqG9jQeJmZkCjDtpB4zMzQJ3TFUHkAABAmLtbQeTMzUCTxvpB5ZmaQI71PEHmZmZAikVvQecz
M0CFtuJB6AAAQIFI5EHozM1AefWOQemZmkBxl7tB6mZmQGl2+UHrMzNAYZHzQewAAEBZ51pB7MzN
QFJ14EHtmZpASzw8Qe5mZkBEOSpB7zMzQD1rZ0HwAABANtG3</set>
      <set id="src_15" fmt="ptset">AAAABnNyY18xNQAAAAAAAAACAAABLQAAAABANtG3PczMzUA9a2c+TMzNQEQ5Kj6ZmZpASzw8PszM
zUBSdeA/AAAAQFnnWj8ZmZpAYZHzPzMzM0Bpdvk/TMzNQHGXuz9mZmZAefWOP4AAAECBSOQ/jMzN
QIW24j+ZmZpAikVvP6ZmZkCO9Tw/szMzQJPG+j/AAABAmLtbP8zMzUCd0xU/2ZmaQKMO2j/mZmZA
qG9jP/MzM0Ct9WVAAAAAQLOhmUAGZmZAuXS3QAzMzUC/b3hAEzMzQMWSlkAZmZpAy97KQCAAAEDS
VNBAJmZmQNj1YEAszM1A38E3QDMzM0DmuQ1AOZmaQO3dnEBAAABA9S+fQEZmZkD8r85ATMzNQQIv
cUBTMzNBBh7IQFmZmkEKJkhAYAAAQQ5GS0BmZmZBEn8sQGzMzUEW0UNAczMzQRs86EB5mZpBH8Jz
QIAAAEEkYjpAgzMzQSkckkCGZmZBLfHPQImZmkEy4kRAjMzNQTfuQUCQAABBPRYWQJMzM0FCWhFA
lmZmQUe6f0CZmZpBTTepQJzMzUFS0dlAoAAAQViJVUCjMzNBXl5hQKZmZkFkUUBAqZmaQWpiMUCs
zM1BcJFxQLAAAEF23zxAszMzQX1LyUC2ZmZBgeunQLmZmkGFQP5AvMzNQYimAkDAAABBjBrJQMMz
M0GPn2dAxmZmQZMz8EDJmZpBlthzQMzMzUGajQFA0AAAQZ5Rp0DTMzNBoiZxQNZmZkGmC2hA2Zma
QaoAlEDczM1BrgX6QOAAAEGyG59A4zMzQbZBgkDmZmZBunekQOmZmkG+vgJA7MzNQcMUlEDwAABB
x3tVQPMzM0HL8jlA9mZmQdB5NED5mZpB1RA3QPzMzUHZtzBBAAAAQd5uCkEBmZpB4zSvQQMzM0Ho
CwRBBMzNQezw7kEGZmZB8eZNQQgAAEH26wBBCZmaQfv+4UELMzNCAJDlQQzMzUIDKcdBDmZmQgXK
AUEQAABCCHF7QRGZmkILIBpBEzMzQg3VxEEUzM1CEJJcQRZmZkITVcNBGAAAQhYf20EZmZpCGPCC
QRszM0Ibx5VBHMzNQh6k8EEeZmZCIYhuQSAAAEIkceZBIZmaQidhMEEjMzNCKlYiQSTMzUItUJBB
JmZmQjBQTEEoAABCM1UnQSmZmkI2XvFBKzMzQjlteEEszM1CPICIQS5mZkI/l+xBMAAAQkKzbkEx
mZpCRdLXQTMzM0JI9etBNMzNQkwcckE2ZmZCT0YvQTgAAEJScuRBOZmaQlWiUkE7MzNCWNQ5QTzM
zUJcCFhBPmZmQl8+a0FAAABCYnYvQUGZmkJlr19BQzMzQmjptEFEzM1CbCTlQUZmZkJvYKxBSAAA
QnKcvUFJmZpCddjPQUszM0J5FJRBTMzNQnxPwEFOZmZCf4oGQVAAAEKBYYxBUZmaQoL9UkFTMzNC
hJgtQVTMzUKGMfZBVmZmQofKg0FYAABCiWGrQVmZmkKK90RBWzMzQoyLJkFczM1Cjh0lQV5mZkKP
rRhBYAAAQpE61UFhmZpCksYwQWMzM0KUTv9BZMzNQpXVGEFmZmZCl1hQQWgAAEKY2HtBaZmaQppV
cEFrMzNCm88CQWzMzUKdRQdBbmZmQp63VUFwAABCoCXBQXGZmkKhkCFBczMzQqL2SUF0zM1CpFgR
QXZmZkKltU1BeAAAQqcN1kF5mZpCqGGAQXszM0KpsCVBfMzNQqr5mkF+ZmZCrD24QYAAAEKtfFZB
gMzNQq61T0GBmZpCr+h7QYJmZkKxFbNBgzMzQrI80kGEAABCs12zQYTMzUK0eDFBhZmaQrWMKUGG
ZmZCtpl4QYczM0K3n/pBiAAAQrifj0GIzM1CuZgUQYmZmkK6iWtBimZmQrtzc0GLMzNCvFYPQYwA
AEK9MSBBjMzNQr4EikGNmZpCvtAwQY5mZkK/k/lBjzMzQsBPykGQAABCwQOKQZDMzULBryFBkZma
QsJSeUGSZmZCwu17QZMzM0LDgBJBlAAAQsQKLEGUzM1CxIu1QZWZmkLFBJxBlmZmQsV00UGXMzNC
xdxEQZgAAELGOuhBmMzNQsaQr0GZmZpCxt2OQZpmZkLHIXtBmzMzQsdcbEGcAABCx45ZQZzMzULH
tzxBnZmaQsfXDkGeZmZCx+3MQZ8zM0LH+3NBoAAAQsgAAEGgzM1Cx/tzQaGZmkLH7cxBomZmQsfX
DkGjMzNCx7c8QaQAAELHjllBpMzNQsdcbEGlmZpCxyF7QaZmZkLG3Y5BpzMzQsaQr0GoAABCxjro
QajMzULF3ERBqZmaQsV00UGqZmZCxQScQaszM0LEi7VBrAAAQsQKLEGszM1Cw4ASQa2ZmkLC7XtB
rmZmQsJSeUGvMzNCwa8hQbAAAELBA4pBsMzNQsBPykGxmZpCv5P5QbJmZkK+0DBBszMzQr4EikG0
AABCvTEgQbTMzUK8Vg9BtZmaQrtzc0G2ZmZCuolrQbczM0K5mBRBuAAAQrifj0G4zM1Ct5/6QbmZ
mkK2mXhBumZmQrWMKUG7MzNCtHgxQbwAAEKzXbNBvMzNQrI80kG9mZpCsRWzQb5mZkKv6HtBvzMz
Qq61T0HAAABCrXxWQcDMzUKsPbhBwZmaQqr5mkHCZmZCqbAlQcMzM0KoYYBBxAAAQqcN1kHEzM1C
pbVNQcWZmkKkWBFBxmZmQqL2SUHHMzNCoZAhQcgAAEKgJcFByMzNQp63VUHJmZpCnUUHQcpmZkKb
zwJByzMzQppVcEHMAABCmNh7QczMzUKXWFBBzZmaQpXVGEHOZmZClE7/Qc8zM0KSxjBB0AAAQpE6
1UHQzM1Cj60YQdGZmkKOHSVB0mZmQoyLJkHTMzNCivdEQdQAAEKJYatB1MzNQofKg0HVmZpChjH2
QdZmZkKEmC1B1zMzQoL9UkHYAABCgWGMQdjMzUJ/igZB2ZmaQnxPwEHaZmZCeRSUQdszM0J12M9B
3AAAQnKcvUHczM1Cb2CsQd2ZmkJsJOVB3mZmQmjptEHfMzNCZa9fQeAAAEJidi9B4MzNQl8+a0Hh
mZpCXAhYQeJmZkJY1DlB4zMzQlWiUkHkAABCUnLkQeTMzUJPRi9B5ZmaQkwcckHmZmZCSPXrQecz
M0JF0tdB6AAAQkKzbkHozM1CP5fsQemZmkI8gIhB6mZmQjlteEHrMzNCNl7xQewAAEIzVSdB7MzN
QjBQTEHtmZpCLVCQQe5mZkIqViJB7zMzQidhMEHwAABCJHHm</set>
   </ref>
</figure>
